# Supplementary material for: Genomic variants affecting homoeologous gene expression dosage contribute to agronomic trait variation in allopolyploid wheat
Source: Nat Commun. 2022 Feb 11;13:826. doi: 10.1038/s41467-022-28453-y (PMC8837796; doi:10.1038/s41467-022-28453-y)
Supplement: Supplementary file 4 — Supplementary Data 1 [file 41467_2022_28453_MOESM4_ESM.xlsx]

## Sheet: Supplementary_Data_1_400_lines
Supplementary Data 1. List of 400 wheat accessions characterized in this study.
ID	Line_ID	Year	Acession number in National Small Grains Collection	Species	Country	Name	Collection site	Received by NSGC	Date of collection	Coordinates	Elevation	Improvement status	continent	Growth Habit (S-spring)	RNA-seq data generated	Total # RNA-seq reads (2x100 bp)	Proportion of Uniquely Mapped RNA-seq Reads	Proportion of Unmapped RNA-seq Reads	RNA-seq sample used for variance partitioning	RNA-seq used for eQTL mapping	Pgt -TTKSK	Pgt - TRTTF	Pgt - TTTTF	Pgt - BCCBC	Pgt - Field bulk	PCA1	PCA2	PCA3	PCA4	PCA5
1	GF1	2012	CItr 6678	Triticum aestivum L. subsp. aestivum	Shaba, Democratic Republic of the Congo	Tanganika	Baudouinville Voisine du lac Tanganika	1920		-7.05000000, 29.78333333	777	UNCERTAIN	Africa	S							F	F	F	F	F	-3.22433	-1.62062	-5.3721	-13.0437	4.88197
2	GF2	2012	CItr 14817	Triticum aestivum L. subsp. aestivum	Eritrea	ELS 6404-128-1	Ukero, S of Asmara	1970	12/15/1964		2141	LANDRACE	Africa	S							F	F	F	F	F	-0.0415411	6.18976	-7.74851	-0.668075	2.26239
3	GF3	2011	PI 42396	Triticum aestivum L. subsp. aestivum	Free State, South Africa	Defiance	Edenburg	1916		-29.73333333, 25.93333333	1362	UNCERTAIN	Africa	S							F	F	F	F	F	-2.21216	-2.35687	-4.46584	-14.864	6.22338
4	GF4	2012	PI 191406	Triticum aestivum L. subsp. aestivum	Morocco	Mocho		1950				LANDRACE	Africa	S	yes	154011784	0.83185	0.04905	yes	yes	F	F	F	F	F	4.05402	-0.538811	0.626633	0.13585	0.339059
5	GF5	2012	PI 192459	Triticum aestivum L. subsp. aestivum	Mozambique	3982		1950				BREEDING	Africa	S	yes	59747968	0.68793	0.18362	yes	yes	F	F	F	F	F	2.17728	-4.73694	-0.0536903	-7.62461	3.23338
6	GF6	2012	PI 306676	Triticum aestivum L. subsp. aestivum	Nigeria	Danbatta		1965				UNCERTAIN	Africa	S	yes	133721450	0.85255	0.03525	yes	yes	F	F	F	F	F	-5.59366	1.18372	-23.1733	-0.24902	-12.9866
7	GF7	2012	PI 374244	Triticum aestivum L. subsp. aestivum	Lac, Chad	Bol-12	Bol, near Lake Chad	1972		13.50000000, 14.68333333	281	LANDRACE	Africa	S	yes	62339311	0.84246	0.03648	yes	yes	F	F	F	F	F	-6.44409	1.23602	-20.3721	-0.160183	-10.229
8	GF8	2012	PI 384364	Triticum aestivum L. subsp. aestivum	Borno, Nigeria	Dikwa 19	Dikwa	1973	1969	12.03333333, 13.91666667	298	UNCERTAIN	Africa	S	yes	73328866	0.85484	0.03405	yes	yes	F	F	F	F	F	-2.26695	1.93108	-13.622	2.64384	-8.42573
9	GF9	2011	PI 384374	Triticum aestivum L. subsp. aestivum	Borno, Nigeria	Dikwa 29	Dikwa	1973	1969	12.03333333, 13.91666667	298	UNCERTAIN	Africa	S	yes	66436771	0.83236	0.06248	yes	yes	F	F	F	F	F	-4.30345	-1.62105	-9.02926	-10.4333	0.731196
10	GF10	2011	PI 384411	Triticum aestivum L. subsp. aestivum	Sokoto, Nigeria	Wurno 12	Wurno	1973	1969	13.30000000, 5.43333333	257	UNCERTAIN	Africa	S							F	F	F	F	F	2.0542	-0.0208054	-6.80528	2.86177	-4.97668
11	GF11	2012	PI 525246	Triticum aestivum L. subsp. aestivum	Drâa-Tafilalet, Morocco	1054a	Oued Oraa, Tagounite	1987	05/07/1985	29.96666667, -5.58333333	600	LANDRACE	Africa	S	yes	73839632	0.85817	0.03545	yes	yes	F	F	F	F	F	-5.72712	-0.725337	-11.8609	0.94914	-5.6869
12	GF12	2012	PI 532123	Triticum aestivum L. subsp. aestivum	Egypt	2643		1988	1979			UNCERTAIN	Africa	S	yes	64053632	0.84798	0.03382	yes	yes	F	F	F	F	F	-7.67276	0.789905	-7.68811	0.919067	-2.749
13	GF13	2011	PI 534418	Triticum aestivum L. subsp. aestivum	Algeria	MG 18207		1988	07/10/1976		1000	LANDRACE	Africa	S	yes	72629999	0.83258	0.04582	yes	yes	F	F	F	F	F	0.867742	3.38312	-3.96266	2.13671	0.957703
14	GF14	2012	PI 8813	Triticum aestivum L. subsp. aestivum	Iraq	Kurd	apparently grown in Kurdistan	1902	03/09/1902			LANDRACE	Asia	S	yes	61150991	0.84851	0.03667	yes	yes	F	F	F	F	F	-0.195599	-0.619125	-4.01128	-0.102019	-1.02786
15	GF15	2012	PI 70702	Triticum aestivum L. subsp. aestivum	Iraq	99		1926				LANDRACE	Asia	S	yes	73829913	0.85211	0.03298	yes	yes	F	F	F	F	F	-5.19234	1.15614	-15.4562	-2.43354	-5.79625
16	GF16	2011	PI 73329	Triticum aestivum L. subsp. aestivum	Armenia	Karmir		1927				LANDRACE	Asia	S							F	F	F	F	F	-2.2135	2.33819	-2.62864	5.78702	5.87518
17	GF17	2012	PI 134136	Triticum aestivum L. subsp. aestivum	Kābul, Afghanistan	65	Kabul	1939	07/13/1939	34.51666667, 69.18333333	2135	LANDRACE	Asia	S							F	F	F	F	F	-5.18894	-3.2837	-2.23343	-5.1361	3.22095
18	GF18	2012	PI 219750	Triticum aestivum L. subsp. aestivum	Federally Administered Tribal Areas, Pakistan	14144	20 mi. W of Desra Ismail Khan	1954	04/24/1954	32.96666667, 70.30000000	680	LANDRACE	Asia	S							F	F	F	F	F	4.18718	13.1243	2.59398	-2.78155	-0.329981
19	GF19	2011	PI 243679	Triticum aestivum L. subsp. aestivum	Markazī, Iran	5401	Saveh	1957		35.00000000, 50.36666667	977	LANDRACE	Asia	S	yes	73500970	0.84687	0.03266	yes	yes	F	F	F	F	F	-16.7794	-1.87788	5.72972	-0.538832	-2.91095
20	GF20	2012	PI 262659	Triticum aestivum L. subsp. aestivum	Kŭhistoni Badakhshon, Tajikistan	Safedak		1959				LANDRACE	Asia	S							F	F	F	F	F	-2.43819	0.235277	0.0704738	-0.816904	1.28426
21	GF21	2012	PI 278490	Triticum aestivum L. subsp. aestivum	Tajikistan	2441		1962				LANDRACE	Asia	S	yes	33686409	0.7884	0.08413	yes	yes	F	F	F	F	F	-11.1828	-1.51448	1.19872	-0.436893	0.774295
22	GF22	2012	PI 366667	Triticum aestivum L. subsp. aestivum	Ghōr, Afghanistan	732	14km NE of Qala Shaharak	1966	09/15/1965	34.13333333, 64.41666667	2621	LANDRACE	Asia	S							F	F	F	F	F	-10.6356	0.542512	-0.60732	-1.37368	-1.33079
23	GF23	2012	PI 366795	Triticum aestivum L. subsp. aestivum	Ghōr, Afghanistan	932	11km W of Qala Qausi, N side of Hon Rud River	1966	09/22/1965	34.51666667, 65.15000000	2195	LANDRACE	Asia	S	yes	81322384	0.85624	0.03359	yes	yes	F	F	F	F	F	-9.96196	-1.52502	0.47021	-2.82705	0.209896
24	GF24	2012	PI 367162	Triticum aestivum L. subsp. aestivum	Afghanistan	1829		1966	1965			LANDRACE	Asia	S	yes	40566696	0.85926	0.04222	yes	yes	F	F	F	F	F	-9.34083	1.4283	-2.20608	-1.76579	1.55385
25	GF25	2012	PI 378916	Triticum aestivum L. subsp. aestivum	Calabarzon (Region IV-A), Philippines	C34-2	Los Banos	1973		14.18000000, 121.18000000	94	UNCERTAIN	Asia	S	yes	32898416	0.16179	0.72757			F	F	F	F	F	-2.78042	-4.99338	-1.56003	-13.7727	5.40749
26	GF26	2012	PI 445688	Triticum aestivum L. subsp. aestivum	Madhya Pashchimanchal, Nepal	FAO 51.827	Kalagaon, Surkhet, Bheri	1979	05/16/1979	28.60000000, 81.58333333	780	LANDRACE	Asia	S							F	F	F	F	F	-1.07001	-1.75366	-1.96609	-15.2525	7.62033
27	GF27	2012	PI 445747	Triticum aestivum L. subsp. aestivum	Madhya Pashchimanchal, Nepal	FAO 51.887	Sankla, Rukum, Rapati	1979	06/09/1979	28.60000000, 82.51666667	1890	LANDRACE	Asia	S	yes	40664938	0.86894	0.03537	yes	yes	F	F	F	F	F	-1.54697	-1.90514	0.215631	-13.9665	6.89996
28	GF28	2011	PI 532260	Triticum aestivum L. subsp. aestivum	Oman	Kule	Yankul, Dhahirah Province	1987	04/26/1987	23.58555556, 56.54083333	500	LANDRACE	Asia	S							F	F	F	F	F	-4.78028	3.00019	-28.4552	-5.02709	-6.57131
29	GF29	2011	PI 572630	Triticum aestivum L. subsp. aestivum	Alma-Ata, Kazakhstan	'Kazahstanskaja 4'		1992				CULTIVAR	Asia	S	yes	97675456	0.86293	0.03464	yes	yes	F	F	F	F	F	-10.6162	-0.183415	4.6296	-2.09285	-0.890967
30	GF30	2012	PI 572661	Triticum aestivum L. subsp. aestivum	Samegrelo-Zemo Svaneti, Georgia	SN-Z32a	Botanical Institute, Latali, SW of Mestia, Rayon Mestia (Ober-Svanetien)	1991	11/17/1984	43.00000000, 42.61666667	1466	LANDRACE	Asia	S	yes	84073519	0.83862	0.03166	yes	yes	F	F	F	F	F	-0.481905	2.78748	-1.71118	5.76946	4.49842
31	GF31	2012	PI 574359	Triticum aestivum L. subsp. aestivum	Yemen	1137	PDR South Yemen	1992	1988			UNCERTAIN	Asia	S	yes	48535316	0.85926	0.03185	yes	yes	F	F	F	F	F	-5.29188	5.13065	-25.3235	-2.01886	-8.9327
32	GF32	2012	PI 574360	Triticum aestivum L. subsp. aestivum	Yemen	1138	PDR South Yemen	1992	1988			UNCERTAIN	Asia	S	yes	30842159	0.18832	0.70978			F	F	F	F	F	-6.03502	4.36641	-26.9867	-2.36692	-9.74351
33	GF33	2011	PI 623585	Triticum aestivum L. subsp. aestivum	Āz̄ārbāyjān-e Ghārbī, Iran	IWA8606331		1997	NEAR 1935	38.00000000, 45.00000000		LANDRACE	Asia	S							F	F	F	F	F	-2.73111	1.56449	-4.87151	11.415	14.8227
34	GF34	2012	PI 624398	Triticum aestivum L. subsp. aestivum	Kermānshāh, Iran	IWA8608293	Bakhtaran	1997	NEAR 1935	34.31666667, 47.06666667	1384	LANDRACE	Asia	S							F	F	F	F	F	-0.763465	1.09968	-7.9109	7.38426	9.95922
35	GF35	2012	PI 625506	Triticum aestivum L. subsp. aestivum	Khorāsān-e Raẕavī, Iran	IWA8611454	Mashhad	1997	NEAR 1935	36.26666667, 59.56666667	1043	LANDRACE	Asia	S							F	F	F	F	F	-14.0659	-1.90691	3.48483	0.832861	-1.98276
36	GF36	2012	PI 625743	Triticum aestivum L. subsp. aestivum	Khorāsān-e Raẕavī, Iran	IWA8612241	Mashhad	1997	NEAR 1935	36.26666667, 59.56666667	1043	LANDRACE	Asia	S	yes	46112530	0.85322	0.03894	yes	yes	F	F	F	F	F	-17.2195	-0.0630767	5.49336	0.604436	-2.63542
37	GF37	2011	PI 625778	Triticum aestivum L. subsp. aestivum	Khorāsān-e Raẕavī, Iran	IWA8612362	Mashhad	1997	NEAR 1935	36.26666667, 59.56666667	1043	LANDRACE	Asia	S	yes	44639158	0.15823	0.72334			F	F	F	F	F	-16.4255	1.00883	4.11875	0.679249	-1.74912
38	GF38	2012	PI 626090	Triticum aestivum L. subsp. aestivum	Kermān, Iran	IWA8613204	Kerman	1997	NEAR 1935	30.30000000, 57.08333333	1758	LANDRACE	Asia	S	yes	229685085	0.85455	0.03663	yes	yes	F	F	F	F	F	-12.8808	1.26362	-2.60749	1.03778	-0.481825
39	GF39	2012	PI 626444	Triticum aestivum L. subsp. aestivum	Eşfahān, Iran	IWA8613963	Esfahan	1997	NEAR 1935	32.68333333, 51.68333333	1573	LANDRACE	Asia	S	yes	70698733	0.85071	0.0318	yes	yes	F	F	F	F	F	-7.50796	-2.52851	-5.0266	4.58936	4.62119
40	GF40	2011	PI 56232	Triticum aestivum L. subsp. aestivum	Lisboa, Portugal	CItr 7040		1923				BREEDING	Europe	S							F	F	F	F	F	5.12723	-0.0479851	-0.301949	0.722165	-1.45435
41	GF41	2011	PI 83733	Triticum aestivum L. subsp. aestivum	Hungary	'Tiszagyongye No. 164'		1930				CULTIVAR	Europe	S	yes	29727825	0.44526	0.44358			F	F	F	F	F	-15.1215	0.556407	4.01317	-0.173576	-2.18475
42	GF42	2012	PI 192808	Triticum aestivum L. subsp. aestivum	Coimbra, Portugal	Tremes Arroxeado	Figueira da Foz	1950		40.15000000, -8.86666667	25	LANDRACE	Europe	S	yes	19687566	0.68578	0.18774	yes	yes	F	F	F	F	F	6.46216	1.54475	0.873871	0.894446	-0.121746
43	GF43	2012	PI 203116	Triticum aestivum L. subsp. aestivum	Finland	'Sopu'		1952	1935			CULTIVAR	Europe	S	yes	40124465	0.82112	0.0643	yes	yes	F	F	F	F	F	5.24324	14.2401	2.29503	-3.74784	-0.733881
44	GF44	2012	PI 254074	Triticum aestivum L. subsp. aestivum	Europe			1958				UNCERTAIN	Europe	S	yes	78589053	0.83834	0.04286	yes	yes	F	F	F	F	F	2.8589	-2.52219	1.54769	4.27666	0.0709159
45	GF45	2011	PI 297327	Triticum aestivum L. subsp. aestivum	Groningen, Netherlands	'Orca'		1964	1962			CULTIVAR	Europe	S	yes	62305564	0.85087	0.03576	yes	yes	F	F	F	F	F	6.88191	-0.719664	2.29796	0.722546	-2.9067
46	GF46	2011	PI 468988	Triticum aestivum L. subsp. aestivum	Greece	MG 27041		1982				LANDRACE	Europe	S	yes	99516112	0.84536	0.04643	yes	yes	F	F	F	F	F	4.95493	-2.78313	1.04713	-0.0595366	0.16294
47	GF47	2011	PI 170924	Triticum aestivum L. subsp. aestivum	New South Wales, Australia	C17-1-1-1		1948				BREEDING	Oceania	S	yes	93429963	0.831	0.04271	yes	yes	F	F	F	F	F	1.96962	-2.71407	0.435119	-6.76359	0.593878
48	GF48	2012	PI 283845	Triticum aestivum L. subsp. aestivum	South Australia, Australia	'Dan'		1962	1919			CULTIVAR	Oceania	S							F	F	F	F	F	5.62882	1.83623	1.50022	0.118997	-0.61043
49	GF49	2011	PI 225437	Triticum aestivum L. subsp. aestivum	Colonia, Uruguay	76-653		1955				BREEDING	TheAmericas	S							F	F	F	F	F	6.44841	-2.89246	0.0731876	-0.64202	0.779024
50	GF50	2012	PI 477891	Triticum aestivum L. subsp. aestivum	Lima, Peru	PLT 76-1959	Yanamarca	1983		-11.55083333, -76.69305556	3025	LANDRACE	TheAmericas	S	yes	58362223	0.84868	0.04906	yes	yes	F	F	F	F	F	4.39414	3.80522	0.135804	-0.709118	-0.462073
51	GF51	2012	PI 43348	Triticum aestivum L. subsp. aestivum	Uruguay	Pelon		1916				LANDRACE	TheAmericas	S	yes	63121408	0.82091	0.05773	yes	yes	F	F	F	F	D	6.21364	-1.82126	-1.44113	2.00816	0.586796
52	GF52	2012	PI 48149	Triticum aestivum L. subsp. aestivum	Canaries, Spain	CItr 6530	Santa Ursula, Teneriffe	1919		28.41666667, -16.46666667	1860	LANDRACE	Europe	S	yes	73946476	0.83687	0.03537	yes	yes	F	F	F	F	D	5.50451	0.675185	0.905153	0.665955	-0.276351
53	GF53	2012	PI 192313	Triticum aestivum L. subsp. aestivum	Sweden	Ostervallskogs		1950				UNCERTAIN	Europe	S	yes	75382039	0.84359	0.03896	yes	yes	F	F	F	F	D	4.24516	-0.148391	-0.0474882	3.33587	-0.052442
54	GF54	2012	PI 351718	Triticum aestivum L. subsp. aestivum	Hauts-de-France, France	'Elite'		1969	1954			CULTIVAR	Europe	S	yes	67634182	0.83981	0.0421	yes	yes	F	F	F	F	D	5.92203	0.432401	3.07607	2.46382	-3.99613
55	GF55	2012	PI 378455	Triticum aestivum L. subsp. aestivum	Debrca, North Macedonia	1730	Ohrid-Kicevo	1973	1972	41.35000000, 20.86666667	877	LANDRACE	Europe	S	yes	61616550	0.84756	0.0392	yes	yes	F	F	F	F	D	5.07045	-2.43514	1.10387	1.76813	-1.80819
56	GF56	2012	PI 178075	Triticum aestivum L. subsp. aestivum	Yozgat, Turkey	5348	Yozgat	1949	09/15/1948	39.82000000, 34.80444444	1289	LANDRACE	Asia	S	yes	74671959	0.83689	0.04829	yes	yes	F	F	F	F	D	-0.887847	-0.279563	-4.87134	8.25074	9.53795
57	GF57	2011	PI 378922	Triticum aestivum L. subsp. aestivum	Calabarzon (Region IV-A), Philippines	'Florence Aurore'		1973		16.33333333, 121.33333333		CULTIVAR	Asia	S	yes	36605162	0.82936	0.0518	yes	yes	F	F	F	F	D	3.88864	-1.22084	0.520007	-7.00714	3.70484
58	GF58	2012	PI 559598	Triticum aestivum L. subsp. aestivum	Hakkâri, Turkey	84TK541-001.0	Bespinar village	1991	08/12/1984	37.50000000, 43.75000000	1850	LANDRACE	Asia	S	yes	44767369	0.83889	0.04447	yes	yes	F	F	F	F	D	-4.0895	0.0191154	-3.55003	6.16223	5.60713
59	GF59	2011	PI 624292	Triticum aestivum L. subsp. aestivum	Āz̄ārbāyjān-e Shārqī, Iran	IWA8608045		1997	NEAR 1935	38.00000000, 46.75000000		LANDRACE	Asia	S	yes	38365076	0.82179	0.03854	yes	yes	F	F	F	F	D	-1.28609	2.27719	-5.46682	13.2034	17.6171
60	GF60	2011	PI 410909	Triticum aestivum L. subsp. aestivum	Rabat-Sale, Morocco	Boudahaika	Ainel Aouda	1976		33.81666667, -6.78333333	233	LANDRACE	Africa	S	yes	45422147	0.85202	0.03847	yes	yes	F	F	F	F	D	-7.77749	1.44602	-3.48334	8.32021	7.44917
61	GF61	2012	PI 73347	Triticum aestivum L. subsp. aestivum	Armenia	Gomalos		1927				LANDRACE	Asia	S	yes	68038366	0.84746	0.0327	yes	yes	F	F	F	F	C	-1.29066	2.28277	-5.44143	13.2019	17.6468
62	GF62	2012	PI 350765	Triticum aestivum L. subsp. aestivum	Tirol, Austria	69Z108.39	Osttirol	1970		46.91666667, 12.50000000	1254	LANDRACE	Europe	S	yes	75470113	0.84694	0.04013	yes	yes	F	F	F	F	B	4.85195	1.96405	-0.279387	2.55	0.52644
63	GF63	2012	PI 350766	Triticum aestivum L. subsp. aestivum	Tirol, Austria	69Z108.40	Osttirol	1970		46.91666667, 12.50000000	1254	LANDRACE	Europe	S	yes	63992825	0.84356	0.03389	yes	yes	F	F	F	F	B	5.00673	-0.495287	-0.842767	3.16075	0.0204755
64	GF64	2012	PI 350820	Triticum aestivum L. subsp. aestivum	Tirol, Austria	69Z108.115	Stubai	1970		47.16666667, 11.08333333	2129	LANDRACE	Europe	S	yes	37688277	0.64168	0.176	yes	yes	F	F	F	F	B	4.41867	0.175368	0.22009	2.75589	0.992031
65	GF65	2012	PI 350832	Triticum aestivum L. subsp. aestivum	Tirol, Austria	69Z108.127	Wildschonau	1970		47.43333333, 12.05000000	1162	LANDRACE	Europe	S							F	F	F	F	B	5.17412	-1.22854	-1.9844	3.40091	0.590324
66	GF66	2012	PI 350850	Triticum aestivum L. subsp. aestivum	Tirol, Austria	69Z108.145	Westendorf	1970		47.43333333, 12.21666667	787	LANDRACE	Europe	S	yes	72137892	0.83644	0.03661	yes	yes	F	F	F	F	B	4.39939	0.551334	-0.507049	3.52696	-0.204703
67	GF67	2012	PI 351944	Triticum aestivum L. subsp. aestivum	Baden-Wurttemberg, Germany	'Roter Lowe'		1969		48.50000000, 9.00000000		CULTIVAR	Europe	S	yes	83565029	0.85045	0.02817	yes	yes	F	F	F	F	B	3.38426	-3.1693	1.16599	-0.401636	-0.436538
68	GF68	2012	PI 362054	Triticum aestivum L. subsp. aestivum	Brașov, Romania			1971		45.75000000, 25.33333333		UNCERTAIN	Europe	S	yes	71298773	0.83639	0.04665	yes	yes	F	F	F	F	B	3.94611	1.18847	0.665017	2.88069	1.3211
69	GF69	2012	PI 73594	Triticum aestivum L. subsp. aestivum	Manchuria, China	9089		1927	09/1926	45.00000000, 125.00000000		LANDRACE	Asia	S	yes	66257095	0.83799	0.05568	yes	yes	F	F	F	F	B	4.22494	-1.81995	-0.572582	1.14756	0.115621
70	GF70	2012	PI 268303	Triticum aestivum L. subsp. aestivum	Kermānshāh, Iran	80	6km N of Shahabad	1960	1960	34.15000000, 46.53333333	1402	LANDRACE	Asia	S	yes	63902538	0.83956	0.04579	yes	yes	F	F	F	F	B	-1.86061	0.309938	-6.27248	8.51921	11.7383
71	GF71	2012	PI 585211	Triticum aestivum L. subsp. aestivum	Yemen	1076	PDR South Yemen	1992	1988			UNCERTAIN	Asia	S	yes	75327320	0.83542	0.05098	yes	yes	F	F	F	F	B	-0.26825	2.98062	-7.79843	1.82405	0.661924
72	GF72	2011	PI 184598	Triticum aestivum L. subsp. aestivum	Uruguay	Uruguay		1949				UNCERTAIN	TheAmericas	S	yes	78636342	0.81889	0.0415	yes	yes	F	F	F	C	F	3.65496	-1.71251	-0.353413	0.975807	-0.906318
73	GF73	2011	PI 282929	Triticum aestivum L. subsp. aestivum	Buenos Aires, Argentina	I-1055		1962				BREEDING	TheAmericas	S	yes	22474706	0.40478	0.4393			F	F	F	C	F	4.7587	-3.0384	2.09258	1.15925	0.177565
74	GF74	2011	PI 268328	Triticum aestivum L. subsp. aestivum	Queensland, Australia	'Kenora'		1960	1959			CULTIVAR	Oceania	S	yes	37138848	0.8434	0.04305	yes	yes	F	F	F	C	F	2.652	-1.85726	0.419692	-5.11929	3.76233
75	GF75	2012	PI 351907	Triticum aestivum L. subsp. aestivum	Zürich, Switzerland	B 262		1969				BREEDING	Europe	S	yes	50752043	0.84761	0.04208	yes	yes	F	F	F	C	F	4.89924	-2.20986	3.0471	-0.332351	-0.86566
76	GF76	2011	PI 520532	Triticum aestivum L. subsp. aestivum	England, United Kingdom	'Solitaire'		1987				CULTIVAR	Europe	S	yes	53295774	0.8289	0.04042	yes	yes	F	F	F	C	F	5.71035	-1.70962	1.75833	-0.852034	0.644856
77	GF77	2011	PI 429318	Triticum aestivum L. subsp. aestivum	Tāʻizz, Yemen	Mesri	Taiz	1978	1978	13.56666667, 44.03333333	1237	UNCERTAIN	Asia	S	yes	57196289	0.8483	0.03865	yes	yes	F	F	F	C	F	2.97283	-0.215152	1.46082	-4.79967	3.48968
78	GF78	2011	PI 574346	Triticum aestivum L. subsp. aestivum	Saudi Arabia	15037		1992				UNCERTAIN	Asia	S	yes	69309625	0.85615	0.03656	yes	yes	F	F	F	C	F	-1.09411	-0.656949	-4.23745	2.82041	2.66092
79	GF79	2012	PI 585024	Triticum aestivum L. subsp. aestivum	Saudi Arabia	15063		1992				UNCERTAIN	Asia	S							F	F	F	C	F	3.37459	0.147712	-2.00263	0.898178	1.93264
80	GF80	2011	PI 624215	Triticum aestivum L. subsp. aestivum	Hamadān, Iran	IWA8607897	Hamedan	1997	NEAR 1935	34.76666667, 48.58333333	1916	LANDRACE	Asia	S							F	F	F	C	F	-0.921699	0.874742	-6.30335	8.64584	11.8419
81	GF81	2011	PI 624406	Triticum aestivum L. subsp. aestivum	Kermānshāh, Iran	IWA8608302	Bakhtaran	1997	NEAR 1935	34.31666667, 47.06666667	1384	LANDRACE	Asia	S	yes	22658899	0.84527	0.04849	yes	yes	F	F	F	C	F	1.54502	1.57485	-4.65929	2.94245	4.99455
82	GF82	2011	PI 177172	Triticum aestivum L. subsp. aestivum	Rift Valley, Kenya	291 J.1.I.1		1949				BREEDING	Africa	S	yes	80195563	0.83603	0.04076	yes	yes	F	F	F	C	F	5.13957	0.0690439	1.21193	0.489725	-1.03021
83	GF83	2012	PI 43346	Triticum aestivum L. subsp. aestivum	Uruguay	Pelon		1916				LANDRACE	TheAmericas	S	yes	72336561	0.8269	0.051	yes	yes	F	F	F	C	D	4.31734	-2.88707	-0.444451	0.0956892	-0.847103
84	GF84	2012	PI 43355	Triticum aestivum L. subsp. aestivum	Uruguay	Pelon		1916				LANDRACE	Selected_panel	S	yes	69921419	0.83965	0.0399	yes	yes	F	F	F	C	D	3.72169	0.31506	0.583494	0.174126	-0.856975
85	GF85	2011	PI 225458	Triticum aestivum L. subsp. aestivum	Colonia, Uruguay	99-2552		1955				BREEDING	TheAmericas	S	yes	39112055	0.84427	0.04117	yes	yes	F	F	F	C	D	5.27111	1.24271	-0.241451	-0.805882	0.736783
86	GF86	2012	PI 337707	Triticum aestivum L. subsp. aestivum	Cundinamarca, Colombia	'Samaca 68'		1968				CULTIVAR	TheAmericas	S	yes	101602018	0.71844	0.16564	yes	yes	F	F	F	C	D	5.11412	-1.17795	1.62106	-2.46073	0.677953
87	GF87	2011	PI 623807	Triticum aestivum L. subsp. aestivum	Āz̄ārbāyjān-e Ghārbī, Iran	IWA8607076		1997	NEAR 1935	38.00000000, 45.00000000		LANDRACE	Asia	S	yes	76282488	0.80836	0.06187	yes	yes	F	F	F	C	D	-1.27056	2.28935	-5.47567	13.1963	17.5911
88	GF88	2012	CItr 14974	Triticum aestivum L. subsp. aestivum	Egypt	Helba		1970				LANDRACE	Africa	S	yes	115838675	0.84336	0.03954	yes	yes	F	F	F	C	D	-1.67766	-0.262165	-2.13132	4.83486	3.4432
89	GF89	2012	PI 192125	Triticum aestivum L. subsp. aestivum	Mozambique	Florence		1950				UNCERTAIN	Africa	S	yes	124246128	0.84378	0.04028	yes	yes	F	F	F	C	D	4.69076	-0.806658	0.801769	1.08398	-0.0229745
90	GF90	2012	PI 479870	Triticum aestivum L. subsp. aestivum	Ethiopia	MG 31441		1983	12/12/1973		1620	LANDRACE	Africa	S	yes	70433207	0.65705	0.23271	yes	yes	F	F	F	C	D	4.83094	0.173339	1.01628	-0.0953348	-0.430735
91	GF91	2011	PI 178705	Triticum aestivum L. subsp. aestivum	Erzurum, Turkey	175/2		1949				BREEDING	Asia	S	yes	50278692	0.84351	0.03933	yes	yes	F	F	F	C	C	-0.986466	1.36435	-4.04137	12.459	16.9156
92	GF92	2011	PI 410914	Triticum aestivum L. subsp. aestivum	Morocco	3297		1976				UNCERTAIN	Africa	S	yes	76341057	0.8461	0.03037	yes	yes	F	F	F	C	D	4.23262	-2.38203	0.582343	-6.47195	3.72025
93	GF93	2012	PI 202782	Triticum aestivum L. subsp. aestivum	Junín, Peru			1952				BREEDING	TheAmericas	S	yes	68002139	0.82808	0.05799	yes	yes	F	F	F	B	B	4.49108	17.3203	2.77007	-2.42447	-0.673903
94	GF94	2011	PI 520073	Triticum aestivum L. subsp. aestivum	Ciudad de México, Mexico			1987				BREEDING	TheAmericas	S							F	F	F	B	B	5.68355	-0.475816	1.89581	-1.87815	1.1009
95	GF95	2012	PI 201414	Triticum aestivum L. subsp. aestivum	South Australia, Australia	'Javelin 48'		1952	1949			CULTIVAR	Oceania	S							F	F	F	B	B	4.43213	-0.980375	0.846687	-2.21552	0.0163265
96	GF96	2012	PI 192668	Triticum aestivum L. subsp. aestivum	Portugal	H 39 P 13638		1950				UNCERTAIN	Europe	S							F	F	F	B	B	5.17114	-2.25687	1.45986	-1.63427	0.469419
97	GF97	2012	PI 203112	Triticum aestivum L. subsp. aestivum	Finland	'Apu'		1952	1949			CULTIVAR	Europe	S	yes	73551778	0.84238	0.03782	yes	yes	F	F	F	B	B	4.48816	17.2712	2.78229	-2.41189	-0.667706
98	GF98	2012	PI 349683	Triticum aestivum L. subsp. aestivum	Finland	HA 9-39-1		1970				LANDRACE	Europe	S							F	F	F	B	B	4.22853	-2.11147	1.09726	-1.08861	-0.183332
99	GF99	2012	PI 350795	Triticum aestivum L. subsp. aestivum	Tirol, Austria	69Z108.70	Brixental	1970		47.43333333, 12.20000000	732	LANDRACE	Europe	S							F	F	F	B	B	4.20981	0.288375	-0.742205	3.31498	1.0585
100	GF100	2012	PI 374684	Triticum aestivum L. subsp. aestivum	Republika Srpska, Bosnia and Herzegovina	222/71	Drac iza Miljavine	1972	1971	43.48333333, 18.56666667	1237	LANDRACE	Europe	S	yes	77522297	0.8354	0.03996	yes	yes	F	F	F	B	B	1.61992	0.496926	-0.327652	2.51755	4.12293
101	GF101	2012	PI 428665	Triticum aestivum L. subsp. aestivum	Czechoslovakia	'Praga'		1978	1968			CULTIVAR	Europe	S	yes	64613753	0.83573	0.04352	yes	yes	F	F	F	B	B	6.22702	-1.69762	3.43053	0.828858	-2.23011
102	GF102	2011	PI 223190	Triticum aestivum L. subsp. aestivum	Ecuador	'Kurtur No. 1'		1955				BREEDING	TheAmericas	S	yes	76453996	0.81744	0.06676	yes	yes	F	F	F	B	A	4.95531	-1.11889	0.373238	-2.75305	-0.360971
103	GF103	2011	CItr 12782	Triticum aestivum L. subsp. aestivum	Minnesota, United States	II-39-7		1950				BREEDING	TheAmericas	S	yes	61465835	0.83564	0.04873	yes	yes	F	F	F	A	F	3.60096	-0.920185	0.199298	-0.566862	-0.789645
104	GF104	2011	CItr 15089	Triticum aestivum L. subsp. aestivum	Saskatchewan, Canada	Sr 14 ?		1971				GENETIC	TheAmericas	S	yes	73885471	0.84331	0.02828	yes	yes	F	F	F	A	F	-2.4596	-2.71187	-3.03298	-14.2558	6.83139
105	GF105	2011	PI 202778	Triticum aestivum L. subsp. aestivum	Junín, Peru			1952				BREEDING	TheAmericas	S							F	F	F	A	F	4.70662	11.5855	4.09843	-3.16988	1.71552
106	GF106	2011	PI 223185	Triticum aestivum L. subsp. aestivum	Ecuador	'Atacatzo No. 1'		1955				BREEDING	TheAmericas	S	yes	50326874	0.85537	0.04146	yes	yes	F	F	F	A	F	-2.04508	-2.58949	-1.24722	-9.69016	3.65474
107	GF107	2011	PI 286545	Triticum aestivum L. subsp. aestivum	Pichincha, Ecuador	'Morocho Blanco'		1963				CULTIVAR	TheAmericas	S	yes	44398208	0.84406	0.04152	yes	yes	F	F	F	A	F	4.18352	3.98475	0.516227	-0.219751	0.860664
108	GF108	2011	PI 344188	Triticum aestivum L. subsp. aestivum	Rio Grande do Sul, Brazil	IAO 115		1969				BREEDING	TheAmericas	S							F	F	F	A	F	2.21434	-3.94347	0.254346	-7.12734	2.55794
109	GF109	2011	PI 351536	Triticum aestivum L. subsp. aestivum	Canada	Ottawa 2780 E		1969				UNCERTAIN	TheAmericas	S							F	F	F	A	F	6.5695	0.567904	1.22063	-0.230669	-0.750318
110	GF110	2011	PI 428666	Triticum aestivum L. subsp. aestivum	Central Bohemia, Czech Republic	'Detenicka Vouska'		1978	1948			CULTIVAR	Europe	S	yes	65176125	0.84802	0.03857	yes	yes	F	F	F	A	F	6.10826	-2.6109	1.85914	0.771115	0.0569097
111	GF111	2011	CItr 15212	Triticum aestivum L. subsp. aestivum	Jordan	Deir Alla		1971				UNCERTAIN	Asia	S							F	F	F	A	F	-17.3795	-0.709527	5.94396	-0.145036	-2.25132
112	GF112	2011	PI 94367	Triticum aestivum L. subsp. aestivum	Erevan, Armenia	61BP	Erivan	1930		40.18333333, 44.50000000	1011	LANDRACE	Asia	S							F	F	F	A	F	-0.814779	-1.11267	-4.88924	7.41218	8.24484
113	GF113	2011	PI 499967	Triticum aestivum L. subsp. aestivum	Kotayk'', Armenia	KU 1630	58 km N of Erevan (Erevan-Ankavan)	1985	07/21/1966	40.63333333, 44.48333333	1991	LANDRACE	Asia	S							F	F	F	A	F	-2.1431	1.16374	-3.60424	5.66924	4.5996
114	GF114	2012	PI 213572	Triticum aestivum L. subsp. aestivum	Argentina	Gzal. Mitre		1954				UNCERTAIN	TheAmericas	S							F	F	F	A	B	5.47788	13.8489	2.50976	-3.07063	-0.583463
115	GF115	2012	PI 243792	Triticum aestivum L. subsp. aestivum	Khorāsān-e Shomālī, Iran	5410	Bojnourd	1957		37.46666667, 57.31666667	1077	LANDRACE	Asia	S	yes	52025967	0.85262	0.04041	yes	yes	F	F	F	A	B	-0.832371	-1.94268	-3.32326	7.01781	6.77204
116	GF116	2012	PI 537060	Triticum aestivum L. subsp. aestivum	Maharashtra, India	'Ajantha'		1990	1982			CULTIVAR	Asia	S							F	F	F	A	B	2.05447	-0.182942	-0.869837	-8.76573	3.6047
117	GF117	2011	CItr 15560	Triticum aestivum L. subsp. aestivum	Minnesota, United States	II-60-115		1972				BREEDING	TheAmericas	S	yes	68067281	0.85395	0.0294	yes	yes	F	F	F	A	A	4.55483	-1.26778	1.25929	-1.72892	-0.198199
118	GF118	2011	PI 225477	Triticum aestivum L. subsp. aestivum	Colonia, Uruguay	118-272		1955				BREEDING	TheAmericas	S							F	F	F	A	A	5.0884	-1.49213	-0.638384	-1.53794	0.761213
119	GF119	2011	PI 519413	Triticum aestivum L. subsp. aestivum	Ecuador	III-100-2T.5B-2T-1B-2T		1987				BREEDING	TheAmericas	S	yes	71499829	0.83714	0.04404	yes	yes	F	F	F	A	A	4.39765	-0.885809	3.13565	-2.78272	0.404844
120	GF120	2011	PI 468990	Triticum aestivum L. subsp. aestivum	Greece	MG 27043		1982				LANDRACE	Europe	S	yes	80789855	0.84211	0.03625	yes	yes	F	F	F	A	A	4.22088	-1.62679	0.902379	-0.0713564	-0.926945
121	GF121	2011	PI 520107	Triticum aestivum L. subsp. aestivum	Turkey	'Cumhuriyet 75'		1987	1974			CULTIVAR	Asia	S	yes	31322960	0.85279	0.04007	yes	yes	F	F	F	A	A	4.64836	-1.38078	2.08998	0.240468	0.304211
122	GF122	2012	PI 314917	Triticum aestivum L. subsp. aestivum	Zimbabwe	'Njomane'		1966				CULTIVAR	Africa	S							F	F	F	A	A	4.49025	0.102549	-0.656958	-0.757891	0.706554
123	GF123	2011	PI 384378	Triticum aestivum L. subsp. aestivum	Borno, Nigeria	Dikwa 33	Dikwa	1973	1969	12.03333333, 13.91666667	298	UNCERTAIN	Africa	S	yes	103929878	0.8472	0.03957	yes	yes	F	F	F	A	A	5.01956	0.214721	1.85572	-1.27452	-0.0285731
124	GF124	2011	PI 591932	Triticum aestivum L. subsp. aestivum	Free State, South Africa	'Tugela-DN'		1994	1992			CULTIVAR	Africa	S	yes	87296869	0.8389	0.04019	yes	yes	F	F	F	A	A	5.68381	0.408809	1.2735	0.373508	-0.750696
125	GF125	2012	CItr 8445	Triticum aestivum L. subsp. aestivum	Buenos Aires, Argentina	'Record'		1926	1925			CULTIVAR	TheAmericas	S	yes	71642449	0.83758	0.0513	yes	yes	F	F	D	D	D	4.23112	-0.101609	-1.29839	0.828465	-1.8678
126	GF126	2012	PI 7430	Triticum aestivum L. subsp. aestivum	Castilla-La Mancha, Spain	Gejar	High plateau of southeastern Spain	1902	1901	38.98333333, -1.85000000	0	LANDRACE	Europe	S							F	F	D	D	D	6.54409	-0.859939	0.696601	-1.50338	-1.09709
127	GF127	2012	PI 191560	Triticum aestivum L. subsp. aestivum	Portugal	H 39 J 13647		1950				UNCERTAIN	Europe	S	yes	64680583	0.8496	0.03235	yes	yes	F	F	D	D	D	5.31174	-1.05908	1.86077	-0.840775	-0.568207
128	GF128	2012	PI 278743	Triticum aestivum L. subsp. aestivum	Taiwan	'Taichung No. 31'		1962				CULTIVAR	Asia	S	yes	91549429	0.84957	0.03811	yes	yes	F	F	D	D	D	0.57332	-0.995153	0.919516	-4.01926	2.60186
129	GF129	2012	CItr 15468	Triticum aestivum L. subsp. aestivum	Kébili, Tunisia	Ajili	Negga	1972		33.73333333, 8.81666667	18	LANDRACE	Africa	S							F	F	D	D	D	4.75449	1.26733	-0.618821	-0.406788	0.574239
130	GF130	2012	PI 387541	Triticum aestivum L. subsp. aestivum	Ethiopia	IAR/W/108-2		1974				LANDRACE	Africa	S							F	F	D	D	D	-0.230395	6.25167	-7.44139	-2.01143	1.40687
131	GF131	2012	PI 166494	Triticum aestivum L. subsp. aestivum	Karabük, Turkey	Ak	Safranbolu	1948		41.25083333, 32.69416667	493	LANDRACE	Asia	S							F	F	D	D	C	1.85806	-1.67395	-2.48096	6.11092	4.77162
132	GF132	2012	PI 273990	Triticum aestivum L. subsp. aestivum	Hārerī Hizb, Ethiopia	1864	Harar	1961	1960	9.31666667, 42.11666667	1935	LANDRACE	Africa	S							F	F	D	C	D	3.95991	0.587923	0.616116	-0.0107447	0.179944
133	GF133	2012	PI 351873	Triticum aestivum L. subsp. aestivum	Burundi	T-2092		1969				UNCERTAIN	Africa	S							F	F	D	C	D	3.18288	-1.80904	-0.341946	-4.04022	1.26972
134	GF134	2012	PI 479876	Triticum aestivum L. subsp. aestivum	Ethiopia	MG 31450		1983	12/12/1973		2710	LANDRACE	Africa	S							F	F	D	C	D	4.88929	-0.291494	0.798534	-0.15355	-0.760221
135	GF135	2011	PI 428669	Triticum aestivum L. subsp. aestivum	North Moravia, Czech Republic	'Prerovska Pk'		1978	1957			CULTIVAR	Europe	S							F	F	B	B	F	5.22491	-1.01733	2.09447	0.0937086	-0.103468
136	GF136	2011	PI 192097	Triticum aestivum L. subsp. aestivum	Mozambique	3511		1950				UNCERTAIN	Africa	S							F	F	B	B	F	5.21439	0.30237	0.111747	0.61544	-0.196346
137	GF137	2012	PI 199803	Triticum aestivum L. subsp. aestivum	Lima, Peru	II-137-46		1952				BREEDING	TheAmericas	S							F	F	B	A	F	3.47078	0.579124	1.73315	-2.55897	-0.900659
138	GF138	2011	PI 519488	Triticum aestivum L. subsp. aestivum	Valle del Cauca, Colombia	13895-5T-1B-1T		1987				BREEDING	TheAmericas	S	yes	18402603	0.85294	0.04029	yes	yes	F	F	B	A	F	4.55596	-1.99888	1.10556	-1.50129	1.34969
139	GF139	2011	PI 574501	Triticum aestivum L. subsp. aestivum	Alberta, Canada	NR 2		1993				BREEDING	TheAmericas	S							F	F	B	A	F	4.98941	2.23013	1.38527	-1.68458	-1.03557
140	GF140	2011	PI 191638	Triticum aestivum L. subsp. aestivum	Rift Valley, Kenya	'Equator KTI'		1950				CULTIVAR	Africa	S							F	F	B	A	F	2.91174	-0.137573	1.27002	-1.12228	1.53972
141	GF141	2011	PI 232792	Triticum aestivum L. subsp. aestivum	Lima, Peru	13B-55		1956				BREEDING	TheAmericas	S							F	F	A	A	F	3.07761	-0.0813408	-0.262415	-3.19699	1.38531
142	GF142	2011	PI 326336	Triticum aestivum L. subsp. aestivum	Cundinamarca, Colombia	'Sugamuxi 68'		1968				CULTIVAR	TheAmericas	S							F	F	A	A	F	5.68881	-0.0378447	1.53986	-2.03408	0.348417
143	GF143	2011	PI 519779	Triticum aestivum L. subsp. aestivum	Chile	Q 10.120		1987				BREEDING	TheAmericas	S							F	F	A	A	F	4.00816	-1.16354	2.36644	-1.12719	0.634189
144	GF144	2011	PI 520194	Triticum aestivum L. subsp. aestivum	Washington, United States	WA 6510		1987				BREEDING	TheAmericas	S							F	F	A	A	F	4.71328	-0.524831	1.15787	1.0573	-1.01353
145	GF145	2012	PI 186007	Triticum aestivum L. subsp. aestivum	Ciudad de México, Mexico	II-938-12Y-2C-1C		1950				BREEDING	TheAmericas	S							F	F	B	B	B	3.64526	-0.0576519	2.34367	-0.0475884	-1.72582
146	GF146	2012	PI 205728	Triticum aestivum L. subsp. aestivum	Lima, Peru	76		1953				BREEDING	TheAmericas	S							F	F	B	B	B	-1.06152	0.430086	-6.3573	8.44012	11.072
147	GF147	2011	PI 519418	Triticum aestivum L. subsp. aestivum	Ecuador	VI-36-2-30B-3T-2B-2T		1987				BREEDING	TheAmericas	S							F	F	B	A	B	6.11732	-2.3835	1.06595	-1.79708	1.29817
148	GF148	2012	PI 564571	Triticum aestivum L. subsp. aestivum	Île-de-France, France	'Tarasque'		1992	1981			CULTIVAR	Europe	S							F	F	B	A	B	6.0771	-0.217661	1.47003	-1.25934	-1.15443
149	GF149	2011	PI 519421	Triticum aestivum L. subsp. aestivum	Ecuador	VI.106-5B-2T-1B-1T-1B		1987				BREEDING	TheAmericas	S							F	F	B	A	A	5.59666	-0.457677	2.10477	-2.79935	0.419444
150	GF150	2012	CItr 14282	Triticum aestivum L. subsp. aestivum	Ciudad de México, Mexico	II-90-20/3-1R-1M-3R		1968				BREEDING	TheAmericas	S							F	F	A	A	B	4.70438	0.847183	2.41244	-2.82444	-2.83263
151	GF151	2012	PI 232795	Triticum aestivum L. subsp. aestivum	Lima, Peru	16B-55		1956				BREEDING	TheAmericas	S	yes	41409794	0.85015	0.04182	yes	yes	F	F	A	A	B	3.86389	-1.25258	0.0898792	-1.29135	1.1328
152	GF152	2011	PI 520380	Triticum aestivum L. subsp. aestivum	Syria	CM 26599-2T-1Y-1M-1Y-OAP		1987				BREEDING	Asia	S	yes	68032821	0.83679	0.04175	yes	yes	F	F	A	A	B	4.98236	-0.667912	2.94452	-2.36199	1.7076
153	GF153	2011	PI 520350	Triticum aestivum L. subsp. aestivum	North Dakota, United States	ND 587		1987				BREEDING	TheAmericas	S							F	F	A	A	A	3.37992	-0.365091	-0.177089	-2.8047	-0.587403
154	GF154	2011	PI 520374	Triticum aestivum L. subsp. aestivum	Ciudad de México, Mexico	CM 2281-13M-1Y-3M-1Y-1M-OY		1987				BREEDING	TheAmericas	S	yes	43506166	0.85289	0.03973	yes	yes	F	F	A	A	A	3.97607	-1.40958	2.75925	-2.53425	0.0104439
155	GF155	2012	CItr 14606	Triticum turgidum L. subsp. durum (Desf.) van Slageren	Oromīya, Ethiopia	ELS 6404-63-3	SE slope of Mt. Yerrer	1970	12/02/1964	8.83333333, 38.96666667	2379	LANDRACE	Africa	S							F	D	D	D	D	4.11783	-1.47587	0.556542	0.563049	-0.21166
156	GF156	2012	PI 191701	Triticum aestivum L. subsp. aestivum	Mozambique	B 256 F.S. 1354		1950				UNCERTAIN	Africa	S							F	D	D	D	D	2.80974	-0.307813	-0.364454	-5.96985	1.63149
157	GF157	2012	PI 384101	Triticum aestivum L. subsp. aestivum	Āmara, Ethiopia	GAW 8-5	12km S of Gondar	1973	NEAR 11/1970	12.51666667, 37.43333333	1962	LANDRACE	Africa	S	yes	79731613	0.85599	0.03075	yes	yes	F	D	D	D	D	0.0991391	4.97463	-6.50002	-2.35367	1.85391
158	GF158	2012	PI 191016	Triticum aestivum L. subsp. aestivum	Canarias, Spain	Barbilla		1950		28.00000000, -15.50000000		LANDRACE									F	D	D	D	D
159	GF159	2012	PI 232810	Triticum aestivum L. subsp. aestivum	Lima, Peru	31B-55		1956				BREEDING	TheAmericas	S							F	D	D	C	D	1.86237	-3.26119	1.29419	-4.01599	0.784846
160	GF160	2012	CItr 14607	Triticum aestivum L. subsp. aestivum	Oromīya, Ethiopia	ELS 6404-63-4	SE slope of Mt. Yerrer	1970	12/02/1964	8.83333333, 38.96666667	2379	LANDRACE	Africa	S							F	D	D	C	D	-0.170252	6.98962	-8.08932	-2.10896	1.40979
161	GF161	2011	PI 189794	Triticum aestivum L. subsp. aestivum	Santa Fe, Argentina	Sel. 49-2825 H557		1950				BREEDING	TheAmericas	S							F	C	F	D	F	4.98146	-2.42691	2.61739	-1.25261	-1.59416
162	GF162	2011	PI 185713	Triticum aestivum L. subsp. aestivum	Portugal	'Ideal'		1949				CULTIVAR	Europe	S							F	C	F	D	F	4.11767	0.278251	1.76795	-0.113269	-1.7007
163	GF163	2011	PI 259881	Triticum aestivum L. subsp. aestivum	Croatia	'U-14'		1959				CULTIVAR	Europe	S							F	C	F	D	F	4.33365	0.163483	1.19388	0.75704	-1.00663
164	GF164	2012	PI 428506	Triticum aestivum L. subsp. aestivum	Netherlands	'Bastion'		1978	1976			CULTIVAR	Europe	S							F	C	F	D	F	4.18043	-0.649799	0.862022	-0.0636146	-1.83107
165	GF165	2012	PI 94538	Triticum aestivum L. subsp. aestivum	Turkmenistan	218		1930				LANDRACE	Asia	S							F	C	F	D	F	-1.54134	0.756231	-2.50616	4.76917	4.23797
166	GF166	2012	PI 366072	Triticum aestivum L. subsp. aestivum	Egypt	V-3		1971				LANDRACE	Africa	S							F	C	F	D	F	2.98025	1.20879	-1.86307	-6.221	1.79376
167	GF167	2011	PI 185110	Triticum aestivum L. subsp. aestivum	Guatemala			1949				UNCERTAIN	TheAmericas	S							F	C	F	C	F	4.99288	2.42086	1.24058	1.01978	-1.39034
168	GF168	2011	PI 642362	Triticum aestivum L. subsp. aestivum	Idaho, United States	'UI Winchester'		2006	2009			CULTIVAR	TheAmericas	S	yes	88229264	0.84897	0.0405	yes	yes	F	C	F	C	F	4.79774	-0.0551759	1.03995	-2.77069	-0.858495
169	GF169	2011	PI 469002	Triticum aestivum L. subsp. aestivum	Greece	MG 27056		1982				LANDRACE	Europe	S							F	C	F	C	F	5.40011	-1.22735	1.80619	-0.0376515	-1.34542
170	GF170	2011	PI 238411	Triticum aestivum L. subsp. aestivum	Rift Valley, Kenya	362-B.1.E.4		1957	1956			BREEDING	Africa	S	yes	61840118	0.79333	0.09353	yes	yes	F	C	F	C	F	6.77696	-0.881623	2.97984	1.97481	-2.28249
171	GF171	2012	PI 225163	Triticum aestivum L. subsp. aestivum	Macedonia, Greece	G-46713		1955				BREEDING	Europe	S							F	C	D	D	D	5.73162	0.389853	0.614864	1.47435	-0.591336
172	GF172	2012	PI 264937	Triticum aestivum L. subsp. aestivum	Kríti, Greece	81	near Phaestos	1960	1956	35.03333333, 24.80000000	79	LANDRACE	Europe	S							F	C	D	C	D	5.36509	-0.623996	0.967954	-0.210522	-1.07521
173	GF173	2012	PI 572686	Triticum aestivum L. subsp. aestivum	Mtskheta-Mtianeti, Georgia	SN-2089	Chone, about 15km SE of Satili, Rayon Duseti, historical province Chevsuretien	1991	08/09/1986	42.57472222, 45.23750000	2050	LANDRACE	Asia	S							F	B	F	F	F	-2.26938	1.17251	-1.72379	6.49346	5.12762
174	GF174	2012	PI 574358	Triticum aestivum L. subsp. aestivum	Yemen	1133	PDR South Yemen	1992	1988			UNCERTAIN	Asia	S							F	B	F	F	F	-5.38955	3.99697	-24.8644	-2.7276	-9.24737
175	GF175	2012	PI 41033	Triticum aestivum L. subsp. aestivum	Tunisia	Mahon		1915				UNCERTAIN	Africa	S	yes	71901401	0.8481	0.0382	yes	yes	F	B	F	F	F	4.62225	0.825586	-0.00137705	1.24165	-0.0218431
176	GF176	2011	PI 192048	Triticum aestivum L. subsp. aestivum	Mozambique	3456		1950				UNCERTAIN	Africa	S							F	B	F	F	F	5.53495	-0.592105	1.38881	0.108354	0.278206
177	GF177	2011	PI 534433	Triticum aestivum L. subsp. aestivum	Algeria	MG 18222		1988	07/16/1976		900	LANDRACE	Africa	S							F	B	F	F	F	5.79204	1.13517	-0.109385	0.868439	0.527236
178	GF178	2011	PI 113916	Triticum aestivum L. subsp. aestivum	Victoria, Australia	'Currawa'		1936	1912			CULTIVAR	Oceania	S							F	B	F	D	F	3.11944	-0.719003	0.851448	-1.42604	0.253761
179	GF179	2012	PI 154282	Triticum aestivum L. subsp. aestivum	Alger, Algeria	9290		1946				BREEDING	Africa	S							F	B	F	D	F	3.82708	-2.04232	1.62185	-1.93318	0.00703846
180	GF180	2012	PI 245368	Triticum aestivum L. subsp. aestivum	Guatemala	Criollo Santa Irene		1958				LANDRACE	Selected_panel	S	yes	36859687	0.84364	0.04017	yes	yes	F	B	D	F	F	5.50889	-1.82533	0.499752	0.0577748	-0.976122
181	GF181	2012	PI 641756	Triticum aestivum L. subsp. aestivum	Indiana, United States	SSL 74-77		2004		40.42586860, -86.90806550		BREEDING	TheAmericas	S							F	A	F	F	F	4.45431	-0.335646	2.46332	0.712198	-1.27226
182	GF182	2012	PI 574345	Triticum aestivum L. subsp. aestivum	Saudi Arabia	15034		1992				UNCERTAIN	Asia	S							F	A	F	F	F	0.23779	-1.15087	-6.04888	3.665	1.26843
183	GF183	2012	PI 225519	Triticum aestivum L. subsp. aestivum	Colonia, Uruguay	161-390		1955				BREEDING	TheAmericas	S							F	B	F	B	F	4.16827	0.459909	-1.81293	-0.349065	0.149089
184	GF184	2011	PI 185272	Triticum aestivum L. subsp. aestivum	Santa Fe, Argentina	H836 SEL 47 259		1949				BREEDING	TheAmericas	S	yes	56863242	0.84782	0.03567	yes	yes	F	B	F	A	F	5.40221	-0.54825	2.41146	0.624392	-0.657628
185	GF185	2011	PI 231131	Triticum aestivum L. subsp. aestivum	Pichincha, Ecuador			1956				BREEDING	TheAmericas	S							F	B	F	A	F	2.19493	-1.72627	0.368237	-0.805546	-0.519543
186	GF186	2011	PI 117758	Triticum aestivum L. subsp. aestivum	New South Wales, Australia	428		1936				BREEDING	Oceania	S	yes	75432529	0.75537	0.12975	yes	yes	F	B	F	A	F	3.35315	-0.299457	1.31421	-1.10018	-0.594884
187	GF187	2011	PI 230202	Triticum aestivum L. subsp. aestivum	Rift Valley, Kenya	'Rhodesian Sabanero'		1955		1.00000000, 38.00000000		CULTIVAR	Africa	S							F	B	F	A	F	4.46477	2.51967	1.27657	0.696013	-0.500226
188	GF188	2011	PI 634774	Triticum aestivum L. subsp. aestivum	Free State, South Africa	Karee-Dn2		2004				BREEDING	Africa	S	yes	104758480	0.85178	0.03921	yes	yes	F	B	F	A	F	5.15247	-3.17338	1.28451	1.00366	-0.422746
189	GF189	2011	PI 271128	Triticum aestivum L. subsp. aestivum	Peru	Mult 758		1961				BREEDING	TheAmericas	S	yes	71133380	0.84938	0.04024	yes	yes	F	B	F	A	C	4.84885	-0.398546	1.47435	-0.268315	-0.610606
190	GF190	2012	PI 508389	Triticum aestivum L. subsp. aestivum	HaMerkaz, Israel	1115/83		1987				BREEDING	Asia	S	yes	66147219	0.84589	0.03759	yes	yes	F	B	F	A	B	4.34759	-1.4138	1.89167	-2.17956	0.714148
191	GF191	2011	PI 271129	Triticum aestivum L. subsp. aestivum	Peru	Mult 760		1961				BREEDING	TheAmericas	S							F	A	F	A	F	6.21493	-0.287405	0.907671	-0.302005	-2.50787
192	GF192	2011	PI 342640	Triticum aestivum L. subsp. aestivum	Ciudad de México, Mexico	'Ciano 67'		1969	1967			CULTIVAR	TheAmericas	S							F	A	F	A	F	5.07715	-0.937486	2.04049	-3.75704	0.833426
193	GF193	2012	PI 519681	Triticum aestivum L. subsp. aestivum	Chile	A4849-60P-7P-1P		1987				BREEDING	TheAmericas	S							F	B	B	A	B	3.53904	-2.01107	0.569347	-1.09259	0.300978
194	GF194	2012	CItr 14204	Triticum aestivum L. subsp. aestivum	Colombia	2821-3B-1B-2B-5T		1968				BREEDING	TheAmericas	S							F	B	A	A	B	4.74341	-0.958125	1.5168	-1.37963	0.200974
195	GF195	2011	PI 313107	Triticum aestivum L. subsp. aestivum	Cundinamarca, Colombia	'Narino'		1966	1965			CULTIVAR	TheAmericas	S							F	B	A	A	B	5.0089	-1.7474	1.26996	-1.24614	0.217316
196	GF196	2012	PI 477878	Triticum aestivum L. subsp. aestivum	Ancash, Peru	PLT 76-1946	San Luis	1983		-9.08333333, -77.35000000	3064	LANDRACE	TheAmericas	S	yes	44098530	0.84707	0.0422	yes	yes	F	B	A	A	B	5.05184	-1.85654	1.15292	-1.20001	0.127883
197	GF197	2011	PI 388038	Triticum aestivum L. subsp. aestivum	Israel			1974				BREEDING	Asia	S	yes	45749270	0.85622	0.03925	yes	yes	F	B	A	A	A	4.59301	-0.614533	0.949013	-0.00792931	0.516482
198	GF198	2011	PI 574250	Triticum aestivum L. subsp. aestivum	Syria	91IBRST-12		1992				BREEDING	Asia	S							F	B	A	A	A	4.7945	-1.72814	0.0455076	-1.71799	-0.642567
199	GF199	2012	PI 641750	Triticum aestivum L. subsp. aestivum	Indiana, United States	SSL 58-61		2004		40.42586860, -86.90806550		BREEDING	TheAmericas	S							F	A	A	A	D	5.49605	-0.844364	2.23169	-0.580629	-2.33989
200	GF200	2012	PI 477897	Triticum aestivum L. subsp. aestivum	Ancash, Peru	PLT 76-1986	Chiquian	1983		-10.15000000, -77.18333333	4277	LANDRACE	TheAmericas	S							F	A	A	A	B	5.19183	-1.88774	1.38541	-1.26664	0.0559329
201	GF201	2012	PI 70700	Triticum aestivum L. subsp. aestivum	Iraq	92		1926				LANDRACE	Asia	S	yes	58567224	0.84584	0.03801	yes	yes	D	F	F	F	F	-5.61933	1.94532	-12.3693	-0.966161	-3.24562
202	GF202	2012	PI 366831	Triticum aestivum L. subsp. aestivum	Ghōr, Afghanistan	1002	Kilmin	1966	09/22/1965	34.83694444, 65.31416667	2103	LANDRACE	Asia	S	yes	77448125	0.8499	0.03409	yes	yes	D	F	F	F	F	-13.2288	0.471118	4.67052	1.36479	-1.87879
203	GF203	2012	PI 462158	Triticum aestivum L. subsp. aestivum	Jiangsu Sheng, China	Yang Chou Wheat No. 3		1981		31.75000000, 120.25000000		UNCERTAIN	Asia	S							D	F	F	F	F	4.38602	-2.10496	0.060084	-0.577084	-1.34356
204	GF204	2012	PI 574378	Triticum aestivum L. subsp. aestivum	Yemen	1182	PDR South Yemen	1992	1988			UNCERTAIN	Asia	S	yes	42421531	0.86361	0.03394	yes	yes	D	F	F	F	F	-5.61191	3.58002	-27.1013	-3.16761	-9.6142
205	GF205	2011	PI 625141	Triticum aestivum L. subsp. aestivum	Markazī, Iran	IWA8609754	Arak	1997	NEAR 1935	34.08333333, 49.70000000	1742	LANDRACE	Asia	S	yes	55265996	0.86144	0.03396	yes	yes	D	F	F	F	F	-8.00533	0.27711	-3.04276	4.42496	5.98856
206	GF206	2011	PI 625250	Triticum aestivum L. subsp. aestivum	Gīlān, Iran	IWA8610514		1997	NEAR 1935	37.00000000, 49.00000000		LANDRACE	Asia	S							D	F	F	F	F	-17.544	-0.219489	4.7416	0.81887	-2.42077
207	GF207	2012	PI 626412	Triticum aestivum L. subsp. aestivum	Eşfahān, Iran	IWA8613858	Esfahan	1997	NEAR 1935	32.68333333, 51.68333333	1573	LANDRACE	Asia	S	yes	71210060	0.84156	0.02523	yes	yes	D	F	F	F	F	-16.139	5.35194	3.86005	0.376649	-2.90215
208	GF208	2012	PI 639339	Triticum aestivum L. subsp. aestivum	Kŭhistoni Badakhshon, Tajikistan	TJK03-91	small village, 15km after site 16 travelling from Kharog to Vir	2004	08/16/2003	37.66111111, 71.81777778	2634	LANDRACE	Asia	S	yes	42637136	0.86461	0.03293	yes	yes	D	F	F	F	F	-8.33158	-0.521975	0.657888	-4.4305	0.425298
209	GF209	2012	PI 153778	Triticum aestivum L. subsp. aestivum	Al Jīzah, Egypt	'Hindi D'		1946				CULTIVAR	Africa	S							D	F	F	F	F	-1.98311	-2.04836	-2.34563	-13.3482	6.37264
210	GF210	2012	PI 480232	Triticum aestivum L. subsp. aestivum	Ethiopia	MG 31427		1983	12/12/1973		1620	LANDRACE	Africa	S							D	F	F	F	F	3.42664	4.46018	-2.5218	-0.99563	-0.392256
211	GF211	2011	CItr 15088	Triticum aestivum L. subsp. aestivum	Saskatchewan, Canada	Sr 13		1971				GENETIC	TheAmericas	S							D	F	F	B	F	-2.13858	-2.6553	-1.91841	-8.92476	6.17771
212	GF212	2011	PI 185913	Triticum aestivum L. subsp. aestivum	Ciudad de México, Mexico	II-2191		1950				BREEDING	TheAmericas	S							D	F	F	B	F	4.32095	-1.69185	1.71049	-0.370914	0.599213
213	GF213	2011	PI 286544	Triticum aestivum L. subsp. aestivum	Ecuador	Colorado		1963				UNCERTAIN	TheAmericas	S	yes	51343310	0.76566	0.11806	yes	yes	D	F	F	B	F	4.52411	1.53469	0.942695	1.45798	0.0317692
214	GF214	2011	PI 134348	Triticum aestivum L. subsp. aestivum	New South Wales, Australia	AD 21/1-3-5		1939				BREEDING	Oceania	S							D	F	F	B	F	4.08111	1.45652	1.99788	-3.03789	-1.83404
215	GF215	2012	PI 262664	Triticum aestivum L. subsp. aestivum	Armenia	Kamchatka		1959				LANDRACE	Asia	S	yes	71329912	0.85532	0.03524	yes	yes	D	F	F	A	F	1.16823	0.30995	0.531483	-0.765845	1.29776
216	GF216	2011	PI 532070	Triticum aestivum L. subsp. aestivum	Egypt	1014		1988	1979			UNCERTAIN	Africa	S							D	F	F	A	F	1.97874	-0.770466	-0.555623	-4.53549	3.80013
217	GF217	2012	PI 477901	Triticum aestivum L. subsp. aestivum	Ancash, Peru	PLT 76-2049	Carhuaz	1983		-9.26666667, -77.63333333	3012	LANDRACE	TheAmericas	S							D	F	D	F	F	2.99351	1.0735	0.00919606	-0.170162	-0.0459678
218	GF218	2011	PI 624336	Triticum aestivum L. subsp. aestivum	Kordestān, Iran	IWA8608177		1997	NEAR 1935	35.66666667, 47.00000000		LANDRACE	Asia	S							D	F	D	F	F	-7.14476	-0.785472	-3.11017	4.73459	6.26021
219	GF219	2012	PI 264998	Triticum aestivum L. subsp. aestivum	Kentrikí Makedonía, Greece	628	near Nea Dorkas, north Greece	1960	1956	40.88333333, 23.10000000	537	LANDRACE	Europe	S							D	C	D	C	D	5.49329	-0.698269	1.71481	-0.288597	-1.14808
220	GF220	2012	PI 36390	Triticum aestivum L. subsp. aestivum	Oruro, Bolivia	396		1913		-18.66666667, -67.50000000		LANDRACE	TheAmericas	S							C	F	F	F	F	-12.9159	-0.529669	2.84212	-0.488322	-1.38031
221	GF221	2011	PI 630982	Triticum aestivum L. subsp. aestivum	Ontario, Canada	93-11-2-3-2		2002				BREEDING	TheAmericas	S	yes	59396206	0.85449	0.03211	yes	yes	C	F	F	F	F	0.070795	-0.658453	-0.127985	-7.44757	2.70534
222	GF222	2012	PI 24485	Triticum aestivum L. subsp. aestivum	Toshkent, Uzbekistan	Kara Bugdai	Tashkend, Turkestan	1908	1908	41.33333333, 69.30000000	473	LANDRACE	Asia	S							C	F	F	F	F	-8.65949	0.573163	0.284697	-2.31767	2.23222
223	GF223	2012	PI 83034	Triticum aestivum L. subsp. aestivum	Hunan Sheng, China	D33A		1929		28.00000000, 112.00000000		LANDRACE	Asia	S							C	F	F	F	F	-9.75858	0.322167	2.10611	0.555878	0.318834
224	GF224	2012	PI 165700	Triticum aestivum L. subsp. aestivum	Badakhshān, Afghanistan	9	Badakhshan	1948				LANDRACE	Asia	S	yes	61176816	0.85722	0.02965	yes	yes	C	F	F	F	F	-13.3857	-1.16189	3.19535	1.10909	0.388697
225	GF225	2012	PI 207115	Triticum aestivum L. subsp. aestivum	Iran	158e		1953				LANDRACE	Asia	S	yes	98014999	0.85558	0.03618	yes	yes	C	F	F	F	F	-5.31036	2.37051	-11.9352	-0.546822	-2.97786
226	GF226	2012	PI 220127	Triticum aestivum L. subsp. aestivum	Kandahār, Afghanistan	110	Tarnak Valley	1954	05/19/1954	31.41666667, 65.50000000	915	LANDRACE	Asia	S	yes	70942738	0.83491	0.04469	yes	yes	C	F	F	F	F	4.30581	13.1119	2.46326	-2.57609	-0.568295
227	GF227	2012	PI 245380	Triticum aestivum L. subsp. aestivum	Afghanistan	3017	Hindu Kush Mountains	1958	1955			LANDRACE	Asia	S							C	F	F	F	F	-17.0048	-0.404759	5.1973	0.106459	-4.2193
228	GF228	2012	PI 329235	Triticum aestivum L. subsp. aestivum	Lebanon	'Najah'		1968	1966			CULTIVAR	Asia	S	yes	40033720	0.84832	0.04061	yes	yes	C	F	F	F	F	5.1461	-0.352073	1.10624	-1.4087	-0.434314
229	GF229	2012	PI 347220	Triticum aestivum L. subsp. aestivum	Iran	FAO 26.203	Site No. 10076803/01	1969	1968			LANDRACE	Asia	S							C	F	F	F	F	-5.98559	-0.964806	-3.59072	5.50309	6.74904
230	GF230	2012	PI 366566	Triticum aestivum L. subsp. aestivum	Herāt, Afghanistan	419	3km W of Karokh	1966	09/03/1965	34.48333333, 62.55000000	1311	LANDRACE	Asia	S	yes	131232096	0.844	0.03816	yes	yes	C	F	F	F	F	-16.1894	0.494807	4.60466	-0.122911	-3.23917
231	GF231	2012	PI 366981	Triticum aestivum L. subsp. aestivum	Parwān, Afghanistan	1407	near Shutut Shaht Village	1966	10/03/1965		1829	LANDRACE	Asia	S	yes	160886428	0.86018	0.03558	yes	yes	C	F	F	F	F	-0.857618	-2.53216	-1.48589	-7.67195	2.50254
232	GF232	2012	PI 572818	Triticum aestivum L. subsp. aestivum	Gilgit-Baltistan, Pakistan	86PK1308-001.12	Gulmit, 73km from Gilgit toward Hunza	1990	07/27/1986	36.36666700, 74.85000000	1840	LANDRACE	Asia	S							C	F	F	F	F	-14.0663	0.485777	4.45236	-0.0587881	-1.51806
233	GF233	2012	PI 574363	Triticum aestivum L. subsp. aestivum	Yemen	1147	PDR South Yemen	1992	1988			UNCERTAIN	Asia	S							C	F	F	F	F	-6.45177	4.78175	-26.7957	-2.37155	-10.0496
234	GF234	2012	PI 623273	Triticum aestivum L. subsp. aestivum	Markazī, Iran	IWA8602269	Arak	1997	NEAR 1935	34.08333333, 49.70000000	1742	LANDRACE	Asia	S	yes	126768452	0.84411	0.041	yes	yes	C	F	F	F	F	-17.8822	1.05021	6.9373	0.229413	-4.50551
235	GF235	2012	PI 623359	Triticum aestivum L. subsp. aestivum	Khorāsān-e Raẕavī, Iran	IWA8603079	Mashhad	1997	NEAR 1935	36.26666667, 59.56666667	1043	LANDRACE	Asia	S	yes	33319527	0.84374	0.03997	yes	yes	C	F	F	F	F	-15.5561	-0.133182	5.19837	0.0087697	-0.660205
236	GF236	2012	PI 623408	Triticum aestivum L. subsp. aestivum	Khorāsān-e Raẕavī, Iran	IWA8603324	Sabzvar	1997	NEAR 1935	36.21666667, 57.63333333	978	LANDRACE	Asia	S							C	F	F	F	F	-17.4496	-1.11606	5.65943	-0.0488131	-2.55115
237	GF237	2012	PI 623517	Triticum aestivum L. subsp. aestivum	Āz̄ārbāyjān-e Ghārbī, Iran	IWA8606195		1997	NEAR 1935	38.00000000, 45.00000000		LANDRACE	Asia	S							C	F	F	F	F	-9.01702	-1.70718	-3.39961	5.33386	4.47171
238	GF238	2011	PI 623820	Triticum aestivum L. subsp. aestivum	Āz̄ārbāyjān-e Ghārbī, Iran	IWA8607143		1997	NEAR 1935	38.00000000, 45.00000000		LANDRACE	Asia	S	yes	65180077	0.83589	0.04675	yes	yes	C	F	F	F	F	-12.8406	1.08367	2.62702	2.00746	0.684807
239	GF239	2011	PI 624666	Triticum aestivum L. subsp. aestivum	Kermānshāh, Iran	IWA8608771	Shah-Abad	1997	NEAR 1935	34.11166667, 46.52833333	1336	LANDRACE	Asia	S							C	F	F	F	F	-8.30398	-0.644837	-2.87813	5.8599	6.58284
240	GF240	2011	PI 624897	Triticum aestivum L. subsp. aestivum	Kordestān, Iran	IWA8609091	Bijar	1997	NEAR 1935	35.86666667, 47.81666667	1763	LANDRACE	Asia	S							C	F	F	F	F	-7.42358	0.133318	-1.88471	6.15668	7.54827
241	GF241	2012	PI 624912	Triticum aestivum L. subsp. aestivum	Hamadān, Iran	IWA8609117	Nahavand	1997	NEAR 1935	34.21666667, 48.35000000	1603	LANDRACE	Asia	S							C	F	F	F	F	-9.8679	-1.12082	-3.2629	6.13466	4.64925
242	GF242	2012	PI 625330	Triticum aestivum L. subsp. aestivum	Semnān, Iran	IWA8610827	Damghan	1997	NEAR 1935	36.15000000, 54.36666667	1125	LANDRACE	Asia	S							C	F	F	F	F	-15.2064	0.593481	4.95221	0.523003	-1.17092
243	GF243	2011	PI 625571	Triticum aestivum L. subsp. aestivum	Khorāsān-e Raẕavī, Iran	IWA8611725	Mashhad	1997	NEAR 1935	36.26666667, 59.56666667	1043	LANDRACE	Asia	S							C	F	F	F	F	-15.9292	-2.01236	4.1538	-0.41039	-1.79312
244	GF244	2012	PI 625725	Triticum aestivum L. subsp. aestivum	Khorāsān-e Raẕavī, Iran	IWA8612186	Mashhad	1997	NEAR 1935	36.26666667, 59.56666667	1043	LANDRACE	Asia	S							C	F	F	F	F	-11.784	0.243451	-0.0113413	2.4243	2.17272
245	GF245	2012	PI 626017	Triticum aestivum L. subsp. aestivum	Khorāsān-e Raẕavī, Iran	IWA8613078	Mashhad	1997	NEAR 1935	36.26666667, 59.56666667	1043	LANDRACE	Asia	S							C	F	F	F	F	-16.6911	1.51848	5.56049	0.157223	-2.09627
246	GF246	2012	PI 626173	Triticum aestivum L. subsp. aestivum	Kermān, Iran	IWA8613332	Kerman	1997	NEAR 1935	30.30000000, 57.08333333	1758	LANDRACE	Asia	S							C	F	F	F	F	-5.65429	1.04115	-9.04132	-0.532722	-3.20179
247	GF247	2012	PI 626606	Triticum aestivum L. subsp. aestivum	Yazd, Iran	IWA8614429	Yazd	1997	NEAR 1935	31.88333333, 54.36666667	1220	LANDRACE	Asia	S	yes	59779251	0.84983	0.04362	yes	yes	C	F	F	F	F	-17.7867	0.205391	7.51216	-0.579759	-5.04906
248	GF248	2012	CItr 15314	Triticum aestivum L. subsp. aestivum	Ghōr, Afghanistan	26.528	0	1971	1968	34.53333333, 65.45000000	2650	LANDRACE	Asia	S	yes	75139334	0.84909	0.03203	yes	yes	C	F	F	F	D	2.96984	-2.78503	1.03047	-8.1363	2.20408
249	GF249	2012	PI 572814	Triticum aestivum L. subsp. aestivum	Gilgit-Baltistan, Pakistan	86PK1308-001.07	Gulmit, 73km from Gilgit toward Hunza	1990	07/27/1986	36.36666700, 74.85000000	1840	LANDRACE	Asia	S	yes	48463692	0.6339	0.21027	yes	yes	C	F	F	F	D	-13.2555	0.475015	4.2043	1.61212	-0.463982
250	GF250	2012	PI 625915	Triticum aestivum L. subsp. aestivum	Khorāsān-e Raẕavī, Iran	IWA8612790	Mashhad	1997	NEAR 1935	36.26666667, 59.56666667	1043	LANDRACE	Asia	S							C	F	F	F	D	-17.8594	-0.158044	6.60101	0.767813	-3.38212
251	GF251	2012	PI 625916	Triticum aestivum L. subsp. aestivum	Khorāsān-e Raẕavī, Iran	IWA8612792	Mashhad	1997	NEAR 1935	36.26666667, 59.56666667	1043	LANDRACE	Asia	S							C	F	F	F	D	-16.9163	-0.491382	5.1567	0.491255	-2.18516
252	GF252	2012	PI 626116	Triticum aestivum L. subsp. aestivum	Kermān, Iran	IWA8613246	Kerman	1997	NEAR 1935	30.30000000, 57.08333333	1758	LANDRACE	Asia	S							C	F	F	F	D	-13.6388	0.042785	-1.17123	1.17016	0.365335
253	GF253	2012	PI 626140	Triticum aestivum L. subsp. aestivum	Kermān, Iran	IWA8613286	Kerman	1997	NEAR 1935	30.30000000, 57.08333333	1758	LANDRACE	Asia	S							C	F	F	F	D	-17.5501	-0.417342	6.55908	1.57233	-2.91308
254	GF254	2012	PI 625986	Triticum aestivum L. subsp. aestivum	Khorāsān-e Raẕavī, Iran	IWA8613022	Mashhad	1997	NEAR 1935	36.26666667, 59.56666667	1043	LANDRACE	Asia	S							C	F	F	F	B	-16.5172	-0.383854	4.30861	0.390861	-2.03269
255	GF255	2012	PI 626121	Triticum aestivum L. subsp. aestivum	Kermān, Iran	IWA8613254	Kerman	1997	NEAR 1935	30.30000000, 57.08333333	1758	LANDRACE	Asia	S							C	F	F	F	B	-16.572	0.952406	4.81079	0.432566	-1.4991
256	GF256	2012	PI 213600	Triticum aestivum L. subsp. aestivum	Santa Fe, Argentina	D.I.V. 6721		1954				BREEDING	TheAmericas	S	yes	96444417	0.85477	0.03491	yes	yes	C	F	F	D	D	5.1703	13.7016	2.16998	-1.85251	0.253014
257	GF257	2012	PI 137758	Triticum aestivum L. subsp. aestivum	Kermān, Iran	Gandum	Darzin	1940	02/14/1940	29.16666667, 58.16666667	1282	LANDRACE	Asia	S							C	F	F	D	D	-17.6139	-1.46871	5.87724	-0.203513	-4.94436
258	GF258	2012	CItr 15200	Triticum aestivum L. subsp. aestivum	Rift Valley, Kenya	Modesty		1971		1.00000000, 38.00000000		UNCERTAIN	Africa	S							C	F	F	D	B	4.96741	0.298851	1.97045	-0.691081	0.489702
259	GF259	2011	PI 155280	Triticum aestivum L. subsp. aestivum	Hyôgo, Japan	'Shinchunaga'		1946				CULTIVAR	Asia	S							C	F	F	B	F	3.50589	-0.440542	0.741128	-7.12441	2.85492
260	GF260	2011	PI 422282	Triticum aestivum L. subsp. aestivum	India	'HI 588'		1978				CULTIVAR	Asia	S							C	F	F	B	F	2.10389	2.46238	-0.577775	-8.13947	2.43847
261	GF261	2011	PI 639452	Triticum aestivum L. subsp. aestivum	Kazakhstan	'Zhenis'		2003				CULTIVAR	Asia	S							C	F	F	A	F	3.80204	-2.06635	2.84505	1.9587	-0.798128
262	GF262	2011	PI 260803	Triticum aestivum L. subsp. aestivum	Al Qāhirah, Egypt	1406-3363		1959	10/19/1959			BREEDING	Africa	S	yes	113493096	0.84864	0.04085	yes	yes	C	F	F	A	F	0.336345	-2.05025	-1.11333	-8.93867	3.68522
263	GF263	2011	PI 351875	Triticum aestivum L. subsp. aestivum	Burundi	T-2094		1969				UNCERTAIN	Africa	S	yes	68943072	0.85155	0.03854	yes	yes	C	F	F	A	F	2.75415	-0.521399	0.65911	-3.57687	0.772673
264	GF264	2011	PI 532060	Triticum aestivum L. subsp. aestivum	Egypt	545		1988	1979			UNCERTAIN	Africa	S	yes	87045752	0.86008	0.03521	yes	yes	C	F	F	A	F	1.99734	-0.828314	-0.61498	-4.53027	3.85757
265	GF265	2012	PI 178188	Triticum aestivum L. subsp. aestivum	Van, Turkey	7775	Timar	1949	08/23/1948	38.83583333, 43.44000000	1745	LANDRACE	Asia	S	yes	42562369	0.84234	0.03668	yes	yes	C	F	D	F	F	-9.18277	0.100053	-2.89861	5.50484	5.71916
266	GF266	2012	PI 181433	Triticum aestivum L. subsp. aestivum	Afghanistan	204		1949				LANDRACE	Asia	S							C	F	D	F	F	-2.92254	-3.11168	-4.68241	-11.7004	4.38677
267	GF267	2012	PI 243727	Triticum aestivum L. subsp. aestivum	Āz̄ārbāyjān-e Shārqī, Iran	5466	Ahar	1957		38.41666667, 47.11666667	1500	LANDRACE	Asia	S	yes	77281169	0.85103	0.03776	yes	yes	C	F	D	F	F	-17.9007	0.635891	6.87549	0.179848	-4.57905
268	GF268	2012	PI 626184	Triticum aestivum L. subsp. aestivum	Kermān, Iran	IWA8613355	Kerman	1997	NEAR 1935	30.30000000, 57.08333333	1758	LANDRACE	Asia	S							C	F	D	F	F	-17.8857	0.497209	6.8993	0.236622	-4.54323
269	GF269	2012	PI 626307	Triticum aestivum L. subsp. aestivum	Eşfahān, Iran	IWA8613544	Esfahan	1997	NEAR 1935	32.68333333, 51.68333333	1573	LANDRACE	Asia	S							C	F	D	F	F	-17.6493	-0.0281922	6.75993	0.0370939	-5.10369
270	GF270	2012	PI 626309	Triticum aestivum L. subsp. aestivum	Eşfahān, Iran	IWA8613547	Esfahan	1997	NEAR 1935	32.68333333, 51.68333333	1573	LANDRACE	Asia	S	yes	44915389	0.45334	0.45085			C	F	D	F	F	-17.754	0.663877	7.01255	0.252663	-4.47026
271	GF271	2012	PI 626383	Triticum aestivum L. subsp. aestivum	Eşfahān, Iran	IWA8613713	Esfahan	1997	NEAR 1935	32.68333333, 51.68333333	1573	LANDRACE	Asia	S							C	F	D	F	F	-17.8654	0.5242	6.97757	0.26722	-4.48988
272	GF272	2012	PI 626475	Triticum aestivum L. subsp. aestivum	Eşfahān, Iran	IWA8614056	Esfahan	1997	NEAR 1935	32.68333333, 51.68333333	1573	LANDRACE	Asia	S							C	F	D	F	F	-17.8601	0.510831	6.94312	0.262635	-4.55693
273	GF273	2012	PI 367198	Triticum aestivum L. subsp. aestivum	Ghōr, Afghanistan	979	Ishlar at Kilmir	1966	09/22/1965	34.83000000, 65.32000000	2103	LANDRACE									C	F	D	F	F
274	GF274	2012	PI 367199	Triticum aestivum L. subsp. spelta (L.) Thell.	Herāt, Afghanistan	128	Palpiri	1966	08/17/1965	34.35000000, 62.38333333	1219	LANDRACE									C	F	D	F	F
275	GF275	2012	PI 602429	Triticum aestivum L. subsp. aestivum	Oromīya, Ethiopia	ELS 6404-75-4	SE slope of Mt. Yerrer	1970	12/02/1964	8.83333333, 38.96666667	2623	LANDRACE									C	F	D	F	F
276	GF276	2012	PI 166727	Triticum aestivum L. subsp. aestivum	Eskişehir, Turkey	Ak	Alpu	1948		39.76055556, 30.95805556	767	LANDRACE	Asia	S	yes	60753921	0.82967	0.06089	yes	yes	C	F	D	D	D	-3.59362	0.247486	-2.79551	6.41199	7.51386
277	GF277	2011	PI 134337	Triticum aestivum L. subsp. aestivum	New South Wales, Australia	AB 32/3-1-1-1		1939				BREEDING	Oceania	S	yes	70274347	0.84542	0.03862	yes	yes	C	F	D	C	F	4.52487	0.837171	1.17465	-3.31438	-0.00367173
278	GF278	2012	PI 189755	Triticum aestivum L. subsp. aestivum	Guatemala		near Mexican border	1950			2440	UNCERTAIN	TheAmericas	S	yes	74451722	0.75523	0.13244	yes	yes	C	F	D	C	D	4.39129	0.472213	-1.45933	0.141371	-2.30001
279	GF279	2012	PI 280848	Triticum aestivum L. subsp. aestivum	Itapúa, Paraguay	II-31-2E-1E-1E-12E		1962				BREEDING	TheAmericas	S	yes	60141810	0.74218	0.14044	yes	yes	C	F	D	C	B	5.14174	-1.24928	1.46297	-1.1358	0.356138
280	GF280	2012	CItr 15185	Triticum aestivum L. subsp. aestivum	Sudan	Hudeiba 154		1971				UNCERTAIN			yes	74839371	0.67787	0.20191	yes	yes	C	F	D	B	B
281	GF281	2011	PI 254128	Triticum aestivum L. subsp. aestivum	Rift Valley, Kenya	559.O.1.L.2		1958				BREEDING	Africa	S	yes	62624897	0.85225	0.03895	yes	yes	C	F	D	A	F	3.78869	1.7903	1.97278	-2.81057	-0.161362
282	GF282	2012	PI 583713	Triticum aestivum L. subsp. aestivum	Mexico	'Gabo 55'		1983	1955			CULTIVAR	TheAmericas	S	yes	63690994	0.85093	0.03237	yes	yes	C	F	D	A	B	4.46602	-0.050609	1.45417	-3.27045	0.601079
283	GF283	2012	PI 220455	Triticum aestivum L. subsp. aestivum	Al Jīzah, Egypt	Line 1245-462		1954				BREEDING	Africa	S	yes	65694367	0.85506	0.03591	yes	yes	C	F	D	A	B	-1.25426	-2.49067	-0.816532	-11.2921	4.2569
284	GF284	2011	PI 620638	Triticum aestivum L. subsp. aestivum	Idaho, United States	IDO580		2001	2003			BREEDING	TheAmericas	S							C	F	C	C	C	4.67735	4.36255	1.31993	-3.20566	0.184965
285	GF285	2012	PI 192188	Triticum aestivum L. subsp. aestivum	Mozambique	Kenya		1950				UNCERTAIN	Africa	S	yes	60758571	0.84378	0.03958	yes	yes	C	F	C	B	D	4.507	1.51044	0.263575	-2.19777	-0.930267
286	GF286	2012	PI 202828	Triticum aestivum L. subsp. aestivum	Eşfahān, Iran		near Esfahan	1952		32.66666667, 51.63333333	1582	LANDRACE	Asia	S							C	F	B	F	D	5.02142	14.4881	4.62318	-3.00901	0.340031
287	GF287	2011	PI 199806	Triticum aestivum L. subsp. aestivum	Lima, Peru	II-145-46		1952				BREEDING	TheAmericas	S	yes	59017804	0.85191	0.03531	yes	yes	C	F	B	B	F	2.22573	-1.82397	0.453128	-5.79757	2.10091
288	GF288	2011	PI 124738	Triticum aestivum L. subsp. aestivum	Rift Valley, Kenya	Kenya Standard		1937				BREEDING	Africa	S							C	F	B	B	F	4.56714	1.33158	1.23906	-2.8163	-0.208037
289	GF289	2011	PI 124739	Triticum aestivum L. subsp. aestivum	Rift Valley, Kenya	C 10854		1937				BREEDING	Africa	S	yes	41846879	0.84647	0.03699	yes	yes	C	F	B	A	F	4.61206	0.0859513	1.04163	-2.76668	-0.343057
290	GF290	2011	PI 351876	Triticum aestivum L. subsp. aestivum	Burundi	T-2095		1969				UNCERTAIN	Africa	S							C	F	B	A	F	2.74635	-0.535167	0.607109	-3.55556	0.701384
291	GF291	2012	PI 576667	Triticum aestivum L. subsp. aestivum	Mersin, Turkey	84TK046-118.1	Adkere village, 31km SW of Silifke	1994	06/12/1984	36.26666667, 33.81666667	150	LANDRACE	Asia	S							C	D	F	F	F	2.57103	-0.0531044	-2.79893	1.08459	1.46517
292	GF292	2011	PI 638630	Triticum aestivum L. subsp. aestivum	Washington, United States	99CF 783 [Vrn2 - spring]		2005				BREEDING	TheAmericas	S							C	D	F	D	F	5.27214	0.246022	1.90765	1.95452	0.13684
293	GF293	2011	PI 525320	Triticum aestivum L. subsp. aestivum	Morocco	1278	just N of Zaouia	1987	07/09/1985	32.00000000, -6.00000000	1600	UNCERTAIN	Africa	S	yes	51343229	0.85098	0.03632	yes	yes	C	D	F	D	F	2.17919	-0.205022	-0.778605	2.04752	2.68168
294	GF294	2012	PI 480270	Triticum aestivum L. subsp. aestivum	Ethiopia	MG 31492		1983	12/12/1973		1740	LANDRACE	Africa	S	yes	76651664	0.76493	0.10963	yes		C	D	F	A	B	5.18432	-1.16235	1.22135	-0.769842	-1.69807
295	GF295	2012	PI 480161	Triticum aestivum L. subsp. aestivum	Ethiopia	Sindi		1983	12/10/1973		2220	LANDRACE	Africa	S	yes	90191931	0.84807	0.03813	yes	yes	C	D	D	C	C	-0.49011	6.1135	-7.95317	-1.01967	1.17943
296	GF296	2011	PI 532056	Triticum aestivum L. subsp. aestivum	Egypt	163		1988	1979			UNCERTAIN	Africa	S	yes	72694645	0.7788	0.09973	yes	yes	C	D	D	A	F	2.14868	-1.19645	0.628891	-6.57558	2.87018
297	GF297	2011	PI 532067	Triticum aestivum L. subsp. aestivum	Al Gharbīyah, Egypt	907	El Santa-Garbia	1988	1979	30.74722222, 31.13083333	8	LANDRACE	Africa	S	yes	60229701	0.84162	0.03913	yes	yes	C	D	D	A	F	2.15734	-2.4766	0.508075	-6.5667	2.74931
298	GF298	2012	PI 220461	Triticum aestivum L. subsp. aestivum	Al Jīzah, Egypt	Line 1260-558		1954				BREEDING	Africa	S	yes	72744969	0.69402	0.19398	yes	yes	C	D	D	A	B	4.53868	-1.12936	-0.84688	3.00223	-0.618269
299	GF299	2012	PI 134318	Triticum aestivum L. subsp. aestivum	New South Wales, Australia	AB 21/1-1-1-2		1939				BREEDING	Oceania	S	yes	101626563	0.85182	0.04083	yes	yes	C	D	C	B	B	4.45974	0.296099	0.873991	-3.0434	1.15455
300	GF300	2011	PI 534484	Triticum aestivum L. subsp. aestivum	Egypt	MG 26411		1988	04/25/1978		60	LANDRACE	Africa	S	yes	57974481	0.85491	0.03709	yes	yes	C	C	D	A	F	2.07259	-2.48378	0.49612	-6.51953	2.71581
301	GF301	2011	PI 519912	Triticum aestivum L. subsp. aestivum	South Africa	W 5885-2-M-1-LM		1987				BREEDING	Africa	S	yes	73880187	0.84613	0.04494	yes	yes	C	C	C	A	D	4.22028	0.541909	2.50167	-1.84513	-0.0194555
302	GF302	2011	PI 286542	Triticum aestivum L. subsp. aestivum	Ecuador	Manitoba		1963				UNCERTAIN	TheAmericas	S							C	C	C	A	B	4.63483	-1.29448	-0.126554	0.318711	0.816195
303	GF303	2012	PI 203081	Triticum aestivum L. subsp. aestivum	Arusha, Tanzania	Sabanero	Arusha	1952		-3.36666667, 36.68333333	1415	UNCERTAIN	Africa	S							C	C	B	A	B	4.32771	0.215268	0.67969	-2.16196	-0.136892
304	GF304	2012	PI 532133	Triticum aestivum L. subsp. aestivum	Egypt	2763		1988	1979			UNCERTAIN	Africa	S	yes	35573820	0.67821	0.21936	yes	yes	C	C	B	A	B	2.13469	-2.45555	0.491351	-6.56234	2.74124
305	GF305	2012	PI 190196	Triticum aestivum L. subsp. aestivum	Pichincha, Ecuador	Ciento Cinquento	Estacion Experimental Agricola, Quito	1950		-0.23333333, -78.50000000	2855	UNCERTAIN	TheAmericas	S	yes	66898903	0.85653	0.03518	yes	yes	C	C	B	A	A	4.99824	0.143131	-0.0653705	0.305296	0.435905
306	GF306	2012	PI 559660	Triticum aestivum L. subsp. aestivum	Serbia	'Erget'		1991	08/01/1991			CULTIVAR	Europe	S	yes	48283266	0.83816	0.05583	yes	yes	C	C	A	B	B	4.92905	2.26672	1.04488	-2.22834	-0.0955974
307	GF307	2012	PI 613313	Triticum aestivum L. subsp. aestivum	Ciudad de México, Mexico	CIGM91.61-1		2000				BREEDING	TheAmericas	S	yes	73447523	0.84594	0.05037	yes	yes	C	C	A	B	A	4.89189	13.7259	3.43748	-2.52486	-0.307542
308	GF308	2011	PI 519805	Triticum aestivum L. subsp. aestivum	Colonia, Uruguay	LE 2096		1987				BREEDING	TheAmericas	S	yes	71915990	0.84208	0.03879	yes	yes	C	C	A	A	D	4.64241	-1.07729	1.6189	-4.10336	-0.00115619
309	GF309	2012	PI 116226	Triticum aestivum L. subsp. aestivum	Greece	Greece 18		1936	PRE 1930			LANDRACE	Europe	S	yes	64807354	0.85021	0.04776	yes	yes	C	B	F	D	D	5.38055	1.0622	0.733344	-0.79775	-0.101993
310	GF310	2012	PI 323392	Triticum aestivum L. subsp. aestivum	Rift Valley, Kenya	'Kenya Leopard'		1967	1966			CULTIVAR	Africa	S	yes	69787287	0.72413	0.1525	yes	yes	C	B	F	A	C	5.51192	-0.185875	0.901092	-1.53598	-0.233774
311	GF311	2011	PI 479671	Triticum aestivum L. subsp. aestivum	Free State, South Africa	'Bella'		1983	1967			CULTIVAR	Africa	S	yes	68508063	0.84279	0.03543	yes	yes	C	B	D	B	C	4.56793	-0.170382	1.76591	2.24477	0.713866
312	GF312	2011	PI 410954	Triticum aestivum L. subsp. aestivum	Free State, South Africa			1976				BREEDING	Africa	S	yes	53809545	0.84742	0.05062	yes	yes	C	B	D	B	B	4.21778	0.614588	2.33906	-0.0632343	-1.77707
313	GF313	2012	PI 613315	Triticum aestivum L. subsp. aestivum	Ciudad de México, Mexico	CIGM90.248-1		2000				BREEDING	TheAmericas	S	yes	54684272	0.82623	0.06309	yes	yes	C	B	C	A	B	2.96111	14.6001	1.98726	-1.99961	0.106873
314	GF314	2012	PI 520539	Triticum aestivum L. subsp. aestivum	Rio Grande do Sul, Brazil	PF 83491		1987				BREEDING	TheAmericas	S							C	A	C	A	C	5.34229	0.996581	2.33595	-2.76519	-0.264402
315	GF315	2012	PI 374670	Triticum aestivum L. subsp. aestivum	Federacija Bosne i Hercegovine, Bosnia and Herzegovina	208/71	Goransko polje-Visoko	1972	1971	43.98333333, 18.16666667	500	LANDRACE	Europe	S	yes	59719536	0.73844	0.14818	yes	yes	B	F	F	D	B	-0.54886	0.223539	-3.66872	3.50339	2.52024
316	GF316	2012	PI 313109	Triticum aestivum L. subsp. aestivum	Cundinamarca, Colombia	Tres Granos		1966		5.00000000, -74.16666667		UNCERTAIN	TheAmericas	S							B	F	F	B	F	2.12568	-3.09617	0.248004	-6.16194	3.79796
317	GF317	2011	PI 83729	Triticum aestivum L. subsp. aestivum	Győr-Moson-Sopron, Hungary	'Magyarovar 81'		1930				CULTIVAR	Europe	S	yes	57685291	0.83549	0.04327	yes	yes	B	F	F	B	F	4.63237	-1.34613	0.00639982	4.16893	1.58843
318	GF318	2011	PI 83731	Triticum aestivum L. subsp. aestivum	Győr-Moson-Sopron, Hungary	'Magyarovar 155'		1930				CULTIVAR	Europe	S							B	F	F	B	F	3.74791	-0.794804	1.52634	3.17083	-1.29964
319	GF319	2011	PI 191961	Triticum aestivum L. subsp. aestivum	Hungary	Magvarovax		1950				UNCERTAIN	Europe	S	yes	60894368	0.84763	0.03631	yes	yes	B	F	F	B	F	3.78124	-0.872862	1.54115	3.21011	-1.23008
320	GF320	2011	PI 192038	Triticum aestivum L. subsp. aestivum	Germany	Roemer		1950				UNCERTAIN	Europe	S	yes	65284447	0.82588	0.06687	yes	yes	B	F	F	B	F	4.47678	-1.09878	1.40118	2.65485	-1.48755
321	GF321	2011	PI 192071	Triticum aestivum L. subsp. aestivum	Germany	Roemer		1950				UNCERTAIN	Europe	S							B	F	F	B	F	1.83834	1.30186	-2.12221	3.89223	3.4439
322	GF322	2012	PI 243160	Triticum aestivum L. subsp. aestivum	Europe	555344		1957	10/29/1957			UNCERTAIN	Europe	S							B	F	F	B	F	-0.943696	1.0389	-3.35161	5.66955	4.47928
323	GF323	2012	PI 254023	Triticum aestivum L. subsp. aestivum	Europe			1958				UNCERTAIN	Europe	S	yes	83761444	0.85187	0.04127	yes	yes	B	F	F	B	F	-0.860172	1.06467	-3.35585	5.7371	4.45022
324	GF324	2012	PI 254042	Triticum aestivum L. subsp. aestivum	Europe			1958				UNCERTAIN	Europe	S							B	F	F	B	F	-0.853836	1.03999	-3.36143	5.72561	4.41934
325	GF325	2011	PI 306529	Triticum aestivum L. subsp. aestivum	Romania	Harison Barbu		1965				UNCERTAIN	Europe	S	yes	63054797	0.85508	0.03763	yes	yes	B	F	F	B	F	0.569903	1.89272	-2.04586	4.13465	3.11701
326	GF326	2012	PI 278536	Triticum aestivum L. subsp. aestivum	Syria	Damaskus 8		1962	PRE 1930			LANDRACE	Asia	S							B	F	F	B	F	4.59046	-0.678085	-0.631077	0.25047	-0.32427
327	GF327	2012	PI 572667	Triticum aestivum L. subsp. aestivum	Samegrelo-Zemo Svaneti, Georgia	SN-Z12a	Botanical Institute, Latali, SW of Mestia, Rayon Mestia (Ober-Svanetien)	1991	08/09/1984	43.00000000, 42.61666667	1466	LANDRACE	Asia	S	yes	71546419	0.85487	0.02984	yes	yes	B	F	F	B	F	-0.168482	2.07457	-2.46823	5.87353	4.77762
328	GF328	2012	PI 572693	Triticum aestivum L. subsp. aestivum	Samegrelo-Zemo Svaneti, Georgia	SN-Z15	Botanical Institute, Latali, SW of Mestia, Rayon Mestia (Ober-Svanetien)	1991	08/09/1984	43.00000000, 42.61666667	1466	LANDRACE	Asia	S							B	F	F	B	F	4.97316	-1.14944	-0.778299	4.16225	1.18814
329	GF329	2012	PI 170911	Triticum aestivum L. subsp. aestivum	Transvaal, South Africa	166-2-M-M		1948				BREEDING	Africa	S							B	F	F	B	F	2.38562	-1.57129	0.528407	-4.90613	1.49089
330	GF330	2011	PI 278213	Triticum aestivum L. subsp. aestivum	Sinai, Egypt	Sinai 1		1962	PRE 1930	31.50000000, 34.00000000		LANDRACE	Africa	S	yes	38528796	0.74368	0.14117	yes	yes	B	F	F	B	F	4.58855	-0.690186	-0.632652	0.243257	-0.333173
331	GF331	2012	CItr 9348	Triticum aestivum L. subsp. aestivum	Skåne län, Sweden	Swan	Tystofte	1927		55.75000000, 13.50000000		UNCERTAIN	Europe	S	yes	80201381	0.85326	0.0426	yes	yes	B	F	F	B	A	5.38915	-1.29432	1.26831	4.28181	-0.783945
332	GF332	2012	CItr 4936	Triticum aestivum L. subsp. aestivum	Ontario, Canada	Red Fern		1916		50.00000000, -86.00000000		UNCERTAIN	TheAmericas	S	yes	108908997	0.85544	0.03642	yes	yes	B	F	F	A	F	2.4877	0.177498	-1.00336	2.67918	2.32571
333	GF333	2012	PI 46041	Triticum aestivum L. subsp. aestivum	Trujillo, Venezuela	Macarron	Distrito Bocono	1918		9.25000000, -70.25000000	1418	LANDRACE	TheAmericas	S	yes	33326602	0.70953	0.17708	yes	yes	B	F	F	A	F	2.41344	-2.19583	-0.695746	1.26383	-0.452899
334	GF334	2011	PI 191882	Triticum aestivum L. subsp. aestivum	Argentina	BxRA8 10142		1950				UNCERTAIN	TheAmericas	S	yes	61713086	0.83306	0.05329	yes	yes	B	F	F	A	F	4.93799	2.27916	1.42564	-0.723306	-1.25868
335	GF335	2011	PI 155119	Triticum aestivum L. subsp. aestivum	Omskaja oblast', Russian Federation	'Caesium 111'		1946	1928	56.00000000, 73.00000000		CULTIVAR	Europe	S	yes	66332070	0.84387	0.04643	yes	yes	B	F	F	A	F	-0.87938	1.08309	-3.30279	5.7161	4.4335
336	GF336	2011	PI 168661	Triticum aestivum L. subsp. aestivum	Hauts-de-France, France	'Bersee'		1948	1936			CULTIVAR	Europe	S	yes	32843619	0.84586	0.0416	yes	yes	B	F	F	A	F	5.8431	-0.391823	2.33577	2.53565	-3.57027
337	GF337	2011	PI 175517	Triticum aestivum L. subsp. aestivum	Finland	'Sampo'		1949				CULTIVAR	Europe	S							B	F	F	A	F	3.78413	0.350511	-0.588289	3.3408	0.849746
338	GF338	2011	PI 192580	Triticum aestivum L. subsp. aestivum	Finland	'Sukkula'		1950				CULTIVAR	Europe	S							B	F	F	A	F	-0.84792	1.04235	-3.36154	5.72466	4.43919
339	GF339	2012	PI 254058	Triticum aestivum L. subsp. aestivum	Europe			1958				UNCERTAIN	Europe	S							B	F	F	A	F	-0.852793	1.06555	-3.34115	5.72849	4.45405
340	GF340	2011	PI 355728	Triticum aestivum L. subsp. aestivum	Omskaja oblast', Russian Federation	'Caesium 111'		1970	1928	56.00000000, 73.00000000		CULTIVAR	Europe	S							B	F	F	A	F	-0.876656	1.09506	-3.33668	5.73929	4.44242
341	GF341	2011	PI 372137	Triticum aestivum L. subsp. aestivum	Sumska oblast, Ukraine	'Lutescens 491'		1972		51.00000000, 34.00000000		CULTIVAR	Europe	S	yes	68808392	0.84493	0.04107	yes	yes	B	F	F	A	F	4.18872	-1.34598	0.409662	3.79007	-0.600621
342	GF342	2011	CItr 15397	Triticum aestivum L. subsp. aestivum	Lebanon	Khosti		1972				UNCERTAIN	Asia	S	yes	86011142	0.85228	0.03977	yes		B	F	F	A	F	-4.56739	2.86955	-17.4389	0.35378	-6.53899
343	GF343	2011	PI 253803	Triticum aestivum L. subsp. aestivum	Ghaznī, Afghanistan	K1761	northern outskirts of Ghazni	1958	1958	33.55000000, 68.41666667	2440	LANDRACE	Asia	S	yes	82653668	0.85176	0.03767	yes	yes	B	F	F	A	F	-0.839285	1.03821	-3.35614	5.72796	4.4321
344	GF344	2012	PI 572677	Triticum aestivum L. subsp. aestivum	Samegrelo-Zemo Svaneti, Georgia	SN-Z20	Botanical Institute, Latali, SW of Mestia, Rayon Mestia (Ober-Svanetien)	1991	08/09/1984	43.00000000, 42.61666667	1466	LANDRACE	Asia	S	yes	68491565	0.84786	0.03825	yes	yes	B	F	F	A	F	0.0647005	1.69557	-2.42488	4.46658	5.47425
345	GF345	2011	CItr 14346	Triticum aestivum L. subsp. aestivum	South Africa	'Betmark'		1968				CULTIVAR	Africa	S	yes	57933450	0.85546	0.03728	yes	yes	B	F	F	A	F	5.46084	-1.2431	-0.0129329	-0.635709	1.7891
346	GF346	2011	PI 238391	Triticum aestivum L. subsp. aestivum	Rift Valley, Kenya	R64		1957				BREEDING	Africa	S	yes	39154221	0.83152	0.04716	yes	yes	B	F	F	A	F	2.75611	1.71305	0.671373	0.0231863	1.13796
347	GF347	2011	PI 254118	Triticum aestivum L. subsp. aestivum	Rift Valley, Kenya	503.L.I.A.4		1958				BREEDING	Africa	S	yes	37941540	0.71928	0.17026	yes	yes	B	F	F	A	F	4.92353	-0.107048	1.59393	-0.689717	-0.500169
348	GF348	2011	PI 254124	Triticum aestivum L. subsp. aestivum	Rift Valley, Kenya	505.M.I.D.7		1958				BREEDING	Africa	S	yes	32109734	0.74786	0.12364	yes	yes	B	F	F	A	F	4.64008	0.287269	0.0229412	-1.85936	-1.20488
349	GF349	2011	PI 254125	Triticum aestivum L. subsp. aestivum	Rift Valley, Kenya	557.L.I.R.2		1958				BREEDING	Africa	S							B	F	F	A	F	4.5582	-0.0396586	0.515838	-1.16519	0.644359
350	GF350	2011	PI 297017	Triticum aestivum L. subsp. aestivum	Rift Valley, Kenya			1964				BREEDING	Africa	S							B	F	F	A	F	0.789543	-0.89862	-0.14221	-0.601149	1.0275
351	GF351	2012	PI 46038	Triticum aestivum L. subsp. aestivum	Trujillo, Venezuela	Blanco	Distrito Bocono	1918		9.25000000, -70.25000000	1418	LANDRACE	TheAmericas	S							B	F	F	A	D	0.413669	-0.697526	-4.10251	4.25752	4.01215
352	GF352	2012	CItr 11478	Triticum aestivum L. subsp. aestivum	Former, Soviet Union	Ulka No. 1		1932				LANDRACE	FormerSovietUnion	S							B	F	F	A	D	-1.1835	0.356069	-3.74468	4.52777	3.83946
353	GF353	2012	PI 602434	Triticum aestivum L. subsp. aestivum	Oromīya, Ethiopia	ELS 6404-9-A	near Goba, 400km SE of Addis Ababa	1964	02/12/1964	7.01666667, 39.98333333	2900	LANDRACE									B	F	F	A	D
354	GF354	2012	PI 350856	Triticum aestivum L. subsp. aestivum	Tirol, Austria	69Z108.151	Osttirol	1970		46.91666667, 12.50000000	1254	LANDRACE	Europe	S							B	F	D	F	B	3.79482	0.223231	-0.953719	2.66101	-0.265431
355	GF355	2012	CItr 14251	Triticum aestivum L. subsp. aestivum	Unknown	0224/52		1968				BREEDING	Unknown	S							B	F	D	A	B	2.51911	-1.65826	-0.115758	-3.60413	1.47721
356	GF356	2012	PI 254018	Triticum aestivum L. subsp. aestivum	Europe			1958				UNCERTAIN	Europe	S							B	F	B	B	F	-0.85774	1.05396	-3.32447	5.75074	4.47088
357	GF357	2012	PI 254019	Triticum aestivum L. subsp. aestivum	Europe			1958				UNCERTAIN	Europe	S							B	F	B	B	F	-0.843266	1.02483	-3.34039	5.7483	4.44971
358	GF358	2011	PI 272377	Triticum aestivum L. subsp. aestivum	Pest, Hungary	M.T R. 7		1961		47.41666667, 19.33333333		UNCERTAIN	Europe	S	yes	36026476	0.8531	0.03821	yes	yes	B	F	B	A	F	3.99369	-2.12127	0.247006	-1.72501	-0.9436
359	GF359	2012	PI 254028	Triticum aestivum L. subsp. aestivum	Europe			1958				UNCERTAIN	Europe	S	yes	77771662	0.86859	0.03977	yes	yes	B	F	B	A	F	-0.852793	1.06555	-3.34115	5.72849	4.45405
360	GF360	2011	PI 345936	Triticum aestivum L. subsp. aestivum	Zimbabwe	S 1127 A1		1969				BREEDING	Africa	S	yes	66278091	0.85765	0.04207	yes	yes	B	F	B	A	A	5.13598	-1.43916	1.47382	-3.35744	0.111611
361	GF361	2012	PI 321968	Triticum aestivum L. subsp. aestivum	Erzurum, Turkey	B-942	village in eastern Turkey	1967		40.00000000, 41.50000000		LANDRACE	Asia	S	yes	40861803	0.86071	0.03835	yes	yes	B	F	A	A	F	2.5653	-0.58893	0.690815	1.06305	0.989178
362	GF362	2011	PI 73345	Triticum aestivum L. subsp. aestivum	Armenia	Spitakat		1927				UNCERTAIN	Asia	S	yes	62110879	0.85599	0.03672	yes	yes	B	D	F	B	F	-1.70773	2.14815	-3.57105	4.91313	5.0247
363	GF363	2011	PI 438962	Triticum aestivum L. subsp. aestivum	Qostanay oblysy, Kazakhstan	'Grekum 105'		1980				CULTIVAR	Asia	S	yes	64263115	0.85366	0.0405	yes	yes	B	D	F	B	F	3.86869	0.468299	-1.52608	2.84689	1.0571
364	GF364	2011	PI 192267	Triticum aestivum L. subsp. aestivum	Czechoslovakia	'Kadolzer IV'		1950				CULTIVAR	Europe	S	yes	89651270	0.84583	0.04251	yes	yes	B	D	F	B	A	4.6952	0.1261	1.97924	0.338193	-0.332771
365	GF365	2012	CItr 14396	Triticum aestivum L. subsp. aestivum	Ecuador	11275-3T-3B-1T-1B		1968				BREEDING	TheAmericas	S							B	D	F	A	B	3.82255	-1.38774	1.17737	-1.5741	0.0600718
366	GF366	2011	PI 410965	Triticum aestivum L. subsp. aestivum	Free State, South Africa			1976				BREEDING	Africa	S	yes	35307973	0.82732	0.05714	yes		B	C	F	A	F	3.17165	-1.54306	0.47544	-4.96218	1.28532
367	GF367	2012	CItr 7611	Triticum aestivum L. subsp. aestivum	Russian Federation	FHB 51907		1924				LANDRACE	Europe	S							B	C	F	A	D	-0.376508	0.247864	-2.98542	4.93999	5.29056
368	GF368	2012	PI 324155	Triticum aestivum L. subsp. aestivum	Rift Valley, Kenya	'Primex'		1967	1965			CULTIVAR	Africa	S							B	B	C	A	A	5.04616	-2.05825	2.05852	-2.20707	1.56119
369	GF369	2011	PI 352252	Triticum aestivum L. subsp. aestivum	Switzerland	T-2843		1969				BREEDING	Europe	S							B	B	B	A	F	1.57908	1.02919	-0.302088	-4.48482	-0.229543
370	GF370	2012	PI 519489	Triticum aestivum L. subsp. aestivum	Valle del Cauca, Colombia	VI 121.2.13B.2T.2B		1987				BREEDING	TheAmericas	S	yes	17243405	0.8147	0.07422	yes	yes	B	B	A	A	A	5.27522	-1.61363	1.58014	-2.42995	0.746298
371	GF371	2012	PI 519416	Triticum aestivum L. subsp. aestivum	Ecuador	II-11613-6N-1E-2N-2E-12-1E		1987				BREEDING	TheAmericas	S	yes	68816596	0.85368	0.03799	yes	yes	B	A	F	A	A	4.22441	-1.47784	1.38319	-2.12888	0.714222
372	GF372	2012	PI 286541	Triticum aestivum L. subsp. aestivum	Ecuador	'Bola'		1963				CULTIVAR	TheAmericas	S							B	A	C	A	B	5.30725	0.965205	2.37797	-0.480201	0.990595
373	GF373	2012	PI 192460	Triticum aestivum L. subsp. aestivum	Spain	Tremesino		1950				LANDRACE	Europe	S							A	F	F	F	B	4.56657	1.70404	0.0877243	2.95432	1.53714
374	GF374	2012	PI 159219	Triticum aestivum L. subsp. aestivum	Uttar Pradesh, India			1947		28.00000000, 80.00000000		LANDRACE	Asia	S	yes	96667329	0.84548	0.04446	yes	yes	A	F	F	B	F	1.11739	-2.36296	0.629707	-7.1409	2.84888
375	GF375	2011	CItr 17943	Triticum aestivum L. subsp. aestivum	Montana, United States	MT 8192		1981				BREEDING	TheAmericas	S							A	F	F	A	F	4.42408	0.379692	0.526817	0.286593	-0.558318
376	GF376	2012	PI 234237	Triticum aestivum L. subsp. aestivum	Zambia	Idaho 1877 NR BJ		1956				BREEDING	Africa	S							A	F	F	A	F	2.67748	0.266087	1.10363	-1.16558	1.28049
377	GF377	2011	PI 159105	Triticum aestivum L. subsp. aestivum	Transvaal, South Africa	S.A. 21		1947				BREEDING	Africa	S							A	F	F	A	F	1.13752	-2.40507	0.723991	-7.12851	2.96303
378	GF378	2011	PI 234233	Triticum aestivum L. subsp. aestivum	Zambia	Idaho 1877 NR AE		1956				BREEDING	Africa	S							A	F	F	A	F	2.0726	-1.04369	0.61723	-1.96504	1.99329
379	GF379	2011	PI 234234	Triticum aestivum L. subsp. aestivum	Zambia	Idaho 1877 NR AG		1956				BREEDING	Africa	S							A	F	F	A	F	1.40888	-1.49736	-1.21067	-1.27151	1.6047
380	GF380	2012	PI 234235	Triticum aestivum L. subsp. aestivum	Zambia	Idaho 1877 NR AH		1956				BREEDING	Africa	S	yes	46810876	0.6753	0.20496	yes		A	F	F	A	F	2.44643	-0.722247	1.92399	-2.82748	1.67595
381	GF381	2011	PI 234236	Triticum aestivum L. subsp. aestivum	Zambia	Idaho 1877 NR HD		1956				BREEDING	Africa	S	yes	30097863	0.82763	0.0584	yes		A	F	F	A	F	1.85487	-0.809295	0.153876	-1.49113	1.69987
382	GF382	2011	PI 234238	Triticum aestivum L. subsp. aestivum	Zambia	Idaho 1880 NR BA		1956				BREEDING	Africa	S							A	F	F	A	F	3.80669	-2.08382	0.168784	-1.21832	0.296368
383	GF383	2011	PI 234239	Triticum aestivum L. subsp. aestivum	Zambia	Idaho 1880 NR BB		1956				BREEDING	Africa	S	yes	35891721	0.83601	0.05194	yes		A	F	F	A	F	3.44822	-1.53923	0.514965	-1.68132	-0.287711
384	GF384	2011	PI 254133	Triticum aestivum L. subsp. aestivum	Rift Valley, Kenya	610.L.I.B.1		1958				BREEDING	Africa	S							A	F	F	A	F	4.15207	-1.36518	1.14	-0.730333	-0.61336
385	GF385	2011	PI 254134	Triticum aestivum L. subsp. aestivum	Rift Valley, Kenya	610.L.I.B.3		1958				BREEDING	Africa	S							A	F	F	A	F	3.96607	-1.1858	1.08536	-0.222825	0.479944
386	GF386	2011	PI 323399	Triticum aestivum L. subsp. aestivum	Rift Valley, Kenya	'Kenya Cheetah'		1967				CULTIVAR	Africa	S							A	F	F	A	F	3.73468	-0.774639	1.56451	-1.46642	1.20491
387	GF387	2011	PI 410966	Triticum aestivum L. subsp. aestivum	Free State, South Africa			1976				BREEDING	Africa	S	yes	57638442	0.83861	0.04364	yes		A	F	F	A	F	3.6263	-0.0917756	0.69298	-2.17961	0.860085
388	GF388	2011	PI 591942	Triticum aestivum L. subsp. aestivum	Free State, South Africa	'SST 124'		1994				CULTIVAR	Africa	S							A	F	F	A	F	2.866	-0.858051	0.789252	-0.983993	1.24016
389	GF389	2012	PI 345474	Triticum aestivum L. subsp. aestivum	Vojvodina, Serbia	471	Milesevo	1969	1969	45.73416667, 19.81972222	90	LANDRACE	Europe	S							A	F	F	A	B	-0.687001	-0.470698	-2.9628	4.567	2.30621
390	GF390	2011	PI 520373	Triticum aestivum L. subsp. aestivum	Syria	Code 70-133		1987				BREEDING	Asia	S							A	F	F	A	A	5.17574	0.519433	1.24095	-3.82139	0.864679
391	GF391	2011	PI 520093	Triticum aestivum L. subsp. aestivum	Turkey	SE 424-5S-2S-0S		1987				BREEDING	Asia	S	yes	31654409	0.59611	0.29265	yes	yes	A	F	A	A	D	3.92643	-1.55663	-0.0406902	-2.07662	-0.913719
392	GF392	2012	PI 374672	Triticum aestivum L. subsp. aestivum	Republika Srpska, Bosnia and Herzegovina	210/71	Marjanovici kod Travnika	1972	1971	44.60000000, 18.38333333	228	LANDRACE	Europe	S							A	D	F	F	B	2.57886	0.839227	-0.615453	4.28	1.2876
393	GF393	2011	PI 192208	Triticum aestivum L. subsp. aestivum	Romania	Rumanien		1950				UNCERTAIN	Europe	S							A	D	F	B	F	2.68468	0.938531	-1.75194	4.2854	3.01096
394	GF394	2011	PI 520033	Triticum aestivum L. subsp. aestivum	Rift Valley, Kenya	Kenya 4135-H3D5		1987				BREEDING	Africa	S							A	D	F	A	F	1.895	-0.624641	0.485938	-1.51476	1.66577
395	GF395	2011	PI 519937	Triticum aestivum L. subsp. aestivum	Ciudad de México, Mexico	Chat 'S'		1987	1977			BREEDING	TheAmericas	S							A	D	F	A	A	5.68052	-1.36094	1.64553	-2.08375	-0.605143
396	GF396	2012	PI 197662	Triticum aestivum L. subsp. aestivum	Huehuetenango, Guatemala		San Mateo Ixtatan, near border of Chiapas, Mexico	1951		15.83194444, -91.47805556	2470	LANDRACE	TheAmericas	S							A	D	D	A	D	3.60047	-0.480319	1.12492	1.44735	-0.128007
397	GF397	2012	PI 192480	Triticum aestivum L. subsp. aestivum	Morocco	2021A		1950				BREEDING	Africa	S							A	D	D	A	B	4.3423	5.54946	1.86615	-1.03067	-1.06381
398	GF398	2012	PI 415182	Triticum aestivum L. subsp. aestivum	Croatia	ZG 884/73		1977				BREEDING	Europe	S							A	C	F	A	B	3.88275	-1.16194	2.03601	0.179582	0.0234145
399	GF399	2011	PI 519720	Triticum aestivum L. subsp. aestivum	Rift Valley, Kenya	Kenya 4573 L.3.D.2		1987				BREEDING	Africa	S							A	C	F	A	A	2.63619	-2.20314	0.631328	-2.98602	0.789066
400	GF400	2012	PI 519465	Triticum aestivum L. subsp. aestivum	Zimbabwe	SA 79003-9-2		1987				BREEDING	Africa	S							A	B	F	A	B	4.70998	-0.380843	-0.250808	-4.46786	-0.547924
