# Supplementary material for: Genomic variants affecting homoeologous gene expression dosage contribute to agronomic trait variation in allopolyploid wheat
Source: Nat Commun. 2022 Feb 11;13:826. doi: 10.1038/s41467-022-28453-y (PMC8837796; doi:10.1038/s41467-022-28453-y)
Supplement: Supplementary file 5 — Supplementary Data 2 [file 41467_2022_28453_MOESM5_ESM.xlsx]

## Sheet: Supplementary Data 2_rev
Supplementary Data 2. Mean gene expression levels and standard deviation in the leaves of 2-week seedlings of 198 wheat accessions.
GENE_ID_1.0	Mean_TPM	STDEV_TPM	GENE_ID_2.0
TraesCS1A01G000100.1	7.65899	1.7342	TraesCS1A02G000100.1
TraesCS1A01G000100LC.1	7.00527	1.7656	TraesCS1A02G000100LC.1
TraesCS1A01G000200.1	0.39387	0.71184	TraesCS1A02G000200.1
TraesCS1A01G000200LC.1	2.73305	2.04859	TraesCS1A02G000200LC.1
TraesCS1A01G000400.1	0.66168	1.12215	TraesCS1A02G000400.1
TraesCS1A01G000400LC.1	5.83762	1.82128	TraesCS1A02G000400LC.1
TraesCS1A01G000500.1	1.00938	1.31274	TraesCS1A02G000500.1
TraesCS1A01G000500LC.1	0.38396	0.88591	TraesCS1A02G000500LC.1
TraesCS1A01G000600.1	0.40387	0.81065	TraesCS1A02G000600.1
TraesCS1A01G000600LC.1	0.19465	0.46012	TraesCS1A02G000600LC.1
TraesCS1A01G000700.1	0.88353	1.55468	TraesCS1A02G000700.1
TraesCS1A01G000700LC.1	1.67322	1.77547	TraesCS1A02G000700LC.1
TraesCS1A01G000800.1	0.50608	0.92648	TraesCS1A02G000800.1
TraesCS1A01G000900LC.1	0.90355	1.41357	TraesCS1A02G000900LC.1
TraesCS1A01G001000.1	0.22078	0.4896	TraesCS1A02G001000.1
TraesCS1A01G001100.1	0.82374	1.26918	TraesCS1A02G001100.1
TraesCS1A01G001200.1	0.39708	1.06143	TraesCS1A02G001200.1
TraesCS1A01G001200LC.1	0.50469	0.96654	TraesCS1A02G001200LC.1
TraesCS1A01G001300.1	1.42824	1.75692	TraesCS1A02G001300.1
TraesCS1A01G001300LC.1	0.46646	0.9283	TraesCS1A02G001300LC.1
TraesCS1A01G001400.1	0.18133	0.45674	TraesCS1A02G001400.1
TraesCS1A01G001400LC.1	0.65407	1.22441	TraesCS1A02G001400LC.1
TraesCS1A01G001500.1	1.71218	1.74237	TraesCS1A02G001500.1
TraesCS1A01G001500LC.1	1.05152	1.53645	TraesCS1A02G001500LC.1
TraesCS1A01G001600.1	0.12858	0.32399	TraesCS1A02G001600.1
TraesCS1A01G001700.1	0.37032	0.77742	TraesCS1A02G001700.1
TraesCS1A01G001800.1	4.77746	0.90735	TraesCS1A02G001800.1
TraesCS1A01G001900.10	0.39032	0.481	TraesCS1A02G001900.10
TraesCS1A01G001900.5	0.13179	0.50241	TraesCS1A02G001900.5
TraesCS1A01G001900.6	1.77115	0.66776	TraesCS1A02G001900.6
TraesCS1A01G001900.7	0.42572	0.45206	TraesCS1A02G001900.7
TraesCS1A01G001900.8	1.34965	0.71505	TraesCS1A02G001900.8
TraesCS1A01G001900.9	3.60315	1.28659	TraesCS1A02G001900.9
TraesCS1A01G002000.1	1.1406	0.51205	TraesCS1A02G002000.1
TraesCS1A01G002100.1	1.83355	0.36871	TraesCS1A02G002100.1
TraesCS1A01G002200.1	6.01544	0.93515	TraesCS1A02G002200.1
TraesCS1A01G002200LC.1	1.76019	0.64279	TraesCS1A02G002200LC.1
TraesCS1A01G002300.1	2.97518	0.5265	TraesCS1A02G002300.1
TraesCS1A01G002400.1	0.7004	0.8748	TraesCS1A02G002400.1
TraesCS1A01G002400LC.1	0.68143	0.62747	TraesCS1A02G002400LC.1
TraesCS1A01G002500.1	2.14191	0.48649	TraesCS1A02G002500.1
TraesCS1A01G002500LC.1	0.57782	0.54473	TraesCS1A02G002500LC.1
TraesCS1A01G002600LC.1	1.18212	0.37116	TraesCS1A02G002600LC.1
TraesCS1A01G002700.1	3.12708	0.64335	TraesCS1A02G002700.1
TraesCS1A01G002700LC.1	0.44915	0.97101	TraesCS1A02G002700LC.1
TraesCS1A01G002900.1	0.49828	0.7434	TraesCS1A02G002900.1
TraesCS1A01G002900.2	0.3731	0.57137	TraesCS1A02G002900.2
TraesCS1A01G003000.1	0.93173	1.11965	TraesCS1A02G003000.1
TraesCS1A01G004200.1	0.82668	1.33902	TraesCS1A02G004200.1
TraesCS1A01G004200LC.1	0.62045	0.70142	TraesCS1A02G004200LC.1
TraesCS1A01G004400LC.1	0.26936	0.49135	TraesCS1A02G004400LC.1
TraesCS1A01G004900LC.1	0.23878	0.46676	TraesCS1A02G004900LC.1
TraesCS1A01G005000.1	1.10206	0.94795	TraesCS1A02G005000.1
TraesCS1A01G005100.1	0.54781	0.53784	TraesCS1A02G005100.1
TraesCS1A01G005500.1	2.34702	0.77766	TraesCS1A02G005500.1
TraesCS1A01G005600.2	1.12314	0.96669	TraesCS1A02G005600.2
TraesCS1A01G005600.6	1.01852	0.65439	TraesCS1A02G005600.6
TraesCS1A01G005800.1	2.63668	0.92787	TraesCS1A02G005800.1
TraesCS1A01G005800.2	1.69718	0.87528	TraesCS1A02G005800.2
TraesCS1A01G005900.1	4.51086	1.08526	TraesCS1A02G005900.1
TraesCS1A01G006000.1	0.23938	0.43282	TraesCS1A02G006000.1
TraesCS1A01G006300.1	0.38863	0.6076	TraesCS1A02G006300.1
TraesCS1A01G006800.1	0.5273	0.74601	TraesCS1A02G006800.1
TraesCS1A01G007500.1	4.78242	0.72463	TraesCS1A02G007500.1
TraesCS1A01G007800.1	3.12423	1.69132	TraesCS1A02G007800.1
TraesCS1A01G008000LC.1	1.84504	1.5444	TraesCS1A02G008000LC.1
TraesCS1A01G008200.1	0.62109	1.01879	TraesCS1A02G008200.1
TraesCS1A01G008600.1	0.37535	0.61305	TraesCS1A02G008600.1
TraesCS1A01G008600LC.1	0.11174	0.29946	TraesCS1A02G008600LC.1
TraesCS1A01G009000.1	0.32609	0.44351	TraesCS1A02G009000.1
TraesCS1A01G009000.3	2.067	0.59051	TraesCS1A02G009000.3
TraesCS1A01G009100.1	1.86458	1.15692	TraesCS1A02G009100.1
TraesCS1A01G009200.1	0.62109	1.01879	TraesCS1A02G009200.1
TraesCS1A01G009400.1	0.29843	0.52102	TraesCS1A02G009400.1
TraesCS1A01G009800.1	2.04869	0.66361	TraesCS1A02G009800.1
TraesCS1A01G009900.2	0.22033	0.51072	TraesCS1A02G009900.2
TraesCS1A01G010100LC.1	0.62353	0.5147	TraesCS1A02G010100LC.1
TraesCS1A01G010300.1	0.62109	1.01879	TraesCS1A02G010300.1
TraesCS1A01G010800LC.1	1.28407	0.84974	TraesCS1A02G010800LC.1
TraesCS1A01G011000LC.1	0.23663	0.49373	TraesCS1A02G011000LC.1
TraesCS1A01G011100.1	0.51642	0.60697	TraesCS1A02G011100.1
TraesCS1A01G011100LC.1	4.31646	0.70923	TraesCS1A02G011100LC.1
TraesCS1A01G011200.1	1.03889	0.52899	TraesCS1A02G011200.1
TraesCS1A01G011500.1	1.22396	1.27501	TraesCS1A02G011500.1
TraesCS1A01G011600.1	2.65265	2.21205	TraesCS1A02G011600.1
TraesCS1A01G012500.4	1.45058	0.30646	TraesCS1A02G012500.4
TraesCS1A01G012600.1	0.42643	0.42346	TraesCS1A02G012600.1
TraesCS1A01G012700.1	0.54916	0.50709	TraesCS1A02G012700.1
TraesCS1A01G013600.1	0.96103	1.66204	TraesCS1A02G013600.1
TraesCS1A01G013700.1	1.41701	0.55154	TraesCS1A02G013700.1
TraesCS1A01G013800.1	1.60866	0.86156	TraesCS1A02G013800.1
TraesCS1A01G013800.2	0.23575	0.66957	TraesCS1A02G013800.2
TraesCS1A01G013800.3	4.19123	0.94733	TraesCS1A02G013800.3
TraesCS1A01G013800.4	1.41948	0.807	TraesCS1A02G013800.4
TraesCS1A01G013900LC.1	1.0403	0.49845	TraesCS1A02G013900LC.1
TraesCS1A01G014600.1	0.13132	0.3879	TraesCS1A02G014600.1
TraesCS1A01G014700LC.1	0.38612	0.9174	TraesCS1A02G014700LC.1
TraesCS1A01G014900LC.1	0.16847	0.43112	TraesCS1A02G014900LC.1
TraesCS1A01G015100.1	5.05373	1.43204	TraesCS1A02G015100.1
TraesCS1A01G015200.1	1.2583	0.44918	TraesCS1A02G015200.1
TraesCS1A01G015300.1	5.64918	0.73972	TraesCS1A02G015300.1
TraesCS1A01G015400.1	1.44465	0.50948	TraesCS1A02G015400.1
TraesCS1A01G015900.1	1.67335	0.63982	TraesCS1A02G015900.1
TraesCS1A01G016800LC.1	1.6781	0.597	TraesCS1A02G016800LC.1
TraesCS1A01G016900.2	2.78013	1.0497	TraesCS1A02G016900.2
TraesCS1A01G016900LC.1	0.56098	0.72741	TraesCS1A02G016900LC.1
TraesCS1A01G017900.1	2.18537	1.83031	TraesCS1A02G017900.1
TraesCS1A01G018000.1	1.25122	0.95944	TraesCS1A02G018000.1
TraesCS1A01G018100LC.1	0.18152	0.35427	TraesCS1A02G018100LC.1
TraesCS1A01G018300.1	0.42272	0.55466	TraesCS1A02G018300.1
TraesCS1A01G018300LC.1	0.09734	0.35549	TraesCS1A02G018300LC.1
TraesCS1A01G018400LC.1	0.83355	0.39955	TraesCS1A02G018400LC.1
TraesCS1A01G018500.1	1.39361	0.74004	TraesCS1A02G018500.1
TraesCS1A01G018500LC.1	1.31996	0.36088	TraesCS1A02G018500LC.1
TraesCS1A01G018600.1	1.48103	1.27067	TraesCS1A02G018600.1
TraesCS1A01G018900.1	1.83508	0.64284	TraesCS1A02G018900.1
TraesCS1A01G019000.1	5.89947	1.20215	TraesCS1A02G019000.1
TraesCS1A01G019000LC.1	2.22926	0.61183	TraesCS1A02G019000LC.1
TraesCS1A01G019200.1	1.81081	0.53151	TraesCS1A02G019200.1
TraesCS1A01G019600LC.1	0.45376	0.60971	TraesCS1A02G019600LC.1
TraesCS1A01G020300.1	1.45607	1.36957	TraesCS1A02G020300.1
TraesCS1A01G020500.1	5.82675	0.84049	TraesCS1A02G020500.1
TraesCS1A01G020600.1	2.08674	0.46257	TraesCS1A02G020600.1
TraesCS1A01G020900.1	4.88269	1.63705	TraesCS1A02G020900.1
TraesCS1A01G021000.1	2.1667	2.60321	TraesCS1A02G021000.1
TraesCS1A01G021100.1	2.50323	1.22088	TraesCS1A02G021100.1
TraesCS1A01G021200LC.1	0.48471	0.54401	TraesCS1A02G021200LC.1
TraesCS1A01G021400.1	1.07735	1.30732	TraesCS1A02G021400.1
TraesCS1A01G022400LC.1	0.20508	0.40369	TraesCS1A02G022400LC.1
TraesCS1A01G022500.1	1.5399	1.36373	TraesCS1A02G022500.1
TraesCS1A01G022600.1	0.5082	0.49225	TraesCS1A02G022600.1
TraesCS1A01G023400.2	0.76564	0.49565	TraesCS1A02G023400.2
TraesCS1A01G023400LC.1	0.7939	0.34781	TraesCS1A02G023400LC.1
TraesCS1A01G023500LC.1	0.94598	0.463	TraesCS1A02G023500LC.1
TraesCS1A01G023700.1	1.45197	0.82592	TraesCS1A02G023700.1
TraesCS1A01G023800.1	2.41784	0.59471	TraesCS1A02G023800.1
TraesCS1A01G024200LC.1	0.94096	1.07902	TraesCS1A02G024200LC.1
TraesCS1A01G024300.1	1.16413	0.49903	TraesCS1A02G024300.1
TraesCS1A01G024400.1	0.74849	0.40005	TraesCS1A02G024400.1
TraesCS1A01G024500.1	3.07865	0.69186	TraesCS1A02G024500.1
TraesCS1A01G024600.1	1.17507	0.65274	TraesCS1A02G024600.1
TraesCS1A01G024700.1	1.7192	0.7339	TraesCS1A02G024700.1
TraesCS1A01G025100.2	2.54501	0.49418	TraesCS1A02G025100.2
TraesCS1A01G025200.1	2.88976	0.43772	TraesCS1A02G025200.1
TraesCS1A01G025500.1	1.1624	1.38264	TraesCS1A02G025500.1
TraesCS1A01G025600.1	2.47132	0.9349	TraesCS1A02G025600.1
TraesCS1A01G025900.1	1.60152	0.31391	TraesCS1A02G025900.1
TraesCS1A01G026200.1	2.60943	1.19986	TraesCS1A02G026200.1
TraesCS1A01G026400.2	1.42046	0.87053	TraesCS1A02G026400.2
TraesCS1A01G026800.1	0.0959	0.45164	TraesCS1A02G026800.1
TraesCS1A01G026900.1	0.97905	1.01083	TraesCS1A02G026900.1
TraesCS1A01G026900LC.2	2.34701	0.51609	TraesCS1A02G026900LC.2
TraesCS1A01G027200.1	2.20927	1.12446	TraesCS1A02G027200.1
TraesCS1A01G027400LC.1	2.02057	1.54831	TraesCS1A02G027400LC.1
TraesCS1A01G027500.1	0.23464	0.42816	TraesCS1A02G027500.1
TraesCS1A01G028000LC.1	0.99341	0.41747	TraesCS1A02G028000LC.1
TraesCS1A01G028500.1	0.48295	0.62797	TraesCS1A02G028500.1
TraesCS1A01G028600.3	0.34023	0.46658	TraesCS1A02G028600.3
TraesCS1A01G028600.4	0.23716	0.4759	TraesCS1A02G028600.4
TraesCS1A01G029000LC.1	2.844	0.38482	TraesCS1A02G029000LC.1
TraesCS1A01G029300.1	4.20351	0.93967	TraesCS1A02G029300.1
TraesCS1A01G029800.1	2.94719	0.96103	TraesCS1A02G029800.1
TraesCS1A01G030000.1	3.25295	1.8969	TraesCS1A02G030000.1
TraesCS1A01G030100.1	2.51427	0.67686	TraesCS1A02G030100.1
TraesCS1A01G030400.1	2.06562	1.22596	TraesCS1A02G030400.1
TraesCS1A01G030600.1	2.43062	0.88723	TraesCS1A02G030600.1
TraesCS1A01G030700.1	3.692	0.94106	TraesCS1A02G030700.1
TraesCS1A01G030700LC.1	0.31833	0.47734	TraesCS1A02G030700LC.1
TraesCS1A01G030900.3	1.26227	1.0743	TraesCS1A02G030900.3
TraesCS1A01G031200.1	3.17922	0.81005	TraesCS1A02G031200.1
TraesCS1A01G031300.1	2.05881	1.27178	TraesCS1A02G031300.1
TraesCS1A01G032100LC.1	1.96274	0.41093	TraesCS1A02G032100LC.1
TraesCS1A01G032500.1	0.61686	0.50311	TraesCS1A02G032500.1
TraesCS1A01G032500LC.1	0.06512	0.2988	TraesCS1A02G032500LC.1
TraesCS1A01G032600LC.1	0.17255	0.44481	TraesCS1A02G032600LC.1
TraesCS1A01G032800LC.1	0.15664	0.43974	TraesCS1A02G032800LC.1
TraesCS1A01G032900.1	1.60882	1.4858	TraesCS1A02G032900.1
TraesCS1A01G033000.1	2.47677	0.5656	TraesCS1A02G033000.1
TraesCS1A01G033100.1	2.94161	0.4187	TraesCS1A02G033100.1
TraesCS1A01G033200.1	2.75383	1.16093	TraesCS1A02G033200.1
TraesCS1A01G033300.1	1.59863	0.63413	TraesCS1A02G033300.1
TraesCS1A01G033400.1	0.26264	0.72554	TraesCS1A02G033400.1
TraesCS1A01G033500.1	3.53145	2.01005	TraesCS1A02G033500.1
TraesCS1A01G033600.1	0.91751	0.91459	TraesCS1A02G033600.1
TraesCS1A01G034000LC.1	0.93486	0.71483	TraesCS1A02G034000LC.1
TraesCS1A01G034300.1	0.695	0.55879	TraesCS1A02G034300.1
TraesCS1A01G034300.2	1.69839	0.58286	TraesCS1A02G034300.2
TraesCS1A01G034700.1	0.31137	0.41361	TraesCS1A02G034700.1
TraesCS1A01G034700LC.1	0.3353	0.77557	TraesCS1A02G034700LC.1
TraesCS1A01G034800LC.1	4.01712	0.31501	TraesCS1A02G034800LC.1
TraesCS1A01G035000.1	1.01785	0.50557	TraesCS1A02G035000.1
TraesCS1A01G035100LC.1	0.40585	0.85564	TraesCS1A02G035100LC.1
TraesCS1A01G035500.1	1.67618	0.93477	TraesCS1A02G035500.1
TraesCS1A01G035600.1	1.09429	0.77269	TraesCS1A02G035600.1
TraesCS1A01G035800.1	4.34878	2.26609	TraesCS1A02G035800.1
TraesCS1A01G036100.1	1.24228	0.71439	TraesCS1A02G036100.1
TraesCS1A01G036100.2	2.30713	0.83594	TraesCS1A02G036100.2
TraesCS1A01G036100LC.1	1.80957	0.40522	TraesCS1A02G036100LC.1
TraesCS1A01G036200.1	3.79887	0.73552	TraesCS1A02G036200.1
TraesCS1A01G036600LC.1	0.96501	0.37857	TraesCS1A02G036600LC.1
TraesCS1A01G037400.1	1.50812	0.42302	TraesCS1A02G037400.1
TraesCS1A01G037400.2	1.05636	0.49747	TraesCS1A02G037400.2
TraesCS1A01G037600LC.1	3.31956	1.39683	TraesCS1A02G037600LC.1
TraesCS1A01G037700LC.1	0.26838	0.71077	TraesCS1A02G037700LC.1
TraesCS1A01G037900.1	3.47919	0.96887	TraesCS1A02G037900.1
TraesCS1A01G037900LC.1	0.2603	0.45754	TraesCS1A02G037900LC.1
TraesCS1A01G038000LC.1	0.76384	0.61327	TraesCS1A02G038000LC.1
TraesCS1A01G038300.1	0.21725	0.44379	TraesCS1A02G038300.1
TraesCS1A01G038700LC.1	2.4718	1.01412	TraesCS1A02G038700LC.1
TraesCS1A01G038800.1	0.4953	0.44807	TraesCS1A02G038800.1
TraesCS1A01G038900.1	2.86011	1.81927	TraesCS1A02G038900.1
TraesCS1A01G039200.1	1.53663	0.37569	TraesCS1A02G039200.1
TraesCS1A01G039400.1	1.33629	0.78796	TraesCS1A02G039400.1
TraesCS1A01G039400.2	2.5421	0.45097	TraesCS1A02G039400.2
TraesCS1A01G039800.1	0.71224	0.45363	TraesCS1A02G039800.1
TraesCS1A01G040300.1	0.36931	0.70353	TraesCS1A02G040300.1
TraesCS1A01G040400.1	1.35956	0.40752	TraesCS1A02G040400.1
TraesCS1A01G040500.1	2.24501	0.52888	TraesCS1A02G040500.1
TraesCS1A01G040600.1	4.52226	0.61981	TraesCS1A02G040600.1
TraesCS1A01G041200LC.1	1.68957	0.78786	TraesCS1A02G041200LC.1
TraesCS1A01G041300.1	0.39981	0.8261	TraesCS1A02G041300.1
TraesCS1A01G041400.1	0.5133	1.06208	TraesCS1A02G041400.1
TraesCS1A01G041500.1	0.05154	0.27583	TraesCS1A02G041500.1
TraesCS1A01G041800LC.1	1.00126	1.12075	TraesCS1A02G041800LC.1
TraesCS1A01G042700.1	5.47325	0.71554	TraesCS1A02G042700.1
TraesCS1A01G043200.1	4.01036	0.43239	TraesCS1A02G043200.1
TraesCS1A01G043600.1	3.81439	0.44009	TraesCS1A02G043600.1
TraesCS1A01G044000LC.1	1.35991	0.54662	TraesCS1A02G044000LC.1
TraesCS1A01G044200.1	2.36221	0.38039	TraesCS1A02G044200.1
TraesCS1A01G044300LC.1	0.7534	0.57187	TraesCS1A02G044300LC.1
TraesCS1A01G044500.1	3.54524	0.48137	TraesCS1A02G044500.1
TraesCS1A01G044500.2	1.07494	0.75561	TraesCS1A02G044500.2
TraesCS1A01G044600.1	2.60662	0.59334	TraesCS1A02G044600.1
TraesCS1A01G044800.1	1.95618	0.31226	TraesCS1A02G044800.1
TraesCS1A01G045300.2	2.81107	0.53951	TraesCS1A02G045300.2
TraesCS1A01G045400.1	2.56805	0.47942	TraesCS1A02G045400.1
TraesCS1A01G045400LC.1	0.70215	0.58144	TraesCS1A02G045400LC.1
TraesCS1A01G045700.1	5.36954	0.53787	TraesCS1A02G045700.1
TraesCS1A01G045800.1	2.85192	0.85077	TraesCS1A02G045800.1
TraesCS1A01G046200.1	2.80529	0.69887	TraesCS1A02G046200.1
TraesCS1A01G046400.1	3.03009	0.90953	TraesCS1A02G046400.1
TraesCS1A01G046500.1	2.55889	0.61876	TraesCS1A02G046500.1
TraesCS1A01G046500.2	0.0932	0.39443	TraesCS1A02G046500.2
TraesCS1A01G046600.1	4.29677	0.85219	TraesCS1A02G046600.1
TraesCS1A01G046800.1	2.59961	0.39535	TraesCS1A02G046800.1
TraesCS1A01G047000.1	2.80781	0.63881	TraesCS1A02G047000.1
TraesCS1A01G047300.1	1.47286	0.95019	TraesCS1A02G047300.1
TraesCS1A01G047300LC.1	0.17072	0.43521	TraesCS1A02G047300LC.1
TraesCS1A01G047500.1	2.35817	0.34727	TraesCS1A02G047500.1
TraesCS1A01G048100LC.1	0.43965	0.79803	TraesCS1A02G048100LC.1
TraesCS1A01G048200LC.1	0.08937	0.33281	TraesCS1A02G048200LC.1
TraesCS1A01G048600.1	0.73653	0.41304	TraesCS1A02G048600.1
TraesCS1A01G048700.1	1.65634	0.92963	TraesCS1A02G048700.1
TraesCS1A01G049000.1	1.19056	0.38252	TraesCS1A02G049000.1
TraesCS1A01G049300.1	0.75464	0.40342	TraesCS1A02G049300.1
TraesCS1A01G049600.2	0.99853	0.64278	TraesCS1A02G049600.2
TraesCS1A01G049700.1	3.19305	0.78575	TraesCS1A02G049700.1
TraesCS1A01G049700.2	3.65362	0.53968	TraesCS1A02G049700.2
TraesCS1A01G049700LC.1	0.89636	0.48766	TraesCS1A02G049700LC.1
TraesCS1A01G050000LC.1	4.59814	0.7957	TraesCS1A02G050000LC.1
TraesCS1A01G050100.1	0.25079	0.61821	TraesCS1A02G050100.1
TraesCS1A01G050100.2	2.89055	0.71068	TraesCS1A02G050100.2
TraesCS1A01G050400.1	0.74725	0.96343	TraesCS1A02G050400.1
TraesCS1A01G050700.1	0.92815	1.26725	TraesCS1A02G050700.1
TraesCS1A01G051200.1	1.40598	1.15297	TraesCS1A02G051200.1
TraesCS1A01G051500.1	4.54733	1.01836	TraesCS1A02G051500.1
TraesCS1A01G051700.1	7.3992	0.85709	TraesCS1A02G051700.1
TraesCS1A01G051800.1	0.78502	0.48766	TraesCS1A02G051800.1
TraesCS1A01G051900.1	2.77561	1.06426	TraesCS1A02G051900.1
TraesCS1A01G052100.1	3.096	0.43107	TraesCS1A02G052100.1
TraesCS1A01G052200.2	0.7036	0.41754	TraesCS1A02G052200.2
TraesCS1A01G052200.3	2.66643	0.52684	TraesCS1A02G052200.3
TraesCS1A01G052400.1	0.41382	0.55804	TraesCS1A02G052400.1
TraesCS1A01G052600LC.1	0.55317	0.60595	TraesCS1A02G052600LC.1
TraesCS1A01G052700LC.1	1.19446	0.80499	TraesCS1A02G052700LC.1
TraesCS1A01G052800LC.1	0.98921	0.81249	TraesCS1A02G052800LC.1
TraesCS1A01G054000.1	1.87318	0.33083	TraesCS1A02G054000.1
TraesCS1A01G054300.1	1.79252	0.32357	TraesCS1A02G054300.1
TraesCS1A01G054900.1	1.97354	0.29788	TraesCS1A02G054900.1
TraesCS1A01G054900.2	1.68921	0.29033	TraesCS1A02G054900.2
TraesCS1A01G054900LC.1	0.30163	0.61018	TraesCS1A02G054900LC.1
TraesCS1A01G055000.1	2.29594	0.37576	TraesCS1A02G055000.1
TraesCS1A01G055200.1	5.15889	0.52249	TraesCS1A02G055200.1
TraesCS1A01G055400.2	1.63885	0.90812	TraesCS1A02G055400.2
TraesCS1A01G056200.1	4.00818	1.44996	TraesCS1A02G056200.1
TraesCS1A01G056300.1	2.20289	0.6318	TraesCS1A02G056300.1
TraesCS1A01G056500.1	2.98696	0.39471	TraesCS1A02G056500.1
TraesCS1A01G056500.2	1.48948	0.42031	TraesCS1A02G056500.2
TraesCS1A01G056600.1	4.09701	1.00022	TraesCS1A02G056600.1
TraesCS1A01G056700.1	0.62623	0.79977	TraesCS1A02G056700.1
TraesCS1A01G056800.1	0.29429	0.49912	TraesCS1A02G056800.1
TraesCS1A01G056900.1	3.84641	0.95564	TraesCS1A02G056900.1
TraesCS1A01G057200.1	2.23683	1.57249	TraesCS1A02G057200.1
TraesCS1A01G057200.2	2.08521	1.51658	TraesCS1A02G057200.2
TraesCS1A01G057900LC.1	0.28856	0.30731	TraesCS1A02G057900LC.1
TraesCS1A01G058300.1	1.78957	0.46519	TraesCS1A02G058300.1
TraesCS1A01G058400.1	5.01099	1.04926	TraesCS1A02G058400.1
TraesCS1A01G058400.2	4.17018	0.96079	TraesCS1A02G058400.2
TraesCS1A01G058400.3	1.1888	0.67412	TraesCS1A02G058400.3
TraesCS1A01G058900.2	1.14739	0.80987	TraesCS1A02G058900.2
TraesCS1A01G059100.1	2.35616	1.29326	TraesCS1A02G059100.1
TraesCS1A01G059200.1	2.04059	0.68877	TraesCS1A02G059200.1
TraesCS1A01G059300LC.1	0.43224	0.72643	TraesCS1A02G059300LC.1
TraesCS1A01G059400LC.1	0.26854	0.55623	TraesCS1A02G059400LC.1
TraesCS1A01G059500LC.1	1.02758	0.41053	TraesCS1A02G059500LC.1
TraesCS1A01G060100.1	1.20862	0.35592	TraesCS1A02G060100.1
TraesCS1A01G060300LC.1	2.57268	0.42654	TraesCS1A02G060300LC.1
TraesCS1A01G060400LC.1	0.99928	1.15184	TraesCS1A02G060400LC.1
TraesCS1A01G060700.1	1.78183	0.52407	TraesCS1A02G060700.1
TraesCS1A01G060800.1	0.8021	0.50452	TraesCS1A02G060800.1
TraesCS1A01G061400LC.2	3.61307	0.85784	TraesCS1A02G061400LC.2
TraesCS1A01G061700.1	2.57162	0.73478	TraesCS1A02G061700.1
TraesCS1A01G061900.1	0.24342	0.43652	TraesCS1A02G061900.1
TraesCS1A01G062100.1	5.01054	0.6877	TraesCS1A02G062100.1
TraesCS1A01G062100LC.1	0.54434	1.03573	TraesCS1A02G062100LC.1
TraesCS1A01G062200.1	0.48388	0.42822	TraesCS1A02G062200.1
TraesCS1A01G062400LC.1	0.7918	0.88219	TraesCS1A02G062400LC.1
TraesCS1A01G062800.1	3.06956	0.72985	TraesCS1A02G062800.1
TraesCS1A01G063000LC.1	3.34587	1.4862	TraesCS1A02G063000LC.1
TraesCS1A01G063500.1	1.60964	0.50565	TraesCS1A02G063500.1
TraesCS1A01G064000.1	2.63164	0.90541	TraesCS1A02G064000.1
TraesCS1A01G064100.1	2.48373	0.43339	TraesCS1A02G064100.1
TraesCS1A01G065000.1	1.77889	0.28982	TraesCS1A02G065000.1
TraesCS1A01G065200.1	1.30637	0.73338	TraesCS1A02G065200.1
TraesCS1A01G065300.2	1.91168	0.54181	TraesCS1A02G065300.2
TraesCS1A01G065400LC.1	0.36571	0.71372	TraesCS1A02G065400LC.1
TraesCS1A01G065500.1	3.92356	0.83795	TraesCS1A02G065500.1
TraesCS1A01G065700.2	1.56687	0.3863	TraesCS1A02G065700.2
TraesCS1A01G065700.5	1.70718	0.36156	TraesCS1A02G065700.5
TraesCS1A01G065700.7	0.72014	0.39584	TraesCS1A02G065700.7
TraesCS1A01G066300.1	0.91505	0.60151	TraesCS1A02G066300.1
TraesCS1A01G066400.1	3.26761	1.34652	TraesCS1A02G066400.1
TraesCS1A01G066700.1	1.62363	0.70086	TraesCS1A02G066700.1
TraesCS1A01G066800.1	2.99193	0.92937	TraesCS1A02G066800.1
TraesCS1A01G066800.2	4.70052	0.69984	TraesCS1A02G066800.2
TraesCS1A01G066900.1	6.44678	0.72972	TraesCS1A02G066900.1
TraesCS1A01G067900.2	1.86674	0.42847	TraesCS1A02G067900.2
TraesCS1A01G068000.1	3.3797	0.39527	TraesCS1A02G068000.1
TraesCS1A01G068100.1	0.75027	0.73556	TraesCS1A02G068100.1
TraesCS1A01G068300.2	2.7579	0.37518	TraesCS1A02G068300.2
TraesCS1A01G068300.3	0.4705	0.61257	TraesCS1A02G068300.3
TraesCS1A01G068400.1	3.23304	0.81499	TraesCS1A02G068400.1
TraesCS1A01G068500.1	0.83496	0.47067	TraesCS1A02G068500.1
TraesCS1A01G069300.1	2.0645	0.73882	TraesCS1A02G069300.1
TraesCS1A01G069400.1	4.32033	0.42307	TraesCS1A02G069400.1
TraesCS1A01G069500LC.1	0.15602	0.41044	TraesCS1A02G069500LC.1
TraesCS1A01G069600.1	5.3915	0.64481	TraesCS1A02G069600.1
TraesCS1A01G069700.1	1.97829	0.43188	TraesCS1A02G069700.1
TraesCS1A01G069900.1	2.87975	1.087	TraesCS1A02G069900.1
TraesCS1A01G070100.1	1.66946	0.55559	TraesCS1A02G070100.1
TraesCS1A01G070200.1	0.7191	0.90467	TraesCS1A02G070200.1
TraesCS1A01G070300.1	1.32427	0.31966	TraesCS1A02G070300.1
TraesCS1A01G070400.1	4.34544	1.11154	TraesCS1A02G070400.1
TraesCS1A01G070400.2	0.28363	0.85993	TraesCS1A02G070400.2
TraesCS1A01G070400LC.1	2.28682	0.91491	TraesCS1A02G070400LC.1
TraesCS1A01G070500LC.1	2.89269	1.22088	TraesCS1A02G070500LC.1
TraesCS1A01G070600.1	1.20696	0.72231	TraesCS1A02G070600.1
TraesCS1A01G070700LC.1	0.62308	0.47183	TraesCS1A02G070700LC.1
TraesCS1A01G070800LC.1	0.28924	0.53283	TraesCS1A02G070800LC.1
TraesCS1A01G070900LC.1	1.24525	0.53926	TraesCS1A02G070900LC.1
TraesCS1A01G071100LC.1	0.16492	0.30328	TraesCS1A02G071100LC.1
TraesCS1A01G071400.2	2.77024	1.11469	TraesCS1A02G071400.2
TraesCS1A01G071500.1	3.55243	1.06389	TraesCS1A02G071500.1
TraesCS1A01G071600.1	1.98638	1.28289	TraesCS1A02G071600.1
TraesCS1A01G071700.1	2.5958	0.32824	TraesCS1A02G071700.1
TraesCS1A01G071800.1	4.62418	0.79467	TraesCS1A02G071800.1
TraesCS1A01G072000.1	4.47686	0.61716	TraesCS1A02G072000.1
TraesCS1A01G072000.2	0.35228	0.40306	TraesCS1A02G072000.2
TraesCS1A01G072100.1	0.38573	0.37884	TraesCS1A02G072100.1
TraesCS1A01G072200.1	5.12768	1.06836	TraesCS1A02G072200.1
TraesCS1A01G072200LC.1	1.32832	1.31348	TraesCS1A02G072200LC.1
TraesCS1A01G072600.1	5.48213	0.7225	TraesCS1A02G072600.1
TraesCS1A01G072600LC.1	0.59311	0.40345	TraesCS1A02G072600LC.1
TraesCS1A01G073000.2	2.92519	0.39199	TraesCS1A02G073000.2
TraesCS1A01G073200.1	0.6529	0.37325	TraesCS1A02G073200.1
TraesCS1A01G073300.2	2.47749	0.64044	TraesCS1A02G073300.2
TraesCS1A01G073400.1	1.74613	0.25684	TraesCS1A02G073400.1
TraesCS1A01G073500.3	2.36987	0.39912	TraesCS1A02G073500.3
TraesCS1A01G073500LC.1	2.86439	0.58837	TraesCS1A02G073500LC.1
TraesCS1A01G073600LC.1	4.31515	0.39257	TraesCS1A02G073600LC.1
TraesCS1A01G073900.1	2.3149	1.33904	TraesCS1A02G073900.1
TraesCS1A01G074400.2	2.91576	0.50352	TraesCS1A02G074400.2
TraesCS1A01G074700LC.1	2.49021	0.66737	TraesCS1A02G074700LC.1
TraesCS1A01G074800.1	2.25159	0.70169	TraesCS1A02G074800.1
TraesCS1A01G074800LC.1	0.69799	0.80751	TraesCS1A02G074800LC.1
TraesCS1A01G075000.1	0.66259	0.51288	TraesCS1A02G075000.1
TraesCS1A01G075100.1	1.06242	0.32721	TraesCS1A02G075100.1
TraesCS1A01G075200.1	0.95967	0.61037	TraesCS1A02G075200.1
TraesCS1A01G075300LC.1	3.56194	0.44829	TraesCS1A02G075300LC.1
TraesCS1A01G075700.2	2.79763	0.42222	TraesCS1A02G075700.2
TraesCS1A01G075800.3	0.4882	0.47273	TraesCS1A02G075800.3
TraesCS1A01G075800LC.1	0.24316	0.44559	TraesCS1A02G075800LC.1
TraesCS1A01G076100.1	3.558	0.81661	TraesCS1A02G076100.1
TraesCS1A01G076100.2	0.6095	0.4729	TraesCS1A02G076100.2
TraesCS1A01G076200LC.1	0.12535	0.40509	TraesCS1A02G076200LC.1
TraesCS1A01G076300LC.1	0.59284	0.71805	TraesCS1A02G076300LC.1
TraesCS1A01G076400.1	1.74346	0.39229	TraesCS1A02G076400.1
TraesCS1A01G076400LC.1	0.09461	0.35796	TraesCS1A02G076400LC.1
TraesCS1A01G076500.1	0.48795	0.56308	TraesCS1A02G076500.1
TraesCS1A01G076500LC.1	0.15549	0.41521	TraesCS1A02G076500LC.1
TraesCS1A01G076600LC.1	0.22659	0.61509	TraesCS1A02G076600LC.1
TraesCS1A01G076700.1	3.30829	2.14563	TraesCS1A02G076700.1
TraesCS1A01G076700LC.1	0.20098	0.50029	TraesCS1A02G076700LC.1
TraesCS1A01G076900.1	3.75889	1.29275	TraesCS1A02G076900.1
TraesCS1A01G076900.2	0.62158	0.65944	TraesCS1A02G076900.2
TraesCS1A01G076900LC.1	0.39301	0.53948	TraesCS1A02G076900LC.1
TraesCS1A01G077000LC.1	0.15483	0.47339	TraesCS1A02G077000LC.1
TraesCS1A01G077200.1	3.89777	0.32564	TraesCS1A02G077200.1
TraesCS1A01G077500.1	3.52958	0.3755	TraesCS1A02G077500.1
TraesCS1A01G077600.1	1.69757	0.27946	TraesCS1A02G077600.1
TraesCS1A01G077700.2	3.50956	0.68276	TraesCS1A02G077700.2
TraesCS1A01G078100LC.1	1.82667	0.99298	TraesCS1A02G078100LC.1
TraesCS1A01G078200.1	0.36248	0.44748	TraesCS1A02G078200.1
TraesCS1A01G078600LC.1	2.87599	0.55923	TraesCS1A02G078600LC.1
TraesCS1A01G078700.1	1.92721	0.32657	TraesCS1A02G078700.1
TraesCS1A01G078800.1	5.04596	1.11971	TraesCS1A02G078800.1
TraesCS1A01G078900LC.1	0.5487	0.48164	TraesCS1A02G078900LC.1
TraesCS1A01G079400.1	1.68214	0.9864	TraesCS1A02G079400.1
TraesCS1A01G079700.1	5.52283	0.74301	TraesCS1A02G079700.1
TraesCS1A01G079800.1	2.72309	0.47321	TraesCS1A02G079800.1
TraesCS1A01G079900.1	1.11987	0.70387	TraesCS1A02G079900.1
TraesCS1A01G080300.1	0.89009	0.35303	TraesCS1A02G080300.1
TraesCS1A01G080500.2	2.47582	0.88356	TraesCS1A02G080500.2
TraesCS1A01G080600.1	3.37458	1.58612	TraesCS1A02G080600.1
TraesCS1A01G080700.1	5.068	1.04582	TraesCS1A02G080700.1
TraesCS1A01G081200.1	2.17861	0.53245	TraesCS1A02G081200.1
TraesCS1A01G081300.1	3.74686	0.80946	TraesCS1A02G081300.1
TraesCS1A01G081400.1	4.59922	1.00294	TraesCS1A02G081400.1
TraesCS1A01G082000.1	6.03015	0.67949	TraesCS1A02G082000.1
TraesCS1A01G082200.1	4.03154	0.77497	TraesCS1A02G082200.1
TraesCS1A01G082500.1	3.74216	1.23235	TraesCS1A02G082500.1
TraesCS1A01G082500.2	9.49345	1.23465	TraesCS1A02G082500.2
TraesCS1A01G082600.1	2.67113	0.30875	TraesCS1A02G082600.1
TraesCS1A01G082700.1	1.78863	0.51955	TraesCS1A02G082700.1
TraesCS1A01G082700.2	2.62022	0.47773	TraesCS1A02G082700.2
TraesCS1A01G082900LC.1	0.61284	0.49136	TraesCS1A02G082900LC.1
TraesCS1A01G083200LC.1	1.36278	0.82883	TraesCS1A02G083200LC.1
TraesCS1A01G083300.1	2.71339	0.69884	TraesCS1A02G083300.1
TraesCS1A01G083300LC.1	1.59773	0.94662	TraesCS1A02G083300LC.1
TraesCS1A01G083400.1	4.31458	0.30661	TraesCS1A02G083400.1
TraesCS1A01G083400LC.1	2.01611	0.91227	TraesCS1A02G083400LC.1
TraesCS1A01G083500.1	3.39483	0.34256	TraesCS1A02G083500.1
TraesCS1A01G084100.1	1.67783	0.3148	TraesCS1A02G084100.1
TraesCS1A01G084200.1	2.50243	0.21813	TraesCS1A02G084200.1
TraesCS1A01G084300.1	1.85247	1.02887	TraesCS1A02G084300.1
TraesCS1A01G084500.1	2.63336	0.49979	TraesCS1A02G084500.1
TraesCS1A01G084600.1	3.92281	1.36583	TraesCS1A02G084600.1
TraesCS1A01G084800.1	4.52245	1.1093	TraesCS1A02G084800.1
TraesCS1A01G084800LC.2	0.77595	0.58378	TraesCS1A02G084800LC.2
TraesCS1A01G084900.1	5.18793	1.017	TraesCS1A02G084900.1
TraesCS1A01G085200.1	0.56314	0.75769	TraesCS1A02G085200.1
TraesCS1A01G085400.1	0.0771	0.4001	TraesCS1A02G085400.1
TraesCS1A01G085400.2	4.43474	1.38489	TraesCS1A02G085400.2
TraesCS1A01G085500.1	2.20902	0.49787	TraesCS1A02G085500.1
TraesCS1A01G085600.1	3.93054	0.47328	TraesCS1A02G085600.1
TraesCS1A01G085900.1	1.28054	0.25064	TraesCS1A02G085900.1
TraesCS1A01G086100.2	3.06537	0.55882	TraesCS1A02G086100.2
TraesCS1A01G086200.1	5.56021	0.5008	TraesCS1A02G086200.1
TraesCS1A01G086500.1	3.33708	0.30177	TraesCS1A02G086500.1
TraesCS1A01G086500LC.1	0.32168	0.85207	TraesCS1A02G086500LC.1
TraesCS1A01G086600.1	3.04992	0.31456	TraesCS1A02G086600.1
TraesCS1A01G086700.1	0.5037	0.72761	TraesCS1A02G086700.1
TraesCS1A01G086800.2	3.16355	0.35363	TraesCS1A02G086800.2
TraesCS1A01G086900.1	1.84777	0.23673	TraesCS1A02G086900.1
TraesCS1A01G087100.1	1.37805	0.57164	TraesCS1A02G087100.1
TraesCS1A01G087500.2	0.77777	0.38367	TraesCS1A02G087500.2
TraesCS1A01G087900.1	2.27267	0.22904	TraesCS1A02G087900.1
TraesCS1A01G088000.2	1.94102	0.29465	TraesCS1A02G088000.2
TraesCS1A01G088000.3	0.86795	0.39233	TraesCS1A02G088000.3
TraesCS1A01G088100.1	3.74938	0.29485	TraesCS1A02G088100.1
TraesCS1A01G088200LC.1	0.84817	0.71436	TraesCS1A02G088200LC.1
TraesCS1A01G088600.1	0.35968	0.48817	TraesCS1A02G088600.1
TraesCS1A01G088800LC.1	0.46323	0.7553	TraesCS1A02G088800LC.1
TraesCS1A01G088900.1	3.71581	0.5175	TraesCS1A02G088900.1
TraesCS1A01G089100.1	1.58756	0.30148	TraesCS1A02G089100.1
TraesCS1A01G089300.1	0.87602	0.42548	TraesCS1A02G089300.1
TraesCS1A01G089400.1	1.25822	0.40048	TraesCS1A02G089400.1
TraesCS1A01G089500.1	8.09993	0.94704	TraesCS1A02G089500.1
TraesCS1A01G089600.1	7.39151	1.17751	TraesCS1A02G089600.1
TraesCS1A01G089700LC.1	0.48653	0.4885	TraesCS1A02G089700LC.1
TraesCS1A01G089800.1	1.703	0.56639	TraesCS1A02G089800.1
TraesCS1A01G089900.1	4.66937	0.23036	TraesCS1A02G089900.1
TraesCS1A01G090000.1	4.02184	0.22146	TraesCS1A02G090000.1
TraesCS1A01G090100.1	2.8738	0.22895	TraesCS1A02G090100.1
TraesCS1A01G090600.1	5.28471	0.24447	TraesCS1A02G090600.1
TraesCS1A01G090800LC.1	2.87425	1.03217	TraesCS1A02G090800LC.1
TraesCS1A01G091000.1	2.78109	0.3543	TraesCS1A02G091000.1
TraesCS1A01G091100.1	3.00386	0.25556	TraesCS1A02G091100.1
TraesCS1A01G091200.2	2.09443	0.41375	TraesCS1A02G091200.2
TraesCS1A01G091300.1	3.50065	0.82902	TraesCS1A02G091300.1
TraesCS1A01G091600.1	0.62623	0.4866	TraesCS1A02G091600.1
TraesCS1A01G091700LC.1	4.68973	0.55899	TraesCS1A02G091700LC.1
TraesCS1A01G091900LC.1	0.75595	0.38383	TraesCS1A02G091900LC.1
TraesCS1A01G092100LC.1	0.5639	0.57437	TraesCS1A02G092100LC.1
TraesCS1A01G092200LC.1	0.57884	0.55381	TraesCS1A02G092200LC.1
TraesCS1A01G092700.1	5.979	0.48422	TraesCS1A02G092700.1
TraesCS1A01G092800LC.1	3.15982	0.42853	TraesCS1A02G092800LC.1
TraesCS1A01G092900.1	6.56421	0.41225	TraesCS1A02G092900.1
TraesCS1A01G093000.1	0.72937	0.86482	TraesCS1A02G093000.1
TraesCS1A01G093300.1	0.73254	0.68807	TraesCS1A02G093300.1
TraesCS1A01G093400.1	0.8447	0.4267	TraesCS1A02G093400.1
TraesCS1A01G093500.1	0.55879	0.57831	TraesCS1A02G093500.1
TraesCS1A01G093500LC.1	0.1947	0.65259	TraesCS1A02G093500LC.1
TraesCS1A01G093800.1	7.53759	0.57525	TraesCS1A02G093800.1
TraesCS1A01G093900.1	1.45978	0.76946	TraesCS1A02G093900.1
TraesCS1A01G093900.4	3.47236	0.7307	TraesCS1A02G093900.4
TraesCS1A01G093900LC.1	0.30271	0.4145	TraesCS1A02G093900LC.1
TraesCS1A01G094000.1	1.31663	0.30202	TraesCS1A02G094000.1
TraesCS1A01G094900.1	0.39862	0.52885	TraesCS1A02G094900.1
TraesCS1A01G095000.2	0.74825	0.58107	TraesCS1A02G095000.2
TraesCS1A01G095000.3	0.21102	0.40328	TraesCS1A02G095000.3
TraesCS1A01G095000.4	3.06537	0.33829	TraesCS1A02G095000.4
TraesCS1A01G095100.1	5.31445	0.34508	TraesCS1A02G095100.1
TraesCS1A01G095100LC.1	1.89131	0.79934	TraesCS1A02G095100LC.1
TraesCS1A01G095200LC.1	3.13981	0.69974	TraesCS1A02G095200LC.1
TraesCS1A01G095300LC.2	0.60272	0.70617	TraesCS1A02G095300LC.2
TraesCS1A01G095500.1	3.86794	0.44251	TraesCS1A02G095500.1
TraesCS1A01G095600.1	2.56508	1.12385	TraesCS1A02G095600.1
TraesCS1A01G095700.1	1.05287	0.66242	TraesCS1A02G095700.1
TraesCS1A01G095800.2	2.1042	1.23216	TraesCS1A02G095800.2
TraesCS1A01G095800.3	1.37278	0.90316	TraesCS1A02G095800.3
TraesCS1A01G095800LC.1	0.50574	0.40925	TraesCS1A02G095800LC.1
TraesCS1A01G096000.1	3.29983	0.20853	TraesCS1A02G096000.1
TraesCS1A01G096000LC.1	1.71706	0.59651	TraesCS1A02G096000LC.1
TraesCS1A01G096100.1	3.2151	0.33476	TraesCS1A02G096100.1
TraesCS1A01G096200.1	0.92798	0.39217	TraesCS1A02G096200.1
TraesCS1A01G096200.2	0.87014	0.34626	TraesCS1A02G096200.2
TraesCS1A01G096500.1	3.90844	0.6658	TraesCS1A02G096500.1
TraesCS1A01G096500.2	4.9705	0.44996	TraesCS1A02G096500.2
TraesCS1A01G096500LC.1	3.50551	0.35151	TraesCS1A02G096500LC.1
TraesCS1A01G096600.1	2.12379	0.44958	TraesCS1A02G096600.1
TraesCS1A01G096900LC.1	0.23333	0.67911	TraesCS1A02G096900LC.1
TraesCS1A01G097000.1	5.68261	0.70946	TraesCS1A02G097000.1
TraesCS1A01G097200.1	3.7003	0.29498	TraesCS1A02G097200.1
TraesCS1A01G097300.1	2.53396	0.59182	TraesCS1A02G097300.1
TraesCS1A01G097400.1	5.41431	0.26026	TraesCS1A02G097400.1
TraesCS1A01G097500.2	1.99871	0.47265	TraesCS1A02G097500.2
TraesCS1A01G097500LC.1	2.96156	0.94043	TraesCS1A02G097500LC.1
TraesCS1A01G097600.1	1.46162	0.29331	TraesCS1A02G097600.1
TraesCS1A01G097700.1	6.2587	0.46677	TraesCS1A02G097700.1
TraesCS1A01G097700LC.1	0.2719	0.43762	TraesCS1A02G097700LC.1
TraesCS1A01G098800.1	1.38936	0.8199	TraesCS1A02G098800.1
TraesCS1A01G098900.1	0.22024	0.36886	TraesCS1A02G098900.1
TraesCS1A01G099000.1	7.03271	1.01216	TraesCS1A02G099000.1
TraesCS1A01G099000.2	0.50824	0.44875	TraesCS1A02G099000.2
TraesCS1A01G099200.1	1.38936	0.8199	TraesCS1A02G099200.1
TraesCS1A01G099200LC.1	1.13505	0.56115	TraesCS1A02G099200LC.1
TraesCS1A01G099300.1	4.9987	0.57107	TraesCS1A02G099300.1
TraesCS1A01G099400LC.1	0.53597	0.48549	TraesCS1A02G099400LC.1
TraesCS1A01G099500.3	2.19114	0.46616	TraesCS1A02G099500.3
TraesCS1A01G099600LC.1	1.22375	0.91044	TraesCS1A02G099600LC.1
TraesCS1A01G099900LC.1	0.0915	0.32106	TraesCS1A02G099900LC.1
TraesCS1A01G100000LC.1	1.16691	1.1559	TraesCS1A02G100000LC.1
TraesCS1A01G100200.2	1.12686	0.27615	TraesCS1A02G100200.2
TraesCS1A01G100300.1	1.55432	0.508	TraesCS1A02G100300.1
TraesCS1A01G100300LC.1	0.6101	1.10175	TraesCS1A02G100300LC.1
TraesCS1A01G100400.1	1.71754	0.30621	TraesCS1A02G100400.1
TraesCS1A01G100500LC.1	0.75414	0.50111	TraesCS1A02G100500LC.1
TraesCS1A01G100600.1	2.80005	0.6569	TraesCS1A02G100600.1
TraesCS1A01G100800.1	1.5837	0.55113	TraesCS1A02G100800.1
TraesCS1A01G100800LC.1	0.52516	0.51163	TraesCS1A02G100800LC.1
TraesCS1A01G100900LC.1	2.96815	0.74887	TraesCS1A02G100900LC.1
TraesCS1A01G101000.1	0.54073	0.5937	TraesCS1A02G101000.1
TraesCS1A01G101200.1	2.00404	0.62537	TraesCS1A02G101200.1
TraesCS1A01G101300.1	1.74115	0.76364	TraesCS1A02G101300.1
TraesCS1A01G101500.1	0.78314	0.41928	TraesCS1A02G101500.1
TraesCS1A01G101700.1	1.35024	0.25147	TraesCS1A02G101700.1
TraesCS1A01G101900.1	2.60126	0.43327	TraesCS1A02G101900.1
TraesCS1A01G102300.1	3.64835	0.57218	TraesCS1A02G102300.1
TraesCS1A01G102500.1	1.96616	0.44336	TraesCS1A02G102500.1
TraesCS1A01G102600.1	3.80974	0.29713	TraesCS1A02G102600.1
TraesCS1A01G102800.1	2.29226	0.70969	TraesCS1A02G102800.1
TraesCS1A01G103100LC.1	0.2478	0.5748	TraesCS1A02G103100LC.1
TraesCS1A01G103200LC.1	0.62158	0.84373	TraesCS1A02G103200LC.1
TraesCS1A01G103500LC.1	1.8509	0.38828	TraesCS1A02G103500LC.1
TraesCS1A01G103900.1	3.0944	0.76112	TraesCS1A02G103900.1
TraesCS1A01G104000LC.1	0.37976	0.50878	TraesCS1A02G104000LC.1
TraesCS1A01G104000LC.2	1.34771	0.6489	TraesCS1A02G104000LC.2
TraesCS1A01G104100LC.1	0.84392	0.41601	TraesCS1A02G104100LC.1
TraesCS1A01G104300.1	0.24614	0.90005	TraesCS1A02G104300.1
TraesCS1A01G104900LC.1	1.25471	0.96993	TraesCS1A02G104900LC.1
TraesCS1A01G104900LC.2	0.77001	0.62608	TraesCS1A02G104900LC.2
TraesCS1A01G105100LC.1	0.36264	0.35485	TraesCS1A02G105100LC.1
TraesCS1A01G105200LC.1	0.81562	0.57655	TraesCS1A02G105200LC.1
TraesCS1A01G105300.1	2.04856	0.64226	TraesCS1A02G105300.1
TraesCS1A01G105400.1	4.7613	0.50901	TraesCS1A02G105400.1
TraesCS1A01G105500.1	3.56025	0.34278	TraesCS1A02G105500.1
TraesCS1A01G105600.1	4.19306	0.46358	TraesCS1A02G105600.1
TraesCS1A01G105800.1	1.66684	0.84738	TraesCS1A02G105800.1
TraesCS1A01G105900.1	3.6032	0.61197	TraesCS1A02G105900.1
TraesCS1A01G106000.1	5.09999	0.40746	TraesCS1A02G106000.1
TraesCS1A01G106100.3	3.29445	0.36931	TraesCS1A02G106100.3
TraesCS1A01G106500.1	1.46126	0.49202	TraesCS1A02G106500.1
TraesCS1A01G106500.2	2.98214	0.42009	TraesCS1A02G106500.2
TraesCS1A01G106600.1	6.32993	0.69597	TraesCS1A02G106600.1
TraesCS1A01G106700.1	1.95363	0.60612	TraesCS1A02G106700.1
TraesCS1A01G107300.1	1.8788	0.58093	TraesCS1A02G107300.1
TraesCS1A01G107300.2	0.56181	0.64696	TraesCS1A02G107300.2
TraesCS1A01G107300LC.1	0.68593	0.45027	TraesCS1A02G107300LC.1
TraesCS1A01G107500.1	2.55474	1.10956	TraesCS1A02G107500.1
TraesCS1A01G107600.1	2.84538	0.3698	TraesCS1A02G107600.1
TraesCS1A01G107700.1	0.41179	0.61647	TraesCS1A02G107700.1
TraesCS1A01G107800.1	2.839	0.34473	TraesCS1A02G107800.1
TraesCS1A01G107800.4	2.14945	0.35211	TraesCS1A02G107800.4
TraesCS1A01G107900.1	2.39418	0.26656	TraesCS1A02G107900.1
TraesCS1A01G108200.1	0.24135	0.37816	TraesCS1A02G108200.1
TraesCS1A01G108300.1	2.5027	0.56989	TraesCS1A02G108300.1
TraesCS1A01G108400.1	1.17947	0.42024	TraesCS1A02G108400.1
TraesCS1A01G108700.1	1.17265	0.38963	TraesCS1A02G108700.1
TraesCS1A01G108900.1	1.75089	0.37908	TraesCS1A02G108900.1
TraesCS1A01G108900LC.1	0.0975	0.27504	TraesCS1A02G108900LC.1
TraesCS1A01G109000LC.1	0.10638	0.31048	TraesCS1A02G109000LC.1
TraesCS1A01G109200.1	2.42533	0.38815	TraesCS1A02G109200.1
TraesCS1A01G109300.1	1.41568	0.31567	TraesCS1A02G109300.1
TraesCS1A01G109500.1	1.43438	0.32447	TraesCS1A02G109500.1
TraesCS1A01G109600.1	2.92815	0.57729	TraesCS1A02G109600.1
TraesCS1A01G109600LC.1	1.19952	0.56158	TraesCS1A02G109600LC.1
TraesCS1A01G110000.1	1.45692	1.12353	TraesCS1A02G110000.1
TraesCS1A01G110100.1	4.10242	0.60448	TraesCS1A02G110100.1
TraesCS1A01G110200.1	3.83308	0.25713	TraesCS1A02G110200.1
TraesCS1A01G110300.1	5.98205	0.60779	TraesCS1A02G110300.1
TraesCS1A01G110500LC.1	1.72907	0.46674	TraesCS1A02G110500LC.1
TraesCS1A01G110800.1	2.25284	0.56127	TraesCS1A02G110800.1
TraesCS1A01G110900.1	4.16961	0.95767	TraesCS1A02G110900.1
TraesCS1A01G110900.2	3.22573	0.84561	TraesCS1A02G110900.2
TraesCS1A01G111000.1	2.92911	0.43731	TraesCS1A02G111000.1
TraesCS1A01G111100.2	1.67941	0.4012	TraesCS1A02G111100.2
TraesCS1A01G111100.3	1.05355	0.46753	TraesCS1A02G111100.3
TraesCS1A01G111600.1	0.91713	0.37243	TraesCS1A02G111600.1
TraesCS1A01G111800.1	1.01931	0.69714	TraesCS1A02G111800.1
TraesCS1A01G111800LC.1	0.05089	0.28957	TraesCS1A02G111800LC.1
TraesCS1A01G111900.1	5.70301	0.37644	TraesCS1A02G111900.1
TraesCS1A01G112000.1	2.81064	0.36973	TraesCS1A02G112000.1
TraesCS1A01G112100.1	3.1242	0.62508	TraesCS1A02G112100.1
TraesCS1A01G112200.1	2.57454	0.56139	TraesCS1A02G112200.1
TraesCS1A01G112400.1	6.72148	0.52688	TraesCS1A02G112400.1
TraesCS1A01G112500.1	8.00027	0.64066	TraesCS1A02G112500.1
TraesCS1A01G112600.1	2.34459	0.24584	TraesCS1A02G112600.1
TraesCS1A01G112600LC.1	1.60372	0.56134	TraesCS1A02G112600LC.1
TraesCS1A01G112700.1	2.68638	0.55315	TraesCS1A02G112700.1
TraesCS1A01G112800.1	3.76317	0.3083	TraesCS1A02G112800.1
TraesCS1A01G113100.1	1.1083	1.0311	TraesCS1A02G113100.1
TraesCS1A01G113300.1	1.97489	0.63818	TraesCS1A02G113300.1
TraesCS1A01G113700.1	0.99211	0.27685	TraesCS1A02G113700.1
TraesCS1A01G113700LC.1	0.24998	0.34644	TraesCS1A02G113700LC.1
TraesCS1A01G114300.2	2.83096	0.26831	TraesCS1A02G114300.2
TraesCS1A01G114300.3	3.17011	0.30195	TraesCS1A02G114300.3
TraesCS1A01G114600.1	0.66769	0.50248	TraesCS1A02G114600.1
TraesCS1A01G114600LC.1	0.09227	0.3807	TraesCS1A02G114600LC.1
TraesCS1A01G115000.1	5.65441	0.57712	TraesCS1A02G115000.1
TraesCS1A01G115100.1	3.3671	0.61295	TraesCS1A02G115100.1
TraesCS1A01G115200.1	3.85984	1.04261	TraesCS1A02G115200.1
TraesCS1A01G115200LC.1	1.63724	0.68835	TraesCS1A02G115200LC.1
TraesCS1A01G115300LC.1	0.31807	0.46785	TraesCS1A02G115300LC.1
TraesCS1A01G115400.1	1.22262	0.86942	TraesCS1A02G115400.1
TraesCS1A01G115400LC.1	0.16897	0.35579	TraesCS1A02G115400LC.1
TraesCS1A01G115500.1	1.77467	0.40518	TraesCS1A02G115500.1
TraesCS1A01G115500LC.1	1.09261	0.92731	TraesCS1A02G115500LC.1
TraesCS1A01G115700.1	3.41084	1.36645	TraesCS1A02G115700.1
TraesCS1A01G115800LC.1	0.10947	0.33802	TraesCS1A02G115800LC.1
TraesCS1A01G116000.3	3.14688	0.3137	TraesCS1A02G116000.3
TraesCS1A01G116200.1	1.877	0.53788	TraesCS1A02G116200.1
TraesCS1A01G116300.1	1.08391	0.44175	TraesCS1A02G116300.1
TraesCS1A01G116600.1	3.09271	0.76561	TraesCS1A02G116600.1
TraesCS1A01G116700.1	4.94869	0.99153	TraesCS1A02G116700.1
TraesCS1A01G116800.1	0.66073	0.50163	TraesCS1A02G116800.1
TraesCS1A01G116800LC.1	1.70567	0.91968	TraesCS1A02G116800LC.1
TraesCS1A01G116900.1	4.35651	1.52695	TraesCS1A02G116900.1
TraesCS1A01G116900LC.1	1.831	0.71896	TraesCS1A02G116900LC.1
TraesCS1A01G117000.1	0.95054	0.70171	TraesCS1A02G117000.1
TraesCS1A01G117000LC.1	0.45926	0.63513	TraesCS1A02G117000LC.1
TraesCS1A01G117100.1	0.78023	0.72668	TraesCS1A02G117100.1
TraesCS1A01G117400.1	1.01424	0.84038	TraesCS1A02G117400.1
TraesCS1A01G117700LC.1	3.18468	0.7386	TraesCS1A02G117700LC.1
TraesCS1A01G117900.1	0.56554	0.76824	TraesCS1A02G117900.1
TraesCS1A01G118200.1	2.47698	1.11919	TraesCS1A02G118200.1
TraesCS1A01G118400.1	3.78733	0.6344	TraesCS1A02G118400.1
TraesCS1A01G118700.1	3.47003	0.33078	TraesCS1A02G118700.1
TraesCS1A01G118800.2	3.34971	0.3226	TraesCS1A02G118800.2
TraesCS1A01G119000.1	1.15422	1.33779	TraesCS1A02G119000.1
TraesCS1A01G119100.1	1.61325	0.83584	TraesCS1A02G119100.1
TraesCS1A01G119300.1	2.0122	0.78223	TraesCS1A02G119300.1
TraesCS1A01G119500.1	4.90946	0.87433	TraesCS1A02G119500.1
TraesCS1A01G119600.1	1.7424	1.20433	TraesCS1A02G119600.1
TraesCS1A01G119700.1	1.70636	0.30234	TraesCS1A02G119700.1
TraesCS1A01G119800.1	1.58945	0.75165	TraesCS1A02G119800.1
TraesCS1A01G119900.1	0.58172	0.54096	TraesCS1A02G119900.1
TraesCS1A01G119900.2	0.44443	0.4008	TraesCS1A02G119900.2
TraesCS1A01G120000.1	2.10335	0.56093	TraesCS1A02G120000.1
TraesCS1A01G120000LC.1	0.91419	0.6554	TraesCS1A02G120000LC.1
TraesCS1A01G120100.4	2.72947	0.43295	TraesCS1A02G120100.4
TraesCS1A01G120200.1	5.04642	0.45546	TraesCS1A02G120200.1
TraesCS1A01G120400.1	0.75868	0.45806	TraesCS1A02G120400.1
TraesCS1A01G120500.1	3.47091	0.39154	TraesCS1A02G120500.1
TraesCS1A01G120600LC.1	1.07574	0.71972	TraesCS1A02G120600LC.1
TraesCS1A01G120700LC.1	1.25302	1.17109	TraesCS1A02G120700LC.1
TraesCS1A01G120800.1	2.17569	0.72716	TraesCS1A02G120800.1
TraesCS1A01G120800.2	1.05907	0.52157	TraesCS1A02G120800.2
TraesCS1A01G120900.1	0.34598	0.57632	TraesCS1A02G120900.1
TraesCS1A01G120900.2	2.3578	0.36683	TraesCS1A02G120900.2
TraesCS1A01G121000.1	3.99495	0.24635	TraesCS1A02G121000.1
TraesCS1A01G121300.1	4.85258	0.25069	TraesCS1A02G121300.1
TraesCS1A01G121300.2	1.17132	0.41515	TraesCS1A02G121300.2
TraesCS1A01G121300LC.1	0.19806	0.42001	TraesCS1A02G121300LC.1
TraesCS1A01G121400.1	2.99629	0.40391	TraesCS1A02G121400.1
TraesCS1A01G121500.1	0.64555	0.59792	TraesCS1A02G121500.1
TraesCS1A01G121700.3	2.33251	0.52581	TraesCS1A02G121700.3
TraesCS1A01G121700.5	0.67733	0.51672	TraesCS1A02G121700.5
TraesCS1A01G121700LC.1	0.39877	0.55004	TraesCS1A02G121700LC.1
TraesCS1A01G121800.1	2.61047	1.42729	TraesCS1A02G121800.1
TraesCS1A01G121800LC.1	1.09371	0.88578	TraesCS1A02G121800LC.1
TraesCS1A01G122000.1	7.16746	0.39384	TraesCS1A02G122000.1
TraesCS1A01G122000LC.1	0.15745	0.53452	TraesCS1A02G122000LC.1
TraesCS1A01G122100.1	1.55917	0.43597	TraesCS1A02G122100.1
TraesCS1A01G122100LC.1	1.10786	0.39518	TraesCS1A02G122100LC.1
TraesCS1A01G122100LC.2	1.3614	0.34898	TraesCS1A02G122100LC.2
TraesCS1A01G122200.1	2.5207	0.45849	TraesCS1A02G122200.1
TraesCS1A01G122300.1	2.31624	0.96234	TraesCS1A02G122300.1
TraesCS1A01G122300.2	2.35304	0.70659	TraesCS1A02G122300.2
TraesCS1A01G122300LC.1	0.17535	0.42111	TraesCS1A02G122300LC.1
TraesCS1A01G122300LC.2	0.56656	0.37623	TraesCS1A02G122300LC.2
TraesCS1A01G122400.1	1.88106	0.48551	TraesCS1A02G122400.1
TraesCS1A01G122500.1	4.32967	0.87309	TraesCS1A02G122500.1
TraesCS1A01G122500LC.1	2.74134	0.53078	TraesCS1A02G122500LC.1
TraesCS1A01G122700.1	5.49296	0.36738	TraesCS1A02G122700.1
TraesCS1A01G122800.1	1.81998	0.89656	TraesCS1A02G122800.1
TraesCS1A01G123000.1	4.52246	0.39973	TraesCS1A02G123000.1
TraesCS1A01G123100.1	4.82604	0.79568	TraesCS1A02G123100.1
TraesCS1A01G123300.1	1.13864	0.4598	TraesCS1A02G123300.1
TraesCS1A01G123400.1	0.0525	0.26373	TraesCS1A02G123400.1
TraesCS1A01G123600.1	1.2327	0.30607	TraesCS1A02G123600.1
TraesCS1A01G123700.1	0.63247	1.09365	TraesCS1A02G123700.1
TraesCS1A01G123900.6	2.10819	0.3154	TraesCS1A02G123900.6
TraesCS1A01G124100.1	1.88109	0.47545	TraesCS1A02G124100.1
TraesCS1A01G124100LC.1	1.34924	0.48235	TraesCS1A02G124100LC.1
TraesCS1A01G124200.1	1.54422	0.67704	TraesCS1A02G124200.1
TraesCS1A01G124400.2	3.19157	0.57498	TraesCS1A02G124400.2
TraesCS1A01G124600.1	4.7049	0.59007	TraesCS1A02G124600.1
TraesCS1A01G124900LC.1	1.8047	0.62783	TraesCS1A02G124900LC.1
TraesCS1A01G125000.1	3.07987	0.27559	TraesCS1A02G125000.1
TraesCS1A01G125100.1	5.23479	0.62456	TraesCS1A02G125100.1
TraesCS1A01G125200.1	0.24352	0.59911	TraesCS1A02G125200.1
TraesCS1A01G125300.1	2.84001	0.28807	TraesCS1A02G125300.1
TraesCS1A01G125400.1	0.72594	0.46105	TraesCS1A02G125400.1
TraesCS1A01G125500.1	2.27125	0.95278	TraesCS1A02G125500.1
TraesCS1A01G125600.1	1.39308	0.30415	TraesCS1A02G125600.1
TraesCS1A01G125700.1	2.32466	0.77266	TraesCS1A02G125700.1
TraesCS1A01G125900.1	3.33243	1.01581	TraesCS1A02G125900.1
TraesCS1A01G125900LC.1	0.4463	0.54231	TraesCS1A02G125900LC.1
TraesCS1A01G126000.1	2.33346	0.32513	TraesCS1A02G126000.1
TraesCS1A01G126300.1	2.84544	0.33424	TraesCS1A02G126300.1
TraesCS1A01G126700LC.1	0.06202	0.35015	TraesCS1A02G126700LC.1
TraesCS1A01G126800.1	5.75988	0.54262	TraesCS1A02G126800.1
TraesCS1A01G126900.1	2.24124	0.49846	TraesCS1A02G126900.1
TraesCS1A01G127000.1	4.76978	0.39174	TraesCS1A02G127000.1
TraesCS1A01G127100.2	0.81374	1.19039	TraesCS1A02G127100.2
TraesCS1A01G127100LC.1	2.39871	0.32848	TraesCS1A02G127100LC.1
TraesCS1A01G127300LC.1	1.21203	1.23527	TraesCS1A02G127300LC.1
TraesCS1A01G127400.1	2.03356	0.30523	TraesCS1A02G127400.1
TraesCS1A01G127400LC.1	3.05685	0.76794	TraesCS1A02G127400LC.1
TraesCS1A01G127700.1	0.65461	0.42381	TraesCS1A02G127700.1
TraesCS1A01G127900.1	2.35638	0.58953	TraesCS1A02G127900.1
TraesCS1A01G128100.1	2.65066	0.30575	TraesCS1A02G128100.1
TraesCS1A01G128200.1	1.22474	0.46006	TraesCS1A02G128200.1
TraesCS1A01G128300.1	2.58235	0.27878	TraesCS1A02G128300.1
TraesCS1A01G128600.1	3.11159	0.28641	TraesCS1A02G128600.1
TraesCS1A01G128900.1	1.06358	0.43251	TraesCS1A02G128900.1
TraesCS1A01G128900.2	2.76918	0.45218	TraesCS1A02G128900.2
TraesCS1A01G129100.1	4.14703	0.63133	TraesCS1A02G129100.1
TraesCS1A01G129100LC.1	2.07682	0.46048	TraesCS1A02G129100LC.1
TraesCS1A01G129200.1	2.66637	0.49338	TraesCS1A02G129200.1
TraesCS1A01G129500.1	2.94131	0.49013	TraesCS1A02G129500.1
TraesCS1A01G129500LC.1	0.74	0.46378	TraesCS1A02G129500LC.1
TraesCS1A01G129600.1	0.60574	0.62187	TraesCS1A02G129600.1
TraesCS1A01G129800.1	1.60011	0.32698	TraesCS1A02G129800.1
TraesCS1A01G130100LC.1	1.0458	0.41179	TraesCS1A02G130100LC.1
TraesCS1A01G130400.1	1.03505	0.96235	TraesCS1A02G130400.1
TraesCS1A01G130400LC.1	0.63839	0.40254	TraesCS1A02G130400LC.1
TraesCS1A01G130600.1	1.49843	0.37937	TraesCS1A02G130600.1
TraesCS1A01G130800.1	2.95001	0.20758	TraesCS1A02G130800.1
TraesCS1A01G130900.1	1.79437	0.42085	TraesCS1A02G130900.1
TraesCS1A01G131000.2	0.54208	0.50017	TraesCS1A02G131000.2
TraesCS1A01G131000.4	2.3677	0.42858	TraesCS1A02G131000.4
TraesCS1A01G131000LC.1	0.202	0.44377	TraesCS1A02G131000LC.1
TraesCS1A01G131100LC.1	0.06605	0.33807	TraesCS1A02G131100LC.1
TraesCS1A01G131200.2	3.80491	0.21938	TraesCS1A02G131200.2
TraesCS1A01G131200.3	1.45489	0.39912	TraesCS1A02G131200.3
TraesCS1A01G131300.1	3.87372	0.44745	TraesCS1A02G131300.1
TraesCS1A01G131500.2	3.80846	0.6489	TraesCS1A02G131500.2
TraesCS1A01G131600.1	1.55743	0.23224	TraesCS1A02G131600.1
TraesCS1A01G131800LC.1	1.24201	0.59347	TraesCS1A02G131800LC.1
TraesCS1A01G131900.1	3.81107	1.06154	TraesCS1A02G131900.1
TraesCS1A01G131900LC.1	0.07071	0.31178	TraesCS1A02G131900LC.1
TraesCS1A01G132000.1	0.50408	0.44271	TraesCS1A02G132000.1
TraesCS1A01G132300.1	0.78263	0.57118	TraesCS1A02G132300.1
TraesCS1A01G132600.2	0.50256	0.48165	TraesCS1A02G132600.2
TraesCS1A01G132600.3	1.74669	0.52405	TraesCS1A02G132600.3
TraesCS1A01G132600.5	2.43069	0.42193	TraesCS1A02G132600.5
TraesCS1A01G132700LC.1	0.44241	0.57494	TraesCS1A02G132700LC.1
TraesCS1A01G132800LC.1	0.55576	0.4498	TraesCS1A02G132800LC.1
TraesCS1A01G132900LC.1	1.68418	0.56733	TraesCS1A02G132900LC.1
TraesCS1A01G133100.2	4.79784	0.44044	TraesCS1A02G133100.2
TraesCS1A01G133200LC.1	1.44286	0.57204	TraesCS1A02G133200LC.1
TraesCS1A01G133300.1	0.52272	0.65313	TraesCS1A02G133300.1
TraesCS1A01G133300.2	0.99407	0.53015	TraesCS1A02G133300.2
TraesCS1A01G133300LC.1	1.37985	0.7032	TraesCS1A02G133300LC.1
TraesCS1A01G133400.1	1.35581	0.52566	TraesCS1A02G133400.1
TraesCS1A01G133400.2	3.69161	0.37975	TraesCS1A02G133400.2
TraesCS1A01G133500.3	3.29025	0.47306	TraesCS1A02G133500.3
TraesCS1A01G133700.2	3.10823	0.26809	TraesCS1A02G133700.2
TraesCS1A01G133900.1	1.08806	0.39299	TraesCS1A02G133900.1
TraesCS1A01G134000.1	5.74957	1.02266	TraesCS1A02G134000.1
TraesCS1A01G134100LC.1	1.07453	0.40209	TraesCS1A02G134100LC.1
TraesCS1A01G134300.1	4.9811	0.37989	TraesCS1A02G134300.1
TraesCS1A01G134500.2	0.83005	0.58672	TraesCS1A02G134500.2
TraesCS1A01G134500.3	2.30698	0.34887	TraesCS1A02G134500.3
TraesCS1A01G134600.1	2.03968	0.27277	TraesCS1A02G134600.1
TraesCS1A01G134800.1	1.87829	0.22314	TraesCS1A02G134800.1
TraesCS1A01G135300.3	3.12118	0.28124	TraesCS1A02G135300.3
TraesCS1A01G135500.1	0.75313	0.62318	TraesCS1A02G135500.1
TraesCS1A01G135600.1	2.03414	0.60153	TraesCS1A02G135600.1
TraesCS1A01G135700.3	4.23349	0.60699	TraesCS1A02G135700.3
TraesCS1A01G136100.1	1.76519	1.55972	TraesCS1A02G136100.1
TraesCS1A01G136200.1	2.40841	0.39432	TraesCS1A02G136200.1
TraesCS1A01G136400.1	0.7873	0.69264	TraesCS1A02G136400.1
TraesCS1A01G136400.2	3.04235	0.28655	TraesCS1A02G136400.2
TraesCS1A01G136500.2	4.61018	0.58927	TraesCS1A02G136500.2
TraesCS1A01G136800.1	0.86725	0.50955	TraesCS1A02G136800.1
TraesCS1A01G136800.3	2.29308	0.40833	TraesCS1A02G136800.3
TraesCS1A01G136900.1	2.19264	0.32386	TraesCS1A02G136900.1
TraesCS1A01G137000.1	1.14659	0.34519	TraesCS1A02G137000.1
TraesCS1A01G137200.3	1.43598	0.3929	TraesCS1A02G137200.3
TraesCS1A01G137400.1	2.36752	0.27954	TraesCS1A02G137400.1
TraesCS1A01G137500.1	2.55311	0.36305	TraesCS1A02G137500.1
TraesCS1A01G137700.1	1.7363	0.59774	TraesCS1A02G137700.1
TraesCS1A01G137700.2	4.53844	0.45572	TraesCS1A02G137700.2
TraesCS1A01G137800.2	2.21321	0.29492	TraesCS1A02G137800.2
TraesCS1A01G137900.1	3.42406	0.2179	TraesCS1A02G137900.1
TraesCS1A01G138000.1	1.75741	0.35956	TraesCS1A02G138000.1
TraesCS1A01G138000.3	0.6701	0.59915	TraesCS1A02G138000.3
TraesCS1A01G138100.1	1.15102	0.44711	TraesCS1A02G138100.1
TraesCS1A01G138200.2	1.54403	0.32668	TraesCS1A02G138200.2
TraesCS1A01G138400.1	2.56465	0.44724	TraesCS1A02G138400.1
TraesCS1A01G138500.1	2.05542	0.43508	TraesCS1A02G138500.1
TraesCS1A01G138500.2	1.26345	0.58806	TraesCS1A02G138500.2
TraesCS1A01G138600.1	3.82585	0.23326	TraesCS1A02G138600.1
TraesCS1A01G138600.4	0.80977	0.53222	TraesCS1A02G138600.4
TraesCS1A01G138600.5	1.05425	0.58003	TraesCS1A02G138600.5
TraesCS1A01G138600.6	0.34762	0.46212	TraesCS1A02G138600.6
TraesCS1A01G138800.1	5.13786	0.34912	TraesCS1A02G138800.1
TraesCS1A01G138900.1	0.17601	0.33153	TraesCS1A02G138900.1
TraesCS1A01G139100.1	4.32585	0.27077	TraesCS1A02G139100.1
TraesCS1A01G139300.1	3.94747	0.26532	TraesCS1A02G139300.1
TraesCS1A01G139400.1	2.00281	0.2449	TraesCS1A02G139400.1
TraesCS1A01G139400LC.1	0.13998	0.3883	TraesCS1A02G139400LC.1
TraesCS1A01G139500.1	2.25893	0.35303	TraesCS1A02G139500.1
TraesCS1A01G139500.3	0.66394	0.54624	TraesCS1A02G139500.3
TraesCS1A01G139500LC.1	0.41173	0.84113	TraesCS1A02G139500LC.1
TraesCS1A01G139600.1	3.67692	0.26782	TraesCS1A02G139600.1
TraesCS1A01G139600LC.1	6.44729	1.05208	TraesCS1A02G139600LC.1
TraesCS1A01G139700.1	1.35372	0.25649	TraesCS1A02G139700.1
TraesCS1A01G139900.1	6.58838	0.67862	TraesCS1A02G139900.1
TraesCS1A01G139900.2	1.02514	0.46073	TraesCS1A02G139900.2
TraesCS1A01G140000LC.1	2.4143	0.9702	TraesCS1A02G140000LC.1
TraesCS1A01G140100LC.1	1.51242	0.40363	TraesCS1A02G140100LC.1
TraesCS1A01G140200LC.1	2.03692	0.49287	TraesCS1A02G140200LC.1
TraesCS1A01G140600.1	1.31363	0.51302	TraesCS1A02G140600.1
TraesCS1A01G140700.1	1.70517	0.90798	TraesCS1A02G140700.1
TraesCS1A01G141100LC.1	0.86077	0.68785	TraesCS1A02G141100LC.1
TraesCS1A01G141300.1	1.09488	0.58601	TraesCS1A02G141300.1
TraesCS1A01G141300LC.1	2.10976	0.424	TraesCS1A02G141300LC.1
TraesCS1A01G141400.1	1.58763	0.42615	TraesCS1A02G141400.1
TraesCS1A01G141700.1	0.99849	0.45578	TraesCS1A02G141700.1
TraesCS1A01G141700.2	0.77434	0.43491	TraesCS1A02G141700.2
TraesCS1A01G141700LC.1	0.92776	0.39464	TraesCS1A02G141700LC.1
TraesCS1A01G141900.1	2.79769	1.02325	TraesCS1A02G141900.1
TraesCS1A01G142000.1	2.48133	0.7769	TraesCS1A02G142000.1
TraesCS1A01G142100LC.1	1.63938	0.5614	TraesCS1A02G142100LC.1
TraesCS1A01G142200.2	1.85169	0.32215	TraesCS1A02G142200.2
TraesCS1A01G142400.1	3.5814	0.84233	TraesCS1A02G142400.1
TraesCS1A01G142400LC.1	1.34605	0.4467	TraesCS1A02G142400LC.1
TraesCS1A01G142500.1	3.22616	0.45664	TraesCS1A02G142500.1
TraesCS1A01G142600.1	1.22794	0.54743	TraesCS1A02G142600.1
TraesCS1A01G142600.2	4.94247	0.29582	TraesCS1A02G142600.2
TraesCS1A01G142700.1	1.74343	0.58945	TraesCS1A02G142700.1
TraesCS1A01G142800.3	0.91023	0.47462	TraesCS1A02G142800.3
TraesCS1A01G142900.1	1.62832	0.46343	TraesCS1A02G142900.1
TraesCS1A01G143000.1	2.3013	0.53287	TraesCS1A02G143000.1
TraesCS1A01G143100.1	4.37532	0.48926	TraesCS1A02G143100.1
TraesCS1A01G143200.1	1.0547	0.39197	TraesCS1A02G143200.1
TraesCS1A01G143300.1	2.3629	0.86763	TraesCS1A02G143300.1
TraesCS1A01G143300.2	1.53276	0.7959	TraesCS1A02G143300.2
TraesCS1A01G143300.3	3.11279	0.89555	TraesCS1A02G143300.3
TraesCS1A01G143500.1	2.68604	0.23937	TraesCS1A02G143500.1
TraesCS1A01G143800.1	3.26736	0.36829	TraesCS1A02G143800.1
TraesCS1A01G143900.2	3.17874	1.04937	TraesCS1A02G143900.2
TraesCS1A01G144000.1	1.00731	0.3037	TraesCS1A02G144000.1
TraesCS1A01G144100LC.1	0.63584	0.46498	TraesCS1A02G144100LC.1
TraesCS1A01G144300.2	1.46559	0.23156	TraesCS1A02G144300.2
TraesCS1A01G144500LC.1	0.57095	0.51228	TraesCS1A02G144500LC.1
TraesCS1A01G144800.1	0.74172	0.57533	TraesCS1A02G144800.1
TraesCS1A01G145000.1	1.52922	0.50595	TraesCS1A02G145000.1
TraesCS1A01G145200LC.1	1.43857	0.39714	TraesCS1A02G145200LC.1
TraesCS1A01G145500.1	1.58523	0.32441	TraesCS1A02G145500.1
TraesCS1A01G145800.1	5.98954	1.61527	TraesCS1A02G145800.1
TraesCS1A01G145900.1	1.22311	0.48474	TraesCS1A02G145900.1
TraesCS1A01G146000.1	0.56678	0.83713	TraesCS1A02G146000.1
TraesCS1A01G146200.1	2.01432	0.22747	TraesCS1A02G146200.1
TraesCS1A01G146200LC.1	1.18857	0.57409	TraesCS1A02G146200LC.1
TraesCS1A01G146300LC.1	0.59882	0.52816	TraesCS1A02G146300LC.1
TraesCS1A01G146400.1	1.14849	0.27517	TraesCS1A02G146400.1
TraesCS1A01G146600.1	3.15774	0.33278	TraesCS1A02G146600.1
TraesCS1A01G146900.1	2.65809	0.53853	TraesCS1A02G146900.1
TraesCS1A01G146900LC.1	0.57966	0.57007	TraesCS1A02G146900LC.1
TraesCS1A01G147000.1	5.85926	0.44865	TraesCS1A02G147000.1
TraesCS1A01G147500.3	2.08295	0.27978	TraesCS1A02G147500.3
TraesCS1A01G147500LC.1	0.40394	0.57013	TraesCS1A02G147500LC.1
TraesCS1A01G147600LC.1	2.79316	0.3242	TraesCS1A02G147600LC.1
TraesCS1A01G147700.1	2.29912	0.54818	TraesCS1A02G147700.1
TraesCS1A01G148000.2	3.55313	0.25248	TraesCS1A02G148000.2
TraesCS1A01G148300LC.2	0.33069	0.48658	TraesCS1A02G148300LC.2
TraesCS1A01G148400.1	5.65335	0.50174	TraesCS1A02G148400.1
TraesCS1A01G148500LC.1	0.06116	0.29476	TraesCS1A02G148500LC.1
TraesCS1A01G148600.1	0.17108	0.40871	TraesCS1A02G148600.1
TraesCS1A01G148600LC.1	0.09076	0.32979	TraesCS1A02G148600LC.1
TraesCS1A01G149100.1	2.37541	0.31646	TraesCS1A02G149100.1
TraesCS1A01G149100LC.1	0.15294	0.48511	TraesCS1A02G149100LC.1
TraesCS1A01G149200.1	1.05565	0.44853	TraesCS1A02G149200.1
TraesCS1A01G149200.2	4.73664	0.37663	TraesCS1A02G149200.2
TraesCS1A01G149300.1	1.21133	0.77372	TraesCS1A02G149300.1
TraesCS1A01G149800.1	3.92615	1.27354	TraesCS1A02G149800.1
TraesCS1A01G149900LC.1	2.0398	0.48012	TraesCS1A02G149900LC.1
TraesCS1A01G150100.1	3.74457	1.4402	TraesCS1A02G150100.1
TraesCS1A01G150200.1	1.51434	1.07115	TraesCS1A02G150200.1
TraesCS1A01G150300.1	0.32343	0.77629	TraesCS1A02G150300.1
TraesCS1A01G150400.1	3.81055	0.67002	TraesCS1A02G150400.1
TraesCS1A01G150400LC.1	2.07468	0.55174	TraesCS1A02G150400LC.1
TraesCS1A01G150500.1	0.99265	0.43955	TraesCS1A02G150500.1
TraesCS1A01G150600.1	4.03942	0.29582	TraesCS1A02G150600.1
TraesCS1A01G150700LC.1	0.08559	0.34557	TraesCS1A02G150700LC.1
TraesCS1A01G150800.1	0.06512	0.37413	TraesCS1A02G150800.1
TraesCS1A01G150900.1	0.28027	0.46132	TraesCS1A02G150900.1
TraesCS1A01G151000.1	1.36404	1.91499	TraesCS1A02G151000.1
TraesCS1A01G151000.2	3.18862	1.96284	TraesCS1A02G151000.2
TraesCS1A01G151100.1	1.79286	0.21732	TraesCS1A02G151100.1
TraesCS1A01G151100LC.1	1.06185	0.34717	TraesCS1A02G151100LC.1
TraesCS1A01G151400.2	0.94029	1.06021	TraesCS1A02G151400.2
TraesCS1A01G151500.1	1.20099	0.42393	TraesCS1A02G151500.1
TraesCS1A01G151500LC.1	1.75952	0.77964	TraesCS1A02G151500LC.1
TraesCS1A01G151600.1	2.22039	1.10068	TraesCS1A02G151600.1
TraesCS1A01G151700.1	1.98189	0.50475	TraesCS1A02G151700.1
TraesCS1A01G152200.3	2.59014	0.21565	TraesCS1A02G152200.3
TraesCS1A01G152300LC.1	2.57077	1.22213	TraesCS1A02G152300LC.1
TraesCS1A01G152400LC.1	1.24506	0.81754	TraesCS1A02G152400LC.1
TraesCS1A01G152500.2	2.737	0.34851	TraesCS1A02G152500.2
TraesCS1A01G152600.1	0.36592	0.84953	TraesCS1A02G152600.1
TraesCS1A01G152600LC.1	0.73122	0.6774	TraesCS1A02G152600LC.1
TraesCS1A01G152800.1	3.35542	2.35672	TraesCS1A02G152800.1
TraesCS1A01G152900.1	1.43388	0.42876	TraesCS1A02G152900.1
TraesCS1A01G153100.1	3.13532	0.82203	TraesCS1A02G153100.1
TraesCS1A01G153300.1	3.58837	0.36405	TraesCS1A02G153300.1
TraesCS1A01G153600.1	4.65816	0.34065	TraesCS1A02G153600.1
TraesCS1A01G153600LC.1	0.97322	0.54235	TraesCS1A02G153600LC.1
TraesCS1A01G153700.1	1.57465	0.58059	TraesCS1A02G153700.1
TraesCS1A01G153900.1	3.70764	0.26938	TraesCS1A02G153900.1
TraesCS1A01G154200.1	2.27684	0.25639	TraesCS1A02G154200.1
TraesCS1A01G154300.3	1.85514	0.31375	TraesCS1A02G154300.3
TraesCS1A01G154400.1	2.96596	0.19646	TraesCS1A02G154400.1
TraesCS1A01G154500.1	0.96782	0.40414	TraesCS1A02G154500.1
TraesCS1A01G154700.2	2.16376	0.29055	TraesCS1A02G154700.2
TraesCS1A01G155000LC.1	0.20172	0.3816	TraesCS1A02G155000LC.1
TraesCS1A01G155100.1	1.11269	0.45083	TraesCS1A02G155100.1
TraesCS1A01G155200.1	7.19168	0.29707	TraesCS1A02G155200.1
TraesCS1A01G155400LC.1	1.59451	1.0402	TraesCS1A02G155400LC.1
TraesCS1A01G155500.1	1.38727	0.25647	TraesCS1A02G155500.1
TraesCS1A01G155600.1	1.01065	0.68327	TraesCS1A02G155600.1
TraesCS1A01G155700.1	0.59637	0.47683	TraesCS1A02G155700.1
TraesCS1A01G155700LC.1	0.86507	0.69574	TraesCS1A02G155700LC.1
TraesCS1A01G155900.1	0.99458	0.58378	TraesCS1A02G155900.1
TraesCS1A01G156100.1	2.62925	1.31829	TraesCS1A02G156100.1
TraesCS1A01G156100LC.1	0.6248	0.37165	TraesCS1A02G156100LC.1
TraesCS1A01G156200.1	1.31016	0.3712	TraesCS1A02G156200.1
TraesCS1A01G156200LC.1	0.33102	0.51749	TraesCS1A02G156200LC.1
TraesCS1A01G156300.1	4.63975	0.33767	TraesCS1A02G156300.1
TraesCS1A01G156300LC.1	1.60677	0.84137	TraesCS1A02G156300LC.1
TraesCS1A01G156400.1	2.00359	1.20292	TraesCS1A02G156400.1
TraesCS1A01G156500.1	2.35681	0.59089	TraesCS1A02G156500.1
TraesCS1A01G156500.2	1.02573	0.66269	TraesCS1A02G156500.2
TraesCS1A01G156500LC.1	2.56947	0.61363	TraesCS1A02G156500LC.1
TraesCS1A01G156600.1	1.9438	0.30275	TraesCS1A02G156600.1
TraesCS1A01G156800LC.1	0.06748	0.29727	TraesCS1A02G156800LC.1
TraesCS1A01G157300LC.1	0.22717	0.58509	TraesCS1A02G157300LC.1
TraesCS1A01G157500.1	2.10544	0.30074	TraesCS1A02G157500.1
TraesCS1A01G157600.1	1.13484	0.48297	TraesCS1A02G157600.1
TraesCS1A01G157700.3	1.30563	0.38288	TraesCS1A02G157700.3
TraesCS1A01G157800.1	0.60754	0.5393	TraesCS1A02G157800.1
TraesCS1A01G157900.1	1.83494	0.85728	TraesCS1A02G157900.1
TraesCS1A01G158300.1	5.26972	0.40685	TraesCS1A02G158300.1
TraesCS1A01G158400.1	1.89109	0.65088	TraesCS1A02G158400.1
TraesCS1A01G158400.2	3.66813	0.80776	TraesCS1A02G158400.2
TraesCS1A01G158500.1	2.20632	0.3221	TraesCS1A02G158500.1
TraesCS1A01G158600.1	6.91606	0.76289	TraesCS1A02G158600.1
TraesCS1A01G158700.1	3.97159	0.45245	TraesCS1A02G158700.1
TraesCS1A01G158800.1	2.48183	0.6432	TraesCS1A02G158800.1
TraesCS1A01G158800.2	0.83777	0.50278	TraesCS1A02G158800.2
TraesCS1A01G158800LC.1	0.03833	0.28738	TraesCS1A02G158800LC.1
TraesCS1A01G158900.1	2.56855	0.43229	TraesCS1A02G158900.1
TraesCS1A01G158900LC.1	0.12107	0.42991	TraesCS1A02G158900LC.1
TraesCS1A01G159100.1	6.26943	0.49013	TraesCS1A02G159100.1
TraesCS1A01G159200.1	0.85275	0.53661	TraesCS1A02G159200.1
TraesCS1A01G159300.1	3.78201	0.41395	TraesCS1A02G159300.1
TraesCS1A01G159300.2	5.06839	0.31473	TraesCS1A02G159300.2
TraesCS1A01G159400.1	1.76965	0.20447	TraesCS1A02G159400.1
TraesCS1A01G159700.1	1.36503	1.4532	TraesCS1A02G159700.1
TraesCS1A01G160200.1	0.54647	0.43953	TraesCS1A02G160200.1
TraesCS1A01G160200.2	0.73642	0.51233	TraesCS1A02G160200.2
TraesCS1A01G160400.1	1.73539	0.35793	TraesCS1A02G160400.1
TraesCS1A01G160500.2	1.02865	0.31006	TraesCS1A02G160500.2
TraesCS1A01G160600.1	1.83849	0.24181	TraesCS1A02G160600.1
TraesCS1A01G160700.1	1.63542	0.67164	TraesCS1A02G160700.1
TraesCS1A01G160700.2	2.26976	0.47072	TraesCS1A02G160700.2
TraesCS1A01G160700.5	1.54172	0.57465	TraesCS1A02G160700.5
TraesCS1A01G160800.1	1.81603	0.38189	TraesCS1A02G160800.1
TraesCS1A01G161100LC.1	1.05628	0.31951	TraesCS1A02G161100LC.1
TraesCS1A01G161200.1	1.29822	0.87992	TraesCS1A02G161200.1
TraesCS1A01G161300.1	2.63206	0.37892	TraesCS1A02G161300.1
TraesCS1A01G161600LC.1	0.79816	0.47863	TraesCS1A02G161600LC.1
TraesCS1A01G161900.1	4.73804	0.40246	TraesCS1A02G161900.1
TraesCS1A01G162000LC.1	1.39785	1.60336	TraesCS1A02G162000LC.1
TraesCS1A01G162200LC.1	0.29826	0.4837	TraesCS1A02G162200LC.1
TraesCS1A01G162300.2	1.54771	0.22693	TraesCS1A02G162300.2
TraesCS1A01G162400.1	2.504	0.26767	TraesCS1A02G162400.1
TraesCS1A01G162800.2	3.37887	0.65056	TraesCS1A02G162800.2
TraesCS1A01G163100LC.1	0.51043	0.43143	TraesCS1A02G163100LC.1
TraesCS1A01G163200.1	3.42853	0.27906	TraesCS1A02G163200.1
TraesCS1A01G163300.1	1.30163	0.34916	TraesCS1A02G163300.1
TraesCS1A01G163400.2	0.944	0.41213	TraesCS1A02G163400.2
TraesCS1A01G163400LC.1	0.16123	0.48439	TraesCS1A02G163400LC.1
TraesCS1A01G163500.1	0.78525	0.41305	TraesCS1A02G163500.1
TraesCS1A01G163500LC.1	0.82962	0.37074	TraesCS1A02G163500LC.1
TraesCS1A01G163700.2	1.6243	0.66414	TraesCS1A02G163700.2
TraesCS1A01G163900.1	1.98748	0.2841	TraesCS1A02G163900.1
TraesCS1A01G163900LC.1	0.18851	0.47615	TraesCS1A02G163900LC.1
TraesCS1A01G164000.1	3.35157	0.28659	TraesCS1A02G164000.1
TraesCS1A01G164200.3	2.28352	0.34204	TraesCS1A02G164200.3
TraesCS1A01G164200LC.1	0.41447	0.56629	TraesCS1A02G164200LC.1
TraesCS1A01G164400.1	2.0774	0.27528	TraesCS1A02G164400.1
TraesCS1A01G164600.1	1.74886	0.73573	TraesCS1A02G164600.1
TraesCS1A01G164700.1	2.94557	0.42447	TraesCS1A02G164700.1
TraesCS1A01G164700LC.1	0.37637	0.46664	TraesCS1A02G164700LC.1
TraesCS1A01G164800.1	1.11287	0.86616	TraesCS1A02G164800.1
TraesCS1A01G164800.2	1.45008	1.01761	TraesCS1A02G164800.2
TraesCS1A01G164800LC.1	0.23303	0.36822	TraesCS1A02G164800LC.1
TraesCS1A01G164900.1	5.0246	0.65861	TraesCS1A02G164900.1
TraesCS1A01G165000LC.1	0.22723	0.51147	TraesCS1A02G165000LC.1
TraesCS1A01G165300.1	2.07705	0.50928	TraesCS1A02G165300.1
TraesCS1A01G165500.1	0.78788	0.57203	TraesCS1A02G165500.1
TraesCS1A01G165700.1	5.25206	0.87633	TraesCS1A02G165700.1
TraesCS1A01G165700.2	4.7594	0.90885	TraesCS1A02G165700.2
TraesCS1A01G165800.1	3.1974	0.45305	TraesCS1A02G165800.1
TraesCS1A01G165800LC.1	0.55661	0.44813	TraesCS1A02G165800LC.1
TraesCS1A01G165900.1	2.56299	0.90981	TraesCS1A02G165900.1
TraesCS1A01G165900.2	2.70665	0.95004	TraesCS1A02G165900.2
TraesCS1A01G166000.1	0.61555	1.06657	TraesCS1A02G166000.1
TraesCS1A01G166000LC.1	10.0035	0.64341	TraesCS1A02G166000LC.1
TraesCS1A01G166100.1	5.98621	1.0745	TraesCS1A02G166100.1
TraesCS1A01G166200.1	2.87072	0.90304	TraesCS1A02G166200.1
TraesCS1A01G166600.1	0.78268	0.9209	TraesCS1A02G166600.1
TraesCS1A01G166900.2	1.97096	0.50847	TraesCS1A02G166900.2
TraesCS1A01G167100LC.1	0.52479	0.55527	TraesCS1A02G167100LC.1
TraesCS1A01G167200.1	4.99325	0.53521	TraesCS1A02G167200.1
TraesCS1A01G167300.1	1.18679	0.2784	TraesCS1A02G167300.1
TraesCS1A01G167400.1	1.09488	0.37052	TraesCS1A02G167400.1
TraesCS1A01G167600.1	2.4172	0.37901	TraesCS1A02G167600.1
TraesCS1A01G167700LC.1	0.46863	0.46355	TraesCS1A02G167700LC.1
TraesCS1A01G168000.1	1.63421	1.29186	TraesCS1A02G168000.1
TraesCS1A01G168000LC.1	0.14907	0.36557	TraesCS1A02G168000LC.1
TraesCS1A01G168100.1	3.33189	0.73909	TraesCS1A02G168100.1
TraesCS1A01G168400.1	2.17429	0.80217	TraesCS1A02G168400.1
TraesCS1A01G168600.1	3.94601	1.27535	TraesCS1A02G168600.1
TraesCS1A01G168900.1	3.66316	0.30387	TraesCS1A02G168900.1
TraesCS1A01G169000.1	3.5997	0.30177	TraesCS1A02G169000.1
TraesCS1A01G169100.1	2.77867	0.39655	TraesCS1A02G169100.1
TraesCS1A01G169300.2	2.29679	0.70669	TraesCS1A02G169300.2
TraesCS1A01G169500.1	1.06154	0.8204	TraesCS1A02G169500.1
TraesCS1A01G169600.1	1.27284	0.33389	TraesCS1A02G169600.1
TraesCS1A01G169800LC.1	3.32265	0.50276	TraesCS1A02G169800LC.1
TraesCS1A01G170000.1	2.95242	1.07681	TraesCS1A02G170000.1
TraesCS1A01G170000LC.1	0.72693	0.49486	TraesCS1A02G170000LC.1
TraesCS1A01G170000LC.2	1.06208	0.39181	TraesCS1A02G170000LC.2
TraesCS1A01G170100LC.1	0.88554	0.42355	TraesCS1A02G170100LC.1
TraesCS1A01G170200.1	1.45863	0.4921	TraesCS1A02G170200.1
TraesCS1A01G170300.1	2.11418	0.27199	TraesCS1A02G170300.1
TraesCS1A01G170400.2	2.29764	0.29003	TraesCS1A02G170400.2
TraesCS1A01G170400.3	1.15309	0.43747	TraesCS1A02G170400.3
TraesCS1A01G170500.1	2.56672	0.27196	TraesCS1A02G170500.1
TraesCS1A01G170600.1	5.10524	0.64782	TraesCS1A02G170600.1
TraesCS1A01G170600.2	1.00298	0.51008	TraesCS1A02G170600.2
TraesCS1A01G170700.1	4.19247	0.76806	TraesCS1A02G170700.1
TraesCS1A01G170800LC.1	0.52625	1.00912	TraesCS1A02G170800LC.1
TraesCS1A01G170900.1	1.66776	0.72978	TraesCS1A02G170900.1
TraesCS1A01G171000.1	0.45114	0.50123	TraesCS1A02G171000.1
TraesCS1A01G171000.2	4.91734	1.21424	TraesCS1A02G171000.2
TraesCS1A01G171100.3	1.5396	0.39304	TraesCS1A02G171100.3
TraesCS1A01G171200.1	1.11207	0.37668	TraesCS1A02G171200.1
TraesCS1A01G171300.1	0.83021	0.5296	TraesCS1A02G171300.1
TraesCS1A01G171300LC.1	0.1913	0.42883	TraesCS1A02G171300LC.1
TraesCS1A01G171400.1	2.30135	0.57085	TraesCS1A02G171400.1
TraesCS1A01G171500LC.1	1.00368	1.09318	TraesCS1A02G171500LC.1
TraesCS1A01G171600.1	2.70128	1.11563	TraesCS1A02G171600.1
TraesCS1A01G171700.1	1.54705	0.20738	TraesCS1A02G171700.1
TraesCS1A01G171800LC.1	0.75104	1.44765	TraesCS1A02G171800LC.1
TraesCS1A01G171900LC.1	1.37422	0.81801	TraesCS1A02G171900LC.1
TraesCS1A01G172000LC.1	0.11188	0.31405	TraesCS1A02G172000LC.1
TraesCS1A01G172300.1	2.4302	0.34517	TraesCS1A02G172300.1
TraesCS1A01G172500.1	2.37742	0.38008	TraesCS1A02G172500.1
TraesCS1A01G172600LC.1	0.46834	0.40968	TraesCS1A02G172600LC.1
TraesCS1A01G172700.1	3.38971	1.08539	TraesCS1A02G172700.1
TraesCS1A01G172800.1	1.62051	0.65724	TraesCS1A02G172800.1
TraesCS1A01G172900LC.1	0.1021	0.33199	TraesCS1A02G172900LC.1
TraesCS1A01G173000.1	0.29514	0.45583	TraesCS1A02G173000.1
TraesCS1A01G173000LC.1	0.87939	0.41409	TraesCS1A02G173000LC.1
TraesCS1A01G173100.1	2.25091	1.14576	TraesCS1A02G173100.1
TraesCS1A01G173100.2	1.92433	1.03734	TraesCS1A02G173100.2
TraesCS1A01G173200.1	1.29063	1.20831	TraesCS1A02G173200.1
TraesCS1A01G173200.3	4.14617	0.64071	TraesCS1A02G173200.3
TraesCS1A01G173400.1	5.5726	0.44603	TraesCS1A02G173400.1
TraesCS1A01G173500.1	0.67694	0.46391	TraesCS1A02G173500.1
TraesCS1A01G173500.2	0.96257	0.59363	TraesCS1A02G173500.2
TraesCS1A01G173500.3	2.97777	0.5567	TraesCS1A02G173500.3
TraesCS1A01G173700.1	1.94223	0.41343	TraesCS1A02G173700.1
TraesCS1A01G173800.1	3.72176	1.24757	TraesCS1A02G173800.1
TraesCS1A01G174000.1	0.28639	0.36609	TraesCS1A02G174000.1
TraesCS1A01G174000.2	4.10384	0.55718	TraesCS1A02G174000.2
TraesCS1A01G174000.3	2.16775	0.90052	TraesCS1A02G174000.3
TraesCS1A01G174500.1	1.13764	0.40092	TraesCS1A02G174500.1
TraesCS1A01G174500LC.1	0.05928	0.3088	TraesCS1A02G174500LC.1
TraesCS1A01G174600.1	2.88506	0.22819	TraesCS1A02G174600.1
TraesCS1A01G174700.1	6.27496	0.85863	TraesCS1A02G174700.1
TraesCS1A01G174900.1	0.44434	0.46381	TraesCS1A02G174900.1
TraesCS1A01G175000.2	1.46931	0.61569	TraesCS1A02G175000.2
TraesCS1A01G175200.1	5.31706	0.82906	TraesCS1A02G175200.1
TraesCS1A01G175500.1	1.09561	1.3441	TraesCS1A02G175500.1
TraesCS1A01G175700.1	1.81621	0.23613	TraesCS1A02G175700.1
TraesCS1A01G175800.1	2.40014	0.26463	TraesCS1A02G175800.1
TraesCS1A01G175800LC.1	2.21787	0.92336	TraesCS1A02G175800LC.1
TraesCS1A01G175900.1	2.26149	0.20691	TraesCS1A02G175900.1
TraesCS1A01G175900LC.1	0.34565	0.54272	TraesCS1A02G175900LC.1
TraesCS1A01G176000LC.1	0.22109	0.46695	TraesCS1A02G176000LC.1
TraesCS1A01G176200.1	1.4172	0.27241	TraesCS1A02G176200.1
TraesCS1A01G176400.1	0.11698	0.71437	TraesCS1A02G176400.1
TraesCS1A01G176500.1	3.68467	0.30241	TraesCS1A02G176500.1
TraesCS1A01G176500.3	3.6067	0.3166	TraesCS1A02G176500.3
TraesCS1A01G176500LC.1	0.09146	0.35403	TraesCS1A02G176500LC.1
TraesCS1A01G176600.1	0.20945	0.37178	TraesCS1A02G176600.1
TraesCS1A01G176700.1	0.46217	0.48633	TraesCS1A02G176700.1
TraesCS1A01G176700.2	1.70466	0.60076	TraesCS1A02G176700.2
TraesCS1A01G176900.1	1.34167	0.86263	TraesCS1A02G176900.1
TraesCS1A01G176900.2	0.9309	0.74846	TraesCS1A02G176900.2
TraesCS1A01G176900LC.1	0.32492	0.51707	TraesCS1A02G176900LC.1
TraesCS1A01G177000.1	2.16166	1.15021	TraesCS1A02G177000.1
TraesCS1A01G177100.1	1.0447	0.37162	TraesCS1A02G177100.1
TraesCS1A01G177300.1	2.99589	0.82942	TraesCS1A02G177300.1
TraesCS1A01G177300LC.1	2.55329	0.53345	TraesCS1A02G177300LC.1
TraesCS1A01G177400.1	2.54477	0.3188	TraesCS1A02G177400.1
TraesCS1A01G177500.1	0.7192	0.57841	TraesCS1A02G177500.1
TraesCS1A01G177600.1	1.28742	0.40166	TraesCS1A02G177600.1
TraesCS1A01G177700.1	1.85938	0.45245	TraesCS1A02G177700.1
TraesCS1A01G177800.1	3.04366	0.65399	TraesCS1A02G177800.1
TraesCS1A01G177800LC.1	0.17035	0.38864	TraesCS1A02G177800LC.1
TraesCS1A01G178100.1	1.58965	0.41077	TraesCS1A02G178100.1
TraesCS1A01G178200.2	2.44736	0.31261	TraesCS1A02G178200.2
TraesCS1A01G178200LC.1	0.20634	0.39269	TraesCS1A02G178200LC.1
TraesCS1A01G178300.1	3.7076	0.30614	TraesCS1A02G178300.1
TraesCS1A01G178400LC.1	0.0874	0.30785	TraesCS1A02G178400LC.1
TraesCS1A01G178500LC.1	0.82278	0.41425	TraesCS1A02G178500LC.1
TraesCS1A01G178600LC.1	0.68992	0.50965	TraesCS1A02G178600LC.1
TraesCS1A01G178700.1	3.53352	0.87161	TraesCS1A02G178700.1
TraesCS1A01G179000.1	4.58697	0.5954	TraesCS1A02G179000.1
TraesCS1A01G179000.2	4.0419	0.61886	TraesCS1A02G179000.2
TraesCS1A01G179400.1	4.20761	1.19915	TraesCS1A02G179400.1
TraesCS1A01G179500.1	2.81503	0.58627	TraesCS1A02G179500.1
TraesCS1A01G179500LC.1	1.57637	0.46513	TraesCS1A02G179500LC.1
TraesCS1A01G179600.1	6.31699	0.63044	TraesCS1A02G179600.1
TraesCS1A01G179700.1	2.00709	0.45377	TraesCS1A02G179700.1
TraesCS1A01G180100.1	3.42495	0.50379	TraesCS1A02G180100.1
TraesCS1A01G180300.1	2.97068	0.24653	TraesCS1A02G180300.1
TraesCS1A01G180500.1	2.70477	0.23922	TraesCS1A02G180500.1
TraesCS1A01G180500LC.1	2.22877	0.46697	TraesCS1A02G180500LC.1
TraesCS1A01G180700.1	1.68344	0.5271	TraesCS1A02G180700.1
TraesCS1A01G180800.1	3.29476	0.51592	TraesCS1A02G180800.1
TraesCS1A01G181000.1	2.30847	1.57006	TraesCS1A02G181000.1
TraesCS1A01G181100.1	2.51902	0.50937	TraesCS1A02G181100.1
TraesCS1A01G181300.1	1.52629	0.33898	TraesCS1A02G181300.1
TraesCS1A01G181400.1	2.97088	0.22347	TraesCS1A02G181400.1
TraesCS1A01G181500.1	6.42644	0.31424	TraesCS1A02G181500.1
TraesCS1A01G181600.1	1.34756	0.45675	TraesCS1A02G181600.1
TraesCS1A01G181900.1	2.90396	0.29669	TraesCS1A02G181900.1
TraesCS1A01G182000.1	1.70634	0.28471	TraesCS1A02G182000.1
TraesCS1A01G182000LC.1	1.9901	0.59599	TraesCS1A02G182000LC.1
TraesCS1A01G182100.1	2.3185	0.52182	TraesCS1A02G182100.1
TraesCS1A01G182300.1	2.59721	0.45139	TraesCS1A02G182300.1
TraesCS1A01G182300LC.1	0.54848	0.87855	TraesCS1A02G182300LC.1
TraesCS1A01G182400.1	1.85926	0.49366	TraesCS1A02G182400.1
TraesCS1A01G182500.1	2.5898	0.45989	TraesCS1A02G182500.1
TraesCS1A01G182600.1	1.48094	0.62752	TraesCS1A02G182600.1
TraesCS1A01G182600LC.1	1.10371	0.53706	TraesCS1A02G182600LC.1
TraesCS1A01G182700.1	3.08519	0.31846	TraesCS1A02G182700.1
TraesCS1A01G182800LC.1	2.69	0.96355	TraesCS1A02G182800LC.1
TraesCS1A01G182900.1	1.76974	0.44464	TraesCS1A02G182900.1
TraesCS1A01G183000.1	0.89413	0.52304	TraesCS1A02G183000.1
TraesCS1A01G183400.1	2.9777	0.45325	TraesCS1A02G183400.1
TraesCS1A01G183500LC.1	0.93954	0.39829	TraesCS1A02G183500LC.1
TraesCS1A01G183600LC.1	1.07384	0.36362	TraesCS1A02G183600LC.1
TraesCS1A01G183700.1	0.64376	0.75407	TraesCS1A02G183700.1
TraesCS1A01G183700LC.1	1.60882	0.67138	TraesCS1A02G183700LC.1
TraesCS1A01G183800.1	4.60363	0.71847	TraesCS1A02G183800.1
TraesCS1A01G183900.2	2.21636	0.37928	TraesCS1A02G183900.2
TraesCS1A01G184100.1	1.11384	0.3859	TraesCS1A02G184100.1
TraesCS1A01G184100.2	0.89266	0.38925	TraesCS1A02G184100.2
TraesCS1A01G184300.2	3.38269	0.30672	TraesCS1A02G184300.2
TraesCS1A01G184300LC.1	0.95832	0.34911	TraesCS1A02G184300LC.1
TraesCS1A01G184400.1	0.80193	0.42614	TraesCS1A02G184400.1
TraesCS1A01G184400LC.1	3.1513	0.91073	TraesCS1A02G184400LC.1
TraesCS1A01G184500.1	4.0539	0.34041	TraesCS1A02G184500.1
TraesCS1A01G184500LC.1	0.13406	0.34597	TraesCS1A02G184500LC.1
TraesCS1A01G184600.1	2.62369	0.33202	TraesCS1A02G184600.1
TraesCS1A01G184800LC.1	1.41622	0.3231	TraesCS1A02G184800LC.1
TraesCS1A01G184900.1	2.65803	0.45481	TraesCS1A02G184900.1
TraesCS1A01G184900LC.1	0.1593	0.40448	TraesCS1A02G184900LC.1
TraesCS1A01G185000.1	0.50422	0.584	TraesCS1A02G185000.1
TraesCS1A01G185200.1	3.31646	0.6449	TraesCS1A02G185200.1
TraesCS1A01G185300.1	1.63773	0.36692	TraesCS1A02G185300.1
TraesCS1A01G185400LC.1	0.11669	0.31992	TraesCS1A02G185400LC.1
TraesCS1A01G185500.1	0.79521	0.46702	TraesCS1A02G185500.1
TraesCS1A01G185700.1	5.91753	1.12499	TraesCS1A02G185700.1
TraesCS1A01G185900.1	1.58639	0.30555	TraesCS1A02G185900.1
TraesCS1A01G186100.1	3.72373	1.31023	TraesCS1A02G186100.1
TraesCS1A01G186100LC.1	0.11988	0.33204	TraesCS1A02G186100LC.1
TraesCS1A01G186200LC.1	0.27631	0.45982	TraesCS1A02G186200LC.1
TraesCS1A01G186300.1	2.67212	0.90509	TraesCS1A02G186300.1
TraesCS1A01G186400.1	1.73549	1.46974	TraesCS1A02G186400.1
TraesCS1A01G186500.1	3.9227	1.20908	TraesCS1A02G186500.1
TraesCS1A01G186600.1	0.51043	0.69439	TraesCS1A02G186600.1
TraesCS1A01G186700.1	3.86525	1.52448	TraesCS1A02G186700.1
TraesCS1A01G186800.1	3.88516	1.10092	TraesCS1A02G186800.1
TraesCS1A01G187000.1	1.6219	1.21803	TraesCS1A02G187000.1
TraesCS1A01G187400.1	2.22208	0.42662	TraesCS1A02G187400.1
TraesCS1A01G187500LC.1	0.46409	0.6961	TraesCS1A02G187500LC.1
TraesCS1A01G187600.1	0.54031	0.65882	TraesCS1A02G187600.1
TraesCS1A01G187600.2	0.36786	0.59957	TraesCS1A02G187600.2
TraesCS1A01G187800LC.1	0.97471	0.43941	TraesCS1A02G187800LC.1
TraesCS1A01G188000.1	5.35525	0.59563	TraesCS1A02G188000.1
TraesCS1A01G188200.2	3.68942	0.31266	TraesCS1A02G188200.2
TraesCS1A01G188300LC.1	1.86206	0.99861	TraesCS1A02G188300LC.1
TraesCS1A01G188400LC.1	1.96412	0.40211	TraesCS1A02G188400LC.1
TraesCS1A01G188500.1	1.35265	0.4733	TraesCS1A02G188500.1
TraesCS1A01G188500LC.1	2.70601	0.40172	TraesCS1A02G188500LC.1
TraesCS1A01G188600.1	1.13926	0.42838	TraesCS1A02G188600.1
TraesCS1A01G188600LC.1	3.14504	0.31589	TraesCS1A02G188600LC.1
TraesCS1A01G188700.1	4.01908	0.71797	TraesCS1A02G188700.1
TraesCS1A01G188700LC.1	2.93662	0.30762	TraesCS1A02G188700LC.1
TraesCS1A01G188800.1	1.97117	0.27728	TraesCS1A02G188800.1
TraesCS1A01G188800LC.1	0.11379	0.47214	TraesCS1A02G188800LC.1
TraesCS1A01G188900.1	2.4783	0.79467	TraesCS1A02G188900.1
TraesCS1A01G188900LC.1	0.15489	0.60646	TraesCS1A02G188900LC.1
TraesCS1A01G189000.1	1.98936	0.259	TraesCS1A02G189000.1
TraesCS1A01G189000LC.1	0.444	0.68032	TraesCS1A02G189000LC.1
TraesCS1A01G189100.1	2.77857	0.42462	TraesCS1A02G189100.1
TraesCS1A01G189100.2	1.00561	0.68933	TraesCS1A02G189100.2
TraesCS1A01G189200.1	0.89824	0.54505	TraesCS1A02G189200.1
TraesCS1A01G189300.1	0.64717	0.54195	TraesCS1A02G189300.1
TraesCS1A01G189600.1	1.64336	0.30558	TraesCS1A02G189600.1
TraesCS1A01G189700.1	0.56854	0.47926	TraesCS1A02G189700.1
TraesCS1A01G189900.1	1.66983	0.40906	TraesCS1A02G189900.1
TraesCS1A01G190000.1	0.69645	0.41672	TraesCS1A02G190000.1
TraesCS1A01G190100.1	1.49724	1.15819	TraesCS1A02G190100.1
TraesCS1A01G190400LC.1	2.89267	0.44906	TraesCS1A02G190400LC.1
TraesCS1A01G190500.1	1.80422	0.47571	TraesCS1A02G190500.1
TraesCS1A01G190500LC.1	1.0102	0.38131	TraesCS1A02G190500LC.1
TraesCS1A01G190700.1	2.26169	0.30508	TraesCS1A02G190700.1
TraesCS1A01G190800.1	0.62235	0.70651	TraesCS1A02G190800.1
TraesCS1A01G190800.2	4.17389	0.4683	TraesCS1A02G190800.2
TraesCS1A01G191200.1	1.46498	1.19936	TraesCS1A02G191200.1
TraesCS1A01G191300.1	2.80164	0.56849	TraesCS1A02G191300.1
TraesCS1A01G191400.1	3.84633	0.72964	TraesCS1A02G191400.1
TraesCS1A01G191600LC.1	1.13558	0.41511	TraesCS1A02G191600LC.1
TraesCS1A01G191700.1	2.89227	0.69588	TraesCS1A02G191700.1
TraesCS1A01G191800.1	2.62674	1.20029	TraesCS1A02G191800.1
TraesCS1A01G191800LC.1	0.13439	0.4843	TraesCS1A02G191800LC.1
TraesCS1A01G191900.1	2.15088	0.3752	TraesCS1A02G191900.1
TraesCS1A01G192200.1	1.65842	0.39909	TraesCS1A02G192200.1
TraesCS1A01G192200.2	5.68443	0.38941	TraesCS1A02G192200.2
TraesCS1A01G192200LC.1	0.95184	0.36496	TraesCS1A02G192200LC.1
TraesCS1A01G192300.1	3.35843	0.6167	TraesCS1A02G192300.1
TraesCS1A01G192400.1	1.62038	0.24846	TraesCS1A02G192400.1
TraesCS1A01G192500.1	3.12276	0.32748	TraesCS1A02G192500.1
TraesCS1A01G192600.1	2.52126	0.58592	TraesCS1A02G192600.1
TraesCS1A01G192800.1	3.26478	0.73668	TraesCS1A02G192800.1
TraesCS1A01G193000.1	3.57315	0.39343	TraesCS1A02G193000.1
TraesCS1A01G193200.1	3.87693	0.70591	TraesCS1A02G193200.1
TraesCS1A01G193300.1	2.60444	0.43794	TraesCS1A02G193300.1
TraesCS1A01G193500.1	6.75212	0.50757	TraesCS1A02G193500.1
TraesCS1A01G193800.1	0.62832	0.63839	TraesCS1A02G193800.1
TraesCS1A01G193900.1	3.33038	0.37833	TraesCS1A02G193900.1
TraesCS1A01G193900LC.1	1.38967	0.3311	TraesCS1A02G193900LC.1
TraesCS1A01G194000.1	6.50422	0.31798	TraesCS1A02G194000.1
TraesCS1A01G194100.1	1.99739	0.43456	TraesCS1A02G194100.1
TraesCS1A01G194100LC.1	0.12793	0.30292	TraesCS1A02G194100LC.1
TraesCS1A01G194400.1	3.8579	0.32972	TraesCS1A02G194400.1
TraesCS1A01G194500.1	1.90577	0.45764	TraesCS1A02G194500.1
TraesCS1A01G194600.1	2.08175	0.38921	TraesCS1A02G194600.1
TraesCS1A01G194800.1	3.28112	0.308	TraesCS1A02G194800.1
TraesCS1A01G194900.1	3.18083	0.71874	TraesCS1A02G194900.1
TraesCS1A01G194900LC.1	0.06199	0.30601	TraesCS1A02G194900LC.1
TraesCS1A01G195000.1	2.18457	1.08186	TraesCS1A02G195000.1
TraesCS1A01G195100.1	3.60407	0.32774	TraesCS1A02G195100.1
TraesCS1A01G195200.2	3.27266	0.4284	TraesCS1A02G195200.2
TraesCS1A01G195300.1	2.20527	0.36295	TraesCS1A02G195300.1
TraesCS1A01G195400.3	2.66357	0.78422	TraesCS1A02G195400.3
TraesCS1A01G195400.4	6.04862	0.57151	TraesCS1A02G195400.4
TraesCS1A01G195500.2	2.42531	1.04055	TraesCS1A02G195500.2
TraesCS1A01G195600LC.1	2.92114	0.92173	TraesCS1A02G195600LC.1
TraesCS1A01G195700.1	2.54636	1.02731	TraesCS1A02G195700.1
TraesCS1A01G195900.1	3.7242	0.73506	TraesCS1A02G195900.1
TraesCS1A01G195900LC.1	0.06551	0.3439	TraesCS1A02G195900LC.1
TraesCS1A01G196300.1	3.61113	0.39777	TraesCS1A02G196300.1
TraesCS1A01G196500.1	4.09959	0.82603	TraesCS1A02G196500.1
TraesCS1A01G196600.1	2.97899	0.58332	TraesCS1A02G196600.1
TraesCS1A01G196600LC.1	3.55379	0.66481	TraesCS1A02G196600LC.1
TraesCS1A01G196700LC.1	2.28135	0.56014	TraesCS1A02G196700LC.1
TraesCS1A01G196800.1	0.96425	0.35877	TraesCS1A02G196800.1
TraesCS1A01G197000.2	1.01334	0.60335	TraesCS1A02G197000.2
TraesCS1A01G197100.1	0.84906	0.4469	TraesCS1A02G197100.1
TraesCS1A01G197200.1	5.04847	0.77342	TraesCS1A02G197200.1
TraesCS1A01G197300.1	4.80629	0.40863	TraesCS1A02G197300.1
TraesCS1A01G197500.1	1.9848	0.37595	TraesCS1A02G197500.1
TraesCS1A01G197600.1	4.66293	0.53676	TraesCS1A02G197600.1
TraesCS1A01G197600.2	0.93005	0.46914	TraesCS1A02G197600.2
TraesCS1A01G197700LC.1	0.32576	0.42076	TraesCS1A02G197700LC.1
TraesCS1A01G197800.1	4.21436	0.43912	TraesCS1A02G197800.1
TraesCS1A01G197800LC.1	0.71506	0.58035	TraesCS1A02G197800LC.1
TraesCS1A01G197900.1	4.07169	0.85776	TraesCS1A02G197900.1
TraesCS1A01G197900LC.1	0.61941	0.6362	TraesCS1A02G197900LC.1
TraesCS1A01G198000.1	2.32568	0.32833	TraesCS1A02G198000.1
TraesCS1A01G198000LC.1	0.53189	0.47462	TraesCS1A02G198000LC.1
TraesCS1A01G198100.2	3.08025	0.39883	TraesCS1A02G198100.2
TraesCS1A01G198200.2	1.02614	0.55176	TraesCS1A02G198200.2
TraesCS1A01G198200.3	2.53239	0.43456	TraesCS1A02G198200.3
TraesCS1A01G198200LC.1	1.03811	0.57995	TraesCS1A02G198200LC.1
TraesCS1A01G198300.1	2.87349	0.9039	TraesCS1A02G198300.1
TraesCS1A01G198300LC.1	0.89787	0.69062	TraesCS1A02G198300LC.1
TraesCS1A01G198400.1	4.34812	0.47473	TraesCS1A02G198400.1
TraesCS1A01G198500.1	4.11346	0.96614	TraesCS1A02G198500.1
TraesCS1A01G198600.1	1.27881	0.54726	TraesCS1A02G198600.1
TraesCS1A01G198600LC.1	1.40562	0.6448	TraesCS1A02G198600LC.1
TraesCS1A01G198800.1	1.28811	1.29912	TraesCS1A02G198800.1
TraesCS1A01G199000.2	1.7747	0.28293	TraesCS1A02G199000.2
TraesCS1A01G199000LC.1	0.13987	0.41453	TraesCS1A02G199000LC.1
TraesCS1A01G199100.1	0.7218	1.50946	TraesCS1A02G199100.1
TraesCS1A01G199200.1	0.24765	0.45702	TraesCS1A02G199200.1
TraesCS1A01G199200.2	1.22961	0.94077	TraesCS1A02G199200.2
TraesCS1A01G199400LC.1	0.41669	0.3918	TraesCS1A02G199400LC.1
TraesCS1A01G199500.1	4.88047	0.35413	TraesCS1A02G199500.1
TraesCS1A01G199600.2	0.42776	0.48376	TraesCS1A02G199600.2
TraesCS1A01G199600LC.1	1.26216	0.5659	TraesCS1A02G199600LC.1
TraesCS1A01G199900LC.1	0.1975	0.43264	TraesCS1A02G199900LC.1
TraesCS1A01G200000.1	5.81856	1.01155	TraesCS1A02G200000.1
TraesCS1A01G200000LC.1	0.17162	0.49472	TraesCS1A02G200000LC.1
TraesCS1A01G200100LC.1	0.32565	0.47907	TraesCS1A02G200100LC.1
TraesCS1A01G200300LC.1	2.546	0.90442	TraesCS1A02G200300LC.1
TraesCS1A01G200400.1	0.13453	0.57891	TraesCS1A02G200400.1
TraesCS1A01G200400LC.1	2.61533	1.16687	TraesCS1A02G200400LC.1
TraesCS1A01G200500LC.1	1.95899	1.14119	TraesCS1A02G200500LC.1
TraesCS1A01G200800.1	3.43355	0.30414	TraesCS1A02G200800.1
TraesCS1A01G200800LC.1	0.55481	0.37876	TraesCS1A02G200800LC.1
TraesCS1A01G201000.2	0.5063	0.75716	TraesCS1A02G201000.2
TraesCS1A01G201300.1	4.31928	0.44236	TraesCS1A02G201300.1
TraesCS1A01G201400.1	2.36538	0.79023	TraesCS1A02G201400.1
TraesCS1A01G201500.1	1.34978	0.4123	TraesCS1A02G201500.1
TraesCS1A01G201600.2	4.7261	0.87131	TraesCS1A02G201600.2
TraesCS1A01G201700.1	1.63282	0.63926	TraesCS1A02G201700.1
TraesCS1A01G202200LC.1	0.32701	0.45673	TraesCS1A02G202200LC.1
TraesCS1A01G202300.1	4.75354	0.87524	TraesCS1A02G202300.1
TraesCS1A01G202700.1	0.63086	0.6723	TraesCS1A02G202700.1
TraesCS1A01G202900.1	0.16157	0.6898	TraesCS1A02G202900.1
TraesCS1A01G202900LC.1	0.44223	0.33509	TraesCS1A02G202900LC.1
TraesCS1A01G203000.1	4.59349	0.35306	TraesCS1A02G203000.1
TraesCS1A01G203000.2	0.2181	0.45831	TraesCS1A02G203000.2
TraesCS1A01G203200.1	1.18844	0.94127	TraesCS1A02G203200.1
TraesCS1A01G203400.1	3.37506	0.32863	TraesCS1A02G203400.1
TraesCS1A01G203600.1	2.31542	1.67785	TraesCS1A02G203600.1
TraesCS1A01G203700.1	1.28116	1.3644	TraesCS1A02G203700.1
TraesCS1A01G203800.1	1.73759	1.21671	TraesCS1A02G203800.1
TraesCS1A01G204200.2	3.06049	0.78166	TraesCS1A02G204200.2
TraesCS1A01G204300.1	1.92234	0.49495	TraesCS1A02G204300.1
TraesCS1A01G204300LC.1	1.15017	0.33823	TraesCS1A02G204300LC.1
TraesCS1A01G204800LC.1	0.96138	0.42465	TraesCS1A02G204800LC.1
TraesCS1A01G205300.1	1.11798	0.9383	TraesCS1A02G205300.1
TraesCS1A01G205300.2	3.3191	0.47817	TraesCS1A02G205300.2
TraesCS1A01G205400.1	2.19838	0.20751	TraesCS1A02G205400.1
TraesCS1A01G205600.1	3.7398	0.32714	TraesCS1A02G205600.1
TraesCS1A01G205600LC.1	4.93581	0.3531	TraesCS1A02G205600LC.1
TraesCS1A01G205700.1	3.4475	0.45654	TraesCS1A02G205700.1
TraesCS1A01G205800.1	3.04148	0.26438	TraesCS1A02G205800.1
TraesCS1A01G206100.2	1.37553	0.71651	TraesCS1A02G206100.2
TraesCS1A01G206200.1	0.87718	0.54469	TraesCS1A02G206200.1
TraesCS1A01G206300.1	1.01865	0.46102	TraesCS1A02G206300.1
TraesCS1A01G206300.2	1.27745	0.38802	TraesCS1A02G206300.2
TraesCS1A01G206600.2	2.01263	0.30537	TraesCS1A02G206600.2
TraesCS1A01G206600LC.1	1.08057	0.96322	TraesCS1A02G206600LC.1
TraesCS1A01G206700.3	2.2641	0.21899	TraesCS1A02G206700.3
TraesCS1A01G206800.1	2.32223	1.0012	TraesCS1A02G206800.1
TraesCS1A01G206900.2	3.32026	0.45557	TraesCS1A02G206900.2
TraesCS1A01G206900LC.1	0.08709	0.33801	TraesCS1A02G206900LC.1
TraesCS1A01G207000.1	1.00633	0.37811	TraesCS1A02G207000.1
TraesCS1A01G207000LC.1	0.09901	0.33933	TraesCS1A02G207000LC.1
TraesCS1A01G207400LC.1	1.70984	0.85728	TraesCS1A02G207400LC.1
TraesCS1A01G207500LC.1	0.15733	0.33006	TraesCS1A02G207500LC.1
TraesCS1A01G207900.1	1.97435	0.93756	TraesCS1A02G207900.1
TraesCS1A01G208200LC.1	1.91949	0.82157	TraesCS1A02G208200LC.1
TraesCS1A01G208400.1	1.60027	0.39405	TraesCS1A02G208400.1
TraesCS1A01G208500.1	3.25057	0.26695	TraesCS1A02G208500.1
TraesCS1A01G208600.1	2.67513	0.42459	TraesCS1A02G208600.1
TraesCS1A01G208600.2	1.5006	0.63011	TraesCS1A02G208600.2
TraesCS1A01G208600LC.1	2.30817	0.89844	TraesCS1A02G208600LC.1
TraesCS1A01G208700LC.1	0.54822	1.06249	TraesCS1A02G208700LC.1
TraesCS1A01G208900.1	1.52102	0.77484	TraesCS1A02G208900.1
TraesCS1A01G209100.1	5.53751	1.38026	TraesCS1A02G209100.1
TraesCS1A01G209100.2	1.64431	0.75565	TraesCS1A02G209100.2
TraesCS1A01G209400.1	2.35843	0.4725	TraesCS1A02G209400.1
TraesCS1A01G209600.1	5.04206	0.50318	TraesCS1A02G209600.1
TraesCS1A01G209700LC.1	0.10247	0.33084	TraesCS1A02G209700LC.1
TraesCS1A01G210200.1	1.23854	0.50765	TraesCS1A02G210200.1
TraesCS1A01G210200.2	4.93304	0.92577	TraesCS1A02G210200.2
TraesCS1A01G210300.2	2.02881	0.30085	TraesCS1A02G210300.2
TraesCS1A01G210400.1	1.17527	0.73431	TraesCS1A02G210400.1
TraesCS1A01G210600.1	3.17959	0.3709	TraesCS1A02G210600.1
TraesCS1A01G210800.1	1.63673	0.56296	TraesCS1A02G210800.1
TraesCS1A01G210800LC.1	0.47816	0.40618	TraesCS1A02G210800LC.1
TraesCS1A01G210900LC.1	3.0543	1.30804	TraesCS1A02G210900LC.1
TraesCS1A01G211000.1	3.21395	1.16976	TraesCS1A02G211000.1
TraesCS1A01G211000LC.1	0.71813	0.51335	TraesCS1A02G211000LC.1
TraesCS1A01G211100LC.1	1.23703	0.47275	TraesCS1A02G211100LC.1
TraesCS1A01G211300.1	1.08502	0.39021	TraesCS1A02G211300.1
TraesCS1A01G211500.1	2.23112	1.26313	TraesCS1A02G211500.1
TraesCS1A01G211800LC.1	0.93437	0.48351	TraesCS1A02G211800LC.1
TraesCS1A01G212000.1	0.18632	0.57911	TraesCS1A02G212000.1
TraesCS1A01G212200LC.1	0.13769	0.33349	TraesCS1A02G212200LC.1
TraesCS1A01G212300.1	1.70053	2.16486	TraesCS1A02G212300.1
TraesCS1A01G212400.1	0.11578	0.35446	TraesCS1A02G212400.1
TraesCS1A01G212700.1	1.37985	0.7342	TraesCS1A02G212700.1
TraesCS1A01G212700.2	1.08353	0.67788	TraesCS1A02G212700.2
TraesCS1A01G212800.1	1.78222	0.39955	TraesCS1A02G212800.1
TraesCS1A01G212800.2	2.07607	0.48814	TraesCS1A02G212800.2
TraesCS1A01G212900.1	1.62385	0.46788	TraesCS1A02G212900.1
TraesCS1A01G213000.1	3.55991	0.83679	TraesCS1A02G213000.1
TraesCS1A01G213100.1	3.26459	0.31345	TraesCS1A02G213100.1
TraesCS1A01G213300.1	2.42043	0.36805	TraesCS1A02G213300.1
TraesCS1A01G213300LC.1	0.12526	0.40197	TraesCS1A02G213300LC.1
TraesCS1A01G213400.1	3.69022	0.29944	TraesCS1A02G213400.1
TraesCS1A01G213500.1	4.43688	0.23452	TraesCS1A02G213500.1
TraesCS1A01G213600.1	4.37441	0.61878	TraesCS1A02G213600.1
TraesCS1A01G213600LC.1	0.56319	0.4576	TraesCS1A02G213600LC.1
TraesCS1A01G213900.2	1.91125	0.31891	TraesCS1A02G213900.2
TraesCS1A01G213900.3	0.47485	0.44821	TraesCS1A02G213900.3
TraesCS1A01G214000.1	1.03967	0.44223	TraesCS1A02G214000.1
TraesCS1A01G214300.1	3.69733	0.41625	TraesCS1A02G214300.1
TraesCS1A01G214300LC.1	0.55722	0.51367	TraesCS1A02G214300LC.1
TraesCS1A01G214600.1	5.12656	0.37355	TraesCS1A02G214600.1
TraesCS1A01G214600LC.1	0.48412	0.44076	TraesCS1A02G214600LC.1
TraesCS1A01G215100.1	0.62866	0.42165	TraesCS1A02G215100.1
TraesCS1A01G215100LC.1	0.92581	0.35162	TraesCS1A02G215100LC.1
TraesCS1A01G215400.1	2.22116	0.61782	TraesCS1A02G215400.1
TraesCS1A01G215500.1	1.99017	0.89671	TraesCS1A02G215500.1
TraesCS1A01G215600.1	3.00587	0.39873	TraesCS1A02G215600.1
TraesCS1A01G215700.1	3.92184	0.4866	TraesCS1A02G215700.1
TraesCS1A01G215800.1	3.00165	0.35962	TraesCS1A02G215800.1
TraesCS1A01G215900.1	0.55651	0.88009	TraesCS1A02G215900.1
TraesCS1A01G216300.1	1.45489	0.31621	TraesCS1A02G216300.1
TraesCS1A01G216500LC.1	0.20428	0.55699	TraesCS1A02G216500LC.1
TraesCS1A01G216700.1	2.48445	0.39629	TraesCS1A02G216700.1
TraesCS1A01G216800.1	2.68742	0.37978	TraesCS1A02G216800.1
TraesCS1A01G216900.1	2.70914	0.27266	TraesCS1A02G216900.1
TraesCS1A01G217100.1	1.21873	0.76032	TraesCS1A02G217100.1
TraesCS1A01G217200.1	6.42952	0.56539	TraesCS1A02G217200.1
TraesCS1A01G217300.1	5.93374	0.51322	TraesCS1A02G217300.1
TraesCS1A01G217400LC.1	0.1491	0.33363	TraesCS1A02G217400LC.1
TraesCS1A01G217900.1	2.98361	0.46164	TraesCS1A02G217900.1
TraesCS1A01G217900.2	1.45399	0.61628	TraesCS1A02G217900.2
TraesCS1A01G218000.1	1.62431	0.49802	TraesCS1A02G218000.1
TraesCS1A01G218100.1	1.78862	1.03571	TraesCS1A02G218100.1
TraesCS1A01G218200LC.1	0.38911	0.54445	TraesCS1A02G218200LC.1
TraesCS1A01G218400.2	1.80437	0.6995	TraesCS1A02G218400.2
TraesCS1A01G218600.1	0.43934	0.67421	TraesCS1A02G218600.1
TraesCS1A01G218700.1	3.89043	0.43978	TraesCS1A02G218700.1
TraesCS1A01G218800.1	5.02592	0.84565	TraesCS1A02G218800.1
TraesCS1A01G218900.1	3.87997	0.4425	TraesCS1A02G218900.1
TraesCS1A01G219000.1	1.31195	0.31097	TraesCS1A02G219000.1
TraesCS1A01G219100LC.1	0.28074	0.3612	TraesCS1A02G219100LC.1
TraesCS1A01G219400.1	4.84887	0.51325	TraesCS1A02G219400.1
TraesCS1A01G219500LC.1	0.25283	0.49926	TraesCS1A02G219500LC.1
TraesCS1A01G220200.2	3.88023	0.49312	TraesCS1A02G220200.2
TraesCS1A01G220300.1	1.61067	0.96423	TraesCS1A02G220300.1
TraesCS1A01G220500.1	0.44974	0.51166	TraesCS1A02G220500.1
TraesCS1A01G220800.1	2.60668	0.35417	TraesCS1A02G220800.1
TraesCS1A01G221000.1	2.88202	1.00576	TraesCS1A02G221000.1
TraesCS1A01G221100.3	2.62081	0.57496	TraesCS1A02G221100.3
TraesCS1A01G221100LC.1	1.54296	0.519	TraesCS1A02G221100LC.1
TraesCS1A01G221200.1	0.88075	0.48391	TraesCS1A02G221200.1
TraesCS1A01G221200LC.1	1.38774	0.44656	TraesCS1A02G221200LC.1
TraesCS1A01G221400.1	1.86942	1.07247	TraesCS1A02G221400.1
TraesCS1A01G221400LC.1	0.17966	0.33504	TraesCS1A02G221400LC.1
TraesCS1A01G221500.1	2.51749	0.37409	TraesCS1A02G221500.1
TraesCS1A01G221700.1	1.82095	0.85367	TraesCS1A02G221700.1
TraesCS1A01G221800.1	2.83401	0.3341	TraesCS1A02G221800.1
TraesCS1A01G221900.1	2.49697	0.4595	TraesCS1A02G221900.1
TraesCS1A01G221900.2	2.96813	0.46761	TraesCS1A02G221900.2
TraesCS1A01G221900.3	1.38259	0.4888	TraesCS1A02G221900.3
TraesCS1A01G221900.4	3.24975	0.51011	TraesCS1A02G221900.4
TraesCS1A01G221900LC.1	1.23735	0.50316	TraesCS1A02G221900LC.1
TraesCS1A01G222000.1	4.2472	1.06251	TraesCS1A02G222000.1
TraesCS1A01G222000.2	1.12451	1.85072	TraesCS1A02G222000.2
TraesCS1A01G222000LC.1	0.33921	0.50305	TraesCS1A02G222000LC.1
TraesCS1A01G222100LC.1	1.7274	0.51131	TraesCS1A02G222100LC.1
TraesCS1A01G222200.1	1.29083	0.24695	TraesCS1A02G222200.1
TraesCS1A01G222600LC.1	0.75015	0.45317	TraesCS1A02G222600LC.1
TraesCS1A01G222800.2	2.43575	0.47166	TraesCS1A02G222800.2
TraesCS1A01G222800LC.1	1.74258	0.65476	TraesCS1A02G222800LC.1
TraesCS1A01G222900.1	4.06935	0.61607	TraesCS1A02G222900.1
TraesCS1A01G223000.1	3.16438	0.42213	TraesCS1A02G223000.1
TraesCS1A01G223000LC.1	1.67062	0.59666	TraesCS1A02G223000LC.1
TraesCS1A01G223000LC.2	2.37988	0.43646	TraesCS1A02G223000LC.2
TraesCS1A01G223200.1	1.90523	0.52195	TraesCS1A02G223200.1
TraesCS1A01G223200LC.1	0.93719	0.37625	TraesCS1A02G223200LC.1
TraesCS1A01G223300.1	0.56101	0.75427	TraesCS1A02G223300.1
TraesCS1A01G223300.2	3.47704	0.53671	TraesCS1A02G223300.2
TraesCS1A01G223700.1	2.57487	0.29923	TraesCS1A02G223700.1
TraesCS1A01G223800.1	5.41988	0.30867	TraesCS1A02G223800.1
TraesCS1A01G223800LC.1	1.44795	0.51201	TraesCS1A02G223800LC.1
TraesCS1A01G223900.1	1.74024	0.27672	TraesCS1A02G223900.1
TraesCS1A01G223900LC.1	0.77818	0.47371	TraesCS1A02G223900LC.1
TraesCS1A01G224000.1	4.78521	0.25947	TraesCS1A02G224000.1
TraesCS1A01G224700.1	4.74467	0.44385	TraesCS1A02G224700.1
TraesCS1A01G224800.1	2.8557	0.38809	TraesCS1A02G224800.1
TraesCS1A01G224900.1	0.17935	0.42541	TraesCS1A02G224900.1
TraesCS1A01G225000.2	3.59159	1.12729	TraesCS1A02G225000.2
TraesCS1A01G225200.1	1.79464	0.82242	TraesCS1A02G225200.1
TraesCS1A01G225200.2	1.17832	0.93458	TraesCS1A02G225200.2
TraesCS1A01G225600.1	1.90943	0.30377	TraesCS1A02G225600.1
TraesCS1A01G225700LC.1	0.18412	0.49327	TraesCS1A02G225700LC.1
TraesCS1A01G225800.1	0.42767	0.69265	TraesCS1A02G225800.1
TraesCS1A01G225900LC.1	0.21829	0.66916	TraesCS1A02G225900LC.1
TraesCS1A01G226000LC.1	0.29578	0.43608	TraesCS1A02G226000LC.1
TraesCS1A01G226200LC.1	0.19478	0.5522	TraesCS1A02G226200LC.1
TraesCS1A01G226300.2	3.11579	0.38027	TraesCS1A02G226300.2
TraesCS1A01G226400.1	0.47419	0.36446	TraesCS1A02G226400.1
TraesCS1A01G226400LC.1	0.27392	0.49265	TraesCS1A02G226400LC.1
TraesCS1A01G226500.1	2.01361	0.39817	TraesCS1A02G226500.1
TraesCS1A01G226500LC.1	0.63026	0.54784	TraesCS1A02G226500LC.1
TraesCS1A01G226600.1	1.73755	0.40627	TraesCS1A02G226600.1
TraesCS1A01G226900LC.1	0.58384	0.50277	TraesCS1A02G226900LC.1
TraesCS1A01G227000.1	3.19415	0.45314	TraesCS1A02G227000.1
TraesCS1A01G227200.1	3.33116	0.88974	TraesCS1A02G227200.1
TraesCS1A01G227200.2	1.65428	0.49061	TraesCS1A02G227200.2
TraesCS1A01G227300.1	2.01571	0.79656	TraesCS1A02G227300.1
TraesCS1A01G227600.1	1.94963	0.58362	TraesCS1A02G227600.1
TraesCS1A01G227900.1	2.85916	0.38219	TraesCS1A02G227900.1
TraesCS1A01G228000.1	1.87292	0.49814	TraesCS1A02G228000.1
TraesCS1A01G228000LC.1	2.48595	0.66984	TraesCS1A02G228000LC.1
TraesCS1A01G228100.1	1.81146	0.75747	TraesCS1A02G228100.1
TraesCS1A01G228200.1	1.94337	0.44184	TraesCS1A02G228200.1
TraesCS1A01G228200.2	1.76809	0.4513	TraesCS1A02G228200.2
TraesCS1A01G228300.1	2.31349	0.28511	TraesCS1A02G228300.1
TraesCS1A01G228400LC.1	0.38239	0.48963	TraesCS1A02G228400LC.1
TraesCS1A01G228500.1	0.34686	0.76801	TraesCS1A02G228500.1
TraesCS1A01G228700.1	0.60774	0.45461	TraesCS1A02G228700.1
TraesCS1A01G228800LC.1	0.15712	0.33859	TraesCS1A02G228800LC.1
TraesCS1A01G228900.1	2.30925	0.36151	TraesCS1A02G228900.1
TraesCS1A01G229000LC.1	1.19696	1.23786	TraesCS1A02G229000LC.1
TraesCS1A01G229500.1	0.6283	0.41499	TraesCS1A02G229500.1
TraesCS1A01G229500LC.1	0.29943	0.43322	TraesCS1A02G229500LC.1
TraesCS1A01G229700.1	1.90017	0.34473	TraesCS1A02G229700.1
TraesCS1A01G229800.1	1.57231	0.62638	TraesCS1A02G229800.1
TraesCS1A01G229900.1	1.11085	0.41736	TraesCS1A02G229900.1
TraesCS1A01G229900.2	1.20169	0.41814	TraesCS1A02G229900.2
TraesCS1A01G229900LC.1	1.08749	0.31087	TraesCS1A02G229900LC.1
TraesCS1A01G230000.1	3.00756	0.24698	TraesCS1A02G230000.1
TraesCS1A01G230100.1	4.293	0.38987	TraesCS1A02G230100.1
TraesCS1A01G230400.1	6.04936	0.84591	TraesCS1A02G230400.1
TraesCS1A01G230500.3	0.45133	0.72828	TraesCS1A02G230500.3
TraesCS1A01G230600.1	1.89121	0.35116	TraesCS1A02G230600.1
TraesCS1A01G230700LC.1	2.32789	0.40329	TraesCS1A02G230700LC.1
TraesCS1A01G230800LC.1	1.70753	0.45859	TraesCS1A02G230800LC.1
TraesCS1A01G231000.1	4.29802	0.39503	TraesCS1A02G231000.1
TraesCS1A01G231100.1	2.66107	0.38968	TraesCS1A02G231100.1
TraesCS1A01G231400.1	1.87252	0.72824	TraesCS1A02G231400.1
TraesCS1A01G231400LC.1	0.11495	0.31297	TraesCS1A02G231400LC.1
TraesCS1A01G231700.1	0.25999	0.40036	TraesCS1A02G231700.1
TraesCS1A01G231900LC.1	0.48633	0.59244	TraesCS1A02G231900LC.1
TraesCS1A01G232000LC.1	0.86098	1.05281	TraesCS1A02G232000LC.1
TraesCS1A01G232300.1	0.7482	0.47715	TraesCS1A02G232300.1
TraesCS1A01G232500.1	0.53024	0.76033	TraesCS1A02G232500.1
TraesCS1A01G232600.1	0.53666	0.7276	TraesCS1A02G232600.1
TraesCS1A01G233200.1	5.0012	0.38809	TraesCS1A02G233200.1
TraesCS1A01G233300.1	0.25094	0.53427	TraesCS1A02G233300.1
TraesCS1A01G233400.1	1.50804	0.37898	TraesCS1A02G233400.1
TraesCS1A01G233600.1	2.43085	0.30439	TraesCS1A02G233600.1
TraesCS1A01G233700.1	4.97144	0.25002	TraesCS1A02G233700.1
TraesCS1A01G233700LC.1	1.86495	1.0367	TraesCS1A02G233700LC.1
TraesCS1A01G233900LC.1	1.14558	0.49997	TraesCS1A02G233900LC.1
TraesCS1A01G234000.1	0.50735	0.69072	TraesCS1A02G234000.1
TraesCS1A01G234000LC.1	1.47834	0.6393	TraesCS1A02G234000LC.1
TraesCS1A01G234200.1	1.2367	0.50842	TraesCS1A02G234200.1
TraesCS1A01G234200.3	3.26875	0.43144	TraesCS1A02G234200.3
TraesCS1A01G234400.1	0.801	0.47885	TraesCS1A02G234400.1
TraesCS1A01G234400.2	0.82828	0.66858	TraesCS1A02G234400.2
TraesCS1A01G234500.1	0.5176	0.46099	TraesCS1A02G234500.1
TraesCS1A01G234500.3	0.60408	0.4138	TraesCS1A02G234500.3
TraesCS1A01G234600.1	2.95682	1.98374	TraesCS1A02G234600.1
TraesCS1A01G234800.1	1.20513	0.73076	TraesCS1A02G234800.1
TraesCS1A01G234900.1	2.08476	0.29364	TraesCS1A02G234900.1
TraesCS1A01G235000.1	1.13346	1.02126	TraesCS1A02G235000.1
TraesCS1A01G235100.3	1.61824	0.7887	TraesCS1A02G235100.3
TraesCS1A01G235200.1	0.98415	0.74869	TraesCS1A02G235200.1
TraesCS1A01G235500.1	3.09188	0.29282	TraesCS1A02G235500.1
TraesCS1A01G235600.1	7.18576	0.37236	TraesCS1A02G235600.1
TraesCS1A01G235800.1	0.30375	0.41561	TraesCS1A02G235800.1
TraesCS1A01G235900LC.1	0.84496	0.5168	TraesCS1A02G235900LC.1
TraesCS1A01G236100.1	0.37009	0.45022	TraesCS1A02G236100.1
TraesCS1A01G236100.2	1.14873	0.43753	TraesCS1A02G236100.2
TraesCS1A01G236100.4	2.03901	0.57775	TraesCS1A02G236100.4
TraesCS1A01G236300.1	2.64442	1.58992	TraesCS1A02G236300.1
TraesCS1A01G236300LC.1	3.17362	0.36737	TraesCS1A02G236300LC.1
TraesCS1A01G236400.1	1.94129	0.55152	TraesCS1A02G236400.1
TraesCS1A01G236500.1	2.20938	0.47019	TraesCS1A02G236500.1
TraesCS1A01G236600.2	2.05784	0.2712	TraesCS1A02G236600.2
TraesCS1A01G236600LC.1	0.28013	0.58194	TraesCS1A02G236600LC.1
TraesCS1A01G236700.1	2.45249	0.29587	TraesCS1A02G236700.1
TraesCS1A01G237000.1	1.48779	1.93936	TraesCS1A02G237000.1
TraesCS1A01G237000LC.1	0.33207	0.42255	TraesCS1A02G237000LC.1
TraesCS1A01G237100.1	2.06808	0.37638	TraesCS1A02G237100.1
TraesCS1A01G237100LC.1	2.10412	0.57814	TraesCS1A02G237100LC.1
TraesCS1A01G237200.3	1.35295	0.23483	TraesCS1A02G237200.3
TraesCS1A01G237400LC.1	1.8026	0.46267	TraesCS1A02G237400LC.1
TraesCS1A01G237600LC.1	1.60418	1.3481	TraesCS1A02G237600LC.1
TraesCS1A01G237700LC.2	0.46988	0.45288	TraesCS1A02G237700LC.2
TraesCS1A01G237800.1	3.02992	0.84372	TraesCS1A02G237800.1
TraesCS1A01G237800LC.1	3.33822	0.63466	TraesCS1A02G237800LC.1
TraesCS1A01G238100.1	0.69367	0.56195	TraesCS1A02G238100.1
TraesCS1A01G238400.1	0.14361	0.45219	TraesCS1A02G238400.1
TraesCS1A01G238400LC.1	0.70352	0.84977	TraesCS1A02G238400LC.1
TraesCS1A01G238500LC.1	1.74127	0.75848	TraesCS1A02G238500LC.1
TraesCS1A01G238700.1	5.40862	1.23299	TraesCS1A02G238700.1
TraesCS1A01G238700LC.1	0.9996	1.12332	TraesCS1A02G238700LC.1
TraesCS1A01G238800.1	2.75129	1.48176	TraesCS1A02G238800.1
TraesCS1A01G238900.1	1.83844	0.50575	TraesCS1A02G238900.1
TraesCS1A01G238900.2	2.6478	0.48034	TraesCS1A02G238900.2
TraesCS1A01G238900LC.1	0.33308	0.47962	TraesCS1A02G238900LC.1
TraesCS1A01G239000.1	3.43832	0.62767	TraesCS1A02G239000.1
TraesCS1A01G239100.1	3.01837	0.39738	TraesCS1A02G239100.1
TraesCS1A01G239400.1	1.00492	0.6402	TraesCS1A02G239400.1
TraesCS1A01G239500.1	1.28886	0.95446	TraesCS1A02G239500.1
TraesCS1A01G239600.1	4.45052	1.21137	TraesCS1A02G239600.1
TraesCS1A01G239700.1	3.89947	0.95798	TraesCS1A02G239700.1
TraesCS1A01G239700.2	0.63184	0.4968	TraesCS1A02G239700.2
TraesCS1A01G239800.1	5.43154	0.32766	TraesCS1A02G239800.1
TraesCS1A01G240000.1	1.7771	0.29887	TraesCS1A02G240000.1
TraesCS1A01G240200.1	1.70279	0.54863	TraesCS1A02G240200.1
TraesCS1A01G240300LC.1	0.84721	0.74091	TraesCS1A02G240300LC.1
TraesCS1A01G240600.2	1.84717	0.22159	TraesCS1A02G240600.2
TraesCS1A01G240600LC.1	1.99719	0.29639	TraesCS1A02G240600LC.1
TraesCS1A01G240800LC.1	0.51066	1.02232	TraesCS1A02G240800LC.1
TraesCS1A01G240900LC.1	0.45946	0.71707	TraesCS1A02G240900LC.1
TraesCS1A01G241000.1	5.27681	0.31739	TraesCS1A02G241000.1
TraesCS1A01G241000LC.1	1.77437	0.9134	TraesCS1A02G241000LC.1
TraesCS1A01G241100.1	0.69003	0.81876	TraesCS1A02G241100.1
TraesCS1A01G241100LC.1	0.86699	0.51247	TraesCS1A02G241100LC.1
TraesCS1A01G241300.1	2.91882	0.29407	TraesCS1A02G241300.1
TraesCS1A01G241800LC.1	0.42453	0.4478	TraesCS1A02G241800LC.1
TraesCS1A01G241900.1	4.80471	0.9719	TraesCS1A02G241900.1
TraesCS1A01G241900LC.1	0.61342	0.54646	TraesCS1A02G241900LC.1
TraesCS1A01G242000.1	0.80117	0.62885	TraesCS1A02G242000.1
TraesCS1A01G242000LC.1	0.71756	0.53365	TraesCS1A02G242000LC.1
TraesCS1A01G242100.1	1.80238	0.45417	TraesCS1A02G242100.1
TraesCS1A01G242400.1	2.46098	1.70184	TraesCS1A02G242400.1
TraesCS1A01G242600.1	4.38539	0.39025	TraesCS1A02G242600.1
TraesCS1A01G242900.1	4.69928	0.32785	TraesCS1A02G242900.1
TraesCS1A01G243000.1	2.3248	0.74864	TraesCS1A02G243000.1
TraesCS1A01G243100.1	1.95671	0.26035	TraesCS1A02G243100.1
TraesCS1A01G243200LC.1	0.57349	0.76696	TraesCS1A02G243200LC.1
TraesCS1A01G243300.1	3.03911	0.21823	TraesCS1A02G243300.1
TraesCS1A01G243700.1	1.96231	0.63568	TraesCS1A02G243700.1
TraesCS1A01G243900.1	0.33164	0.44603	TraesCS1A02G243900.1
TraesCS1A01G244100LC.1	1.11328	0.89342	TraesCS1A02G244100LC.1
TraesCS1A01G244200LC.1	1.86263	1.11688	TraesCS1A02G244200LC.1
TraesCS1A01G244300.1	0.44154	0.52429	TraesCS1A02G244300.1
TraesCS1A01G244300LC.1	0.89469	0.74428	TraesCS1A02G244300LC.1
TraesCS1A01G244400.1	1.33681	0.27007	TraesCS1A02G244400.1
TraesCS1A01G244400LC.1	1.07217	0.82967	TraesCS1A02G244400LC.1
TraesCS1A01G244500LC.1	0.52142	0.72109	TraesCS1A02G244500LC.1
TraesCS1A01G244900.2	1.29661	0.34214	TraesCS1A02G244900.2
TraesCS1A01G245000.1	1.37703	0.31246	TraesCS1A02G245000.1
TraesCS1A01G245000.3	1.65476	0.35152	TraesCS1A02G245000.3
TraesCS1A01G245300.1	2.88085	0.18125	TraesCS1A02G245300.1
TraesCS1A01G245500.1	0.61705	0.42964	TraesCS1A02G245500.1
TraesCS1A01G245500.2	1.53701	0.83194	TraesCS1A02G245500.2
TraesCS1A01G245500.3	0.32924	0.51795	TraesCS1A02G245500.3
TraesCS1A01G245500.4	0.83496	0.69499	TraesCS1A02G245500.4
TraesCS1A01G245600.1	2.17771	0.30337	TraesCS1A02G245600.1
TraesCS1A01G246200.1	3.34652	0.88065	TraesCS1A02G246200.1
TraesCS1A01G246300.1	0.69283	0.64211	TraesCS1A02G246300.1
TraesCS1A01G246400.1	3.82826	0.53004	TraesCS1A02G246400.1
TraesCS1A01G246500.1	1.94091	0.56604	TraesCS1A02G246500.1
TraesCS1A01G246600.1	3.1365	0.57384	TraesCS1A02G246600.1
TraesCS1A01G246700.1	1.70749	0.29499	TraesCS1A02G246700.1
TraesCS1A01G246800.1	3.16172	0.57263	TraesCS1A02G246800.1
TraesCS1A01G246900.1	5.0043	0.33444	TraesCS1A02G246900.1
TraesCS1A01G247100.1	0.83682	0.62951	TraesCS1A02G247100.1
TraesCS1A01G247100LC.1	1.44599	0.97098	TraesCS1A02G247100LC.1
TraesCS1A01G247200.1	2.07381	0.77171	TraesCS1A02G247200.1
TraesCS1A01G247800LC.1	3.33535	0.36361	TraesCS1A02G247800LC.1
TraesCS1A01G247900.1	1.57347	1.15186	TraesCS1A02G247900.1
TraesCS1A01G247900.2	1.48725	0.94556	TraesCS1A02G247900.2
TraesCS1A01G248000.1	1.61496	0.8987	TraesCS1A02G248000.1
TraesCS1A01G248200.1	2.16296	0.36068	TraesCS1A02G248200.1
TraesCS1A01G248300.1	3.08398	1.19624	TraesCS1A02G248300.1
TraesCS1A01G248400.1	2.68434	0.20984	TraesCS1A02G248400.1
TraesCS1A01G248500LC.1	0.13392	0.38532	TraesCS1A02G248500LC.1
TraesCS1A01G248700.1	0.49949	0.51816	TraesCS1A02G248700.1
TraesCS1A01G248800.1	1.95608	0.48561	TraesCS1A02G248800.1
TraesCS1A01G248900.1	1.03043	0.52512	TraesCS1A02G248900.1
TraesCS1A01G249000.1	1.33857	0.51239	TraesCS1A02G249000.1
TraesCS1A01G249100.1	0.18687	0.38778	TraesCS1A02G249100.1
TraesCS1A01G249300.1	2.28418	0.56619	TraesCS1A02G249300.1
TraesCS1A01G249300LC.1	0.89247	0.44101	TraesCS1A02G249300LC.1
TraesCS1A01G249400.1	1.60833	0.49205	TraesCS1A02G249400.1
TraesCS1A01G249400.3	1.02227	0.55628	TraesCS1A02G249400.3
TraesCS1A01G249400.4	0.40619	0.52592	TraesCS1A02G249400.4
TraesCS1A01G249600.1	5.4423	0.57374	TraesCS1A02G249600.1
TraesCS1A01G249700.1	0.6933	1.79893	TraesCS1A02G249700.1
TraesCS1A01G250100.1	1.69624	0.99082	TraesCS1A02G250100.1
TraesCS1A01G250300.1	6.92489	0.34413	TraesCS1A02G250300.1
TraesCS1A01G250300LC.1	0.10673	0.35467	TraesCS1A02G250300LC.1
TraesCS1A01G250400.1	3.84227	0.38014	TraesCS1A02G250400.1
TraesCS1A01G250500.1	0.72371	0.47386	TraesCS1A02G250500.1
TraesCS1A01G250500LC.1	0.08102	0.29615	TraesCS1A02G250500LC.1
TraesCS1A01G250900.1	3.78322	0.26952	TraesCS1A02G250900.1
TraesCS1A01G251000.1	2.4505	0.23996	TraesCS1A02G251000.1
TraesCS1A01G251100.1	1.46877	0.29776	TraesCS1A02G251100.1
TraesCS1A01G251200.1	4.4945	0.94865	TraesCS1A02G251200.1
TraesCS1A01G251400.1	3.18056	0.47472	TraesCS1A02G251400.1
TraesCS1A01G251400.2	1.92653	0.52565	TraesCS1A02G251400.2
TraesCS1A01G251500.1	2.36095	0.2749	TraesCS1A02G251500.1
TraesCS1A01G251600.1	5.99448	0.29485	TraesCS1A02G251600.1
TraesCS1A01G251700.4	2.61062	0.37163	TraesCS1A02G251700.4
TraesCS1A01G251900.1	0.64034	0.57247	TraesCS1A02G251900.1
TraesCS1A01G252000.1	3.12936	0.29644	TraesCS1A02G252000.1
TraesCS1A01G252300.1	2.0486	0.38794	TraesCS1A02G252300.1
TraesCS1A01G252400.1	4.33701	0.72947	TraesCS1A02G252400.1
TraesCS1A01G252500.1	1.42967	0.44605	TraesCS1A02G252500.1
TraesCS1A01G252500LC.1	0.17482	0.62412	TraesCS1A02G252500LC.1
TraesCS1A01G252700.1	4.47155	0.72677	TraesCS1A02G252700.1
TraesCS1A01G252900.1	1.76569	1.10357	TraesCS1A02G252900.1
TraesCS1A01G253000.1	2.3275	0.43327	TraesCS1A02G253000.1
TraesCS1A01G253000LC.1	0.08468	0.3315	TraesCS1A02G253000LC.1
TraesCS1A01G253200.1	2.04316	1.65499	TraesCS1A02G253200.1
TraesCS1A01G253200.2	2.56894	1.7199	TraesCS1A02G253200.2
TraesCS1A01G253200LC.1	4.30951	0.74069	TraesCS1A02G253200LC.1
TraesCS1A01G253300LC.1	0.7622	0.57534	TraesCS1A02G253300LC.1
TraesCS1A01G253400.1	6.24523	0.5994	TraesCS1A02G253400.1
TraesCS1A01G253400.3	1.8634	1.41003	TraesCS1A02G253400.3
TraesCS1A01G253600LC.1	0.20744	0.34888	TraesCS1A02G253600LC.1
TraesCS1A01G253900.1	2.75421	0.62515	TraesCS1A02G253900.1
TraesCS1A01G254000.1	2.66403	0.83846	TraesCS1A02G254000.1
TraesCS1A01G254000LC.1	1.89534	0.69932	TraesCS1A02G254000LC.1
TraesCS1A01G254100.1	2.29291	0.56252	TraesCS1A02G254100.1
TraesCS1A01G254100LC.1	0.16145	0.46845	TraesCS1A02G254100LC.1
TraesCS1A01G254200.1	3.42603	0.50797	TraesCS1A02G254200.1
TraesCS1A01G254300LC.1	1.59798	0.75946	TraesCS1A02G254300LC.1
TraesCS1A01G254400.1	4.75198	0.61132	TraesCS1A02G254400.1
TraesCS1A01G254500.1	1.27791	0.35402	TraesCS1A02G254500.1
TraesCS1A01G254700LC.1	0.18967	0.45896	TraesCS1A02G254700LC.1
TraesCS1A01G254800LC.1	0.1559	0.27561	TraesCS1A02G254800LC.1
TraesCS1A01G254900LC.1	1.22358	1.31654	TraesCS1A02G254900LC.1
TraesCS1A01G255000.1	3.37081	0.53548	TraesCS1A02G255000.1
TraesCS1A01G255100.1	5.29701	0.70222	TraesCS1A02G255100.1
TraesCS1A01G255100LC.1	2.65641	1.19018	TraesCS1A02G255100LC.1
TraesCS1A01G255300.1	2.38405	0.28568	TraesCS1A02G255300.1
TraesCS1A01G255400.1	4.40107	0.83147	TraesCS1A02G255400.1
TraesCS1A01G255700LC.1	0.74355	0.50934	TraesCS1A02G255700LC.1
TraesCS1A01G255800.1	1.80463	1.18201	TraesCS1A02G255800.1
TraesCS1A01G255900.1	2.77518	0.19368	TraesCS1A02G255900.1
TraesCS1A01G256300.1	3.34774	0.58126	TraesCS1A02G256300.1
TraesCS1A01G256300.3	2.41504	0.49706	TraesCS1A02G256300.3
TraesCS1A01G256300LC.1	3.41641	0.99489	TraesCS1A02G256300LC.1
TraesCS1A01G256400.1	3.0424	0.73198	TraesCS1A02G256400.1
TraesCS1A01G256400.2	4.82402	0.6343	TraesCS1A02G256400.2
TraesCS1A01G256400LC.1	2.10639	1.28119	TraesCS1A02G256400LC.1
TraesCS1A01G256400LC.2	0.37503	0.63486	TraesCS1A02G256400LC.2
TraesCS1A01G256500LC.1	1.54894	0.9368	TraesCS1A02G256500LC.1
TraesCS1A01G256900LC.1	2.10413	0.66721	TraesCS1A02G256900LC.1
TraesCS1A01G257000.1	1.65868	0.84106	TraesCS1A02G257000.1
TraesCS1A01G257100.1	1.34611	0.48804	TraesCS1A02G257100.1
TraesCS1A01G257200.1	0.90005	0.64201	TraesCS1A02G257200.1
TraesCS1A01G257200LC.1	0.70245	0.76285	TraesCS1A02G257200LC.1
TraesCS1A01G257300.1	2.89154	0.67594	TraesCS1A02G257300.1
TraesCS1A01G257400.1	0.32806	0.59154	TraesCS1A02G257400.1
TraesCS1A01G257500.1	2.22982	1.19858	TraesCS1A02G257500.1
TraesCS1A01G257500LC.1	1.89322	0.82965	TraesCS1A02G257500LC.1
TraesCS1A01G257900.1	2.18034	0.4418	TraesCS1A02G257900.1
TraesCS1A01G258000.2	1.46933	0.30421	TraesCS1A02G258000.2
TraesCS1A01G258100.1	2.48044	0.32815	TraesCS1A02G258100.1
TraesCS1A01G258100LC.1	0.27924	0.47535	TraesCS1A02G258100LC.1
TraesCS1A01G258200.1	5.2835	0.47562	TraesCS1A02G258200.1
TraesCS1A01G258200LC.1	1.22801	0.3326	TraesCS1A02G258200LC.1
TraesCS1A01G258300.1	1.05312	0.3031	TraesCS1A02G258300.1
TraesCS1A01G258400.1	2.8843	0.44545	TraesCS1A02G258400.1
TraesCS1A01G258500LC.1	1.10137	0.3677	TraesCS1A02G258500LC.1
TraesCS1A01G258800.1	4.04448	0.6089	TraesCS1A02G258800.1
TraesCS1A01G258800LC.1	1.06506	0.35208	TraesCS1A02G258800LC.1
TraesCS1A01G258900.1	2.21303	0.81556	TraesCS1A02G258900.1
TraesCS1A01G259000.1	3.39458	0.56219	TraesCS1A02G259000.1
TraesCS1A01G259100.1	5.24759	1.95731	TraesCS1A02G259100.1
TraesCS1A01G259200.1	3.70392	0.4415	TraesCS1A02G259200.1
TraesCS1A01G259300.2	1.38453	0.33677	TraesCS1A02G259300.2
TraesCS1A01G259300LC.1	1.45847	0.30941	TraesCS1A02G259300LC.1
TraesCS1A01G259400.1	2.09396	0.38212	TraesCS1A02G259400.1
TraesCS1A01G259500.3	1.41184	0.45124	TraesCS1A02G259500.3
TraesCS1A01G259600.1	4.26297	0.56185	TraesCS1A02G259600.1
TraesCS1A01G259700.1	4.62938	0.89734	TraesCS1A02G259700.1
TraesCS1A01G259800LC.1	0.29965	0.52821	TraesCS1A02G259800LC.1
TraesCS1A01G260100.1	2.92027	0.24542	TraesCS1A02G260100.1
TraesCS1A01G260300.1	1.61876	0.44863	TraesCS1A02G260300.1
TraesCS1A01G260300.3	1.84628	0.48265	TraesCS1A02G260300.3
TraesCS1A01G260400.1	1.12037	0.36725	TraesCS1A02G260400.1
TraesCS1A01G260400.2	1.54367	0.32372	TraesCS1A02G260400.2
TraesCS1A01G260700.1	3.56138	0.58398	TraesCS1A02G260700.1
TraesCS1A01G260900.1	5.65716	0.44178	TraesCS1A02G260900.1
TraesCS1A01G261000.1	5.20337	0.45132	TraesCS1A02G261000.1
TraesCS1A01G261000.2	0.7114	0.47663	TraesCS1A02G261000.2
TraesCS1A01G261400.1	3.2404	0.96537	TraesCS1A02G261400.1
TraesCS1A01G261500LC.1	0.84661	0.50669	TraesCS1A02G261500LC.1
TraesCS1A01G261800.1	1.33125	0.55376	TraesCS1A02G261800.1
TraesCS1A01G262100.1	4.24447	0.72024	TraesCS1A02G262100.1
TraesCS1A01G262200.1	3.58629	0.39075	TraesCS1A02G262200.1
TraesCS1A01G262200LC.1	1.26719	0.93115	TraesCS1A02G262200LC.1
TraesCS1A01G262300.1	4.06259	0.70047	TraesCS1A02G262300.1
TraesCS1A01G262400.1	6.04903	0.33538	TraesCS1A02G262400.1
TraesCS1A01G262500.1	3.44751	0.54377	TraesCS1A02G262500.1
TraesCS1A01G262600.1	2.99504	0.50762	TraesCS1A02G262600.1
TraesCS1A01G262800.1	4.03855	0.41271	TraesCS1A02G262800.1
TraesCS1A01G263000.1	3.92839	0.64743	TraesCS1A02G263000.1
TraesCS1A01G263000.2	3.51582	0.67932	TraesCS1A02G263000.2
TraesCS1A01G263300.1	7.10162	0.74045	TraesCS1A02G263300.1
TraesCS1A01G263600.1	2.21766	1.81644	TraesCS1A02G263600.1
TraesCS1A01G263700.1	2.86217	1.22779	TraesCS1A02G263700.1
TraesCS1A01G263800.2	1.65949	0.25772	TraesCS1A02G263800.2
TraesCS1A01G264100.1	1.3062	0.36016	TraesCS1A02G264100.1
TraesCS1A01G264100.2	1.50627	0.33916	TraesCS1A02G264100.2
TraesCS1A01G264300.1	2.19672	0.45243	TraesCS1A02G264300.1
TraesCS1A01G264400.1	1.2273	0.61038	TraesCS1A02G264400.1
TraesCS1A01G264500.1	3.53229	0.73376	TraesCS1A02G264500.1
TraesCS1A01G264700.1	2.62273	0.2809	TraesCS1A02G264700.1
TraesCS1A01G264900.1	2.80208	0.62932	TraesCS1A02G264900.1
TraesCS1A01G264900LC.1	0.24135	0.58298	TraesCS1A02G264900LC.1
TraesCS1A01G265200.1	2.18175	0.73687	TraesCS1A02G265200.1
TraesCS1A01G265400LC.1	2.14968	1.2216	TraesCS1A02G265400LC.1
TraesCS1A01G265500.1	0.07541	0.28398	TraesCS1A02G265500.1
TraesCS1A01G265600.1	6.4253	2.29547	TraesCS1A02G265600.1
TraesCS1A01G265700.1	2.74253	1.92458	TraesCS1A02G265700.1
TraesCS1A01G265800.1	2.45861	1.90833	TraesCS1A02G265800.1
TraesCS1A01G265900.1	4.04511	2.51585	TraesCS1A02G265900.1
TraesCS1A01G266000.1	2.93847	2.29149	TraesCS1A02G266000.1
TraesCS1A01G266200LC.1	2.05049	0.47506	TraesCS1A02G266200LC.1
TraesCS1A01G266300.1	3.11836	0.76094	TraesCS1A02G266300.1
TraesCS1A01G266300.2	4.86399	0.51146	TraesCS1A02G266300.2
TraesCS1A01G266500.1	1.67145	0.3307	TraesCS1A02G266500.1
TraesCS1A01G266600.1	0.2309	0.43672	TraesCS1A02G266600.1
TraesCS1A01G266600.2	1.74694	1.6956	TraesCS1A02G266600.2
TraesCS1A01G266800LC.1	0.61762	0.43074	TraesCS1A02G266800LC.1
TraesCS1A01G266900.1	3.54957	0.71745	TraesCS1A02G266900.1
TraesCS1A01G267100LC.1	1.21933	0.77575	TraesCS1A02G267100LC.1
TraesCS1A01G267300.1	5.07053	0.41676	TraesCS1A02G267300.1
TraesCS1A01G267300LC.1	0.90074	0.65529	TraesCS1A02G267300LC.1
TraesCS1A01G267400LC.1	3.32001	1.27123	TraesCS1A02G267400LC.1
TraesCS1A01G267700LC.1	0.06004	0.28789	TraesCS1A02G267700LC.1
TraesCS1A01G267800LC.1	0.22594	0.57106	TraesCS1A02G267800LC.1
TraesCS1A01G267900.1	3.55429	0.77006	TraesCS1A02G267900.1
TraesCS1A01G267900.2	0.77317	0.8501	TraesCS1A02G267900.2
TraesCS1A01G267900LC.1	1.57492	0.54469	TraesCS1A02G267900LC.1
TraesCS1A01G268400.1	0.56101	0.51123	TraesCS1A02G268400.1
TraesCS1A01G268500.1	2.10217	0.58526	TraesCS1A02G268500.1
TraesCS1A01G268600.1	2.32537	0.61985	TraesCS1A02G268600.1
TraesCS1A01G268600.2	3.38177	0.64705	TraesCS1A02G268600.2
TraesCS1A01G268800.1	1.02498	0.63918	TraesCS1A02G268800.1
TraesCS1A01G268900.1	0.68995	0.54767	TraesCS1A02G268900.1
TraesCS1A01G269100.3	3.45253	0.28437	TraesCS1A02G269100.3
TraesCS1A01G269200.1	3.20001	0.4803	TraesCS1A02G269200.1
TraesCS1A01G269400.1	2.79455	0.56192	TraesCS1A02G269400.1
TraesCS1A01G269400.2	1.0682	0.53205	TraesCS1A02G269400.2
TraesCS1A01G269500.1	3.20777	0.74495	TraesCS1A02G269500.1
TraesCS1A01G269600.1	2.86087	0.49459	TraesCS1A02G269600.1
TraesCS1A01G269800LC.1	0.90096	0.90549	TraesCS1A02G269800LC.1
TraesCS1A01G270200.1	3.38525	0.80116	TraesCS1A02G270200.1
TraesCS1A01G270300.1	3.47792	0.76796	TraesCS1A02G270300.1
TraesCS1A01G270400.1	3.72219	0.34324	TraesCS1A02G270400.1
TraesCS1A01G270500.1	3.23544	0.38164	TraesCS1A02G270500.1
TraesCS1A01G270500LC.1	0.30696	0.62774	TraesCS1A02G270500LC.1
TraesCS1A01G270600.1	0.91752	0.45728	TraesCS1A02G270600.1
TraesCS1A01G270600.2	3.00264	0.34992	TraesCS1A02G270600.2
TraesCS1A01G270700.1	6.02603	0.59996	TraesCS1A02G270700.1
TraesCS1A01G270700.2	1.13011	0.61598	TraesCS1A02G270700.2
TraesCS1A01G270800.1	1.72745	1.1243	TraesCS1A02G270800.1
TraesCS1A01G270900.1	4.02985	2.76867	TraesCS1A02G270900.1
TraesCS1A01G270900LC.1	2.13338	0.72791	TraesCS1A02G270900LC.1
TraesCS1A01G271000.1	0.97376	1.2805	TraesCS1A02G271000.1
TraesCS1A01G271700.1	3.77297	0.85718	TraesCS1A02G271700.1
TraesCS1A01G272200.1	1.79627	0.23545	TraesCS1A02G272200.1
TraesCS1A01G272200LC.1	0.47285	0.62303	TraesCS1A02G272200LC.1
TraesCS1A01G272400.1	1.49676	0.44698	TraesCS1A02G272400.1
TraesCS1A01G272400LC.1	0.16394	0.40955	TraesCS1A02G272400LC.1
TraesCS1A01G272600.1	1.1426	0.60149	TraesCS1A02G272600.1
TraesCS1A01G272800.1	1.03117	0.52525	TraesCS1A02G272800.1
TraesCS1A01G272900.1	0.53758	0.49103	TraesCS1A02G272900.1
TraesCS1A01G272900.3	0.43753	0.52015	TraesCS1A02G272900.3
TraesCS1A01G272900.4	0.88836	0.44343	TraesCS1A02G272900.4
TraesCS1A01G273000.1	0.86792	0.44357	TraesCS1A02G273000.1
TraesCS1A01G273000.2	3.12344	0.35237	TraesCS1A02G273000.2
TraesCS1A01G273100.1	3.34056	0.36771	TraesCS1A02G273100.1
TraesCS1A01G273200.1	0.37262	0.41734	TraesCS1A02G273200.1
TraesCS1A01G273400.1	3.06874	0.56439	TraesCS1A02G273400.1
TraesCS1A01G273500.1	2.16803	1.04351	TraesCS1A02G273500.1
TraesCS1A01G273600.1	0.4967	0.42004	TraesCS1A02G273600.1
TraesCS1A01G273600LC.1	1.99078	0.70792	TraesCS1A02G273600LC.1
TraesCS1A01G273700.1	0.13705	0.28899	TraesCS1A02G273700.1
TraesCS1A01G273900.1	2.4835	0.58404	TraesCS1A02G273900.1
TraesCS1A01G274100.1	1.56266	0.75057	TraesCS1A02G274100.1
TraesCS1A01G274100LC.1	1.56699	0.58275	TraesCS1A02G274100LC.1
TraesCS1A01G274200.1	2.57274	0.62992	TraesCS1A02G274200.1
TraesCS1A01G274200LC.1	0.452	0.47581	TraesCS1A02G274200LC.1
TraesCS1A01G274400.1	4.15114	0.55738	TraesCS1A02G274400.1
TraesCS1A01G274600LC.1	0.65077	0.41908	TraesCS1A02G274600LC.1
TraesCS1A01G274800.1	2.12228	0.52234	TraesCS1A02G274800.1
TraesCS1A01G275100LC.1	0.49214	0.56571	TraesCS1A02G275100LC.1
TraesCS1A01G275200.1	5.67228	0.73232	TraesCS1A02G275200.1
TraesCS1A01G275200LC.1	0.75781	0.80619	TraesCS1A02G275200LC.1
TraesCS1A01G275300.1	3.09542	0.34813	TraesCS1A02G275300.1
TraesCS1A01G275700.1	0.36989	0.72461	TraesCS1A02G275700.1
TraesCS1A01G275700LC.1	0.91086	0.42253	TraesCS1A02G275700LC.1
TraesCS1A01G275900.1	0.47017	0.69845	TraesCS1A02G275900.1
TraesCS1A01G276100.1	0.96812	0.53453	TraesCS1A02G276100.1
TraesCS1A01G276100.3	1.86991	0.33993	TraesCS1A02G276100.3
TraesCS1A01G276200.1	1.39834	1.02431	TraesCS1A02G276200.1
TraesCS1A01G276200LC.1	1.15529	0.65176	TraesCS1A02G276200LC.1
TraesCS1A01G276300.1	4.18848	0.67167	TraesCS1A02G276300.1
TraesCS1A01G276300LC.1	1.42678	0.2876	TraesCS1A02G276300LC.1
TraesCS1A01G276400.1	2.25529	0.2291	TraesCS1A02G276400.1
TraesCS1A01G276500.1	1.18274	0.3609	TraesCS1A02G276500.1
TraesCS1A01G276500LC.1	1.40446	0.4215	TraesCS1A02G276500LC.1
TraesCS1A01G276800.1	1.47351	0.90029	TraesCS1A02G276800.1
TraesCS1A01G277000.2	2.2454	0.36079	TraesCS1A02G277000.2
TraesCS1A01G277100.1	0.71885	0.6606	TraesCS1A02G277100.1
TraesCS1A01G277200LC.1	2.31526	1.10034	TraesCS1A02G277200LC.1
TraesCS1A01G277300.1	2.92714	1.1491	TraesCS1A02G277300.1
TraesCS1A01G277400.1	1.28753	0.69551	TraesCS1A02G277400.1
TraesCS1A01G277500.1	7.76009	0.46186	TraesCS1A02G277500.1
TraesCS1A01G277500LC.1	0.0657	0.29964	TraesCS1A02G277500LC.1
TraesCS1A01G277600.1	5.32313	0.3492	TraesCS1A02G277600.1
TraesCS1A01G277800LC.1	2.73999	1.06782	TraesCS1A02G277800LC.1
TraesCS1A01G278000LC.1	0.28281	0.60675	TraesCS1A02G278000LC.1
TraesCS1A01G278100.2	2.32792	0.32662	TraesCS1A02G278100.2
TraesCS1A01G278100LC.1	0.15973	0.41786	TraesCS1A02G278100LC.1
TraesCS1A01G278300.1	4.31959	0.399	TraesCS1A02G278300.1
TraesCS1A01G278500.1	1.99892	0.73427	TraesCS1A02G278500.1
TraesCS1A01G278600.1	4.17838	0.93407	TraesCS1A02G278600.1
TraesCS1A01G278600LC.1	1.46562	0.4543	TraesCS1A02G278600LC.1
TraesCS1A01G278600LC.2	0.98452	0.4333	TraesCS1A02G278600LC.2
TraesCS1A01G278800.1	3.49457	2.11727	TraesCS1A02G278800.1
TraesCS1A01G278900.1	1.95734	0.74392	TraesCS1A02G278900.1
TraesCS1A01G279000.4	0.7712	0.43373	TraesCS1A02G279000.4
TraesCS1A01G279100.1	5.16695	0.35195	TraesCS1A02G279100.1
TraesCS1A01G279300.1	1.3672	0.35383	TraesCS1A02G279300.1
TraesCS1A01G279500.1	1.00152	0.84164	TraesCS1A02G279500.1
TraesCS1A01G279500.3	2.88363	1.09645	TraesCS1A02G279500.3
TraesCS1A01G279800.1	2.66161	0.9294	TraesCS1A02G279800.1
TraesCS1A01G279900.1	2.83446	0.5519	TraesCS1A02G279900.1
TraesCS1A01G280200.1	1.16975	0.34196	TraesCS1A02G280200.1
TraesCS1A01G280400.1	3.20234	0.47837	TraesCS1A02G280400.1
TraesCS1A01G280500.1	3.25409	0.87736	TraesCS1A02G280500.1
TraesCS1A01G280600.1	2.24426	0.49713	TraesCS1A02G280600.1
TraesCS1A01G280700.1	2.13431	1.49938	TraesCS1A02G280700.1
TraesCS1A01G280700LC.1	2.03579	1.38891	TraesCS1A02G280700LC.1
TraesCS1A01G280800LC.1	0.70851	0.53578	TraesCS1A02G280800LC.1
TraesCS1A01G281000.1	5.94036	1.72768	TraesCS1A02G281000.1
TraesCS1A01G281000.2	5.96143	1.69119	TraesCS1A02G281000.2
TraesCS1A01G281000.3	2.38414	0.97058	TraesCS1A02G281000.3
TraesCS1A01G281100.1	1.52553	0.43338	TraesCS1A02G281100.1
[truncated: 79,739 more rows]
