# Supplementary material for: Genomic variants affecting homoeologous gene expression dosage contribute to agronomic trait variation in allopolyploid wheat
Source: Nat Commun. 2022 Feb 11;13:826. doi: 10.1038/s41467-022-28453-y (PMC8837796; doi:10.1038/s41467-022-28453-y)
Supplement: Supplementary file 6 — Supplementary Data 3 [file 41467_2022_28453_MOESM6_ESM.xlsx]

## Sheet: Sheet1
Supplementary Data 3. Patitioning genetic variance for gene expression traits using SNPs grouped into genome specific sets from A, B, and D genomes. Only genes with more than 20% of expression varinace explained by SNPs are included. Mode of expression regulation for each gene was inferred based on the relative proportions variance explained by SNPs from different genomes. For example, A<-A means…
Expression traits (gene transcript IDs)	Proportion of trait variance explained by A genome SNPs	Proportion of trait variance explained by B genome SNPs	Proportion of trait variance explained by D genome SNPs	Standard deviaion of gene expression levels in population	Mode of gene expression regulation (Gene's genome origin <- SNPs' genome origin)	Gene description
TraesCS6D01G201900.1	0.056328	0.29572	1e-06	0.72504	D<-(A+B)	Bidirectional sugar transporter SWEET
TraesCS6B01G248300.1	0.083672	0.134768	1e-06	0.72018	unclassified	Bidirectional sugar transporter SWEET
TraesCS6A01G218800.1	0.312562	1e-06	1e-06	0.66855	A<-A	Bidirectional sugar transporter SWEET
TraesCS1D01G128000.1	0.229811	0.199878	0.234978	1.02846	D<-(A+B+D)	Zinc transporter
TraesCS1A01G125500.1	0.239656	0.377723	1e-06	0.95278	unclassified	Zinc transporter
TraesCS1B01G144500.1	0.236457	0.163989	0.349832	0.86179	B<-(A+B+D)	Zinc transporter
TraesCS2B01G443800.2	1e-06	0.092389	0.279992	0.65068	unclassified	Zinc transporter
TraesCS2D01G422000.1	1e-06	0.196764	0.25374	0.77964	unclassified	Zinc transporter
TraesCS1D01G112500.1	0.157333	0.185418	0.096253	0.35512	D<-(A+B+D)	Zinc transporter protein
TraesCS1A01G111000.1	0.321975	0.091614	0.056763	0.43731	A<-(A+B+D)	zinc transporter
TraesCS1B01G128800.1	0.278304	0.27369	0.188263	0.5097	B<-(A+B+D)	Zinc transporter protein
TraesCS6B01G128000.1	0.00804	0.4312	0.01964	0.90946	unclassified	Zinc transporter, putative
TraesCS6B01G128000.2	0.014207	0.314625	1e-06	0.84764	unclassified	Zinc transporter, putative
TraesCS6A01G099800.2	1e-06	0.344336	0.043201	0.81959	unclassified	Zinc transporter, putative
TraesCS1A01G195500.2	0.29806	0.091536	0.067157	1.04055	A<-(A+B+D)	Shikimate kinase
TraesCS1D01G199100.1	1e-06	0.326393	0.114521	1.13993	unclassified	Shikimate kinase
TraesCS3A01G043600.1	0.130482	0.207238	1e-06	0.49457	unclassified	C2 domain containing protein
TraesCS3B01G040000.1	0.005908	0.297439	0.125443	0.43937	unclassified	C2 domain containing protein
TraesCS2A01G489500.1	0.205785	0.037562	1e-06	1.56504	unclassified	WRKY transcription factor
TraesCS2B01G517400.1	0.293716	0.102508	1e-06	1.43549	unclassified	WRKY transcription factor
TraesCS2D01G489700.1	1e-06	0.016911	0.255674	1.6402	unclassified	WRKY transcription factor
TraesCS3A01G372400.1	1e-06	0.264569	1e-06	0.43084	A<-B	transcription factor-like protein
TraesCS3A01G372400.2	0.236163	0.066798	0.130909	0.59277	A<-(A+B+D)	transcription factor-like protein
TraesCS2B01G325100.1	0.383902	0.017591	1e-06	0.47462	unclassified	Protein TIC 40, chloroplastic
TraesCS2D01G242500.1	0.759462	1e-06	1e-06	0.35857	D<-A	BAH-PHD domain-containing protein
TraesCS2A01G227100.1	0.824012	1e-06	1e-06	0.71339	A<-A	BAH-PHD domain-containing protein
TraesCS4B01G018900.1	0.403886	0.172408	0.011638	0.57313	unclassified	Regulatory protein NPR1
TraesCS4D01G017500.1	0.259966	1e-06	0.030581	0.86969	unclassified	Regulatory protein NPR1
TraesCS3B01G239100.1	1e-06	0.225374	0.344248	0.97723	unclassified	Lycopene cyclase family
TraesCS3D01G211700.1	1e-06	0.198235	0.311243	0.96779	unclassified	Lycopene cyclase family
TraesCS3A01G208800.1	1e-06	0.226421	0.258553	0.90555	A<-(B+D)	Lycopene cyclase family
TraesCS5A01G141500.1	0.381262	0.352032	1e-06	0.44979	unclassified	BZIP transcription factor
TraesCS5B01G139800.1	0.144401	0.238684	0.06913	0.52535	B<-(A+B+D)	BZIP transcription factor
TraesCS1A01G306300.1	0.24912	1e-06	0.089004	0.32076	unclassified	BZIP transcription factor
TraesCS1B01G317100.1	0.616842	0.032314	1e-06	0.37106	unclassified	BZIP transcription factor
TraesCS5A01G316400.1	0.240902	0.261275	1e-06	0.422	unclassified	NAD-dependent protein deacetylase HST1-like protein
TraesCS5D01G118200.1	1e-06	0.100116	0.37441	0.40641	unclassified	AGAMOUS MADS box factor transcription factor
TraesCS5B01G115100.1	0.954154	0.045845	1e-06	0.43576	unclassified	AGAMOUS MADS box factor transcription factor
TraesCS4B01G302600.2	0.444584	1e-06	0.082219	1.30045	B<-(A+D)	MADS box transcription factor
TraesCS7B01G080300.1	0.075693	0.020808	0.177271	1.04124	unclassified	MADS box transcription factor
TraesCS7B01G080300.2	0.093172	0.073287	0.098245	0.94269	B<-(A+B+D)	MADS box transcription factor
TraesCS7A01G175200.2	0.502118	1e-06	0.041118	0.86235	unclassified	MADS box transcription factor
TraesCS6A01G313800.1	0.389904	0.053348	0.020612	0.346	unclassified	MADS box transcription factor
TraesCS6B01G343900.2	0.377661	0.215425	0.024458	0.64493	unclassified	MADS box transcription factor
TraesCS6D01G293200.1	0.762001	0.237997	1e-06	1.10259	D<-(A+B)	MADS box transcription factor
TraesCS6D01G293200.2	0.234186	0.318733	0.114046	0.58474	D<-(A+B+D)	MADS box transcription factor
TraesCS3D01G321700.1	0.048216	0.279767	1e-06	0.44358	unclassified	Ethylene-responsive transcription factor, putative
TraesCS3D01G321500.1	0.455565	0.009552	0.07411	1.20136	unclassified	Ethylene-responsive factor-like transcription factor
TraesCS3B01G357600.1	0.250543	0.24935	0.021629	0.71665	unclassified	Ethylene-responsive transcription factor, putative
TraesCS3A01G328000.1	0.339113	0.037481	0.127352	1.23957	unclassified	Ethylene-responsive factor-like transcription factor
TraesCS2D01G425700.1	0.235949	0.024713	0.159085	1.16967	unclassified	Ethylene-responsive transcription factor
TraesCS2D01G286300.1	0.114712	0.345857	1e-06	1.05393	D<-(A+B)	Ethylene-responsive transcription factor
TraesCS2B01G448100.1	0.527255	0.036007	1e-06	1.09314	unclassified	Ethylene-responsive transcription factor
TraesCS2B01G304800.1	0.079227	0.379147	0.094868	0.90318	B<-(A+B+D)	Ethylene-responsive transcription factor
TraesCS2A01G427700.1	0.345241	1e-06	0.085731	1.18956	unclassified	Ethylene-responsive transcription factor, putative
TraesCS2A01G288000.1	1e-06	0.288968	1e-06	0.79542	A<-B	Ethylene-responsive transcription factor
TraesCS1D01G314800.1	0.299328	1e-06	0.170125	0.816	unclassified	Ethylene-responsive factor-like transcription factor
TraesCS1B01G326600.1	0.363009	1e-06	0.118791	0.95986	B<-(A+D)	Ethylene-responsive factor-like transcription factor
TraesCS1A01G314300.1	0.429407	1e-06	0.0821	0.93441	unclassified	Ethylene-responsive factor-like transcription factor
TraesCS1A01G218100.1	0.385752	1e-06	0.129838	1.03571	unclassified	Ethylene-responsive transcription factor, putative
TraesCS6B01G314700.1	0.177795	1.2e-05	0.1276	0.55307	B<-(A+D)	KH domain-containing protein
TraesCS6B01G314700.2	0.426006	0.272996	1e-06	0.4694	unclassified	KH domain-containing protein
TraesCS4A01G225400.1	1e-06	0.31296	1e-06	0.52131	A<-B	Protein NRT1/ PTR FAMILY 1.2
TraesCS6B01G017900.1	0.204116	0.333891	0.067879	0.61057	B<-(A+B+D)	MADS-box transcription factor
TraesCS6D01G014600.1	0.574268	1e-06	0.126242	0.79136	unclassified	MADS-box transcription factor
TraesCS6A01G011700.1	0.921146	0.036794	0.004386	1.04672	unclassified	MADS box transcription factor
TraesCS6A01G011700.2	0.716545	1e-06	0.134942	0.59739	unclassified	MADS box transcription factor
TraesCS1A01G199600.2	0.061894	0.288548	1e-06	0.48376	unclassified	MADS-box transcription factor
TraesCS3D01G227500.1	1e-06	0.213248	1e-06	0.52165	D<-B	SGT1
TraesCS3D01G227500.2	0.038612	0.307987	0.081709	0.71388	unclassified	SGT1
TraesCS3D01G227500.5	1e-06	0.198439	0.004074	0.57384	D<-B	SGT1
TraesCS3B01G255300.1	1e-06	0.240671	0.024977	0.38808	unclassified	SGT1
TraesCS3B01G163700.1	1e-06	0.342175	0.020537	0.72711	unclassified	GDSL esterase/lipase
TraesCS3D01G146200.1	0.041066	0.161212	0.062441	0.78362	unclassified	GDSL esterase/lipase
TraesCS3A01G140900.1	0.09826	0.197667	0.04094	1.09981	unclassified	GDSL esterase/lipase
TraesCS3B01G522300.2	0.138127	0.163816	0.177201	1.06154	B<-(A+B+D)	S-formylglutathione hydrolase
TraesCS3A01G478800.3	0.855971	0.144027	1e-06	0.3987	unclassified	S-formylglutathione hydrolase
TraesCS7D01G371900.1	1e-06	0.21622	0.316324	0.95487	unclassified	Heme oxygenase 1
TraesCS7B01G277000.1	1e-06	0.286916	0.266958	0.59782	unclassified	Heme oxygenase 1
TraesCS7A01G375400.1	0.069354	0.146675	0.322248	0.85478	A<-(A+B+D)	Heme oxygenase 1
TraesCS3D01G401400.1	0.097496	0.193117	0.056985	0.61024	D<-(A+B+D)	Gibberellin 20 oxidase 2
TraesCS2A01G293400.2	0.021037	0.456546	1e-06	0.86658	unclassified	1,4-alpha-glucan-branching enzyme
TraesCS2B01G309500.2	1e-06	0.32454	1e-06	0.8556	B<-B	1,4-alpha-glucan-branching enzyme
TraesCS2D01G290800.2	1e-06	0.220778	0.007919	0.79328	D<-B	1,4-alpha-glucan-branching enzyme
TraesCS4D01G210800.1	0.41491	1e-06	0.057717	0.48104	unclassified	Tropinone reductase, putative, expressed
TraesCS4D01G210700.1	0.165043	0.056616	0.092409	0.79536	D<-(A+B+D)	Tropinone reductase-like protein
TraesCS4B01G210000.1	0.301947	0.180032	1e-06	0.76951	unclassified	Tropinone reductase, putative, expressed
TraesCS4A01G094400.1	0.765287	1e-06	0.015852	0.55145	unclassified	Tropinone reductase, putative, expressed
TraesCS6D01G237000.1	0.203417	1e-06	0.006377	0.40948	D<-A	Homeobox-leucine zipper protein
TraesCS6A01G255800.1	0.365855	1e-06	1e-06	0.36347	A<-A	Homeobox-leucine zipper protein
TraesCS4B01G043100.1	1e-06	0.248453	1e-06	0.43599	B<-B	GAI-like protein 1
TraesCS2B01G433400.1	0.49489	1e-06	1e-06	0.45989	B<-A	Cysteine and histidine-rich domain-containing protein RAR1
TraesCS2A01G414300.2	1e-06	0.027866	0.228446	0.37216	unclassified	Cysteine and histidine-rich domain-containing protein RAR1
TraesCS5D01G401500.3	1e-06	0.206121	0.610835	0.84179	unclassified	MADS box transcription factor
TraesCS5B01G396600.1	0.527345	0.331297	1e-06	2.07202	unclassified	MADS box transcription factor
TraesCS4D01G243700.1	0.646433	1e-06	0.14506	0.57466	unclassified	MADS box transcription factor
TraesCS2A01G174300.2	0.1518	0.322205	0.063529	0.74984	A<-(A+B+D)	MADS box transcription factor
TraesCSU01G104800.3	0.193281	1e-06	0.037341	0.47469	unclassified	IQ domain-containing protein
TraesCS7B01G218800.3	0.401725	0.197154	0.060661	0.46374	B<-(A+B+D)	IQ domain-containing protein
TraesCS7A01G317400.2	0.377039	0.005592	0.035247	0.68224	unclassified	IQ domain-containing protein
TraesCS7A01G317400.3	0.299602	0.089238	0.032319	0.54228	unclassified	IQ domain-containing protein
TraesCS5A01G473800.1	1e-06	0.449323	1e-06	0.74343	A<-B	Ethylene-responsive transcription factor
TraesCS5B01G486900.1	0.51983	0.291263	1e-06	0.63592	unclassified	Ethylene-responsive transcription factor
TraesCS7B01G482000.1	0.039485	0.319006	0.04476	1.25644	unclassified	Phytoene synthase
TraesCS7A01G557300.1	1e-06	0.25179	1e-06	0.87652	A<-B	Phytoene synthase
TraesCS7A01G557300.2	1e-06	0.233503	1e-06	1.15656	A<-B	Phytoene synthase
TraesCS7D01G553300.1	1e-06	0.117279	0.093043	1.01088	unclassified	Phytoene synthase
TraesCSU01G196100.1	0.00419	0.373274	1e-06	0.83882	unclassified	Pseudo-response regulator
TraesCSU01G196100.2	0.124834	0.141428	1e-06	0.80649	unclassified	Pseudo-response regulator
TraesCSU01G196100.3	0.070249	0.276495	0.011861	0.72651	unclassified	Pseudo-response regulator
TraesCS2A01G081900.1	0.521539	0.170301	1e-06	0.47231	unclassified	Pseudo-response regulator
TraesCS2A01G081900.2	0.225929	0.501235	1e-06	0.58039	unclassified	Pseudo-response regulator
TraesCS2A01G081900.3	1e-06	0.033868	0.522773	0.57039	unclassified	Pseudo-response regulator
TraesCS2D01G079600.2	0.578812	0.080079	1e-06	0.67538	D<-(A+B)	Pseudo-response regulator
TraesCS2D01G079600.4	0.594601	1e-06	0.147272	0.83162	unclassified	Pseudo-response regulator
TraesCS2D01G079600.5	0.390966	0.036201	0.065656	0.63219	unclassified	Pseudo-response regulator
TraesCS2D01G079600.6	0.523233	1e-06	0.082326	0.76768	unclassified	Pseudo-response regulator
TraesCS5B01G396200.1	0.329856	1e-06	0.282622	0.62342	B<-(A+D)	Phytochrome
TraesCS5D01G401000.1	0.645162	1e-06	0.054925	0.6933	unclassified	Phytochrome
TraesCS5A01G391300.1	0.254779	0.153032	0.249096	0.69331	A<-(A+B+D)	Phytochrome
TraesCS2A01G468500.1	0.284779	0.073371	0.02497	1.07315	unclassified	Polyphenol oxidase
TraesCS4D01G122100.1	0.064964	0.207967	0.137773	0.37042	D<-(A+B+D)	NAD(P)-binding Rossmann-fold superfamily protein
TraesCS4B01G124200.1	0.222973	0.057592	1e-06	0.26226	unclassified	NAD(P)-binding Rossmann-fold superfamily protein
TraesCS4A01G191200.2	0.171076	1e-06	0.153217	0.71301	unclassified	NAD(P)-binding Rossmann-fold superfamily protein
TraesCS4A01G191200.4	1e-06	0.222736	0.102129	0.57872	A<-(B+D)	NAD(P)-binding Rossmann-fold superfamily protein
TraesCS4A01G191200.5	1e-06	0.391687	1e-06	0.46535	A<-B	NAD(P)-binding Rossmann-fold superfamily protein
TraesCS2B01G047000.1	0.558337	0.140694	0.133598	0.5792	B<-(A+B+D)	NAD(P)-binding Rossmann-fold superfamily protein
TraesCS2A01G033300.2	0.158058	0.272838	0.038642	1.05691	unclassified	NAD(P)-binding Rossmann-fold superfamily protein
TraesCS5D01G513300.1	0.167052	0.11194	0.128523	0.21068	D<-(A+B+D)	Squamosa promoter-binding protein, putative
TraesCS5B01G512800.2	0.645788	0.033113	1e-06	0.55761	unclassified	Squamosa promoter-binding protein, putative
TraesCS4A01G359500.1	1e-06	0.298373	1e-06	0.20638	A<-B	Squamosa promoter-binding protein, putative
TraesCS5D01G380900.2	0.178598	0.054559	1e-06	0.50498	D<-(A+B)	YABBY transcription factor
TraesCS5D01G380900.3	1e-06	0.208474	1e-06	0.44919	D<-B	YABBY transcription factor
TraesCS5B01G373600.1	0.251372	0.161399	1e-06	0.51409	unclassified	YABBY
TraesCS5A01G371500.2	0.576363	1e-06	1e-06	0.49795	A<-A	YABBY transcription factor
TraesCS3D01G118200.2	0.430101	0.241249	0.025201	1.06431	unclassified	Gigantea-like protein
TraesCS3B01G135400.1	0.376512	0.155306	0.006045	0.89637	unclassified	Gigantea-like protein
TraesCS3A01G116300.1	0.287603	0.30633	1e-06	0.97814	unclassified	Gigantea-like protein
TraesCS3A01G116300.2	0.019961	0.182362	1e-06	0.40499	unclassified	Gigantea-like protein
TraesCS4D01G298600.1	0.517685	1e-06	0.059859	0.89872	unclassified	Ethylene-responsive transcription factor
TraesCS4B01G316800.1	0.437675	1e-06	1e-06	0.75968	B<-A	Ethylene-responsive transcription factor
TraesCS4B01G299700.1	1e-06	0.441196	0.113064	0.66584	unclassified	Ethylene-responsive transcription factor
TraesCS4B01G299600.1	1e-06	0.161667	0.09014	1.03055	unclassified	Ethylene-responsive transcription factor
TraesCS4A01G416000.1	0.139891	0.228196	1e-06	0.55253	unclassified	Ethylene-responsive transcription factor
TraesCS4A01G005400.1	0.45831	0.078244	1e-06	0.62151	unclassified	Ethylene-responsive transcription factor
TraesCS3D01G372900.1	1e-06	1e-06	0.37136	0.8471	D<-D	Ethylene-responsive transcription factor
TraesCS3D01G291100.1	0.216332	0.021572	0.229783	0.47249	unclassified	Ethylene-responsive transcription factor, putative
TraesCS3B01G412500.1	1e-06	1e-06	0.232661	0.86549	B<-D	Ethylene-responsive transcription factor
TraesCS2D01G414600.1	1e-06	0.233081	0.23223	0.85731	unclassified	Ethylene-responsive transcription factor
TraesCS2A01G417300.1	1e-06	0.281644	0.236832	0.94104	A<-(B+D)	Ethylene-responsive transcription factor, putative
TraesCS4D01G235200.1	0.205538	0.160978	0.048877	0.82152	unclassified	Cytochrome P450, putative
TraesCS4B01G234100.1	0.345104	0.210224	1e-06	1.26312	unclassified	Cytochrome P450, putative
TraesCS4A01G078000.2	0.373541	1e-06	1e-06	0.60044	A<-A	Cytochrome P450, putative
TraesCS2B01G145700.1	1e-06	0.357641	0.055411	0.97099	unclassified	4-alpha-glucanotransferase
TraesCS2A01G123800.1	1e-06	0.095655	0.504212	0.78326	A<-(B+D)	4-alpha-glucanotransferase
TraesCS4A01G298700.1	0.258126	1e-06	0.037295	0.96027	unclassified	5-methyltetrahydropteroyltriglutamate--homocysteine methyltransferase
TraesCS4B01G014700.1	0.270197	1e-06	0.07463	1.35174	B<-(A+D)	5-methyltetrahydropteroyltriglutamate--homocysteine methyltransferase
TraesCS4B01G014700.2	0.357576	1e-06	0.182604	1.22046	B<-(A+D)	5-methyltetrahydropteroyltriglutamate--homocysteine methyltransferase
TraesCS3A01G291100.1	0.33167	1e-06	0.162891	0.8289	unclassified	3-hydroxyisobutyryl-CoA hydrolase-like protein
TraesCS6B01G075200.1	0.403892	1e-06	0.113131	1.27483	B<-(A+D)	NAC domain protein
TraesCS5A01G000200.1	0.643159	0.167173	0.122415	1.06372	A<-(A+B+D)	Trypsin family protein
TraesCS2D01G417900.1	0.063274	0.433633	0.005912	0.55553	D<-(A+B)	Elongation factor G
TraesCS2B01G440000.1	1e-06	0.240349	0.001585	0.43877	B<-B	Elongation factor G
TraesCS1B01G476500.1	1e-06	0.015549	0.611987	0.39643	unclassified	TATA-binding protein associated factor-like protein
TraesCS1D01G450200.1	0.04491	2e-06	0.757324	0.69606	unclassified	TATA-binding protein associated factor-like protein
TraesCS5B01G348300.1	0.026392	0.332679	1e-06	0.78923	unclassified	Cytokinin riboside 5'-monophosphate phosphoribohydrolase
TraesCS4A01G413200.1	1e-06	0.022318	0.572817	0.97879	unclassified	Cytokinin riboside 5'-monophosphate phosphoribohydrolase
TraesCS3B01G241600.1	0.001538	0.206047	1e-06	0.9203	B<-B	Cytokinin riboside 5'-monophosphate phosphoribohydrolase
TraesCS1D01G154700.1	0.300839	1e-06	0.166492	0.7417	unclassified	Cytokinin riboside 5'-monophosphate phosphoribohydrolase
TraesCS1B01G173200.1	1e-06	0.021137	0.537115	1.30126	unclassified	Cytokinin riboside 5'-monophosphate phosphoribohydrolase
TraesCS1B01G173200.2	0.124133	0.075891	1e-06	0.6795	unclassified	Cytokinin riboside 5'-monophosphate phosphoribohydrolase
TraesCS1A01G156100.1	0.591996	0.273446	0.110638	1.31829	A<-(A+B+D)	Cytokinin riboside 5'-monophosphate phosphoribohydrolase
TraesCS5D01G244000.1	0.200893	0.010134	0.191048	1.53813	unclassified	basic helix-loop-helix (bHLH) DNA-binding superfamily protein
TraesCS5B01G235200.1	0.448828	0.162538	1e-06	0.83692	unclassified	basic helix-loop-helix (bHLH) DNA-binding superfamily protein
TraesCS5A01G237500.1	0.21909	0.036855	0.160147	1.2557	unclassified	basic helix-loop-helix (bHLH) DNA-binding superfamily protein
TraesCS1B01G168900.1	1e-06	0.374209	0.057352	0.48862	unclassified	Cyclin dependent kinase inhibitor
TraesCS1D01G148400.2	1e-06	0.242201	0.132012	0.42186	unclassified	Cyclin dependent kinase inhibitor
TraesCS1A01G151400.2	0.959901	0.040096	1e-06	1.06021	unclassified	Cyclin dependent kinase inhibitor
TraesCS7D01G173100.1	0.417236	0.146127	0.10094	0.50108	D<-(A+B+D)	Cyclin-dependent kinase inhibitor
TraesCS7A01G172400.1	0.292038	0.117689	0.208365	0.43728	A<-(A+B+D)	Cyclin-dependent kinase inhibitor
TraesCS6B01G352100.1	0.393032	0.053245	1e-06	0.54799	unclassified	Cyclin-dependent kinase inhibitor
TraesCS6A01G321400.1	0.261629	1e-06	1e-06	0.3922	A<-A	Cyclin-dependent kinase inhibitor
TraesCS6D01G301100.1	0.265233	1e-06	1e-06	0.35398	D<-A	Cyclin-dependent kinase inhibitor
TraesCS5A01G541200.1	0.608103	0.079512	0.041187	0.46285	unclassified	zinc finger CONSTANS-like protein
TraesCS4B01G175800.1	1e-06	0.353154	1e-06	0.5244	B<-B	Transcription factor
TraesCS4D01G177700.1	0.027416	0.214841	1e-06	0.39305	unclassified	Transcription factor
TraesCS3A01G337200.1	0.114475	1e-06	0.150334	0.43179	unclassified	BZIP transcription factor
TraesCS3B01G368300.1	0.07392	0.091433	0.172543	0.51198	B<-(A+B+D)	BZIP transcription factor
TraesCS4D01G314400.1	0.002553	1e-06	0.287881	1.28588	D<-D	Beta-carotene hydroxylase, putative, expressed
TraesCS5A01G494200.1	1e-06	0.021825	0.264484	0.97923	unclassified	Beta-carotene hydroxylase
TraesCS5A01G260600.1	0.250518	0.114098	1e-06	1.98828	unclassified	Chaperone protein htpG family protein
TraesCS5D01G268000.1	1e-06	0.267648	0.084915	0.45985	unclassified	Chaperone protein htpG family protein
TraesCS2D01G033200.2	1e-06	0.268267	0.012386	0.39636	unclassified	Heat shock protein 90
TraesCS2A01G033700.1	0.356157	0.227878	1e-06	0.4148	unclassified	Heat shock protein 90
TraesCS7D01G111600.1	0.281017	0.377732	0.1133	1.15483	D<-(A+B+D)	Flowering locus T
TraesCS7D01G131700.1	1e-06	0.335765	0.036293	0.42108	unclassified	CONSTANS-like protein
TraesCS2A01G176000.1	0.684736	0.041587	1e-06	0.44661	unclassified	Longifolia protein
TraesCS1D01G123700.1	1e-06	0.257717	1e-06	0.56373	D<-B	Phosphotransferase
TraesCS1D01G123600.1	1e-06	0.309424	0.288713	0.33193	unclassified	Proteasome subunit beta type
TraesCS1B01G142000.1	0.350712	1e-06	1e-06	0.50361	B<-A	Phosphotransferase
TraesCS1A01G122800.1	0.283861	0.020213	0.018294	0.89656	unclassified	Phosphotransferase
TraesCS1A01G122700.1	0.412534	0.198809	0.008758	0.36738	unclassified	Proteasome subunit beta type
TraesCS6D01G245300.1	0.038141	0.032175	0.132134	0.56082	unclassified	Growth-regulating factor
TraesCS2B01G311900.1	0.076315	1e-06	0.251856	1.01182	B<-(A+D)	Cell wall invertase
TraesCS2A01G295400.1	1e-06	0.044454	0.382263	1.22442	unclassified	Cell wall invertase
TraesCS3B01G068100.1	1e-06	0.304682	1e-06	0.61249	B<-B	F-box family protein
TraesCS1A01G255100.1	0.217887	1e-06	0.000336	0.70222	A<-A	Gibberellin receptor GID1a
TraesCS1D01G254500.1	0.249202	0.183064	1e-06	0.63493	D<-(A+B)	Gibberellin receptor GID1a
TraesCS1B01G265900.1	0.135348	0.04282	0.134165	0.69743	unclassified	Gibberellin receptor GID1a
TraesCS7B01G400600.1	0.136834	0.357521	1e-06	0.72318	unclassified	CONSTANS-like protein
TraesCS6D01G202000.1	0.163835	0.20411	0.236038	0.66715	D<-(A+B+D)	CONSTANS-like protein
TraesCS6D01G140900.1	0.107013	0.178256	0.077532	0.53836	D<-(A+B+D)	CONSTANS-like protein
TraesCS6D01G140900.2	0.346871	1e-06	0.052397	0.62032	unclassified	CONSTANS-like protein
TraesCS2D01G351900.1	0.161615	1e-06	0.359097	0.74196	unclassified	CONSTANS-like protein
TraesCS2B01G372000.1	0.08143	1e-06	0.245506	0.799	B<-(A+D)	CONSTANS-like protein
TraesCS2A01G353900.1	0.037688	1e-06	0.309594	0.84798	unclassified	CONSTANS-like protein
TraesCS4D01G155900.1	0.218477	0.248539	0.532984	0.7125	D<-(A+B+D)	14-3-3 protein
TraesCS4D01G155900.2	1e-06	0.097646	0.116168	0.71637	unclassified	14-3-3 protein
TraesCS4A01G151000.1	0.531332	1e-06	1e-06	0.53832	A<-A	14-3-3 protein
TraesCS4B01G159900.2	1e-06	0.244824	0.034028	0.32945	unclassified	14-3-3 protein
TraesCS7B01G183800.1	0.585208	0.0501	0.019019	0.58038	unclassified	14-3-3 protein
TraesCS7A01G295500.1	1e-06	0.08443	0.152766	0.4816	A<-(B+D)	14-3-3-like protein
TraesCS2B01G344600.1	0.11069	0.097104	2e-06	0.89285	unclassified	14-3-3 protein
TraesCS2A01G337300.1	0.498884	1e-06	1e-06	0.74133	A<-A	14-3-3 protein
TraesCS3B01G068000.3	1e-06	0.993186	0.006812	1.78483	B<-B	14-3-3 protein
TraesCS3D01G055500.1	1e-06	0.123288	0.235143	0.5285	unclassified	14-3-3 protein
TraesCS4A01G268700.1	1e-06	0.134206	0.25974	0.34903	A<-(B+D)	14-3-3 protein
TraesCS4B01G045500.2	0.13908	0.305913	0.034621	0.46435	unclassified	14-3-3 protein
TraesCS4D01G046400.2	1e-06	0.126772	0.098411	0.32885	unclassified	14-3-3 protein
TraesCS3B01G166100.1	0.616968	1e-06	1e-06	0.95385	B<-A	Gibberellin 2-oxidase 2
TraesCS3D01G149600.1	0.462689	1e-06	1e-06	1.12422	D<-A	Gibberellin 2-oxidase
TraesCS3A01G133400.1	0.480165	1e-06	0.000568	0.64255	A<-A	Gibberellin 2-oxidase 2
TraesCS1B01G347600.1	0.042754	0.23827	0.130319	0.5004	unclassified	Gibberellin 2-oxidase
TraesCS1A01G334400.1	1e-06	0.102061	0.324687	0.80739	A<-(B+D)	Gibberellin 2-oxidase
TraesCS1A01G263600.1	0.031914	1e-06	0.815266	1.81644	unclassified	Gibberellin 20 oxidase 2
TraesCS1D01G263700.1	0.012552	1e-06	0.237309	0.59842	unclassified	Gibberellin 20 oxidase 2
TraesCS3A01G328100.1	0.423521	0.007673	1e-06	0.53419	A<-A	Ethylene-responsive transcription factor, putative
TraesCS1A01G442500.1	1e-06	0.466088	0.040471	0.47828	unclassified	ATP-dependent zinc metalloprotease FTSH protein
TraesCS1D01G450300.1	0.28071	1e-06	0.410769	1.26887	unclassified	ATP-dependent zinc metalloprotease FTSH protein
TraesCS1B01G476600.1	0.151008	0.310628	0.407868	0.52488	B<-(A+B+D)	ATP-dependent zinc metalloprotease FTSH protein
TraesCS4B01G379100.1	0.645574	0	0.354425	0.29202	B<-(A+D)	Protein FLOWERING LOCUS T
TraesCS1D01G340800.1	0.405923	0.367604	0.050475	0.76822	D<-(A+B+D)	Protein FLOWERING LOCUS T
TraesCS1A01G338600.1	0.445799	0.249276	0.167176	0.9811	A<-(A+B+D)	Protein FLOWERING LOCUS T
TraesCS1B01G351100.1	1e-06	0.177716	0.11505	0.94428	unclassified	Protein FLOWERING LOCUS T
TraesCS2D01G134200.1	1e-06	0.162851	0.058762	1.33201	unclassified	Protein FLOWERING LOCUS T
TraesCS2A01G132300.1	1e-06	0.163494	0.112494	1.32935	A<-(B+D)	Protein FLOWERING LOCUS T
TraesCS4A01G164000.1	0.111376	0.100722	0.563791	0.9312	A<-(A+B+D)	Flavin-binding kelch domain F box protein
TraesCS1A01G303100.1	1e-06	0.047559	0.174368	0.72958	unclassified	Cytochrome P450-like protein
TraesCS2A01G168600.1	0.491835	1e-06	1e-06	0.38487	A<-A	Erect panicle 2 protein
TraesCS1A01G443200.1	0.546233	1e-06	1e-06	0.5443	A<-A	Early flowering 3
TraesCS1D01G451200.1	0.12188	0.458476	0.134399	0.83306	D<-(A+B+D)	Early flowering 3
TraesCS1B01G477400.1	0.081446	0.171563	0.167412	0.29486	B<-(A+B+D)	Early flowering 3
TraesCS7D01G321100.1	1e-06	0.188116	0.044581	0.2151	unclassified	PHD finger family protein
TraesCS4D01G012900.2	0.308161	1e-06	1e-06	1.22869	D<-A	5-methyltetrahydropteroyltriglutamate--homocysteine methyltransferase
TraesCS5A01G024900.2	1e-06	0.020357	0.191361	1.39373	unclassified	5-methyltetrahydropteroyltriglutamate--homocysteine methyltransferase
TraesCS5A01G024900.3	1e-06	0.017746	0.203761	1.40216	unclassified	5-methyltetrahydropteroyltriglutamate--homocysteine methyltransferase
TraesCS5B01G022800.1	0.460799	0.276026	0.251443	2.73338	B<-(A+B+D)	5-methyltetrahydropteroyltriglutamate--homocysteine methyltransferase
TraesCS1B01G233600.1	1e-06	0.270368	0.107601	0.90698	unclassified	CONSTANS-like protein
TraesCS1D01G221800.1	0.034271	0.182741	0.217273	0.91075	unclassified	CONSTANS-like protein
TraesCS1A01G220300.1	0.307816	0.253039	0.091723	0.96423	A<-(A+B+D)	CONSTANS-like protein
TraesCS7B01G118300.1	0.247041	0.271116	0.107987	0.42366	B<-(A+B+D)	CONSTANS-like 1
TraesCS7A01G211300.1	0.427043	0.176303	1e-06	0.43653	unclassified	CONSTANS-like 1
TraesCS7D01G213000.2	0.349396	0.050447	0.090871	0.43523	D<-(A+B+D)	CONSTANS-like 1
TraesCS7B01G382800.1	0.360558	0.343941	0.14896	1.33337	B<-(A+B+D)	Mg-protoporphyrin IX chelatase
TraesCS7B01G382800.3	1e-06	0.210836	1e-06	0.84424	B<-B	Mg-protoporphyrin IX chelatase
TraesCS7A01G480700.1	1e-06	0.172439	0.055201	0.90804	A<-(B+D)	Mg-protoporphyrin IX chelatase
TraesCS5D01G478900.1	1e-06	0.070641	0.239329	0.63617	unclassified	Mg-protoporphyrin IX chelatase
TraesCS5A01G466100.1	1e-06	0.062521	0.214644	0.68255	A<-(B+D)	Mg-protoporphyrin IX chelatase
TraesCS6A01G271600.1	0.207095	1e-06	0.093655	0.9676	unclassified	9-cis epoxycarotenoid dioxygenase
TraesCS5D01G001900.1	0.351772	0.010034	1e-06	0.5154	unclassified	Carotenoid cleavage dioxygenase
TraesCS5A01G001500.2	0.310159	0.348314	0.257507	0.93851	A<-(A+B+D)	Carotenoid cleavage dioxygenase
TraesCS5B01G002600.2	0.398087	0.149439	0.452474	0.88562	B<-(A+B+D)	Carotenoid cleavage dioxygenase
TraesCS2A01G399500.1	0.044049	0.086573	0.193699	0.84218	unclassified	Dehydration-responsive element-binding factor 1
TraesCS2D01G397000.1	1e-06	0.205478	0.096165	0.63028	unclassified	Dehydration-responsive element binding factor
TraesCS6B01G310600.1	1e-06	0.357593	0.187962	0.91565	unclassified	ADP,ATP carrier protein, mitochondrial
TraesCS2D01G464800.1	1e-06	1e-06	0.531932	0.82141	D<-D	Multidrug resistance protein ABC transporter family protein
TraesCS2B01G485600.1	0.035725	0.070435	0.188002	0.60116	unclassified	Multidrug resistance protein ABC transporter family protein
TraesCS1A01G404300.1	0.16923	0.0659	1e-06	0.49928	unclassified	Multidrug resistance protein ABC transporter family protein
TraesCS6D01G355000.2	1e-06	0.017974	0.182706	1.57079	unclassified	Aldehyde dehydrogenase
TraesCS6B01G408100.1	1e-06	0.038199	0.180026	1.16025	unclassified	Aldehyde dehydrogenase
TraesCS6B01G408100.2	0.062633	1e-06	0.15171	1.19206	B<-(A+D)	Aldehyde dehydrogenase
TraesCS2D01G326900.1	0.488896	0.01881	1e-06	0.65178	unclassified	Aldehyde dehydrogenase
TraesCS2B01G346000.1	0.481298	0.272259	2e-06	0.91095	unclassified	Aldehyde dehydrogenase
TraesCS2A01G336000.2	0.302923	1e-06	0.005256	0.58689	A<-A	Aldehyde dehydrogenase
TraesCS4A01G122500.2	0.158504	0.026699	0.104937	0.46988	unclassified	Phytochrome
TraesCS4B01G182400.1	0.226556	1e-06	0.01948	0.30338	unclassified	Phytochrome
TraesCS4D01G183400.1	0.294007	1e-06	0.020378	0.27546	unclassified	Phytochrome
TraesCS5B01G022800.4	0.066732	0.031919	0.441913	1.87746	unclassified	5-methyltetrahydropteroyltriglutamate--homocysteine methyltransferase
TraesCS4A01G017800.1	0.157699	0.116549	1e-06	0.39416	unclassified	50S ribosomal L18-like protein
TraesCS3A01G147000.1	0.686004	1e-06	1e-06	0.31341	A<-A	50S ribosomal protein L18
TraesCS1A01G000100.1	0.208405	1e-06	1e-06	1.7342	A<-A	tRNA (cytidine(34)-2'-O)-methyltransferase
TraesCS1A01G024600.1	0.492357	0.181317	0.164469	0.65274	A<-(A+B+D)	Dehydration-induced 19-like protein
TraesCS1A01G196800.1	0.157908	1e-06	0.245007	0.35877	unclassified	ERD (Early-responsive to dehydration stress) family protein
TraesCS2B01G094100.1	0.003664	0.177312	0.363783	0.50172	unclassified	Kinase family protein
TraesCS2B01G094800.1	0.108825	0.141863	1e-06	0.49267	unclassified	LPS-induced tumor necrosis factor alpha factor
TraesCS2B01G095500.2	0.148524	0.157384	1e-06	0.36453	unclassified	Kinase interacting (KIP1-like) family protein
TraesCS2B01G095900.1	0.250503	1e-06	0.029868	0.59094	unclassified	Transcription factor
TraesCS2B01G096000.1	0.431663	0.034518	1e-06	0.7932	unclassified	Protein kinase-like protein
TraesCS2B01G096200.1	0.587887	0.1816	1e-06	0.70712	unclassified	Ascorbate peroxidase
TraesCS1A01G197000.2	0.800427	1e-06	0.085197	0.60335	unclassified	Protein kinase family protein
TraesCS2B01G096700.1	1e-06	1e-06	0.509811	0.54113	B<-D	Glycosyltransferases
TraesCS2B01G097100.1	0.192551	0.439857	0.065643	0.65209	B<-(A+B+D)	Elongation factor 1-alpha
TraesCS2B01G097300.1	0.634483	0.292089	0.065805	0.68464	B<-(A+B+D)	Elongation factor 1-alpha
TraesCS2B01G097800.1	1e-06	0.330275	1e-06	0.68204	B<-B	MLO-like protein
TraesCS2B01G098800.2	0.388888	1e-06	1e-06	0.41181	B<-A	Symplekin
TraesCS2B01G099500.1	1e-06	0.02124	0.338913	1.28353	unclassified	Omega-3 fatty acid desaturase
TraesCS1A01G197100.1	0.510138	1e-06	1e-06	0.4469	A<-A	Cytochrome P450 family protein
TraesCS2B01G099600.2	0.006482	0.475345	0.043722	0.23915	unclassified	Chaperone protein dnaJ
TraesCS2B01G099700.1	0.553644	0.024162	1e-06	0.34356	unclassified	Syntaxin-binding protein 5-like protein
TraesCS2B01G100300.1	0.449574	0.372848	1e-06	1.30722	unclassified	receptor kinase 1
TraesCS2B01G100800.1	0.026385	1e-06	0.298349	0.8218	unclassified	Dirigent protein
TraesCS2B01G101600.1	0.384705	1e-06	0.000331	0.36546	B<-A	Trichome birefringence-like protein
TraesCS2B01G101700.1	0.371051	0.019821	1e-06	0.71375	unclassified	AMP deaminase
TraesCS2B01G101800.1	0.067165	1e-06	0.215643	0.77934	B<-(A+D)	Protein phosphatase 2C
TraesCS2B01G102500.1	0.121602	0.313764	1e-06	0.31384	unclassified	Importin, putative
TraesCS1A01G197200.1	1e-06	0.279637	0.050413	0.77342	A<-(B+D)	Sugar transporter family protein
TraesCS2B01G102900.1	1e-06	0.122659	0.092855	0.63561	unclassified	Isoflavone reductase-like protein
TraesCS2B01G102900.3	0.113562	0.303049	1e-06	0.54241	unclassified	Isoflavone reductase-like protein
TraesCS2B01G104200.1	0.433389	0.170291	1e-06	0.54205	unclassified	Protein kinase family protein, putative, expressed
TraesCS2B01G105000.1	1e-06	0.368893	0.098671	0.40605	unclassified	Eukaryotic translation initiation factor 2 subunit alpha
TraesCS2B01G105100.1	0.592122	0.129185	0.034244	0.40576	unclassified	Heat shock transcription factor
TraesCS2B01G105300.1	0.124461	0.068196	0.125414	0.99447	B<-(A+B+D)	Abscisic acid receptor
TraesCS1A01G197300.1	0.156857	0.290339	0.199536	0.40863	A<-(A+B+D)	NADH dehydrogenase [ubiquinone] 1 alpha subcomplex subunit 12
TraesCS2B01G105600.1	0.021052	0.407513	0.055439	0.4316	unclassified	CASP-like protein
TraesCS2B01G106200.1	1e-06	0.400578	1e-06	0.84481	B<-B	Lectin receptor kinase
TraesCS2B01G107100.1	0.328222	1e-06	0.100527	0.91167	B<-(A+D)	Wound-induced protein 1, putative, expressed
TraesCS2B01G107200.1	0.13461	0.364828	1e-06	0.64361	unclassified	D-alanine--D-alanine ligase
TraesCS2B01G108000.1	0.151646	0.445189	1e-06	0.95631	unclassified	HAT family dimerisation domain containing protein, expressed
TraesCS2B01G108000.2	0.156458	0.843541	1e-06	1.61818	unclassified	HAT family dimerisation domain containing protein, expressed
TraesCS2B01G108100.1	0.59697	0.254789	0.026246	0.84097	unclassified	F-box family protein
TraesCS2B01G108300.1	1e-06	0.221598	0.195724	0.48966	unclassified	Pleckstrin homology domain-containing family A member 8
TraesCS2B01G109000.1	1e-06	0.309799	0.039281	0.38397	unclassified	Ribosomal protein L19
TraesCS2B01G109800.1	0.26337	0.007465	1e-06	1.0495	B<-A	Hexosyltransferase
TraesCS2B01G110800.1	0.100989	0.135154	1e-06	0.40848	unclassified	Lon protease homolog
TraesCS2B01G111000.1	1e-06	0.936982	1e-06	0.55855	B<-B	Dipeptidyl-peptidase, putative
TraesCS2B01G111100.1	1e-06	0.442719	0.182597	1.4691	unclassified	Nicotianamine synthase
TraesCS1A01G197600.1	0.353933	0.294182	0.276124	0.53676	A<-(A+B+D)	Peptide transporter
TraesCS2B01G111400.2	1e-06	0.172718	0.102191	0.26067	unclassified	Aldehyde dehydrogenase
TraesCS2B01G112800.1	0.071001	0.320093	0.126909	1.24575	B<-(A+B+D)	Hexosyltransferase
TraesCS2B01G113300.1	1e-06	0.854008	1e-06	0.69859	B<-B	Peptidyl-prolyl cis-trans isomerase
TraesCS2B01G113800.2	0.040584	0.280652	1e-06	0.58313	unclassified	Calmodulin
TraesCS1A01G197600.2	0.250413	1e-06	0.290019	0.46914	unclassified	Peptide transporter
TraesCS2B01G113900.1	0.159311	0.252611	0.235699	0.81893	B<-(A+B+D)	Dihydrofolate reductase
TraesCS2B01G114900.1	1e-06	0.824251	0.094463	1.40216	unclassified	Protein kinase
TraesCS2B01G115100.1	0.070149	0.24829	0.036697	0.40887	unclassified	VQ motif-containing family protein
TraesCS2B01G116700.1	0.062196	0.196389	0.321325	0.31179	B<-(A+B+D)	Short chain dehydrogenase/reductase
TraesCS2B01G116900.1	0.24522	0.265222	1e-06	0.63988	unclassified	Ethylene insensitive 3
TraesCS2B01G117400.1	0.31619	0.146429	0.019454	0.76704	unclassified	Alpha/beta-hydrolase superfamily protein
TraesCS2B01G117500.1	1e-06	1e-06	0.230687	0.69288	B<-D	Pectinesterase
TraesCS2B01G117500.2	1e-06	1e-06	0.248649	0.44111	B<-D	Pectinesterase
TraesCS1A01G197800.1	0.54346	1e-06	0.456538	0.43912	unclassified	ADP-ribosylation factor, putative, expressed
TraesCS2B01G118000.1	0.245783	0.068228	0.438161	0.85931	B<-(A+B+D)	Dof zinc finger protein
TraesCS2B01G118200.1	0.187422	0.018739	0.114722	0.86197	unclassified	NAC domain-containing protein
TraesCS2B01G118400.1	1e-06	0.120521	0.099038	0.8616	unclassified	NAC domain protein,
TraesCS2B01G118500.1	1e-06	0.227186	0.125298	1.23572	unclassified	NAC domain-containing protein
TraesCS2B01G118800.1	1e-06	0.269761	0.03383	0.55888	unclassified	Ricin B-like lectin R40G2
TraesCS2B01G118900.1	1e-06	0.135103	0.167328	0.68402	unclassified	Stress responsive protein
TraesCS1A01G197900.1	0.198453	1e-06	0.086749	0.85776	unclassified	RmlC-like cupins superfamily protein
TraesCS2B01G119000.1	1e-06	0.12448	0.156657	2.10398	unclassified	NAC domain protein
TraesCS2B01G119100.1	1e-06	0.151758	0.241056	1.671	unclassified	NAC domain protein
TraesCS2B01G119200.2	1e-06	0.257221	0.272189	0.58188	unclassified	Apyrase-like protein
TraesCS2B01G119400.2	1e-06	0.340798	0.211685	0.44219	unclassified	RNA-binding domain CCCH-type zinc finger protein
TraesCS2B01G119600.1	1e-06	0.358703	1e-06	0.39036	B<-B	Ferredoxin reductase-like protein
TraesCS2B01G120700.1	0.052378	0.350497	1e-06	0.3496	unclassified	Polyadenylate-binding protein 1-B-binding protein
TraesCS1A01G024700.1	1e-06	0.181485	0.529854	0.7339	A<-(B+D)	tRNA pseudouridine synthase B
TraesCS1A01G198000.1	0.201181	0.047819	1e-06	0.32833	unclassified	RING finger protein
TraesCS3B01G205200.1	0.365096	1e-06	0.086006	0.44376	B<-(A+D)	50S ribosomal protein L18
TraesCS2B01G121300.1	0.331539	0.087244	0.063555	0.63896	B<-(A+B+D)	UDP-N-acetylmuramate--L-alanine ligase
TraesCS2B01G121300.2	0.80362	0.075388	1e-06	0.63922	unclassified	UDP-N-acetylmuramate--L-alanine ligase
TraesCS2B01G121500.1	0.036688	0.477372	1e-06	0.41578	unclassified	Protein kinase
TraesCS2B01G121600.1	0.239689	0.256653	0.10327	1.25588	B<-(A+B+D)	extra-large G-like protein, putative (DUF3133)
TraesCS2B01G122300.1	1e-06	0.4343	0.189373	0.518	unclassified	Ubiquinol-cytochrome c reductase complex 6.7 kDa protein
TraesCS2B01G122500.1	2e-06	0.215411	2e-06	0.48428	B<-B	B3 domain transcription factor
TraesCS1A01G198100.2	0.748089	0.051811	1e-06	0.39883	unclassified	Kinase-like protein
TraesCS2B01G122900.1	0.064365	0.089109	0.17106	0.87853	B<-(A+B+D)	Alpha-galactosidase
TraesCS4D01G285000.1	1e-06	0.207571	0.042224	0.7329	unclassified	50S ribosomal protein L18
TraesCS2B01G123400.1	0.401223	0.360784	1e-06	1.00401	unclassified	B12D protein
TraesCS2B01G123700.1	0.277447	0.301713	1e-06	0.68535	unclassified	Potassium transporter
TraesCS2B01G123900.1	0.068522	0.377133	0.241872	1.30805	B<-(A+B+D)	Non-specific serine/threonine protein kinase
TraesCS2B01G124100.1	1e-06	0.139463	0.180844	1.0469	unclassified	Non-specific serine/threonine protein kinase
TraesCS2B01G124600.1	0.694079	0.008575	0.055559	1.31177	B<-(A+D)	Peroxidase
TraesCS2B01G124700.1	0.91088	0.012885	1e-06	0.66023	unclassified	Transposon protein, putative, CACTA, En/Spm sub-class, expressed
TraesCS2B01G124800.1	0.505241	0.035171	0.020395	1.05594	unclassified	Peroxidase
TraesCS2B01G125300.1	0.401245	0.356434	0.112437	1.04318	B<-(A+B+D)	Peroxidase
TraesCS2B01G125800.1	0.321164	1e-06	1e-06	1.25545	B<-A	Peroxidase
TraesCS2B01G126200.1	0.310866	0.057238	1e-06	1.09767	unclassified	Peroxidase
TraesCS2B01G126500.1	5e-06	0.454414	0.17217	1.09887	unclassified	Ribosomal protein L19
TraesCS1A01G198200.3	0.282239	0.120683	1e-06	0.43456	unclassified	stress response protein
TraesCS2B01G127200.1	0.33562	1e-06	0.008705	0.40541	B<-A	Translation initiation factor 1A
TraesCS2B01G127400.1	0.289383	0.041686	1e-06	0.50924	unclassified	Eukaryotic aspartyl protease family protein, putative
TraesCS2B01G127700.1	1e-06	0.260508	0.112408	0.56056	unclassified	Acyl-CoA dehydrogenase
TraesCS2B01G127900.1	1e-06	0.131736	0.090597	0.49561	unclassified	60S ribosomal protein L18
TraesCS2B01G128300.1	0.402376	0.313958	1e-06	0.56155	unclassified	Pollen Ole e 1 allergen/extensin
TraesCS2B01G128400.1	1e-06	0.126785	0.178022	0.88328	unclassified	ABC transporter G family member
TraesCS2B01G129300.1	1e-06	0.172863	0.061686	0.53824	unclassified	60S ribosomal protein L22, putative
TraesCS2B01G129400.1	0.276372	0.063374	0.012811	0.30116	unclassified	UPF0235 protein
TraesCS5B01G503800.1	1e-06	0.165012	0.092171	1.2018	unclassified	50S ribosomal protein L18
TraesCS2B01G130000.1	0.463893	0.287302	0.008078	0.80539	unclassified	Hypoxia-responsive family protein-like
TraesCS2B01G130300.1	1e-06	0.026395	0.555678	1.2087	unclassified	Ultraviolet-B-repressible protein
TraesCS2B01G130400.1	1e-06	0.192113	0.171237	0.35244	unclassified	splicing factor-like protein
TraesCS2B01G130700.1	0.332806	0.279658	1e-06	0.50351	unclassified	GPI-anchored wall transfer protein 1
TraesCS5A01G372700.2	1e-06	0.01618	0.192609	0.40049	unclassified	60S ribosomal protein L5
TraesCS2B01G131200.1	0.425693	0.148113	0.041976	0.73827	unclassified	Universal stress protein
TraesCS2B01G131400.1	0.122159	0.408704	1e-06	0.90883	unclassified	Universal stress protein
TraesCS2B01G131500.1	1e-06	0.329755	0.053938	0.35944	unclassified	THUMP domain-containing protein 1
TraesCS2B01G131800.2	1e-06	0.368012	0.034385	0.39763	unclassified	F-actin capping protein alpha subunit
TraesCS2B01G131900.1	0.024156	0.248993	1e-06	0.47467	unclassified	Ribosomal protein S8e/ribosomal biogenesis NSA2
TraesCS2B01G132000.1	1e-06	0.410857	0.177617	0.41834	unclassified	Zinc finger CCCH domain protein, putative
TraesCS1A01G198500.1	0.065263	1e-06	0.354866	0.96614	unclassified	zinc finger B-box protein
TraesCS2B01G133200.1	1e-06	0.033282	0.394341	0.77468	unclassified	Rubber elongation factor family protein
TraesCS2B01G133300.3	1e-06	0.798607	0.029194	0.68548	unclassified	Protein arginine methyltransferase
TraesCS2B01G133400.1	0.116447	0.866602	0.01695	1.28683	unclassified	60S ribosome subunit biogenesis protein NIP7 homolog
TraesCS2B01G133700.1	0.268447	0.241372	1e-06	0.87457	unclassified	Flowering-promoting factor 1-like protein 1
TraesCS2B01G134700.1	0.480422	0.286229	0.233348	0.48655	B<-(A+B+D)	CsAtPR5
TraesCS2B01G135600.1	0.378811	0.296742	0.101578	1.14444	B<-(A+B+D)	Two-component response regulator
TraesCS2B01G135800.1	0.047411	0.208934	0.103095	0.50673	unclassified	MORC family CW-type zinc finger protein 4
TraesCS2B01G135900.2	0.046349	1e-06	0.253142	0.83731	unclassified	Potassium transporter
TraesCS2B01G136000.1	0.03946	0.223474	2e-06	0.60988	unclassified	E3 ubiquitin-protein ligase
TraesCS2B01G136900.1	0.22654	0.140714	1e-06	0.5195	unclassified	Kinase family protein
TraesCS2B01G137100.1	0.365992	0.008591	1e-06	0.87742	B<-A	GTPase obg
TraesCS2B01G137300.1	0.158948	0.7241	1e-06	1.4919	unclassified	Xylose isomerase
TraesCS2B01G137300.2	0.285633	0.410493	0.085221	1.69842	B<-(A+B+D)	Xylose isomerase
TraesCS1A01G198800.1	0.167538	0.133531	0.313248	1.29912	A<-(A+B+D)	CASP-like protein
TraesCS2B01G137500.2	0.301849	0.618146	0.080004	0.73117	B<-(A+B+D)	Ankyrin repeat protein-like
TraesCS2B01G137600.1	0.319763	0.222494	0.04616	0.66212	unclassified	Ankyrin repeat protein-like
TraesCS2B01G137700.1	0.200503	1e-06	0.118116	0.98611	B<-(A+D)	Zinc finger protein 512B family
TraesCS2B01G137800.3	0.235486	1e-06	1e-06	0.46094	B<-A	Kinase family protein
TraesCS2B01G137900.1	1e-06	0.264619	0.162275	1.01645	unclassified	Lipase
TraesCS2B01G138200.2	0.247809	0.135732	1e-06	0.50077	unclassified	Ubiquitin carboxyl-terminal hydrolase 2
TraesCS2B01G139000.1	0.470978	0.347246	0.097671	0.72911	B<-(A+B+D)	Kinase family protein
TraesCS2B01G140300.1	0.31749	1e-06	0.024187	0.52885	unclassified	CONSTANS-like zinc finger protein
TraesCS2B01G141800.1	2e-06	0.208945	2e-06	0.47564	B<-B	Tubby-like F-box protein
TraesCS2B01G141900.1	1e-06	0.368474	0.044257	0.54335	unclassified	Sodium/hydrogen exchanger
TraesCS2B01G142000.1	0.283188	0.032841	0.042608	0.82913	unclassified	Kinase interacting (KIP1-like) family protein
TraesCS2B01G144100.1	0.015137	0.376741	0.327293	0.69866	unclassified	Membrane-associated 30 kDa, chloroplastic
TraesCS2B01G144200.1	1e-06	0.240001	1e-06	0.77426	B<-B	Short-chain dehydrogenase/reductase
TraesCS1A01G025100.2	1e-06	0.207594	0.099156	0.49418	A<-(B+D)	50S ribosomal protein L22
TraesCS1A01G199100.1	0.57876	0.29659	1e-06	1.50946	unclassified	RAB geranylgeranyl transferase beta subunit 2
TraesCS5B01G374800.1	1e-06	0.239737	0.01342	0.50083	unclassified	60S ribosomal protein L5
TraesCS2B01G147000.1	0.389231	0.343434	2e-06	0.52528	unclassified	F-box domain containing protein
TraesCS2B01G147200.1	3e-06	0.248667	0.13734	0.59392	unclassified	Pre-rRNA-processing protein ESF2
TraesCS2B01G147400.1	1e-06	1e-06	0.58265	0.61531	B<-D	Phosducin, thioredoxin-like domain-containing protein
TraesCS1A01G199200.1	0.157181	0.181946	0.025674	0.45702	unclassified	PLAC8 family protein
TraesCS2B01G147600.1	0.336478	0.009876	1e-06	0.43686	B<-A	Cytochrome P450, putative, expressed
TraesCS2B01G148200.1	1e-06	0.329983	1e-06	1.08084	B<-B	Metallo-beta-lactamase-like
TraesCS2B01G148300.1	0.022002	0.355117	0.037124	0.63596	unclassified	Calcium-binding and coiled-coil domain-containing protein 2
TraesCS2B01G148600.2	0.113422	0.129589	0.017676	0.49776	unclassified	WD40 repeat-like protein
TraesCS2B01G148700.1	0.111565	0.327985	1e-06	0.35515	unclassified	RING finger protein
TraesCS2B01G148800.1	0.20137	1e-06	0.000462	0.27574	B<-A	Nucleosome-remodeling factor subunit
TraesCS2B01G148900.1	0.308384	0.064491	0.018912	0.6711	unclassified	Early response to dehydration 15-like protein
TraesCS1A01G199200.2	0.22145	0.264356	0.113326	0.94077	A<-(A+B+D)	PLAC8 family protein
TraesCS2B01G149100.1	0.251105	0.027844	0.167856	0.3832	unclassified	Phospho-N-acetylmuramoyl-pentapeptide-transferase
TraesCS2B01G149500.1	0.198601	0.443936	3e-06	0.53702	unclassified	Adenosine deaminase-like protein
TraesCS7A01G082000.2	1e-06	0.235065	0.155846	0.35394	A<-(B+D)	60S ribosomal protein L5
TraesCS2B01G150200.1	1e-06	0.217658	1e-06	0.41994	B<-B	Pseudouridine synthase family protein
TraesCS2B01G150800.1	2e-06	0.196292	0.072909	0.54857	unclassified	ATP-dependent RNA helicase DDX47
TraesCS2B01G150900.1	1e-06	0.455306	0.278727	0.8614	unclassified	Glutaredoxin family protein, expressed
TraesCS1A01G199500.1	1e-06	0.384496	1e-06	0.35413	A<-B	E2 ubiquitin-conjugating-like enzyme
TraesCS2B01G199000.1	1e-06	0.422714	0.055778	0.45353	unclassified	Acidic leucine-rich nuclear phosphoprotein 32-related protein
TraesCS2B01G151800.2	0.091979	0.372283	0.076459	0.80078	B<-(A+B+D)	NAD(P)-binding Rossmann-fold superfamily protein
TraesCS2B01G152300.1	0.273574	0.018254	0.17498	1.03496	unclassified	Haloacid dehalogenase-like hydrolase domain-containing protein 3
TraesCS2B01G152800.2	2e-06	0.322848	0.035684	0.86406	unclassified	Ankyrin repeat family protein
TraesCS2B01G153800.3	1e-06	0.097668	0.481392	0.49563	unclassified	Rho GTPase-activating protein
TraesCS2B01G153900.1	0.479135	1e-06	0.149203	0.35945	B<-(A+D)	NHL repeat-containing protein
TraesCS2B01G154400.1	0.167284	1e-06	0.168555	0.44392	B<-(A+D)	30S ribosomal protein S9
TraesCS2B01G154500.1	0.181166	0.152	1e-06	1.02663	unclassified	Transmembrane protein, putative
TraesCS2B01G154600.1	1e-06	0.254656	0.09868	0.43619	unclassified	Phospholipase A2 family protein
TraesCS2B01G155100.2	1e-06	0.203995	1e-06	0.519	B<-B	TRAF type zinc finger domain containing 1
TraesCS2B01G155200.1	0.363147	0.273331	0.106028	0.7499	B<-(A+B+D)	Unknown protein
TraesCS2B01G155300.1	0.607468	0.299399	0.063544	0.93639	B<-(A+B+D)	Glycosyltransferase
TraesCS1A01G200000.1	0.26815	1e-06	1e-06	1.01155	A<-A	Protein curvature thylakoid chloroplastic-like
TraesCS2B01G156000.1	0.083589	0.916409	1e-06	0.53422	unclassified	PP2A regulatory subunit TAP46
TraesCS2B01G156100.1	0.24473	0.428549	0.068293	1.10167	B<-(A+B+D)	N-alpha-acetyltransferase
TraesCS2B01G157100.1	0.008596	0.00352	0.304572	0.78383	B<-D	Carboxypeptidase
TraesCS2B01G157200.1	1e-06	0.416616	0.093383	0.62063	unclassified	Methyltransferase-like protein
TraesCS2B01G157500.1	0.103834	0.087949	0.016862	0.77139	unclassified	Structural constituent of ribosome, putative
TraesCS2B01G157900.1	0.174131	1e-06	0.290438	0.66148	B<-(A+D)	Choline transporter-like protein
TraesCS2B01G158700.1	1e-06	0.854254	1e-06	0.64267	B<-B	Lectin receptor kinase
TraesCS2B01G159600.1	1e-06	0.037813	0.339095	0.41338	unclassified	Transmembrane protein 115
TraesCS2B01G160100.1	1e-06	0.541554	0.032545	0.55701	unclassified	Lipase
TraesCS2B01G160400.1	0.080207	0.361708	0.058575	0.52784	B<-(A+B+D)	Terpene synthase
TraesCS2B01G160600.1	1e-06	0.146079	0.098311	0.67761	unclassified	Chaperone protein dnaJ-related
TraesCS2B01G160900.1	0.382456	0.332832	2e-06	0.81764	unclassified	ARM repeat superfamily protein
TraesCS1A01G200800.1	0.342966	0.167518	1e-06	0.30414	unclassified	Tobamovirus multiplication-like protein
TraesCS2B01G161000.1	0.326075	0.289728	0.060716	0.82578	B<-(A+B+D)	ARM repeat superfamily protein
TraesCS2B01G162000.1	0.109336	0.762361	1e-06	0.84093	unclassified	E3 Ubiquitin ligase family protein
TraesCS2B01G162100.1	0.39598	0.378865	1e-06	0.42206	unclassified	Myb/SANT-like DNA-binding domain protein
TraesCS2B01G162200.1	0.165874	0.051011	2e-06	0.53515	unclassified	cytochrome-c oxidase/ electron carrier
TraesCS2B01G162500.1	0.014539	0.254231	0.046534	0.32635	unclassified	RNA ligase isoform 1
TraesCS2B01G163300.1	0.402601	0.338977	1e-06	0.49377	unclassified	Protein DETOXIFICATION
TraesCS1A01G201000.2	0.80198	1e-06	0.177458	0.75716	unclassified	Protoheme IX farnesyltransferase
TraesCS2B01G164100.1	0.069073	0.930925	1e-06	0.7894	unclassified	Mitochondrial inner membrane translocase subunit Tim44
TraesCS2B01G164200.1	1e-06	0.407441	1e-06	0.68817	B<-B	BSD domain-containing protein 1
TraesCS2B01G164500.1	0.204225	0.387021	1e-06	0.48469	unclassified	SKP1-like 7
TraesCS2B01G164700.1	0.645595	0.168337	1e-06	0.46248	unclassified	F-box protein
TraesCS2B01G164900.1	0.563824	0.338528	0.022873	0.64265	unclassified	F-box protein
TraesCS2B01G165300.1	0.060986	0.846948	0.092065	0.65843	B<-(A+B+D)	F-box protein
TraesCS2B01G165800.1	0.051722	0.483642	0.107669	0.69516	B<-(A+B+D)	F-box family protein
TraesCS1A01G201300.1	0.276588	1e-06	0.037521	0.44236	unclassified	Histone H4
TraesCS2B01G166100.3	0.418153	0.132638	0.105126	0.51901	B<-(A+B+D)	Protein phosphatase 2c, putative
TraesCS2B01G166500.1	0.13394	0.162608	0.264718	0.49109	B<-(A+B+D)	Zinc finger MYM-type protein 1
TraesCS2B01G167100.1	0.280533	0.270526	0.145374	0.86464	B<-(A+B+D)	Glycoprotein membrane GPI-anchored
TraesCS2B01G167500.1	1e-06	0.480525	1e-06	0.56004	B<-B	Cytochrome P450, putative
TraesCS2B01G167600.1	1e-06	0.995404	1e-06	0.57239	B<-B	Pre-mRNA-splicing factor SYF1
TraesCS2B01G167800.1	0.495938	0.167814	0.103442	0.6179	B<-(A+B+D)	Ubiquitin-like protein
TraesCS2B01G167900.1	0.569525	0.29623	0.004739	0.738	unclassified	BZIP transcription factor
TraesCS2B01G168000.1	2e-06	0.867853	2e-06	0.82447	B<-B	ATP synthase mitochondrial F1 complex assembly factor 2
TraesCS2B01G168100.1	0.21927	0.431728	0.040981	0.58368	unclassified	Bifunctional glutamine synthetase adenylyltransferase/adenylyl-removing enzyme
TraesCS1A01G025200.1	0.334871	1e-06	1e-06	0.43772	A<-A	lysine ketoglutarate reductase trans-splicing protein (DUF707)
TraesCS1A01G201400.1	0.650112	1e-06	0.086434	0.79023	unclassified	Protein PLASTID MOVEMENT IMPAIRED 1
TraesCS2B01G168500.1	0.023302	0.335933	1e-06	1.39412	unclassified	Gibberellin receptor GID1A
TraesCS2B01G169200.1	2e-06	0.433468	0.033791	0.35374	unclassified	2,3,4,5-tetrahydropyridine-2,6-dicarboxylate N-acetyltransferase
TraesCS2B01G170400.1	0.561642	1e-06	0.140152	1.16063	B<-(A+D)	U3 small nucleolar RNA-associated protein 18-like protein
TraesCS2B01G171100.1	0.058799	0.429984	1e-06	0.3901	unclassified	S2 self-incompatibility locus-linked pollen 3.2 protein
TraesCS1A01G201500.1	0.500552	0.053405	1e-06	0.4123	unclassified	Kinase family protein
TraesCS2B01G171300.1	0.032161	0.350199	1e-06	1.14969	unclassified	Plastid-lipid associated protein PAP / fibrillin family protein
TraesCS2B01G171400.1	0.206494	1e-06	0.017317	0.74505	unclassified	10 kDa chaperonin
TraesCS2B01G171500.1	0.104796	0.023807	0.116625	0.4302	unclassified	Methyltransferase family protein, putative
TraesCS2B01G171600.1	0.187123	0.31887	0.076099	0.44279	B<-(A+B+D)	protein kinase family protein
TraesCS2B01G172000.1	1e-06	0.388832	1e-06	0.37965	B<-B	nuclear poly(a) polymerase
TraesCS2B01G172200.1	0.279723	0.421571	0.007881	0.56962	unclassified	NADH dehydrogenase [ubiquinone] 1 alpha subcomplex subunit 6
TraesCS2B01G172400.3	0.044397	0.872753	0.082849	0.67217	unclassified	Small nuclear RNA activating complex (SNAPc), subunit SNAP43 protein
TraesCS2B01G172600.1	0.020268	0.08356	0.12542	0.40444	unclassified	Protein arginine methyltransferase
TraesCS1A01G201600.2	0.123965	0.385235	0.079679	0.87131	A<-(A+B+D)	Monosaccharide-sensing protein 2
TraesCS2B01G172800.1	0.86918	0.106033	1e-06	0.54139	unclassified	Eukaryotic translation initiation factor 6
TraesCS2B01G172900.1	0.218695	0.049279	0.217546	0.48837	unclassified	Pyrrolidone-carboxylate peptidase
TraesCS2B01G173500.1	1e-06	0.20439	1e-06	0.29719	B<-B	Peroxidase
TraesCS2B01G174100.1	0.201653	2e-06	2e-06	0.32407	B<-A	Leucine--tRNA ligase
TraesCS2B01G174500.1	0.233095	0.214904	1e-06	0.83309	unclassified	tolB protein-like protein
TraesCS2B01G175300.1	0.316003	0.098965	0.136888	1.0247	B<-(A+B+D)	Pyruvate dehydrogenase kinase, mitochondrial
TraesCS1A01G201700.1	1e-06	0.531747	0.005563	0.63926	A<-B	Ring finger protein
TraesCS2B01G175600.1	0.148344	0.350373	0.107841	0.67202	B<-(A+B+D)	Chaperone protein DnaJ
TraesCS2B01G177100.1	0.105099	0.30363	1e-06	0.61465	unclassified	Low temperature and salt responsive protein
TraesCS2B01G177300.1	0.267243	0.025738	1e-06	1.17389	unclassified	Cytochrome P450
TraesCS2B01G177500.1	0.222385	0.048423	0.101692	0.84323	unclassified	Cytochrome P450
TraesCS2B01G177600.1	1e-06	0.247861	0.015953	1.02778	unclassified	Cytochrome P450
TraesCS2B01G177900.1	0.241206	0.352971	0.074743	0.54486	B<-(A+B+D)	MYB transcription factor
TraesCS1A01G202300.1	0.006649	1e-06	0.365	0.87524	A<-D	Protein phosphatase 2C containing protein, expressed
TraesCS2B01G178000.1	0.352653	0.167138	0.031354	0.67347	unclassified	MYB transcription factor
TraesCS2B01G178100.1	0.532264	0.225554	1e-06	0.65627	unclassified	Pectin acetylesterase
TraesCS2B01G178600.1	0.505508	0.104676	0.002934	0.44799	unclassified	Ras family
TraesCS2B01G178800.1	0.674318	0.264696	1e-06	0.63191	unclassified	Mitochondrial carrier family protein
TraesCS2B01G179400.1	0.200321	0.133188	1e-06	0.29479	unclassified	NADH-ubiquinone oxidoreductase subunit
TraesCS3A01G236900.1	1e-06	0.215517	0.223044	0.34928	A<-(B+D)	Actin-related protein 2/3 complex subunit 2
TraesCS1A01G202700.1	0.023704	0.24217	0.10734	0.6723	unclassified	Malectin/receptor-like protein kinase family protein
TraesCS2B01G179700.1	2e-06	0.263098	2e-06	0.73475	B<-B	Anaphase-promoting complex subunit 13
TraesCS2B01G180200.1	0.243472	0.142273	1e-06	0.33038	unclassified	RNA binding protein
TraesCS2B01G180300.1	0.217277	1e-06	1e-06	0.40199	B<-A	Glucan endo-1,3-beta-glucosidase 3
TraesCS2B01G180400.1	0.116836	0.419353	1e-06	0.45962	unclassified	DUF1997 family protein
TraesCS2B01G180500.1	0.1835	1e-06	0.018691	0.59099	unclassified	Protein kinase, putative
TraesCS2B01G180800.1	0.101508	0.191223	0.044368	0.37484	unclassified	Transmembrane emp24 domain-containing protein
TraesCS2B01G180900.1	0.090677	0.254671	1e-06	0.28309	unclassified	Chaperone protein DnaJ
TraesCS2B01G181100.1	1e-06	0.217749	0.245661	0.33734	unclassified	DUF630 family protein, putative (DUF630 and DUF632)
TraesCS2B01G181600.1	1e-06	0.329218	0.092304	1.13611	unclassified	RNA-binding protein
TraesCS2B01G181700.1	0.145297	0.190464	1e-06	0.34386	unclassified	Exosome complex component
TraesCS2B01G181800.1	0.206607	0.339989	1e-06	1.11674	unclassified	Calcium-binding family protein
TraesCS2B01G181900.1	0.481109	0.506742	0.012148	0.77878	unclassified	3-isopropylmalate dehydratase large subunit
TraesCS2B01G182000.1	0.272338	0.117987	1e-06	1.25227	unclassified	Calcium-binding family protein
TraesCS2B01G182300.1	1e-06	0.001366	0.275658	0.99303	B<-D	RING/U-box superfamily protein, putative
TraesCS1A01G203000.1	0.342909	0.387298	1e-06	0.35306	unclassified	Ubiquitin-like protein
TraesCS2B01G182600.1	1e-06	0.34164	1e-06	0.26904	B<-B	Defective in cullin neddylation protein
TraesCS2B01G182700.1	0.238595	0.472501	1e-06	0.63403	unclassified	Cellulose synthase-like protein
TraesCS3B01G262900.1	0.177996	0.109951	0.036983	0.62955	unclassified	Actin-related protein 2/3 complex subunit 2
TraesCS2B01G182900.1	0.265695	0.341926	0.091453	1.74632	B<-(A+B+D)	Ribonuclease
TraesCS2B01G183500.1	1e-06	0.018563	0.875703	0.86817	unclassified	30S ribosomal protein S4
TraesCS2B01G183700.1	2e-06	0.196377	0.278429	0.78182	unclassified	Lipase/lipooxygenase, PLAT/LH2
TraesCS1A01G203000.2	0.017123	0.088701	0.164093	0.45831	unclassified	Ubiquitin-like protein
TraesCS2B01G184300.1	0.053473	0.4256	1e-06	1.28359	unclassified	Chymotrypsin inhibitor
TraesCS2B01G184400.1	0.092287	0.340579	0.093375	1.78287	B<-(A+B+D)	Chymotrypsin inhibitor
TraesCS2B01G185300.1	0.315923	0.317709	1e-06	0.33952	unclassified	Histone acetyltransferase
TraesCS2B01G186400.1	1e-06	0.020846	0.459536	0.60292	unclassified	Chaperone protein dnaJ
TraesCS2B01G186500.1	0.480129	0.212232	1e-06	0.30316	unclassified	DNA-directed RNA polymerase II, putative
TraesCS2B01G186700.1	0.149346	0.120418	1e-06	0.41232	unclassified	50S ribosomal protein L7/L12
TraesCS2B01G186800.1	0.191888	0.192154	1e-06	0.23236	unclassified	Mitochondrial import inner membrane translocase subunit TIM44
TraesCS1A01G203200.1	0.102664	0.049987	0.192915	0.94127	unclassified	Expansin-like protein
TraesCS2B01G187300.2	1e-06	0.214775	1e-06	0.63006	B<-B	Adenylate kinase
TraesCS2B01G187400.1	0.046336	0.160356	0.216272	0.82588	unclassified	Transducin/WD40 repeat protein
TraesCS2B01G187400.3	0.448527	0.006428	0.130819	0.79838	B<-(A+D)	Transducin/WD40 repeat protein
TraesCS2B01G187500.1	1e-06	0.405835	0.040994	1.18873	unclassified	Transcription factor WRKY
TraesCS3B01G262900.2	1e-06	0.028496	0.182225	0.33832	unclassified	Actin-related protein 2/3 complex subunit 2
TraesCS2B01G187800.1	0.057764	0.045923	0.32248	0.49588	unclassified	Galactose oxidase/kelch repeat superfamily protein
TraesCS2B01G188100.1	0.222097	1e-06	1e-06	0.85553	B<-A	nitric oxide synthase-interacting protein
TraesCS2B01G188200.1	0.19112	0.225635	1e-06	0.62115	unclassified	Alpha-ketoglutarate-dependent dioxygenase alkB-like protein 2
TraesCS2B01G188200.2	0.054879	0.207266	1e-06	0.42186	unclassified	Alpha-ketoglutarate-dependent dioxygenase alkB-like protein 2
TraesCS2B01G123100.1	3e-06	0.106618	0.207674	0.69895	unclassified	Actin-related protein 2/3 complex subunit 5
TraesCS2B01G188600.5	0.244204	0.204201	0.303244	0.26678	B<-(A+B+D)	Arginine/serine-rich splicing factor, putative, expressed
TraesCS2B01G188700.1	0.239242	0.217092	0.010122	0.84663	unclassified	Copper-transporting P-type ATPase
TraesCS2B01G188800.1	0.183439	1e-06	0.080862	0.36557	B<-(A+D)	Calmodulin-binding transcription activator
TraesCS2B01G188900.1	0.35846	0.375638	0.049853	0.89484	unclassified	Multifunctional methyltransferase subunit TRM112-like protein
TraesCS2B01G189000.1	0.301077	0.055982	2e-06	1.02048	unclassified	Signal peptidase subunit-12
TraesCS2B01G189100.1	0.297333	0.271452	0.033807	1.01581	unclassified	Alpha/beta-hydrolase superfamily protein
TraesCS2B01G189300.1	0.029078	1e-06	0.469537	1.2998	unclassified	Phospho-2-dehydro-3-deoxyheptonate aldolase
TraesCS2B01G189600.1	0.358955	1e-06	0.047878	0.88916	unclassified	Kinase family protein
TraesCS2B01G189600.3	0.418615	1e-06	0.008584	0.96746	B<-A	Kinase family protein
TraesCS2B01G189900.1	0.306859	0.206199	0.088704	0.89773	B<-(A+B+D)	Cytochrome c oxidase subunit 6B
TraesCS2B01G190200.1	1e-06	0.304663	0.002811	0.4949	B<-B	TNF receptor-associated factor family protein
TraesCS2B01G190400.1	0.160811	0.151575	2e-06	0.8862	unclassified	GEM-like protein 1
TraesCS2B01G191000.1	1e-06	0.123234	0.239103	0.50089	unclassified	Dolichyl-diphosphooligosaccharide--protein glycosyltransferase subunit 4
TraesCS2B01G191100.1	0.33763	0.278127	0.260666	0.81443	B<-(A+B+D)	ADP-ribosylation factor-like protein
TraesCS1A01G203700.1	0.311952	1e-06	0.061548	1.3644	unclassified	Chitinase
TraesCS2B01G191100.2	1e-06	0.209835	1e-06	0.44406	B<-B	ADP-ribosylation factor-like protein
TraesCS2B01G191300.1	0.072251	0.374969	1e-06	0.27038	unclassified	Chaperone protein DnaJ
TraesCS2B01G192100.1	0.40278	1e-06	1e-06	0.56302	B<-A	Calcium binding family protein
TraesCS2B01G192200.1	1e-06	0.287721	0.019128	0.77665	unclassified	Calmodulin
TraesCS2B01G192300.1	0.044254	0.388436	1e-06	0.324	unclassified	Protein WEAK CHLOROPLAST MOVEMENT UNDER BLUE LIGHT 1
TraesCS2B01G192400.2	0.196484	1e-06	0.108754	0.40162	B<-(A+D)	PRLI-interacting factor
TraesCS1A01G203800.1	0.919286	1e-06	1e-06	1.21671	A<-A	Adipocyte plasma membrane-associated protein
TraesCS2B01G192700.1	0.25563	0.088894	0.400662	1.52199	B<-(A+B+D)	cold regulated protein 27
TraesCS2B01G192800.2	0.01179	0.253981	2e-06	0.61501	unclassified	Ankyrin repeat domain-containing protein
TraesCS2B01G192900.1	1e-06	0.274093	0.113452	0.55905	unclassified	Dihydropteroate synthase, putative
TraesCS2D01G105700.1	1e-06	1e-06	0.273666	0.35821	D<-D	Actin-related protein 2/3 complex subunit 5
TraesCS2B01G193200.1	0.193326	0.114723	0.06817	0.38394	B<-(A+B+D)	ankyrin repeat protein
TraesCS2B01G193500.1	1e-06	0.132377	0.078788	0.91443	unclassified	Ring finger protein, putative
TraesCS2B01G193600.1	0.446006	0.303525	1e-06	0.44775	unclassified	Aminotransferase
TraesCS2B01G194200.1	0.187911	0.199039	0.026653	0.80761	unclassified	Sucrose synthase
TraesCS1A01G204200.2	0.128536	0.16142	0.213241	0.78166	A<-(A+B+D)	DDB1-and CUL4-associated factor
TraesCS2B01G194600.2	0.034477	0.49273	0.058008	0.59874	unclassified	Peroxisomal (S)-2-hydroxy-acid oxidase
TraesCS2B01G194600.4	1e-06	0.456428	0.044183	0.69864	unclassified	Peroxisomal (S)-2-hydroxy-acid oxidase
TraesCS2B01G194700.1	0.155912	0.053471	0.120284	0.64034	B<-(A+B+D)	3-oxoacyl-[acyl-carrier-protein] synthase
TraesCS2B01G195300.1	0.564813	0.268281	0.049859	0.31966	unclassified	Bromo-adjacent-like (BAH) domain protein
TraesCS2B01G195600.1	0.079939	1e-06	0.155735	0.95558	B<-(A+D)	Jasmonate-zim-domain protein
TraesCS1A01G204300.1	0.466475	0.018494	0.006563	0.49495	unclassified	Hippocampus abundant transcript 1 protein
TraesCS2B01G195900.1	0.577611	0.122632	0.051708	1.85899	B<-(A+B+D)	SPX domain-containing protein
TraesCS2B01G196500.1	0.332653	0.264697	1e-06	1.25943	unclassified	Adipocyte plasma membrane-associated protein
TraesCS2B01G197000.1	0.523761	1e-06	1e-06	0.65587	B<-A	Kinase family protein
TraesCS2B01G197300.1	0.161692	0.451548	1e-06	0.51421	unclassified	Rela/spot homolog 3 family protein
TraesCS1A01G205300.1	0.287948	0.13992	1e-06	0.9383	unclassified	Protein phosphatase 2C
TraesCS2B01G197900.1	0.034023	0.142112	0.042388	0.26008	unclassified	Methyltransferase-like protein
TraesCS2B01G198100.1	0.362767	2e-06	2e-06	0.57122	B<-A	Stress responsive alpha-beta barrel domain protein
TraesCS2B01G198300.1	1e-06	0.27687	1e-06	0.33273	B<-B	DNA mismatch repair protein mutS
TraesCS2B01G198400.1	1e-06	0.169574	0.102839	0.44589	unclassified	30S ribosomal protein S3
TraesCS2B01G198500.1	1e-06	0.478353	0.086592	0.78246	unclassified	PHD finger alfin-like protein
TraesCS2B01G198600.2	0.112845	0.199505	1e-06	0.22588	unclassified	alpha/beta-Hydrolases superfamily protein
TraesCS2B01G198700.1	0.034168	0.446686	0.168816	0.47653	unclassified	Nuclear transcription factor Y subunit
TraesCS2B01G198800.1	1e-06	0.500355	0.176185	0.66569	unclassified	6,7-dimethyl-8-ribityllumazine synthase
TraesCS2A01G106100.2	0.024444	1e-06	0.317975	0.49302	unclassified	Actin-related protein 2/3 complex subunit 5
TraesCS2B01G199500.3	2e-06	0.120931	0.085063	0.37238	unclassified	Agenet domain-containing protein / bromo-adjacent domain-containing protein, putative
TraesCS2B01G200100.1	0.226109	0.083351	1e-06	0.51303	unclassified	Sulfotransferase
TraesCS2B01G200300.1	0.095097	0.094525	0.030584	0.81729	unclassified	EGG APPARATUS-1 protein
TraesCS2B01G200400.1	0.197543	0.330874	1e-06	0.70964	unclassified	Formin-like protein
TraesCS2B01G201100.1	0.124644	1e-06	0.272339	0.53805	B<-(A+D)	Mitochondrial import inner membrane translocase subunit Tim17
TraesCS2B01G201700.1	1e-06	0.223268	0.045738	1.21624	unclassified	6-phosphogluconolactonase, Glucosamine-6-phosphate deaminase
TraesCS2B01G201700.2	1e-06	0.312974	0.367527	1.04395	unclassified	6-phosphogluconolactonase, Glucosamine-6-phosphate deaminase
TraesCS2B01G201800.1	0.036882	0.293958	1e-06	0.32939	unclassified	Pentatricopeptide repeat-containing protein, putative
TraesCS2B01G202700.2	1e-06	0.240404	0.047922	0.88036	unclassified	Ninja-family protein
TraesCS2B01G203100.1	1e-06	0.206008	1e-06	0.30951	B<-B	RB-like protein
TraesCS2B01G204100.1	0.034044	0.370282	0.116015	0.58296	unclassified	Histone deacetylase
TraesCS2B01G204200.1	1e-06	0.419579	1e-06	0.66319	B<-B	Alpha/beta hydrolase, putative
TraesCS1A01G205600.1	0.439476	1e-06	1e-06	0.32714	A<-A	TSA: Wollemia nobilis Ref_Wollemi_Transcript_5464_1078 transcribed RNA sequence
TraesCS2B01G204500.1	0.269297	0.23695	0.401837	1.50905	B<-(A+B+D)	Dihydroflavonol-4-reductase
TraesCS2B01G204500.2	1e-06	0.481864	0.099194	0.93931	unclassified	Dihydroflavonol-4-reductase
TraesCS2B01G204500.3	1e-06	0.403469	0.127988	0.48331	unclassified	Dihydroflavonol-4-reductase
TraesCS2B01G204600.2	0.190308	0.317445	0.072073	0.99523	B<-(A+B+D)	Dihydroflavonol-4-reductase
TraesCS2B01G204600.3	0.204707	3e-06	3e-06	0.39788	B<-A	Dihydroflavonol-4-reductase
TraesCS2B01G204700.1	0.012023	0.296905	1e-06	0.64905	unclassified	Glucan endo-1,3-beta-glucosidase 3
TraesCS2B01G204800.1	1e-06	0.205203	0.065875	0.4971	unclassified	Ribosome biogenesis protein WDR12 homolog
TraesCS2B01G205700.1	0.256633	0.309122	0.130601	0.80338	B<-(A+B+D)	RNA binding protein
TraesCS2B01G427700.1	1e-06	0.339494	0.070451	0.65328	unclassified	Acyl-coenzyme A thioesterase 8
TraesCS1A01G205700.1	0.292551	0.061583	1e-06	0.45654	unclassified	Methylsterol monooxygenase 1-2
TraesCS2B01G427700.2	1e-06	0.368387	0.06655	0.81963	unclassified	Acyl-coenzyme A thioesterase 8
TraesCS2B01G207400.1	5e-06	0.342667	0.041084	0.72252	unclassified	Protein DETOXIFICATION
TraesCS2B01G207600.1	0.129012	0.470906	1e-06	0.44955	unclassified	tRNA-specific 2-thiouridylase MnmA 2
TraesCS2B01G207900.2	0.152234	0.256251	1e-06	0.38177	unclassified	Myosin heavy chain-like protein
TraesCS2B01G208200.1	0.227917	0.2053	1e-06	0.34022	unclassified	S phase cyclin A-associated protein in the endoplasmic reticulum
TraesCS2B01G208500.1	0.183439	0.324769	0.093502	0.73537	B<-(A+B+D)	EID1-like F-box protein 2
TraesCS1A01G205800.1	1e-06	0.338465	1e-06	0.26438	A<-B	Gag polyprotein
TraesCS2B01G209100.1	0.160105	0.382882	1e-06	0.53231	unclassified	Eukaryotic translation initiation factor 5A
TraesCS2B01G209200.1	0.229897	0.121045	0.26315	0.58218	B<-(A+B+D)	WRKY transcription factor, putative
TraesCS2B01G210000.1	1e-06	0.286449	1e-06	0.69173	B<-B	Mediator of RNA polymerase II transcription subunit 10
TraesCS1A01G206100.2	0.418696	1e-06	0.458704	0.71651	unclassified	RING/FYVE/PHD zinc finger superfamily protein
TraesCS2B01G210500.1	1e-06	0.41956	1e-06	0.64713	B<-B	Zinc finger protein, putative
TraesCS2B01G210900.1	1e-06	0.290307	1e-06	0.66054	B<-B	Short-chain dehydrogenase/reductase
TraesCS2B01G211500.1	0.46111	0.431262	1e-06	0.58196	unclassified	UPF0173 metal-dependent hydrolase Xaut_3786
TraesCS2B01G212400.1	0.160694	1e-06	0.130441	0.56583	B<-(A+D)	LOB domain-containing protein, putative
TraesCS2B01G213000.1	1e-06	0.234781	0.009662	0.95806	B<-B	Fatty-acid desaturase
TraesCS1A01G206200.1	0.89598	1e-06	1e-06	0.54469	A<-A	Cytochrome c-type biogenesis protein CcmE
TraesCS2B01G213200.1	0.362075	1e-06	0.048542	0.51359	unclassified	Formin-like protein
TraesCS2B01G213400.1	0.393257	0.157196	0.047786	0.8638	unclassified	Interferon-related developmental regulator 1
TraesCS2B01G213500.1	0.236915	0.2783	1e-06	0.45931	unclassified	Enterobactin synthase component E
TraesCS2B01G213600.1	2e-06	0.345725	0.654271	0.94013	unclassified	Enterobactin synthase component E
TraesCS2B01G213800.1	0.322455	1e-06	0.150415	0.25177	B<-(A+D)	Eukaryotic peptide chain release factor subunit 1-1
TraesCS2B01G214300.1	1e-06	1e-06	0.442801	0.94202	B<-D	GDSL esterase/lipase
TraesCS2B01G214700.1	0.075396	0.003698	0.393649	0.31498	B<-(A+D)	Glycosyltransferase
TraesCS2B01G214800.1	0.195413	0.374312	0.060493	0.29395	B<-(A+B+D)	ZCW7
TraesCS1A01G206300.1	0.615766	0.024595	1e-06	0.46102	unclassified	U2 small nuclear ribonucleoprotein auxiliary factor-like protein
TraesCS2B01G215100.1	0.174693	0.090271	0.161126	0.47473	B<-(A+B+D)	Transferase
TraesCS2B01G215200.1	0.050493	0.199636	1e-06	0.23003	unclassified	NADH dehydrogenase (Ubiquinone) iron-sulfur protein 4, mitochondrial
TraesCS2B01G215700.1	1e-06	0.850306	1e-06	0.41775	B<-B	Transcriptional factor B3 family protein / auxin-responsive factor AUX/IAA-like protein
TraesCS2B01G215800.1	0.401521	1e-06	1e-06	0.93746	B<-A	Glycine-rich protein
TraesCS2B01G215900.2	0.243396	0.345621	0.132959	0.65778	B<-(A+B+D)	Acetylglutamate kinase-like protein
TraesCS2B01G216200.1	0.084608	0.332874	0.18488	0.35155	B<-(A+B+D)	Calcium-dependent lipid-binding domain-containing protein
TraesCS2B01G216300.1	1e-06	0.123283	0.388408	0.74507	unclassified	U-box domain-containing protein
TraesCS2B01G216400.1	1e-06	0.28198	1e-06	1.11212	B<-B	Aldehyde dehydrogenase
TraesCS2B01G216800.1	0.03923	0.099123	0.075063	1.22212	unclassified	Kinase family protein
TraesCS2B01G217000.1	0.026044	0.94141	1e-06	0.64181	unclassified	rRNA N-glycosidase
TraesCS2B01G217100.1	0.006646	0.993352	1e-06	0.59836	B<-B	CsAtPR5
TraesCS2B01G217300.2	0.357956	0.152386	1e-06	0.47077	unclassified	Protein yippee-like
TraesCS2B01G217400.2	0.208404	0.416828	0.051375	0.39625	B<-(A+B+D)	WRKY transcription factor
TraesCS2B01G217500.1	0.338859	1e-06	0.028674	1.11022	unclassified	GRAS transcription factor
TraesCS2B01G217600.1	0.079923	0.140008	1e-06	0.41675	unclassified	10 kDa chaperonin
TraesCS1A01G206600.2	0.345746	0.123633	1e-06	0.30537	unclassified	Glycosyl transferase, family 1
TraesCS2B01G217800.1	0.172746	0.050721	1e-06	0.31852	unclassified	Proteasome subunit alpha type
TraesCS2B01G218600.1	1e-06	0.223212	0.081338	1.26632	unclassified	Polyol transporter
TraesCS2B01G218700.1	1e-06	0.195795	0.00429	1.54692	B<-B	Polyol transporter
TraesCS2B01G218900.1	0.027852	0.323495	0.01596	0.44965	unclassified	Zinc finger protein-like protein
TraesCS2B01G219100.1	0.129397	0.088279	1e-06	0.37264	unclassified	RuvB-like helicase
TraesCS2B01G219200.1	0.057954	0.430651	0.117134	0.70784	B<-(A+B+D)	Transporter-related family protein
TraesCS2B01G219400.1	1e-06	0.041952	0.849432	0.9805	unclassified	Geranylgeranyl pyrophosphate synthase
TraesCS2B01G219500.1	0.120768	0.411822	0.111472	0.76944	B<-(A+B+D)	High affinity cationic amino acid transporter 1
TraesCS2B01G219800.1	0.033893	1e-06	0.198231	0.40596	unclassified	Bet1-like protein
TraesCS2B01G220000.1	0.886	0.098563	1e-06	0.4417	unclassified	Succinate--CoA ligase [ADP-forming] subunit alpha
TraesCS2B01G220100.1	1e-06	0.062813	0.597921	1.73758	unclassified	Chlorophyll a-b binding protein, chloroplastic
TraesCS2B01G220200.1	0.172273	0.327327	2e-06	0.5607	unclassified	Ubiquitin-conjugating enzyme E2, putative
TraesCS2B01G220500.2	0.271379	1e-06	0.01358	0.58003	unclassified	vacuolar sorting-associated protein (DUF946)
TraesCS2B01G220600.2	0.25601	0.258461	0.029459	0.82008	unclassified	Pimeloyl-[acyl-carrier protein] methyl ester esterase
TraesCS2B01G220700.1	1e-06	0.214371	1e-06	0.62841	B<-B	Lectin receptor kinase
TraesCS1A01G206800.1	0.093447	1e-06	0.127562	1.0012	unclassified	Cyclin-dependent protein kinase inhibitor SMR1
TraesCS2B01G220900.1	0.196076	0.392591	0.075242	0.85408	B<-(A+B+D)	Lectin receptor kinase
TraesCS2B01G221300.1	0.068537	0.781122	0.15034	0.57431	B<-(A+B+D)	Gag polyprotein
TraesCS2B01G221400.2	0.326043	0.335916	0.125854	0.3963	B<-(A+B+D)	S-acyltransferase
TraesCS2B01G221600.1	0.064575	0.294918	0.189749	0.57268	B<-(A+B+D)	Importin-5
TraesCS2B01G221800.1	1e-06	0.147346	0.053487	0.82962	unclassified	Tubulin alpha chain
TraesCS2B01G222400.1	0.162454	0.173039	0.166271	0.66909	B<-(A+B+D)	FMN binding
TraesCS2B01G222400.2	0.092359	0.211954	0.146608	0.77357	B<-(A+B+D)	FMN binding
TraesCS2A01G409200.1	0.853057	0.093554	0.053388	0.8829	A<-(A+B+D)	Acyl-coenzyme A thioesterase 8
TraesCS2B01G222900.1	0.460874	0.11942	1e-06	1.07971	unclassified	Receptor-like protein kinase
TraesCS2B01G223000.1	0.283899	1e-06	0.003688	0.33007	B<-A	Zinc finger FYVE domain-containing protein 1
TraesCS2B01G223100.1	1e-06	0.287606	0.07269	0.92133	unclassified	Transcription factor jumonji (jmjC) domain-containing protein
TraesCS2B01G223400.1	1e-06	0.248365	0.098211	0.57084	unclassified	40S ribosomal protein S13
TraesCS2B01G223600.1	0.040859	0.162247	0.115458	0.50431	unclassified	Kinase, putative
TraesCS2B01G223700.1	0.158174	0.254251	1e-06	0.35096	unclassified	GDP-fucose protein O-fucosyltransferase 2
TraesCS2B01G223800.1	0.319073	0.030298	0.056933	0.99955	unclassified	cDNA clone:J013105D21, full insert sequence
TraesCS2B01G224000.1	1e-06	0.347398	0.058484	0.86043	unclassified	Phenylalanine ammonia-lyase
TraesCS2B01G224200.1	0.065947	0.061766	0.092606	0.52196	B<-(A+B+D)	Protein BRICK 1-like protein
TraesCS1A01G025900.1	0.190877	1e-06	0.012386	0.31391	unclassified	Kinase family protein
TraesCS1A01G207000.1	0.147412	0.178149	1e-06	0.37811	unclassified	RING/U-box superfamily protein, putative
TraesCS2B01G224500.1	0.128896	0.279592	2e-06	0.41778	unclassified	WD-repeat protein, putative
TraesCS2B01G224800.1	0.284475	1e-06	0.224245	0.42507	B<-(A+D)	Transporter-related family protein
TraesCS2B01G224900.1	0.255095	0.358366	0.008727	0.51344	unclassified	50S ribosomal protein L31 type B
TraesCS2B01G225100.1	1e-06	0.087624	0.15382	0.45664	unclassified	Vacuole membrane-like protein
TraesCS1A01G207900.1	0.05951	0.271889	1e-06	0.93756	unclassified	U-box domain-containing family protein
TraesCS2B01G225800.3	1e-06	0.780106	0.084595	0.7345	unclassified	Insulin-degrading enzyme
TraesCS2B01G226000.1	0.054596	1e-06	0.158331	0.59694	B<-(A+D)	Zinc finger AN1 and C2H2 domain stress-associated protein
TraesCS2B01G226600.1	0.021949	1e-06	0.261869	0.75731	unclassified	Remorin
TraesCS2B01G226700.1	0.051976	0.295216	1e-06	0.38941	unclassified	40S ribosomal protein S27
TraesCS2B01G226800.1	0.073274	0.349332	1e-06	0.91773	unclassified	DNAse I-like superfamily protein
TraesCS1A01G208400.1	0.229137	0.000282	1e-06	0.39405	A<-A	UDP-N-acetylmuramoyl-L-alanyl-D-glutamate--2, 6-diaminopimelate ligase
TraesCS2B01G227000.1	0.234963	0.0345	0.22513	0.73643	unclassified	Calcium-dependent protein kinase
TraesCS2B01G227200.1	1e-06	0.30314	1e-06	0.23933	B<-B	RHO guanyl-nucleotide exchange factor 3
TraesCS2B01G227400.1	0.244279	0.394154	0.131215	0.57724	B<-(A+B+D)	transcription repressor
TraesCS2B01G227500.1	0.34755	0.002348	1e-06	0.78295	B<-A	Zinc finger CCCH domain-containing protein
TraesCS2B01G227600.1	0.756018	0.125276	2e-06	0.7751	unclassified	HVA22-like protein
TraesCS2B01G228200.1	0.312523	0.413266	1e-06	0.52919	unclassified	Cytochrome C oxidase biogenesis Cmc1-like protein
TraesCS2B01G228300.1	1e-06	0.30836	0.020491	1.16205	unclassified	Cytochrome c6
TraesCS2B01G228500.1	0.162394	0.251625	1e-06	0.43979	unclassified	alpha 1,4-glycosyltransferase family protein
TraesCS1A01G208500.1	0.448449	0.029899	1e-06	0.26695	unclassified	Branched-chain-amino-acid aminotransferase
TraesCS2B01G229100.1	0.32787	0.032675	1e-06	0.5237	unclassified	Protein DETOXIFICATION
TraesCS2B01G229800.1	0.182887	0.369171	1e-06	0.2482	unclassified	Bromodomain protein
TraesCS2B01G229900.2	0.196307	0.149182	0.139397	0.67745	B<-(A+B+D)	lysine ketoglutarate reductase trans-splicing-like protein (DUF707)
TraesCS2B01G230000.1	0.208884	0.220056	1e-06	0.4463	unclassified	Brefeldin A-inhibited guanine nucleotide-exchange protein
TraesCS1A01G208600.1	0.556976	1e-06	0.128574	0.42459	unclassified	Phosphatidylinositol N-acetyglucosaminlytransferase subunit P-like protein
TraesCS2B01G230600.4	0.192674	1e-06	0.016593	0.35567	unclassified	Phospholipid-transporting ATPase
TraesCS2B01G230700.1	0.311033	1e-06	0.068679	0.74191	B<-(A+D)	Methionyl-tRNA synthetase
TraesCS2B01G230800.1	0.045152	0.405581	0.005674	0.39022	unclassified	Glycosyltransferase
TraesCS2B01G230900.1	0.313652	0.088554	1e-06	0.49863	unclassified	Arf GTPase activating protein
TraesCS2B01G231200.1	0.056216	0.360705	0.03006	0.49535	unclassified	26S proteasome non-ATPase regulatory subunit 7-like protein A
TraesCS2B01G231600.1	0.233129	0.314374	0.042681	0.46037	unclassified	Zinc transporter 5
TraesCS2B01G231900.1	0.549307	0.149207	0.02769	0.46245	unclassified	Sphingosine kinase, putative
TraesCS1A01G208600.2	0.818399	0.089179	0.028905	0.63011	unclassified	Phosphatidylinositol N-acetyglucosaminlytransferase subunit P-like protein
TraesCS2B01G232000.2	0.06353	0.164818	1e-06	0.62026	unclassified	Heat shock transcription factor
TraesCS2B01G232300.1	0.306065	0.031767	0.175177	0.85547	unclassified	Myosin-related family protein
TraesCS2B01G232300.3	0.296748	0.021126	0.131679	0.90053	unclassified	Myosin-related family protein
TraesCS2B01G232300.4	0.040536	0.407858	0.025202	0.84666	unclassified	Myosin-related family protein
TraesCS2B01G232400.1	0.56523	1e-06	1e-06	1.49229	B<-A	Organic cation/carnitine transporter
TraesCS2B01G232900.1	0.189626	0.29962	1e-06	0.82672	unclassified	Sugar transporter, putative
TraesCS2B01G233000.1	0.271915	0.040392	1e-06	0.89292	unclassified	Membrane lipoprotein lipid attachment site-containing protein-like
TraesCS1A01G208900.1	0.488684	1e-06	0.080272	0.77484	unclassified	Pectin acetylesterase
TraesCS2B01G233200.1	0.740488	0.134676	0.009872	0.49585	unclassified	Vesicle-associated 4-2-like protein
TraesCS2B01G233300.1	0.425313	0.134439	0.019081	1.16113	unclassified	Protein THYLAKOID FORMATION1, chloroplastic
TraesCS2B01G233400.1	0.121391	0.082451	0.386635	1.62211	B<-(A+B+D)	Chlorophyll a-b binding protein, chloroplastic
TraesCS2B01G233800.1	0.534679	1e-06	0.039188	0.59344	unclassified	Protein kinase-like
TraesCS2B01G234100.1	0.241295	0.255877	1e-06	0.21465	unclassified	Transcription factor jumonji domain-containing protein
TraesCS2B01G234300.1	1e-06	0.163946	0.148172	1.02319	unclassified	Equilibrative nucleoside transporter family member protein
TraesCS2B01G234600.1	0.160359	0.29039	0.04954	0.23708	unclassified	Receptor-type tyrosine-protein phosphatase
TraesCS2B01G234900.1	0.099181	0.202332	1e-06	0.27636	unclassified	F-box domain containing protein
TraesCS2B01G235100.1	1e-06	0.358818	1e-06	0.37221	B<-B	Eukaryotic translation initiation factor 4G
TraesCS2B01G235700.1	2e-06	0.335594	0.333697	0.6609	unclassified	Plant cadmium resistance protein
TraesCS2B01G236000.1	0.620843	0.3053	0.059023	0.80832	B<-(A+B+D)	Mitochondrial pyruvate carrier
TraesCS2B01G236100.2	0.117679	0.766708	0.115612	0.51437	B<-(A+B+D)	Serine/threonine-protein kinase
TraesCS2B01G236200.2	0.254292	1e-06	0.147984	1.87212	B<-(A+D)	Cellulose synthase-like protein
TraesCS2B01G236500.1	0.425496	1e-06	0.015237	1.6532	unclassified	Cellulose synthase-like protein
TraesCS1A01G209100.2	1e-06	0.209653	1e-06	0.75565	A<-B	Proline dehydrogenase
TraesCS2B01G236600.1	0.051646	0.062257	0.153582	1.95442	B<-(A+B+D)	Cellulose synthase-like protein
TraesCS2B01G236700.1	0.210488	0.174482	0.109731	0.39268	B<-(A+B+D)	Adenine nucleotide alpha hydrolases-like superfamily protein
TraesCS2B01G236900.1	1e-06	0.272151	0.034619	0.55418	unclassified	Serine/threonine-protein kinase
TraesCS2B01G237000.1	0.224872	1e-06	1e-06	0.42648	B<-A	Serine/threonine-protein kinase
TraesCS2B01G237100.1	0.24053	1e-06	0.003619	0.4738	B<-A	RNA-binding family protein
TraesCS2B01G237200.1	0.539245	0.23758	1e-06	0.40619	unclassified	V-type proton ATPase subunit H
TraesCS1A01G209400.1	1e-06	0.038057	0.252797	0.4725	unclassified	GRAS transcription factor
TraesCS2B01G238000.1	0.283933	0.121936	0.014581	0.55948	unclassified	transmembrane protein, putative (Protein of unknown function, DUF538)
TraesCS2B01G238400.1	0.336381	0.055924	1e-06	0.43414	unclassified	Myb/SANT-like DNA-binding domain protein
TraesCS2B01G238900.1	0.183904	1e-06	0.262351	0.34154	B<-(A+D)	Eukaryotic translation initiation factor-related family protein
TraesCS2A01G409200.2	1e-06	0.120291	0.24071	0.82506	A<-(B+D)	Acyl-coenzyme A thioesterase 8
TraesCS1A01G209600.1	0.069625	0.335046	1e-06	0.50318	unclassified	NADH dehydrogenase 1 beta subcomplex subunit 8
TraesCS2B01G239200.2	2e-06	0.157274	0.386883	1.41945	unclassified	Isopentenyl-diphosphate delta-isomerase
TraesCS2B01G239300.1	0.03333	0.404759	1e-06	0.75101	unclassified	Pentatricopeptide repeat-containing protein family
TraesCS2B01G239400.1	0.369387	0.092678	1e-06	0.93334	unclassified	GRAS transcription factor
TraesCS2B01G239600.1	0.070185	0.149806	0.143421	0.61898	B<-(A+B+D)	Histone H2A
TraesCS2B01G239900.1	1e-06	0.305786	0.127821	0.3998	unclassified	50S ribosomal protein L28
TraesCS1A01G210200.1	0.249581	0.265239	1e-06	0.50765	unclassified	Altered inheritance of mitochondria protein 32
TraesCS2B01G240200.2	1e-06	0.188934	0.171238	1.17353	unclassified	Beta-amylase
TraesCS2B01G240200.3	1e-06	0.046454	0.592507	0.92883	unclassified	Beta-amylase
TraesCS2B01G240600.1	0.291456	0.214943	0.188378	0.29068	B<-(A+B+D)	Basic helix-loop-helix transcription factor
TraesCS2B01G241200.3	0.456456	0.233411	1e-06	0.54071	unclassified	Glucan endo-1,3-beta-glucosidase 3
TraesCS2B01G241500.1	0.517796	0.025569	1e-06	0.46814	unclassified	Receptor-like protein kinase, putative,expressed
TraesCS1A01G210200.2	0.626906	0.1768	1e-06	0.92577	unclassified	Altered inheritance of mitochondria protein 32
TraesCS2B01G242100.3	1e-06	0.16959	0.035103	0.8287	unclassified	receptor kinase 1
TraesCS2B01G242200.1	2e-06	0.186546	0.197848	1.02479	unclassified	Cysteine-rich receptor kinase
TraesCS2B01G242700.1	0.019126	0.955486	0.025386	0.75116	unclassified	F-box/RNI-like/FBD-like domains-containing protein
TraesCS2B01G242900.1	0.423212	0.463525	0.113262	0.59352	B<-(A+B+D)	Superoxide dismutase [Mn] 2, mitochondrial
TraesCS2B01G243000.1	1e-06	0.337189	0.013275	0.52474	unclassified	Receptor-like protein kinase, putative,expressed
TraesCS2B01G243100.1	1e-06	0.406184	0.123341	0.61284	unclassified	Receptor protein kinase, putative
TraesCS2B01G243600.1	1e-06	0.2427	0.091403	0.34091	unclassified	Pre-rRNA-processing protein esf1
TraesCS2B01G243700.1	0.781004	0.070863	1e-06	0.50016	unclassified	Glycerol-3-phosphate acyltransferase 3
TraesCS2B01G243900.1	0.20284	0.087872	0.021095	0.75136	unclassified	NADH-quinone oxidoreductase subunit D
TraesCS2B01G244100.1	0.08677	1e-06	0.2453	1.59487	B<-(A+D)	Glutathione S-transferase
TraesCS2B01G244200.1	0.279421	0.302258	1e-06	0.63283	unclassified	Oral cancer overexpressed protein 1
TraesCS2B01G244600.1	1e-06	0.105483	0.366702	2.86203	unclassified	Isocitrate lyase
TraesCS2B01G245000.1	1e-06	0.290194	0.013682	0.36182	unclassified	TBC1 domain family member
TraesCS2B01G245100.1	1e-06	0.360642	0.108093	1.00341	unclassified	WAT1-related protein
TraesCS2B01G245300.2	1e-06	0.036314	0.361386	1.36067	unclassified	WAT1-related protein
TraesCS2B01G245600.1	1e-06	1e-06	0.272884	0.31867	B<-D	Protein disulfide isomerase
TraesCS2B01G245800.1	1e-06	0.273296	0.037726	0.49867	unclassified	CTD small phosphatase-like protein 2, putative
TraesCS2B01G245900.1	0.087554	1e-06	0.38935	1.43049	B<-(A+D)	Glucose-6-phosphate/phosphate translocator-like protein
TraesCS2B01G246100.1	0.197703	0.237498	1e-06	0.745	unclassified	Ras-related protein Rab-21
TraesCS2B01G246400.1	0.260374	0.200806	0.08543	0.74426	B<-(A+B+D)	Succinate dehydrogenase subunit 3
TraesCS1A01G210600.1	0.027728	0.237944	0.208427	0.3709	unclassified	Flavin-containing monooxygenase
TraesCS2B01G246600.1	0.111563	1e-06	0.198332	1.12777	B<-(A+D)	Protein kinase family protein / ankyrin repeat family protein
TraesCS2B01G247300.1	0.474036	1e-06	1e-06	1.39331	B<-A	Heat-shock protein, putative
TraesCS2B01G247700.2	1e-06	0.328333	0.010417	0.76024	unclassified	Protein DETOXIFICATION
TraesCS2B01G247800.1	0.1536	0.188971	0.075647	0.43772	B<-(A+B+D)	DUF4228 domain protein
TraesCS2B01G247900.1	0.044215	0.028228	0.23738	1.13119	unclassified	senescence regulator (Protein of unknown function, DUF584)
TraesCS1A01G210800.1	0.366716	1e-06	1e-06	0.56296	A<-A	Oxysterol-binding protein, expressed
TraesCS2B01G248400.1	0.133249	0.214656	1e-06	0.41975	unclassified	BNR/Asp-box repeat family protein
TraesCS2B01G248500.1	1e-06	0.171005	0.058189	0.62162	unclassified	28S ribosomal S34, mitochondrial
TraesCS2B01G248600.2	0.438662	1e-06	0.010182	0.79463	unclassified	RNA-binding protein
TraesCS2B01G248600.6	0.052976	0.213905	1e-06	0.61721	unclassified	RNA-binding protein
TraesCS1A01G211000.1	0.58419	1e-06	1e-06	1.16976	A<-A	Nitrate transporter 1.1
TraesCS2B01G249200.1	0.235646	1e-06	1e-06	0.33985	B<-A	Dof zinc finger protein
TraesCS2B01G249500.1	0.524417	0.080262	0.117344	0.35559	B<-(A+B+D)	SH3 domain-containing protein 1
TraesCS2B01G249600.3	0.297995	0.161714	2e-06	0.35401	unclassified	Myosin-1
TraesCS2B01G250400.1	0.364639	0.325689	0.117463	0.73371	B<-(A+B+D)	Filament-like plant protein
TraesCS1A01G211300.1	1e-06	0.198662	0.059505	0.39021	A<-(B+D)	QWRF motif protein (DUF566)
TraesCS2B01G250500.2	0.014033	0.405515	0.047882	1.02873	unclassified	C2 domain-containing protein
TraesCS2B01G251300.1	0.178884	0.272388	1e-06	0.45966	unclassified	RING/U-box superfamily protein
TraesCS2B01G251800.1	1e-06	0.305804	0.175538	0.29437	unclassified	Excitatory amino acid transporter 1
TraesCS2B01G251900.1	0.341482	1e-06	1e-06	0.36134	B<-A	Chromodomain helicase DNA binding protein, putative
TraesCS2B01G252200.1	0.319072	0.113892	1e-06	0.46011	unclassified	Peptide-N(4)-(N-acetyl-beta-glucosaminyl)asparagine amidase
TraesCS2B01G252200.2	1e-06	0.190476	0.120023	0.3698	unclassified	Peptide-N(4)-(N-acetyl-beta-glucosaminyl)asparagine amidase
TraesCS2B01G252900.1	1e-06	0.256769	0.283241	0.31967	unclassified	Nuclear pore complex protein Nup54
TraesCS1A01G211500.1	0.413388	1e-06	0.086339	1.26313	unclassified	Hexosyltransferase
TraesCS2B01G253000.2	1e-06	0.236957	0.09673	0.44227	unclassified	Tetratricopeptide repeat (TPR)-like superfamily protein
TraesCS2B01G253100.2	0.319194	1e-06	1e-06	0.38302	B<-A	Zeta-carotene desaturase
TraesCS2B01G253200.1	1e-06	0.174145	0.027981	0.22265	unclassified	ATP synthase epsilon chain
TraesCS2B01G253300.1	0.021582	0.482814	0.094568	0.42591	unclassified	alpha/beta-Hydrolases superfamily protein
TraesCS2B01G253400.1	0.46743	0.219571	0.056576	0.45077	B<-(A+B+D)	50S ribosomal protein L18
TraesCS2B01G253500.1	0.422312	1e-06	1e-06	0.45162	B<-A	GRAM domain family protein
TraesCS2B01G253600.3	0.079082	0.299621	1e-06	0.37205	unclassified	COP9 signalosome complex subunit 7
TraesCS7B01G265500.1	0.26447	0.105839	1e-06	0.42925	unclassified	ATP synthase subunit alpha
TraesCS1A01G212000.1	0.229811	0.199878	0.234978	0.57911	A<-(A+B+D)	Expansin protein
TraesCS2B01G253700.1	0.123343	0.088277	1e-06	0.33554	unclassified	Nucleobase ascorbate transporter
TraesCS2B01G253900.1	1e-06	0.201613	0.053001	0.35386	unclassified	Ubiquinol-cytochrome C chaperone family protein
TraesCS2B01G254000.1	0.266803	1e-06	1e-06	0.79059	B<-A	Calmodulin-binding transcription activator
TraesCS2B01G254000.2	0.120788	0.323599	1e-06	0.54591	unclassified	Calmodulin-binding transcription activator
TraesCS2B01G254100.1	0.060538	0.465979	1e-06	0.60397	unclassified	Calmodulin-binding transcription activator
TraesCS2B01G254400.1	0.234242	0.258165	1e-06	0.31621	unclassified	Mitochondrial import inner membrane translocase subunit Tim17/Tim22/Tim23 family protein
TraesCS2B01G254600.1	0.287159	0.374123	0.046004	0.65267	unclassified	Polynucleotidyl transferase, ribonuclease H-like superfamily protein
TraesCS2B01G254700.1	1e-06	0.442071	0.020171	0.23569	unclassified	Histone-lysine N-methyltransferase
TraesCS1A01G212300.1	0.179745	0.081917	0.215347	2.16486	A<-(A+B+D)	Expansin protein
TraesCS2B01G254900.2	0.009058	0.392472	1e-06	0.31882	B<-B	Regulator of chromosome condensation (RCC1) family protein
TraesCS2B01G255100.3	0.050584	0.271741	1e-06	0.35571	unclassified	RNA binding protein, putative
TraesCS2B01G255900.2	0.687501	0.107583	0.204915	1.06916	B<-(A+B+D)	Asparagine-tRNA ligase
TraesCS2B01G256000.1	1e-06	0.406643	0.190654	0.52403	unclassified	GrpE protein homolog
TraesCS2B01G256100.2	0.708465	0.150613	1e-06	0.51896	unclassified	Spindle and kinetochore-associated protein 1 like
TraesCS2B01G256100.3	0.68318	0.177828	0.13899	0.74233	B<-(A+B+D)	Spindle and kinetochore-associated protein 1 like
TraesCS2B01G256600.1	0.034572	0.843075	1e-06	0.6697	unclassified	Growth-regulating factor
TraesCS2B01G256800.1	2e-06	0.433845	2e-06	0.47964	B<-B	Malic enzyme
TraesCS1A01G212700.1	0.055146	0.154709	1e-06	0.7342	unclassified	Basic helix-loop-helix transcription factor
TraesCS2B01G257100.1	0.284705	0.432128	0.009365	0.35608	unclassified	Rho gtpase-activating protein
TraesCS2B01G257200.1	0.139925	0.107832	0.061557	0.37314	B<-(A+B+D)	Regulator of nonsense transcripts 1-like protein
TraesCS2B01G257300.1	1e-06	1e-06	0.317285	0.5098	B<-D	Polyribonucleotide nucleotidyltransferase, putative
TraesCS2B01G257400.1	0.62397	1e-06	0.000957	0.28572	B<-A	StAR-related lipid transfer protein
TraesCS2B01G257600.3	0.367411	1e-06	0.01798	0.34375	unclassified	RING/FYVE/PHD zinc finger protein, putative
TraesCS2B01G257700.1	0.30409	0.070268	0.091319	0.82291	B<-(A+B+D)	sporulation-specific protein
TraesCS2B01G257800.1	0.443455	0.103102	1e-06	0.329	unclassified	Pyruvate kinase
TraesCS2B01G258000.1	0.107403	0.391378	6e-06	0.83862	unclassified	Ypt/Rab-GAP domain of gyp1p superfamily protein
TraesCS2B01G258200.1	0.315014	0.388805	0.055412	0.37665	B<-(A+B+D)	WW domain-binding protein 11
TraesCS1A01G212700.2	0.210593	0.116862	1e-06	0.67788	unclassified	Basic helix-loop-helix transcription factor
TraesCS2B01G258400.1	0.349602	1e-06	1e-06	0.29088	B<-A	Splicing factor family protein
TraesCS2B01G258400.2	0.35957	1e-06	1e-06	0.27325	B<-A	Splicing factor family protein
TraesCS2B01G258500.1	1e-06	1e-06	0.202543	0.34012	B<-D	Kinase family protein
TraesCS2B01G259100.2	0.808277	0.008387	1e-06	0.50493	B<-A	NADH oxidoreductase F subunit
TraesCS2B01G259200.1	0.13727	0.038125	0.088048	0.44832	unclassified	MEI2-like 2
TraesCS2B01G259300.1	0.440117	0.068208	1e-06	0.4387	unclassified	HAUS augmin-like complex subunit 3
TraesCS2B01G259400.1	4e-06	0.441454	0.116454	0.74006	unclassified	RNA-binding protein
TraesCS2B01G259600.2	0.017862	0.52409	1e-06	0.4098	unclassified	ureidoglycine aminohydrolase
TraesCS2B01G259700.1	0.434019	0.322817	0.07002	0.35821	B<-(A+B+D)	Auxin efflux carrier component
TraesCS2B01G259800.1	0.44439	0.308537	2e-06	0.61316	unclassified	Heat shock 22 kDa protein
TraesCS2B01G260100.1	2e-06	0.007318	0.249656	0.37271	B<-D	Protein kinase family protein
TraesCS1A01G212800.2	1e-06	0.002155	0.204616	0.48814	A<-D	CCR4-NOT transcription complex subunit 1
TraesCS2B01G260300.2	0.339831	0.263332	1e-06	0.3556	unclassified	AT-rich interactive domain protein
TraesCS2B01G260500.1	0.096842	0.424804	2e-06	0.88443	unclassified	Thioredoxin
TraesCS2B01G260900.2	0.279914	1e-06	0.026697	0.32301	unclassified	Mediator of RNA polymerase II transcription subunit 14
TraesCS2B01G261000.1	0.097763	0.122045	1e-06	0.46101	unclassified	C2 calcium/lipid-binding and GRAM domain protein
TraesCS2B01G261100.1	0.24432	1e-06	1e-06	0.358	B<-A	Myc-type, basic helix-loop-helix (BHLH) domain-containing protein
TraesCS2B01G261200.1	2e-06	0.018849	0.26452	0.4346	unclassified	Ras-related protein
TraesCS2B01G261300.1	1e-06	0.20211	1e-06	0.2245	B<-B	RNA-binding family protein
TraesCS2B01G261400.1	1e-06	0.307553	1e-06	0.70126	B<-B	O-fucosyltransferase-like protein
TraesCS1A01G212900.1	0.207748	0.268618	0.163169	0.46788	A<-(A+B+D)	Lipoxygenase
TraesCS2B01G261700.1	0.136744	0.102482	1e-06	0.23889	unclassified	DDT domain-containing protein
TraesCS2B01G261900.1	0.130207	0.27143	0.023393	0.38674	unclassified	Endoplasmic reticulum metallopeptidase 1
TraesCS2B01G262200.1	0.145041	0.31145	1e-06	0.19244	unclassified	BTB-POZ and MATH domain protein
TraesCS2B01G262400.1	1e-06	0.198655	0.005254	0.27864	B<-B	Synaptotagmin-5
TraesCS1A01G213000.1	0.344617	0.240031	1e-06	0.83679	unclassified	Pyruvate kinase
TraesCS2B01G262600.1	1e-06	0.175686	0.209838	0.6049	unclassified	Ribosomal protein L15
TraesCS2B01G262700.1	0.04729	0.165582	0.069105	0.68063	unclassified	40S ribosomal protein S12
TraesCS2B01G262800.1	0.242312	0.315992	0.011902	0.5404	unclassified	Zinc finger A20 and AN1 domain stress-associated protein
TraesCS2B01G263500.4	1e-06	0.370235	0.004055	0.41157	B<-B	Ubiquitin carboxyl-terminal hydrolase, putative
TraesCS2B01G263700.1	1e-06	0.87948	1e-06	0.74897	B<-B	Syntaxin
TraesCS2B01G263800.1	0.073701	0.121228	0.108706	0.53087	B<-(A+B+D)	Glutaredoxin family protein, putative
TraesCS2B01G263900.1	1e-06	0.021483	0.281186	1.04208	unclassified	Fasciclin-like arabinogalactan protein
TraesCS2B01G264200.2	2e-06	0.119709	0.105644	0.36012	unclassified	Peroxisomal membrane protein 13
TraesCS2B01G265800.1	0.099959	0.253012	1e-06	0.36706	unclassified	TCP transcription factor
TraesCS2B01G266000.1	0.305674	0.087294	0.133829	1.07387	B<-(A+B+D)	Transporter
TraesCS2B01G266200.1	2e-06	0.121835	0.136796	0.53751	unclassified	MD-2-related lipid recognition domain-containing protein / ML domain-containing protein
TraesCS2B01G266500.1	1e-06	0.278228	0.100688	0.63544	unclassified	Outer envelope membrane protein 7
TraesCS1A01G026800.1	1e-06	1e-06	0.217975	0.45164	A<-D	Chymotrypsin inhibitor
TraesCS1A01G213300.1	0.049919	0.348355	1e-06	0.36805	unclassified	Tobamovirus multiplication 2B protein
TraesCS3A01G264700.1	0.3771	0.157145	1e-06	0.28202	unclassified	ATP synthase subunit beta
TraesCS2B01G267000.1	0.042283	1e-06	0.244719	0.55794	unclassified	Mitochondrial transcription termination factor family
TraesCS2B01G267300.1	0.264968	0.072877	1e-06	0.50505	unclassified	Pleckstrin-like (PH) domain protein
TraesCS1A01G213400.1	0.101143	0.10354	0.186248	0.29944	A<-(A+B+D)	S-adenosyl-L-methionine-dependent methyltransferases superfamily protein
TraesCS2B01G267700.1	0.355833	0.193829	2e-06	0.42813	unclassified	U4/U6 small nuclear ribonucleoprotein Prp31
TraesCS2B01G267800.1	0.159362	0.232274	2e-06	0.79399	unclassified	Reticulon-like protein
TraesCS2B01G267800.2	0.156149	0.246807	1e-06	0.47498	unclassified	Reticulon-like protein
TraesCS2B01G268000.1	1e-06	0.193099	0.017559	0.7933	unclassified	Aldo/keto reductase family-like protein
TraesCS2B01G268600.1	1e-06	0.12621	0.345476	0.96278	unclassified	Cytidylate kinase
TraesCS1A01G213500.1	0.070985	0.216013	1e-06	0.23452	unclassified	Replicase polyprotein 1ab
TraesCS2B01G269300.1	0.158424	1e-06	0.097006	0.9726	B<-(A+D)	3-oxo-5-alpha-steroid 4-dehydrogenase family protein
TraesCS2B01G269400.1	1e-06	0.281277	0.057534	0.33388	unclassified	Prefoldin subunit, putative
TraesCS2B01G269500.1	0.10427	0.109458	1e-06	0.41693	unclassified	Phosphoenolpyruvate carboxykinase [GTP]
TraesCS2B01G269700.1	1e-06	0.111526	0.111067	0.47562	unclassified	Pentatricopeptide repeat-containing protein
TraesCS2B01G270000.2	0.229181	0.223305	0.092765	0.36564	B<-(A+B+D)	Ubiquitin-conjugating enzyme, E2
TraesCS3B01G298000.1	1e-06	0.212204	0.003191	0.27195	B<-B	ATP synthase subunit beta
TraesCS1A01G213600.1	0.199407	1e-06	0.443899	0.61878	unclassified	Haloacid dehalogenase-like hydrolase family protein, putative, expressed
TraesCS2B01G270300.2	1e-06	0.087622	0.136187	0.99156	unclassified	Oxygen-evolving enhancer protein 1
TraesCS2B01G270400.1	0.234322	0.299621	0.20999	0.46229	B<-(A+B+D)	Ankyrin repeat family protein / regulator of chromosome condensation (RCC1) family protein
TraesCS2B01G270500.1	1e-06	0.291196	1e-06	0.51377	B<-B	Proline--tRNA ligase
TraesCS2B01G270500.2	1e-06	0.275591	1e-06	0.77388	B<-B	Proline--tRNA ligase
TraesCS2B01G270600.1	0.444347	1e-06	1e-06	0.44751	B<-A	Aldehyde oxidase, putative
TraesCS2B01G270700.1	0.052644	0.267887	1e-06	0.80804	unclassified	Neurofilament triplet M protein-like protein
TraesCS2B01G271200.1	0.112823	0.140523	2e-06	0.39007	unclassified	TatD family
TraesCS2B01G271500.1	0.40802	0.056583	1e-06	0.83781	unclassified	core-2/I-branching beta-1,6-N-acetylglucosaminyltransferase family protein
TraesCS2B01G271700.1	0.182253	1e-06	0.217189	0.8911	B<-(A+D)	Non-specific serine/threonine protein kinase
TraesCS2B01G271900.1	0.304381	1e-06	1e-06	0.85851	B<-A	Early-responsive to dehydration stress family protein
TraesCS2B01G272300.1	1e-06	0.379678	0.128415	1.67224	unclassified	Photosystem I reaction center subunit psaK
TraesCS2B01G272600.3	1e-06	0.347027	0.311044	0.48372	unclassified	WPP domain-associated protein
TraesCS2B01G273300.1	0.037424	0.169948	1e-06	0.30263	unclassified	ATP-dependent RNA helicase
TraesCS1A01G213900.3	0.41806	0.076404	0.206287	0.44821	A<-(A+B+D)	Dynamin, putative
TraesCS2B01G273500.1	1e-06	0.113144	0.304711	0.53896	unclassified	Basic helix-loop-helix transcription factor
TraesCS2B01G273800.2	0.183911	0.168176	1e-06	0.27206	unclassified	3'-5' exonuclease domain protein
TraesCS2B01G273900.1	1e-06	1e-06	0.308657	0.85209	B<-D	ATP synthase gamma chain
TraesCS2B01G274100.1	0.190508	1e-06	0.056553	0.47905	B<-(A+D)	Hydroxyproline-rich glycoprotein-like
TraesCS2B01G274200.1	1e-06	0.138031	0.368638	0.54861	unclassified	Autophagy-related protein
TraesCS2B01G274900.1	0.428015	0.008154	1e-06	0.52672	B<-A	Glucan endo-1,3-beta-glucosidase 3
TraesCS2B01G275000.1	0.241031	1e-06	0.046682	0.34774	unclassified	Methionine aminopeptidase
TraesCS1A01G214000.1	0.515171	1e-06	1e-06	0.44223	A<-A	Transposon protein
TraesCS2B01G275100.1	0.306827	0.234014	1e-06	1.49464	unclassified	Phosphoadenosine phosphosulfate reductase
TraesCS2B01G275200.1	2e-06	0.221697	2e-06	0.27575	B<-B	Protein PHLOEM PROTEIN 2-LIKE A10
TraesCS2B01G275300.2	1e-06	0.377582	1e-06	0.29649	B<-B	Phytosulfokines 3
TraesCS2B01G275400.1	1e-06	0.185976	0.032867	0.26543	unclassified	Chaperone protein DnaJ
TraesCS2B01G275500.1	0.504891	1e-06	0.012601	0.95154	unclassified	Glycine-rich protein
TraesCS2B01G275600.1	1e-06	0.319589	0.063016	0.79497	unclassified	Sodium/myo-inositol cotransporter 2
TraesCS2B01G275700.1	1e-06	0.514444	0.017485	0.36464	unclassified	WD40 repeat-like protein
TraesCS2B01G275900.1	1e-06	0.359817	1e-06	0.37278	B<-B	Plastid division protein PDV2
TraesCS2B01G276000.1	1e-06	0.303466	0.075975	0.45501	unclassified	HTH-type transcriptional regulator
TraesCS2B01G276200.1	0.379648	0.34696	0.133491	0.90362	B<-(A+B+D)	Eukaryotic translation initiation factor 3 subunit A
TraesCS1A01G214300.1	0.202528	0.15929	0.007108	0.41625	unclassified	Camphor resistance CrcB family protein
TraesCS2B01G276300.2	0.367598	0.287392	0.147827	0.39757	B<-(A+B+D)	tRNA dimethylallyltransferase
TraesCS2B01G277100.1	0.100623	0.390017	1e-06	0.50044	unclassified	F-box family protein
TraesCS2B01G277300.1	0.18148	0.15304	0.128947	1.20427	B<-(A+B+D)	Two-component response regulator
TraesCS2B01G278000.1	0.447663	1e-06	0.028301	0.425	unclassified	helicase with zinc finger protein
TraesCS2B01G278200.1	0.109448	1e-06	0.133319	0.42675	B<-(A+D)	Ribonuclease
TraesCS2B01G278400.1	0.187622	0.02798	0.079681	2.1078	unclassified	Autophagy-related protein 2
TraesCS2B01G278700.1	0.256402	0.081059	1e-06	0.87304	unclassified	Protein kinase
TraesCS2B01G278700.2	0.114269	0.645617	0.077035	0.97694	B<-(A+B+D)	Protein kinase
TraesCS2B01G278700.4	0.228119	0.428347	0.078679	1.9077	B<-(A+B+D)	Protein kinase
TraesCS2B01G278800.2	0.167773	0.208602	1e-06	0.65731	unclassified	Protein C2-DOMAIN ABA-RELATED 5
TraesCS1A01G215100.1	1e-06	0.301822	1e-06	0.42165	A<-B	RING/U-box superfamily protein
TraesCS2B01G278800.3	0.038061	0.164927	0.069716	0.5322	unclassified	Protein C2-DOMAIN ABA-RELATED 5
TraesCS2B01G279500.1	0.469929	0.005915	1e-06	0.31239	B<-A	zinc finger CCCH domain protein
TraesCS2B01G279600.1	1e-06	0.358508	1e-06	0.2839	B<-B	Eukaryotic translation initiation factor 5A
TraesCS2B01G280000.1	0.014345	1e-06	0.223475	0.37617	unclassified	Protein kish
TraesCS2B01G280200.1	0.658953	0.149109	0.058082	0.39467	B<-(A+B+D)	Purple acid phosphatase
TraesCS1A01G001300.1	0.198393	0.026748	1e-06	1.75692	unclassified	lectin protein kinase family protein
TraesCS1A01G215400.1	0.305	1e-06	1e-06	0.61782	A<-A	Pleckstrin homology (PH) domain-containing protein
TraesCS2B01G280600.1	0.041487	5e-06	0.235799	1.75268	unclassified	Aminotransferase
TraesCS2B01G280600.2	0.001394	0.408256	1e-06	0.50811	B<-B	Aminotransferase
TraesCS2B01G281100.3	0.196868	0.246944	0.08176	0.4077	B<-(A+B+D)	Haloacid dehalogenase-like hydrolase (HAD) superfamily protein
TraesCS2B01G281500.1	0.117389	0.384943	2e-06	0.41287	unclassified	RNA polymerase-associated protein LEO1
TraesCS2B01G281600.2	0.206451	0.155903	1e-06	0.33938	unclassified	Nipped-B-like protein
TraesCS2B01G282300.1	0.182171	0.041679	0.036351	0.32842	unclassified	U3 small nucleolar RNA-associated protein 6-like protein
TraesCS1A01G379000.1	0.498883	0.197803	1e-06	0.51266	unclassified	ATP synthase subunit beta
TraesCS2B01G284400.1	0.297406	0.224106	0.023228	0.69459	unclassified	Calcineurin-like metallo-phosphoesterase superfamily
TraesCS2B01G285200.1	1e-06	0.298195	0.063142	0.2413	unclassified	DDRGK domain-containing protein 1
TraesCS2B01G285400.1	0.051018	0.032152	0.265803	0.47951	unclassified	Glutamate receptor
TraesCS2B01G285600.1	0.014527	1e-06	0.25382	0.31816	unclassified	26S proteasome non-ATPase regulatory subunit-like protein
TraesCS2B01G285800.2	0.303698	0.151485	0.026962	0.38307	unclassified	Serine/threonine-protein phosphatase 7 long form
TraesCS2B01G285900.2	5e-06	0.194906	0.145187	0.67529	unclassified	tobamovirus multiplication 1
TraesCS2B01G287200.1	0.060036	0.23199	0.029524	0.86724	unclassified	Proline transporter
TraesCS2B01G287400.2	1e-06	0.250238	1e-06	0.40093	B<-B	flocculation protein
TraesCS2B01G287500.1	0.056996	0.264955	1e-06	0.94113	unclassified	Glycogen synthase
TraesCS2B01G287600.1	1e-06	1e-06	0.278549	1.02603	B<-D	Pyridoxal 5'-phosphate synthase subunit PdxS
TraesCS2B01G287700.1	0.343351	0.138649	1e-06	0.35327	unclassified	carbohydrate esterase, putative (DUF303)
TraesCS2B01G287800.1	1e-06	0.211892	1e-06	0.40486	B<-B	tRNA-dihydrouridine synthase
TraesCS2B01G287900.1	1e-06	0.353177	1e-06	0.33102	B<-B	Uridine kinase
TraesCS2B01G288100.1	0.030829	0.162898	0.130341	0.82711	unclassified	CASP-like protein
TraesCS2B01G288300.1	0.455164	0.138467	1e-06	0.9656	unclassified	Flowering promoting factor-like 1
TraesCS2B01G289000.1	0.439286	0.144632	1e-06	0.58201	unclassified	WRKY transcription factor
TraesCS2B01G289000.2	0.465113	1e-06	1e-06	0.57392	B<-A	WRKY transcription factor
TraesCS2B01G289200.1	0.279947	0.005038	2e-06	0.63395	B<-A	Ribonuclease P/MRP protein subunit POP5
TraesCS2B01G289900.1	0.077888	1e-06	0.295263	1.94045	B<-(A+D)	Basic helix-loop-helix (BHLH) Transcription Factor
TraesCS2B01G290000.1	1e-06	0.354622	1e-06	0.84784	B<-B	Core-2/I-branching beta-1,6-N-acetylglucosaminyltransferase family protein, putative
TraesCS2B01G290200.1	2e-06	0.082954	0.12827	0.66033	unclassified	Methionine-tRNA ligase, putative
TraesCS1A01G215900.1	0.11923	1e-06	0.120962	0.88009	unclassified	Kinase family protein
TraesCS2B01G290300.1	0.30517	0.011559	1e-06	0.27179	unclassified	Oligoribonuclease
TraesCS2B01G290400.1	0.363265	0.197839	1e-06	0.46933	unclassified	UDP-N-acetylglucosamine--N-acetylmuramyl-(Pentapeptide) pyrophosphoryl-undecaprenol N-acetylglucosamine transferase
TraesCS2B01G290500.1	0.205918	1e-06	0.237077	0.86613	B<-(A+D)	Protein kinase family protein
TraesCS2B01G290700.1	1e-06	1e-06	0.301185	0.55343	B<-D	Preprotein translocase subunit SECE1
TraesCS2B01G290800.2	0.477515	2e-06	2e-06	0.32854	B<-A	Electron transport complex subunit RsxC
TraesCS2B01G291600.1	0.247196	0.307537	0.29961	0.75983	B<-(A+B+D)	50S ribosomal protein L27
TraesCS1A01G216300.1	0.36352	1e-06	0.134419	0.31621	unclassified	Trihelix transcription factor
TraesCS2B01G292200.2	0.310013	1e-06	0.061665	0.47567	B<-(A+D)	Prolyl 4-hydroxylase subunit alpha-1
TraesCS2B01G292400.1	2e-06	0.260108	0.022088	0.28663	unclassified	MAU2 chromatid cohesion factor
TraesCS2B01G292600.1	0.136058	0.767948	0.016993	0.74248	unclassified	Protein PRD1
TraesCS1A01G216700.1	0.58542	1e-06	0.116116	0.39629	unclassified	Imidazoleglycerol-phosphate dehydratase
TraesCS2B01G292700.3	1e-06	0.0995	0.175179	0.6674	unclassified	Allantoinase
TraesCS2B01G292800.1	0.11367	0.313369	1e-06	0.32493	unclassified	Protein embryo defective 1674
TraesCS2B01G293500.2	0.145658	0.23004	1e-06	0.89219	unclassified	Tetratricopeptide repeat (TPR)-containing protein
TraesCS2B01G293800.1	2e-06	0.183328	0.122128	0.8775	unclassified	40S ribosomal protein S8
TraesCS2B01G293800.3	2e-06	0.015413	0.290219	0.51514	unclassified	40S ribosomal protein S8
TraesCS2B01G294000.1	1e-06	0.353718	0.047406	0.35895	unclassified	DEAD-box ATP-dependent RNA helicase
TraesCS2B01G294500.1	0.015343	1e-06	0.199387	0.70481	unclassified	Peptidylprolyl isomerase
TraesCS1A01G216800.1	0.399348	0.246986	0.178615	0.37978	A<-(A+B+D)	Mediator of RNA polymerase II transcription subunit 31
TraesCS2B01G294600.1	0.0454	1e-06	0.184193	0.39887	unclassified	Pentatricopeptide repeat-containing protein
TraesCS2B01G295000.1	1e-06	0.271514	0.059459	0.71534	unclassified	DNA-directed RNA polymerase subunit beta
TraesCS2B01G295300.1	1e-06	0.132867	0.247288	0.88253	unclassified	Alcohol dehydrogenase 3
TraesCS2B01G295600.1	0.383215	0.417981	0.054291	0.63956	B<-(A+B+D)	Ta11-like non-LTR retrotransposon
TraesCS2B01G296000.1	0.204317	0.38552	0.134558	0.92658	B<-(A+B+D)	Protein DETOXIFICATION
TraesCS2B01G296000.2	0.041127	0.466251	0.078965	0.60869	unclassified	Protein DETOXIFICATION
TraesCS2B01G296100.1	0.221728	1e-06	0.081357	0.68256	B<-(A+D)	Protein DETOXIFICATION
TraesCS1A01G216900.1	0.277242	0.227071	0.009163	0.27266	unclassified	RNA-binding KH domain-containing protein
TraesCS2B01G296300.1	1e-06	0.448851	0.055105	0.42641	unclassified	LURP-one-like protein
TraesCS2B01G296400.1	0.248147	0.197953	0.097827	0.4599	B<-(A+B+D)	Mitochondrial import inner membrane translocase subunit Tim17/Tim22/Tim23 family protein
TraesCS2B01G296500.1	0.336652	0.108429	1e-06	0.41015	unclassified	3-oxoacyl-reductase
TraesCS2B01G296700.1	0.012007	0.495356	0.101046	0.9064	unclassified	Eukaryotic translation initiation factor 3 subunit H
TraesCS2B01G296700.3	0.069738	0.406214	1e-06	0.34418	unclassified	Eukaryotic translation initiation factor 3 subunit H
TraesCS2B01G296900.1	1e-06	0.489269	0.060956	0.37881	unclassified	NudC domain-containing protein 2
TraesCS2B01G297000.1	0.569761	0.088379	0.014995	0.32406	unclassified	TBC1 domain family member
TraesCS1A01G027200.1	0.424799	0.115634	0.266515	1.12446	A<-(A+B+D)	General transcription factor IIH subunit 5
TraesCS1A01G217100.1	0.399957	0.119237	0.054345	0.76032	A<-(A+B+D)	PRA1 family protein
TraesCS2B01G297700.1	1e-06	0.463762	1e-06	0.81082	B<-B	RPM1-interacting protein 4
TraesCS2B01G298000.1	1e-06	0.13824	0.156886	0.85997	unclassified	Acyl-[acyl-carrier-protein] desaturase
TraesCS2B01G298200.1	0.273264	1e-06	0.080369	0.89756	B<-(A+D)	Nodulation receptor kinase
TraesCS2B01G298900.1	1e-06	0.258018	0.184074	0.44224	unclassified	Exocyst complex component, putative
TraesCS2B01G299000.1	0.293488	1e-06	0.507907	0.9048	B<-(A+D)	SNF1-related protein kinase regulatory subunit gamma 1
TraesCS1A01G217200.1	1e-06	1e-06	0.231538	0.56539	A<-D	Nucleoside diphosphate kinase
TraesCS2B01G299300.1	1e-06	0.233127	1e-06	0.31066	B<-B	Vacuolar sorting-associated protein 11-like protein
TraesCS2B01G300000.1	0.052314	0.28701	1e-06	0.84192	unclassified	Zinc finger family protein
TraesCS2B01G300100.1	0.03987	0.354276	0.131644	0.41091	unclassified	UPF0250 protein mma_3250
TraesCS2B01G300200.1	1e-06	0.056944	0.205898	0.5836	unclassified	Isocitrate lyase
TraesCS2B01G300200.2	0.549444	0.162012	3e-06	0.66224	unclassified	Isocitrate lyase
TraesCS1A01G217300.1	0.715323	0.175418	1e-06	0.51322	unclassified	Peptide methionine sulfoxide reductase MsrA
TraesCS2B01G300800.1	1e-06	0.251823	1e-06	0.41592	B<-B	Calmodulin-binding transcription activator
TraesCS2B01G300900.1	0.14124	0.197831	1e-06	0.29235	unclassified	Mediator of RNA polymerase II transcription subunit 30
TraesCS2B01G301000.2	1e-06	0.160801	0.171999	0.61003	unclassified	Nodulin-like / Major Facilitator Superfamily protein
TraesCS3D01G250900.1	0.05737	0.191417	0.081005	0.5911	D<-(A+B+D)	ATP synthase subunit beta
TraesCS2B01G301600.1	1e-06	0.309325	1e-06	0.69585	B<-B	Heavy metal-associated protein
TraesCS2B01G301800.1	1e-06	0.03488	0.376678	1.24076	unclassified	Yellow stripe-like transporter 12
TraesCS2B01G302400.2	1e-06	0.21909	1e-06	0.50385	B<-B	Bifunctional uridylyltransferase/uridylyl-removing enzyme
TraesCS2B01G302600.1	0.024528	0.267698	2e-06	0.35009	unclassified	Membrane-anchored ubiquitin-fold protein
TraesCS2B01G303000.1	0.104269	0.423577	0.050534	0.39301	B<-(A+B+D)	ATP-dependent helicase/nuclease subunit A
TraesCS2B01G303100.1	1e-06	0.255841	0.023601	0.60871	unclassified	Hydroxyproline-rich glycoprotein-like
TraesCS2B01G303600.1	1e-06	0.00417	0.297717	1.31947	B<-D	Jasmonate ZIM domain protein
TraesCS2B01G303800.1	0.138102	0.273576	1e-06	0.41033	unclassified	Multifunctional CCA protein
TraesCS2B01G304100.1	1e-06	0.176303	0.027664	0.51916	unclassified	Heavy-metal-associated domain-containing family protein
TraesCS2B01G304200.1	0.221935	0.150669	0.006586	0.39925	unclassified	ATP-dependent Clp protease ATP-binding subunit ClpB
TraesCS2B01G304300.3	0.394101	0.055179	1e-06	0.40828	unclassified	WD-40 repeat family protein / beige-like protein
TraesCS1A01G218000.1	0.352104	0.212504	1e-06	0.49802	unclassified	Palmitoyl-protein thioesterase 1
TraesCS2B01G304900.1	1e-06	0.281373	0.049118	0.4625	unclassified	Glycine--tRNA ligase
TraesCS2B01G305000.1	1e-06	0.286714	0.072586	0.25443	unclassified	Cytochrome b-c1 complex subunit Rieske, mitochondrial
TraesCS2B01G305100.1	1e-06	0.423062	0.02902	0.3537	unclassified	glycosyltransferase family exostosin protein
TraesCS2B01G305800.1	1e-06	0.247059	1e-06	0.43945	B<-B	5'-AMP-activated protein kinase subunit gamma
TraesCS2B01G305800.2	1e-06	0.474973	1e-06	0.41655	B<-B	5'-AMP-activated protein kinase subunit gamma
TraesCS2B01G305800.6	2e-06	0.302431	0.01675	0.52735	unclassified	5'-AMP-activated protein kinase subunit gamma
TraesCS2B01G305900.1	1e-06	0.057479	0.218155	1.14842	unclassified	Potassium transporter
TraesCS2B01G306200.1	1e-06	0.425515	0.19706	0.31325	unclassified	DNA cross-link repair protein
TraesCS2B01G306400.1	1e-06	0.395697	0.040096	0.24657	unclassified	Alpha-amylase
TraesCS2B01G306500.1	0.118262	0.3087	0.052212	0.55584	B<-(A+B+D)	SBP (S-ribonuclease-binding protein) family protein, putative
TraesCS2B01G306600.1	0.116538	0.261053	0.09039	0.83885	B<-(A+B+D)	SBP (S-ribonuclease binding protein) family protein
TraesCS2B01G306700.1	0.589075	0.204755	1e-06	0.45597	unclassified	OTU domain-containing protein
TraesCS1A01G218400.2	0.610662	1e-06	1e-06	0.6995	A<-A	Zinc import ATP-binding protein ZnuC
TraesCS2B01G306800.1	0.147597	0.167546	1e-06	0.38202	unclassified	NAD(P)-binding rossmann-fold protein
TraesCS2B01G306900.1	0.465056	1e-06	0.039072	0.71687	unclassified	Zinc finger A20 and AN1 domain-containing stress-associated protein 1
TraesCS2B01G307000.1	0.416916	1e-06	0.10817	0.39882	B<-(A+D)	Protein phosphatase 2C containing protein
TraesCS2B01G307100.1	0.553698	0.079654	0.098614	0.91513	B<-(A+B+D)	Serine-rich family protein
TraesCS2B01G307300.1	0.148338	0.134036	1e-06	0.28845	unclassified	Acetyl-coenzyme A synthetase
TraesCS2B01G307400.1	0.213755	1e-06	0.010063	0.49445	unclassified	Heparan-alpha-glucosaminide N-acetyltransferase
TraesCS2B01G307600.1	1e-06	0.098077	0.201639	0.50214	unclassified	Mitochondrial import inner membrane translocase subunit TIM22
TraesCS2B01G308000.2	0.373394	0.214315	0.13987	0.69557	B<-(A+B+D)	Initiation factor 4F subunit (DUF1350)
TraesCS2B01G308200.1	0.022564	0.239501	1e-06	0.55551	unclassified	Uridylate kinase
TraesCS2B01G308300.1	0.101433	0.381768	0.118996	0.97075	B<-(A+B+D)	Target of rapamycin complex 2 subunit MAPKAP1
TraesCS2B01G308500.1	0.284818	1e-06	0.143489	0.9221	B<-(A+D)	Arogenate dehydratase
TraesCS2B01G308600.1	0.007441	0.093511	0.260549	0.45385	unclassified	Histidinol dehydrogenase
TraesCS2B01G308600.3	0.191174	0.488988	0.005375	0.85392	unclassified	Histidinol dehydrogenase
TraesCS2B01G309100.1	1e-06	0.158888	0.122534	0.43641	unclassified	DNA-binding protein
TraesCS2B01G309400.3	0.023052	0.235877	1e-06	0.24056	unclassified	RNA polymerase II C-terminal domain phosphatase-like protein
TraesCS2B01G309600.1	1e-06	0.264127	0.020669	0.60751	unclassified	Serine/threonine-protein phosphatase
TraesCS2B01G309700.1	1e-06	0.156921	0.07624	0.2693	unclassified	Histone deacetylase
TraesCS2B01G309900.1	0.196516	0.446107	1e-06	0.58867	unclassified	Protein kinase
TraesCS2B01G310200.1	2e-06	0.722176	2e-06	0.67797	B<-B	Transmembrane protein, putative
TraesCS2B01G310800.1	1e-06	0.259542	0.037648	0.76808	unclassified	Alpha/beta-Hydrolases superfamily protein
TraesCS1A01G027500.1	0.673975	0.226396	0.099628	0.42816	A<-(A+B+D)	Guanine nucleotide-binding protein G(k) subunit alpha
TraesCS1A01G218800.1	0.248222	1e-06	0.310919	0.84565	unclassified	MYB-related transcription factor
TraesCS2B01G310900.2	0.272478	0.121938	1e-06	0.56267	unclassified	Cell division protein ftsZ
TraesCS2B01G311000.1	0.026843	0.211763	0.008925	0.78653	unclassified	Oxysterol-binding protein 11
TraesCS2B01G311200.1	0.36175	1e-06	1e-06	0.63394	B<-A	Glucan endo-1,3-beta-glucosidase, putative
TraesCS2B01G312000.1	2e-06	0.073027	0.149016	0.36267	unclassified	30S ribosomal protein S11
TraesCS2B01G312100.2	0.232201	0.323576	0.067672	0.49236	B<-(A+B+D)	Mitochondrial fission protein ELM1
TraesCS1A01G218900.1	0.728019	1e-06	1e-06	0.4425	A<-A	Dual specificity protein phosphatase
TraesCS2B01G312600.1	1e-06	0.048658	0.299782	1.7232	unclassified	Photosystem I subunit O
TraesCS2B01G312800.1	1e-06	0.241229	1e-06	0.43111	B<-B	RING/U-box superfamily protein
TraesCS2B01G313000.2	1e-06	0.264853	0.474537	0.69182	unclassified	HVA22-like protein
TraesCS2B01G313000.3	0.101283	0.038423	0.119878	0.41097	unclassified	HVA22-like protein
TraesCS2B01G313500.1	0.205101	2e-06	2e-06	0.67151	B<-A	FAM210B-like protein
TraesCS2B01G313600.2	1e-06	0.234522	0.0524	0.28989	unclassified	Transcription factor
TraesCS2B01G313700.1	1e-06	0.231626	0.001544	0.77769	B<-B	Peroxiredoxin
TraesCS1A01G219000.1	1e-06	0.332607	0.151408	0.31097	A<-(B+D)	Cotton fiber protein
TraesCS2B01G314500.1	1e-06	0.202234	0.106624	0.41392	unclassified	U-box domain-containing family protein
TraesCS2B01G314600.1	1e-06	0.328859	0.096774	0.43587	unclassified	VQ motif family protein
TraesCS2B01G314700.1	1e-06	0.138878	0.193734	0.36949	unclassified	WD-repeat protein, putative
TraesCS2B01G315100.1	0.020357	0.251341	0.051063	0.62415	unclassified	U-box domain containing protein
TraesCS2B01G315300.1	1e-06	0.309959	0.103369	0.71102	unclassified	Histidine decarboxylase
TraesCS1A01G219400.1	1e-06	0.155458	0.301791	0.51325	A<-(B+D)	Myb transcription factor
TraesCS2B01G315800.2	0.367154	0.143368	1e-06	0.85089	unclassified	Nucleobase ascorbate transporter
TraesCS2B01G316300.2	0.081999	0.172932	0.02975	0.28877	unclassified	Ubiquitin interaction motif-containing family protein
TraesCS2B01G316300.4	0.246935	1e-06	0.011442	0.47934	unclassified	Ubiquitin interaction motif-containing family protein
TraesCS2B01G316400.1	1e-06	1e-06	0.232405	0.33453	B<-D	Exocyst complex component, putative
TraesCS2B01G316500.1	1e-06	0.04977	0.190011	0.8872	unclassified	Plastid-lipid associated protein PAP / fibrillin family protein
TraesCS2B01G317300.1	1e-06	0.214118	0.195683	0.32995	unclassified	Phosphatidylinositol:ceramide inositolphosphotransferase
TraesCS2B01G317500.2	1e-06	0.257757	1e-06	1.74532	B<-B	Disease resistance protein (TIR-NBS-LRR class) family
TraesCS2B01G317600.1	1e-06	0.121738	0.118868	1.63609	unclassified	Abscisic stress ripening
TraesCS1A01G220200.2	0.139328	0.218875	0.098261	0.49312	A<-(A+B+D)	Autophagy-related protein 3
TraesCS2B01G317800.2	1e-06	0.230293	0.024532	0.26857	unclassified	DNA/RNA-binding protein Alba-like protein
TraesCS2B01G318100.1	0.161563	0.024592	0.314429	1.2156	unclassified	Cellulose synthase family protein, expressed
TraesCS2B01G318300.2	0.110354	0.038527	0.532605	0.65307	unclassified	Nicotinate phosphoribosyltransferase
TraesCS2B01G318600.1	0.25066	0.442299	1e-06	0.91651	unclassified	PI-PLC X domain-containing protein
TraesCS2B01G319700.1	0.018857	0.233441	1e-06	0.49213	unclassified	Subtilisin-like protease
TraesCS2B01G319800.1	0.25753	0.193439	1e-06	0.29455	unclassified	Zinc finger C-x8-C-x5-C-x3-H type family protein
TraesCS2B01G320000.1	0.002133	0.461582	1e-06	0.73371	B<-B	GrpE protein homolog
TraesCS2B01G320200.1	1e-06	0.306942	0.072388	0.37259	unclassified	Acyl-CoA N-acyltransferases (NAT) superfamily protein
TraesCS2B01G320300.1	0.277842	0.223705	0.1086	0.55936	B<-(A+B+D)	ADP-ribosylation factor GTPase-activating protein AGD3
TraesCS2B01G320300.2	1e-06	0.183412	0.025121	0.50623	unclassified	ADP-ribosylation factor GTPase-activating protein AGD3
TraesCS2B01G320900.1	0.045106	0.297663	0.057361	0.65643	unclassified	Neutral/alkaline invertase
TraesCS2B01G321100.1	0.113917	2e-06	0.102369	0.37567	B<-(A+D)	SLL1 protein
TraesCS3D01G264800.2	0.417218	1e-06	0.041321	0.30852	unclassified	ATP synthase subunit beta
TraesCS1A01G220500.1	0.810948	1e-06	1e-06	0.51166	A<-A	Cell number regulator 6
TraesCS2B01G321300.1	0.032459	0.180844	0.011088	0.33406	unclassified	Etoposide-induced protein
TraesCS2B01G322000.1	1e-06	0.328155	0.131218	0.31126	unclassified	tRNA-2-methylthio-N(6)-dimethylallyladenosine synthase
TraesCS2B01G322200.1	1e-06	0.336284	1e-06	0.40034	B<-B	zinc finger homeodomain 1
TraesCS2B01G322400.1	0.362489	0.083093	1e-06	0.51015	unclassified	Peroxidase
TraesCS2B01G322500.2	1e-06	0.246194	0.097847	0.64956	unclassified	PsbP domain protein
TraesCS2B01G322900.1	0.184018	0.131344	2e-06	0.48598	unclassified	Thioesterase family protein
TraesCS1A01G220800.1	0.174705	0.26304	1e-06	0.35417	unclassified	L18 ribosomal protein Heart Stopper
TraesCS2B01G323500.1	1e-06	0.41714	1e-06	0.62169	B<-B	NAC domain-containing protein
TraesCS2B01G323500.2	1e-06	0.314315	1e-06	1.14239	B<-B	NAC domain-containing protein
TraesCS2B01G323700.1	0.029862	1e-06	0.185594	0.44617	unclassified	protein kinase family protein
TraesCS2B01G324100.1	0.100591	0.279259	1e-06	0.30728	unclassified	transmembrane protein
TraesCS1A01G221000.1	0.501591	0.08702	1e-06	1.00576	unclassified	D-3-phosphoglycerate dehydrogenase
TraesCS2B01G324700.1	0.241587	0.493397	1e-06	0.26348	unclassified	DDT domain-containing protein
TraesCS2B01G324800.2	0.104242	0.211858	4e-06	0.6427	unclassified	Coiled-coil domain-containing protein
TraesCS2B01G325600.8	0.262488	0.101724	1e-06	0.55563	unclassified	Regulator of nonsense transcripts UPF3
TraesCS1A01G221100.3	0.214598	1e-06	0.097102	0.57496	unclassified	Agenet domain containing protein, expressed
TraesCS2B01G326300.2	0.221765	0.197786	0.162373	0.70197	B<-(A+B+D)	Cleft lip and palate transmembrane 1
TraesCS2B01G326700.2	0.404013	0.181346	0.063899	0.93573	B<-(A+B+D)	Acyl-CoA N-acyltransferase
TraesCS2B01G326700.3	0.278714	0.077407	1e-06	0.49187	unclassified	Acyl-CoA N-acyltransferase
TraesCS2B01G326900.1	0.114233	0.339906	0.075952	0.6644	B<-(A+B+D)	Chloride channel protein
TraesCS2B01G327100.1	1e-06	0.254821	0.181956	0.47697	unclassified	DUF538 family protein, putative (Protein of unknown function, DUF538)
TraesCS6B01G218100.1	0.396079	0.389173	1e-06	0.46587	unclassified	ATP synthase subunit beta
TraesCS1A01G221200.1	0.482755	1e-06	0.062716	0.48391	unclassified	2-oxoglutarate (2OG) and Fe(II)-dependent oxygenase superfamily protein
TraesCS2B01G327800.1	0.144831	0.275933	0.01868	0.64639	unclassified	Glutathione S-transferase family protein
TraesCS2B01G328500.3	1e-06	0.245671	1e-06	0.66394	B<-B	60 kDa chaperonin
TraesCS2B01G328800.1	1e-06	0.331871	0.050449	0.42653	unclassified	Acyl-CoA N-acyltransferase with RING/FYVE/PHD-type zinc finger protein
TraesCS2B01G328900.1	1e-06	0.336745	0.042035	0.41849	unclassified	Calmodulin binding protein-like protein
TraesCS2B01G328900.2	0.141014	0.309722	1e-06	0.46734	unclassified	Calmodulin binding protein-like protein
TraesCS2B01G328900.3	1e-06	0.151683	0.050931	0.42302	unclassified	Calmodulin binding protein-like protein
TraesCS1B01G400300.1	0.329997	0.25182	0.035465	0.61246	unclassified	ATP synthase subunit beta
TraesCS1A01G221400.1	0.174329	0.115394	1e-06	1.07247	unclassified	Metalloendoproteinase 1, putative
TraesCS2B01G330200.1	1e-06	1e-06	0.363205	0.33534	B<-D	Pectinesterase inhibitor
TraesCS2B01G331500.1	0.560234	1e-06	0.048	0.45391	unclassified	NAD(P)H-quinone oxidoreductase subunit 2, chloroplastic
TraesCS2B01G332200.1	1e-06	0.505942	0.008594	1.29174	B<-B	F-box protein family-like
TraesCS2B01G332500.1	0.195326	0.128126	1e-06	0.41312	unclassified	Mediator of RNA polymerase II transcription subunit 13
TraesCS2B01G332700.1	0.182886	0.332153	0.065454	0.77857	B<-(A+B+D)	Protein kinase superfamily protein
TraesCS2B01G332900.1	0.000907	0.365185	0.273359	0.54364	unclassified	Signal peptidase subunit-25
TraesCS2B01G333300.1	2e-06	2e-06	0.221523	0.5775	B<-D	Peptidylprolyl isomerase
TraesCS2B01G333400.1	0.335823	1e-06	1e-06	0.27382	B<-A	Pentatricopeptide repeat-containing protein
TraesCS2B01G333600.1	0.207325	0.072168	0.266365	0.78417	B<-(A+B+D)	Lipoxygenase
TraesCS2B01G333900.1	0.194512	0.278144	1e-06	1.29883	unclassified	Reductase 1
TraesCS1A01G221700.1	0.19064	1e-06	0.014664	0.85367	unclassified	Alpha/beta hydrolase related protein
TraesCS2B01G334400.1	0.661666	0.041936	2e-06	0.41728	unclassified	mediator of RNA polymerase II transcription subunit-like protein
TraesCS2B01G334800.1	0.500745	0.295844	0.074475	0.80046	B<-(A+B+D)	Gamma-glutamylcyclotransferase
TraesCS2B01G335200.2	0.16234	0.372954	1e-06	0.39208	unclassified	Phosphatase 2C family protein
TraesCS2B01G335400.1	0.305989	1e-06	0.010953	0.51033	unclassified	Zeaxanthin epoxidase, chloroplastic
TraesCS2B01G335400.2	0.138276	0.442129	1e-06	0.67935	unclassified	Zeaxanthin epoxidase, chloroplastic
TraesCS2B01G335500.1	0.055087	0.149127	0.268087	0.57144	B<-(A+B+D)	Phosphate carrier protein, mitochondrial
TraesCS2B01G335600.1	0.965658	1e-06	0.03434	0.34017	unclassified	alpha/beta-Hydrolases superfamily protein
TraesCS2B01G335800.1	1e-06	0.255396	0.089288	1.19357	unclassified	Zinc finger protein
TraesCS2B01G336000.1	0.010786	0.031646	0.375983	1.04081	unclassified	Dihydrofolate reductase
TraesCS2B01G336100.1	0.28309	0.088603	1e-06	0.65397	unclassified	Dihydrofolate reductase
TraesCS2B01G336100.2	0.002111	0.252947	1e-06	0.40653	B<-B	Dihydrofolate reductase
TraesCS2B01G336200.1	0.245233	0.03966	1e-06	0.4424	unclassified	Pentatricopeptide repeat-containing protein
TraesCS1A01G221900.1	0.29292	1e-06	1e-06	0.4595	A<-A	Dehydration responsive element-binding factor protein
TraesCS2B01G336400.1	0.101961	0.076501	0.114415	0.48856	B<-(A+B+D)	Ring finger protein, putative
TraesCS2B01G336600.1	1e-06	0.108033	0.680655	0.46159	unclassified	Plastid-targeted protein 2
TraesCS2B01G336700.1	1e-06	0.357948	0.035275	1.3631	unclassified	Cytoplasmic dynein 2 heavy chain 1
TraesCS2B01G336800.1	1e-06	0.41296	0.000731	2.72231	B<-B	Phage capsid scaffolding protein (GPO) serine peptidase
TraesCS2B01G336900.1	1e-06	0.454243	0.033965	2.09579	unclassified	Phage capsid scaffolding protein (GPO) serine peptidase
TraesCS2B01G337100.1	1e-06	0.440346	1e-06	0.9991	B<-B	Phage capsid scaffolding protein (GPO) serine peptidase
TraesCS2B01G337200.1	1e-06	0.453062	0.046006	0.48144	unclassified	Histone H3
TraesCS2B01G337700.1	0.221071	1e-06	1e-06	0.71207	B<-A	guanylate kinase 1
TraesCS1A01G221900.2	0.214416	0.054229	1e-06	0.46761	unclassified	Dehydration responsive element-binding factor protein
TraesCS2B01G337900.1	0.545375	0.04751	1e-06	0.528	unclassified	Cryptochrome-1
TraesCS2B01G338600.1	1e-06	0.368637	0.058004	1.37819	unclassified	Sugar transporter, putative
TraesCS2B01G338800.1	0.109554	0.210375	1e-06	0.58938	unclassified	GSVIVT00005628001, HT7
TraesCS2B01G339200.2	2e-06	0.038922	0.386415	0.75076	unclassified	Alpha-ketoglutarate-dependent dioxygenase alkB-like protein 2
TraesCS2B01G339500.1	1e-06	0.337645	1e-06	0.47932	B<-B	Agmatine coumaroyltransferase
TraesCS2B01G339600.1	1e-06	0.105655	0.111629	0.3119	unclassified	Lipoyl synthase
TraesCS2B01G339700.1	2e-06	0.301995	0.051675	0.47793	unclassified	Endoplasmic reticulum-Golgi intermediate compartment protein 3
TraesCS1A01G221900.3	0.208847	1e-06	0.014678	0.4888	unclassified	Dehydration responsive element-binding factor protein
TraesCS2B01G339800.1	0.298015	0.051749	0.04766	1.28243	unclassified	Lipoxygenase domain-containing 1
TraesCS2B01G340300.1	1e-06	0.107356	0.546797	1.94638	unclassified	Chlorophyll a-b binding protein, chloroplastic
TraesCS2B01G340400.1	1e-06	0.34944	0.204526	0.55098	unclassified	Dehydrogenase/reductase SDR family protein
TraesCS2B01G340500.1	1e-06	0.034521	0.184683	0.64768	unclassified	Gamma-glutamyltranspeptidase family protein
TraesCS2B01G340500.2	1e-06	0.34124	0.112514	0.68348	unclassified	Gamma-glutamyltranspeptidase family protein
TraesCS2B01G340800.1	1e-06	0.202635	0.078627	0.57935	unclassified	Loricrin-like protein
TraesCS2B01G340800.2	0.185362	0.169888	2e-06	0.64224	unclassified	Loricrin-like protein
TraesCS2B01G341200.1	0.321404	0.015151	0.217161	0.77513	unclassified	Aldose 1-epimerase
TraesCS2B01G341400.2	0.303844	0.122958	1e-06	1.04686	unclassified	Aldose 1-epimerase
TraesCS2B01G342000.1	1e-06	0.067613	0.194711	0.95811	unclassified	Photosynthetic NDH subcomplex L 3
TraesCS2B01G342200.1	1e-06	1e-06	0.277797	1.1615	B<-D	Glyceraldehyde-3-phosphate dehydrogenase
TraesCS2B01G342300.1	0.284237	0.100554	0.151274	0.83092	B<-(A+B+D)	RAN guanine nucleotide release factor
TraesCS2B01G342600.2	0.007061	0.278426	5e-06	0.64542	B<-B	Serine protease
TraesCS2B01G342800.1	1e-06	0.010433	0.293044	0.73945	unclassified	60S ribosomal protein L34
TraesCS2B01G343500.1	1e-06	0.20931	0.06516	0.30402	unclassified	Cyclic pyranopterin monophosphate synthase
TraesCS2B01G343600.1	0.19132	0.122066	1e-06	0.57531	unclassified	NAC domain protein
TraesCS1A01G222000.1	0.779129	0.144567	2e-06	1.06251	unclassified	DUF538 family protein (Protein of unknown function, DUF538)
TraesCS1B01G400300.2	0.213491	0.314604	1e-06	0.52633	unclassified	ATP synthase subunit beta
TraesCS2B01G345300.1	1e-06	0.494916	1e-06	0.43935	B<-B	Vacuolar iron transporter-like protein
TraesCS2B01G345400.1	1e-06	0.033573	0.30265	1.21596	unclassified	Anthranilate synthase
TraesCS2B01G345500.1	2e-06	0.286162	2e-06	0.39712	B<-B	Myb/SANT-like DNA-binding domain protein
TraesCS6D01G173400.1	0.756287	1e-06	0.208606	0.84664	unclassified	ATP synthase subunit beta
TraesCS1A01G222000.2	0.937126	0.06287	2e-06	1.85072	unclassified	DUF538 family protein (Protein of unknown function, DUF538)
TraesCS2B01G345700.1	1e-06	1e-06	0.21334	0.42358	B<-D	F-box protein
TraesCS2B01G346200.1	2e-06	0.423103	0.180545	0.57754	unclassified	UBX domain-containing protein, putative
TraesCS2B01G346800.1	0.048765	0.234205	0.270135	0.67326	unclassified	Peroxidase
TraesCS2B01G347400.1	0.385941	1e-06	0.001204	0.41998	B<-A	1-deoxy-D-xylulose-5-phosphate synthase
TraesCS1A01G222200.1	0.329598	0.141725	0.070275	0.24695	A<-(A+B+D)	Cytosolic endo-beta-N-acetylglucosaminidase
TraesCS2B01G348900.1	1e-06	0.181778	0.070791	0.8424	unclassified	Heavy metal transport/detoxification superfamily protein
TraesCS2B01G349100.1	0.123527	0.502418	0.031161	1.30507	unclassified	Heavy metal transport/detoxification protein
TraesCS2B01G350000.1	0.288011	0.016707	1e-06	0.49938	unclassified	Heavy metal transport/detoxification protein
TraesCS1A01G222800.2	0.026296	0.177892	0.120262	0.47166	unclassified	Importin subunit beta-1
TraesCS2B01G350500.1	0.744167	1e-06	1e-06	0.48339	B<-A	ATP-dependent 6-phosphofructokinase
TraesCS2B01G350600.1	1e-06	0.416874	1e-06	0.73368	B<-B	Ras-related protein
TraesCS7D01G361000.1	0.214672	1e-06	0.03588	0.33433	unclassified	ATP synthase subunit beta
TraesCS2B01G351100.2	1e-06	0.340686	0.026169	1.45912	unclassified	Amino acid permease
TraesCS2B01G351400.1	1e-06	0.28913	0.022391	0.41069	unclassified	cDNA clone:J013034M05, full insert sequence
TraesCS1A01G222900.1	0.312886	1e-06	0.13208	0.61607	unclassified	Pentatricopeptide repeat-containing protein
TraesCS2B01G352100.1	2e-06	0.200118	0.032787	0.42308	unclassified	RNA-binding KH domain-containing protein
TraesCS2B01G352200.2	0.268106	0.082258	0.046352	0.28099	unclassified	RNA binding family protein, putative
TraesCS2B01G352400.1	1e-06	0.216875	0.036267	0.31729	unclassified	F-box family protein
TraesCS2B01G353600.1	0.069874	0.15299	1e-06	0.42721	unclassified	nuclear RNA polymerase D1A
TraesCS2B01G354300.1	0.140271	0.201509	1e-06	0.31901	unclassified	F-box protein
TraesCS2B01G355000.4	0.274153	3e-06	3e-06	0.42096	B<-A	E3 ubiquitin-protein ligase
TraesCS2B01G355000.5	0.301676	1e-06	1e-06	0.40902	B<-A	E3 ubiquitin-protein ligase
TraesCS2B01G355000.6	0.172739	0.023446	0.058647	0.48342	unclassified	E3 ubiquitin-protein ligase
TraesCS2B01G355800.1	0.160046	0.061588	0.020929	0.51725	unclassified	Beta-1,4-mannosyl-glycoprotein 4-beta-N-acetylglucosaminyltransferase
TraesCS1A01G223200.1	0.455874	1e-06	0.0454	0.52195	unclassified	SAGA-associated factor 11
TraesCS2B01G356500.1	0.017391	2e-06	0.458769	0.45072	unclassified	Eukaryotic translation initiation factor-like protein
TraesCS2B01G356900.1	1e-06	0.233435	1e-06	0.48545	B<-B	High mobility group protein
TraesCS1A01G223300.1	0.034271	0.182741	0.217273	0.75427	unclassified	Tocopherol cyclase
TraesCS2B01G357600.1	0.098551	0.158079	1e-06	0.52551	unclassified	Alkaline alpha-galactosidase seed imbibition protein
TraesCS2B01G357600.2	0.248483	0.127831	1e-06	0.41984	unclassified	Alkaline alpha-galactosidase seed imbibition protein
TraesCS2B01G357900.1	0.071972	0.347108	1e-06	0.52389	unclassified	Protein-L-isoaspartate O-methyltransferase
TraesCS2B01G358500.1	0.223893	0.156373	0.036015	0.39382	unclassified	CsAtPR5
TraesCS2B01G358600.1	1e-06	0.250517	1e-06	0.16655	B<-B	Cyclin family protein
TraesCS2B01G359000.1	1e-06	0.022093	0.367441	0.80267	unclassified	2-oxoglutarate-dependent dioxygenase
TraesCS1A01G223300.2	0.287572	0.007168	0.056752	0.53671	unclassified	Tocopherol cyclase
TraesCS2B01G359300.1	0.066838	0.274802	0.217398	0.74434	B<-(A+B+D)	Peptide methionine sulfoxide reductase MsrA
TraesCS2B01G359400.1	0.091247	1e-06	0.630003	1.45486	B<-(A+D)	BTB/POZ and TAZ domain protein
TraesCS2B01G359600.1	0.417051	0.043076	1e-06	1.43309	unclassified	BTB/POZ and TAZ domain protein
TraesCS2B01G359900.1	0.091507	1e-06	0.181439	0.41204	B<-(A+D)	Mitochondrial inner membrane protease ATP23
TraesCS2B01G360300.1	1e-06	0.206154	0.113543	0.96898	unclassified	Cytochrome P450
TraesCS2B01G360400.1	0.259248	0.026375	1e-06	0.50949	unclassified	Programmed cell death protein 4
TraesCS2B01G360500.1	1e-06	0.301172	0.035717	0.72278	unclassified	Sushi, von Willebrand factor type A, EGF and pentraxin domain-containing protein 1
TraesCS2B01G360500.2	0.016711	0.236716	1e-06	0.93466	unclassified	Sushi, von Willebrand factor type A, EGF and pentraxin domain-containing protein 1
TraesCS2B01G360900.1	0.230912	1e-06	0.000697	0.39038	B<-A	transmembrane protein
TraesCS2B01G362500.1	1e-06	0.549052	1e-06	0.37886	B<-B	E3 ubiquitin-protein ligase SINA-like 10
TraesCS2B01G362700.1	0.026139	1e-06	0.28012	0.91354	unclassified	Glucose-6-phosphate 1-dehydrogenase
TraesCS2B01G362900.1	1e-06	0.278427	1e-06	0.43457	B<-B	Restriction endonuclease, type II-like protein
TraesCS2B01G363000.1	1e-06	0.260784	0.028824	0.5017	unclassified	F-box family protein
TraesCS2B01G363200.2	1e-06	0.40058	0.124761	0.54668	unclassified	Trihelix transcription factor GT-1
TraesCS2B01G363800.1	0.19608	2e-06	0.070486	0.93296	B<-(A+D)	Acid phosphatase/vanadium-dependent haloperoxidase related
TraesCS2B01G363800.2	0.113162	2e-06	0.161028	0.9503	B<-(A+D)	Acid phosphatase/vanadium-dependent haloperoxidase related
TraesCS2B01G364000.1	1e-06	0.249459	0.101224	2.39234	unclassified	Malate synthase
TraesCS2B01G364100.1	0.209838	0.181937	0.080738	0.54955	B<-(A+B+D)	sugar transporter, putative (DUF1195)
TraesCS2B01G364400.1	1e-06	0.285614	1e-06	0.69589	B<-B	Receptor-like kinase
TraesCS7D01G475900.1	0.05745	0.226695	1e-06	0.38751	D<-(A+B)	ATP synthase subunit beta
TraesCS1A01G223900.1	0.571988	0.09496	1e-06	0.27672	unclassified	Chaperone protein dnaJ, putative
TraesCS2B01G364600.1	0.234903	0.155552	1e-06	0.42868	unclassified	DNA-directed RNA polymerase II, putative
TraesCS2B01G364800.3	0.088326	0.236103	2e-06	0.46317	unclassified	Kinase family protein
TraesCS2B01G365000.1	0.192553	0.204579	1e-06	0.84721	unclassified	Protein DDI1 2
TraesCS2B01G365800.1	0.09818	0.140445	0.046728	0.52615	unclassified	Translation initiation factor IF-2
TraesCS2B01G365900.1	1e-06	1e-06	0.255438	0.40661	B<-D	Kinase family protein
TraesCS2B01G366600.1	1e-06	0.34977	0.037523	1.05993	unclassified	Kinase family protein
TraesCS2B01G366700.1	1e-06	0.364741	0.173904	0.62505	unclassified	Cmp-sialic acid transporter, putative
TraesCS2B01G367100.1	1e-06	0.346352	0.05432	0.6247	unclassified	cDNA clone:001-108-A06, full insert sequence
TraesCS2B01G367200.1	0.158128	0.012672	0.28457	1.06894	unclassified	Basic helix-loop-helix (BHLH) DNA-binding superfamily
TraesCS2B01G367300.1	2e-06	0.117507	0.238642	1.4506	unclassified	B-box zinc finger protein
TraesCS2B01G367300.2	1e-06	1e-06	0.369815	1.00009	B<-D	B-box zinc finger protein
TraesCS2B01G367500.1	0.197614	0.095678	0.183587	0.99837	B<-(A+B+D)	Calcium-binding protein
TraesCS1A01G224700.1	1e-06	0.284789	0.018213	0.44385	unclassified	Chlorophyll synthase
TraesCS2B01G367900.2	0.281796	0.054049	0.169175	0.3885	B<-(A+B+D)	Serine incorporator
TraesCS2B01G368000.2	0.326568	0.111172	0.000984	0.40323	unclassified	RING/U-box superfamily protein
TraesCS2B01G368100.1	0.078268	0.221398	1e-06	0.36094	unclassified	Mitochondrial pyruvate carrier
TraesCS2B01G368200.2	0.010405	0.547039	1e-06	0.67882	unclassified	Inositol transporter 1
TraesCS2B01G368700.1	0.295655	1e-06	1e-06	0.49368	B<-A	Nitrate transporter 1.2
TraesCS2B01G369000.1	1e-06	0.303379	1e-06	1.54835	B<-B	Chitinase
TraesCS2B01G369200.1	0.19711	0.449705	1e-06	0.72732	unclassified	Acetyl-coenzyme A carboxylase carboxyl transferase subunit beta
TraesCS2B01G369400.2	0.382672	0.04218	3e-06	0.75434	unclassified	F-box protein
TraesCS2B01G370100.1	0.331228	1e-06	1e-06	0.37858	B<-A	Armadillo repeat-containing protein 2
TraesCS2B01G370200.1	1e-06	0.198234	0.087548	1.05886	unclassified	Cytochrome b561 and DOMON domain-containing protein
TraesCS2B01G370300.1	0.090389	0.334572	1e-06	0.39629	unclassified	Histone H2A deubiquitinase (DUF3755)
TraesCS2B01G370400.1	1e-06	0.390186	0.042067	0.44368	unclassified	Plant regulator RWP-RK family protein
TraesCS2B01G370500.1	0.541533	0.262602	1e-06	0.61734	unclassified	Myosin-1
TraesCS2B01G370600.1	0.031647	1e-06	0.416282	1.05721	unclassified	Endoglucanase
TraesCS2B01G370600.2	0.222402	0.105537	0.099671	1.15478	B<-(A+B+D)	Endoglucanase
TraesCS2B01G371100.1	1e-06	0.227174	0.012769	0.28608	unclassified	Nonsense-mediated mRNA decay protein 2 isoform 2
TraesCS2B01G371400.1	0.307661	2e-06	0.277356	0.70176	B<-(A+D)	Short-chain dehydrogenase/reductase family protein
TraesCS2B01G371400.2	1e-06	0.190048	0.128324	0.43595	unclassified	Short-chain dehydrogenase/reductase family protein
TraesCS2B01G371600.1	0.35892	0.332721	0.071196	0.66527	B<-(A+B+D)	Autophagy-related protein 3
TraesCS2B01G371700.1	1e-06	0.391711	1e-06	0.42823	B<-B	6,7-dimethyl-8-ribityllumazine synthase
TraesCS2B01G371800.1	1e-06	0.269146	1e-06	0.36607	B<-B	LA RNA-binding protein
TraesCS2B01G372700.2	1e-06	0.200745	0.081933	0.81423	unclassified	Photosystem II reaction center PsbP family protein
TraesCS2B01G373200.1	0.229149	0.417447	0.090808	0.36946	B<-(A+B+D)	N-acetyltransferase ESCO2
TraesCS1A01G225000.2	0.154887	0.162018	1e-06	1.12729	unclassified	AMP deaminase
TraesCS2B01G374100.1	0.376257	0.360314	0.061764	1.03698	B<-(A+B+D)	Protein FAR1-RELATED SEQUENCE 3
TraesCS2B01G375600.2	0.075398	0.285993	0.007804	0.34659	unclassified	Sister chromatid cohesion protein PDS5 B-B
TraesCS2B01G375700.1	0.471757	0.367061	1e-06	0.28225	unclassified	Gamma-tubulin complex component
TraesCS1A01G225200.1	0.548908	0.014713	1e-06	0.82242	unclassified	Trichome birefringence-like protein
TraesCS2B01G376400.1	1e-06	0.311816	0.211963	0.53097	unclassified	Ergosterol biosynthetic protein 28
TraesCS2B01G376500.1	0.420972	1e-06	0.033425	0.36431	unclassified	Xylulose kinase
TraesCS2B01G376600.1	0.151033	1e-06	0.086145	0.94983	B<-(A+D)	Nodulin-like / Major Facilitator Superfamily protein
TraesCS2B01G376700.1	0.004848	0.31076	1e-06	0.73094	B<-B	Calcium-binding protein 1
TraesCS2B01G376700.2	0.072872	0.097296	0.092798	0.49367	B<-(A+B+D)	Calcium-binding protein 1
TraesCS2B01G376700.3	0.061822	0.152542	1e-06	0.70228	unclassified	Calcium-binding protein 1
TraesCS2B01G376800.1	0.322487	0.38452	1e-06	0.766	unclassified	Organic solute transporter-like
TraesCS1A01G225200.2	0.420836	0.179143	1e-06	0.93458	unclassified	Trichome birefringence-like protein
TraesCS2B01G376900.1	0.117429	0.882569	1e-06	0.51627	unclassified	NAC domain protein
TraesCS7D01G475900.2	0.164732	0.321241	1e-06	0.35119	D<-(A+B)	ATP synthase subunit beta
TraesCS2B01G179600.1	0.0894	0.144691	0.065086	0.2562	B<-(A+B+D)	ATP-dependent RNA helicase family protein
TraesCS2B01G377200.2	2e-06	0.181389	0.153085	0.32768	unclassified	Dol-P-Glc:Glc(2)Man(9)GlcNAc(2)-PP-Dol alpha-1,2-glucosyltransferase
TraesCS2B01G377300.1	1e-06	0.013397	0.307021	0.44546	unclassified	Trafficking protein particle complex subunit 2
TraesCS2B01G378300.3	1e-06	0.50586	0.027654	0.45754	unclassified	Phosphoenolpyruvate carboxylase-like protein
TraesCS2B01G378500.1	0.130565	0.099879	2e-06	0.41668	unclassified	Transporter-related family protein
TraesCS4A01G216300.1	0.2052	1e-06	1e-06	0.22147	A<-A	ATP-dependent RNA helicase family protein
TraesCS2B01G379100.1	0.18817	0.061769	1e-06	0.43828	unclassified	transmembrane protein, putative (DUF247)
TraesCS2B01G379500.1	0.376901	1e-06	1e-06	0.7143	B<-A	Retrovirus-related Pol polyprotein from transposon TNT 1-94
TraesCS2B01G379900.1	0.035545	0.445434	2e-06	0.50232	unclassified	DNA mismatch repair protein mutS
TraesCS2B01G380000.1	0.12199	0.199882	1e-06	0.65438	unclassified	Protein LOW PSII ACCUMULATION 1, chloroplastic
TraesCS2B01G380500.2	0.251725	0.166068	1e-06	0.31956	unclassified	CLIP-associating family protein
TraesCS2B01G381200.1	8e-06	0.225365	0.192398	1.15605	unclassified	UvrABC system C
TraesCS1A01G225800.1	0.029822	0.226149	1e-06	0.69265	unclassified	Metallothionein-like protein
TraesCS2B01G381500.1	0.504627	0.134688	0.112933	0.3444	B<-(A+B+D)	Isocitrate dehydrogenase [NADP]
TraesCS2B01G381600.1	0.038143	1e-06	0.173634	0.77312	unclassified	Glutaredoxin
TraesCS2B01G382600.1	1e-06	0.210605	0.045101	0.38433	unclassified	GTF2H2
TraesCS2B01G383100.5	1e-06	0.338159	1e-06	0.54613	B<-B	Lipase
TraesCS2B01G383200.1	4e-06	0.355933	0.047778	0.66813	unclassified	Coiled-coil domain-containing protein 115
TraesCS2B01G383300.2	0.181131	0.400713	1e-06	0.38544	unclassified	Dicer-like 3
TraesCS1A01G029300.1	0.247078	0.206419	0.149176	0.93967	A<-(A+B+D)	ERD (Early-responsive to dehydration stress) family protein
TraesCS1A01G226300.2	0.368882	0.003048	1e-06	0.38027	A<-A	Mitochondrial carrier protein, putative
TraesCS2B01G383500.1	0.047242	1e-06	0.162525	1.17502	unclassified	Zinc metalloprotease ZmpB
TraesCS2B01G384300.1	1e-06	1e-06	0.289705	0.39158	B<-D	ATP-dependent RNA helicase
TraesCS2B01G385300.1	0.175932	0.195741	1e-06	0.39685	unclassified	ATP-dependent DNA helicase DDM1
TraesCS2B01G385400.1	0.270837	1e-06	0.115095	0.89198	B<-(A+D)	Peroxisomal membrane protein 11 homolog
TraesCS2B01G385600.1	2e-06	0.499182	2e-06	0.52379	B<-B	Cytochrome P450
TraesCS2B01G386700.1	0.001945	0.490909	1e-06	0.42854	B<-B	Cytochrome b561
TraesCS1A01G226400.1	0.214035	0.408424	1e-06	0.36446	unclassified	NADPH--cytochrome P450 reductase
TraesCS2B01G386900.1	2e-06	0.265892	0.04325	0.99506	unclassified	Remorin
TraesCS2B01G387200.1	0.058252	0.133127	0.070732	0.27804	B<-(A+B+D)	ATP-dependent RNA helicase
TraesCS2B01G388900.1	1e-06	0.427781	1e-06	0.4595	B<-B	tRNA-dihydrouridine synthase
TraesCS2B01G389100.1	0.263373	0.069613	0.019171	0.77238	unclassified	Calcium-dependent lipid-binding domain-containing protein
TraesCS2B01G389200.1	1e-06	0.343679	0.168248	0.61494	unclassified	Hexosyltransferase
TraesCS2B01G389300.1	0.338577	0.114477	1e-06	0.42915	unclassified	GPI-anchored wall transfer protein 1
TraesCS2B01G389400.1	0.218721	1e-06	0.477015	1.22752	B<-(A+D)	Beta-xylosidase, putative
TraesCS1A01G226500.1	0.039189	0.231024	1e-06	0.39817	unclassified	3-5 exonuclease, putative
TraesCS2B01G389500.1	0.477444	0.049314	1e-06	0.55709	unclassified	Thioredoxin
TraesCS2B01G389600.1	0.051312	0.159611	1e-06	0.61574	unclassified	E3 ubiquitin-protein ligase
TraesCS2B01G389800.1	0.358989	0.150037	1e-06	0.43471	unclassified	Nucleic acid binding protein, putative
TraesCS2B01G390200.1	1e-06	0.211992	0.007436	0.33562	B<-B	Transcription factor tfiiic, tau55-like protein, putative
TraesCS2B01G390600.1	0.451408	0.011188	1e-06	0.47012	unclassified	WD-repeat protein, putative
TraesCS4B01G094600.1	1e-06	0.571515	0.171215	0.48407	unclassified	ATP-dependent RNA helicase family protein
TraesCS2B01G390900.1	0.279279	0.041875	1e-06	0.73935	unclassified	Ferredoxin-thioredoxin reductase, variable chain
TraesCS2B01G391200.1	0.038943	0.29706	1e-06	0.50648	unclassified	Upf0426 protein, chloroplastic
TraesCS1A01G226600.1	0.201226	1e-06	0.045411	0.40627	unclassified	DUF3511 domain protein
TraesCS2B01G391800.1	1e-06	0.245451	0.043292	0.34575	unclassified	Mitochondrial carrier protein
TraesCS2B01G392700.1	0.067961	1e-06	0.164485	0.93476	B<-(A+D)	Sulfotransferase
TraesCS2B01G393000.1	0.163868	0.082364	1e-06	0.51501	unclassified	Major facilitator superfamily protein
TraesCS1A01G227000.1	0.087635	0.165784	1e-06	0.45314	unclassified	Acyltransferase, putative
TraesCS2B01G394200.1	0.154396	0.266537	2e-06	0.42376	unclassified	Patatin
TraesCS2B01G395400.1	0.700043	1e-06	0.024461	0.35086	unclassified	Alpha/beta-Hydrolases superfamily protein
TraesCS2B01G395500.1	0.34254	0.020507	1e-06	0.28526	unclassified	Regulator of nonsense transcripts 2
TraesCS2B01G395900.1	0.342336	0.173746	1e-06	0.86774	unclassified	Oxygen-evolving enhancer protein 3-2
TraesCS2B01G396200.1	0.175832	0.235844	0.10462	0.45192	B<-(A+B+D)	Leguminosin group485 secreted peptide
TraesCS2B01G396300.1	0.256089	0.282839	0.010087	0.56069	unclassified	IAA-amino acid hydrolase ILR1, putative
TraesCS2B01G396400.1	0.116454	0.432563	1e-06	0.49864	unclassified	IAA-amino acid hydrolase ILR1, putative
TraesCS2B01G396600.1	1e-06	0.140686	0.217629	0.81558	unclassified	Elongation factor G, mitochondrial
TraesCS2B01G396700.1	1e-06	0.351222	0.396544	1.22999	unclassified	Aquaporin
TraesCS2B01G396700.2	0.10197	0.351571	0.217498	0.81108	B<-(A+B+D)	Aquaporin
TraesCS1A01G227200.2	0.848528	1e-06	0.068198	0.49061	unclassified	Dehydration-induced 19-like protein
TraesCS2B01G396800.1	0.463486	0.387044	1e-06	1.78221	unclassified	Aquaporin
TraesCS2B01G396900.1	1e-06	0.315921	0.122552	0.32017	unclassified	Pentatricopeptide repeat-containing protein
TraesCS2B01G397000.1	0.208434	0.088586	1e-06	1.07946	unclassified	senescence regulator (Protein of unknown function, DUF584)
TraesCS2B01G397200.1	0.205107	0.2569	0.03385	0.49517	unclassified	Endoplasmic reticulum metallopeptidase 1
TraesCS2B01G397200.3	0.165231	0.096253	0.096682	0.4042	B<-(A+B+D)	Endoplasmic reticulum metallopeptidase 1
TraesCS2B01G397500.1	0.242777	1e-06	0.296911	1.00923	B<-(A+D)	Transporter-related family protein
TraesCS2B01G397800.1	0.501638	1e-06	0.194568	0.74461	B<-(A+D)	Serine palmitoyltransferase small subunit A
TraesCS2B01G397900.1	0.315862	0.229013	0.127564	1.61258	B<-(A+B+D)	cytochrome P450, family 76, subfamily C, polypeptide 1
TraesCS2B01G398000.2	1e-06	0.426822	0.046256	1.03697	unclassified	Phenylalanine ammonia-lyase
TraesCS1A01G227300.1	0.157595	0.202298	1e-06	0.79656	unclassified	Receptor-like kinase
TraesCS2B01G398100.2	1e-06	0.370269	0.249892	0.90757	unclassified	Phenylalanine ammonia-lyase
TraesCS2B01G398200.1	1e-06	0.496949	0.016721	0.74176	unclassified	Phenylalanine ammonia-lyase
TraesCS2B01G398300.1	1e-06	0.15809	0.110242	0.46779	unclassified	Phenylalanine ammonia-lyase
TraesCS2B01G398900.1	0.177862	1e-06	0.048778	0.98089	unclassified	Kinase family protein
TraesCS2B01G399000.1	0.323117	0.354419	0.244067	0.89679	B<-(A+B+D)	Hexosyltransferase
TraesCS2B01G399200.1	0.412544	0.055799	0.095782	0.82741	B<-(A+B+D)	Myb-related protein
TraesCS2B01G399200.2	0.311389	1e-06	0.061525	1.05599	B<-(A+D)	Myb-related protein
TraesCS1A01G227600.1	0.325908	0.235922	1e-06	0.58362	unclassified	Serine/threonine-protein kinase
TraesCS2B01G399300.1	1e-06	0.181301	0.118009	0.82241	unclassified	Histone-lysine N-methyltransferase
TraesCS2B01G399300.3	0.186719	0.078053	2e-06	0.46348	unclassified	Histone-lysine N-methyltransferase
TraesCS2B01G399300.4	0.01814	0.256267	1e-06	0.46608	unclassified	Histone-lysine N-methyltransferase
TraesCS2B01G399700.2	1e-06	0.103092	0.333455	0.8894	unclassified	NAC domain protein,
TraesCS2B01G400000.1	0.456042	0.086844	0.066853	1.17813	B<-(A+B+D)	L-allo-threonine aldolase
TraesCS2B01G400000.2	0.14623	0.176531	1e-06	1.14861	unclassified	L-allo-threonine aldolase
TraesCS1A01G227900.1	0.390156	0.104334	1e-06	0.38219	unclassified	Replicase polyprotein 1a
TraesCS2B01G400300.1	0.214528	0.047992	0.100594	0.65278	unclassified	3-hydroxyacyl-[acyl-carrier-protein] dehydratase FabZ
TraesCS2B01G400500.1	1e-06	0.381556	0.150657	0.66329	unclassified	dCTP pyrophosphatase 1
TraesCS2B01G400600.1	2e-06	0.292186	0.077109	0.67838	unclassified	60S ribosomal protein L14, putative
TraesCS4D01G091400.3	0.119249	1e-06	0.179095	0.21735	unclassified	ATP-dependent RNA helicase family protein
TraesCS2B01G401400.1	1e-06	0.217968	0.048044	0.74745	unclassified	plastid transcriptionally active 5
TraesCS2B01G401800.1	1e-06	0.046227	0.262732	0.44326	unclassified	Embryo sac development arrest 6, putative
TraesCS1A01G029800.1	0.340053	0.012287	0.166334	0.96103	unclassified	RING/U-box superfamily protein
TraesCS2B01G402700.1	0.111263	0.030833	0.189938	0.40957	unclassified	VEFS-Box of polycomb protein
TraesCS2B01G402900.1	0.387021	0.049075	1e-06	0.73472	unclassified	Histidine triad nucleotide binding protein
TraesCS2B01G403000.1	0.215486	0.008057	0.018693	0.62966	unclassified	Acid invertase 1
TraesCS2B01G403800.1	0.29858	1e-06	1e-06	0.61912	B<-A	Auxin-responsive protein-like
TraesCS2B01G403900.1	1e-06	0.315829	0.123967	0.55997	unclassified	Anhydro-N-acetylmuramic acid kinase
TraesCS2B01G404400.1	1e-06	0.802846	0.026307	0.70287	unclassified	Hsp70-Hsp90 organizing protein 1
TraesCS2B01G404600.1	0.150257	1e-06	0.150736	0.7936	B<-(A+D)	Elongation factor G
TraesCS2B01G404900.2	1e-06	0.530016	1e-06	0.44807	B<-B	Autophagy-related protein 13
TraesCS2B01G405300.1	0.119183	0.807413	0.073403	0.78863	B<-(A+B+D)	BRCT domain-containing protein
TraesCS2B01G405400.1	1e-06	0.177754	0.155573	0.66731	unclassified	Lecithin-cholesterol acyltransferase-like 1
TraesCS2B01G405600.1	0.112267	1e-06	0.120587	0.83915	B<-(A+D)	NAD(P)H-quinone oxidoreductase subunit M
TraesCS2B01G406100.1	0.36192	1e-06	1e-06	0.28578	B<-A	Required to maintain repression 2
TraesCS2B01G406400.1	0.09573	0.291603	2e-06	0.46124	unclassified	GATA transcription factor
TraesCS2B01G406600.1	1e-06	0.259667	0.0609	1.0016	unclassified	Zinc finger, B-box
TraesCS1A01G228200.1	0.424192	0.023717	1e-06	0.44184	unclassified	Phosphatase 2C family protein
TraesCS2B01G407100.2	0.388538	1e-06	1e-06	0.56109	B<-A	Kinase family protein
TraesCS2B01G407400.2	1e-06	0.315351	0.028662	0.44294	unclassified	Trihelix transcription factor GT-2
TraesCS2B01G407500.1	1e-06	0.344726	0.094805	0.33771	unclassified	sphingosine kinase 1
TraesCS2B01G407600.1	1e-06	0.201228	0.122677	1.61978	unclassified	Homeobox protein, putative
TraesCS2B01G407800.1	0.220381	0.356774	1e-06	0.8751	unclassified	senescence regulator (Protein of unknown function, DUF584)
TraesCS2B01G407900.1	0.090981	0.485619	1e-06	0.65573	unclassified	Yellow stripe-like 9 transporter
TraesCS2B01G407900.2	2e-06	0.191977	0.220453	0.98105	unclassified	Yellow stripe-like 9 transporter
TraesCS2B01G408300.1	4e-06	0.0196	0.585535	0.76285	unclassified	V-type ATP synthase alpha chain
TraesCS2B01G408600.1	0.086251	0.30087	1e-06	0.44344	unclassified	Poly(U)-specific endoribonuclease-B
TraesCS1A01G228200.2	0.54879	1e-06	0.026902	0.4513	unclassified	Phosphatase 2C family protein
TraesCS2B01G408600.2	0.160784	0.192864	3e-06	0.75578	unclassified	Poly(U)-specific endoribonuclease-B
TraesCS2B01G408900.1	2e-06	2e-06	0.24326	0.34231	B<-D	Casein kinase II subunit beta
TraesCS2B01G409300.1	0.309788	1e-06	0.112551	1.17514	B<-(A+D)	Glutamate dehydrogenase
TraesCS2B01G409600.1	0.227593	0.002606	0.181854	0.2613	B<-(A+D)	Histone-lysine N-methyltransferase, H3 lysine-9 specific
TraesCS2B01G410300.1	0.001179	0.397592	0.074449	0.28558	unclassified	Mannosyltransferase
TraesCS2B01G410600.1	1e-06	0.23964	1e-06	0.33215	B<-B	ELMO domain-containing protein, putative
TraesCS2B01G411000.1	1e-06	0.430327	0.052897	0.48242	unclassified	Kinase family protein
TraesCS2B01G411100.1	0.355598	0.644401	1e-06	0.58514	unclassified	Ubiquitin carboxyl-terminal hydrolase
TraesCS2B01G411400.1	1e-06	0.877086	0.080131	0.76752	unclassified	Cysteine-rich receptor-kinase-like protein
TraesCS2B01G411500.1	0.081823	0.459452	0.060904	0.61138	B<-(A+B+D)	Ethylene-responsive transcription factor
TraesCS2B01G411700.1	0.554263	0.052095	1e-06	0.6557	unclassified	Expansin
TraesCS2B01G411900.1	1e-06	0.206255	0.385083	1.14672	unclassified	Pentatricopeptide repeat-containing protein
TraesCS2B01G412600.1	0.165553	0.049623	0.039623	0.64387	unclassified	alpha/beta-Hydrolases superfamily protein
TraesCS2B01G413000.1	0.077574	0.30594	0.099498	2.17858	B<-(A+B+D)	2-oxoglutarate (2OG) and Fe(II)-dependent oxygenase superfamily protein
TraesCS2B01G413100.1	1e-06	0.04201	0.177457	0.88557	unclassified	RING/U-box superfamily protein, putative
TraesCS2B01G413500.1	1e-06	0.31137	0.125917	0.51479	unclassified	GRAS transcription factor
TraesCS1A01G228700.1	0.558044	1e-06	0.093261	0.45461	unclassified	Histone H2B
TraesCS2B01G414700.1	0.454657	0.358323	0.066994	1.07568	B<-(A+B+D)	Nuclear transport factor 2 (NTF2) family protein
TraesCS2B01G415100.1	0.000347	0.562595	1e-06	0.42091	B<-B	TatD family
TraesCS2B01G415300.1	0.307734	0.11735	2e-06	0.49317	unclassified	Rho GTPase-activating protein
TraesCS2B01G415600.1	1e-06	0.334464	1e-06	0.4577	B<-B	3-oxo-5-alpha-steroid 4-dehydrogenase 3
TraesCS2B01G415900.1	0.050906	0.949091	1e-06	1.75196	unclassified	Histone H1
TraesCS2B01G416100.1	0.34352	0.027508	1e-06	0.48244	unclassified	S-type anion channel
TraesCS2B01G416200.1	0.365034	0.07728	0.166055	0.40903	B<-(A+B+D)	Ankyrin repeat and zinc finger domain-containing protein 1
TraesCS2B01G416700.1	1e-06	0.259236	0.102627	1.03984	unclassified	Cytochrome P450 family protein
TraesCS2B01G417000.1	0.458265	0.287463	0.122554	0.84768	B<-(A+B+D)	Superoxide dismutase [Cu-Zn]
TraesCS2B01G417200.1	0.156067	0.144685	0.148744	1.30126	B<-(A+B+D)	SPX domain-containing family protein
TraesCS2B01G417300.1	1e-06	0.173753	0.045099	1.23203	unclassified	Peptidoglycan-binding LysM domain-containing protein
TraesCS2B01G417700.1	0.14105	0.246425	1e-06	0.89744	unclassified	Ring finger protein, putative
TraesCS2B01G417900.1	0.157951	1e-06	0.219724	1.12707	B<-(A+D)	Protein DETOXIFICATION
TraesCS2B01G418100.1	0.079336	0.164103	0.124683	0.62834	B<-(A+B+D)	Thioesterase family protein
TraesCS2B01G418200.1	1e-06	0.409995	0.030624	1.28861	unclassified	F-box protein PP2-A13
TraesCS1A01G229500.1	0.065442	1e-06	0.337775	0.41499	unclassified	Receptor-like kinase
TraesCS2B01G418400.1	0.346745	0.15026	0.059239	0.79252	B<-(A+B+D)	S-adenosyl-L-methionine-dependent methyltransferases superfamily protein
TraesCS2B01G418600.1	0.017222	0.174926	0.073752	1.46788	unclassified	Cytochrome P450
TraesCS2B01G419100.1	1e-06	0.219641	0.006247	0.97835	B<-B	Rhomboid-like protein
TraesCS2B01G419300.2	1e-06	0.830158	1e-06	0.65989	B<-B	Replication factor C subunit
TraesCS2B01G419400.1	1e-06	0.226191	0.237253	0.53327	unclassified	E3 ubiquitin-protein ligase
TraesCS2B01G419500.1	0.004339	0.200458	1e-06	0.4874	B<-B	DNA topoisomerase 4 subunit B (DUF810)
TraesCS2B01G419700.1	0.197433	0.36442	0.049622	0.56938	unclassified	Ribosomal protein L19
TraesCS2B01G420400.1	1e-06	0.14763	0.094034	0.38104	unclassified	Dof zinc finger protein
TraesCS2B01G420500.1	1e-06	0.320689	0.015454	0.29802	unclassified	ORMDL family protein-like
TraesCS2B01G421100.1	1e-06	0.27068	0.043538	0.38722	unclassified	Zinc finger protein, putative
TraesCS2B01G421200.1	1e-06	0.352557	0.083103	0.29167	unclassified	ATP-dependent helicase family protein
TraesCS2B01G421800.1	0.539445	0.126601	0.093107	0.55358	B<-(A+B+D)	Amino acid transporter, putative
TraesCS2B01G421900.1	0.203974	0.074933	0.049213	1.10669	unclassified	Syntaxin-binding protein 5
TraesCS1A01G030000.1	0.258656	0.048766	0.170677	1.8969	unclassified	Chaperone DnaJ
TraesCS1A01G229800.1	0.26104	0.125843	0.023411	0.62638	unclassified	Phytochrome A-associated F-box protein
TraesCS2B01G422000.1	2e-06	0.375711	2e-06	0.61369	B<-B	High mobility group protein
TraesCS2B01G422200.1	1e-06	0.379286	1e-06	0.5216	B<-B	Ser/Thr-rich protein T10 in DGCR region
TraesCS2B01G422500.1	0.292579	1e-06	1e-06	0.50581	B<-A	Kinase family protein
TraesCS2B01G422700.1	0.05788	0.415489	1e-06	0.64011	unclassified	Niemann-Pick C1 protein
TraesCS2B01G424400.1	0.099324	0.155817	0.064414	0.63445	B<-(A+B+D)	Coiled-coil domain-containing protein 124
TraesCS2B01G424500.1	1e-06	0.329815	0.135718	0.66786	unclassified	Prolyl endopeptidase
TraesCS2B01G424800.1	1e-06	0.372125	0.065795	1.21229	unclassified	tRNA sulfurtransferase
TraesCS2B01G425200.1	0.220155	0.394696	2e-06	0.59071	unclassified	Thioredoxin, putative
TraesCS2B01G427500.1	0.06349	0.063459	0.120519	0.96751	B<-(A+B+D)	NHL domain protein
TraesCS2B01G427600.1	0.035518	0.190171	0.084696	0.32835	unclassified	DNA replication and repair protein RecF
TraesCS2A01G154400.1	0.51409	1e-06	0.052136	0.31893	unclassified	ATP-dependent RNA helicase family protein
TraesCS1A01G254200.1	0.261795	0.117978	1e-06	0.50797	unclassified	Breast carcinoma-amplified sequence 3
TraesCS2B01G428200.1	0.023759	0.197974	0.110215	0.55003	unclassified	MACPF domain-containing CAD1-like protein
TraesCS2B01G428300.1	0.434802	1e-06	0.037527	0.99471	unclassified	Glycosyltransferase
TraesCS2B01G429000.1	1e-06	0.283525	0.002575	0.49343	B<-B	PHD finger family protein
TraesCS2B01G429100.1	0.040193	0.115395	0.19463	1.18086	unclassified	Glutathione peroxidase
TraesCS2B01G429200.1	0.01116	0.302076	1e-06	0.58687	unclassified	Copper-transporting ATPase
TraesCS2B01G429300.1	1e-06	0.278139	0.025472	0.79367	unclassified	Threonine dehydratase
TraesCS2B01G429400.1	1e-06	0.236493	0.132073	0.45741	unclassified	Gag polyprotein
TraesCS2B01G430000.1	0.43114	0.244028	0.039707	1.12738	unclassified	Glycerol-3-phosphate transporter, putative
TraesCS2B01G431000.1	0.412282	0.367075	1e-06	0.82929	unclassified	Serine carboxypeptidase family protein, expressed
TraesCS2B01G431100.1	0.099912	0.032987	0.078596	0.63752	unclassified	Serine carboxypeptidase family protein, expressed
TraesCS2B01G431400.2	0.035142	0.286211	0.179335	0.26762	unclassified	WD40 repeat-containing protein
TraesCS2B01G431500.1	0.206591	0.620744	0.052485	0.55193	B<-(A+B+D)	Acyl-CoA thioesterase, putative
TraesCS2B01G432500.1	1e-06	0.35855	0.021792	0.79143	unclassified	Plastid-lipid associated protein PAP / fibrillin family protein
TraesCS1A01G230400.1	0.21125	1e-06	1e-06	0.84591	A<-A	UDP-glucuronate decarboxylase protein 6
TraesCS2B01G433900.1	0.231801	0.229762	2e-06	0.56236	unclassified	Acetylglutamate kinase-like protein
TraesCS2B01G434100.1	0.540706	1e-06	0.04183	0.44335	unclassified	ethylene-responsive transcription factor
TraesCS2B01G434300.1	0.204434	0.047364	0.309044	0.57389	unclassified	ethylene-responsive transcription factor
TraesCS2B01G434600.3	1e-06	0.336952	1e-06	0.31613	B<-B	N(4)-(Beta-n-acetylglucosaminyl)-l-asparaginase, putative
TraesCS2B01G434700.1	1e-06	0.090312	0.200636	0.82389	unclassified	transcription initiation factor TFIID subunit 1b-like protein
TraesCS1A01G230500.3	1e-06	0.130944	0.071385	0.72828	A<-(B+D)	Alpha/beta-Hydrolases superfamily protein
TraesCS2B01G435900.1	0.37073	0.077769	0.035536	1.71227	unclassified	Nudix hydrolase
TraesCS2B01G436300.1	1e-06	0.209751	0.138635	0.91061	unclassified	Ethylene-responsive transcription factor
TraesCS2B01G436800.1	0.13413	0.042148	0.061116	0.25617	unclassified	Smr domain-containing protein, putative
TraesCS2B01G437200.1	0.329363	1e-06	0.084155	0.83988	B<-(A+D)	SHR5-receptor-like kinase
TraesCS2B01G437300.2	1e-06	0.166239	0.214427	0.52394	unclassified	SHR5-receptor-like kinase
TraesCS2B01G437700.1	1e-06	0.392293	0.16589	0.72327	unclassified	Lipid transfer protein
TraesCS2B01G437800.1	0.363821	1e-06	1e-06	0.4633	B<-A	Peptidylprolyl isomerase
TraesCS2B01G437900.1	0.320426	1e-06	1e-06	0.67098	B<-A	PH-response transcription factor pacC/RIM101 isoform 2
TraesCS2B01G438400.2	2e-06	0.17959	0.130299	0.75495	unclassified	transducin family protein / WD-40 repeat family protein
TraesCS1A01G230600.1	1e-06	0.245822	1e-06	0.35116	A<-B	Kinesin-like protein
TraesCS2B01G439200.1	1e-06	0.204806	0.155998	0.39505	unclassified	RNA polymerase II, Rpb4, core protein
TraesCS2B01G439500.1	1e-06	0.33119	1e-06	0.58311	B<-B	APO protein
TraesCS2B01G439700.1	1e-06	0.411962	1e-06	0.67498	B<-B	cysteine-rich/transmembrane domain A-like protein
TraesCS2B01G440400.1	0.013623	0.341905	1e-06	0.51523	unclassified	Aminotransferase
TraesCS1A01G231000.1	0.249678	0.029503	0.459555	0.39503	unclassified	DUF538 family protein (Protein of unknown function, DUF538)
TraesCS2B01G440700.1	1e-06	0.385416	0.038822	0.46022	unclassified	Cysteine protease, putative
TraesCS2B01G442600.1	0.233978	0.400947	0.012729	0.70478	unclassified	F-box and associated interaction domains-containing protein
TraesCS2B01G442700.1	0.258689	0.342548	1e-06	0.86001	unclassified	Pathogenesis-related protein 1
TraesCS2B01G442900.3	5e-06	0.653427	0.020076	0.38837	unclassified	UDP-N-acetylglucosamine pyrophosphorylase
TraesCS2B01G442900.4	2e-06	0.374202	2e-06	0.98277	B<-B	UDP-N-acetylglucosamine pyrophosphorylase
TraesCS1A01G231100.1	1e-06	0.023622	0.213361	0.38968	unclassified	Fatty acid oxidation complex subunit alpha
TraesCS2B01G443000.1	1e-06	0.06944	0.143809	0.54647	unclassified	30S ribosomal protein S17
TraesCS2B01G443300.1	0.039941	0.273131	1e-06	0.42473	unclassified	plant/protein (DUF2358)
TraesCS2B01G443500.1	0.017106	0.1163	0.656019	0.43212	unclassified	Polygalacturonase QRT3
TraesCS2B01G443900.1	2e-06	0.11868	0.195073	0.42493	unclassified	Vacuolar ATPase assembly integral membrane protein VMA21 homolog
TraesCS2B01G444500.1	1e-06	0.299028	0.073485	1.85275	unclassified	Bifunctional inhibitor/lipid-transfer protein/seed storage 2S albumin-like protein
TraesCS1A01G030100.1	0.069704	1e-06	0.330792	0.67686	unclassified	NAD(P)-binding rossmann-fold protein
TraesCS1A01G231400.1	0.766364	1e-06	1e-06	0.72824	A<-A	ARM repeat superfamily protein
TraesCS2B01G445100.1	0.062625	0.435288	1e-06	0.50926	unclassified	Kaurene synthase
TraesCS2B01G445200.1	1e-06	0.383733	1e-06	0.50107	B<-B	Kaurene synthase
TraesCS2B01G445500.1	1e-06	0.273661	1e-06	0.59716	B<-B	Ent-copalyl diphosphate synthase
TraesCS2B01G445700.1	2e-06	0.275222	2e-06	0.47478	B<-B	Ent-kaurene synthase
TraesCS2B01G445700.4	0.139352	0.320511	1e-06	0.4277	unclassified	Ent-kaurene synthase
TraesCS2B01G445800.1	1e-06	0.182425	0.182806	1.56629	unclassified	Kaurene synthase
TraesCS2B01G445900.1	0.074899	0.415754	0.042557	1.34827	unclassified	Kaurene synthase
TraesCS2B01G446200.1	0.040808	0.18261	0.136013	0.58024	unclassified	5-methyltetrahydropteroyltriglutamate--homocysteine methyltransferase
TraesCS2B01G446300.1	0.216974	0.364792	0.122767	0.62167	B<-(A+B+D)	HXXXD-type acyl-transferase family protein, putative
TraesCS2B01G447300.1	1e-06	0.170359	0.172583	0.68826	unclassified	Oxygen-dependent coproporphyrinogen-III oxidase
TraesCS2B01G447400.3	1e-06	0.319645	0.010067	0.37754	unclassified	Potassium transporter
TraesCS2B01G448000.1	1e-06	0.071922	0.153234	0.57982	unclassified	Methionine aminopeptidase
TraesCS2B01G448200.1	1e-06	0.309156	1e-06	0.38069	B<-B	Zinc finger protein LSD1
TraesCS1A01G232300.1	0.677594	0.049923	0.272483	0.47715	unclassified	GrpE protein homolog
TraesCS2B01G449100.1	1e-06	0.269459	0.09646	0.79433	unclassified	Transporter-related family protein
TraesCS2B01G449100.3	1e-06	0.245848	1e-06	0.70501	B<-B	Transporter-related family protein
TraesCS2B01G449200.1	2e-06	0.364868	0.089411	1.09815	unclassified	Protein phosphatase 2c, putative
TraesCS2B01G449200.2	0.175978	0.285011	1e-06	1.58373	unclassified	Protein phosphatase 2c, putative
TraesCS2B01G450800.1	1e-06	0.897235	0.102763	0.79358	unclassified	26S proteasome non-ATPase regulatory subunit 1
TraesCS2B01G451000.1	0.165106	1e-06	0.04089	0.58229	unclassified	SAUR-like auxin-responsive protein family, putative
TraesCS2B01G451100.1	0.227122	0.234281	0.154635	0.44245	B<-(A+B+D)	Galactokinase
TraesCS1A01G232500.1	1e-06	0.160308	0.077637	0.76033	A<-(B+D)	50S ribosomal protein L2
TraesCS2B01G451700.3	0.368385	0.019781	0.116163	0.98806	unclassified	Sodium transporter
TraesCS1B01G264000.2	0.134096	0.17823	0.143757	0.52062	B<-(A+B+D)	Breast carcinoma-amplified sequence 3
TraesCS2B01G452500.1	1e-06	0.311685	1e-06	0.42634	B<-B	Ribosomal RNA large subunit methyltransferase H
TraesCS2B01G453000.1	0.051565	0.153581	1e-06	0.71242	unclassified	Ubiquitin-specific protease family C19-related protein
TraesCS2B01G453000.2	0.081255	0.165054	0.133218	0.85004	B<-(A+B+D)	Ubiquitin-specific protease family C19-related protein
TraesCS2B01G453300.1	1e-06	0.38727	1e-06	0.33242	B<-B	DNA ligase
TraesCS2B01G453400.2	1e-06	0.718085	1e-06	0.7221	B<-B	ELKS/Rab6-interacting/CAST family protein
TraesCS2B01G453500.1	1e-06	0.257108	0.621152	0.38422	unclassified	alpha-1,2-Mannosidase
TraesCS2B01G453800.1	0.07917	0.148035	1e-06	0.35087	unclassified	30S ribosomal protein S10
TraesCS2B01G454000.2	1e-06	0.426908	0.034214	0.73374	unclassified	Calcium-transporting ATPase
TraesCS1D01G253700.1	0.011002	0.345632	1e-06	0.48882	unclassified	Breast carcinoma-amplified sequence 3
TraesCS2B01G454200.1	1e-06	0.290645	1e-06	0.63498	B<-B	Peptidyl-tRNA hydrolase II family protein
TraesCS1A01G233200.1	0.073706	0.185573	0.088115	0.38809	A<-(A+B+D)	Signal peptidase I
TraesCS2B01G454300.1	2e-06	0.314892	0.059052	0.71468	unclassified	WRKY transcription factor
TraesCS2B01G454500.1	0.111076	0.321687	0.088739	2.99549	B<-(A+B+D)	Xyloglucan endotransglucosylase/hydrolase
TraesCS2B01G454600.2	0.049179	1e-06	0.201094	0.45412	unclassified	Xyloglucan endotransglucosylase/hydrolase
TraesCS2B01G455500.1	0.908836	0.091163	1e-06	0.39459	unclassified	VQ motif family protein
TraesCS2B01G455700.1	0.096455	0.154687	0.11414	0.33877	B<-(A+B+D)	Villin
TraesCS2B01G455700.2	0.32726	1e-06	1e-06	0.37117	B<-A	Villin
TraesCS2B01G456000.1	1e-06	0.266704	0.17569	0.8907	unclassified	Leucine-rich repeat protein kinase family protein
TraesCS2B01G456100.1	1e-06	0.192227	0.22629	1.0323	unclassified	RING/U-box superfamily protein
TraesCS2B01G456200.3	1e-06	0.401749	0.193937	0.71157	unclassified	Aldose 1-epimerase family protein
TraesCS2B01G456400.3	3e-06	0.316027	0.056806	0.5956	unclassified	Kinase family protein
TraesCS2B01G456400.4	4e-06	0.236827	4e-06	0.41388	B<-B	Kinase family protein
TraesCS2B01G456700.1	0.257042	1e-06	0.179222	0.51875	B<-(A+D)	GDSL esterase/lipase
TraesCS2B01G456900.1	0.476916	0.124274	1e-06	0.75709	unclassified	Pollen Ole e 1 allergen/extensin
TraesCS2B01G457300.1	0.153961	0.30231	0.03128	0.36051	unclassified	Putrescine-binding periplasmic protein
TraesCS2B01G457600.1	1e-06	0.21709	0.203466	1.56026	unclassified	Ascorbate peroxidase
TraesCS2B01G457700.1	0.120533	1e-06	0.211354	1.16757	B<-(A+D)	DAG protein, chloroplastic
TraesCS2B01G458100.2	1e-06	0.941408	0.046203	0.84169	unclassified	Calcium-binding EF hand protein
TraesCS2B01G458500.1	2e-06	0.066597	0.170864	0.35224	unclassified	Gpcr-type g protein 2
TraesCS2B01G458800.1	0.389946	2e-06	0.01258	0.74752	unclassified	F-box protein family-like protein
TraesCS2B01G458900.1	0.108181	0.363815	0.111795	0.4004	B<-(A+B+D)	Exopolysaccharide production negative regulator
TraesCS2B01G459000.1	0.215202	0.069246	0.062931	1.34691	B<-(A+B+D)	Ubiquinol oxidase
TraesCS2B01G459100.1	0.359249	0.093347	0.013361	1.26802	unclassified	Ubiquinol oxidase
TraesCS2B01G459300.1	1e-06	0.377754	0.292195	0.94748	unclassified	Ubiquinol oxidase
TraesCS2B01G459900.1	0.726857	0.067032	0.110688	0.41609	B<-(A+B+D)	Glycosyltransferase
TraesCS2B01G460200.1	0.241593	0.325858	0.076015	0.6198	B<-(A+B+D)	Hypoxia-responsive family protein-like
TraesCS2B01G460300.1	1e-06	0.756777	0.063863	0.55675	unclassified	histone-lysine N-methyltransferase
TraesCS2B01G460500.1	1e-06	0.482595	0.027596	1.4727	unclassified	Protease inhibitor/seed storage/lipid transfer protein family protein
TraesCS2B01G460700.1	0.02123	0.482275	0.145358	1.65457	unclassified	Protease inhibitor/seed storage/lipid transfer protein family protein
TraesCS2B01G460900.1	1e-06	0.184798	0.220915	0.42437	unclassified	Protease inhibitor/seed storage/lipid transfer protein family protein
TraesCS2B01G461000.1	0.476858	0.378289	0.095279	1.05457	B<-(A+B+D)	Protease inhibitor/seed storage/lipid transfer protein family protein
TraesCS2B01G461400.1	2e-06	0.444408	2e-06	0.36616	B<-B	WD-repeat cell cycle regulatory protein
TraesCS2B01G462300.1	1e-06	0.412171	0.106539	0.62969	unclassified	rRNA-processing EFG1-like protein (DUF2361)
TraesCS2B01G463900.1	0.059756	0.403584	1e-06	0.27086	unclassified	Tudor/PWWP/MBT superfamily protein
TraesCS2B01G464100.1	0.113347	0.35196	0.3253	0.9454	B<-(A+B+D)	Kinase, putative
TraesCS2B01G464300.1	1e-06	0.204132	0.187894	0.68473	unclassified	50S ribosomal protein L11
TraesCS2B01G464400.1	1e-06	0.240139	0.205865	1.28052	unclassified	Seed specific protein Bn15D1B
TraesCS2B01G464900.1	0.077374	0.253448	0.25508	0.80483	B<-(A+B+D)	Peptide transporter
TraesCS1A01G030400.1	0.159987	0.039805	0.206667	1.22596	unclassified	Jasmonate O-methyltransferase
TraesCS2B01G465400.1	0.078101	0.2936	0.076813	0.41953	B<-(A+B+D)	MIP18 family protein
TraesCS2B01G465600.2	1e-06	0.346012	0.174121	0.40147	unclassified	Vacuolar cation/proton exchanger, putative
TraesCS2B01G466100.1	1e-06	0.154463	0.210923	0.43152	unclassified	RNA-binding protein 39
TraesCS2B01G467400.1	0.009805	0.280942	2e-06	0.33442	B<-B	E3 ubiquitin-protein ligase RNF14
TraesCS2B01G468200.1	0.373947	1e-06	0.013537	1.21555	unclassified	SNARE associated Golgi protein family
TraesCS2B01G468200.3	0.346455	1e-06	0.093089	0.97933	B<-(A+D)	SNARE associated Golgi protein family
TraesCS2B01G468200.4	0.317575	1e-06	0.18254	0.89752	B<-(A+D)	SNARE associated Golgi protein family
TraesCS1A01G234200.1	0.359463	1e-06	1e-06	0.50842	A<-A	RNA-binding protein, putative
TraesCS2B01G468400.1	1e-06	0.012263	0.659331	0.63806	unclassified	WEB family protein, chloroplastic
TraesCS2B01G469000.1	1e-06	0.020874	0.274372	0.91828	unclassified	PLATZ transcription factor
TraesCS2B01G469100.1	1e-06	0.27664	0.127216	1.23324	unclassified	RNA-binding family protein, putative
TraesCS2B01G470100.1	0.16946	0.438311	0.043169	0.55644	unclassified	transducin family protein / WD-40 repeat family protein
TraesCS2B01G470400.1	1e-06	0.7476	0.252398	0.95749	unclassified	Low-density receptor-like protein
TraesCS2B01G470800.1	1e-06	0.319016	0.02035	0.51185	unclassified	Tetratricopeptide repeat (TPR)-like superfamily protein
TraesCS2B01G471600.1	0.241055	0.083805	1e-06	0.4904	unclassified	Seed maturation protein
TraesCS2B01G472000.1	1e-06	0.234453	0.048769	0.33949	unclassified	Alpha-1,3-mannosyltransferase, putative
TraesCS1A01G234200.3	1e-06	0.139563	0.426749	0.43144	A<-(B+D)	RNA-binding protein, putative
TraesCS2B01G472600.1	0.2723	0.287934	0.327559	0.89066	B<-(A+B+D)	Chaperone protein DNAj, putative
TraesCS2B01G472800.1	1e-06	0.285134	0.259166	0.94334	unclassified	Multidrug resistance protein ABC transporter family
TraesCS2B01G473600.1	0.409146	0.35711	1e-06	0.95974	unclassified	XH/XS domain-containing protein
TraesCS2B01G473600.2	0.466163	0.389757	0.032437	1.41646	unclassified	XH/XS domain-containing protein
TraesCS2B01G473700.1	0.459687	0.355346	0.061003	0.88628	B<-(A+B+D)	Ribosome biogenesis protein BRX1-like protein
TraesCS2B01G473800.1	1e-06	0.410055	0.056745	1.37389	unclassified	Purine permease family protein
TraesCS2B01G474000.1	0.025736	0.294398	1e-06	0.74986	unclassified	Purine permease family protein
TraesCS2B01G474600.1	0.463731	1e-06	0.068294	1.4272	B<-(A+D)	Receptor-like kinase
TraesCS2B01G474800.1	0.078416	0.203061	1e-06	0.59064	unclassified	senescence-associated family protein (DUF581)
TraesCS2B01G475100.1	0.40494	0.363312	1e-06	1.83495	unclassified	senescence-associated family protein (DUF581)
TraesCS2B01G475400.1	0.12274	0.829046	0.010383	1.34945	unclassified	senescence-associated family protein (DUF581)
TraesCS2B01G475600.1	0.177516	0.453583	1e-06	1.34924	unclassified	senescence-associated family protein (DUF581)
TraesCS2B01G475900.1	1e-06	0.254026	0.093347	0.42384	unclassified	senescence-associated family protein (DUF581)
TraesCS1A01G234400.2	1e-06	0.397663	0.005719	0.66858	A<-B	Peptide chain release factor
TraesCS2B01G476000.1	0.24448	0.332332	0.075173	1.116	B<-(A+B+D)	senescence-associated family protein (DUF581)
TraesCS2B01G476100.1	0.104086	0.453313	0.055046	0.95202	B<-(A+B+D)	senescence-associated family protein (DUF581)
TraesCS2B01G476500.1	0.141255	0.126567	0.153683	0.91798	B<-(A+B+D)	senescence-associated family protein (DUF581)
TraesCS2B01G476700.1	1e-06	0.042045	0.495989	1.31193	unclassified	senescence-associated family protein (DUF581)
TraesCS2B01G477000.1	0.002249	0.372367	2e-06	0.64941	B<-B	zinc finger matrin-type protein
TraesCS2B01G477200.1	0.1693	1e-06	0.101313	0.31205	B<-(A+D)	Nucleolar complex protein 4-like protein
TraesCS2B01G477300.2	0.286528	0.031872	0.04376	0.44725	unclassified	Glutamate receptor
TraesCS1A01G234500.1	0.43857	0.252591	1e-06	0.46099	unclassified	Methyladenine glycosylase protein-like
TraesCS2B01G477800.1	0.121215	0.079209	1e-06	0.33668	unclassified	Protein MULTIPLE CHLOROPLAST DIVISION SITE 1
TraesCS2B01G477900.1	0.249424	0.514361	1e-06	0.5762	unclassified	Ras-related protein Rab-8B
TraesCS2B01G478300.1	1e-06	0.354167	0.031927	0.67494	unclassified	U-box domain-containing protein
TraesCS2B01G478300.2	0.032562	0.177699	0.089433	0.62465	unclassified	U-box domain-containing protein
TraesCS2B01G478700.1	0.054072	1e-06	0.410946	0.77647	B<-(A+D)	MYB-related transcription factor
TraesCS1A01G234500.3	0.195431	1e-06	0.194451	0.4138	unclassified	Methyladenine glycosylase protein-like
TraesCS2B01G479800.1	1e-06	0.233741	0.04502	0.47145	unclassified	Prefoldin subunit 2
TraesCS2B01G480000.3	0.054509	0.286935	0.053001	0.59776	B<-(A+B+D)	ATP-dependent zinc metalloprotease FtsH
TraesCS2B01G480100.1	1e-06	0.47985	0.110523	0.38138	unclassified	Calcium-dependent lipid-binding (CaLB domain) family protein
TraesCS2B01G480600.1	0.179926	0.15566	1e-06	0.49326	unclassified	Ubiquitin
TraesCS2B01G480800.1	0.038308	0.200939	0.139504	0.56991	unclassified	filamentous hemagglutinin transporter
TraesCS2B01G481000.4	1e-06	0.344138	0.017834	0.29998	unclassified	Imidazoleglycerol-phosphate dehydratase
TraesCS1A01G234600.1	0.118965	0.138821	0.117855	1.98374	A<-(A+B+D)	'putative beta-1,3-glucanase
TraesCS2B01G481700.1	0.168724	0.437388	1e-06	0.59447	unclassified	GPI mannosyltransferase 2
TraesCS2B01G482300.1	0.096172	0.222811	1e-06	0.98696	unclassified	Leguminosin group485 secreted peptide
TraesCS2B01G482500.1	0.246003	0.121072	0.08315	2.0666	B<-(A+B+D)	BLT14.2 protein
TraesCS2B01G482600.1	0.024229	0.217838	1e-06	1.19359	unclassified	Acclimation protein
TraesCS2B01G482700.1	0.31046	0.183966	0.005332	1.19249	unclassified	BLT14.1 protein
TraesCS2B01G482800.1	0.16414	0.376096	1e-06	1.38462	unclassified	BLT14.1 protein
TraesCS1A01G234800.1	0.571034	0.166169	1e-06	0.73076	unclassified	Cytokinin oxidase/dehydrogenase
TraesCS1D01G253700.2	1e-06	0.049106	0.20215	0.51138	unclassified	Breast carcinoma-amplified sequence 3
TraesCS2B01G484100.1	1e-06	0.365693	0.036921	0.87717	unclassified	NAC domain-containing protein
TraesCS2B01G484200.1	0.081785	0.424611	0.074725	0.64367	B<-(A+B+D)	Kelch repeat-containing protein
TraesCS2B01G484400.1	0.168833	0.554428	1e-06	0.71941	unclassified	F-box protein
TraesCS2B01G484600.1	1e-06	0.315804	1e-06	0.40719	B<-B	EKC/KEOPS complex subunit LAGE3
TraesCS2B01G485100.1	0.123087	0.365252	0.071901	0.79726	B<-(A+B+D)	Cytochrome P450
TraesCS1A01G234900.1	0.180551	0.149159	1e-06	0.29364	unclassified	DnaJ homolog subfamily C member 7 homolog
TraesCS2B01G485500.1	1e-06	0.318456	0.079559	0.54355	unclassified	BAG family molecular chaperone regulator
TraesCS2B01G486000.2	0.40927	0.324821	0.131484	0.53707	B<-(A+B+D)	RNA binding protein, putative
TraesCS3A01G324900.1	1e-06	0.325982	0.083854	0.51614	A<-(B+D)	Breast carcinoma-amplified sequence 3-like protein
TraesCS2B01G487300.1	0.149101	0.173751	1e-06	1.56809	unclassified	30S ribosomal protein S14
TraesCS2B01G489500.1	0.258958	0.304667	1e-06	0.47727	unclassified	Transcription factor GTE4
TraesCS2B01G489600.1	0.195155	1e-06	0.026171	0.71846	unclassified	Cysteine/Histidine-rich C1 domain family protein
TraesCS1A01G030600.1	0.646102	1e-06	0.056138	0.88723	unclassified	Rab5-interacting family protein
TraesCS1A01G235000.1	0.235475	1e-06	1e-06	1.02126	A<-A	Eukaryotic peptide chain release factor subunit 1-1
TraesCS2B01G489600.2	0.788896	0.211102	1e-06	1.82115	unclassified	Cysteine/Histidine-rich C1 domain family protein
TraesCS2B01G489700.1	0.288016	0.388392	0.135017	0.7527	B<-(A+B+D)	Protein kinase family protein
TraesCS2B01G490400.1	1e-06	0.149997	0.082704	2.18584	unclassified	Pectinesterase inhibitor domain containing protein
TraesCS2B01G490500.1	0.380862	0.452273	0.166865	0.75437	B<-(A+B+D)	DNA polymerase III polC-type
TraesCS2B01G490700.1	0.119748	0.692048	0.188202	0.86983	B<-(A+B+D)	Peroxisomal (S)-2-hydroxy-acid oxidase
TraesCS1A01G235100.3	0.264423	1e-06	1e-06	0.7887	A<-A	Diacylglycerol kinase
TraesCS2B01G490900.1	0.163729	0.107746	0.314417	1.22992	B<-(A+B+D)	Aminomethyltransferase
TraesCS2B01G491200.1	1e-06	0.350832	0.330008	0.90266	unclassified	Autophagy-related protein
TraesCS2B01G491600.1	1e-06	0.255459	1e-06	0.51366	B<-B	transmembrane protein, putative (DUF594)
TraesCS3A01G324900.2	0.050955	0.175965	1e-06	0.47065	unclassified	Breast carcinoma-amplified sequence 3-like protein
TraesCS2B01G494400.1	0.045273	0.503807	1e-06	0.43387	unclassified	Phospholipase A2
TraesCS1A01G235200.1	0.157609	0.063549	0.073055	0.74869	A<-(A+B+D)	Threonine--tRNA ligase
TraesCS2B01G495800.1	1e-06	0.025127	0.250242	0.41268	unclassified	AT hook motif DNA-binding family protein
TraesCS2B01G495800.2	0.136457	0.47808	0.087743	0.52301	B<-(A+B+D)	AT hook motif DNA-binding family protein
TraesCS2B01G496600.1	1e-06	0.238637	0.016499	0.51644	unclassified	Apolipoprotein D
TraesCS2B01G497500.1	0.047527	0.498382	1e-06	0.70825	unclassified	Homeobox-leucine zipper family protein
TraesCS2B01G497800.1	1e-06	0.324635	1e-06	0.62478	B<-B	CRIB domain-containing protein RIC10
TraesCS2B01G498400.1	1e-06	0.391892	0.420258	0.51176	unclassified	Serine hydroxymethyltransferase
TraesCS1A01G235500.1	0.233153	0.080547	0.077763	0.29282	A<-(A+B+D)	DUF1644 family protein
TraesCS2B01G499400.1	0.000543	1e-06	0.381418	0.26316	B<-D	GrpE protein homolog
TraesCS2B01G499700.1	0.487868	0.115979	0.05267	1.45543	B<-(A+B+D)	Methyl-CpG-binding domain protein 3-like 2
TraesCS2B01G500100.1	1e-06	0.474378	1e-06	0.44457	B<-B	Pathogenesis-related protein 1
TraesCS2B01G500400.1	1e-06	0.319134	0.064489	0.25611	unclassified	BED zinc finger,hAT family dimerization domain
TraesCS2B01G501200.1	1e-06	0.511836	1e-06	0.69574	B<-B	Aldehyde dehydrogenase
TraesCS3B01G353900.1	1e-06	0.297098	1e-06	0.49788	B<-B	Breast carcinoma-amplified sequence 3-like protein
TraesCS2B01G501300.1	0.419988	0.237471	1e-06	0.42064	unclassified	Histone-lysine N-methyltransferase
TraesCS2B01G501500.2	1e-06	0.184741	0.433138	0.25627	unclassified	UHRF1-binding protein 1
TraesCS2B01G501900.1	1e-06	0.428796	0.171674	0.6346	unclassified	callose synthase 1
TraesCS2B01G502000.1	1e-06	0.428796	0.171674	0.6346	unclassified	callose synthase 1
TraesCS2B01G502200.1	1e-06	0.428796	0.171674	0.6346	unclassified	callose synthase 1
TraesCS2B01G502400.1	1e-06	0.428796	0.171674	0.6346	unclassified	callose synthase 1
TraesCS2B01G502500.1	1e-06	0.428796	0.171674	0.6346	unclassified	callose synthase 1
TraesCS2B01G502700.1	1e-06	0.428796	0.171674	0.6346	unclassified	callose synthase 1
TraesCS2B01G503500.1	0.548223	1e-06	1e-06	1.23738	B<-A	Cyclin family protein
TraesCS1A01G235800.1	1e-06	0.463387	1e-06	0.41561	A<-B	L-lactate dehydrogenase
TraesCS3D01G318200.1	0.077974	0.15188	1e-06	0.43376	D<-(A+B)	Breast carcinoma-amplified sequence 3-like protein
TraesCS2B01G504600.2	1e-06	0.312174	0.248459	0.39632	unclassified	SNF2 domain-containing protein / helicase domain-containing protein / zinc finger protein-like protein
TraesCS3D01G318200.2	1e-06	0.237632	1e-06	0.55289	D<-B	Breast carcinoma-amplified sequence 3-like protein
TraesCS2B01G505000.1	0.472541	0.327899	1e-06	0.99332	unclassified	Divalent-cation tolerance protein CutA
TraesCS2B01G505100.1	0.06923	0.376484	0.352874	1.23656	B<-(A+B+D)	Thioredoxin
TraesCS2B01G505500.1	0.242187	1e-06	0.528807	0.33751	B<-(A+D)	Kinesin-like protein
TraesCS2B01G505600.1	1e-06	0.035726	0.366615	0.33932	unclassified	Importin subunit beta-1
TraesCS1A01G236100.1	0.159732	0.063508	1e-06	0.45022	unclassified	Copine-1
TraesCS2B01G506400.1	0.055875	0.904801	0.039324	0.915	unclassified	Protein trichome birefringence-like 2
TraesCS2B01G506600.1	1e-06	0.169453	0.480004	0.53384	unclassified	Glycosyltransferase
TraesCS2B01G507200.1	0.005099	0.277568	0.121862	1.47208	unclassified	DNA oxidative demethylase ALKBH2
TraesCS2B01G507900.1	0.148865	0.427879	0.050969	0.47128	B<-(A+B+D)	Polynucleotidyl transferase ribonuclease H-like superfamily protein
TraesCS2B01G508000.1	0.003111	0.841787	0.069949	0.8341	unclassified	Dihydroflavonol 4-reductase
TraesCS2B01G508300.1	0.058448	0.339904	0.091555	0.43539	B<-(A+B+D)	Anthocyanidin reductase
TraesCS2B01G509300.1	1e-06	0.096751	0.224871	0.42301	unclassified	tRNA (Guanine(10)-N2)-methyltransferase-like protein
TraesCS2B01G510100.1	1e-06	0.246	0.126206	0.83887	unclassified	Organic cation transporter protein
TraesCS2B01G510600.1	0.059155	1e-06	0.180462	0.30565	B<-(A+D)	Ubiquitin system component Cue protein
TraesCS2B01G510600.2	0.041071	1e-06	0.190213	0.48914	unclassified	Ubiquitin system component Cue protein
TraesCS2B01G510600.4	1e-06	0.128148	0.094605	0.34346	unclassified	Ubiquitin system component Cue protein
TraesCS1A01G236100.4	0.49405	1e-06	0.215232	0.57775	unclassified	Copine-1
TraesCS2B01G510800.1	1e-06	1e-06	0.586661	0.64096	B<-D	basic helix-loop-helix (bHLH) DNA-binding superfamily protein
TraesCS2B01G510900.1	0.224828	0.449251	1e-06	1.01268	unclassified	Serine/threonine-protein kinase
TraesCS2B01G511200.1	0.223964	0.232011	0.089507	0.62322	B<-(A+B+D)	Serine/threonine-protein kinase
TraesCS2B01G511600.1	0.04966	0.304955	0.287806	0.36918	unclassified	Serine/threonine-protein kinase
TraesCS2B01G512100.1	0.350072	0.622865	0.003922	0.60741	unclassified	Serine/threonine-protein kinase
TraesCS2B01G512300.1	0.17347	0.174378	1e-06	0.45394	unclassified	Serine/threonine-protein kinase
TraesCS2B01G513900.1	1e-06	0.404442	1e-06	0.71355	B<-B	Wound-responsive family protein
TraesCS2B01G514400.1	0.270967	0.045685	1e-06	0.95433	unclassified	Glycosyltransferase
TraesCS1A01G236300.1	0.156452	0.063058	1e-06	1.58992	unclassified	Transmembrane protein B169L
TraesCS2B01G514500.1	2e-06	0.102961	0.268557	0.30631	unclassified	Mitochondrial transcription termination factor-like
TraesCS2B01G514800.1	0.093023	0.525574	1e-06	0.35767	unclassified	Kinesin-like protein
TraesCS2B01G514900.1	0.075028	0.375549	2e-06	0.39721	unclassified	F-box protein
TraesCS2B01G515500.1	0.235693	0.041731	0.37278	0.72112	unclassified	Plastid-lipid associated protein PAP / fibrillin family protein
TraesCS2B01G515900.1	0.195841	0.385885	0.020075	0.55004	unclassified	Upstream activation factor subunit spp27
TraesCS2B01G516500.1	0.072964	0.282823	0.093046	0.51163	B<-(A+B+D)	Knotted 1-binding protein
TraesCS2B01G516600.1	0.331882	0.34832	0.084489	1.23726	B<-(A+B+D)	Cytochrome c oxidase-assembly factor COX23, mitochondrial
TraesCS1A01G030700.1	0.07162	0.235817	0.102409	0.94106	A<-(A+B+D)	PGR5-like protein 1A, chloroplastic
TraesCS1A01G236400.1	1e-06	1e-06	0.38961	0.55152	A<-D	F-box-like protein
TraesCS2B01G517600.1	1e-06	0.302858	0.150862	0.62708	unclassified	Carboxypeptidase
TraesCS2B01G518000.1	1e-06	1e-06	0.271025	0.3456	B<-D	GrpE protein homolog
TraesCS2B01G518500.1	0.135267	0.856971	0.007761	1.11448	unclassified	Protein transport SEC13-like protein
TraesCS2B01G519000.1	1e-06	0.410613	1e-06	0.99671	B<-B	Cytochrome P450 family protein
TraesCS1A01G236500.1	1e-06	0.411492	1e-06	0.47019	A<-B	Lipase
TraesCS2B01G519600.3	0.234199	0.340148	1e-06	1.05159	unclassified	TLD-domain containing nucleolar protein
TraesCS2B01G519900.1	1e-06	0.395736	0.187605	0.91259	unclassified	Peptide chain release factor 3
TraesCS2B01G520300.1	1e-06	0.240347	0.16323	0.35964	unclassified	Zinc finger CCCH domain-containing protein 30
TraesCS2B01G520500.1	0.240924	0.650943	1e-06	0.56883	unclassified	IQ domain-containing protein
TraesCS2B01G520600.1	0.026879	0.112302	0.262089	0.50888	unclassified	Regulator of chromosome condensation (RCC1) family protein
TraesCS2B01G520700.1	1e-06	0.103817	0.176296	1.18357	unclassified	Oxidative stress 3, putative isoform 2
TraesCS2B01G521000.1	0.141179	2e-06	0.283793	0.59774	B<-(A+D)	GTP cyclohydrolase 1
TraesCS2B01G521200.1	0.021456	0.450155	0.056747	0.87771	unclassified	Cysteine/histidine-rich C1 domain protein
TraesCS2B01G521300.1	1e-06	0.78283	1e-06	1.55106	B<-B	Cysteine/Histidine-rich C1 domain family protein
TraesCS2B01G521600.2	1e-06	0.089538	0.314374	1.38042	unclassified	Adenosylhomocysteinase
TraesCS2B01G521700.1	0.207011	1e-06	0.098732	1.07286	B<-(A+D)	Serine hydroxymethyltransferase
TraesCS2B01G523800.1	0.083946	0.120896	0.393907	0.74313	B<-(A+B+D)	Ribosomal protein S4
TraesCS2B01G524000.1	1e-06	0.178042	0.474276	0.51844	unclassified	BSD domain containing protein
TraesCS2B01G524100.2	1e-06	0.080682	0.716554	0.54404	unclassified	Eukaryotic translation initiation factor 3 subunit F
TraesCS1A01G236700.1	0.095497	0.325282	1e-06	0.29587	unclassified	Succinate dehydrogenase subunit 4
TraesCS2B01G524200.1	0.36646	0.174571	0.458967	0.79657	B<-(A+B+D)	Mediator of RNA polymerase II transcription subunit 7
TraesCS2B01G524500.1	1e-06	0.202251	0.171764	0.74616	unclassified	Molybdate transporter 2
TraesCS2B01G525200.1	1e-06	0.269676	0.019667	0.66609	unclassified	Protein UXT-like protein
TraesCS2B01G525400.1	1e-06	1e-06	0.231184	0.34411	B<-D	Tropinone reductase-like protein
TraesCS2B01G525500.1	0.007609	0.201088	0.278003	0.62455	unclassified	Molybdopterin biosynthesis protein CNX1
TraesCS2B01G525700.1	0.003095	0.277208	0.360503	0.84605	unclassified	Basic leucine zipper and W2 domain-containing protein 2
TraesCS2B01G525800.1	1e-06	0.480726	0.07788	0.35452	unclassified	Myosin-H heavy chain
TraesCS2B01G526100.1	0.132726	0.305436	1e-06	0.77415	unclassified	Alpha/beta-Hydrolases superfamily protein
TraesCS1A01G237000.1	0.932455	0.067542	1e-06	1.93936	unclassified	Zinc metalloproteinase aureolysin
TraesCS2B01G526100.2	0.212172	0.181018	1e-06	0.47116	unclassified	Alpha/beta-Hydrolases superfamily protein
TraesCS2B01G526200.5	0.121909	0.132603	0.018133	0.75318	unclassified	Protein kinase
TraesCS2B01G526300.2	0.070415	0.298117	0.432568	0.34833	B<-(A+B+D)	Chaperone protein DnaJ
TraesCS2B01G526700.1	1e-06	0.132911	0.682943	0.5923	unclassified	Alpha-1,4-glucan-protein synthase [UDP-forming]
TraesCS2B01G526900.1	0.126705	0.313557	0.162072	0.36473	B<-(A+B+D)	Protein kinase-like
TraesCS2B01G527100.1	0.195146	0.263341	0.059023	0.47039	B<-(A+B+D)	Transcription factor, putative
TraesCS2B01G527600.1	0.390378	0.207406	0.393697	0.55888	B<-(A+B+D)	Protein pelota homolog
TraesCS2B01G527700.1	1e-06	0.457404	0.211085	0.52779	unclassified	DUF1365 family protein
TraesCS2B01G527800.1	1e-06	0.874622	1e-06	0.44581	B<-B	Amino acid permease
TraesCS2B01G528100.1	0.06162	0.368096	0.247944	0.7666	B<-(A+B+D)	Protein phosphatase 2C
TraesCS2B01G528100.2	1e-06	0.845835	0.148824	0.8702	unclassified	Protein phosphatase 2C
TraesCS2B01G528300.2	0.242567	1e-06	1e-06	1.13187	B<-A	Glutamine synthetase
TraesCS2B01G529300.1	0.035794	0.294702	1e-06	0.92179	unclassified	Ribulose bisphosphate carboxylase/oxygenase activase
TraesCS2B01G529400.1	0.148686	0.257322	0.226374	1.20921	B<-(A+B+D)	C2 domain-containing protein
TraesCS2B01G529700.1	0.162107	0.064243	1e-06	1.35228	unclassified	Retrovirus-related Pol polyprotein from transposon TNT 1-94
TraesCS2B01G529800.1	0.055297	0.226341	0.236016	0.47004	B<-(A+B+D)	Aldose 1-epimerase family protein
TraesCS2B01G529900.1	0.198302	0.07753	1e-06	1.32427	unclassified	3-isopropylmalate dehydratase large subunit
TraesCS2B01G530000.1	0.183212	0.037353	0.313235	1.5216	unclassified	Lipase
TraesCS2B01G530100.1	0.352396	1e-06	0.18904	1.40041	B<-(A+D)	Farnesyl pyrophosphate synthase
TraesCS2B01G530300.1	0.333502	1e-06	0.001948	0.74281	B<-A	Universal stress family protein
TraesCS2B01G530500.1	1e-06	0.004725	0.292042	0.67678	B<-D	Plasma membrane ATPase
TraesCS2B01G530600.1	0.121352	0.520941	1e-06	0.41717	unclassified	Serpin family protein
TraesCS2B01G531200.2	0.647409	0.307886	0.042535	1.09385	unclassified	nuclear pore complex protein
TraesCS2B01G531200.3	1e-06	0.853741	0.146257	1.23787	unclassified	nuclear pore complex protein
TraesCS2B01G531500.1	1e-06	0.944821	0.055178	0.65512	unclassified	CsAtPR5
TraesCS2B01G532100.1	1e-06	0.433328	0.05534	0.6925	unclassified	Receptor-like kinase
TraesCS2B01G532600.1	0.012874	0.426626	1e-06	1.26802	unclassified	Glutathione S-transferase
TraesCS2B01G533000.1	1e-06	0.545269	1e-06	0.54486	B<-B	Homeodomain-like superfamily protein
TraesCS1A01G238100.1	0.143509	0.145569	0.136236	0.56195	A<-(A+B+D)	Calcium-dependent lipid-binding (CaLB domain) family protein
TraesCS2B01G533500.1	1e-06	0.301125	1e-06	1.09843	B<-B	Sulfhydryl oxidase 1
TraesCS2B01G533800.1	0.133736	0.217135	1e-06	0.62006	unclassified	Zinc transporter
TraesCS2B01G533900.1	0.152946	1e-06	0.282561	0.40729	B<-(A+D)	Sec14p-like phosphatidylinositol transfer family protein
TraesCS2B01G534200.1	0.311648	0.341397	0.203158	1.06597	B<-(A+B+D)	NADPH--cytochrome P450 reductase
TraesCS2B01G534400.2	0.195528	0.131297	0.346565	0.45184	B<-(A+B+D)	Purple acid phosphatase
TraesCS2B01G534600.1	1e-06	0.292669	0.170039	0.6947	unclassified	Vacuolar cation/proton exchanger, putative
TraesCS2B01G534700.1	1e-06	0.028075	0.377311	0.47551	unclassified	UPF0136 membrane protein
TraesCS2B01G534800.1	0.35876	0.30131	0.262274	1.17597	B<-(A+B+D)	Jasmonate ZIM domain-containing protein
TraesCS2B01G535200.1	0.264214	0.405179	0.09248	1.08588	B<-(A+B+D)	Peptidyl-tRNA hydrolase, putative
TraesCS2B01G535500.1	1e-06	0.192653	0.1872	2.04651	unclassified	Nuclease S1
TraesCS2B01G536000.1	1e-06	0.804247	0.056008	0.47781	unclassified	Golgin candidate 2
TraesCS2B01G536200.1	0.262524	0.306757	0.008943	0.42054	unclassified	Wall-associated receptor kinase-like protein
TraesCS2B01G536500.1	1e-06	0.496234	0.030301	0.81866	unclassified	Kinase, putative
TraesCS2B01G536700.1	1e-06	0.368487	0.120516	0.7116	unclassified	Receptor-like protein kinase, putative
TraesCS2B01G537500.1	1e-06	0.348413	1e-06	1.03299	B<-B	Kinase, putative
TraesCS1A01G030900.3	0.614252	0.092143	0.293605	1.0743	A<-(A+B+D)	receptor kinase 1
TraesCS1A01G238700.1	0.271922	0.010002	1e-06	1.23299	unclassified	L-lactate dehydrogenase
TraesCS2B01G537800.2	1e-06	0.506911	0.043712	0.47644	unclassified	Kinase, putative
TraesCS2B01G538600.1	1e-06	0.229175	1e-06	1.47562	B<-B	Isoaspartyl peptidase/L-asparaginase
TraesCS2B01G538700.1	0.343916	0.326433	0.229802	2.06626	B<-(A+B+D)	Isoaspartyl peptidase/L-asparaginase
TraesCS2B01G539000.1	0.005844	0.327539	0.111881	0.40396	unclassified	RING/U-box superfamily protein
TraesCS2B01G539100.1	1e-06	0.646324	0.33607	1.38785	unclassified	Malate synthase G
TraesCS2B01G539400.1	0.011794	0.430719	1e-06	0.46691	unclassified	UDP-glycosyltransferase
TraesCS1A01G238800.1	0.214835	1e-06	0.159424	1.48176	unclassified	Calcium binding protein
TraesCS2B01G539600.1	1e-06	0.375898	0.076274	0.59076	unclassified	Glycosyltransferases
TraesCS2B01G539900.1	0.064699	0.456032	0.008441	0.64228	unclassified	4-hydroxy-tetrahydrodipicolinate synthase
TraesCS2B01G539900.2	0.004527	1e-06	0.276982	0.41377	B<-D	4-hydroxy-tetrahydrodipicolinate synthase
TraesCS2B01G540100.1	0.343423	1e-06	0.20629	0.67409	B<-(A+D)	Cysteine protease
TraesCS2B01G540100.2	0.132424	0.252025	0.199764	1.6028	B<-(A+B+D)	Cysteine protease
TraesCS2B01G540300.1	0.492095	0.334068	1e-06	0.71776	unclassified	glucuronoxylan 4-O-methyltransferase-like protein (DUF579)
TraesCS2B01G541300.1	1e-06	0.076629	0.338816	1.35623	unclassified	Late embryogenesis abundant (LEA) hydroxyproline-rich glycoprotein family
TraesCS2B01G541400.1	0.249382	0.444541	1e-06	1.35417	unclassified	microtubule-associated proteins 70-3
TraesCS2B01G541500.1	0.227937	0.107787	1e-06	1.22686	unclassified	Cyclopropane-fatty-acyl-phospholipid synthase
TraesCS2B01G541800.1	0.147914	0.347126	0.029793	1.14952	unclassified	tRNA uridine 5-carboxymethylaminomethyl modification enzyme MnmG
TraesCS1A01G238900.1	0.230701	1e-06	0.053005	0.50575	unclassified	Alpha-glucosidase like protein
TraesCS2B01G542000.1	0.075483	0.330597	1e-06	0.78212	unclassified	Glycine rich protein
TraesCS2B01G542000.3	0.309669	0.213049	0.125846	0.88967	B<-(A+B+D)	Glycine rich protein
TraesCS2B01G542100.1	1e-06	0.742687	0.090741	0.60964	unclassified	Mitochondrial glycoprotein
TraesCS2B01G542200.2	1e-06	0.346957	1e-06	0.49739	B<-B	RING/U-box superfamily protein
TraesCS2B01G542400.2	0.262536	0.322885	0.145194	0.93524	B<-(A+B+D)	AP2-like ethylene-responsive transcription factor
TraesCS2B01G543100.1	1e-06	0.915626	0.053745	0.48708	unclassified	Crossover junction endonuclease EME1
TraesCS1A01G238900.2	0.381858	1e-06	0.019672	0.48034	unclassified	Alpha-glucosidase like protein
TraesCS2B01G543300.1	0.684399	0.28246	1e-06	0.57738	unclassified	RING/U-box superfamily protein
TraesCS2B01G544200.1	1e-06	0.93157	0.003076	1.21274	B<-B	Glycerol kinase
TraesCS2B01G545600.1	1e-06	0.329183	0.283607	1.05727	unclassified	Clustered mitochondria protein
TraesCS2B01G545600.2	0.061215	1e-06	0.24427	1.01103	B<-(A+D)	Clustered mitochondria protein
TraesCS2B01G545700.3	0.030623	0.969375	1e-06	0.91814	unclassified	Synaptotagmin-5
TraesCS2B01G546000.1	1e-06	0.695425	0.077622	0.89059	unclassified	Chloride channel protein
TraesCS1A01G239000.1	0.072065	0.12211	0.183374	0.62767	A<-(A+B+D)	cytochrome C oxidase subunit
TraesCS2B01G546100.1	1e-06	0.749713	0.092279	0.76256	unclassified	Heavy metal transport/detoxification superfamily protein
TraesCS2B01G546500.1	0.095093	1e-06	0.39823	0.64588	B<-(A+D)	alpha/beta-Hydrolases superfamily protein
TraesCS2B01G546500.2	1e-06	0.851871	0.036961	1.18632	unclassified	alpha/beta-Hydrolases superfamily protein
TraesCS2B01G546800.1	1e-06	0.927751	0.034562	0.581	unclassified	NEDD8 ultimate buster 1
TraesCS2B01G548400.1	0.088407	0.387297	0.194037	0.68003	B<-(A+B+D)	Ankyrin repeat protein-like
TraesCS2B01G549000.1	0.031729	0.3055	0.367751	0.69863	unclassified	Transcription-repair-coupling factor
TraesCS2B01G549400.1	0.04444	0.849085	0.07889	0.63167	unclassified	3-oxoacyl-[acyl-carrier-protein] synthase 3
TraesCS2B01G549500.1	1e-06	0.286352	0.283798	0.79108	unclassified	Glutamyl-tRNA(Gln) amidotransferase subunit A
TraesCS2B01G549900.1	1e-06	0.343462	0.148668	1.0049	unclassified	P-loop containing nucleoside triphosphate hydrolases superfamily protein
TraesCS2B01G550000.1	1e-06	0.385575	0.36279	0.70758	unclassified	Cullin family protein
TraesCS2B01G550200.1	1e-06	0.436727	0.223378	1.36907	unclassified	Major allergen Bet v 1
TraesCS2B01G550700.2	0.107689	0.155264	0.367719	0.56034	B<-(A+B+D)	ABC transporter ATP-binding protein
TraesCS1A01G239400.1	1e-06	0.412443	0.18371	0.6402	A<-(B+D)	Cytochrome P450
TraesCS2B01G551700.1	0.10431	0.190056	1e-06	0.53976	unclassified	6,7-dimethyl-8-ribityllumazine synthase
TraesCS2B01G551800.1	0.386013	0.380386	0.040434	1.02495	unclassified	Brefeldin A-inhibited guanine nucleotide-exchange protein 1
TraesCS2B01G552400.1	0.230383	0.162902	0.167623	0.34242	B<-(A+B+D)	DNA-directed RNA polymerase subunit beta
TraesCS2B01G552800.1	0.188527	0.382555	0.067766	0.91752	B<-(A+B+D)	Loricrin-like protein
TraesCS2B01G553000.1	0.036307	0.743048	0.05595	0.70954	unclassified	Programmed cell death protein 2-like protein
TraesCS2B01G553400.1	0.151464	0.411262	0.194849	0.99288	B<-(A+B+D)	protein kinase family protein
TraesCS2B01G553500.1	0.381305	0.352587	0.217257	1.41278	B<-(A+B+D)	translation initiation factor 3 subunit I
TraesCS2B01G553600.1	1e-06	0.291655	0.169038	0.89749	unclassified	Early light-induced protein 2, chloroplastic
TraesCS2B01G553700.1	1e-06	0.285922	0.038007	1.15923	unclassified	glutamate receptor 2.6
TraesCS1A01G239500.1	1e-06	0.190182	0.024985	0.95446	unclassified	Serine/threonine-protein kinase
TraesCS2B01G553800.1	1e-06	0.335656	0.112366	1.26873	unclassified	Octanoyltransferase
TraesCS2B01G554800.1	0.003517	0.265967	0.284018	0.56262	unclassified	Reticulocyte-binding protein 2 homolog a
TraesCS2B01G555400.1	0.194705	0.335264	0.080871	1.2437	B<-(A+B+D)	Lipoxygenase
TraesCS2B01G555400.2	0.066776	0.480701	1e-06	2.52763	unclassified	Lipoxygenase
TraesCS1A01G239600.1	1e-06	0.187736	0.261093	1.21137	A<-(B+D)	Annexin
TraesCS2B01G555600.1	1e-06	0.323764	1e-06	0.41225	B<-B	P-loop nucleoside triphosphate hydrolases superfamily protein with CH (Calponin Homology) domain-containing protein
TraesCS2B01G555700.1	0.111477	0.790777	0.097745	1.9775	B<-(A+B+D)	tetraspanin10
TraesCS2B01G556100.3	0.13727	1e-06	0.17447	0.61426	B<-(A+D)	DNA polymerase I
TraesCS2B01G556600.1	0.0638	0.346743	0.14765	0.78677	B<-(A+B+D)	transcription factor-like protein
TraesCS2B01G556700.1	0.024672	0.36252	0.225303	0.34414	unclassified	RNA binding protein
TraesCS2B01G556900.1	0.318349	0.357821	1e-06	0.8946	unclassified	Epoxide hydrolase 2
TraesCS2B01G557000.2	0.14526	0.256727	0.283472	0.77829	B<-(A+B+D)	MICOS complex subunit MIC60
TraesCS2B01G557700.1	0.026293	0.116479	0.115049	0.94972	unclassified	Nuclease S1
TraesCS2B01G558000.1	0.122665	0.309652	0.18666	0.75596	B<-(A+B+D)	Cystathionine beta-lyase family protein
TraesCS1A01G082600.1	1e-06	0.362754	0.032701	0.30875	unclassified	Bushy growth protein
TraesCS2B01G558400.1	1e-06	0.31495	1e-06	1.0443	B<-B	Chalcone synthase
TraesCS7D01G363800.1	0.216598	0.10426	1e-06	0.24739	D<-(A+B)	CC-NBS-LRR disease resistance protein
TraesCS1A01G031200.1	0.505116	0.289469	0.205415	0.81005	A<-(A+B+D)	Protein kinase
TraesCS1A01G239700.2	1e-06	0.18023	0.218056	0.4968	A<-(B+D)	Annexin
TraesCS2B01G560200.1	1e-06	0.719385	0.241043	1.04771	unclassified	Histidine--tRNA ligase
TraesCS2B01G561100.1	1e-06	0.335672	0.130679	0.78456	unclassified	Wound-responsive family protein
TraesCS2B01G561300.1	0.032475	0.092717	0.216052	0.61653	unclassified	Wound-responsive family protein
TraesCS2B01G562200.1	0.205202	0.43764	0.060581	1.27006	B<-(A+B+D)	Wound-responsive family protein
TraesCS2B01G562300.1	0.462673	0.244137	0.287788	1.18942	B<-(A+B+D)	Diacylglycerol kinase
TraesCS1A01G239800.1	0.004476	0.132445	0.166775	0.32766	A<-(B+D)	Fission 1 protein
TraesCS2B01G563000.1	0.27097	0.052958	0.233139	0.46225	B<-(A+B+D)	Matrix metalloproteinase
TraesCS2B01G563700.1	0.837534	0.162465	1e-06	1.66198	unclassified	Wall-associated kinase-like
TraesCS2B01G563800.1	0.224876	0.458497	1e-06	0.97915	unclassified	Receptor-like protein kinase
TraesCS2B01G564100.1	0.558137	0.019781	1e-06	0.42172	unclassified	Calmodulin-binding family protein, putative, expressed
TraesCS2B01G565100.1	0.015348	0.98465	1e-06	0.42793	unclassified	Serine/threonine-protein kinase
TraesCS2B01G565200.1	0.287163	0.369962	0.133793	0.69825	B<-(A+B+D)	indeterminate(ID)-domain 11
TraesCS2B01G565300.1	0.093609	0.284279	0.073232	0.43335	B<-(A+B+D)	Serine/threonine-protein kinase
TraesCS2B01G565400.1	1e-06	0.868259	0.13174	0.50724	unclassified	indeterminate(ID)-domain 11
TraesCS1A01G240000.1	1e-06	0.250064	0.22022	0.29887	A<-(B+D)	AP-3 complex subunit mu
TraesCS2B01G566800.1	1e-06	0.181478	0.353178	0.38647	unclassified	Non-specific serine/threonine protein kinase
TraesCS2B01G567500.2	1e-06	0.97487	0.003063	0.57794	B<-B	Serine/threonine-protein kinase
TraesCS2B01G567600.1	1e-06	0.94996	0.050038	1.78529	unclassified	Superoxide dismutase
TraesCS2B01G567900.1	1e-06	0.43632	0.054786	0.39285	unclassified	Non-specific serine/threonine protein kinase
TraesCS2B01G568000.1	0.298879	0.328331	0.066129	0.91937	B<-(A+B+D)	Serine/threonine-protein kinase
TraesCS2B01G568500.1	1e-06	0.789551	0.01043	0.55064	unclassified	Serine/threonine-protein kinase
TraesCS2B01G568700.1	0.081187	0.403975	0.131856	0.72729	B<-(A+B+D)	basic helix-loop-helix (bHLH) DNA-binding superfamily protein
TraesCS2B01G569200.1	1e-06	0.210669	1e-06	1.35044	B<-B	Heavy metal transport/detoxification superfamily protein
TraesCS2B01G569300.1	1e-06	0.227833	0.021638	1.07487	unclassified	Heavy metal transport/detoxification superfamily protein
TraesCS2B01G569400.1	0.212542	0.282631	1e-06	1.16099	unclassified	Heavy metal transport/detoxification superfamily protein
[truncated: 32,693 more rows]
