# Supplementary material for: Genomic variants affecting homoeologous gene expression dosage contribute to agronomic trait variation in allopolyploid wheat
Source: Nat Commun. 2022 Feb 11;13:826. doi: 10.1038/s41467-022-28453-y (PMC8837796; doi:10.1038/s41467-022-28453-y)
Supplement: Supplementary file 7 — Supplementary Data 4 [file 41467_2022_28453_MOESM7_ESM.xlsx]

## Sheet: Sheet1
Supplementary Data 4. cis- and trans-eQTL identified using RNA-seq data generated for wheat seedlings.
eQTL location (chromosome_position)	Gene ID	GWAS t-statistics	GWAS p-value (two-tailed)	FDR	effect size	R^2	eQTL type
chr1A_1190739	TraesCS1A01G001800.1	-10.1522	1.50774e-19	5.37318e-15	-0.95323	0.35655	cis
chr2B_716591780	TraesCS1A01G001800.1	6.82094	1.23079e-10	1.37138e-06	1.01299	0.200087	trans
chr1A_1160182	TraesCS1A01G001900.10	16.523	2.4731e-38	4.58704e-33	0.80822	0.594779	cis
chr1A_1145920	TraesCS1A01G001900.5	27.9028	2.15961e-68	4.89778e-62	0.92766	0.807167	cis
chr5A_90618697	TraesCS1A01G001900.5	-7.26682	9.83699e-12	1.32764e-07	-0.67435	0.221127	trans
chr7B_720539575	TraesCS1A01G001900.5	-6.76722	1.65876e-10	1.80325e-06	-0.48795	0.197568	trans
chr1A_1159868	TraesCS1A01G001900.6	8.96871	3.20452e-16	7.97415e-12	0.83764	0.301901	cis
chr1A_1160223	TraesCS1A01G001900.6	-11.4004	3.58204e-23	1.81179e-18	-0.96551	0.411333	cis
chr1A_1155624	TraesCS1A01G001900.7	17.1572	3.5452e-40	7.65526e-35	0.8293	0.612798	cis
chr3B_20169117	TraesCS1A01G001900.7	6.63997	3.34561e-10	3.42941e-06	0.37499	0.191618	trans
chr4A_638195756	TraesCS1A01G001900.7	6.67137	2.81586e-10	2.92911e-06	0.43732	0.193084	trans
chr1A_1190671	TraesCS1A01G001900.8	-9.82672	1.277e-18	4.14143e-14	-0.67396	0.341743	cis
chr1A_1190671	TraesCS1A01G001900.9	-24.3807	8.00146e-60	8.65965e-54	-1.75112	0.761667	cis
chr1A_1162006	TraesCS1A01G002000.1	15.6278	1.04328e-35	1.57025e-30	0.67802	0.567673	cis
chr1A_1169520	TraesCS1A01G002100.1	-7.38591	4.93816e-12	6.99263e-08	-0.31561	0.226778	cis
chr1A_554972673	TraesCS1A01G002100.1	-6.83027	1.16848e-10	1.3076e-06	-0.32345	0.200525	NA
chr3B_3282889	TraesCS1A01G002200.1	-7.78974	4.57697e-13	7.57207e-09	-1.05658	0.245987	trans
chr7A_20102690	TraesCS1A01G002200.1	-8.72528	1.48653e-15	3.41602e-11	-1.01973	0.29043	trans
chr1A_1210830	TraesCS1A01G002300.1	-8.88012	5.6117e-16	1.35668e-11	-0.52082	0.297733	cis
chr1A_1237901	TraesCS1A01G002400.1	12.5864	1.1176e-26	7.8417e-22	1.01559	0.459959	cis
chr1D_2143226	TraesCS1A01G002400.1	7.30359	7.95658e-12	1.08992e-07	0.49395	0.222871	trans
chr1A_1847486	TraesCS1A01G002500.1	-6.60257	4.10587e-10	4.13588e-06	-0.24871	0.189874	cis
chr1A_1343518	TraesCS1A01G002700.1	-8.34615	1.56789e-14	3.16981e-10	-0.55245	0.272466	cis
chr5B_468883012	TraesCS1A01G002700.1	-8.59624	3.33034e-15	7.33046e-11	-0.84556	0.284328	trans
chr1A_1206570	TraesCS1A01G002900.1	-7.91424	2.17146e-13	3.76329e-09	-0.37088	0.251916	cis
chr1A_4054790	TraesCS1A01G002900.1	-6.7941	1.42893e-10	1.57261e-06	-0.33534	0.198828	NA
chr1A_1206570	TraesCS1A01G002900.2	-8.19295	4.01119e-14	7.68473e-10	-0.30843	0.265184	cis
chr1A_4063605	TraesCS1A01G002900.2	-7.10396	2.50045e-11	3.15305e-07	-0.25089	0.213418	NA
chr1A_1206570	TraesCS1A01G003000.1	-8.88499	5.44188e-16	1.31773e-11	-0.63368	0.297962	cis
chr1A_4063605	TraesCS1A01G003000.1	-7.44544	3.49163e-12	5.06244e-08	-0.50438	0.229605	NA
chr1A_1208242	TraesCS1A01G004200.1	-7.78295	4.76596e-13	7.8642e-09	-0.75833	0.245664	NA
chr1A_2935454	TraesCS1A01G004200.1	-16.9371	1.54106e-39	3.15275e-34	-1.39264	0.606653	cis
chr1A_4063158	TraesCS1A01G004200.1	8.85281	6.66693e-16	1.59775e-11	0.94521	0.296447	NA
chr7A_126553104	TraesCS1A01G004200.1	6.67941	2.69404e-10	2.81284e-06	1.03644	0.193459	trans
chr1A_3116285	TraesCS1A01G005000.1	11.2937	7.36457e-23	3.61511e-18	0.70524	0.406788	cis
chr5B_518238576	TraesCS1A01G005000.1	-6.5332	5.99163e-10	5.83653e-06	-0.41666	0.186646	trans
chr1D_411410333	TraesCS1A01G005100.1	8.50845	5.74938e-15	1.22872e-10	0.5668	0.280168	trans
chr1A_3256686	TraesCS1A01G005500.1	6.90323	7.77194e-11	8.98326e-07	0.3028	0.203953	cis
chr1A_3256255	TraesCS1A01G005600.2	-15.6602	8.37681e-36	1.27063e-30	-0.75762	0.568688	cis
chr1A_3256394	TraesCS1A01G005600.6	6.81266	1.28886e-10	1.43054e-06	0.30443	0.199698	cis
chr1A_3214644	TraesCS1A01G005800.2	-7.32948	6.8501e-12	9.48345e-08	-0.33383	0.224099	cis
chr1A_3583146	TraesCS1A01G005800.2	-6.57999	4.64457e-10	4.62827e-06	-0.56542	0.188822	cis
chr1A_3466103	TraesCS1A01G005900.1	-7.19236	1.50903e-11	1.97464e-07	-0.9309	0.2176	cis
chr1D_411410333	TraesCS1A01G005900.1	-14.0127	6.37377e-31	6.41475e-26	-1.54677	0.513542	trans
chr1A_3437069	TraesCS1A01G006000.1	18.5246	4.27157e-44	1.27298e-38	0.77139	0.648499	cis
chr2A_658581003	TraesCS1A01G006000.1	7.01732	4.08826e-11	4.96854e-07	0.43975	0.209328	trans
chr3A_10030826	TraesCS1A01G006000.1	6.9072	7.60104e-11	8.80175e-07	0.43929	0.20414	trans
chr3A_26189292	TraesCS1A01G006000.1	6.98119	5.01379e-11	5.99802e-07	0.36759	0.207624	trans
chr4A_702645001	TraesCS1A01G006000.1	6.80692	1.33067e-10	1.47304e-06	0.41883	0.199429	trans
chr5A_699314170	TraesCS1A01G006000.1	6.92648	6.82173e-11	7.96625e-07	0.42968	0.205047	trans
chr7B_637642401	TraesCS1A01G006000.1	-6.44648	9.57897e-10	8.9407e-06	-0.41206	0.182623	trans
chr1B_4226451	TraesCS1A01G006300.1	-9.61666	5.01524e-18	1.52823e-13	-0.43491	0.332089	trans
chr2B_734281872	TraesCS1A01G006300.1	7.0751	2.94649e-11	3.67035e-07	0.8045	0.212055	trans
chr7D_2881235	TraesCS1A01G006300.1	7.97128	1.54017e-13	2.72485e-09	0.75311	0.254633	trans
chr1A_3582213	TraesCS1A01G006800.1	-12.3824	4.50866e-26	2.99714e-21	-0.47203	0.451849	cis
chr5B_437188715	TraesCS1A01G006800.1	9.72958	2.40662e-18	7.5865e-14	1.00725	0.337288	trans
chr6B_3868060	TraesCS1A01G006800.1	6.48631	7.72578e-10	7.35424e-06	0.46196	0.184469	trans
chr1A_4500574	TraesCS1A01G007500.1	-8.41657	1.01559e-14	2.10466e-10	-0.5017	0.27581	cis
chr6B_480846468	TraesCS1A01G007500.1	-6.5178	6.51393e-10	6.29673e-06	-0.6986	0.185931	trans
chr1A_3387575	TraesCS1A01G007800.1	6.56533	5.03102e-10	4.97835e-06	0.87748	0.18814	cis
chr1A_4045995	TraesCS1A01G007800.1	16.8942	2.05326e-39	4.15747e-34	1.24207	0.605441	cis
chr1A_4063158	TraesCS1A01G007800.1	-9.54712	7.87186e-18	2.34854e-13	-1.19685	0.328877	cis
chr1A_6402904	TraesCS1A01G008200.1	-10.9346	8.25769e-22	3.66658e-17	-0.74828	0.391292	NA
chr1A_7657480	TraesCS1A01G008200.1	9.27554	4.5313e-17	1.24328e-12	1.15964	0.316266	NA
chr3D_30974161	TraesCS1A01G008600.1	6.53176	6.03882e-10	5.87795e-06	0.68426	0.186579	trans
chr1A_5494504	TraesCS1A01G009000.3	-13.0761	3.91e-28	3.11467e-23	-0.44157	0.47897	cis
chr1D_907508	TraesCS1A01G009000.3	-7.64656	1.07132e-12	1.67953e-08	-0.62134	0.23917	trans
chr1A_4097196	TraesCS1A01G009100.1	7.14429	1.98679e-11	2.54834e-07	0.52466	0.215325	NA
chr1A_5494457	TraesCS1A01G009100.1	-6.60158	4.12798e-10	4.15623e-06	-0.82641	0.189828	cis
chr1A_6402904	TraesCS1A01G009200.1	-10.9346	8.25769e-22	3.66658e-17	-0.74828	0.391292	cis
chr1A_7657480	TraesCS1A01G009200.1	9.27554	4.5313e-17	1.24328e-12	1.15964	0.316266	NA
chr1A_6153157	TraesCS1A01G009400.1	-14.7573	3.9093e-33	4.75301e-28	-0.4665	0.539351	cis
chr1A_6153157	TraesCS1A01G009800.1	-9.44847	1.48952e-17	4.31218e-13	-0.4153	0.324308	cis
chr1A_6153157	TraesCS1A01G009900.2	-15.1284	3.11084e-34	4.15811e-29	-0.44531	0.551666	cis
chr6B_668676283	TraesCS1A01G009900.2	-7.23736	1.16549e-11	1.55405e-07	-0.52227	0.219731	trans
chr1A_6402904	TraesCS1A01G010300.1	-10.9346	8.25769e-22	3.66658e-17	-0.74828	0.391292	cis
chr1A_7657480	TraesCS1A01G010300.1	9.27554	4.5313e-17	1.24328e-12	1.15964	0.316266	NA
chr1A_6517912	TraesCS1A01G011100.1	-9.06937	1.6912e-16	4.3467e-12	-0.35755	0.306626	cis
chr7A_691298328	TraesCS1A01G011100.1	12.0465	4.4592e-25	2.70764e-20	1.09748	0.438265	trans
chr1A_6515903	TraesCS1A01G011200.1	-8.46407	7.57033e-15	1.59438e-10	-0.4571	0.278064	cis
chr1A_6721144	TraesCS1A01G011200.1	-9.60487	5.41386e-18	1.64394e-13	-0.30292	0.331545	cis
chr5B_398159213	TraesCS1A01G011200.1	6.48627	7.72735e-10	7.35559e-06	0.33363	0.184467	trans
chr1A_6787973	TraesCS1A01G011500.1	11.7168	4.19735e-24	2.3255e-19	1.5997	0.424653	cis
chr1A_7181674	TraesCS1A01G011500.1	-11.1501	1.93928e-22	9.1419e-18	-0.84026	0.400628	cis
chr1A_6561132	TraesCS1A01G011600.1	-20.7566	2.64559e-50	1.32201e-44	-1.94145	0.698461	cis
chr1A_7184242	TraesCS1A01G012500.4	-9.04518	1.97244e-16	5.03124e-12	-0.24152	0.305492	cis
chr1A_7184821	TraesCS1A01G012500.4	-13.5272	1.77577e-29	1.5849e-24	-0.20844	0.495916	cis
chr7A_83541188	TraesCS1A01G012700.1	7.01311	4.1869e-11	5.0791e-07	0.52659	0.209129	trans
chr1A_7658612	TraesCS1A01G013600.1	-6.48774	7.66599e-10	7.30238e-06	-0.64149	0.184535	cis
chr1A_7651920	TraesCS1A01G013700.1	-11.5118	1.6854e-23	8.80088e-19	-0.46758	0.416051	cis
chr1A_1339256	TraesCS1A01G013800.2	16.54	2.20543e-38	4.10755e-33	1.18328	0.595276	NA
chr1A_8247200	TraesCS1A01G013800.2	7.28315	8.95334e-12	1.21651e-07	0.44161	0.221901	cis
chr1A_8295096	TraesCS1A01G013800.2	8.0928	7.38189e-14	1.36471e-09	0.64045	0.260418	cis
chr1D_49972642	TraesCS1A01G013800.2	-6.48811	7.65084e-10	7.2893e-06	-0.64914	0.184552	trans
chr3B_803513522	TraesCS1A01G013800.2	6.73107	2.02627e-10	2.16641e-06	0.68647	0.195875	trans
chr5A_413188654	TraesCS1A01G013800.2	6.53489	5.93692e-10	5.78795e-06	0.60205	0.186725	trans
chr5B_599958303	TraesCS1A01G013800.2	6.85479	1.01913e-10	1.15301e-06	0.63805	0.201676	trans
chr6A_2396065	TraesCS1A01G013800.2	6.47543	8.19358e-10	7.75819e-06	0.59815	0.183964	trans
chr1A_10136114	TraesCS1A01G013800.3	-6.56675	4.99219e-10	4.94326e-06	-0.59919	0.188206	NA
chr1A_7658855	TraesCS1A01G013800.3	-13.67	6.67261e-30	6.16895e-25	-1.28435	0.501165	cis
chr1A_7669717	TraesCS1A01G013800.4	-18.6278	2.17719e-44	6.65827e-39	-0.70154	0.65103	cis
chr5B_600651092	TraesCS1A01G014600.1	7.07155	3.0065e-11	3.73954e-07	0.41916	0.211887	trans
chr7B_174050181	TraesCS1A01G014600.1	-6.81859	1.24702e-10	1.38796e-06	-0.45693	0.199976	trans
chr7B_21813852	TraesCS1A01G014600.1	6.66982	2.83992e-10	2.95177e-06	0.33803	0.193011	trans
chr2A_774861307	TraesCS1A01G015100.1	-6.43364	1.02651e-09	9.51854e-06	-0.76022	0.182028	trans
chr1A_8239289	TraesCS1A01G015200.1	-12.4558	2.7306e-26	1.8516e-21	-0.34902	0.454779	cis
chr1A_8720496	TraesCS1A01G015200.1	-6.64602	3.23651e-10	3.32716e-06	-0.26785	0.1919	cis
chr1A_10136114	TraesCS1A01G015300.1	-6.90213	7.82006e-11	9.03462e-07	-0.33239	0.203901	NA
chr1A_4500574	TraesCS1A01G015300.1	-9.18905	7.8837e-17	2.10502e-12	-0.46557	0.312228	NA
chr1B_554234581	TraesCS1A01G015300.1	-6.85213	1.03436e-10	1.16886e-06	-0.63547	0.201551	trans
chr5B_697930905	TraesCS1A01G015300.1	-6.65834	3.02481e-10	3.12721e-06	-0.60498	0.192475	trans
chr6B_480846468	TraesCS1A01G015300.1	-8.3895	1.20034e-14	2.4641e-10	-0.74038	0.274525	trans
chr1A_9103899	TraesCS1A01G016900.2	-16.5421	2.17511e-38	4.05317e-33	-0.97063	0.595336	cis
chr1A_9356233	TraesCS1A01G017900.1	-21.9734	1.40229e-53	9.1433e-48	-1.57051	0.721902	cis
chr1A_9356345	TraesCS1A01G018000.1	-11.5688	1.1453e-23	6.0806e-19	-0.56318	0.418454	cis
chr1A_9476747	TraesCS1A01G018300.1	-10.3975	2.97578e-20	1.13738e-15	-0.319	0.367579	cis
chr3D_775697	TraesCS1A01G018300.1	6.53279	6.00518e-10	5.84836e-06	0.52687	0.186627	trans
chr1D_7897509	TraesCS1A01G018500.1	6.7443	1.88324e-10	2.02581e-06	0.26614	0.196494	trans
chr1A_9582806	TraesCS1A01G018600.1	-16.4673	3.59551e-38	6.58526e-33	-1.04868	0.593151	cis
chr6A_61211113	TraesCS1A01G018600.1	-6.845	1.07632e-10	1.21241e-06	-0.55226	0.201216	trans
chr1A_9587005	TraesCS1A01G018900.1	-18.0252	1.12868e-42	2.99839e-37	-0.54912	0.635941	cis
chr1A_9587005	TraesCS1A01G019000.1	-14.4109	4.17156e-32	4.64331e-27	-0.89989	0.527529	cis
chr5A_2932752	TraesCS1A01G019000.1	-7.04707	3.45444e-11	4.25206e-07	-1.49295	0.210731	trans
chr1A_9586733	TraesCS1A01G019200.1	-19.6807	2.41958e-47	9.45882e-42	-0.47029	0.675579	cis
chr1A_11148259	TraesCS1A01G020300.1	-6.47166	8.36204e-10	7.90275e-06	-0.66444	0.18379	NA
chr1A_9978020	TraesCS1A01G020300.1	-22.0902	6.86297e-54	4.58657e-48	-1.17542	0.724027	cis
chr1A_10049666	TraesCS1A01G020500.1	-15.3592	6.46721e-35	9.13421e-30	-1.2898	0.559143	cis
chr1A_10223986	TraesCS1A01G020500.1	-6.93236	6.59996e-11	7.72776e-07	-0.4137	0.205324	cis
chr1A_12364396	TraesCS1A01G020500.1	-7.00676	4.33982e-11	5.2499e-07	-0.51117	0.208829	NA
chr1A_10066455	TraesCS1A01G020600.1	-14.7916	3.09466e-33	3.79438e-28	-0.39023	0.540502	cis
chr1A_10213793	TraesCS1A01G020900.1	-7.69502	8.04068e-13	1.28401e-08	-1.41443	0.241477	cis
chr1A_10748487	TraesCS1A01G020900.1	10.1472	1.55832e-19	5.54504e-15	1.14991	0.356324	cis
chr1A_10132973	TraesCS1A01G021000.1	25.3226	3.52022e-62	4.67404e-56	2.59002	0.775154	cis
chr1A_10151843	TraesCS1A01G021100.1	-22.0484	8.86007e-54	5.87495e-48	-1.10044	0.723269	cis
chr5B_687814612	TraesCS1A01G021400.1	6.85942	9.93079e-11	1.12598e-06	1.07588	0.201894	trans
chr1A_10708216	TraesCS1A01G022500.1	6.62568	3.61825e-10	3.68421e-06	1.013	0.190951	cis
chr1A_10951541	TraesCS1A01G022500.1	-19.851	8.14816e-48	3.30813e-42	-1.2111	0.679345	cis
chr1A_11567153	TraesCS1A01G023400.2	-16.2555	1.49662e-37	2.60571e-32	-0.39187	0.586887	cis
chr1A_11643689	TraesCS1A01G023700.1	-18.5841	2.89621e-44	8.76104e-39	-0.93984	0.64996	cis
chr1A_10068150	TraesCS1A01G023800.1	-16.1455	3.14168e-37	5.32955e-32	-1.0338	0.583592	NA
chr2A_507719005	TraesCS1A01G023800.1	6.45734	9.03439e-10	8.4782e-06	0.52709	0.183126	trans
chr1A_12093363	TraesCS1A01G024400.1	-6.55493	5.32398e-10	5.24137e-06	-0.36773	0.187656	cis
chr1A_12093363	TraesCS1A01G024500.1	-13.506	2.05452e-29	1.82425e-24	-1.15324	0.495129	cis
chr1A_12094317	TraesCS1A01G024600.1	-11.6578	6.26622e-24	3.41425e-19	-0.38776	0.422186	cis
chr1A_12094591	TraesCS1A01G024700.1	-9.19356	7.65934e-17	2.04811e-12	-0.76581	0.312439	cis
chr1A_13738614	TraesCS1A01G024700.1	-7.3647	5.5856e-12	7.84363e-08	-0.53316	0.22577	NA
chr1A_10068150	TraesCS1A01G025200.1	-9.01873	2.3334e-16	5.90151e-12	-0.51261	0.30425	NA
chr1A_12303817	TraesCS1A01G025500.1	-14.2345	1.39522e-31	1.48519e-26	-0.87906	0.521385	cis
chr1A_12305116	TraesCS1A01G025500.1	-7.42811	3.86282e-12	5.56238e-08	-0.58941	0.228782	cis
chr1A_12305362	TraesCS1A01G025600.1	-11.0819	3.06904e-22	1.42003e-17	-0.3921	0.397685	cis
chr1A_12357319	TraesCS1A01G025900.1	-8.67551	2.0302e-15	4.58946e-11	-0.31647	0.288078	cis
chr3A_40249759	TraesCS1A01G025900.1	-6.70508	2.33882e-10	2.47071e-06	-0.28463	0.194659	trans
chr1A_12818490	TraesCS1A01G026200.1	-10.8733	1.24523e-21	5.43347e-17	-0.91533	0.38862	cis
chr1A_12504950	TraesCS1A01G026400.2	-10.0722	2.55282e-19	8.89167e-15	-0.60048	0.352931	cis
chr1A_12819185	TraesCS1A01G026400.2	-10.5499	1.08041e-20	4.30904e-16	-0.67041	0.374372	cis
chr1A_12308759	TraesCS1A01G026800.1	7.78907	4.59506e-13	7.60016e-09	0.51853	0.245955	cis
chr3B_474018797	TraesCS1A01G026800.1	10.6112	7.18553e-21	2.91413e-16	0.88512	0.377086	trans
chr1D_10645545	TraesCS1A01G027200.1	9.52667	8.9859e-18	2.66391e-13	0.64508	0.327931	trans
chr1A_13271668	TraesCS1A01G027500.1	10.3206	4.95354e-20	1.85253e-15	0.37799	0.364136	cis
chr1A_13742554	TraesCS1A01G027500.1	8.34432	1.58565e-14	3.20381e-10	0.26874	0.272379	cis
chr7A_121998591	TraesCS1A01G027500.1	7.33285	6.71782e-12	9.31313e-08	0.45625	0.224259	trans
chr1B_17359287	TraesCS1A01G028500.1	12.3011	7.85404e-26	5.10737e-21	0.45798	0.448589	trans
chr1A_12916822	TraesCS1A01G028600.3	20.7343	3.04259e-50	1.5133e-44	0.43533	0.698008	cis
chr1B_16854554	TraesCS1A01G028600.4	10.4416	2.22042e-20	8.59359e-16	0.32563	0.36955	trans
chr1A_13764326	TraesCS1A01G029300.1	-8.08049	7.9548e-14	1.46423e-09	-0.45475	0.259832	cis
chr6B_282987919	TraesCS1A01G029300.1	6.96073	5.6265e-11	6.67081e-07	1.04845	0.20666	trans
chr1A_13979501	TraesCS1A01G030000.1	-10.234	8.78429e-20	3.20654e-15	-1.33796	0.360243	cis
chr1A_14144066	TraesCS1A01G030400.1	-10.5802	8.83032e-21	3.55077e-16	-0.76017	0.375716	cis
chr1A_14072995	TraesCS1A01G030600.1	-7.1164	2.32947e-11	2.95281e-07	-0.45696	0.214006	cis
chr1A_14144262	TraesCS1A01G030600.1	-12.5861	1.12021e-26	7.85933e-22	-0.69423	0.459945	cis
chr1A_14145676	TraesCS1A01G030600.1	-10.8258	1.71222e-21	7.36973e-17	-0.67452	0.38654	cis
chr1A_14160389	TraesCS1A01G030700.1	-8.34681	1.56159e-14	3.15779e-10	-0.38752	0.272497	cis
chr1A_14466872	TraesCS1A01G030900.3	-16.9691	1.24447e-39	2.56458e-34	-0.89904	0.607553	cis
chr1A_15432707	TraesCS1A01G030900.3	-7.77922	4.87327e-13	8.03047e-09	-0.67483	0.245486	NA
chr1A_14518164	TraesCS1A01G031200.1	-12.6444	7.51582e-27	5.35882e-22	-0.54183	0.462244	cis
chr1A_14520902	TraesCS1A01G031200.1	-7.94447	1.81025e-13	3.17145e-09	-0.61396	0.253356	cis
chr1A_14520518	TraesCS1A01G031300.1	-17.8261	4.19158e-42	1.06005e-36	-1.05267	0.630784	cis
chr4A_242785563	TraesCS1A01G032500.1	-7.24756	1.09908e-11	1.47156e-07	-0.29046	0.220215	trans
chr1A_15199192	TraesCS1A01G032900.1	8.81148	8.64986e-16	2.04519e-11	0.74497	0.294498	cis
chr1A_14796226	TraesCS1A01G033000.1	-11.1729	1.66341e-22	7.89226e-18	-0.37797	0.401608	cis
chr1A_15437216	TraesCS1A01G033000.1	-9.74567	2.16705e-18	6.86339e-14	-0.36	0.338027	cis
chr1A_15516516	TraesCS1A01G033100.1	6.55371	5.35958e-10	5.2733e-06	0.20329	0.187599	cis
chr1A_16039060	TraesCS1A01G033300.1	-13.4401	3.22703e-29	2.81816e-24	-0.43905	0.492685	cis
chr2B_758807976	TraesCS1A01G033400.1	6.82587	1.19748e-10	1.33734e-06	0.76572	0.200318	trans
chr5D_242618584	TraesCS1A01G033400.1	20.0204	2.76973e-48	1.17586e-42	0.95185	0.683034	trans
chr1A_16406529	TraesCS1A01G033600.1	7.76358	5.34932e-13	8.76305e-09	0.70109	0.244741	cis
chr1A_16933186	TraesCS1A01G034300.1	-7.86645	2.89287e-13	4.9256e-09	-0.31142	0.24964	cis
chr1A_17259959	TraesCS1A01G034700.1	15.0184	6.58317e-34	8.55559e-29	0.57597	0.548053	cis
chr4B_12904303	TraesCS1A01G034700.1	6.70665	2.3187e-10	2.45121e-06	0.34904	0.194732	trans
chr6B_169318759	TraesCS1A01G034700.1	-6.71548	2.20844e-10	2.34419e-06	-0.35959	0.195145	trans
chr1A_18486646	TraesCS1A01G035500.1	-8.60426	3.1681e-15	6.99219e-11	-0.58515	0.284707	cis
chr1A_18486646	TraesCS1A01G035800.1	-23.7418	3.38434e-58	3.19332e-52	-2.39532	0.751891	NA
chr1A_20094659	TraesCS1A01G036100.1	-6.8295	1.17346e-10	1.31272e-06	-0.3609	0.200489	cis
chr1A_20094659	TraesCS1A01G036100.2	-6.70066	2.39644e-10	2.52644e-06	-0.38923	0.194453	cis
chr6A_20273565	TraesCS1A01G036100.2	-6.44528	9.64112e-10	8.99331e-06	-0.65392	0.182567	trans
chr1A_20094659	TraesCS1A01G036200.1	-11.732	3.78542e-24	2.10624e-19	-0.53528	0.425287	cis
chr1B_329296715	TraesCS1A01G036200.1	8.28437	2.29216e-14	4.53471e-10	0.99882	0.26953	trans
chr5A_382284427	TraesCS1A01G036200.1	-6.47562	8.18523e-10	7.75096e-06	-0.49049	0.183973	trans
chr1A_16925606	TraesCS1A01G037400.2	-10.8918	1.09998e-21	4.82488e-17	-0.55354	0.389428	NA
chr1A_20984999	TraesCS1A01G037900.1	-11.7709	2.90742e-24	1.63597e-19	-0.6214	0.426904	cis
chr1A_20933658	TraesCS1A01G038300.1	9.61652	5.01966e-18	1.52952e-13	0.42406	0.332082	cis
chr1A_548400077	TraesCS1A01G038300.1	6.95105	5.9416e-11	7.01518e-07	0.36808	0.206204	NA
chr7A_732728482	TraesCS1A01G038300.1	6.46083	8.86578e-10	8.33413e-06	0.50027	0.183288	trans
chr1D_19876375	TraesCS1A01G039200.1	12.3784	4.633e-26	3.07658e-21	0.25319	0.45169	trans
chr1A_21626746	TraesCS1A01G039400.1	27.4729	2.21321e-67	4.59801e-61	0.84029	0.802288	cis
chr1A_21618293	TraesCS1A01G039400.2	-9.41978	1.79227e-17	5.14326e-13	-0.37804	0.322977	cis
chr1A_21279421	TraesCS1A01G039800.1	-9.54542	7.95879e-18	2.37318e-13	-0.33712	0.328799	cis
chr1A_22080120	TraesCS1A01G040400.1	-17.4705	4.41369e-41	1.02422e-35	-0.46849	0.621349	cis
chr1A_22533544	TraesCS1A01G040500.1	-11.5728	1.11466e-23	5.92428e-19	-0.5334	0.418623	cis
chr1A_22300806	TraesCS1A01G040600.1	-11.7589	3.15426e-24	1.7692e-19	-0.6484	0.426405	cis
chr2A_754443761	TraesCS1A01G041300.1	6.46229	8.79618e-10	8.27471e-06	0.76005	0.183355	trans
chr1A_20420657	TraesCS1A01G041400.1	6.59502	4.27878e-10	4.29408e-06	1.01065	0.189522	NA
chr6B_635177093	TraesCS1A01G041400.1	6.66895	2.85349e-10	2.96469e-06	1.16705	0.192971	trans
chr3B_26489114	TraesCS1A01G041500.1	6.67342	2.78419e-10	2.89897e-06	0.3059	0.19318	trans
chr4A_625374380	TraesCS1A01G041500.1	-7.27705	9.27376e-12	1.25695e-07	-0.32535	0.221612	trans
chr4B_9523183	TraesCS1A01G041500.1	7.40182	4.50203e-12	6.41673e-08	0.30113	0.227533	trans
chr6D_468838176	TraesCS1A01G041500.1	-6.45517	9.14073e-10	8.56888e-06	-0.23359	0.183025	trans
chr6D_469288944	TraesCS1A01G041500.1	-7.45269	3.34701e-12	4.86652e-08	-0.38972	0.229949	trans
chr1A_23966759	TraesCS1A01G043200.1	-9.89195	8.33509e-19	2.75516e-14	-0.2561	0.344726	cis
chr3A_559265064	TraesCS1A01G043200.1	6.49097	7.5333e-10	7.18744e-06	0.5386	0.184685	trans
chr4A_584044449	TraesCS1A01G043200.1	-6.80337	1.35715e-10	1.49994e-06	-0.31549	0.199263	trans
chr2B_640596390	TraesCS1A01G043600.1	6.45513	9.14289e-10	8.57075e-06	0.50076	0.183023	trans
chr1A_24814826	TraesCS1A01G044200.1	-8.3159	1.88857e-14	3.77731e-10	-0.17211	0.271029	cis
chr5B_243377031	TraesCS1A01G044500.1	7.42817	3.86152e-12	5.56065e-08	0.47277	0.228785	trans
chr7A_617031017	TraesCS1A01G044500.1	-7.3836	5.00501e-12	7.08088e-08	-0.55224	0.226668	trans
chr1A_25545406	TraesCS1A01G044500.2	-6.91214	7.39312e-11	8.57956e-07	-0.38006	0.204372	cis
chr1A_27253549	TraesCS1A01G045800.1	-15.7839	3.62147e-36	5.65203e-31	-0.62336	0.572544	cis
chr1A_27257804	TraesCS1A01G045800.1	7.41517	4.16541e-12	5.9683e-08	0.64611	0.228167	cis
chr1A_28363063	TraesCS1A01G046400.1	-14.4287	3.69524e-32	4.13185e-27	-0.51019	0.528142	cis
chr1A_28362042	TraesCS1A01G046500.1	-9.84352	1.14421e-18	3.72906e-14	-0.36279	0.342512	cis
chr1A_301772501	TraesCS1A01G046500.1	-10.0247	3.48977e-19	1.19926e-14	-0.74405	0.350773	NA
chr2B_45565501	TraesCS1A01G046500.1	6.6601	2.99573e-10	3.09976e-06	0.65094	0.192557	trans
chr1A_1172094	TraesCS1A01G046500.2	6.43656	1.01049e-09	9.38345e-06	0.38919	0.182163	NA
chr1A_24075201	TraesCS1A01G046500.2	6.49723	7.28211e-10	6.96899e-06	0.36359	0.184976	NA
chr1A_27876495	TraesCS1A01G046500.2	8.54385	4.61442e-15	9.98022e-11	0.38281	0.281846	cis
chr1A_301772501	TraesCS1A01G046500.2	9.40182	2.01221e-17	5.7432e-13	0.51385	0.322143	NA
chr1A_30269714	TraesCS1A01G046500.2	-7.82544	3.69783e-13	6.20089e-09	-0.42278	0.247687	NA
chr1A_344190983	TraesCS1A01G046500.2	7.79553	4.42131e-13	7.33043e-09	0.44469	0.246263	NA
chr1A_396290058	TraesCS1A01G046500.2	-8.34024	1.62599e-14	3.28061e-10	-0.48986	0.272186	NA
chr1B_637944471	TraesCS1A01G046500.2	7.70329	7.65551e-13	1.22632e-08	0.33916	0.241871	trans
chr3A_20835158	TraesCS1A01G046500.2	6.6707	2.82627e-10	2.93875e-06	0.43234	0.193052	trans
chr3B_368124100	TraesCS1A01G046500.2	-6.81797	1.2513e-10	1.39234e-06	-0.43419	0.199947	trans
chr5B_474527337	TraesCS1A01G046500.2	6.7059	2.32824e-10	2.46048e-06	0.35404	0.194698	trans
chr1A_27876495	TraesCS1A01G046600.1	-7.2231	1.26503e-11	1.67686e-07	-0.67132	0.219056	cis
chr1A_308202820	TraesCS1A01G046600.1	-11.428	2.97192e-23	1.51481e-18	-1.12531	0.412505	NA
chr1A_344190983	TraesCS1A01G046600.1	-6.94014	6.31766e-11	7.4231e-07	-0.80843	0.20569	NA
chr1A_396290058	TraesCS1A01G046600.1	8.17466	4.48494e-14	8.53923e-10	0.96023	0.264314	NA
chr1B_1255216	TraesCS1A01G046600.1	-6.67393	2.77643e-10	2.8915e-06	-0.98874	0.193203	trans
chr1B_637924433	TraesCS1A01G046600.1	-6.46254	8.78421e-10	8.26447e-06	-0.54982	0.183367	trans
chr2B_45565501	TraesCS1A01G046600.1	7.54084	1.9975e-12	3.00594e-08	1.02896	0.23414	trans
chr3B_22669323	TraesCS1A01G046600.1	-7.88121	2.64784e-13	4.53258e-09	-0.87659	0.250343	trans
chr7A_617031017	TraesCS1A01G047500.1	-7.69861	7.87126e-13	1.25865e-08	-0.48662	0.241648	trans
chr1A_30178830	TraesCS1A01G048600.1	-8.16529	4.74864e-14	9.011e-10	-0.25435	0.263868	cis
chr1A_30263834	TraesCS1A01G048700.1	7.21765	1.30532e-11	1.7264e-07	0.40719	0.218797	cis
chr1A_30879177	TraesCS1A01G049300.1	-9.03739	2.07264e-16	5.27347e-12	-0.19596	0.305126	cis
chr1A_31779240	TraesCS1A01G049700.1	-23.8797	1.50173e-58	1.45739e-52	-0.65927	0.754046	cis
chr1A_31779424	TraesCS1A01G049700.2	17.6714	1.1656e-41	2.83561e-36	0.39895	0.626714	cis
chr1A_32088197	TraesCS1A01G050100.1	16.9749	1.197e-39	2.47016e-34	0.69838	0.607716	cis
chr2B_144036601	TraesCS1A01G050100.1	7.58965	1.49906e-12	2.29922e-08	0.71428	0.236462	trans
chr1A_31255052	TraesCS1A01G050100.2	-8.71163	1.6193e-15	3.70426e-11	-0.5517	0.289785	cis
chr1B_56312405	TraesCS1A01G050700.1	9.58231	6.26688e-18	1.88986e-13	0.78079	0.330503	trans
chr1A_32888960	TraesCS1A01G051200.1	31.77	4.58305e-77	2.18736e-70	1.0968	0.844395	cis
chr1A_33019391	TraesCS1A01G051500.1	-10.4211	2.54456e-20	9.79378e-16	-0.58046	0.368634	cis
chr1A_32894232	TraesCS1A01G051700.1	-8.14736	5.29707e-14	9.98665e-10	-0.44608	0.263015	cis
chr4A_714079560	TraesCS1A01G051700.1	-6.60695	4.00859e-10	4.046e-06	-0.51136	0.190078	trans
chr1A_33375779	TraesCS1A01G051800.1	9.32866	3.22195e-17	8.9902e-13	0.26212	0.318741	cis
chr1A_33375691	TraesCS1A01G051900.1	-18.3879	1.04397e-43	3.01256e-38	-0.94929	0.645115	cis
chr1A_35563761	TraesCS1A01G052200.3	-6.42666	1.0658e-09	9.84812e-06	-0.21519	0.181705	NA
chr2B_180329520	TraesCS1A01G052200.3	-7.57451	1.63876e-12	2.49866e-08	-0.49245	0.235742	trans
chr2B_703678626	TraesCS1A01G052200.3	8.03634	1.03953e-13	1.88337e-09	0.5659	0.25773	trans
chr2B_746546288	TraesCS1A01G052200.3	-6.85857	9.97808e-11	1.13087e-06	-0.48097	0.201854	trans
chr4B_633704982	TraesCS1A01G052200.3	-6.9817	4.99937e-11	5.98213e-07	-0.43174	0.207648	trans
chr6B_659618593	TraesCS1A01G052200.3	-8.98005	2.98247e-16	7.44815e-12	-0.63906	0.302433	trans
chr1A_36268490	TraesCS1A01G052400.1	15.3774	5.71369e-35	8.1065e-30	0.43412	0.559728	NA
chr1A_36771120	TraesCS1A01G052400.1	7.22468	1.2536e-11	1.66278e-07	0.43635	0.219131	NA
chr1A_35932549	TraesCS1A01G054300.1	-10.1088	2.00682e-19	7.06303e-15	-0.14308	0.354587	cis
chr4A_709910025	TraesCS1A01G054900.2	6.53366	5.97664e-10	5.82323e-06	0.15979	0.186667	trans
chr1A_36268490	TraesCS1A01G055200.1	-8.75799	1.21072e-15	2.81291e-11	-0.14179	0.291974	cis
chr1A_35546161	TraesCS1A01G055400.2	-6.97709	5.13105e-11	6.12713e-07	-0.77767	0.207431	NA
chr1A_36281021	TraesCS1A01G055400.2	-35.3253	2.02072e-84	1.99561e-77	-0.88674	0.870282	cis
chr1A_36771567	TraesCS1A01G056500.2	-7.1852	1.57226e-11	2.05117e-07	-0.26968	0.217261	cis
chr4A_544595319	TraesCS1A01G056800.1	-6.53087	6.06795e-10	5.90381e-06	-0.27685	0.186538	trans
chr1A_41540926	TraesCS1A01G060100.1	10.2816	6.41185e-20	2.37163e-15	0.22608	0.362385	cis
chr1A_41747346	TraesCS1A01G060700.1	-10.5009	1.49682e-20	5.88827e-16	-0.278	0.372194	cis
chr7A_19001671	TraesCS1A01G060800.1	8.41348	1.03514e-14	2.14285e-10	0.31904	0.275663	trans
chr1A_42113408	TraesCS1A01G061700.1	-8.44656	8.43674e-15	1.76617e-10	-0.55238	0.277233	cis
chr1A_504246325	TraesCS1A01G061900.1	10.6767	4.63952e-21	1.91551e-16	0.30282	0.379984	NA
chr3A_611948672	TraesCS1A01G061900.1	6.87485	9.11064e-11	1.04006e-06	0.28618	0.202619	trans
chr1A_44406289	TraesCS1A01G063500.1	-14.4164	4.01748e-32	4.4776e-27	-0.53155	0.52772	cis
chr1A_45793880	TraesCS1A01G064100.1	8.78493	1.0222e-15	2.3958e-11	0.31304	0.293246	cis
chr1A_47791665	TraesCS1A01G065200.1	-15.6804	7.30415e-36	1.11368e-30	-0.56537	0.56932	cis
chr1A_49345848	TraesCS1A01G066300.1	-7.69561	8.01257e-13	1.2798e-08	-0.32716	0.241505	cis
chr1A_49365414	TraesCS1A01G068000.1	-9.61149	5.1862e-18	1.57794e-13	-0.19856	0.33185	cis
chr1A_49527674	TraesCS1A01G068300.3	-17.9295	2.11902e-42	5.50238e-37	-0.51813	0.633474	cis
chr1A_45266825	TraesCS1A01G070100.1	-7.22102	1.28027e-11	1.69561e-07	-0.54426	0.218957	NA
chr1A_53038761	TraesCS1A01G070100.1	8.33887	1.63981e-14	3.30684e-10	0.33024	0.27212	cis
chr1A_53188831	TraesCS1A01G070400.2	-32.0003	1.47041e-77	7.32955e-71	-1.3813	0.846283	cis
chr2B_735531363	TraesCS1A01G070400.2	6.84691	1.06493e-10	1.20058e-06	0.97262	0.201306	trans
chr2B_746142235	TraesCS1A01G070400.2	8.32495	1.78639e-14	3.585e-10	0.92064	0.271459	trans
chr1A_54016433	TraesCS1A01G071400.2	-9.71335	2.67493e-18	8.39166e-14	-0.56593	0.336542	cis
chr1A_54354871	TraesCS1A01G071500.1	-7.26592	9.88841e-12	1.33409e-07	-0.44951	0.221085	cis
chr1A_54460442	TraesCS1A01G071600.1	-10.3089	5.35226e-20	1.99534e-15	-0.92813	0.363611	cis
chr1A_63748714	TraesCS1A01G071700.1	7.59788	1.42802e-12	2.19719e-08	0.12674	0.236854	NA
chr1A_54014551	TraesCS1A01G071800.1	-7.82448	3.71914e-13	6.23452e-09	-0.25227	0.247641	cis
chr1A_54462021	TraesCS1A01G072000.1	-10.7889	2.19175e-21	9.33732e-17	-0.39195	0.384922	cis
chr1A_54018687	TraesCS1A01G072100.1	-7.49825	2.5643e-12	3.79484e-08	-0.1799	0.232115	cis
chr3B_2126676	TraesCS1A01G072100.1	6.72058	2.14711e-10	2.28454e-06	0.36405	0.195384	trans
chr1A_56336317	TraesCS1A01G073000.2	-6.45427	9.18497e-10	8.60654e-06	-0.12453	0.182984	cis
chr1A_57308930	TraesCS1A01G073500.3	-13.8254	2.29969e-30	2.20906e-25	-0.56548	0.506817	cis
chr5A_552942465	TraesCS1A01G073500.3	6.92498	6.87912e-11	8.02807e-07	0.40325	0.204977	trans
chr6D_55112115	TraesCS1A01G073500.3	-6.63176	3.49969e-10	3.57373e-06	-0.3051	0.191235	trans
chr2A_770926111	TraesCS1A01G075000.1	6.62394	3.6528e-10	3.71646e-06	0.45103	0.19087	trans
chr1B_94827841	TraesCS1A01G075200.1	26.2135	2.29864e-64	3.70775e-58	0.95112	0.786978	trans
chr6A_595890365	TraesCS1A01G075200.1	6.6344	3.44929e-10	3.52656e-06	0.43965	0.191358	trans
chr6B_718336186	TraesCS1A01G075200.1	-6.54518	5.61411e-10	5.50124e-06	-0.48644	0.187203	trans
chr1A_304043164	TraesCS1A01G076100.1	-24.8465	5.39135e-61	6.47059e-55	-1.44237	0.768469	NA
chr1A_61119290	TraesCS1A01G076100.1	-6.45343	9.22701e-10	8.64243e-06	-0.42203	0.182945	NA
chr1B_508704955	TraesCS1A01G076100.1	-6.85826	9.99551e-11	1.13271e-06	-0.6525	0.201839	trans
chr5A_703414860	TraesCS1A01G076100.1	-6.44912	9.44382e-10	8.82653e-06	-0.74687	0.182745	trans
chr7A_667188822	TraesCS1A01G076100.1	-6.52345	6.31728e-10	6.12377e-06	-0.98312	0.186193	trans
chr7B_703505039	TraesCS1A01G076100.1	6.53593	5.90335e-10	5.75811e-06	0.78009	0.186773	trans
chr1B_571759865	TraesCS1A01G077200.1	6.58849	4.43412e-10	4.43632e-06	0.26482	0.189218	trans
chr2B_708063688	TraesCS1A01G077200.1	6.92128	7.02345e-11	8.1832e-07	0.27929	0.204803	trans
chr2B_748556183	TraesCS1A01G077200.1	-7.00917	4.28104e-11	5.18423e-07	-0.25173	0.208943	trans
chr6B_204473082	TraesCS1A01G077200.1	-7.15763	1.84101e-11	2.37456e-07	-0.29469	0.215956	trans
chr5A_1694032	TraesCS1A01G078200.1	6.94528	6.13768e-11	7.22779e-07	0.36562	0.205932	trans
chr1A_62796886	TraesCS1A01G080600.1	-10.7377	3.08686e-21	1.2962e-16	-1.77528	0.382672	cis
chr1A_65904978	TraesCS1A01G081400.1	-23.7759	2.76749e-58	2.63008e-52	-1.90921	0.752427	NA
chr1B_312915723	TraesCS1A01G081400.1	6.59522	4.27413e-10	4.2899e-06	0.98376	0.189531	trans
chr1B_577676922	TraesCS1A01G081400.1	-6.70527	2.33637e-10	2.46834e-06	-0.48996	0.194668	trans
chr3A_713227319	TraesCS1A01G081400.1	6.4313	1.03953e-09	9.6281e-06	0.52774	0.18192	trans
chr4A_104097751	TraesCS1A01G081400.1	-6.45586	9.10682e-10	8.53992e-06	-0.93103	0.183057	trans
chr6A_558916717	TraesCS1A01G081400.1	-7.2321	1.20129e-11	1.59837e-07	-1.00179	0.219482	trans
chr2A_569905685	TraesCS1A01G082000.1	-6.75239	1.80085e-10	1.94421e-06	-0.67328	0.196873	trans
chr2B_41145921	TraesCS1A01G082000.1	-6.47496	8.21468e-10	7.77635e-06	-0.54777	0.183942	trans
chr7B_684740650	TraesCS1A01G082000.1	-7.03417	3.71645e-11	4.54925e-07	-0.67671	0.210122	trans
chr7A_660403972	TraesCS1A01G082500.2	-7.50995	2.39445e-12	3.5592e-08	-0.55801	0.232671	trans
chr6A_604933687	TraesCS1A01G085400.1	8.0586	9.08424e-14	1.65903e-09	0.54088	0.25879	trans
chr7B_727532311	TraesCS1A01G085400.1	6.85569	1.01397e-10	1.14763e-06	0.4184	0.201719	trans
chr1A_65759904	TraesCS1A01G085400.2	-18.6679	1.67657e-44	5.17757e-39	-1.09275	0.652006	NA
chr1A_65759057	TraesCS1A01G085500.1	-14.4487	3.22134e-32	3.61992e-27	-0.40423	0.528835	NA
chr2B_638263239	TraesCS1A01G088600.1	7.8962	2.42002e-13	4.1657e-09	0.3807	0.251057	trans
chr2D_411730644	TraesCS1A01G088600.1	6.54913	5.49466e-10	5.39452e-06	0.36643	0.187387	trans
chr3D_1744676	TraesCS1A01G088600.1	6.66749	2.87647e-10	2.98655e-06	0.40887	0.192903	trans
chr1A_94624330	TraesCS1A01G089400.1	-7.44714	3.45706e-12	5.01554e-08	-0.3435	0.229686	NA
chr7A_686127457	TraesCS1A01G092700.1	-6.4894	7.59769e-10	7.24323e-06	-0.36617	0.184612	trans
chr1B_631963705	TraesCS1A01G094900.1	-6.46476	8.67953e-10	8.17487e-06	-0.42442	0.18347	trans
chr7B_145371132	TraesCS1A01G095700.1	-6.8462	1.06917e-10	1.205e-06	-0.38374	0.201273	trans
chr1A_96137533	TraesCS1A01G095800.2	-18.3893	1.03441e-43	2.98574e-38	-1.22658	0.64515	NA
chr1A_96137533	TraesCS1A01G095800.3	-14.8151	2.6348e-33	3.25027e-28	-0.81024	0.541293	NA
chr1A_94099987	TraesCS1A01G096100.1	-7.34042	6.42971e-12	8.94114e-08	-0.17646	0.224618	NA
chr1A_93367911	TraesCS1A01G097000.1	-7.4463	3.4742e-12	5.03884e-08	-0.21679	0.229646	cis
chr1B_454830921	TraesCS1A01G097500.2	-6.55815	5.23148e-10	5.15889e-06	-0.25086	0.187806	trans
chr2B_787157381	TraesCS1A01G098900.1	6.50612	6.94003e-10	6.66952e-06	0.34845	0.185388	trans
chr3A_659558847	TraesCS1A01G098900.1	8.83859	7.29209e-16	1.73971e-11	0.38251	0.295777	trans
chr3A_183304	TraesCS1A01G099000.1	7.95805	1.6681e-13	2.93669e-09	0.91549	0.254002	trans
chr1A_92566528	TraesCS1A01G099500.3	8.5372	4.80934e-15	1.03778e-10	0.27831	0.281531	NA
chr1B_123685378	TraesCS1A01G101300.1	6.52967	6.10769e-10	5.93899e-06	0.27669	0.186482	trans
chr3D_4071075	TraesCS1A01G101300.1	7.32094	7.19711e-12	9.92863e-08	0.37434	0.223694	trans
chr1A_99294776	TraesCS1A01G101500.1	-9.24522	5.50316e-17	1.49586e-12	-0.32837	0.314852	NA
chr1A_57769611	TraesCS1A01G104300.1	8.01238	1.20168e-13	2.15843e-09	0.98911	0.25659	NA
chr2A_5161152	TraesCS1A01G104300.1	7.32185	7.15965e-12	9.88043e-08	0.85529	0.223737	trans
chr2B_774959415	TraesCS1A01G104300.1	6.86022	9.88645e-11	1.12133e-06	0.77984	0.201931	trans
chr3B_818085121	TraesCS1A01G104300.1	-7.31745	7.34387e-12	1.01171e-07	-1.09703	0.223528	trans
chr5B_423106424	TraesCS1A01G104300.1	-6.69665	2.45006e-10	2.57832e-06	-0.87555	0.194265	trans
chr7A_37746007	TraesCS1A01G104300.1	7.05496	3.30344e-11	4.07977e-07	0.95929	0.211104	trans
chr7A_47820190	TraesCS1A01G104300.1	6.51591	6.58108e-10	6.35543e-06	0.87624	0.185843	trans
chr7B_552439840	TraesCS1A01G104300.1	6.70758	2.30683e-10	2.43964e-06	0.92287	0.194776	trans
chr7B_607280333	TraesCS1A01G104300.1	6.7011	2.3907e-10	2.52092e-06	0.89382	0.194473	trans
chr7B_715599421	TraesCS1A01G104300.1	11.5267	1.52344e-23	7.98751e-19	1.75619	0.416681	trans
chr1A_101768033	TraesCS1A01G105600.1	-11.8338	1.89594e-24	1.08642e-19	-0.23955	0.429515	cis
chr1A_99295371	TraesCS1A01G105900.1	-7.32142	7.17728e-12	9.90304e-08	-0.15363	0.223717	NA
chr1A_111153323	TraesCS1A01G107300.1	-10.7144	3.60798e-21	1.50529e-16	-0.36019	0.381644	NA
chr1A_111153323	TraesCS1A01G107300.2	13.4499	3.01785e-29	2.64166e-24	0.4948	0.493048	NA
chr1A_231837670	TraesCS1A01G107300.2	7.00921	4.28024e-11	5.18335e-07	0.70109	0.208945	NA
chr1A_107779255	TraesCS1A01G107500.1	-11.1575	1.84545e-22	8.71775e-18	-0.69078	0.400945	NA
chr1A_108310131	TraesCS1A01G108300.1	-17.3832	7.88175e-41	1.79225e-35	-0.67652	0.618988	cis
chr1A_118503182	TraesCS1A01G108300.1	-7.26484	9.94997e-12	1.34174e-07	-0.23264	0.221034	NA
chr1A_331324715	TraesCS1A01G108300.1	-6.91029	7.47036e-11	8.66223e-07	-0.37789	0.204285	NA
chr3B_763694329	TraesCS1A01G108300.1	6.62269	3.6778e-10	3.73951e-06	0.40323	0.190812	trans
chr5D_58253531	TraesCS1A01G108300.1	-7.03267	3.74808e-11	4.58518e-07	-0.39771	0.210052	trans
chr1A_119496869	TraesCS1A01G109200.1	-10.0928	2.22937e-19	7.81109e-15	-0.13764	0.353864	NA
chr2B_42260475	TraesCS1A01G110100.1	-6.60232	4.11144e-10	4.14102e-06	-0.65414	0.189862	trans
chr1A_369698229	TraesCS1A01G110800.1	-7.99343	1.34747e-13	2.40319e-09	-0.46498	0.255687	NA
chr7B_715599421	TraesCS1A01G110800.1	-7.97933	1.46717e-13	2.60327e-09	-0.65606	0.255016	trans
chr1A_104923412	TraesCS1A01G112000.1	-13.5618	1.40064e-29	1.26092e-24	-0.24776	0.497193	NA
chr1A_117195965	TraesCS1A01G112100.1	-10.9695	6.53347e-22	2.93001e-17	-0.29781	0.392811	NA
chr1A_111992022	TraesCS1A01G112500.1	-7.28516	8.84991e-12	1.2034e-07	-0.23938	0.221997	NA
chr1A_120363991	TraesCS1A01G114600.1	-28.8094	1.71476e-70	4.65455e-64	-0.46602	0.816926	NA
chr1A_208215667	TraesCS1A01G114600.1	-6.93807	6.39153e-11	7.50241e-07	-0.50664	0.205593	NA
chr1A_32466868	TraesCS1A01G114600.1	6.77672	1.57367e-10	1.71815e-06	0.2964	0.198013	NA
chr1A_120363991	TraesCS1A01G115100.1	-17.6197	1.6412e-41	3.9447e-36	-0.4598	0.625343	cis
chr1A_352013273	TraesCS1A01G115100.1	7.50497	2.46528e-12	3.65763e-08	0.28865	0.232434	NA
chr1A_125149738	TraesCS1A01G115400.1	-7.52906	2.14052e-12	3.20545e-08	-0.37955	0.23358	NA
chr3A_724527446	TraesCS1A01G116000.3	-7.00061	4.49325e-11	5.42116e-07	-0.41826	0.208539	trans
chr1A_351883710	TraesCS1A01G116600.1	-15.9118	1.5237e-36	2.44842e-31	-0.98406	0.576489	NA
chr1A_132124031	TraesCS1A01G117400.1	14.3172	7.92133e-32	8.61432e-27	0.75175	0.524276	NA
chr1A_326220916	TraesCS1A01G117400.1	6.68581	2.60075e-10	2.7233e-06	0.76557	0.193758	NA
chr5B_580088656	TraesCS1A01G119100.1	6.43291	1.03054e-09	9.55247e-06	0.81227	0.181995	trans
chr1A_108106033	TraesCS1A01G119300.1	-7.60886	1.33851e-12	2.06813e-08	-0.57563	0.237376	NA
chr5D_556425834	TraesCS1A01G119700.1	-7.32854	6.88783e-12	9.53211e-08	-0.30704	0.224054	trans
chr1A_128044350	TraesCS1A01G120200.1	-10.2698	6.93508e-20	2.55671e-15	-0.23281	0.361852	NA
chr1A_179533049	TraesCS1A01G121300.1	-12.0384	4.70878e-25	2.8532e-20	-0.18018	0.437938	NA
chr1A_17155378	TraesCS1A01G121400.1	9.75217	2.07726e-18	6.59124e-14	0.72063	0.338325	NA
chr1A_29285680	TraesCS1A01G121400.1	-6.83506	1.13768e-10	1.27589e-06	-0.38972	0.20075	NA
chr1A_32293878	TraesCS1A01G121400.1	7.10029	2.55318e-11	3.21465e-07	0.40831	0.213245	NA
chr1A_36100291	TraesCS1A01G121400.1	-6.54897	5.49961e-10	5.39895e-06	-0.31632	0.187379	NA
chr1A_489539031	TraesCS1A01G121400.1	-7.5963	1.44138e-12	2.21647e-08	-0.39131	0.236779	NA
chr1A_503125421	TraesCS1A01G121400.1	6.6008	4.14571e-10	4.17247e-06	0.35111	0.189792	NA
chr1A_50336473	TraesCS1A01G121400.1	-6.79019	1.4603e-10	1.60426e-06	-0.37182	0.198644	NA
chr2A_496922204	TraesCS1A01G121400.1	-6.43221	1.03444e-09	9.58516e-06	-0.34657	0.181962	trans
chr2A_768680184	TraesCS1A01G121400.1	-6.74934	1.83147e-10	1.97465e-06	-0.37327	0.19673	trans
chr3B_221903055	TraesCS1A01G121400.1	-6.97098	5.3109e-11	6.32514e-07	-0.35732	0.207143	trans
chr3B_24547372	TraesCS1A01G121400.1	8.16699	4.69974e-14	8.92434e-10	0.50197	0.263949	trans
chr4A_67270659	TraesCS1A01G121400.1	6.62944	3.54443e-10	3.61545e-06	0.36744	0.191127	trans
chr5A_73824116	TraesCS1A01G121400.1	6.7419	1.90848e-10	2.05065e-06	0.36416	0.196382	trans
chr6B_676880046	TraesCS1A01G121400.1	6.63033	3.52709e-10	3.59932e-06	0.33186	0.191168	trans
chr1A_177467098	TraesCS1A01G121700.3	-7.00556	4.36936e-11	5.28282e-07	-0.25747	0.208773	NA
chr1A_138228854	TraesCS1A01G122500.1	-8.87294	5.87209e-16	1.41626e-11	-0.42409	0.297395	cis
chr7A_22839553	TraesCS1A01G123300.1	12.2805	9.03883e-26	5.84223e-21	0.41268	0.447761	trans
chr4A_191591501	TraesCS1A01G123400.1	8.2137	3.53361e-14	6.82031e-10	0.43593	0.26617	trans
chr4B_602187913	TraesCS1A01G123400.1	8.30036	2.07779e-14	4.13292e-10	0.3219	0.270291	trans
chr7A_691540046	TraesCS1A01G123400.1	-8.14339	5.42672e-14	1.0217e-09	-0.37762	0.262826	trans
chr1B_632776742	TraesCS1A01G124200.1	-6.54739	5.54682e-10	5.44118e-06	-0.44039	0.187306	trans
chr3B_20243676	TraesCS1A01G125100.1	-7.48294	2.80459e-12	4.12542e-08	-0.69056	0.231387	trans
chr6A_533397571	TraesCS1A01G125100.1	6.83971	1.10859e-10	1.24588e-06	0.57251	0.200968	trans
chr1A_276801176	TraesCS1A01G125200.1	31.723	5.78447e-77	2.73507e-70	0.84933	0.844005	NA
chr6B_440455591	TraesCS1A01G125200.1	6.53241	6.0176e-10	5.85929e-06	0.56452	0.186609	trans
chr1B_188936315	TraesCS1A01G125400.1	8.32013	1.84014e-14	3.68664e-10	0.34612	0.27123	trans
chr2B_653623826	TraesCS1A01G125400.1	7.07392	2.96623e-11	3.69311e-07	0.17707	0.211999	trans
chr1A_251333644	TraesCS1A01G126900.1	-7.50642	2.44449e-12	3.62873e-08	-0.26144	0.232503	NA
chr1B_605010051	TraesCS1A01G127000.1	-6.43536	1.01706e-09	9.43892e-06	-0.33707	0.182108	trans
chr3A_335484531	TraesCS1A01G127000.1	-6.74411	1.8853e-10	2.02783e-06	-0.32588	0.196485	trans
chr5A_705848114	TraesCS1A01G127000.1	-8.81036	8.71105e-16	2.05891e-11	-0.56771	0.294445	trans
chr5B_512951168	TraesCS1A01G127000.1	8.92907	4.11875e-16	1.01191e-11	0.55832	0.300037	trans
chr7A_12125273	TraesCS1A01G127000.1	6.49982	7.18072e-10	6.8804e-06	0.35705	0.185096	trans
chr7A_145445960	TraesCS1A01G127000.1	-6.5466	5.57084e-10	5.46264e-06	-0.36562	0.187269	trans
chr7A_647025752	TraesCS1A01G127000.1	-8.86665	6.10962e-16	1.47065e-11	-0.60522	0.297099	trans
chr1A_250200795	TraesCS1A01G127400.1	-9.56901	6.83115e-18	2.05146e-13	-0.20093	0.329889	NA
chr1A_237529556	TraesCS1A01G127900.1	-7.11779	2.31099e-11	2.93106e-07	-0.18499	0.214072	NA
chr1A_179532650	TraesCS1A01G129200.1	-10.1376	1.65986e-19	5.89055e-15	-0.22437	0.355891	NA
chr1A_166322397	TraesCS1A01G129500.1	-9.12652	1.17522e-16	3.07576e-12	-0.27323	0.309303	cis
chr1A_9601862	TraesCS1A01G130400.1	6.65834	3.02474e-10	3.12715e-06	0.84985	0.192475	NA
chr2B_441639353	TraesCS1A01G130600.1	-6.778	1.56252e-10	1.70703e-06	-0.36233	0.198073	trans
chr2A_166789116	TraesCS1A01G131000.4	-7.88354	2.61108e-13	4.47379e-09	-0.41795	0.250454	trans
chr2B_180554103	TraesCS1A01G131000.4	-6.95986	5.65407e-11	6.70095e-07	-0.38512	0.206619	trans
chr1A_153336117	TraesCS1A01G131500.2	-18.0948	7.13937e-43	1.92817e-37	-0.49657	0.637724	NA
chr1A_389828648	TraesCS1A01G131500.2	7.17717	1.64627e-11	2.1407e-07	0.27916	0.216881	NA
chr5A_381696154	TraesCS1A01G131500.2	-6.85793	1.00137e-10	1.13456e-06	-0.26621	0.201824	trans
chr1A_138228202	TraesCS1A01G131900.1	-7.211	1.3561e-11	1.78843e-07	-0.4154	0.218482	NA
chr1A_442457325	TraesCS1A01G132000.1	9.56362	7.07398e-18	2.12089e-13	0.45377	0.32964	NA
chr6D_262419038	TraesCS1A01G132000.1	7.06342	3.14857e-11	3.90281e-07	0.47556	0.211503	trans
chr1A_209394734	TraesCS1A01G132600.5	-6.88144	8.78067e-11	1.00527e-06	-0.20764	0.202929	NA
chr1A_550611776	TraesCS1A01G133300.1	6.50203	7.09537e-10	6.80571e-06	0.40765	0.185198	NA
chr1A_208681974	TraesCS1A01G135500.1	-6.98183	4.99563e-11	5.97809e-07	-0.32024	0.207654	cis
chr1A_118561359	TraesCS1A01G135600.1	-6.98411	4.93191e-11	5.90756e-07	-0.26342	0.207761	NA
chr1A_177521299	TraesCS1A01G135600.1	-8.6749	2.03801e-15	4.60597e-11	-0.74972	0.288049	NA
chr7D_195287517	TraesCS1A01G135600.1	-6.59872	4.19305e-10	4.21576e-06	-0.64112	0.189695	trans
chr1A_113860349	TraesCS1A01G136100.1	6.79493	1.42236e-10	1.56595e-06	0.86799	0.198867	NA
chr1A_150323606	TraesCS1A01G136100.1	-7.17082	1.70715e-11	2.21415e-07	-1.19889	0.216581	NA
chr1A_176449108	TraesCS1A01G136100.1	-9.85656	1.0507e-18	3.43811e-14	-1.10855	0.343108	NA
chr1A_132124031	TraesCS1A01G136400.2	-6.48283	7.87229e-10	7.48104e-06	-0.10794	0.184308	NA
chr1A_173774669	TraesCS1A01G136500.2	8.03672	1.03716e-13	1.87938e-09	0.22935	0.257748	NA
chr1A_163397683	TraesCS1A01G136900.1	-9.60148	5.53439e-18	1.67874e-13	-0.20068	0.331388	NA
chr1A_244455985	TraesCS1A01G137700.1	12.5449	1.48495e-26	1.03058e-21	0.46667	0.458316	NA
chr1A_389828648	TraesCS1A01G137700.1	-6.84232	1.09252e-10	1.22925e-06	-0.29496	0.201091	NA
chr6B_98724155	TraesCS1A01G137700.2	7.33244	6.73385e-12	9.33362e-08	0.70993	0.224239	trans
chr1A_229420769	TraesCS1A01G138200.2	-13.5253	1.79922e-29	1.60513e-24	-0.28203	0.495845	cis
chr1A_228531517	TraesCS1A01G138800.1	-15.4058	4.71059e-35	6.72631e-30	-0.27356	0.560637	NA
chr1A_388847414	TraesCS1A01G138800.1	6.78141	1.53329e-10	1.67766e-06	0.14221	0.198233	NA
chr1A_236721213	TraesCS1A01G139100.1	-7.97803	1.47878e-13	2.62261e-09	-0.13794	0.254954	NA
chr1A_215665523	TraesCS1A01G141900.1	7.3078	7.76564e-12	1.06565e-07	0.4405	0.22307	NA
chr1A_247314006	TraesCS1A01G142500.1	-11.2379	1.07267e-22	5.18597e-18	-0.28797	0.404403	NA
chr7A_1726388	TraesCS1A01G142700.1	-6.90127	7.85792e-11	9.07499e-07	-0.56482	0.203861	trans
chr1A_256818836	TraesCS1A01G143000.1	11.8948	1.25155e-24	7.28827e-20	0.27959	0.432039	NA
chr1A_241748815	TraesCS1A01G143200.1	-9.32098	3.38482e-17	9.42217e-13	-0.26664	0.318384	NA
chr1A_291732591	TraesCS1A01G143200.1	-10.1311	1.73216e-19	6.13594e-15	-0.3576	0.355599	NA
chr3B_24068896	TraesCS1A01G143300.1	-6.63284	3.47897e-10	3.55439e-06	-0.43962	0.191285	trans
chr1A_257575292	TraesCS1A01G145900.1	-10.434	2.33587e-20	9.02219e-16	-0.28935	0.369209	NA
chr3A_659558859	TraesCS1A01G146000.1	7.84759	3.2389e-13	5.47709e-09	0.73704	0.248742	trans
chr3B_498917262	TraesCS1A01G146000.1	6.67311	2.78904e-10	2.90362e-06	0.45482	0.193165	trans
chr5D_245001737	TraesCS1A01G146000.1	6.45798	9.00302e-10	8.45141e-06	0.596	0.183156	trans
chr3D_39426238	TraesCS1A01G146900.1	-11.9755	7.22921e-25	4.30631e-20	-0.85359	0.435359	trans
chr5D_162413276	TraesCS1A01G146900.1	-6.61507	3.83447e-10	3.88482e-06	-0.36805	0.190457	trans
chr1A_267176990	TraesCS1A01G147700.1	7.36631	5.53355e-12	7.77539e-08	0.23428	0.225847	NA
chr1A_251589343	TraesCS1A01G148000.2	7.81988	3.82301e-13	6.39776e-09	0.09917	0.247422	NA
chr1A_351883710	TraesCS1A01G149800.1	-23.1755	9.75948e-57	8.17227e-51	-1.90568	0.742775	NA
chr2B_689870658	TraesCS1A01G149800.1	-6.99206	4.71548e-11	5.6681e-07	-0.76785	0.208136	trans
chr1A_351883710	TraesCS1A01G150100.1	-18.3192	1.6369e-43	4.65139e-38	-1.72275	0.643399	NA
chr2B_689870658	TraesCS1A01G150100.1	-6.62595	3.61273e-10	3.67923e-06	-0.71439	0.190964	trans
chr7A_603630428	TraesCS1A01G150100.1	-7.51453	2.33101e-12	3.47107e-08	-0.69595	0.232889	trans
chr1A_486384631	TraesCS1A01G150200.1	7.21963	1.29052e-11	1.70821e-07	0.65468	0.218891	NA
chr1A_282704522	TraesCS1A01G150300.1	17.0039	9.85857e-40	2.04818e-34	0.7889	0.608531	NA
chr1A_319076889	TraesCS1A01G150300.1	-6.47071	8.4054e-10	7.94007e-06	-0.70862	0.183745	NA
chr1A_369085170	TraesCS1A01G150300.1	-7.33152	6.76996e-12	9.38016e-08	-0.37319	0.224196	NA
chr6B_662244593	TraesCS1A01G150300.1	8.53833	4.77562e-15	1.03087e-10	0.90703	0.281584	trans
chr7D_5329172	TraesCS1A01G150300.1	6.47515	8.20586e-10	7.76875e-06	0.78384	0.183951	trans
chr2A_770926111	TraesCS1A01G150800.1	8.39502	1.16016e-14	2.38624e-10	0.50429	0.274787	trans
chr2B_687633538	TraesCS1A01G150800.1	-6.49745	7.27377e-10	6.96175e-06	-0.37444	0.184986	trans
chr6A_524290601	TraesCS1A01G150800.1	7.1808	1.61241e-11	2.09972e-07	0.46305	0.217053	trans
chr1B_636473187	TraesCS1A01G150900.1	6.54482	5.62489e-10	5.51094e-06	0.49718	0.187186	trans
chr1A_284336707	TraesCS1A01G151000.1	48.8874	4.26419e-108	3.51783e-100	2.05892	0.927794	NA
chr3D_497371577	TraesCS1A01G151000.1	6.62555	3.62066e-10	3.68645e-06	1.46118	0.190945	trans
chr1A_260836883	TraesCS1A01G151000.2	-59.9064	1.55311e-123	5.07384e-115	-2.12265	0.950726	NA
chr1A_279741138	TraesCS1A01G151000.2	-8.85273	6.67037e-16	1.59853e-11	-2.24205	0.296443	NA
chr3D_497371577	TraesCS1A01G151000.2	-6.82975	1.17186e-10	1.31109e-06	-1.52554	0.2005	trans
chr1A_148610828	TraesCS1A01G151100.1	-6.45022	9.38804e-10	8.77913e-06	-0.10397	0.182796	NA
chr1A_276801421	TraesCS1A01G151400.2	-26.1407	3.45581e-64	5.47041e-58	-0.93512	0.786043	NA
chr1A_294042174	TraesCS1A01G151400.2	-6.57086	4.88153e-10	4.84365e-06	-0.61017	0.188397	NA
chr7B_49369758	TraesCS1A01G152600.1	6.83332	1.14875e-10	1.28727e-06	0.82802	0.200668	trans
chr1A_279734057	TraesCS1A01G152900.1	-11.7633	3.06144e-24	1.71908e-19	-0.27603	0.426588	NA
chr1A_281648592	TraesCS1A01G154300.3	-6.51753	6.52347e-10	6.30521e-06	-0.11428	0.185918	NA
chr1A_291247882	TraesCS1A01G154700.2	-8.94462	3.73289e-16	9.21611e-12	-0.1595	0.300768	NA
chr1A_520409183	TraesCS1A01G154700.2	-6.47512	8.2072e-10	7.76989e-06	-0.20579	0.18395	NA
chr1B_305178188	TraesCS1A01G155200.1	8.0727	8.3395e-14	1.53071e-09	0.13898	0.259461	trans
chr1A_281358126	TraesCS1A01G155500.1	6.4838	7.83111e-10	7.44536e-06	0.11417	0.184352	NA
chr1A_284912292	TraesCS1A01G155900.1	-25.3902	2.39456e-62	3.22578e-56	-0.57097	0.776082	NA
chr1A_321227508	TraesCS1A01G155900.1	6.98098	5.01981e-11	6.00466e-07	0.35109	0.207614	NA
chr1A_497874669	TraesCS1A01G155900.1	-6.64356	3.28045e-10	3.36847e-06	-0.55306	0.191785	NA
chr4B_589180288	TraesCS1A01G156500.2	6.90237	7.80952e-11	9.02335e-07	0.51227	0.203913	trans
chr1A_272647338	TraesCS1A01G157600.1	-8.42092	9.88637e-15	2.05182e-10	-0.23859	0.276016	NA
chr1B_315529981	TraesCS1A01G157600.1	8.91781	4.42267e-16	1.08253e-11	0.26826	0.299507	trans
chr1A_260839475	TraesCS1A01G157800.1	-12.414	3.63139e-26	2.43458e-21	-0.30461	0.453115	NA
chr1A_262832539	TraesCS1A01G158300.1	-17.3958	7.2451e-41	1.65196e-35	-0.34029	0.619332	NA
chr1A_352013273	TraesCS1A01G158300.1	7.30256	8.00426e-12	1.09599e-07	0.21492	0.222822	NA
chr5B_446361787	TraesCS1A01G158300.1	-6.52532	6.25379e-10	6.06781e-06	-0.45838	0.18628	trans
chr7A_111289995	TraesCS1A01G158300.1	-6.71897	2.16628e-10	2.30323e-06	-0.31426	0.195309	trans
chr1A_276801176	TraesCS1A01G158800.1	-22.601	3.07991e-55	2.29045e-49	-0.78581	0.733067	NA
chr1A_262007990	TraesCS1A01G159100.1	-14.4124	4.12857e-32	4.59727e-27	-0.27627	0.527582	NA
chr1A_279741138	TraesCS1A01G159100.1	-6.9767	5.14245e-11	6.13976e-07	-0.32529	0.207412	NA
chr1A_389766916	TraesCS1A01G159100.1	8.34247	1.60381e-14	3.23842e-10	0.20959	0.272292	NA
chr1A_262832539	TraesCS1A01G159700.1	46.7407	9.67085e-105	6.0721e-97	1.51894	0.921542	NA
chr1A_352013273	TraesCS1A01G159700.1	-10.3689	3.59606e-20	1.36296e-15	-1.00834	0.366302	NA
chr1A_449857953	TraesCS1A01G159700.1	6.44375	9.72116e-10	9.061e-06	1.02276	0.182496	NA
chr6B_60582370	TraesCS1A01G159700.1	6.77726	1.56897e-10	1.71354e-06	1.16074	0.198038	trans
chr7A_9326255	TraesCS1A01G159700.1	6.72772	2.0641e-10	2.20357e-06	0.80305	0.195718	trans
chr1A_86558395	TraesCS1A01G160200.2	-7.42439	3.94761e-12	5.67635e-08	-0.34824	0.228605	NA
chr1A_281889605	TraesCS1A01G160700.2	-8.90824	4.69851e-16	1.14647e-11	-0.23694	0.299057	NA
chr6A_38106529	TraesCS1A01G161200.1	7.29396	8.41158e-12	1.14778e-07	0.6545	0.222414	trans
chr1A_294858688	TraesCS1A01G162300.2	6.69627	2.45523e-10	2.58333e-06	0.10711	0.194247	NA
chr1A_292752905	TraesCS1A01G163400.2	-6.68423	2.62352e-10	2.74518e-06	-0.22372	0.193684	cis
chr1A_295227948	TraesCS1A01G163500.1	-21.0475	4.28783e-51	2.27813e-45	-0.42746	0.70429	NA
chr1A_389794458	TraesCS1A01G163500.1	7.68954	8.30594e-13	1.32362e-08	0.2192	0.241216	NA
chr6B_60582370	TraesCS1A01G163500.1	-6.42542	1.07295e-09	9.90789e-06	-0.28169	0.181648	trans
chr1A_298124848	TraesCS1A01G163700.2	-7.0475	3.446e-11	4.24242e-07	-0.39871	0.210752	NA
chr1A_290349808	TraesCS1A01G163900.1	-7.26814	9.76288e-12	1.31842e-07	-0.13583	0.22119	NA
chr1A_300395630	TraesCS1A01G164000.1	-7.30934	7.69668e-12	1.05682e-07	-0.10896	0.223143	NA
chr1A_295459044	TraesCS1A01G164400.1	-15.3136	8.82118e-35	1.2326e-29	-0.19996	0.557675	cis
chr1A_292747744	TraesCS1A01G164800.1	6.57862	4.67924e-10	4.65992e-06	0.61536	0.188759	NA
chr1A_295231353	TraesCS1A01G164900.1	-12.3192	6.93947e-26	4.53467e-21	-0.45113	0.449318	NA
chr1A_297876949	TraesCS1A01G165300.1	-15.6605	8.36204e-36	1.26852e-30	-0.35792	0.568696	cis
chr1A_294858269	TraesCS1A01G165500.1	6.47789	8.08542e-10	7.66513e-06	0.37306	0.184078	NA
chr1A_298108344	TraesCS1A01G165500.1	-22.3664	1.27631e-54	9.03992e-49	-0.50074	0.728964	cis
chr1A_298648720	TraesCS1A01G165800.1	-8.04918	9.61748e-14	1.75058e-09	-0.14918	0.258342	cis
chr1A_298646041	TraesCS1A01G165900.1	-13.9055	1.32855e-30	1.30198e-25	-0.7854	0.509704	cis
chr1A_298646041	TraesCS1A01G165900.2	-13.3847	4.71685e-29	4.06362e-24	-0.79306	0.490621	cis
chr1A_298646041	TraesCS1A01G166000.1	20.5171	1.19279e-49	5.6603e-44	1.19454	0.693549	cis
chr1A_300100842	TraesCS1A01G167200.1	-20.9111	1.00489e-50	5.18927e-45	-0.4251	0.701576	cis
chr1B_403101125	TraesCS1A01G168000.1	20.5861	7.72134e-50	3.71945e-44	1.05906	0.694976	trans
chr1B_426965167	TraesCS1A01G168000.1	-7.27805	9.22058e-12	1.25025e-07	-0.93643	0.22166	trans
chr1A_301127599	TraesCS1A01G168100.1	8.34824	1.54786e-14	3.13151e-10	0.3558	0.272566	cis
chr1A_342866020	TraesCS1A01G168600.1	7.06611	3.1008e-11	3.84791e-07	0.41119	0.21163	NA
chr1A_301857694	TraesCS1A01G168900.1	-6.70386	2.35457e-10	2.48589e-06	-0.12171	0.194602	cis
chr1A_301863674	TraesCS1A01G168900.1	-10.73	3.25067e-21	1.36208e-16	-0.29513	0.382332	cis
chr1B_335978789	TraesCS1A01G169300.2	6.51358	6.66485e-10	6.42835e-06	0.20057	0.185735	trans
chr1A_303855198	TraesCS1A01G169600.1	-7.85926	3.02024e-13	5.12881e-09	-0.30136	0.249298	NA
chr1A_302025411	TraesCS1A01G170300.1	-8.08195	7.88464e-14	1.45209e-09	-0.13089	0.259901	NA
chr2D_638333019	TraesCS1A01G170600.1	6.70826	2.29813e-10	2.43117e-06	0.64741	0.194808	trans
chr5B_488835524	TraesCS1A01G170600.1	6.61219	3.89532e-10	3.94121e-06	0.60181	0.190323	trans
chr7B_692337663	TraesCS1A01G170600.1	-7.21064	1.35888e-11	1.79185e-07	-0.69903	0.218465	trans
chr1A_306106911	TraesCS1A01G170900.1	-18.7995	7.1207e-45	2.26516e-39	-0.813	0.655187	cis
chr1A_323205208	TraesCS1A01G170900.1	-7.30458	7.9113e-12	1.08414e-07	-0.50231	0.222918	NA
chr1A_327015399	TraesCS1A01G171000.2	-9.43734	1.60037e-17	4.61725e-13	-0.91692	0.323792	NA
chr1A_305605302	TraesCS1A01G171100.3	9.02846	2.19362e-16	5.56551e-12	0.20994	0.304707	cis
chr1A_306117792	TraesCS1A01G171400.1	6.96615	5.45732e-11	6.48553e-07	0.23058	0.206915	cis
chr1A_306553649	TraesCS1A01G171600.1	-12.4933	2.11241e-26	1.4467e-21	-0.91158	0.456272	cis
chr1A_309712129	TraesCS1A01G174000.2	-6.84993	1.04716e-10	1.18217e-06	-0.19575	0.201448	cis
chr1A_313164090	TraesCS1A01G174000.3	12.2279	1.29403e-25	8.24777e-21	0.54603	0.44564	NA
chr1A_318552887	TraesCS1A01G174500.1	6.52808	6.16067e-10	5.98591e-06	0.13473	0.186408	NA
chr1A_312563093	TraesCS1A01G174600.1	-6.94118	6.28059e-11	7.38299e-07	-0.0883	0.205739	cis
chr1A_310922496	TraesCS1A01G174900.1	10.9506	7.416e-22	3.307e-17	0.31174	0.39199	NA
chr1A_312608678	TraesCS1A01G174900.1	12.2854	8.73904e-26	5.6559e-21	0.59839	0.44796	cis
chr1A_313324090	TraesCS1A01G175700.1	-8.21191	3.57252e-14	6.89102e-10	-0.14193	0.266085	cis
chr1A_311782550	TraesCS1A01G175800.1	-9.42658	1.71541e-17	4.93292e-13	-0.14741	0.323293	NA
chr1A_315837694	TraesCS1A01G176200.1	17.3369	1.07152e-40	2.41049e-35	0.1953	0.617732	NA
chr1A_307493446	TraesCS1A01G176400.1	-8.35963	1.44303e-14	2.93163e-10	-0.70325	0.273106	NA
chr1A_371076031	TraesCS1A01G176400.1	9.05509	1.85209e-16	4.73914e-12	1.00353	0.305956	NA
chr1A_42180609	TraesCS1A01G176400.1	7.65157	1.04005e-12	1.63348e-08	0.78397	0.239409	NA
chr1A_99496342	TraesCS1A01G176400.1	7.2603	1.02135e-11	1.37474e-07	0.53785	0.220818	NA
chr4A_620651137	TraesCS1A01G176400.1	8.39009	1.19598e-14	2.45566e-10	0.86357	0.274553	trans
chr4B_649588840	TraesCS1A01G176400.1	-7.61381	1.30002e-12	2.01245e-08	-0.84211	0.237611	trans
chr4B_661248180	TraesCS1A01G176400.1	-7.08769	2.74298e-11	3.43543e-07	-0.80442	0.21265	trans
chr5B_654146408	TraesCS1A01G176400.1	7.7386	6.20674e-13	1.00746e-08	0.7724	0.243552	trans
chr5D_22454269	TraesCS1A01G176400.1	7.0748	2.95145e-11	3.67607e-07	0.82287	0.212041	trans
chr7A_36261001	TraesCS1A01G176400.1	7.71071	7.3257e-13	1.17682e-08	0.91131	0.242224	trans
chr7B_221309827	TraesCS1A01G176400.1	6.67642	2.73864e-10	2.85548e-06	0.71166	0.19332	trans
chr7B_715599421	TraesCS1A01G176400.1	10.5145	1.36798e-20	5.4025e-16	1.37471	0.372796	trans
chr1A_309778706	TraesCS1A01G176500.3	-6.99445	4.65227e-11	5.59812e-07	-0.14001	0.208249	NA
chr1A_316895349	TraesCS1A01G176600.1	-10.9901	5.68773e-22	2.56531e-17	-0.34559	0.393708	cis
chr1A_498536722	TraesCS1A01G176600.1	7.7558	5.60292e-13	9.15261e-09	0.3771	0.244371	NA
chr2A_698894683	TraesCS1A01G176600.1	6.47488	8.21815e-10	7.77937e-06	0.34534	0.183939	trans
chr2B_704766115	TraesCS1A01G176600.1	-6.44637	9.5848e-10	8.94564e-06	-0.26632	0.182618	trans
chr1A_308905609	TraesCS1A01G176900.1	-17.7479	7.02519e-42	1.74014e-36	-0.64923	0.628735	NA
chr1A_311846987	TraesCS1A01G176900.2	-18.6595	1.77171e-44	5.46007e-39	-0.58691	0.6518	NA
chr1A_344191574	TraesCS1A01G176900.2	6.44637	9.58496e-10	8.94576e-06	0.59362	0.182618	NA
chr1B_559112037	TraesCS1A01G176900.2	6.57027	4.89721e-10	4.85737e-06	0.51679	0.18837	trans
chr1A_319889239	TraesCS1A01G177100.1	9.61797	4.97273e-18	1.51587e-13	0.21008	0.332149	cis
chr2B_634788133	TraesCS1A01G177400.1	6.48007	7.99075e-10	7.58342e-06	0.30725	0.184179	trans
chr7B_730232571	TraesCS1A01G177400.1	-6.45287	9.25502e-10	8.6662e-06	-0.34116	0.182919	trans
chr1A_320226100	TraesCS1A01G179500.1	7.15889	1.82774e-11	2.35873e-07	0.17821	0.216016	NA
chr1A_326214280	TraesCS1A01G179500.1	-12.0575	4.13697e-25	2.51974e-20	-0.54935	0.438715	NA
chr1A_77159577	TraesCS1A01G179500.1	-6.70448	2.34657e-10	2.47824e-06	-0.26821	0.194631	NA
chr7B_611152234	TraesCS1A01G179700.1	7.29296	8.46059e-12	1.15401e-07	0.25047	0.222366	trans
chr1A_325050028	TraesCS1A01G180300.1	-11.0297	4.35825e-22	1.98739e-17	-0.21632	0.395427	cis
chr6A_132948148	TraesCS1A01G180700.1	10.4993	1.51307e-20	5.94964e-16	0.63712	0.372122	trans
chr1A_321181691	TraesCS1A01G182900.1	9.21379	6.72979e-17	1.81099e-12	0.42818	0.313385	NA
chr1A_574485757	TraesCS1A01G182900.1	6.99326	4.68363e-11	5.63287e-07	0.20279	0.208193	NA
chr6B_687085881	TraesCS1A01G182900.1	7.66425	9.64889e-13	1.52281e-08	0.43709	0.240012	trans
chr1A_258006484	TraesCS1A01G183700.1	6.46628	8.6088e-10	8.1143e-06	0.43992	0.18354	NA
chr1A_351351662	TraesCS1A01G183700.1	8.50106	6.01923e-15	1.28324e-10	0.4339	0.279818	NA
chr2B_653743140	TraesCS1A01G183900.2	-6.73216	2.014e-10	2.15436e-06	-0.33429	0.195926	trans
chr6B_155546992	TraesCS1A01G185000.1	-15.9508	1.17039e-36	1.89765e-31	-0.43152	0.577684	trans
chr6B_200820199	TraesCS1A01G185000.1	-6.6803	2.68088e-10	2.80017e-06	-0.44245	0.193501	trans
chr1A_76021795	TraesCS1A01G185200.1	6.84194	1.0949e-10	1.23171e-06	0.5065	0.201072	NA
chr1A_355736089	TraesCS1A01G185300.1	6.97019	5.33454e-11	6.35089e-07	0.14095	0.207106	NA
chr1A_359690404	TraesCS1A01G185300.1	11.384	4.00192e-23	2.01485e-18	0.3674	0.410636	NA
chr3B_752001256	TraesCS1A01G185300.1	6.46748	8.55306e-10	8.06636e-06	0.16518	0.183596	trans
chr5B_17976744	TraesCS1A01G185300.1	6.89589	8.09825e-11	9.33001e-07	0.19559	0.203608	trans
chr1A_336220228	TraesCS1A01G185500.1	-7.53469	2.07103e-12	3.10817e-08	-0.35017	0.233847	cis
chr1A_335664816	TraesCS1A01G185700.1	-15.6562	8.60448e-36	1.30386e-30	-0.96205	0.568564	cis
chr1B_659169207	TraesCS1A01G185900.1	6.72458	2.10024e-10	2.23889e-06	0.30795	0.195571	trans
chr5B_567014633	TraesCS1A01G185900.1	-6.53031	6.08637e-10	5.9201e-06	-0.25846	0.186512	trans
chr7A_107917580	TraesCS1A01G186400.1	-6.79721	1.40448e-10	1.54784e-06	-1.445	0.198973	trans
chr1A_337301274	TraesCS1A01G186800.1	17.0821	5.85198e-40	1.23861e-34	0.80697	0.610713	cis
chr7A_107917131	TraesCS1A01G187000.1	-6.98909	4.79512e-11	5.75631e-07	-1.28214	0.207996	trans
chr7A_13884590	TraesCS1A01G187000.1	-6.44722	9.54118e-10	8.90923e-06	-0.998	0.182657	trans
chr1A_334526770	TraesCS1A01G187600.1	7.49648	2.59092e-12	3.83155e-08	0.49241	0.232031	NA
chr1A_337018854	TraesCS1A01G187600.1	11.6563	6.32673e-24	3.44607e-19	0.45028	0.422127	NA
chr1A_337018322	TraesCS1A01G187600.2	-11.1133	2.48522e-22	1.15964e-17	-0.41718	0.399039	NA
chr1A_347618912	TraesCS1A01G187600.2	-7.0943	2.64182e-11	3.31795e-07	-0.69898	0.212962	NA
chr1A_341868743	TraesCS1A01G189000.1	6.90001	7.91359e-11	9.13457e-07	0.1306	0.203802	cis
chr1A_343414515	TraesCS1A01G189700.1	-8.45014	8.25235e-15	1.72963e-10	-0.36904	0.277403	cis
chr1A_341589832	TraesCS1A01G190000.1	6.42596	1.06981e-09	9.8817e-06	0.16035	0.181673	NA
chr1A_345303043	TraesCS1A01G190800.1	-9.07737	1.60724e-16	4.14166e-12	-0.39488	0.307001	cis
chr1A_344294106	TraesCS1A01G190800.2	-11.1625	1.78355e-22	8.43794e-18	-0.18777	0.401163	cis
chr1A_345110262	TraesCS1A01G191400.1	-17.5552	2.51592e-41	5.96094e-36	-0.4933	0.623623	cis
chr1B_374329594	TraesCS1A01G192300.1	10.7957	2.09411e-21	8.93841e-17	0.314	0.385221	trans
chr3B_578627503	TraesCS1A01G193000.1	-6.51057	6.77456e-10	6.52471e-06	-0.35074	0.185595	trans
chr6A_12312270	TraesCS1A01G193000.1	-6.55004	5.46751e-10	5.37016e-06	-0.41039	0.187429	trans
chr6B_207298893	TraesCS1A01G193000.1	7.30354	7.95898e-12	1.09023e-07	0.35376	0.222868	trans
chr1A_351864571	TraesCS1A01G194400.1	-6.79475	1.42375e-10	1.56737e-06	-0.09701	0.198858	cis
chr1A_352314134	TraesCS1A01G194900.1	6.5024	7.08119e-10	6.79339e-06	0.2768	0.185215	cis
chr1A_349376601	TraesCS1A01G195300.1	-6.87783	8.96002e-11	1.02419e-06	-0.31587	0.202759	NA
chr5B_132279771	TraesCS1A01G195300.1	8.35585	1.47703e-14	2.99687e-10	0.46552	0.272927	trans
chr5B_498797562	TraesCS1A01G195300.1	-7.21384	1.33418e-11	1.76183e-07	-0.32581	0.218617	trans
chr5B_706849856	TraesCS1A01G195300.1	-7.39772	4.61072e-12	6.56005e-08	-0.35306	0.227338	trans
chr6A_446308137	TraesCS1A01G195300.1	6.56099	5.15111e-10	5.08653e-06	0.23513	0.187938	trans
chr1A_363449800	TraesCS1A01G195400.3	9.24056	5.66986e-17	1.53891e-12	0.47852	0.314634	NA
chr4A_741993779	TraesCS1A01G195400.4	7.66364	9.68358e-13	1.52793e-08	0.75273	0.239983	trans
chr4B_601868734	TraesCS1A01G195400.4	-6.50361	7.03481e-10	6.75274e-06	-0.56811	0.185272	trans
chr5B_150044551	TraesCS1A01G195400.4	6.59212	4.3469e-10	4.35672e-06	0.64361	0.189387	trans
chr6B_32697911	TraesCS1A01G195400.4	6.48465	7.79531e-10	7.41445e-06	0.64181	0.184392	trans
chr6D_458371198	TraesCS1A01G195400.4	6.85095	1.0412e-10	1.17598e-06	0.68992	0.201496	trans
chr1A_353615624	TraesCS1A01G195500.2	-7.00153	4.47009e-11	5.39532e-07	-0.41766	0.208583	cis
chr1A_354309976	TraesCS1A01G195900.1	-9.85827	1.03898e-18	3.40167e-14	-0.46409	0.343187	cis
chr2B_732233427	TraesCS1A01G195900.1	-6.53866	5.81651e-10	5.68154e-06	-0.61702	0.1869	trans
chr6D_458371198	TraesCS1A01G196300.1	6.74216	1.90571e-10	2.04797e-06	0.4305	0.196394	trans
chr1A_320294056	TraesCS1A01G196500.1	-7.67514	9.04621e-13	1.43356e-08	-0.50893	0.24053	NA
chr1A_349376601	TraesCS1A01G196500.1	-8.73546	1.39464e-15	3.21595e-11	-0.85937	0.29091	NA
chr1A_368797752	TraesCS1A01G196500.1	-9.16351	9.28126e-17	2.45803e-12	-0.77332	0.311034	NA
chr7A_35695527	TraesCS1A01G196500.1	-6.44204	9.81127e-10	9.13716e-06	-0.55658	0.182417	trans
chr1A_355324299	TraesCS1A01G197000.2	-20.7209	3.30851e-50	1.64072e-44	-0.48616	0.697736	cis
chr1A_355334036	TraesCS1A01G197000.2	-6.47403	8.25608e-10	7.8119e-06	-0.53368	0.183899	cis
chr1A_356474445	TraesCS1A01G197000.2	-6.69237	2.50851e-10	2.63469e-06	-0.34312	0.194065	NA
chr4A_741993779	TraesCS1A01G197300.1	6.84716	1.06346e-10	1.19906e-06	0.56712	0.201318	trans
chr6B_32697911	TraesCS1A01G197300.1	6.80492	1.34557e-10	1.48818e-06	0.54892	0.199335	trans
chr6D_458371198	TraesCS1A01G197300.1	7.37605	5.22941e-12	7.37652e-08	0.60145	0.226309	trans
chr1A_355342489	TraesCS1A01G197500.1	-7.77954	4.864e-13	8.01617e-09	-0.18058	0.245501	cis
chr4A_741993779	TraesCS1A01G197800.1	6.86666	9.53726e-11	1.08478e-06	0.5406	0.202234	trans
chr5A_589005694	TraesCS1A01G197800.1	-7.2633	1.00385e-11	1.35286e-07	-0.57356	0.220961	trans
chr1A_357070141	TraesCS1A01G198000.1	-7.27733	9.25867e-12	1.25506e-07	-0.20986	0.221626	NA
chr2A_775720759	TraesCS1A01G198100.2	-7.39154	4.77927e-12	6.78362e-08	-0.424	0.227045	trans
chr3A_12460616	TraesCS1A01G198100.2	6.84867	1.05452e-10	1.18977e-06	0.39733	0.201389	trans
chr3B_312147287	TraesCS1A01G198100.2	-6.5836	4.55385e-10	4.54573e-06	-0.33044	0.188991	trans
chr2A_699869138	TraesCS1A01G198200.3	-6.5878	4.45071e-10	4.45151e-06	-0.39478	0.189186	trans
chr1A_367380025	TraesCS1A01G198800.1	-9.31257	3.5727e-17	9.91794e-13	-0.619	0.317992	NA
chr1B_501368047	TraesCS1A01G199100.1	-7.88789	2.54384e-13	4.36553e-09	-1.77789	0.250661	trans
chr1B_526557003	TraesCS1A01G199100.1	10.4389	2.26014e-20	8.74098e-16	2.03862	0.369431	trans
chr1B_585320783	TraesCS1A01G199100.1	6.53907	5.80363e-10	5.67007e-06	0.82276	0.186919	trans
chr6A_38456045	TraesCS1A01G199100.1	8.44049	8.75957e-15	1.82997e-10	1.55312	0.276945	trans
chr6A_555382784	TraesCS1A01G199100.1	6.6068	4.01199e-10	4.04912e-06	0.98619	0.190071	trans
chr6B_645379875	TraesCS1A01G199100.1	-6.58739	4.46065e-10	4.46051e-06	-1.28077	0.189167	trans
chr1A_357061912	TraesCS1A01G199200.2	-7.39313	4.73521e-12	6.725e-08	-0.36141	0.22712	cis
chr1A_439927117	TraesCS1A01G199200.2	-6.44805	9.49847e-10	8.87291e-06	-0.57421	0.182695	NA
chr2A_699419383	TraesCS1A01G199200.2	6.67031	2.83219e-10	2.94439e-06	0.72591	0.193034	trans
chr3B_587986772	TraesCS1A01G199600.2	7.42598	3.91108e-12	5.62718e-08	0.52521	0.228681	trans
chr1A_232089171	TraesCS1A01G200000.1	-9.18381	8.15188e-17	2.17306e-12	-0.65483	0.311984	NA
chr3B_14090504	TraesCS1A01G200400.1	10.2927	5.95946e-20	2.21139e-15	1.23625	0.362882	trans
chr5B_403530409	TraesCS1A01G200400.1	-9.41666	1.82869e-17	5.243e-13	-0.81652	0.322832	trans
chr1A_361509966	TraesCS1A01G200800.1	-11.8782	1.40202e-24	8.12913e-20	-0.17204	0.43135	cis
chr1A_355335681	TraesCS1A01G201000.2	6.84976	1.04813e-10	1.18318e-06	0.3001	0.20144	NA
chr1A_363006380	TraesCS1A01G201000.2	20.3934	2.60236e-49	1.20229e-43	0.80085	0.690974	cis
chr1A_363007152	TraesCS1A01G201400.1	-8.99257	2.7547e-16	6.90762e-12	-0.32182	0.303022	cis
chr7A_21208421	TraesCS1A01G201500.1	10.8793	1.19681e-21	5.23101e-17	0.38912	0.388878	trans
chr1A_364227542	TraesCS1A01G202700.1	-21.97	1.43159e-53	9.32758e-48	-0.60722	0.721841	cis
chr3D_393665851	TraesCS1A01G202700.1	10.4187	2.58563e-20	9.94513e-16	0.49435	0.368526	trans
chr5B_565310300	TraesCS1A01G202900.1	-6.97774	5.1123e-11	6.10639e-07	-0.73601	0.207461	trans
chr1A_364227542	TraesCS1A01G203000.1	-10.6026	7.60795e-21	3.0782e-16	-0.18797	0.376706	cis
chr1A_364654456	TraesCS1A01G203000.1	-7.54506	1.94857e-12	2.93734e-08	-0.28577	0.234341	cis
chr1A_368807571	TraesCS1A01G203000.1	-6.85099	1.04095e-10	1.17572e-06	-0.14745	0.201498	NA
chr2A_751757117	TraesCS1A01G203000.2	6.4564	9.0802e-10	8.51732e-06	0.49606	0.183082	trans
chr1A_365449466	TraesCS1A01G203700.1	6.49341	7.43444e-10	7.10177e-06	0.49816	0.184798	cis
chr1A_364227542	TraesCS1A01G203800.1	20.2899	5.0062e-49	2.26211e-43	1.03695	0.688798	NA
chr3D_393665851	TraesCS1A01G203800.1	-9.65901	3.80913e-18	1.17561e-13	-0.82279	0.334041	trans
chr1A_366265130	TraesCS1A01G204200.2	7.34273	6.34441e-12	8.83089e-08	0.37665	0.224728	cis
chr1B_321684436	TraesCS1A01G204200.2	7.90355	2.31553e-13	3.99673e-09	0.57412	0.251407	trans
chr1A_366273742	TraesCS1A01G204300.1	-7.05279	3.3442e-11	4.12597e-07	-0.13525	0.211001	cis
chr1A_362866044	TraesCS1A01G205700.1	-7.27509	9.3791e-12	1.27019e-07	-0.19144	0.221519	NA
chr1A_368745550	TraesCS1A01G206100.2	-14.48	2.60108e-32	2.94602e-27	-0.53352	0.529912	cis
chr1A_368746917	TraesCS1A01G206200.1	-16.2597	1.45431e-37	2.53449e-32	-0.40639	0.587014	cis
chr1A_368800497	TraesCS1A01G206300.1	-10.8633	1.33176e-21	5.79532e-17	-0.3745	0.388181	cis
chr1A_368745648	TraesCS1A01G206300.2	-7.33774	6.53035e-12	9.07124e-08	-0.23123	0.224491	cis
chr1A_367879052	TraesCS1A01G206600.2	-9.7763	1.77473e-18	5.67121e-14	-0.16882	0.339433	cis
chr1A_370023333	TraesCS1A01G208400.1	-7.68373	8.59717e-13	1.36679e-08	-0.20992	0.240939	cis
chr1A_370097408	TraesCS1A01G208500.1	-7.95603	1.68851e-13	2.97045e-09	-0.16304	0.253906	cis
chr1A_370101151	TraesCS1A01G208500.1	-9.34008	2.99387e-17	8.38377e-13	-0.21556	0.319273	cis
chr1A_370101112	TraesCS1A01G208600.1	12.9105	1.21619e-27	9.28768e-23	0.32723	0.472611	cis
chr1A_370107929	TraesCS1A01G208600.2	11.9104	1.12564e-24	6.58393e-20	0.5473	0.432682	cis
chr1A_372068481	TraesCS1A01G208900.1	-12.6901	5.49803e-27	3.96642e-22	-0.57479	0.464037	cis
chr1A_372065088	TraesCS1A01G209100.1	-6.7195	2.15989e-10	2.29698e-06	-0.4601	0.195334	cis
chr1A_334381188	TraesCS1A01G210200.2	7.57778	1.60754e-12	2.45414e-08	0.62322	0.235897	NA
chr1A_372554621	TraesCS1A01G210200.2	-19.7102	2.00296e-47	7.88058e-42	-1.11661	0.676236	cis
chr3A_335484531	TraesCS1A01G210200.2	-6.8435	1.08537e-10	1.2218e-06	-0.66571	0.201146	trans
chr6B_20384462	TraesCS1A01G210600.1	-7.85706	3.06036e-13	5.193e-09	-0.35397	0.249193	trans
chr1A_375477760	TraesCS1A01G210800.1	-7.05236	3.3525e-11	4.13549e-07	-0.1458	0.210981	NA
chr1A_535506872	TraesCS1A01G212000.1	-6.53051	6.07978e-10	5.91424e-06	-0.6602	0.186521	NA
chr1A_585981054	TraesCS1A01G212400.1	6.96365	5.53491e-11	6.57052e-07	0.45866	0.206797	NA
chr2A_770926111	TraesCS1A01G212400.1	6.72016	2.15213e-10	2.28944e-06	0.40892	0.195364	trans
chr2B_680226466	TraesCS1A01G212400.1	-8.28108	2.33877e-14	4.62168e-10	-0.47798	0.269374	trans
chr6B_675547340	TraesCS1A01G212400.1	6.48387	7.82841e-10	7.44302e-06	0.3422	0.184355	trans
chr3B_501416460	TraesCS1A01G212700.2	-6.56364	5.07744e-10	5.02006e-06	-0.33525	0.188061	trans
chr1A_376143894	TraesCS1A01G213000.1	-13.4686	2.65376e-29	2.33352e-24	-0.66314	0.493745	cis
chr1A_376479169	TraesCS1A01G213600.1	9.73611	2.30638e-18	7.28406e-14	0.25839	0.337588	cis
chr1A_381098809	TraesCS1A01G216300.1	-7.45518	3.29867e-12	4.80088e-08	-0.16221	0.230068	NA
chr1A_381099670	TraesCS1A01G216900.1	-7.59619	1.44235e-12	2.21786e-08	-0.1314	0.236773	NA
chr5A_564573120	TraesCS1A01G217300.1	6.7603	1.72368e-10	1.86789e-06	0.67038	0.197243	trans
chr5B_595380120	TraesCS1A01G217300.1	7.1243	2.22687e-11	2.83227e-07	0.7138	0.21438	trans
chr6B_3582603	TraesCS1A01G217300.1	-7.00604	4.35753e-11	5.26961e-07	-0.75981	0.208795	trans
chr6B_709116100	TraesCS1A01G217300.1	-6.72971	2.0415e-10	2.18138e-06	-0.7235	0.195811	trans
chr7A_82518257	TraesCS1A01G217300.1	-6.56942	4.92005e-10	4.87803e-06	-0.66238	0.18833	trans
chr7B_632862078	TraesCS1A01G217300.1	-6.5001	7.16981e-10	6.87086e-06	-0.64648	0.185109	trans
chr7B_740970113	TraesCS1A01G217300.1	-6.66792	2.86979e-10	2.98018e-06	-0.61475	0.192922	trans
chr1A_369578174	TraesCS1A01G218000.1	-7.14584	1.96929e-11	2.52748e-07	-0.18614	0.215398	NA
chr1A_387515632	TraesCS1A01G218400.2	-10.6685	4.90206e-21	2.01948e-16	-0.43472	0.37962	cis
chr7A_91857482	TraesCS1A01G218600.1	-6.84605	1.07004e-10	1.2059e-06	-0.51625	0.201266	trans
chr1A_387524232	TraesCS1A01G218800.1	9.68787	3.15738e-18	9.82809e-14	0.29857	0.33537	cis
chr1A_387524288	TraesCS1A01G218900.1	-13.9961	7.14333e-31	7.15816e-26	-0.28297	0.512948	cis
chr1A_389128012	TraesCS1A01G220500.1	-8.58859	3.49307e-15	7.66841e-11	-0.31754	0.283965	cis
chr5B_638835223	TraesCS1A01G220500.1	7.36135	5.69526e-12	7.98685e-08	0.68068	0.225611	trans
chr1A_579864216	TraesCS1A01G221000.1	-6.75012	1.82364e-10	1.96686e-06	-0.69414	0.196767	NA
chr4A_679089210	TraesCS1A01G221000.1	-7.16092	1.80663e-11	2.33349e-07	-0.85664	0.216112	trans
chr1A_389797415	TraesCS1A01G221200.1	-12.4764	2.37052e-26	1.61629e-21	-0.36034	0.455602	cis
chr1A_391260213	TraesCS1A01G222000.1	-21.2382	1.30752e-51	7.23055e-46	-1.06551	0.708035	cis
chr1A_394302585	TraesCS1A01G222000.1	7.81768	3.87359e-13	6.47682e-09	0.95272	0.247317	NA
chr1A_231837670	TraesCS1A01G222000.2	8.09946	7.08897e-14	1.31388e-09	1.63628	0.260735	NA
chr1A_391260213	TraesCS1A01G222000.2	38.3903	2.46211e-90	4.13888e-83	2.01626	0.887939	cis
chr1A_390087273	TraesCS1A01G222800.2	-10.8965	1.06606e-21	4.68305e-17	-0.54039	0.389632	NA
chr1A_394326075	TraesCS1A01G222800.2	6.98834	4.8157e-11	5.77917e-07	0.25656	0.207961	NA
chr7B_36955994	TraesCS1A01G222900.1	-6.75374	1.78738e-10	1.93087e-06	-0.4667	0.196936	trans
chr1A_449853355	TraesCS1A01G223200.1	-6.53218	6.02495e-10	5.86574e-06	-0.39232	0.186599	NA
chr1A_393463301	TraesCS1A01G223300.1	8.14461	5.3866e-14	1.01458e-09	0.65539	0.262884	cis
chr1A_394151561	TraesCS1A01G223300.2	-7.72592	6.6927e-13	1.08131e-08	-0.39043	0.242948	cis
chr1A_394321005	TraesCS1A01G223900.1	-12.7805	2.96127e-27	2.18787e-22	-0.19568	0.46757	cis
chr7B_630916378	TraesCS1A01G225800.1	-6.47941	8.0194e-10	7.60807e-06	-0.83446	0.184149	trans
chr2A_70236696	TraesCS1A01G226400.1	-6.95879	5.68835e-11	6.73844e-07	-0.33242	0.206568	trans
chr2B_233565425	TraesCS1A01G226400.1	-6.58185	4.59757e-10	4.58551e-06	-0.34082	0.188909	trans
chr2B_450737197	TraesCS1A01G226400.1	-9.67545	3.42304e-18	1.06162e-13	-0.30279	0.334798	trans
chr6B_712125705	TraesCS1A01G226400.1	7.1523	1.89792e-11	2.44251e-07	0.47773	0.215704	trans
chr1A_393306240	TraesCS1A01G227200.1	-28.4452	1.18298e-69	2.99371e-63	-1.67767	0.813089	NA
chr4B_639152552	TraesCS1A01G227200.1	6.59507	4.2775e-10	4.2929e-06	0.36331	0.189525	trans
chr1A_393306240	TraesCS1A01G227200.2	-11.3358	5.54015e-23	2.75207e-18	-0.66329	0.408587	NA
chr1A_311806278	TraesCS1A01G227600.1	-7.15091	1.913e-11	2.46046e-07	-0.35111	0.215639	NA
chr1A_397656209	TraesCS1A01G227600.1	-6.94037	6.30944e-11	7.41409e-07	-0.29261	0.205701	cis
chr1A_58909602	TraesCS1A01G227600.1	-7.75199	5.7316e-13	9.34966e-09	-0.44146	0.244189	NA
chr2B_75695462	TraesCS1A01G227600.1	-7.35492	5.91168e-12	8.26927e-08	-0.43038	0.225306	trans
chr7A_116967399	TraesCS1A01G227600.1	-6.92826	6.75351e-11	7.89263e-07	-0.43105	0.205131	trans
chr1A_399228752	TraesCS1A01G227900.1	-14.3761	5.29508e-32	5.84434e-27	-0.33103	0.526322	cis
chr1A_488233787	TraesCS1A01G227900.1	-6.76039	1.72277e-10	1.86698e-06	-0.30095	0.197248	NA
chr4A_664956525	TraesCS1A01G228500.1	6.46655	8.59626e-10	8.10348e-06	0.71987	0.183553	trans
chr4B_13983564	TraesCS1A01G228500.1	6.79418	1.42833e-10	1.57201e-06	0.7743	0.198831	trans
chr5A_70678672	TraesCS1A01G228500.1	-7.44955	3.40887e-12	4.95037e-08	-0.88327	0.2298	trans
chr7A_13884304	TraesCS1A01G228500.1	-10.6717	4.79747e-21	1.9781e-16	-0.99629	0.379763	trans
chr1A_402209665	TraesCS1A01G228700.1	-9.60174	5.52502e-18	1.67603e-13	-0.33098	0.3314	NA
chr1A_402278660	TraesCS1A01G229800.1	-7.56707	1.71209e-12	2.60257e-08	-0.20035	0.235388	cis
chr7A_705295110	TraesCS1A01G230500.3	6.89211	8.27161e-11	9.51374e-07	0.57847	0.20343	trans
chr2A_133470772	TraesCS1A01G231400.1	-9.11316	1.2797e-16	3.33492e-12	-0.48912	0.308678	trans
chr7A_107917131	TraesCS1A01G231700.1	-6.7831	1.51897e-10	1.66323e-06	-0.35311	0.198312	trans
chr1A_398460845	TraesCS1A01G232300.1	-6.70176	2.38204e-10	2.51254e-06	-0.23435	0.194504	NA
chr2B_689051901	TraesCS1A01G234000.1	-8.19672	3.91989e-14	7.52015e-10	-0.62703	0.265363	trans
chr3A_24488611	TraesCS1A01G234500.1	6.76202	1.70731e-10	1.85157e-06	0.46332	0.197324	trans
chr1B_333856285	TraesCS1A01G235800.1	10.242	8.33462e-20	3.0491e-15	0.53577	0.360601	trans
chr1B_433645174	TraesCS1A01G235800.1	10.8235	1.73925e-21	7.48105e-17	0.55276	0.386437	trans
chr3D_598876429	TraesCS1A01G235800.1	6.62545	3.62264e-10	3.68831e-06	0.29974	0.190941	trans
chr7A_572136612	TraesCS1A01G235800.1	7.58092	1.57813e-12	2.41212e-08	0.42261	0.236047	trans
chr1A_424803886	TraesCS1A01G237000.1	-10.612	7.14637e-21	2.89891e-16	-1.066	0.377122	NA
chr1A_75383289	TraesCS1A01G237000.1	6.90695	7.61176e-11	8.81318e-07	1.44893	0.204128	NA
chr3B_750922796	TraesCS1A01G237000.1	6.47359	8.27545e-10	7.82853e-06	1.31705	0.183879	trans
chr6A_559169082	TraesCS1A01G237000.1	6.72808	2.05993e-10	2.19948e-06	1.57399	0.195735	trans
chr7A_9364227	TraesCS1A01G237000.1	-6.44817	9.49244e-10	8.86777e-06	-1.0421	0.182701	trans
chr1A_420518917	TraesCS1A01G238400.1	-26.1338	3.59166e-64	5.67622e-58	-0.7951	0.785955	NA
chr2A_545797130	TraesCS1A01G238400.1	-6.8729	9.21023e-11	1.05052e-06	-0.43308	0.202527	trans
chr2B_793132165	TraesCS1A01G238400.1	6.99239	4.70682e-11	5.6585e-07	0.4126	0.208152	trans
chr4B_564902523	TraesCS1A01G243300.1	-6.51431	6.63865e-10	6.40533e-06	-0.16775	0.185768	trans
chr4D_341924767	TraesCS1A01G243300.1	-6.77408	1.59687e-10	1.74143e-06	-0.15457	0.197889	trans
chr1A_465430684	TraesCS1A01G244400.1	-6.53433	5.95507e-10	5.80409e-06	-0.19081	0.186698	NA
chr5A_457906697	TraesCS1A01G245000.3	7.19793	1.46168e-11	1.9171e-07	0.28327	0.217863	trans
chr1A_458507140	TraesCS1A01G245500.1	7.73817	6.22282e-13	1.00989e-08	0.27174	0.243531	NA
chr1A_437587147	TraesCS1A01G245500.2	9.01113	2.44871e-16	6.17733e-12	0.50801	0.303894	NA
chr1A_23419945	TraesCS1A01G245500.3	6.49678	7.30015e-10	6.98481e-06	0.39657	0.184954	NA
chr1A_436429827	TraesCS1A01G245600.1	15.1223	3.24361e-34	4.32909e-29	0.30564	0.551465	NA
chr1A_435566501	TraesCS1A01G246300.1	-19.2056	5.13028e-46	1.79832e-40	-0.42893	0.664777	cis
chr1A_460280467	TraesCS1A01G246300.1	8.54306	4.63729e-15	1.00266e-10	0.57072	0.281809	NA
chr3B_607417256	TraesCS1A01G246300.1	-6.76955	1.6375e-10	1.78202e-06	-0.49657	0.197677	trans
chr4B_404875783	TraesCS1A01G246300.1	-9.09056	1.47787e-16	3.82455e-12	-0.52406	0.307619	trans
chr6A_456782091	TraesCS1A01G246300.1	6.73191	2.01686e-10	2.15718e-06	0.38496	0.195914	trans
chr6A_7596282	TraesCS1A01G246300.1	-6.50838	6.85531e-10	6.59532e-06	-0.21879	0.185493	trans
chr1A_434637051	TraesCS1A01G246600.1	-6.49911	7.20859e-10	6.90473e-06	-0.16735	0.185063	NA
chr1A_440411542	TraesCS1A01G246800.1	8.86519	6.16622e-16	1.48352e-11	0.26547	0.29703	NA
chr1A_437582779	TraesCS1A01G246900.1	-7.31081	7.63131e-12	1.04849e-07	-0.13292	0.223213	cis
chr1A_436429536	TraesCS1A01G247100.1	-13.2162	1.49694e-28	1.23478e-23	-0.57582	0.484292	NA
chr1B_526322152	TraesCS1A01G247100.1	7.25933	1.02708e-11	1.38189e-07	0.53242	0.220772	trans
chr3A_664911979	TraesCS1A01G247100.1	6.79079	1.45545e-10	1.59937e-06	0.39292	0.198672	trans
chr1A_440413631	TraesCS1A01G247200.1	32.1128	8.45662e-78	4.29748e-71	0.74938	0.847194	NA
chr1A_435566501	TraesCS1A01G247900.1	-40.5359	2.91685e-94	7.05934e-87	-1.14829	0.898314	NA
chr5A_510277668	TraesCS1A01G247900.1	-6.67186	2.80829e-10	2.92194e-06	-0.6863	0.193106	trans
chr1A_440026167	TraesCS1A01G247900.2	37.0167	9.8976e-88	1.32652e-80	0.94019	0.880481	cis
chr1A_439934206	TraesCS1A01G248000.1	9.27186	4.63958e-17	1.27158e-12	0.40186	0.316094	cis
chr1A_461776741	TraesCS1A01G248900.1	-13.2587	1.11866e-28	9.32673e-24	-0.69772	0.485896	NA
chr1B_457472912	TraesCS1A01G248900.1	7.20212	1.42693e-11	1.87492e-07	0.23678	0.218062	trans
chr2A_751037505	TraesCS1A01G248900.1	6.47963	8.00955e-10	7.59964e-06	0.38208	0.184159	trans
chr3B_43451328	TraesCS1A01G248900.1	6.42928	1.0509e-09	9.72381e-06	0.3649	0.181826	trans
chr1A_466610870	TraesCS1A01G249100.1	10.3883	3.164e-20	1.20583e-15	0.53395	0.367166	NA
chr2B_188527380	TraesCS1A01G249100.1	-6.86323	9.72207e-11	1.10412e-06	-0.46181	0.202072	trans
chr4A_660465675	TraesCS1A01G249100.1	6.45799	9.00248e-10	8.45096e-06	0.40324	0.183156	trans
chr4B_63894865	TraesCS1A01G249100.1	6.59507	4.27747e-10	4.29288e-06	0.48675	0.189525	trans
chr6A_3836382	TraesCS1A01G249100.1	-7.55302	1.8596e-12	2.81165e-08	-0.44888	0.234719	trans
chr1A_441235985	TraesCS1A01G249400.4	10.8372	1.58668e-21	6.8547e-17	0.38304	0.387038	cis
chr1A_442613397	TraesCS1A01G249600.1	-13.5753	1.27684e-29	1.15326e-24	-0.5213	0.497691	cis
chr1A_540056041	TraesCS1A01G249600.1	7.29884	8.17818e-12	1.11814e-07	0.38991	0.222645	NA
chr2B_454346401	TraesCS1A01G249600.1	-6.88015	8.84449e-11	1.01199e-06	-0.29289	0.202868	trans
chr1A_444255418	TraesCS1A01G249700.1	-57.9019	6.32683e-121	1.55496e-112	-2.58168	0.947437	NA
chr1A_474450324	TraesCS1A01G249700.1	-6.42852	1.05519e-09	9.75955e-06	-0.91914	0.181791	NA
chr2B_464430676	TraesCS1A01G249700.1	-6.65744	3.03977e-10	3.14132e-06	-1.54801	0.192433	trans
chr4D_439287316	TraesCS1A01G249700.1	-6.65735	3.04136e-10	3.14283e-06	-0.77984	0.192429	trans
chr5B_516471747	TraesCS1A01G249700.1	8.32545	1.78088e-14	3.5746e-10	1.85394	0.271483	trans
chr1A_442609431	TraesCS1A01G251100.1	-8.97882	3.00564e-16	7.50289e-12	-0.25272	0.302376	cis
chr1A_445917621	TraesCS1A01G251200.1	-9.29682	3.95295e-17	1.09181e-12	-0.32913	0.317258	NA
chr1A_441235985	TraesCS1A01G251700.4	-10.899	1.04862e-21	4.60986e-17	-0.21112	0.389739	NA
chr2A_691238481	TraesCS1A01G252900.1	-7.44655	3.46911e-12	5.03192e-08	-0.65223	0.229658	trans
chr1A_444146267	TraesCS1A01G253000.1	-8.54791	4.49954e-15	9.74425e-11	-0.22801	0.282038	cis
chr1A_444775397	TraesCS1A01G253200.1	-8.18737	4.15024e-14	7.93601e-10	-1.13924	0.264918	cis
chr1A_444255418	TraesCS1A01G253200.2	8.54716	4.52063e-15	9.78735e-11	0.95883	0.282003	cis
chr1A_481235690	TraesCS1A01G253200.2	-6.56304	5.09414e-10	5.0352e-06	-1.094	0.188033	NA
chr1A_438367858	TraesCS1A01G253900.1	6.46083	8.86585e-10	8.33418e-06	0.27456	0.183287	NA
chr7A_679842571	TraesCS1A01G253900.1	-6.51222	6.71437e-10	6.47175e-06	-0.41686	0.185671	trans
chr7A_696977537	TraesCS1A01G253900.1	6.58227	4.58704e-10	4.57592e-06	0.44498	0.188929	trans
chr1A_12505529	TraesCS1A01G254100.1	-6.47904	8.03526e-10	7.62171e-06	-0.31183	0.184132	NA
chr3B_54275335	TraesCS1A01G254100.1	-7.14794	1.94573e-11	2.49944e-07	-0.39392	0.215498	trans
chr4A_584933582	TraesCS1A01G254100.1	-7.87422	2.76121e-13	4.71473e-09	-0.37652	0.25001	trans
chr1B_67523570	TraesCS1A01G255000.1	8.29466	2.15174e-14	4.27158e-10	0.51395	0.27002	trans
chr2B_680001101	TraesCS1A01G255000.1	6.45533	9.13292e-10	8.56222e-06	0.39803	0.183033	trans
chr4A_130361573	TraesCS1A01G255000.1	-8.19028	4.07717e-14	7.80401e-10	-0.6862	0.265057	trans
chr4B_652277946	TraesCS1A01G255000.1	7.1333	2.11541e-11	2.70077e-07	0.46168	0.214805	trans
chr5B_25990868	TraesCS1A01G255000.1	-7.07486	2.95054e-11	3.67501e-07	-0.41622	0.212043	trans
chr5B_433849388	TraesCS1A01G255000.1	-6.56384	5.07194e-10	5.01505e-06	-0.42009	0.188071	trans
chr6B_720512934	TraesCS1A01G255000.1	-8.21918	3.4171e-14	6.60853e-10	-0.57085	0.266431	trans
chr7A_16237468	TraesCS1A01G255000.1	-6.84959	1.04911e-10	1.18421e-06	-0.53752	0.201432	trans
chr7B_505372243	TraesCS1A01G255000.1	7.61969	1.25566e-12	1.94826e-08	0.48691	0.237891	trans
chr1B_492307066	TraesCS1A01G256300.1	6.43404	1.02428e-09	9.49967e-06	0.36429	0.182047	trans
chr5B_473753685	TraesCS1A01G256300.1	-6.52125	6.39346e-10	6.19076e-06	-0.35013	0.186091	trans
chr5B_94980763	TraesCS1A01G256300.1	-12.3982	4.04699e-26	2.70165e-21	-1.04831	0.452482	trans
chr3B_218074054	TraesCS1A01G256300.3	7.44281	3.54563e-12	5.13543e-08	0.606	0.22948	trans
chr3B_218074072	TraesCS1A01G256400.1	9.36546	2.54294e-17	7.1776e-13	1.18596	0.320453	trans
chr1A_19545490	TraesCS1A01G256400.2	6.65038	3.15985e-10	3.25489e-06	0.48177	0.192104	NA
chr3B_218074072	TraesCS1A01G256400.2	11.6142	8.41956e-24	4.53037e-19	1.19517	0.420361	trans
chr4B_13394344	TraesCS1A01G256400.2	6.7913	1.45137e-10	1.59524e-06	0.429	0.198696	trans
chr6A_602967885	TraesCS1A01G256400.2	-6.67296	2.79135e-10	2.9058e-06	-0.45942	0.193158	trans
chr1A_436447595	TraesCS1A01G257300.1	-7.38418	4.98827e-12	7.0588e-08	-0.21513	0.226695	NA
chr1A_449755971	TraesCS1A01G257500.1	-9.94106	6.04238e-19	2.02666e-14	-0.72584	0.346967	cis
chr1A_449858517	TraesCS1A01G258200.1	-9.38141	2.29484e-17	6.50808e-13	-0.31739	0.321195	cis
chr2B_138080548	TraesCS1A01G258800.1	6.49789	7.25613e-10	6.94626e-06	0.36634	0.185006	trans
chr1A_452018216	TraesCS1A01G259100.1	-7.25179	1.07269e-11	1.43871e-07	-1.93388	0.220415	cis
chr1A_450573250	TraesCS1A01G260400.2	-7.25168	1.07332e-11	1.43949e-07	-0.33567	0.22041	NA
chr7B_527895042	TraesCS1A01G260400.2	-6.80272	1.36207e-10	1.50494e-06	-0.35948	0.199232	trans
chr2A_13601185	TraesCS1A01G262100.1	8.45667	7.9252e-15	1.66488e-10	0.68018	0.277713	trans
chr4A_727800227	TraesCS1A01G262100.1	6.72996	2.03867e-10	2.17863e-06	0.45763	0.195823	trans
chr5D_394266042	TraesCS1A01G262100.1	-6.68057	2.6768e-10	2.79625e-06	-0.49701	0.193514	trans
chr7A_660528949	TraesCS1A01G262100.1	-8.32395	1.79736e-14	3.60575e-10	-0.69527	0.271412	trans
chr3B_581689408	TraesCS1A01G262200.1	6.50132	7.12278e-10	6.82976e-06	0.4419	0.185165	trans
chr1A_457152547	TraesCS1A01G262500.1	-6.81105	1.30045e-10	1.4424e-06	-0.24103	0.199623	cis
chr1A_7275685	TraesCS1A01G263000.2	-6.48897	7.61536e-10	7.25854e-06	-0.48	0.184592	NA
chr1A_458531323	TraesCS1A01G263300.1	-9.56312	7.09705e-18	2.12748e-13	-0.21223	0.329617	cis
chr1A_458564530	TraesCS1A01G264100.1	10.002	4.05123e-19	1.38325e-14	0.29435	0.349741	cis
chr1A_460861802	TraesCS1A01G265200.1	-9.08557	1.52554e-16	3.94148e-12	-0.51495	0.307385	cis
chr1A_587911749	TraesCS1A01G265500.1	-6.83937	1.11066e-10	1.24804e-06	-0.31367	0.200952	NA
chr1B_621989461	TraesCS1A01G265500.1	-6.83437	1.14207e-10	1.28034e-06	-0.3735	0.200717	trans
chr4A_662962191	TraesCS1A01G265500.1	7.1088	2.43249e-11	3.07361e-07	0.41537	0.213647	trans
chr1A_461999554	TraesCS1A01G266300.1	-15.1499	2.68769e-34	3.61006e-29	-0.71134	0.552367	cis
chr1A_457371103	TraesCS1A01G266300.2	-7.94896	1.76205e-13	3.09196e-09	-0.24585	0.253569	NA
chr1A_462793945	TraesCS1A01G267900.2	6.58978	4.40296e-10	4.408e-06	0.43204	0.189278	cis
chr1A_463288479	TraesCS1A01G268400.1	-8.86882	6.02671e-16	1.45168e-11	-0.37407	0.297201	cis
chr1A_463457706	TraesCS1A01G268900.1	-17.486	3.98253e-41	9.27814e-36	-0.80447	0.621766	cis
chr4B_633630833	TraesCS1A01G268900.1	7.31394	7.4948e-12	1.03105e-07	0.5922	0.223362	trans
chr1A_460548762	TraesCS1A01G269100.3	8.84021	7.21817e-16	1.723e-11	0.30781	0.295853	NA
chr4A_580292784	TraesCS1A01G269100.3	-6.57824	4.68915e-10	4.6689e-06	-0.21392	0.188741	trans
chr1A_463930967	TraesCS1A01G269400.1	-13.2905	8.99761e-29	7.56286e-24	-0.60447	0.487091	cis
chr1A_465281932	TraesCS1A01G269400.1	-6.42757	1.06059e-09	9.80495e-06	-0.22935	0.181747	NA
chr1A_486812774	TraesCS1A01G269400.1	-8.11035	6.63531e-14	1.23468e-09	-0.61659	0.261253	NA
chr1A_463924497	TraesCS1A01G269400.2	-10.7515	2.81487e-21	1.18669e-16	-0.30129	0.383279	cis
chr1A_467257924	TraesCS1A01G269500.1	-8.74475	1.31564e-15	3.04344e-11	-0.38477	0.291349	NA
chr1A_464797305	TraesCS1A01G270200.1	-13.7927	2.87702e-30	2.74221e-25	-0.39628	0.505634	cis
chr1A_463819711	TraesCS1A01G270500.1	8.4159	1.01977e-14	2.11286e-10	0.16884	0.275778	cis
chr1A_465282290	TraesCS1A01G270900.1	31.3863	3.08473e-76	1.36991e-69	2.53064	0.841175	cis
chr1A_477735679	TraesCS1A01G270900.1	-6.58447	4.53233e-10	4.52602e-06	-2.56297	0.189031	NA
chr1A_484334495	TraesCS1A01G270900.1	6.97784	5.10953e-11	6.10337e-07	1.23258	0.207466	NA
chr1A_465282345	TraesCS1A01G271000.1	-14.5778	1.33258e-32	1.54811e-27	-0.91228	0.533265	cis
chr1A_465495549	TraesCS1A01G272400.1	8.87257	5.8858e-16	1.4194e-11	0.25006	0.297377	cis
chr6B_153351178	TraesCS1A01G272400.1	-6.46971	8.45072e-10	7.9789e-06	-0.18561	0.183699	trans
chr1A_465513468	TraesCS1A01G272600.1	-9.74005	2.24788e-18	7.10775e-14	-0.39836	0.337769	cis
chr1A_469643723	TraesCS1A01G272900.4	6.73143	2.02217e-10	2.16238e-06	0.3378	0.195892	NA
chr5A_3379597	TraesCS1A01G273200.1	7.66846	9.4115e-13	1.48769e-08	0.39157	0.240212	trans
chr6A_602746537	TraesCS1A01G273200.1	6.70177	2.38184e-10	2.51234e-06	0.28273	0.194504	trans
chr1A_469654880	TraesCS1A01G273500.1	7.21073	1.35819e-11	1.79099e-07	0.43098	0.21847	NA
chr1A_467218524	TraesCS1A01G274400.1	6.82917	1.17567e-10	1.315e-06	0.32514	0.200473	NA
chr4A_599348872	TraesCS1A01G275700.1	20.3145	4.28593e-49	1.94721e-43	0.71472	0.689316	trans
chr2B_731031861	TraesCS1A01G275900.1	6.84484	1.07729e-10	1.21342e-06	0.38159	0.201209	trans
chr6A_23626659	TraesCS1A01G275900.1	-6.71409	2.22546e-10	2.36071e-06	-0.2581	0.19508	trans
chr6B_566502568	TraesCS1A01G276300.1	6.50673	6.91701e-10	6.64935e-06	0.49465	0.185416	trans
chr1A_471505614	TraesCS1A01G276500.1	-11.5585	1.22841e-23	6.50324e-19	-0.32999	0.418019	cis
chr1A_472430758	TraesCS1A01G277300.1	-22.6438	2.37835e-55	1.7852e-49	-0.92625	0.733807	cis
chr1A_473637156	TraesCS1A01G277500.1	-9.96584	5.1358e-19	1.7354e-14	-0.21188	0.348096	cis
chr3A_56678353	TraesCS1A01G277600.1	-6.75812	1.74459e-10	1.8887e-06	-0.22794	0.197141	trans
chr4A_611706730	TraesCS1A01G277600.1	-9.2059	7.07854e-17	1.90024e-12	-0.381	0.313016	trans
chr5B_479205745	TraesCS1A01G277600.1	-8.0973	7.18289e-14	1.33004e-09	-0.28124	0.260632	trans
chr5B_549638600	TraesCS1A01G277600.1	-7.2936	8.4293e-12	1.15004e-07	-0.26101	0.222397	trans
chr7A_136469418	TraesCS1A01G277600.1	-7.5756	1.62834e-12	2.48377e-08	-0.27768	0.235793	trans
chr3A_724228232	TraesCS1A01G278100.2	-6.49226	7.48093e-10	7.14222e-06	-0.25565	0.184745	trans
chr6B_682872017	TraesCS1A01G278100.2	8.98097	2.965e-16	7.40673e-12	0.45822	0.302477	trans
chr7B_743562385	TraesCS1A01G278100.2	6.82953	1.17331e-10	1.31257e-06	0.26119	0.20049	trans
chr1A_474452301	TraesCS1A01G278800.1	-11.1012	2.69538e-22	1.25373e-17	-1.54349	0.398519	cis
chr1A_474642192	TraesCS1A01G279000.4	9.10547	1.34399e-16	3.49429e-12	0.23166	0.308317	cis
chr1A_476908990	TraesCS1A01G279300.1	6.66605	2.89929e-10	3.00826e-06	0.12532	0.192835	NA
chr1A_477046854	TraesCS1A01G279500.3	-7.12272	2.24701e-11	2.85583e-07	-0.52367	0.214305	cis
chr1A_477015134	TraesCS1A01G280200.1	8.62677	2.75299e-15	6.12197e-11	0.14907	0.285772	cis
chr4D_37495602	TraesCS1A01G281000.1	-6.56652	4.99834e-10	4.94876e-06	-1.39882	0.188196	trans
chr5B_666616901	TraesCS1A01G281000.1	-6.504	7.02023e-10	6.73992e-06	-1.41679	0.18529	trans
chr6A_555432738	TraesCS1A01G281000.1	-7.32725	6.93922e-12	9.59828e-08	-1.42194	0.223993	trans
chr1B_577199988	TraesCS1A01G281000.2	-7.29673	8.27806e-12	1.13082e-07	-1.31433	0.222546	trans
chr5B_666616901	TraesCS1A01G281000.2	-7.16729	1.74201e-11	2.25606e-07	-1.41222	0.216413	trans
chr7A_119470779	TraesCS1A01G281000.2	-7.28349	8.93579e-12	1.21428e-07	-1.72703	0.221918	trans
chr1A_481685849	TraesCS1A01G281900.1	8.10197	6.98171e-14	1.29516e-09	0.40444	0.260855	NA
chr5A_675780021	TraesCS1A01G281900.1	7.46537	3.1081e-12	4.54129e-08	0.36093	0.230552	trans
chr1A_480574889	TraesCS1A01G282200.1	-6.75839	1.74195e-10	1.88609e-06	-0.16139	0.197154	cis
chr1A_479842067	TraesCS1A01G282600.1	-6.85611	1.01161e-10	1.14517e-06	-0.37201	0.201738	cis
chr1A_480606554	TraesCS1A01G283000.2	-6.9939	4.66685e-11	5.61432e-07	-0.151	0.208223	cis
chr1A_480826134	TraesCS1A01G283100.1	-8.4133	1.0363e-14	2.14509e-10	-0.23178	0.275655	cis
chr1A_480751660	TraesCS1A01G283200.2	-8.63518	2.61223e-15	5.82526e-11	-0.21991	0.28617	cis
chr1A_481685098	TraesCS1A01G284000.1	-6.58142	4.60849e-10	4.59543e-06	-0.20608	0.188889	cis
chr1A_390662004	TraesCS1A01G284900.1	-6.42363	1.08333e-09	9.99453e-06	-0.69226	0.181565	NA
chr1A_481920689	TraesCS1A01G284900.1	7.58878	1.5067e-12	2.31015e-08	0.5051	0.236421	cis
chr1A_482339429	TraesCS1A01G285200.1	9.56766	6.89116e-18	2.06865e-13	0.14203	0.329827	cis
chr1A_482328679	TraesCS1A01G285300.1	8.05936	9.04205e-14	1.65177e-09	0.53717	0.258826	cis
chr1B_508390337	TraesCS1A01G285300.1	8.29176	2.19051e-14	4.34433e-10	0.48697	0.269882	trans
chr1B_585353855	TraesCS1A01G285300.1	6.56171	5.13106e-10	5.06846e-06	0.51062	0.187972	trans
chr2B_23550086	TraesCS1A01G285300.1	6.7964	1.41081e-10	1.55424e-06	0.48286	0.198935	trans
chr3B_567247915	TraesCS1A01G285300.1	6.56838	4.94799e-10	4.90323e-06	0.4103	0.188282	trans
chr5A_526619855	TraesCS1A01G285300.1	6.87226	9.24357e-11	1.05401e-06	0.49656	0.202497	trans
chr1A_482761802	TraesCS1A01G285400.1	-8.29051	2.20732e-14	4.37584e-10	-0.1898	0.269822	cis
chr1A_482967589	TraesCS1A01G286200.1	-16.7443	5.60153e-39	1.09478e-33	-0.24035	0.601175	cis
chr1A_483033318	TraesCS1A01G286300.1	-13.9218	1.18834e-30	1.16905e-25	-0.32509	0.510289	cis
chr1A_311527836	TraesCS1A01G286900.1	-10.3413	4.31922e-20	1.62451e-15	-1.37184	0.365063	NA
chr1A_508553161	TraesCS1A01G286900.1	-7.56845	1.69834e-12	2.58306e-08	-1.0487	0.235453	NA
chr1A_589009133	TraesCS1A01G286900.1	-9.15273	9.94215e-17	2.62373e-12	-1.22041	0.31053	NA
chr2A_23485762	TraesCS1A01G286900.1	-8.31467	1.9029e-14	3.80445e-10	-1.23343	0.270971	trans
chr3A_622706706	TraesCS1A01G286900.1	-6.53462	5.94575e-10	5.79581e-06	-0.92844	0.186712	trans
chr3B_729718944	TraesCS1A01G286900.1	-7.45869	3.23181e-12	4.70981e-08	-1.14538	0.230234	trans
chr3B_778430960	TraesCS1A01G286900.1	-6.46014	8.89907e-10	8.3626e-06	-0.90525	0.183255	trans
chr4B_161877825	TraesCS1A01G286900.1	-8.44068	8.74947e-15	1.82797e-10	-1.22274	0.276954	trans
chr5B_510720115	TraesCS1A01G286900.1	7.40625	4.38745e-12	6.26424e-08	1.02777	0.227743	trans
chr5B_666616901	TraesCS1A01G286900.1	-10.5082	1.42668e-20	5.62366e-16	-1.34026	0.372515	trans
chr6A_13673585	TraesCS1A01G286900.1	-6.43425	1.02314e-09	9.49006e-06	-0.94535	0.182057	trans
chr6A_99411561	TraesCS1A01G286900.1	-6.61818	3.7699e-10	3.82513e-06	-0.98627	0.190601	trans
chr6B_579705213	TraesCS1A01G286900.1	-7.15183	1.90302e-11	2.44857e-07	-1.08689	0.215682	trans
chr6D_341154875	TraesCS1A01G286900.1	-6.74922	1.8327e-10	1.97588e-06	-0.97526	0.196725	trans
chr7A_259393533	TraesCS1A01G286900.1	-6.67633	2.73997e-10	2.85675e-06	-0.9651	0.193316	trans
chr7D_563346569	TraesCS1A01G286900.1	-7.57131	1.66998e-12	2.54274e-08	-0.8526	0.235589	trans
chr1A_483035494	TraesCS1A01G287000.1	-9.25061	5.31632e-17	1.44738e-12	-1.15741	0.315103	cis
chr1A_485010607	TraesCS1A01G287600.3	-8.73443	1.40368e-15	3.2355e-11	-0.23575	0.290862	cis
chr1D_8716503	TraesCS1A01G287700.1	7.70341	7.64999e-13	1.22549e-08	0.43833	0.241876	trans
chr2D_293869093	TraesCS1A01G287700.1	6.99323	4.6844e-11	5.63373e-07	0.50013	0.208192	trans
chr5B_530620025	TraesCS1A01G287700.1	13.6791	6.27029e-30	5.80971e-25	0.51746	0.501497	trans
chr6B_20708737	TraesCS1A01G287700.1	6.75988	1.72762e-10	1.87183e-06	0.5452	0.197224	trans
chr1A_347592802	TraesCS1A01G289000.1	-6.43029	1.0452e-09	9.67591e-06	-0.39881	0.181873	NA
chr1A_477014808	TraesCS1A01G289000.1	-8.55666	4.26114e-15	9.25456e-11	-0.26743	0.282453	NA
chr1A_482328679	TraesCS1A01G289000.1	-11.9606	8.00148e-25	4.74731e-20	-0.57323	0.434746	NA
chr1A_485343051	TraesCS1A01G289000.1	-11.0541	3.70046e-22	1.699e-17	-0.30033	0.396482	cis
chr1A_488230752	TraesCS1A01G289200.1	7.23439	1.18558e-11	1.57889e-07	0.58282	0.219591	NA
chr3D_609085458	TraesCS1A01G290200.1	6.50382	7.02701e-10	6.74582e-06	0.88699	0.185281	trans
chr1A_481752951	TraesCS1A01G290800.2	-6.69649	2.45219e-10	2.58039e-06	-0.34778	0.194258	NA
chr1A_486818792	TraesCS1A01G290800.2	-19.566	5.04475e-47	1.91858e-41	-0.80335	0.673013	cis
chr4A_325590782	TraesCS1A01G291100.1	-7.19126	1.5186e-11	1.98622e-07	-0.40148	0.217548	trans
chr6A_19593318	TraesCS1A01G291100.1	-6.51196	6.72359e-10	6.47987e-06	-0.36252	0.185659	trans
chr7A_13835873	TraesCS1A01G291100.1	7.36297	5.64187e-12	7.91702e-08	0.3902	0.225688	trans
chr1A_488096410	TraesCS1A01G291400.1	-9.80848	1.43858e-18	4.64037e-14	-0.31332	0.340908	cis
chr1A_488113292	TraesCS1A01G291400.1	6.93224	6.60452e-11	7.73275e-07	0.17065	0.205318	cis
chr1A_487728865	TraesCS1A01G292000.1	-7.69049	8.25973e-13	1.31673e-08	-0.23245	0.241261	cis
chr1A_478357684	TraesCS1A01G292300.1	6.45973	8.91846e-10	8.37915e-06	0.13546	0.183237	NA
chr1A_488070861	TraesCS1A01G292300.1	-18.5322	4.0625e-44	1.21319e-38	-0.29329	0.648688	cis
chr1A_489920957	TraesCS1A01G294700.1	-6.61975	3.7375e-10	3.7951e-06	-0.20339	0.190675	cis
chr3A_598987011	TraesCS1A01G294700.1	6.44528	9.64124e-10	8.99341e-06	0.32103	0.182567	trans
chr5A_573320684	TraesCS1A01G294700.1	6.95232	5.89928e-11	6.96901e-07	0.43471	0.206264	trans
chr6A_545154782	TraesCS1A01G294700.1	6.56373	5.07485e-10	5.0177e-06	0.37417	0.188066	trans
chr1A_494441369	TraesCS1A01G295600.1	-9.21879	6.51794e-17	1.75668e-12	-0.29178	0.313618	NA
chr1A_491991478	TraesCS1A01G296100.1	-6.48304	7.86355e-10	7.47353e-06	-0.23818	0.184317	cis
chr1A_462633363	TraesCS1A01G297000.1	-6.46221	8.79979e-10	8.27775e-06	-0.1768	0.183352	NA
chr3A_618029271	TraesCS1A01G297400.1	-6.49866	7.22601e-10	6.91983e-06	-0.36433	0.185042	trans
chr1A_493746263	TraesCS1A01G298900.1	-6.77286	1.60775e-10	1.75232e-06	-0.24921	0.197832	cis
chr3B_508522594	TraesCS1A01G298900.1	-7.95106	1.73988e-13	3.05535e-09	-0.58669	0.253669	trans
chr3B_583816644	TraesCS1A01G298900.1	6.93769	6.40516e-11	7.51705e-07	0.46065	0.205575	trans
chr2A_770926111	TraesCS1A01G300200.1	6.48212	7.9025e-10	7.50717e-06	0.80039	0.184275	trans
chr2B_680226466	TraesCS1A01G300200.1	-7.72996	6.53425e-13	1.0573e-08	-0.9152	0.24314	trans
chr7B_742069234	TraesCS1A01G300200.1	6.64143	3.31903e-10	3.40467e-06	0.73414	0.191686	trans
chr2D_83865136	TraesCS1A01G300900.1	6.46792	8.53299e-10	8.04906e-06	0.34272	0.183616	trans
chr3B_671434658	TraesCS1A01G300900.1	6.75113	1.81344e-10	1.9567e-06	0.42158	0.196814	trans
chr5A_597688613	TraesCS1A01G301100.1	6.76585	1.67148e-10	1.81592e-06	0.47016	0.197503	trans
chr1A_495706831	TraesCS1A01G301600.1	-15.4485	3.52589e-35	5.08549e-30	-0.53223	0.561998	cis
chr4B_574532546	TraesCS1A01G301900.1	-6.4593	8.93926e-10	8.39696e-06	-0.40312	0.183217	trans
chr7B_83920546	TraesCS1A01G302100.1	-7.07511	2.94637e-11	3.6702e-07	-0.40738	0.212055	trans
chr1A_496302032	TraesCS1A01G302600.1	9.39068	2.16191e-17	6.1493e-13	0.39774	0.321626	cis
chr1A_496310076	TraesCS1A01G302600.2	-10.8466	1.4895e-21	6.45159e-17	-0.52756	0.387451	cis
chr7A_593377716	TraesCS1A01G303100.1	-6.68152	2.66284e-10	2.78289e-06	-0.71742	0.193558	trans
chr7B_60029554	TraesCS1A01G303100.1	6.82769	1.1854e-10	1.32496e-06	0.63184	0.200403	trans
chr7B_723060293	TraesCS1A01G303100.1	6.77477	1.59081e-10	1.73532e-06	0.5958	0.197921	trans
chr1A_497265837	TraesCS1A01G303700.1	-10.2857	6.24189e-20	2.31158e-15	-0.27664	0.362567	cis
chr1A_497344318	TraesCS1A01G304000.1	-7.31044	7.6477e-12	1.0506e-07	-0.23376	0.223196	cis
chr3B_32027790	TraesCS1A01G304000.1	6.45144	9.32654e-10	8.72696e-06	0.34882	0.182852	trans
chr3A_11432321	TraesCS1A01G304300.1	-6.84594	1.07071e-10	1.20659e-06	-0.59905	0.20126	trans
chr6A_5603262	TraesCS1A01G304300.1	-6.47518	8.20486e-10	7.76788e-06	-0.65391	0.183953	trans
chr1A_497749145	TraesCS1A01G304400.2	-7.70365	7.63942e-13	1.22391e-08	-0.15061	0.241887	cis
chr1A_498811477	TraesCS1A01G306200.1	-12.186	1.72213e-25	1.08561e-20	-0.28793	0.443945	cis
chr2B_33851437	TraesCS1A01G306600.1	7.07793	2.89945e-11	3.61615e-07	1.45451	0.212189	trans
chr1A_499440191	TraesCS1A01G307800.1	-12.8405	1.96469e-27	1.47372e-22	-0.34777	0.4699	cis
chr1B_543480218	TraesCS1A01G308400.1	9.76078	1.96378e-18	6.24705e-14	0.15268	0.33872	trans
chr1A_499734973	TraesCS1A01G308500.1	-7.09589	2.61806e-11	3.29035e-07	-0.24227	0.213037	cis
chr1A_391853237	TraesCS1A01G310300.1	6.66969	2.84192e-10	2.95365e-06	0.30341	0.193005	NA
chr3B_53221294	TraesCS1A01G310300.1	7.74833	5.85782e-13	9.54262e-09	0.3544	0.244015	trans
chr5B_584856525	TraesCS1A01G310300.1	-6.8216	1.22627e-10	1.36674e-06	-0.31788	0.200118	trans
chr6B_157236265	TraesCS1A01G310300.1	-6.44414	9.70054e-10	9.04342e-06	-0.3072	0.182515	trans
chr1A_500983879	TraesCS1A01G310500.1	-7.07368	2.9704e-11	3.69795e-07	-0.19664	0.211988	cis
chr1A_498401793	TraesCS1A01G310600.1	6.64755	3.20931e-10	3.30153e-06	0.78453	0.191972	NA
chr1A_503366583	TraesCS1A01G310600.1	-7.02165	3.98929e-11	4.85747e-07	-0.38413	0.209532	NA
chr3B_486412415	TraesCS1A01G310600.1	6.60823	3.9807e-10	4.02026e-06	0.56318	0.190138	trans
chr7B_124650359	TraesCS1A01G310900.1	13.9817	7.87984e-31	7.86809e-26	0.78707	0.512436	trans
chr1A_502642775	TraesCS1A01G311000.1	6.42675	1.06528e-09	9.84381e-06	0.16401	0.181709	cis
chr1A_503366661	TraesCS1A01G311800.1	-8.18663	4.16898e-14	7.96956e-10	-0.12705	0.264883	cis
chr1A_503381121	TraesCS1A01G312000.2	-17.8546	3.4735e-42	8.85561e-37	-0.80467	0.631527	cis
chr1A_577786889	TraesCS1A01G312000.2	6.59381	4.30717e-10	4.32022e-06	1.04956	0.189466	NA
chr1A_504577564	TraesCS1A01G312700.1	6.71811	2.17654e-10	2.31311e-06	0.33352	0.195269	cis
chr1A_504632673	TraesCS1A01G312800.1	-9.32357	3.32914e-17	9.2746e-13	-0.32297	0.318504	cis
chr1A_505269630	TraesCS1A01G313200.2	-10.3904	3.12021e-20	1.18988e-15	-0.18272	0.36726	cis
chr1B_1215055	TraesCS1A01G314100.1	-7.10154	2.53514e-11	3.19359e-07	-0.40109	0.213304	trans
chr4A_662626445	TraesCS1A01G314100.1	6.44078	9.87792e-10	9.19247e-06	0.32608	0.182359	trans
chr6B_681208873	TraesCS1A01G314100.1	6.52416	6.29305e-10	6.1025e-06	0.28805	0.186226	trans
chr6D_226333073	TraesCS1A01G314100.1	-6.84808	1.058e-10	1.19337e-06	-0.35903	0.201361	trans
chr7B_55183598	TraesCS1A01G314100.1	-6.99118	4.73913e-11	5.6944e-07	-0.36678	0.208095	trans
chr7B_677692772	TraesCS1A01G314100.1	-6.44044	9.89594e-10	9.20773e-06	-0.32105	0.182343	trans
chr1A_506857399	TraesCS1A01G314500.1	16.3913	5.99661e-38	1.07915e-32	0.884	0.590915	cis
chr1A_506280610	TraesCS1A01G314600.1	-7.75162	5.74422e-13	9.369e-09	-0.34391	0.244172	cis
chr1A_506543819	TraesCS1A01G315300.1	-9.84778	1.1128e-18	3.63189e-14	-0.30775	0.342707	cis
chr1A_506559843	TraesCS1A01G315400.1	-9.74092	2.23519e-18	7.06961e-14	-0.26518	0.337809	cis
chr1A_507081332	TraesCS1A01G315600.1	-21.5996	1.39558e-52	8.35635e-47	-0.49786	0.71496	cis
chr1A_508035864	TraesCS1A01G315900.1	11.6153	8.35874e-24	4.49891e-19	0.16187	0.420406	cis
chr1A_507078525	TraesCS1A01G316100.2	7.20195	1.42836e-11	1.87667e-07	0.58428	0.218054	NA
chr1A_508527866	TraesCS1A01G316100.2	-26.9224	4.50049e-66	8.38616e-60	-0.79107	0.795788	cis
chr1A_508527866	TraesCS1A01G316900.1	-36.6992	4.05583e-87	5.13319e-80	-1.03549	0.878656	cis
chr1A_513654088	TraesCS1A01G316900.1	-6.79888	1.39152e-10	1.53472e-06	-0.50464	0.199052	NA
chr1A_520531769	TraesCS1A01G316900.1	7.45101	3.38003e-12	4.91136e-08	0.6456	0.229869	NA
chr1A_507764254	TraesCS1A01G317700.1	-7.46304	3.15074e-12	4.59948e-08	-0.46989	0.230441	NA
chr1A_509036248	TraesCS1A01G319100.1	-7.66381	9.67385e-13	1.52649e-08	-0.11755	0.239991	NA
chr1A_508641198	TraesCS1A01G319300.1	-11.7888	2.5735e-24	1.45562e-19	-0.45944	0.42765	NA
chr1A_511104483	TraesCS1A01G319500.1	6.99541	4.62723e-11	5.5706e-07	0.24879	0.208294	cis
chr6B_229284604	TraesCS1A01G320500.1	-11.3159	6.33693e-23	3.13108e-18	-1.11237	0.407738	trans
chr6B_498841706	TraesCS1A01G320500.1	-7.49241	2.65349e-12	3.91765e-08	-0.68342	0.231837	trans
chr1A_511016873	TraesCS1A01G320900.2	7.67527	9.03921e-13	1.43252e-08	0.19095	0.240537	cis
chr5B_584101120	TraesCS1A01G321900.1	-6.4535	9.22341e-10	8.63934e-06	-0.43338	0.182948	trans
chr1B_561710990	TraesCS1A01G322100.2	6.83423	1.14293e-10	1.28124e-06	0.1725	0.200711	trans
chr1A_512884779	TraesCS1A01G322300.1	-13.5871	1.17757e-29	1.06689e-24	-0.19858	0.498125	cis
chr1A_513381706	TraesCS1A01G322700.1	20.5667	8.72592e-50	4.18686e-44	0.61486	0.694575	cis
chr1A_516430070	TraesCS1A01G322700.1	6.71435	2.22218e-10	2.35751e-06	0.6238	0.195093	NA
chr1A_513731098	TraesCS1A01G323000.1	-11.4329	2.87493e-23	1.46743e-18	-0.28164	0.412713	cis
chr1A_514136220	TraesCS1A01G323600.1	-13.4541	2.93149e-29	2.56846e-24	-0.26603	0.493206	cis
chr1A_516565562	TraesCS1A01G324600.1	-7.21685	1.31126e-11	1.73371e-07	-0.31484	0.21876	NA
chr1A_521133564	TraesCS1A01G324600.1	7.19304	1.50323e-11	1.96755e-07	0.41889	0.217632	NA
chr1B_565334980	TraesCS1A01G324600.1	16.7606	5.02005e-39	9.84837e-34	0.41978	0.601643	trans
chr3A_695655509	TraesCS1A01G324600.1	-6.72318	2.11654e-10	2.25474e-06	-0.32665	0.195506	trans
chr1B_565334980	TraesCS1A01G324800.1	6.95209	5.90693e-11	6.97734e-07	0.15454	0.206253	trans
chr1A_516003785	TraesCS1A01G325600.1	6.76661	1.6644e-10	1.80887e-06	0.18014	0.197539	cis
chr1A_516567166	TraesCS1A01G325800.1	9.56804	6.874e-18	2.06376e-13	0.38983	0.329844	cis
chr1A_516626233	TraesCS1A01G326200.1	-9.08697	1.51201e-16	3.90824e-12	-0.2183	0.307451	cis
chr1A_516626331	TraesCS1A01G326900.2	-6.76059	1.72087e-10	1.86508e-06	-0.12242	0.197257	cis
chr1A_516784105	TraesCS1A01G326900.2	-8.56441	4.06066e-15	8.84168e-11	-0.15551	0.28282	cis
chr3B_16127911	TraesCS1A01G327100.1	-6.90532	7.68161e-11	8.88748e-07	-0.16868	0.204051	trans
chr1A_516790097	TraesCS1A01G327200.1	-11.8116	2.20399e-24	1.2551e-19	-0.13899	0.428597	cis
chr1A_517095806	TraesCS1A01G327200.1	-8.27953	2.36125e-14	4.66348e-10	-0.13039	0.2693	cis
chr1A_517106508	TraesCS1A01G327700.1	12.5137	1.83811e-26	1.26536e-21	0.24337	0.45708	cis
chr1A_520392361	TraesCS1A01G327800.1	-13.7351	4.27158e-30	4.01262e-25	-0.46164	0.50354	NA
chr1D_412818571	TraesCS1A01G327800.1	-7.96965	1.5554e-13	2.75016e-09	-0.39746	0.254555	trans
chr7A_128780758	TraesCS1A01G327800.1	-7.19881	1.45429e-11	1.90812e-07	-0.3044	0.217905	trans
chr2A_125803363	TraesCS1A01G328400.1	7.38694	4.90886e-12	6.95407e-08	0.76498	0.226826	trans
chr2B_449486949	TraesCS1A01G328400.1	-7.89138	2.49099e-13	4.28026e-09	-0.53367	0.250828	trans
chr6B_450794360	TraesCS1A01G328400.1	-6.95658	5.75957e-11	6.81604e-07	-0.54826	0.206464	trans
chr7A_501651893	TraesCS1A01G328400.1	7.13404	2.10651e-11	2.69028e-07	0.59079	0.21484	trans
chr1A_517487694	TraesCS1A01G328400.2	-17.6996	9.67314e-42	2.36831e-36	-0.65362	0.62746	cis
chr1A_517490212	TraesCS1A01G328500.2	-8.56527	4.0388e-15	8.79674e-11	-0.66027	0.282861	cis
chr6A_605102246	TraesCS1A01G328500.2	-7.07396	2.9657e-11	3.69251e-07	-0.74345	0.212001	trans
chr4A_739762683	TraesCS1A01G328800.1	-8.60538	3.14604e-15	6.94601e-11	-0.81224	0.28476	trans
chr6B_151420463	TraesCS1A01G328800.1	-6.60545	4.04172e-10	4.07668e-06	-0.5178	0.190008	trans
chr7D_9034989	TraesCS1A01G328800.1	-6.85369	1.02541e-10	1.15955e-06	-0.59688	0.201624	trans
chr1A_20252788	TraesCS1A01G329800.1	6.87107	9.30488e-11	1.06043e-06	0.43867	0.202441	NA
chr1B_635909076	TraesCS1A01G329800.1	7.03881	3.62002e-11	4.44027e-07	0.43385	0.210342	trans
chr2B_784363870	TraesCS1A01G329800.1	7.16493	1.76572e-11	2.2845e-07	0.4196	0.216302	trans
chr3B_20243676	TraesCS1A01G329800.1	6.8599	9.9043e-11	1.12321e-06	0.45218	0.201916	trans
chr3B_47223101	TraesCS1A01G329800.1	6.43151	1.03835e-09	9.61814e-06	0.33385	0.18193	trans
chr3B_545978347	TraesCS1A01G329800.1	6.55364	5.36137e-10	5.27491e-06	0.41403	0.187596	trans
chr5A_441174456	TraesCS1A01G329800.1	-6.50062	7.14997e-10	6.85354e-06	-0.40397	0.185133	trans
chr7A_273093555	TraesCS1A01G329800.1	-7.65764	1.0034e-12	1.57957e-08	-0.51858	0.239697	trans
chr1A_515649808	TraesCS1A01G330100.1	-15.3082	9.15045e-35	1.27709e-29	-0.96752	0.557502	NA
chr1A_531560096	TraesCS1A01G330100.1	-6.43243	1.03323e-09	9.57495e-06	-0.35898	0.181972	NA
chr1B_168618817	TraesCS1A01G330100.1	-6.51897	6.47289e-10	6.26048e-06	-0.54795	0.185985	trans
chr4B_517365703	TraesCS1A01G330100.1	-6.43619	1.01253e-09	9.40061e-06	-0.52486	0.182146	trans
chr4B_649224104	TraesCS1A01G330100.1	-7.07804	2.8976e-11	3.61401e-07	-0.3901	0.212194	trans
chr5A_8651722	TraesCS1A01G330100.1	6.78346	1.51593e-10	1.66016e-06	0.55	0.198329	trans
chr6A_75921735	TraesCS1A01G330100.1	-7.00332	4.42513e-11	5.34519e-07	-0.37835	0.208667	trans
chr6D_16160359	TraesCS1A01G330100.1	-6.90982	7.48997e-11	8.68309e-07	-0.56555	0.204263	trans
chr1A_512355890	TraesCS1A01G331000.1	6.71355	2.232e-10	2.36703e-06	0.35873	0.195055	NA
chr1B_573574872	TraesCS1A01G331700.1	12.1269	2.57776e-25	1.59951e-20	0.23831	0.441544	trans
chr1A_515657626	TraesCS1A01G332600.1	-6.72106	2.14141e-10	2.27897e-06	-0.41601	0.195407	NA
chr1A_520807538	TraesCS1A01G332600.1	8.00041	1.29184e-13	2.30981e-09	0.46268	0.25602	cis
chr1A_520822039	TraesCS1A01G332600.1	13.2145	1.51504e-28	1.24915e-23	0.6828	0.484225	cis
chr1A_520944183	TraesCS1A01G332600.1	9.98717	4.46504e-19	1.51806e-14	0.71165	0.349067	cis
chr1A_521275540	TraesCS1A01G333000.1	-12.0089	5.75786e-25	3.46049e-20	-0.22726	0.436729	cis
chr1A_511612525	TraesCS1A01G333700.1	-6.56732	4.97668e-10	4.92928e-06	-0.23891	0.188233	NA
chr1A_521337141	TraesCS1A01G333700.1	-19.0936	1.05788e-45	3.60713e-40	-0.39578	0.662165	cis
chr3B_739022371	TraesCS1A01G333700.1	-6.62622	3.60753e-10	3.6744e-06	-0.29662	0.190976	trans
chr6D_6831173	TraesCS1A01G333700.1	-6.50526	6.97229e-10	6.69785e-06	-0.37836	0.185348	trans
chr1A_525905313	TraesCS1A01G334800.1	-7.40069	4.53154e-12	6.45544e-08	-0.97627	0.227479	NA
chr3A_22228592	TraesCS1A01G334800.1	-6.87308	9.20087e-11	1.04953e-06	-0.62549	0.202536	trans
chr3A_535543607	TraesCS1A01G334800.1	-6.44249	9.78728e-10	9.11683e-06	-0.67672	0.182438	trans
chr3A_614576295	TraesCS1A01G334800.1	-6.49153	7.51058e-10	7.16801e-06	-0.95929	0.184711	trans
chr6A_58912774	TraesCS1A01G334800.1	-6.49669	7.30364e-10	6.98788e-06	-0.84186	0.18495	trans
chr1A_521913672	TraesCS1A01G334900.1	7.36901	5.44741e-12	7.66259e-08	0.21189	0.225975	cis
chr1A_532088577	TraesCS1A01G334900.1	6.91051	7.46123e-11	8.65248e-07	0.18058	0.204296	NA
chr1A_532247731	TraesCS1A01G334900.1	11.3276	5.85794e-23	2.90355e-18	0.46462	0.408235	NA
chr1A_522148390	TraesCS1A01G335200.1	-10.853	1.42674e-21	6.19076e-17	-0.74925	0.387732	cis
chr1A_522148390	TraesCS1A01G335300.1	-9.55475	7.49231e-18	2.24036e-13	-0.3871	0.32923	cis
chr2D_20372763	TraesCS1A01G337800.1	7.20734	1.38482e-11	1.82353e-07	0.793	0.218309	trans
chr5B_587337776	TraesCS1A01G337800.1	6.55003	5.46777e-10	5.37039e-06	0.58583	0.187428	trans
chr1A_527096680	TraesCS1A01G337900.1	-7.20409	1.4109e-11	1.85536e-07	-0.59448	0.218155	cis
chr1A_522953810	TraesCS1A01G338300.1	9.89117	8.378e-19	2.76862e-14	0.32088	0.34469	NA
chr1A_527950075	TraesCS1A01G338500.1	-13.9473	9.97798e-31	9.88001e-26	-0.57929	0.511203	cis
chr2B_754654389	TraesCS1A01G338600.1	6.67977	2.68869e-10	2.80769e-06	0.75954	0.193476	trans
chr5A_584428469	TraesCS1A01G338600.1	6.87466	9.12033e-11	1.04108e-06	0.62141	0.20261	trans
chr1A_525905313	TraesCS1A01G338700.1	-9.5975	5.67918e-18	1.72049e-13	-0.7132	0.331204	NA
chr1A_529254489	TraesCS1A01G340000.1	-7.2457	1.11091e-11	1.48626e-07	-0.12947	0.220126	cis
chr2B_52341119	TraesCS1A01G340200.1	-8.5371	4.81236e-15	1.0384e-10	-0.53108	0.281526	trans
chr2B_20076596	TraesCS1A01G340300.1	-7.5898	1.49768e-12	2.29724e-08	-0.4416	0.236469	trans
chr5A_650435386	TraesCS1A01G340300.1	6.51077	6.76713e-10	6.51829e-06	0.33373	0.185604	trans
chr1A_530601434	TraesCS1A01G341700.1	-9.24891	5.37462e-17	1.46252e-12	-0.67306	0.315024	cis
chr2B_568826882	TraesCS1A01G342500.2	6.84722	1.06308e-10	1.19867e-06	0.4143	0.201321	trans
chr3A_733115053	TraesCS1A01G342500.2	-6.55275	5.38747e-10	5.29822e-06	-0.48015	0.187555	trans
chr4B_636462437	TraesCS1A01G342500.2	6.55032	5.45931e-10	5.36282e-06	0.45192	0.187442	trans
chr6B_510722820	TraesCS1A01G342500.2	7.80061	4.28928e-13	7.1264e-09	0.51528	0.246505	trans
chr7A_680595659	TraesCS1A01G342500.2	-9.10178	1.37588e-16	3.57283e-12	-0.52237	0.308145	trans
chr7B_629028893	TraesCS1A01G342500.2	7.79403	4.46118e-13	7.39264e-09	0.45041	0.246191	trans
chr1A_531556066	TraesCS1A01G342600.1	7.28633	8.79051e-12	1.19587e-07	0.34773	0.222052	cis
chr1B_205499553	TraesCS1A01G342800.1	6.55564	5.30342e-10	5.22304e-06	0.44983	0.187689	trans
chr1A_531687234	TraesCS1A01G342900.1	7.22684	1.23817e-11	1.64376e-07	0.24639	0.219233	cis
chr1A_531687107	TraesCS1A01G342900.3	-8.81914	8.24255e-16	1.9539e-11	-0.35122	0.29486	cis
chr7B_287673569	TraesCS1A01G342900.3	-6.6349	3.43985e-10	3.51771e-06	-0.74166	0.191382	trans
chr1A_532376745	TraesCS1A01G343300.1	-6.67824	2.7114e-10	2.82943e-06	-0.59658	0.193405	cis
chr1D_41308611	TraesCS1A01G346800.2	6.86452	9.6519e-11	1.09677e-06	0.58397	0.202133	trans
chr1D_51770359	TraesCS1A01G347000.1	-6.45161	9.31794e-10	8.71967e-06	-0.30838	0.18286	trans
chr1A_533257067	TraesCS1A01G347100.1	-9.82348	1.30434e-18	4.22587e-14	-0.19457	0.341594	cis
chr1A_533324307	TraesCS1A01G347200.1	-8.67507	2.03584e-15	4.60131e-11	-0.25535	0.288057	cis
chr1A_533257067	TraesCS1A01G347400.1	-8.37895	1.28104e-14	2.62043e-10	-0.15796	0.274024	cis
chr1A_534265890	TraesCS1A01G349100.1	-8.79071	9.8572e-16	2.3145e-11	-0.23412	0.293519	cis
chr1A_534272127	TraesCS1A01G349200.1	-15.5777	1.46655e-35	2.18166e-30	-0.38445	0.566093	cis
chr1A_534972703	TraesCS1A01G350100.1	7.4164	4.13558e-12	5.92849e-08	0.13744	0.228225	cis
chr1A_535433723	TraesCS1A01G350700.1	-16.0321	6.7559e-37	1.11576e-31	-0.4102	0.580163	cis
chr1A_535732356	TraesCS1A01G351200.1	-24.2842	1.40384e-59	1.48608e-53	-0.77333	0.760224	cis
chr1A_541897349	TraesCS1A01G351200.1	-6.84788	1.05919e-10	1.19461e-06	-0.3578	0.201351	NA
chr2B_777523061	TraesCS1A01G351200.1	6.88025	8.83942e-11	1.01145e-06	0.45678	0.202872	trans
chr3A_21373013	TraesCS1A01G351200.1	8.92412	4.2498e-16	1.0424e-11	0.46726	0.299804	trans
chr6B_667080126	TraesCS1A01G351200.1	6.54034	5.76384e-10	5.63475e-06	0.34784	0.186978	trans
chr7A_512286194	TraesCS1A01G351200.1	7.2257	1.24627e-11	1.65372e-07	0.44557	0.219179	trans
chr7B_124083117	TraesCS1A01G351200.1	7.1058	2.47443e-11	3.12259e-07	0.36995	0.213505	trans
chr7B_84132204	TraesCS1A01G351200.1	7.72319	6.80219e-13	1.0979e-08	0.4232	0.242818	trans
chr1A_536245530	TraesCS1A01G351300.1	-6.62019	3.7286e-10	3.78683e-06	-0.24158	0.190695	cis
chr1A_536296512	TraesCS1A01G351900.1	-7.89315	2.46476e-13	4.23798e-09	-0.257	0.250912	cis
chr3A_739291923	TraesCS1A01G352200.1	-6.42787	1.0589e-09	9.79075e-06	-0.38924	0.181761	trans
chr1A_536656333	TraesCS1A01G352500.1	-8.82685	7.85205e-16	1.86594e-11	-0.51772	0.295223	cis
chr1A_536667655	TraesCS1A01G352700.2	-17.4357	5.55831e-41	1.27925e-35	-0.48272	0.620412	cis
chr1A_536672972	TraesCS1A01G352700.2	6.76173	1.71008e-10	1.85434e-06	0.29549	0.19731	cis
chr1B_599988060	TraesCS1A01G352800.1	7.71291	7.23052e-13	1.16249e-08	0.25088	0.242329	trans
chr1A_536933462	TraesCS1A01G353300.1	11.6131	8.48382e-24	4.56362e-19	0.33361	0.420314	cis
chr1A_536963834	TraesCS1A01G353300.1	8.12071	6.22996e-14	1.16356e-09	0.41044	0.261746	cis
chr1A_537091588	TraesCS1A01G353300.1	6.51766	6.51901e-10	6.30128e-06	0.40064	0.185924	cis
chr2A_502335108	TraesCS1A01G353500.1	9.81402	1.38744e-18	4.48275e-14	0.6734	0.341161	trans
chr4A_532075495	TraesCS1A01G353500.1	8.80705	8.89441e-16	2.09948e-11	0.55766	0.294289	trans
chr4B_38595485	TraesCS1A01G353500.1	-6.50979	6.80338e-10	6.54996e-06	-0.43528	0.185558	trans
chr1A_535715233	TraesCS1A01G353700.1	7.58149	1.57285e-12	2.40456e-08	1.04284	0.236074	NA
chr1A_537067337	TraesCS1A01G353800.1	6.70977	2.27904e-10	2.41265e-06	0.162	0.194879	cis
chr1A_537068805	TraesCS1A01G353800.1	-7.00555	4.36949e-11	5.28297e-07	-0.23552	0.208773	cis
chr1A_464082802	TraesCS1A01G354400.1	-6.50185	7.10232e-10	6.81187e-06	-0.44133	0.18519	NA
chr1A_537358095	TraesCS1A01G354500.1	6.60479	4.05625e-10	4.09005e-06	0.143	0.189978	cis
chr3A_691450929	TraesCS1A01G354500.1	6.53903	5.80485e-10	5.67117e-06	0.25963	0.186917	trans
chr1A_537538204	TraesCS1A01G354800.1	-10.1669	1.36829e-19	4.89816e-15	-0.5025	0.357215	cis
chr1A_537542956	TraesCS1A01G355100.1	10.4547	2.03601e-20	7.90767e-16	0.28476	0.370132	cis
chr1A_537977681	TraesCS1A01G355500.1	-10.8776	1.21009e-21	5.28635e-17	-0.2528	0.388806	cis
chr1A_538690956	TraesCS1A01G355600.1	-12.1331	2.47043e-25	1.53541e-20	-0.35149	0.441797	cis
chr1A_540052383	TraesCS1A01G357500.1	7.94737	1.779e-13	3.11989e-09	0.23787	0.253494	cis
chr1A_540050708	TraesCS1A01G357500.3	-8.5454	4.57016e-15	9.88929e-11	-0.35333	0.28192	cis
chr1A_13412651	TraesCS1A01G357700.1	7.02346	3.94865e-11	4.81167e-07	0.85885	0.209617	NA
chr3B_66614242	TraesCS1A01G357700.1	6.48653	7.71627e-10	7.34613e-06	0.88893	0.184479	trans
chr5A_698389131	TraesCS1A01G357700.1	7.85412	3.11464e-13	5.27945e-09	1.06136	0.249053	trans
chr7B_685478906	TraesCS1A01G357700.1	-7.11587	2.33642e-11	2.96095e-07	-0.93965	0.213981	trans
chr1A_540151417	TraesCS1A01G357900.1	-10.8807	1.18504e-21	5.18217e-17	-0.37878	0.388942	cis
chr1A_540152730	TraesCS1A01G358000.1	-8.93547	3.95523e-16	9.73642e-12	-0.22416	0.300338	cis
chr1A_540410608	TraesCS1A01G358700.1	12.0381	4.7198e-25	2.85966e-20	0.41355	0.437924	cis
chr1A_541632017	TraesCS1A01G358800.3	-7.6324	1.16485e-12	1.81636e-08	-0.16664	0.238496	NA
chr1A_540461394	TraesCS1A01G359100.1	-6.48958	7.59e-10	7.2366e-06	-0.20971	0.184621	cis
chr4A_733001768	TraesCS1A01G359100.1	-6.55236	5.39903e-10	5.30862e-06	-0.46038	0.187537	trans
chr1A_541158980	TraesCS1A01G359400.1	-15.2029	1.87304e-34	2.54846e-29	-0.39494	0.554095	cis
chr1A_541627615	TraesCS1A01G360300.1	7.68316	8.62636e-13	1.37116e-08	0.18393	0.240912	cis
chr1A_541987758	TraesCS1A01G361000.1	-15.134	2.99592e-34	4.00925e-29	-0.47516	0.551846	cis
chr1A_541987240	TraesCS1A01G361200.1	-10.1604	1.42853e-19	5.10296e-15	-0.25603	0.35692	cis
chr1A_541998181	TraesCS1A01G361300.1	-14.9125	1.35551e-33	1.71331e-28	-0.61488	0.544545	cis
chr1A_542827500	TraesCS1A01G362000.1	-12.4922	2.12925e-26	1.45765e-21	-0.21592	0.456226	cis
chr1A_542444161	TraesCS1A01G362100.1	-10.2135	1.00573e-19	3.64791e-15	-0.34841	0.35932	cis
chr1A_543927252	TraesCS1A01G363100.1	-8.92529	4.21854e-16	1.03513e-11	-0.15483	0.299859	cis
chr1A_543955530	TraesCS1A01G363200.1	-13.5129	1.95963e-29	1.74268e-24	-0.39467	0.495384	cis
chr1A_544050701	TraesCS1A01G363600.1	-11.1471	1.97886e-22	9.3203e-18	-0.50508	0.400498	cis
chr1A_542439491	TraesCS1A01G363600.2	-6.51835	6.49465e-10	6.27966e-06	-0.27091	0.185956	NA
chr5A_290514852	TraesCS1A01G363900.1	7.9864	1.40587e-13	2.50094e-09	0.68777	0.255353	trans
chr5B_455334357	TraesCS1A01G363900.1	6.62602	3.61149e-10	3.67806e-06	0.44622	0.190967	trans
chr5B_12939473	TraesCS1A01G364000.1	7.74147	6.10189e-13	9.91456e-09	1.17562	0.243688	trans
chr1A_544192788	TraesCS1A01G364000.2	7.05725	3.26081e-11	4.03117e-07	0.40312	0.211212	cis
chr1B_503462098	TraesCS1A01G364000.2	7.27893	9.17381e-12	1.24438e-07	0.758	0.221701	trans
chr1B_487487805	TraesCS1A01G364500.1	-6.52757	6.17788e-10	6.00058e-06	-0.3307	0.186384	trans
chr1A_544363282	TraesCS1A01G364700.1	9.59391	5.81271e-18	1.75905e-13	0.41772	0.331039	cis
chr1A_544476256	TraesCS1A01G365100.1	-19.0562	1.34775e-45	4.55604e-40	-0.60839	0.661287	cis
chr1A_544432534	TraesCS1A01G365100.2	14.14	2.66546e-31	2.77057e-26	0.52311	0.518058	cis
chr1A_544476426	TraesCS1A01G365100.2	-9.83317	1.22426e-18	3.97805e-14	-0.29406	0.342038	cis
chr1A_544594639	TraesCS1A01G365700.1	-14.7254	4.86228e-33	5.86506e-28	-0.32417	0.538274	cis
chr1A_544639572	TraesCS1A01G365800.1	7.22992	1.21643e-11	1.61708e-07	0.39362	0.219379	cis
chr1A_544998591	TraesCS1A01G366100.1	7.32122	7.18569e-12	9.91392e-08	0.17974	0.223707	cis
chr1B_668053318	TraesCS1A01G366700.1	-6.69289	2.50131e-10	2.62771e-06	-0.41261	0.194089	trans
chr7A_692914834	TraesCS1A01G366700.1	7.38962	4.83294e-12	6.85381e-08	0.56361	0.226953	trans
chr1A_545525708	TraesCS1A01G366700.2	-7.50769	2.42624e-12	3.60349e-08	-0.40063	0.232564	cis
chr4A_744276080	TraesCS1A01G366700.2	-6.44614	9.59657e-10	8.95545e-06	-0.54682	0.182607	trans
chr6B_561698428	TraesCS1A01G366700.2	-7.06185	3.17663e-11	3.93493e-07	-0.75127	0.211429	trans
chr6B_717413198	TraesCS1A01G366700.2	-6.58391	4.54624e-10	4.53877e-06	-0.54447	0.189005	trans
chr1A_545924016	TraesCS1A01G367000.1	-6.56776	4.96461e-10	4.91833e-06	-0.45321	0.188253	cis
chr1A_545879201	TraesCS1A01G367300.1	7.93219	1.94919e-13	3.40008e-09	0.12713	0.252771	cis
chr1A_545897633	TraesCS1A01G367300.1	-6.6477	3.20672e-10	3.29908e-06	-0.14753	0.191979	cis
chr1A_546044084	TraesCS1A01G367500.1	-21.2967	9.0899e-52	5.09661e-46	-1.1149	0.709171	cis
chr1A_546044944	TraesCS1A01G367600.1	-25.1967	7.22386e-62	9.35427e-56	-0.87399	0.773412	cis
chr1A_567625408	TraesCS1A01G367600.1	-6.44531	9.63971e-10	8.9921e-06	-0.43386	0.182569	NA
chr1A_546504426	TraesCS1A01G367900.1	9.72394	2.49667e-18	7.85705e-14	0.94063	0.337028	cis
chr6A_609138793	TraesCS1A01G367900.1	6.48803	7.65418e-10	7.29221e-06	0.74348	0.184548	trans
chr1B_604623781	TraesCS1A01G368100.1	8.56048	4.16117e-15	9.04859e-11	0.76584	0.282634	trans
chr2A_698822724	TraesCS1A01G368100.1	7.14438	1.98569e-11	2.54702e-07	0.57884	0.21533	trans
chr2B_722623398	TraesCS1A01G368100.1	6.64482	3.25787e-10	3.34727e-06	0.52382	0.191844	trans
chr2B_736184869	TraesCS1A01G368100.1	8.06269	8.86134e-14	1.62071e-09	0.51575	0.258985	trans
chr2B_90999291	TraesCS1A01G368100.1	6.94412	6.17784e-11	7.27155e-07	0.55645	0.205877	trans
chr3B_487761600	TraesCS1A01G368100.1	-8.99721	2.67481e-16	6.71688e-12	-0.74121	0.30324	trans
chr3B_700238431	TraesCS1A01G368100.1	7.52859	2.14643e-12	3.21372e-08	0.59912	0.233558	trans
chr4A_13510097	TraesCS1A01G368100.1	7.07984	2.86814e-11	3.58001e-07	0.59095	0.212279	trans
chr6A_2222226	TraesCS1A01G368100.1	7.05956	3.21823e-11	3.98254e-07	0.5782	0.211321	trans
chr6A_9355423	TraesCS1A01G368100.1	6.84585	1.07127e-10	1.20717e-06	0.51382	0.201256	trans
chr6B_451691699	TraesCS1A01G368100.1	7.31864	7.29387e-12	1.00528e-07	0.58327	0.223584	trans
chr7A_553994258	TraesCS1A01G368100.1	8.70662	1.67095e-15	3.81609e-11	0.62329	0.289548	trans
chr7A_66633700	TraesCS1A01G368100.1	8.73491	1.39945e-15	3.22624e-11	0.67467	0.290884	trans
chr7A_84028926	TraesCS1A01G368100.1	9.66328	3.70495e-18	1.14493e-13	0.93684	0.334238	trans
chr7B_708093139	TraesCS1A01G368100.1	9.23477	5.88403e-17	1.59387e-12	0.6749	0.314364	trans
chr1A_546510271	TraesCS1A01G368800.1	-13.6936	5.67637e-30	5.27823e-25	-0.29483	0.502028	cis
chr1A_546520098	TraesCS1A01G368900.1	7.43629	3.68314e-12	5.32109e-08	0.74554	0.22917	cis
chr6A_37438624	TraesCS1A01G368900.1	6.57052	4.89051e-10	4.85178e-06	0.70743	0.188382	trans
chr1A_547319895	TraesCS1A01G369700.1	-10.8469	1.48615e-21	6.43775e-17	-0.38418	0.387465	cis
chr1A_547411216	TraesCS1A01G369900.1	-6.99522	4.63203e-11	5.57593e-07	-0.63266	0.208285	cis
chr5A_423241782	TraesCS1A01G369900.1	-6.86299	9.73465e-11	1.10543e-06	-0.58058	0.202062	trans
chr7A_15120326	TraesCS1A01G369900.1	-6.50565	6.95781e-10	6.68516e-06	-0.56945	0.185366	trans
chr7A_555652004	TraesCS1A01G369900.1	-8.26117	2.6425e-14	5.18526e-10	-0.85719	0.268428	trans
chr4A_456294088	TraesCS1A01G370700.1	-6.51529	6.60349e-10	6.37514e-06	-0.87623	0.185814	trans
chr7B_571590220	TraesCS1A01G371400.1	-9.04734	1.94559e-16	4.96625e-12	-0.48154	0.305593	trans
chr3B_485447798	TraesCS1A01G371600.1	-6.99023	4.76446e-11	5.72217e-07	-0.81632	0.20805	trans
chr1A_548941327	TraesCS1A01G372400.2	7.10964	2.4209e-11	3.0601e-07	0.22198	0.213687	cis
chr1A_549315431	TraesCS1A01G372900.1	-10.7678	2.52388e-21	1.06882e-16	-0.5993	0.383996	cis
chr1A_549315896	TraesCS1A01G373200.1	-20.7143	3.44838e-50	1.7081e-44	-0.5952	0.697602	cis
chr5A_575318187	TraesCS1A01G374400.1	-6.46	8.90542e-10	8.36808e-06	-0.63412	0.183249	trans
chr7A_4744713	TraesCS1A01G374400.1	-6.51318	6.6792e-10	6.44096e-06	-0.77638	0.185716	trans
chr2A_648720746	TraesCS1A01G374500.1	8.66039	2.2315e-15	5.01899e-11	0.5573	0.287363	trans
chr3B_820162512	TraesCS1A01G374500.1	-6.4823	7.89492e-10	7.5006e-06	-0.35518	0.184283	trans
chr7B_677399462	TraesCS1A01G374500.1	6.81854	1.24736e-10	1.3883e-06	0.38951	0.199974	trans
chr7D_122681304	TraesCS1A01G374500.1	6.64071	3.33214e-10	3.41681e-06	0.3335	0.191652	trans
chr1A_549704338	TraesCS1A01G374800.2	-11.4823	2.05818e-23	1.06555e-18	-0.28697	0.414804	cis
chr1A_550311867	TraesCS1A01G375200.1	-10.2858	6.23955e-20	2.31075e-15	-0.47141	0.36257	cis
chr1A_3020837	TraesCS1A01G375900.1	7.11779	2.31098e-11	2.93104e-07	0.20863	0.214072	NA
chr1A_551565229	TraesCS1A01G375900.1	7.21209	1.34762e-11	1.77831e-07	0.27962	0.218534	NA
chr1A_551565229	TraesCS1A01G376100.1	9.20027	7.33781e-17	1.96625e-12	0.33917	0.312753	NA
chr1A_550668344	TraesCS1A01G376500.1	20.2126	8.17302e-49	3.63371e-43	0.63411	0.687157	cis
chr6B_452534456	TraesCS1A01G376500.1	6.57973	4.65108e-10	4.6342e-06	0.44667	0.18881	trans
chr6B_134820647	TraesCS1A01G376700.1	7.4548	3.30607e-12	4.81093e-08	0.80401	0.230049	trans
chr1A_550972163	TraesCS1A01G377900.1	-7.41315	4.21472e-12	6.03407e-08	-0.20972	0.228071	cis
chr2B_795318158	TraesCS1A01G378500.1	6.57765	4.70419e-10	4.68266e-06	0.60862	0.188713	trans
chr1A_551183195	TraesCS1A01G379000.1	-6.60061	4.15001e-10	4.17644e-06	-0.21907	0.189783	cis
chr1A_551321974	TraesCS1A01G379000.1	-23.2755	5.37501e-57	4.59478e-51	-0.39003	0.744417	cis
chr1A_551466463	TraesCS1A01G379200.1	29.4517	5.91237e-72	1.82604e-65	0.68022	0.823429	cis
chr1A_551484607	TraesCS1A01G379200.1	7.51829	2.28016e-12	3.40014e-08	0.74237	0.233068	cis
chr1A_551533235	TraesCS1A01G379500.1	-22.341	1.48886e-54	1.04896e-48	-0.37738	0.728515	cis
chr1B_632010432	TraesCS1A01G379800.1	11.6766	5.5148e-24	3.02147e-19	0.18996	0.422974	trans
chr1A_551533736	TraesCS1A01G379900.1	-7.93768	1.88581e-13	3.29594e-09	-0.30421	0.253032	cis
chr1A_551663964	TraesCS1A01G380300.1	26.9099	4.82021e-66	8.96462e-60	0.8007	0.795637	cis
chr4A_708566816	TraesCS1A01G380300.1	7.96675	1.58283e-13	2.79571e-09	0.43547	0.254417	trans
chr1B_633138319	TraesCS1A01G381200.1	11.0021	5.24724e-22	2.37449e-17	0.17943	0.394229	trans
chr1A_553984461	TraesCS1A01G383200.1	7.28213	9.0061e-12	1.22318e-07	0.34875	0.221853	cis
chr1A_29812983	TraesCS1A01G383400.1	-6.91998	7.07511e-11	8.2387e-07	-1.48371	0.204741	NA
chr1A_572215389	TraesCS1A01G383400.1	6.91222	7.39004e-11	8.57629e-07	0.6717	0.204376	NA
chr2B_237978544	TraesCS1A01G383400.1	6.46928	8.47051e-10	7.99594e-06	1.31345	0.183679	trans
chr1A_558980344	TraesCS1A01G383500.1	9.82324	1.30637e-18	4.2321e-14	1.10542	0.341584	NA
chr7B_624151898	TraesCS1A01G383700.1	6.96048	5.63433e-11	6.67939e-07	0.35622	0.206648	trans
chr1A_550896775	TraesCS1A01G383800.1	-6.48209	7.9038e-10	7.50828e-06	-0.59919	0.184273	NA
chr1A_554557630	TraesCS1A01G383800.1	-7.76398	5.33661e-13	8.74355e-09	-1.01618	0.24476	cis
chr1A_554202211	TraesCS1A01G384000.1	-10.8716	1.26018e-21	5.49583e-17	-1.23997	0.388542	cis
chr7A_670756591	TraesCS1A01G384000.1	6.58036	4.63518e-10	4.61972e-06	0.68765	0.18884	trans
chr1A_554572566	TraesCS1A01G384200.2	7.58148	1.57291e-12	2.40464e-08	0.50932	0.236073	cis
chr3B_129431529	TraesCS1A01G384400.1	-6.71805	2.17727e-10	2.31383e-06	-0.24143	0.195266	trans
chr5A_7507258	TraesCS1A01G384800.1	-7.69501	8.04098e-13	1.28406e-08	-0.70159	0.241476	trans
chr5B_583246733	TraesCS1A01G384800.1	-6.67958	2.69154e-10	2.81043e-06	-0.56696	0.193467	trans
chr7A_31611146	TraesCS1A01G384800.1	6.48164	7.92333e-10	7.52514e-06	0.37367	0.184252	trans
chr1A_554527968	TraesCS1A01G385400.3	9.59911	5.61999e-18	1.70344e-13	1.14105	0.331279	cis
chr1A_550618732	TraesCS1A01G385900.1	-7.08173	2.83759e-11	3.54457e-07	-0.91274	0.212368	NA
chr1A_555489143	TraesCS1A01G385900.1	-18.5692	3.19261e-44	9.62472e-39	-1.18172	0.649594	cis
chr1B_640156718	TraesCS1A01G387700.1	10.0224	3.54327e-19	1.21681e-14	0.21051	0.350668	trans
chr1A_556796391	TraesCS1A01G387900.1	-13.8295	2.23568e-30	2.14954e-25	-0.40659	0.506966	cis
chr1A_560879894	TraesCS1A01G387900.1	6.45032	9.38281e-10	8.77468e-06	0.23973	0.182801	NA
chr4A_292929058	TraesCS1A01G388500.2	-7.23321	1.19363e-11	1.58888e-07	-0.40967	0.219535	trans
chr4A_326137980	TraesCS1A01G388500.2	23.5135	1.306e-57	1.17564e-51	0.50418	0.748269	trans
chr1A_557120963	TraesCS1A01G388800.1	6.84878	1.05388e-10	1.18913e-06	0.41991	0.201394	cis
chr1A_557420258	TraesCS1A01G388800.1	-8.72023	1.53437e-15	3.52e-11	-0.88129	0.290191	cis
chr1A_557155106	TraesCS1A01G389100.1	-12.357	5.36191e-26	3.53967e-21	-0.26617	0.450833	cis
chr1A_557487680	TraesCS1A01G389500.1	-23.8962	1.36262e-58	1.32662e-52	-0.36411	0.754302	cis
chr1A_557488593	TraesCS1A01G389600.1	-11.9948	6.33735e-25	3.79453e-20	-0.23025	0.436152	cis
chr1A_557945393	TraesCS1A01G390400.1	-9.28976	4.13606e-17	1.13992e-12	-0.20039	0.316929	cis
chr1A_558517216	TraesCS1A01G391300.1	-22.2847	2.09657e-54	1.4601e-48	-0.6354	0.727516	cis
chr1A_558978393	TraesCS1A01G391700.1	-7.9979	1.31159e-13	2.34292e-09	-0.27905	0.2559	cis
chr1A_558517216	TraesCS1A01G391800.1	-6.69092	2.52867e-10	2.65407e-06	-0.20638	0.193997	cis
chr4A_704659935	TraesCS1A01G392400.1	-6.74457	1.88045e-10	2.02305e-06	-0.25941	0.196507	trans
chr3A_659558859	TraesCS1A01G394100.1	6.52862	6.14244e-10	5.9698e-06	0.59139	0.186433	trans
chr3B_498917117	TraesCS1A01G394100.1	6.43095	1.0415e-09	9.64461e-06	0.51032	0.181904	trans
chr4B_642751566	TraesCS1A01G394100.1	6.87544	9.08027e-11	1.03689e-06	0.60934	0.202647	trans
chr1D_420561821	TraesCS1A01G395600.1	-6.72339	2.11401e-10	2.25227e-06	-0.22718	0.195516	trans
chr2B_712641619	TraesCS1A01G395600.1	-7.82914	3.61703e-13	6.07382e-09	-0.33044	0.247863	trans
chr2B_733719391	TraesCS1A01G395600.1	-7.02864	3.83468e-11	4.68338e-07	-0.25114	0.209861	trans
chr2B_752403466	TraesCS1A01G395800.1	6.96136	5.60653e-11	6.64884e-07	0.55189	0.20669	trans
chr7A_17163570	TraesCS1A01G396600.1	-7.6318	1.16902e-12	1.82244e-08	-0.36266	0.238467	trans
chr2A_84365099	TraesCS1A01G397400.1	-6.52473	6.27375e-10	6.08546e-06	-0.74164	0.186252	trans
chr1A_548530314	TraesCS1A01G397500.1	7.30643	7.82693e-12	1.0735e-07	0.812	0.223006	NA
chr1A_563183717	TraesCS1A01G397500.1	-24.092	4.31894e-59	4.38149e-53	-1.63786	0.757314	cis
chr1A_564310004	TraesCS1A01G397500.1	7.95727	1.67597e-13	2.94967e-09	0.84853	0.253965	NA
chr6B_554126386	TraesCS1A01G398400.1	-6.66978	2.84049e-10	2.95231e-06	-0.33376	0.19301	trans
chr1A_564300427	TraesCS1A01G400200.1	-7.43914	3.62238e-12	5.23892e-08	-0.20017	0.229306	cis
chr1A_564401045	TraesCS1A01G400700.1	7.15764	1.84087e-11	2.37439e-07	0.4204	0.215957	cis
chr1A_562469372	TraesCS1A01G401200.1	8.11394	6.49184e-14	1.20955e-09	0.56988	0.261424	NA
chr1A_565423611	TraesCS1A01G401200.1	17.8432	3.74396e-42	9.51462e-37	0.57785	0.631231	cis
chr1A_565089537	TraesCS1A01G401300.1	-9.92896	6.54096e-19	2.18596e-14	-0.41705	0.346415	cis
chr1A_565281601	TraesCS1A01G401300.1	-13.2363	1.30472e-28	1.08171e-23	-0.29791	0.485049	cis
chr1A_556823636	TraesCS1A01G402400.1	7.48178	2.82373e-12	4.15179e-08	0.45466	0.231332	NA
chr1A_566477989	TraesCS1A01G402800.1	-23.5082	1.34788e-57	1.21188e-51	-0.71711	0.748184	cis
chr1A_566479420	TraesCS1A01G402800.1	-7.45187	3.36296e-12	4.88826e-08	-0.59399	0.229911	cis
chr1A_566492341	TraesCS1A01G403100.1	10.2479	8.01554e-20	2.93715e-15	0.47771	0.360867	cis
chr3B_30903842	TraesCS1A01G403200.1	6.78706	1.48595e-10	1.63011e-06	0.3025	0.198497	trans
chr1A_566498069	TraesCS1A01G403400.1	-13.4509	2.9975e-29	2.62437e-24	-0.6375	0.493085	cis
chr1A_568013275	TraesCS1A01G403400.1	-7.92877	1.98972e-13	3.46649e-09	-0.37999	0.252608	NA
chr1A_572218774	TraesCS1A01G403400.1	6.89231	8.26225e-11	9.50371e-07	0.40157	0.20344	NA
chr4A_598315889	TraesCS1A01G403400.1	9.38267	2.27638e-17	6.45818e-13	0.49822	0.321253	trans
chr1A_571864142	TraesCS1A01G403500.2	7.24724	1.10114e-11	1.4741e-07	0.24305	0.220199	NA
chr1B_660826952	TraesCS1A01G403900.1	-6.69302	2.49954e-10	2.626e-06	-0.33633	0.194095	trans
chr4B_615662044	TraesCS1A01G403900.1	-6.55199	5.40997e-10	5.31847e-06	-0.34175	0.187519	trans
chr7B_630550754	TraesCS1A01G403900.1	-6.51097	6.75971e-10	6.51172e-06	-0.39332	0.185614	trans
chr1A_572006386	TraesCS1A01G404200.1	-8.01596	1.17598e-13	2.115e-09	-0.6381	0.25676	NA
chr3B_825717453	TraesCS1A01G404200.1	-8.25974	2.66588e-14	5.22848e-10	-1.37412	0.26836	trans
chr5B_620003884	TraesCS1A01G404500.1	-6.52566	6.24225e-10	6.05764e-06	-0.81056	0.186295	trans
chr6A_10515150	TraesCS1A01G404500.1	7.04355	3.52414e-11	4.33142e-07	1.21627	0.210565	trans
chr6B_664264676	TraesCS1A01G404500.1	-7.29871	8.18413e-12	1.11889e-07	-0.91568	0.222639	trans
chr7A_41880444	TraesCS1A01G404500.1	-7.21007	1.3633e-11	1.79727e-07	-0.86465	0.218439	trans
chr1A_568013275	TraesCS1A01G404500.2	-11.7018	4.64699e-24	2.56399e-19	-1.23537	0.424028	cis
chr1B_329296715	TraesCS1A01G404600.1	-6.87024	9.34836e-11	1.06499e-06	-0.79693	0.202402	trans
chr2D_19485261	TraesCS1A01G404600.1	-7.14391	1.99112e-11	2.55348e-07	-0.86753	0.215307	trans
chr3B_30679591	TraesCS1A01G404600.1	-7.1577	1.84024e-11	2.37364e-07	-0.80653	0.215959	trans
chr4A_743787690	TraesCS1A01G404600.1	-6.58177	4.59973e-10	4.58745e-06	-0.71383	0.188905	trans
chr5A_674220778	TraesCS1A01G404600.1	7.37939	5.12876e-12	7.24394e-08	0.88425	0.226468	trans
chr5D_550116836	TraesCS1A01G404600.1	6.50409	7.0168e-10	6.73689e-06	0.68392	0.185294	trans
chr7B_41297428	TraesCS1A01G404600.1	6.7285	2.05519e-10	2.19482e-06	0.69895	0.195755	trans
chr7B_674717332	TraesCS1A01G404600.1	-6.62518	3.62813e-10	3.69344e-06	-0.7154	0.190928	trans
chr1A_568107208	TraesCS1A01G404700.1	-10.7255	3.35067e-21	1.40228e-16	-0.31058	0.382132	cis
chr1A_586755964	TraesCS1A01G405200.1	6.78449	1.5073e-10	1.65149e-06	0.64035	0.198377	NA
chr2B_17882402	TraesCS1A01G405200.1	6.83178	1.15866e-10	1.29747e-06	0.63451	0.200596	trans
chr7B_747624717	TraesCS1A01G405200.1	6.57203	4.85052e-10	4.81548e-06	0.63812	0.188452	trans
chr1B_577822973	TraesCS1A01G405300.1	6.90592	7.65584e-11	8.85999e-07	0.98706	0.20408	trans
chr1A_566497865	TraesCS1A01G406300.1	6.58581	4.49944e-10	4.49599e-06	0.74403	0.189093	NA
chr1A_569377960	TraesCS1A01G406300.1	-13.9274	1.14315e-30	1.12617e-25	-0.74154	0.510492	cis
chr1A_569377960	TraesCS1A01G406400.1	-12.5124	1.85348e-26	1.27556e-21	-0.34379	0.457031	cis
chr1A_569133298	TraesCS1A01G406500.1	-8.01058	1.21486e-13	2.18061e-09	-0.42622	0.256504	cis
chr1A_569379212	TraesCS1A01G407000.2	-10.5285	1.24593e-20	4.93995e-16	-0.57147	0.37342	cis
chr1A_570253489	TraesCS1A01G407000.2	7.19217	1.51076e-11	1.97674e-07	0.6	0.217591	cis
chr1A_569951107	TraesCS1A01G407600.1	-15.0483	5.36866e-34	7.03008e-29	-0.85433	0.549039	cis
chr1A_570226695	TraesCS1A01G407600.1	-7.72521	6.72112e-13	1.08563e-08	-0.77886	0.242914	cis
chr7B_119890	TraesCS1A01G407600.1	6.4366	1.01029e-09	9.38176e-06	0.82809	0.182165	trans
chr1A_570145493	TraesCS1A01G407700.1	6.48281	7.87314e-10	7.48177e-06	0.19913	0.184307	cis
chr1A_568727211	TraesCS1A01G407700.2	8.90096	4.91985e-16	1.19744e-11	0.43928	0.298714	NA
chr2A_59990792	TraesCS1A01G407700.4	-7.41443	4.18338e-12	5.9923e-08	-0.82311	0.228132	trans
chr7B_69532	TraesCS1A01G407700.4	-7.43408	3.7308e-12	5.38524e-08	-0.65062	0.229065	trans
chr1B_660745776	TraesCS1A01G408700.1	15.7117	5.9064e-36	9.07228e-31	0.37054	0.570299	trans
chr1A_570620227	TraesCS1A01G408800.1	-9.154	9.86179e-17	2.60364e-12	-0.29792	0.31059	cis
chr1A_570620384	TraesCS1A01G408800.2	-11.5908	9.86564e-24	5.27302e-19	-0.47772	0.41938	cis
chr1A_570257235	TraesCS1A01G408900.1	12.6489	7.28746e-27	5.20167e-22	1.71671	0.462421	cis
chr1A_570450382	TraesCS1A01G408900.1	-31.8792	2.67076e-77	1.30177e-70	-1.25902	0.845295	cis
chr1A_570450382	TraesCS1A01G409200.1	21.9043	2.14106e-53	1.37702e-47	0.65697	0.720637	cis
chr1A_566497865	TraesCS1A01G410800.1	6.70238	2.37387e-10	2.50462e-06	0.49823	0.194533	NA
chr1A_571789836	TraesCS1A01G410800.1	-11.6064	8.87595e-24	4.7644e-19	-0.44959	0.420035	cis
chr1A_571650628	TraesCS1A01G410800.2	-8.66746	2.13501e-15	4.81351e-11	-0.28294	0.287697	cis
chr1A_572155540	TraesCS1A01G411200.1	7.65541	1.01672e-12	1.59919e-08	0.36209	0.239591	cis
chr4B_667428319	TraesCS1A01G411200.1	7.52155	2.23698e-12	3.34012e-08	0.65869	0.233223	trans
chr1A_573061466	TraesCS1A01G412900.1	-13.3826	4.78428e-29	4.11913e-24	-0.39783	0.490544	cis
chr1A_573072141	TraesCS1A01G413300.1	-11.6899	5.03737e-24	2.76991e-19	-0.32654	0.423531	cis
chr7A_654067986	TraesCS1A01G413700.1	-6.93347	6.55908e-11	7.68366e-07	-0.35751	0.205376	trans
chr1A_331153849	TraesCS1A01G413900.1	6.93131	6.6391e-11	7.77004e-07	0.49945	0.205274	NA
chr1A_51106474	TraesCS1A01G413900.1	-7.81932	3.83585e-13	6.41793e-09	-0.56999	0.247395	NA
chr2B_18308007	TraesCS1A01G413900.1	-6.97627	5.15487e-11	6.15345e-07	-0.5105	0.207392	trans
chr2B_5817387	TraesCS1A01G413900.1	7.86303	2.9528e-13	5.0214e-09	0.61406	0.249477	trans
chr4B_643020539	TraesCS1A01G413900.1	6.79421	1.42805e-10	1.57173e-06	0.48057	0.198833	trans
chr7A_40456237	TraesCS1A01G413900.1	-7.92136	2.08041e-13	3.61489e-09	-0.6398	0.252255	trans
chr7A_654199997	TraesCS1A01G413900.1	-6.80422	1.35075e-10	1.49343e-06	-0.47717	0.199302	trans
chr7B_100015328	TraesCS1A01G413900.1	6.76775	1.65395e-10	1.79845e-06	0.46488	0.197592	trans
chr7B_706649784	TraesCS1A01G413900.1	7.22792	1.23049e-11	1.63441e-07	0.55985	0.219284	trans
chr6B_663758499	TraesCS1A01G415200.2	6.4803	7.9807e-10	7.57468e-06	0.69375	0.18419	trans
chr7D_568947464	TraesCS1A01G416000.1	-7.34056	6.42459e-12	8.93462e-08	-0.37861	0.224625	trans
chr1A_574659990	TraesCS1A01G416200.1	-7.03896	3.61706e-11	4.43694e-07	-0.16178	0.210348	cis
chr1A_574934790	TraesCS1A01G416600.1	-14.546	1.65666e-32	1.91003e-27	-0.54151	0.532176	cis
chr1A_530255653	TraesCS1A01G417300.1	-10.9339	8.29716e-22	3.68342e-17	-1.30105	0.391261	NA
chr1A_541895600	TraesCS1A01G417300.1	-8.23248	3.15019e-14	6.12064e-10	-0.59616	0.267063	NA
chr1A_575239783	TraesCS1A01G417300.1	6.88425	8.64351e-11	9.90771e-07	0.56409	0.203061	cis
chr1D_468700181	TraesCS1A01G417300.1	-7.17955	1.62398e-11	2.11377e-07	-0.7957	0.216994	trans
chr6D_29392653	TraesCS1A01G417300.1	-7.56253	1.75849e-12	2.66858e-08	-0.81008	0.235172	trans
chr1A_548740762	TraesCS1A01G418300.1	-6.58712	4.46736e-10	4.46662e-06	-0.45368	0.189154	NA
chr3A_518907397	TraesCS1A01G418400.1	-6.57802	4.69468e-10	4.67395e-06	-0.23691	0.188731	trans
chr2A_165838716	TraesCS1A01G418500.1	-7.09413	2.64436e-11	3.32092e-07	-0.55582	0.212954	trans
chr3B_502930973	TraesCS1A01G418500.1	7.40344	4.45964e-12	6.36036e-08	0.86271	0.22761	trans
chr4A_704524780	TraesCS1A01G418500.1	6.53323	5.99066e-10	5.83566e-06	0.7007	0.186647	trans
chr6B_126316565	TraesCS1A01G418500.1	6.42387	1.0819e-09	9.98266e-06	0.68177	0.181576	trans
chr6B_695782164	TraesCS1A01G418500.1	6.42886	1.05325e-09	9.74322e-06	0.53938	0.181807	trans
chr6B_663758499	TraesCS1A01G418800.1	6.71627	2.19882e-10	2.33481e-06	0.83127	0.195182	trans
chr2B_596674635	TraesCS1A01G419100.1	-6.48039	7.97709e-10	7.57159e-06	-0.90407	0.184194	trans
chr6A_610800408	TraesCS1A01G419100.1	-7.68004	8.78726e-13	1.39505e-08	-1.3315	0.240764	trans
chr6A_26271789	TraesCS1A01G419200.1	-6.75505	1.77447e-10	1.91805e-06	-0.93061	0.196998	trans
chr1B_667062908	TraesCS1A01G419700.1	21.6333	1.13367e-52	6.84499e-47	1.38535	0.715595	trans
chr6B_676483233	TraesCS1A01G419700.1	6.94775	6.05285e-11	7.13549e-07	0.65998	0.206049	trans
chr5A_455859100	TraesCS1A01G420300.1	-6.97078	5.31685e-11	6.33167e-07	-0.47495	0.207133	trans
chr5A_698123489	TraesCS1A01G420300.1	-7.26207	1.01102e-11	1.36185e-07	-0.33535	0.220902	trans
chr1A_576864969	TraesCS1A01G420300.2	-8.26684	2.55233e-14	5.0183e-10	-0.29188	0.268697	cis
chr7A_699569959	TraesCS1A01G420500.1	-6.63831	3.37625e-10	3.4581e-06	-0.26174	0.19154	trans
chr2B_779567001	TraesCS1A01G420800.1	7.70199	7.71508e-13	1.23527e-08	0.46155	0.241808	trans
chr7B_176733682	TraesCS1A01G420900.1	-7.67077	9.28313e-13	1.46866e-08	-0.49209	0.240323	trans
chr3B_11963309	TraesCS1A01G421900.1	6.43695	1.00839e-09	9.36596e-06	0.23069	0.182181	trans
chr1A_577841123	TraesCS1A01G422100.1	-10.5452	1.11471e-20	4.44009e-16	-0.24017	0.374163	cis
chr2A_77233422	TraesCS1A01G422400.2	-6.55901	5.20699e-10	5.13705e-06	-0.22066	0.187846	trans
chr6B_663758499	TraesCS1A01G422400.2	6.44468	9.6723e-10	9.01959e-06	0.25562	0.18254	trans
chr1A_578208116	TraesCS1A01G422800.2	7.23188	1.20281e-11	1.60025e-07	0.20857	0.219472	cis
chr1A_578837073	TraesCS1A01G423800.1	-6.43932	9.95608e-10	9.25849e-06	-0.54695	0.182291	cis
chr1A_578927438	TraesCS1A01G424000.1	8.13345	5.76516e-14	1.08168e-09	0.57859	0.262353	cis
chr1A_579577204	TraesCS1A01G424200.1	7.92653	2.01674e-13	3.51065e-09	0.24334	0.252501	cis
chr1B_671503985	TraesCS1A01G424800.1	7.47798	2.88712e-12	4.23892e-08	0.31154	0.231152	trans
chr1A_585232405	TraesCS1A01G425100.2	-7.94372	1.81852e-13	3.18508e-09	-0.55644	0.25332	NA
chr3B_21743151	TraesCS1A01G425100.2	6.68466	2.61733e-10	2.73926e-06	0.46968	0.193704	trans
chr5B_559391221	TraesCS1A01G425100.2	6.94193	6.25447e-11	7.35467e-07	0.45613	0.205774	trans
chr1A_580496867	TraesCS1A01G425400.1	7.82091	3.79937e-13	6.36064e-09	0.22732	0.247471	cis
chr1A_581577842	TraesCS1A01G426800.1	9.97276	4.90811e-19	1.66165e-14	0.3868	0.348411	cis
chr1A_521336327	TraesCS1A01G427000.1	-6.67644	2.73845e-10	2.8553e-06	-0.31334	0.19332	NA
chr1A_564343753	TraesCS1A01G427000.1	-6.83215	1.15632e-10	1.29507e-06	-0.29857	0.200613	NA
chr1D_484560366	TraesCS1A01G427200.1	9.97689	4.77688e-19	1.61915e-14	0.29364	0.348599	trans
chr1A_581438133	TraesCS1A01G427300.1	-7.84088	3.3717e-13	5.68686e-09	-0.3679	0.248422	cis
chr1A_581876380	TraesCS1A01G427500.1	-7.25884	1.03e-11	1.38555e-07	-0.19808	0.220749	cis
chr1A_582219904	TraesCS1A01G428100.1	-9.45456	1.4321e-17	4.15348e-13	-0.25906	0.324591	cis
chr1A_585212655	TraesCS1A01G428100.1	6.47579	8.1776e-10	7.74438e-06	0.40118	0.183981	NA
chr1A_582420140	TraesCS1A01G428400.1	-15.2488	1.37094e-34	1.88602e-29	-0.47725	0.555582	cis
chr2A_77233422	TraesCS1A01G428700.2	-6.4887	7.62633e-10	7.26807e-06	-0.38615	0.18458	trans
chr1A_583288767	TraesCS1A01G430200.1	-8.12246	6.16399e-14	1.15195e-09	-0.21626	0.26183	cis
chr1D_485563299	TraesCS1A01G430400.1	8.12791	5.96318e-14	1.11653e-09	0.18707	0.262089	trans
chr1A_580422511	TraesCS1A01G431300.1	-6.65989	2.99923e-10	3.10308e-06	-0.57131	0.192547	NA
chr1A_583604155	TraesCS1A01G431300.1	11.3998	3.59499e-23	1.81805e-18	0.74754	0.41131	cis
chr1A_583663401	TraesCS1A01G431400.1	9.52908	8.8466e-18	2.62449e-13	0.68818	0.328043	cis
chr1A_584469113	TraesCS1A01G432800.1	-24.8393	5.61845e-61	6.72922e-55	-0.72371	0.768367	cis
chr5B_536230376	TraesCS1A01G432800.1	6.53295	5.99985e-10	5.84388e-06	0.41857	0.186634	trans
chr1B_623271151	TraesCS1A01G432900.1	-7.54433	1.95703e-12	2.94925e-08	-0.45786	0.234306	trans
chr5B_638754845	TraesCS1A01G432900.1	6.59479	4.28411e-10	4.29901e-06	0.40244	0.189512	trans
chr6B_652013499	TraesCS1A01G432900.1	6.45213	9.29192e-10	8.69758e-06	0.54074	0.182884	trans
chr1A_584480352	TraesCS1A01G432900.2	-10.5537	1.05384e-20	4.2073e-16	-0.32902	0.374538	cis
chr1B_623271151	TraesCS1A01G433000.1	-7.37648	5.21636e-12	7.35948e-08	-0.52582	0.22633	trans
chr1A_584676409	TraesCS1A01G433300.1	-10.9412	7.90204e-22	3.51496e-17	-0.68723	0.391578	cis
chr6B_163183009	TraesCS1A01G433300.1	7.26502	9.9398e-12	1.3405e-07	0.66401	0.221042	trans
chr1A_584676592	TraesCS1A01G433400.1	-11.6191	8.14172e-24	4.38671e-19	-0.68393	0.420569	cis
chr1A_584706804	TraesCS1A01G433400.1	-6.88883	8.42502e-11	9.67664e-07	-0.37799	0.203276	cis
chr6B_163183009	TraesCS1A01G433400.1	6.90803	7.56558e-11	8.76387e-07	0.62787	0.204179	trans
chr1A_584679901	TraesCS1A01G433500.1	-24.4283	6.06828e-60	6.63468e-54	-1.11256	0.762373	cis
chr1B_523090347	TraesCS1A01G433800.1	7.30823	7.74603e-12	1.06312e-07	0.42756	0.223091	trans
chr1A_585629395	TraesCS1A01G434100.1	-31.7936	4.07846e-77	1.9601e-70	-0.74895	0.84459	cis
chr1A_585629395	TraesCS1A01G434200.1	-30.6971	9.86228e-75	3.85423e-68	-0.59017	0.835152	cis
chr1A_585743283	TraesCS1A01G435100.1	9.1285	1.16047e-16	3.03897e-12	0.87473	0.309396	cis
chr2B_787157381	TraesCS1A01G435200.1	6.65559	3.0708e-10	3.17071e-06	0.56534	0.192347	trans
chr3A_659558859	TraesCS1A01G435200.1	7.96684	1.58204e-13	2.79439e-09	0.56536	0.254421	trans
chr4B_411923705	TraesCS1A01G435200.1	6.64071	3.33204e-10	3.41671e-06	0.50678	0.191653	trans
chr1A_586753743	TraesCS1A01G436100.1	-19.1399	7.84256e-46	2.70398e-40	-1.27947	0.663248	cis
chr5A_698175701	TraesCS1A01G437400.1	-7.63868	1.1224e-12	1.7543e-08	-0.3733	0.238795	trans
chr7A_268874679	TraesCS1A01G437400.1	6.56707	4.98349e-10	4.9354e-06	0.41215	0.188221	trans
chr3D_952372	TraesCS1A01G437500.1	8.57488	3.80439e-15	8.31356e-11	0.54328	0.283316	trans
chr1A_586993969	TraesCS1A01G437500.2	-13.2475	1.20791e-28	1.00438e-23	-0.69499	0.485473	cis
chr1B_656666886	TraesCS1A01G437500.2	6.79102	1.45358e-10	1.59748e-06	0.67651	0.198683	trans
chr1A_321228220	TraesCS1A01G438600.2	6.87723	8.98991e-11	1.02735e-06	0.85465	0.202731	NA
chr1A_588301655	TraesCS1A01G438600.2	-20.0779	1.92146e-48	8.27279e-43	-1.40738	0.684275	cis
chr1B_590504605	TraesCS1A01G438600.2	7.25073	1.07921e-11	1.44683e-07	0.84754	0.220365	trans
chr5A_473647019	TraesCS1A01G438600.2	-6.77838	1.55925e-10	1.70377e-06	-0.74538	0.198091	trans
chr1A_57293431	TraesCS1A01G439100.1	-6.60508	4.04984e-10	4.08416e-06	-0.75503	0.189991	NA
chr1A_588301655	TraesCS1A01G439100.1	-18.4656	6.27743e-44	1.84572e-38	-1.3227	0.647045	cis
chr1A_588301655	TraesCS1A01G439100.2	-17.9873	1.44818e-42	3.81176e-37	-1.35169	0.634967	cis
chr1A_588905744	TraesCS1A01G439300.1	12.7876	2.82208e-27	2.08859e-22	0.47134	0.467844	cis
chr1A_588909699	TraesCS1A01G439400.1	21.3483	6.60099e-52	3.74613e-46	1.52851	0.710168	cis
chr1B_576055046	TraesCS1A01G439400.1	6.55277	5.38687e-10	5.29769e-06	1.14374	0.187556	trans
chr1D_491794762	TraesCS1A01G439400.1	6.67753	2.72199e-10	2.83952e-06	0.70588	0.193372	trans
chr4A_606712890	TraesCS1A01G439400.1	-6.5397	5.7837e-10	5.65227e-06	-0.6038	0.186948	trans
chr5A_565434768	TraesCS1A01G439600.1	-6.44277	9.77255e-10	9.10425e-06	-0.4496	0.182451	trans
chr5A_698129004	TraesCS1A01G439600.1	-6.91308	7.35447e-11	8.53843e-07	-0.40788	0.204416	trans
chr1A_502839543	TraesCS1A01G439800.2	6.70458	2.34531e-10	2.47699e-06	0.64882	0.194636	NA
chr1D_491049559	TraesCS1A01G439800.2	16.108	4.04621e-37	6.80376e-32	0.8096	0.582462	trans
chr1A_589444177	TraesCS1A01G440200.1	-15.3951	5.06794e-35	7.21905e-30	-0.78928	0.560293	cis
chr1A_589444177	TraesCS1A01G440200.2	-14.4558	3.06835e-32	3.45437e-27	-0.49217	0.52908	cis
chr1A_589444177	TraesCS1A01G440300.1	-42.0866	5.35791e-97	1.6702e-89	-0.92049	0.90497	cis
chr1A_589041942	TraesCS1A01G440400.1	-19.368	1.80121e-46	6.54653e-41	-0.68317	0.668519	cis
chr4B_583592247	TraesCS1A01G440400.1	6.98018	5.04247e-11	6.0297e-07	0.42693	0.207576	trans
chr7B_130758001	TraesCS1A01G440400.1	7.759	5.49736e-13	8.9907e-09	0.42137	0.244523	trans
chr2B_25258792	TraesCS1A01G440500.1	12.1472	2.24399e-25	1.39975e-20	0.52061	0.44237	trans
chr1A_589637454	TraesCS1A01G441000.1	-7.11618	2.33227e-11	2.9561e-07	-0.28868	0.213996	cis
chr1A_591000547	TraesCS1A01G441000.1	11.3269	5.88619e-23	2.91689e-18	0.30135	0.408205	NA
chr1B_628938508	TraesCS1A01G441400.1	6.6989	2.41988e-10	2.5491e-06	0.46403	0.19437	trans
chr7A_652344884	TraesCS1A01G441400.1	-6.83083	1.16482e-10	1.30383e-06	-0.42904	0.200551	trans
chr1A_592089116	TraesCS1A01G441500.1	-13.5547	1.47099e-29	1.32157e-24	-1.84514	0.49693	NA
chr1A_592089116	TraesCS1A01G441600.1	-13.85	1.94276e-30	1.87734e-25	-0.9368	0.507707	NA
chr1A_589447636	TraesCS1A01G441600.3	-10.5064	1.44391e-20	5.68853e-16	-0.89684	0.372435	cis
chr1A_592089116	TraesCS1A01G441600.4	-11.8681	1.50185e-24	8.68548e-20	-0.82505	0.430933	NA
chr1A_389867483	TraesCS1A01G441800.1	-6.83226	1.1556e-10	1.29433e-06	-0.74541	0.200618	NA
chr1A_589447703	TraesCS1A01G441800.1	-8.16291	4.81809e-14	9.13539e-10	-0.87535	0.263755	NA
chr1A_590999553	TraesCS1A01G441800.2	-8.09309	7.36865e-14	1.36242e-09	-0.81447	0.260432	cis
chr7A_188893838	TraesCS1A01G442100.1	10.5669	9.65234e-21	3.86706e-16	0.509	0.375123	trans
chr1A_591097007	TraesCS1A01G442200.1	14.5857	1.26281e-32	1.46968e-27	0.39226	0.533533	cis
chr1A_591926158	TraesCS1A01G442300.1	7.40165	4.50636e-12	6.4225e-08	0.26886	0.227525	cis
chr3D_775697	TraesCS1A01G442300.1	7.73128	6.48285e-13	1.04948e-08	0.61093	0.243203	trans
chr1B_645532489	TraesCS1A01G442400.2	-6.86571	9.58785e-11	1.0901e-06	-0.35072	0.202189	trans
chr5A_473252210	TraesCS1A01G442400.2	-6.86756	9.4893e-11	1.07972e-06	-0.37159	0.202276	trans
chr1B_645532489	TraesCS1A01G442500.1	-8.02724	1.09841e-13	1.98351e-09	-0.4819	0.257297	trans
chr2B_640595591	TraesCS1A01G442500.1	7.29464	8.37886e-12	1.14365e-07	0.44148	0.222446	trans
chr2B_670989018	TraesCS1A01G442500.1	6.54004	5.77308e-10	5.64288e-06	0.39623	0.186964	trans
chr2B_677818607	TraesCS1A01G442500.1	6.44667	9.56934e-10	8.93259e-06	0.35855	0.182632	trans
chr3D_534670013	TraesCS1A01G442500.1	-6.70224	2.37574e-10	2.50645e-06	-0.42391	0.194526	trans
chr5A_473252210	TraesCS1A01G442500.1	-8.0394	1.02046e-13	1.85092e-09	-0.51105	0.257876	trans
chr5B_512842310	TraesCS1A01G442500.1	7.10172	2.5326e-11	3.19064e-07	0.46058	0.213312	trans
chr5B_696951531	TraesCS1A01G442500.1	-7.38585	4.93986e-12	6.99487e-08	-0.44919	0.226775	trans
chr6B_164396931	TraesCS1A01G442500.1	-7.11586	2.33653e-11	2.96108e-07	-0.40553	0.213981	trans
chr7A_53619229	TraesCS1A01G442500.1	-6.47869	8.05077e-10	7.63515e-06	-0.37407	0.184115	trans
chr7B_568042764	TraesCS1A01G442500.1	7.06581	3.10601e-11	3.85393e-07	0.41575	0.211616	trans
chr1A_310264190	TraesCS1A01G442600.1	6.67436	2.76983e-10	2.88521e-06	0.41285	0.193224	NA
chr2B_640595591	TraesCS1A01G442600.1	6.72073	2.14527e-10	2.28275e-06	0.42617	0.195391	trans
chr2B_775495960	TraesCS1A01G442600.1	-6.87131	9.29277e-11	1.05916e-06	-0.43201	0.202452	trans
chr2B_93073225	TraesCS1A01G442600.1	6.9977	4.56784e-11	5.50433e-07	0.42922	0.208402	trans
chr4B_598417452	TraesCS1A01G442600.1	-6.56214	5.11893e-10	5.05753e-06	-0.34885	0.187992	trans
chr5A_473252210	TraesCS1A01G442600.1	-7.20287	1.42079e-11	1.86743e-07	-0.48408	0.218098	trans
chr5A_565434768	TraesCS1A01G442600.1	-6.77626	1.5777e-10	1.7222e-06	-0.43482	0.197991	trans
chr5B_696575360	TraesCS1A01G442600.1	-7.12891	2.16903e-11	2.76424e-07	-0.44266	0.214598	trans
chr6A_23605907	TraesCS1A01G442600.1	-6.64791	3.20309e-10	3.2956e-06	-0.40249	0.191988	trans
chr7A_652499446	TraesCS1A01G442600.1	-6.6478	3.20499e-10	3.29742e-06	-0.36802	0.191983	trans
chr1D_491032916	TraesCS1A01G442700.1	10.4285	2.42257e-20	9.34351e-16	0.69809	0.368964	trans
chr1A_591148752	TraesCS1A01G443200.1	-9.0364	2.08571e-16	5.30518e-12	-0.24317	0.305079	cis
chr1D_476593140	TraesCS1A01G443400.1	-7.00136	4.47421e-11	5.39994e-07	-0.52459	0.208575	trans
chr2B_600491355	TraesCS1A01G443400.1	-7.8783	2.69438e-13	4.60752e-09	-0.59848	0.250205	trans
chr2B_670989018	TraesCS1A01G443400.1	6.95524	5.80319e-11	6.8638e-07	0.50411	0.206401	trans
chr2B_775495960	TraesCS1A01G443400.1	-6.61476	3.84105e-10	3.89095e-06	-0.49259	0.190442	trans
chr4B_623075594	TraesCS1A01G443400.1	-6.61015	3.93908e-10	3.98179e-06	-0.4683	0.190227	trans
chr5A_565434768	TraesCS1A01G443400.1	-7.94384	1.81724e-13	3.18298e-09	-0.57822	0.253325	trans
chr5B_582780159	TraesCS1A01G443400.1	7.36681	5.51748e-12	7.75449e-08	0.58121	0.225871	trans
chr5B_696951531	TraesCS1A01G443400.1	-6.77813	1.5614e-10	1.70591e-06	-0.50834	0.198079	trans
chr7B_568042764	TraesCS1A01G443400.1	6.62143	3.70329e-10	3.76321e-06	0.47796	0.190753	trans
chr7B_642255318	TraesCS1A01G443400.1	-6.64249	3.29978e-10	3.38663e-06	-0.53464	0.191735	trans
chr1A_591147633	TraesCS1A01G443700.1	-12.5626	1.3151e-26	9.17026e-22	-0.51821	0.459019	cis
chr5A_493824236	TraesCS1A01G443700.1	-6.73234	2.01208e-10	2.15247e-06	-0.70515	0.195934	trans
chr1B_49108988	TraesCS1A01G443900.1	-6.88573	8.57233e-11	9.83241e-07	-1.01727	0.20313	trans
chr6B_632237699	TraesCS1A01G443900.1	7.68562	8.50146e-13	1.35274e-08	1.73962	0.241029	trans
chr1D_491038576	TraesCS1A01G444300.1	10.8408	1.54817e-21	6.69485e-17	0.71162	0.387198	trans
chr3B_564200685	TraesCS1A01G444800.1	8.73436	1.4043e-15	3.23685e-11	1.05689	0.290858	trans
chr7B_642076977	TraesCS1A01G444800.1	6.84478	1.07767e-10	1.21381e-06	0.65806	0.201206	trans
chr2B_150119336	TraesCS1A01G445000.1	6.77239	1.61191e-10	1.75646e-06	0.40494	0.19781	trans
chr3B_564200685	TraesCS1A01G445000.1	7.87071	2.81998e-13	4.80891e-09	0.58329	0.249843	trans
chr5A_697874836	TraesCS1A01G445000.1	-6.94027	6.31282e-11	7.41781e-07	-0.38421	0.205696	trans
chr7B_633056419	TraesCS1A01G445000.1	-6.90193	7.82905e-11	9.04422e-07	-0.3974	0.203892	trans
chr1A_593283708	TraesCS1A01G445500.1	7.70222	7.70413e-13	1.23362e-08	0.39241	0.24182	cis
chr1A_593399608	TraesCS1A01G445700.1	-13.0973	3.38252e-28	2.70878e-23	-1.00268	0.479777	cis
chr1A_591614047	TraesCS1A01G445700.3	7.2161	1.31694e-11	1.74067e-07	1.30539	0.218724	NA
chr1A_593405914	TraesCS1A01G445700.3	-29.2731	1.50104e-71	4.47646e-65	-1.99123	0.821653	cis
chr1A_593405384	TraesCS1A01G445800.1	-8.03341	1.05814e-13	1.91508e-09	-0.22301	0.257591	cis
chr1D_484415996	TraesCS1A01G445900.1	-7.10739	2.45207e-11	3.09651e-07	-0.17018	0.213581	trans
chr3A_746546449	TraesCS1B01G000600.1	6.78684	1.48774e-10	1.6319e-06	1.00156	0.198487	trans
chr5A_586318238	TraesCS1B01G000600.1	6.4927	7.4632e-10	7.12678e-06	0.84302	0.184765	trans
chr5B_527342919	TraesCS1B01G000600.1	11.1357	2.13654e-22	1.00322e-17	1.05803	0.400008	trans
chr6B_468308090	TraesCS1B01G000600.1	-6.57699	4.72103e-10	4.69794e-06	-0.92364	0.188683	trans
chr7B_80369506	TraesCS1B01G000600.1	-6.65758	3.03744e-10	3.13909e-06	-0.81772	0.19244	trans
chr1B_1253537	TraesCS1B01G000800.3	-11.3207	6.13721e-23	3.03625e-18	-0.76283	0.407941	cis
chr1B_1206519	TraesCS1B01G000800.4	-31.5835	1.15543e-76	5.32126e-70	-1.58941	0.842841	cis
chr1B_1267877	TraesCS1B01G000800.4	6.842	1.09449e-10	1.23129e-06	1.48807	0.201075	cis
chr1B_1206519	TraesCS1B01G000800.5	-13.4045	4.11791e-29	3.56544e-24	-0.62973	0.491361	cis
chr1B_1253537	TraesCS1B01G000900.1	-12.8587	1.73456e-27	1.30724e-22	-0.64909	0.470606	cis
chr1B_1258848	TraesCS1B01G001000.2	-19.7328	1.73382e-47	6.8568e-42	-0.46393	0.676737	cis
chr1B_1431518	TraesCS1B01G001000.2	-6.46514	8.66189e-10	8.1598e-06	-0.60909	0.183487	cis
chr1B_11859136	TraesCS1B01G001100.1	-6.91706	7.19205e-11	8.36438e-07	-0.80123	0.204604	NA
chr1B_1431518	TraesCS1B01G001100.1	-13.1338	2.63368e-28	2.12817e-23	-1.46967	0.481167	cis
chr3B_221979432	TraesCS1B01G001100.1	-7.13302	2.11881e-11	2.70481e-07	-0.82638	0.214792	trans
chr5D_409874387	TraesCS1B01G001100.1	-6.48644	7.72022e-10	7.34959e-06	-0.67143	0.184475	trans
chr6B_233087179	TraesCS1B01G001100.1	-7.14445	1.98491e-11	2.54611e-07	-1.03764	0.215333	trans
chr7A_6509869	TraesCS1B01G001100.1	7.25232	1.06941e-11	1.4346e-07	0.99093	0.22044	trans
chr1B_1431518	TraesCS1B01G001500.1	-11.965	7.76343e-25	4.61171e-20	-0.70086	0.434929	cis
chr1B_1431518	TraesCS1B01G001600.2	-17.3446	1.01811e-40	2.2949e-35	-1.28038	0.617941	cis
chr1B_1422989	TraesCS1B01G001700.1	-23.5951	8.05286e-58	7.37021e-52	-1.64401	0.749572	cis
chr1B_1431210	TraesCS1B01G001800.1	-25.5856	7.88991e-63	1.10721e-56	-0.79764	0.778735	cis
chr1B_1423734	TraesCS1B01G001900.1	14.1341	2.77384e-31	2.879e-26	0.68147	0.517853	cis
chr1B_1489384	TraesCS1B01G002000.1	-11.56	1.21613e-23	6.44072e-19	-0.54815	0.418082	cis
chr1B_1941187	TraesCS1B01G002900.2	-18.5715	3.14397e-44	9.48287e-39	-0.45968	0.649652	cis
chr1B_2100691	TraesCS1B01G003300.1	-16.3948	5.85671e-38	1.05467e-32	-1.21389	0.591019	cis
chr1B_2100691	TraesCS1B01G003300.2	-12.1051	2.9907e-25	1.84473e-20	-0.73065	0.440657	cis
chr2A_650626940	TraesCS1B01G003300.2	6.43923	9.96062e-10	9.26238e-06	0.44514	0.182287	trans
chr2B_546178377	TraesCS1B01G003300.2	6.79278	1.43945e-10	1.58322e-06	0.57417	0.198766	trans
chr7D_72450865	TraesCS1B01G003300.2	-6.84155	1.09728e-10	1.23417e-06	-0.51073	0.201054	trans
chr1B_2100691	TraesCS1B01G003400.1	-22.2242	3.03109e-54	2.08341e-48	-0.86243	0.726436	cis
chr1A_6402199	TraesCS1B01G004000.1	7.55762	1.81e-12	2.74163e-08	0.58709	0.234938	trans
chr1A_3388980	TraesCS1B01G004600.1	7.84922	3.20754e-13	5.42714e-09	0.4116	0.248819	trans
chr1D_246067053	TraesCS1B01G004600.1	6.83685	1.12637e-10	1.26419e-06	0.35874	0.200834	trans
chr2D_379106738	TraesCS1B01G004600.1	7.11155	2.39473e-11	3.02939e-07	0.41092	0.213777	trans
chr3B_821076749	TraesCS1B01G005000.1	7.73144	6.47687e-13	1.04856e-08	0.6531	0.243211	trans
chr5A_475309636	TraesCS1B01G005000.1	6.44587	9.61063e-10	8.96737e-06	1.18545	0.182595	trans
chr1B_3046037	TraesCS1B01G005100.3	-6.4997	7.18561e-10	6.88474e-06	-0.31925	0.18509	cis
chr5B_694036927	TraesCS1B01G005100.3	6.60136	4.13314e-10	4.16094e-06	0.44403	0.189817	trans
chr1B_4226451	TraesCS1B01G005600.1	-19.9359	4.74258e-48	1.9648e-42	-1.06527	0.681201	cis
chr1B_4336039	TraesCS1B01G006500.1	-7.21237	1.34546e-11	1.77566e-07	-0.33126	0.218547	cis
chr1B_4478899	TraesCS1B01G006500.1	-25.1042	1.22631e-61	1.56067e-55	-0.79866	0.772121	cis
chr3B_281416810	TraesCS1B01G006500.1	-7.0428	3.53914e-11	4.34845e-07	-0.65632	0.21053	trans
chr1B_4226451	TraesCS1B01G007100.1	-17.909	2.42572e-42	6.26278e-37	-0.98584	0.632943	cis
chr7D_2881235	TraesCS1B01G007100.1	7.18004	1.6194e-11	2.10824e-07	1.14154	0.217017	trans
chr1B_4226451	TraesCS1B01G007300.1	-29.0307	5.34533e-71	1.51914e-64	-0.5676	0.819204	cis
chr1A_1209986	TraesCS1B01G007700.1	6.75651	1.76023e-10	1.90416e-06	0.6693	0.197066	trans
chr1B_4335636	TraesCS1B01G007700.1	-14.3211	7.7126e-32	8.39502e-27	-0.64997	0.524412	cis
chr1B_4335758	TraesCS1B01G007800.1	-9.41088	1.8981e-17	5.43245e-13	-0.299	0.322564	cis
chr1B_4992893	TraesCS1B01G007800.1	-7.73298	6.41772e-13	1.03955e-08	-0.33623	0.243284	cis
chr7A_13152778	TraesCS1B01G007800.1	-6.47568	8.18247e-10	7.74858e-06	-0.30987	0.183976	trans
chr1B_4477817	TraesCS1B01G008200.1	-14.0429	5.18035e-31	5.25258e-26	-0.78681	0.51462	cis
chr1B_4478899	TraesCS1B01G008500.1	-18.6873	1.47819e-44	4.58463e-39	-0.73245	0.652476	cis
chr2B_158442435	TraesCS1B01G008500.1	-8.50927	5.72026e-15	1.22284e-10	-0.89248	0.280207	trans
chr7A_159563541	TraesCS1B01G008500.1	7.03886	3.61898e-11	4.43908e-07	0.74297	0.210344	trans
chr1B_4517048	TraesCS1B01G008600.1	-13.5989	1.08629e-29	9.87118e-25	-0.5421	0.498558	cis
chr3B_768336272	TraesCS1B01G008600.1	6.59532	4.27175e-10	4.28779e-06	0.2924	0.189536	trans
chr6B_463365269	TraesCS1B01G008600.1	7.07576	2.93548e-11	3.65768e-07	0.26778	0.212086	trans
chr6B_473639192	TraesCS1B01G008600.1	6.68075	2.67417e-10	2.7937e-06	0.20979	0.193522	trans
chr6B_6837642	TraesCS1B01G008600.1	7.60275	1.38765e-12	2.13912e-08	0.34557	0.237085	trans
chr6B_8582016	TraesCS1B01G008600.1	7.67207	9.21194e-13	1.45814e-08	0.35481	0.240385	trans
chr1B_4964163	TraesCS1B01G008800.1	9.3961	2.08777e-17	5.94855e-13	0.40476	0.321877	cis
chr1B_5159672	TraesCS1B01G009800.1	-12.7255	4.3158e-27	3.14218e-22	-0.54835	0.465422	cis
chr2A_535244297	TraesCS1B01G011100.1	-7.24177	1.13635e-11	1.51785e-07	-0.79574	0.21994	trans
chr2A_718834053	TraesCS1B01G011100.1	-6.87415	9.14607e-11	1.04376e-06	-0.73404	0.202586	trans
chr2B_218936924	TraesCS1B01G011100.1	-6.71819	2.17557e-10	2.31216e-06	-0.68742	0.195272	trans
chr2B_748713165	TraesCS1B01G011100.1	-6.42764	1.0602e-09	9.8017e-06	-0.62739	0.181751	trans
chr6B_457168585	TraesCS1B01G011100.1	-6.55727	5.25668e-10	5.18108e-06	-0.64409	0.187765	trans
chr7B_730377720	TraesCS1B01G011100.1	-8.44563	8.48575e-15	1.77585e-10	-0.80449	0.277189	trans
chr1B_5990607	TraesCS1B01G011400.1	-13.126	2.77865e-28	2.24078e-23	-1.06993	0.48087	cis
chr1B_6437889	TraesCS1B01G011400.1	7.14824	1.94248e-11	2.49558e-07	1.10433	0.215512	NA
chr1B_5099051	TraesCS1B01G011500.1	-8.24473	2.92254e-14	5.70277e-10	-0.32919	0.267646	cis
chr1B_6477395	TraesCS1B01G011900.1	20.5048	1.28897e-49	6.10198e-44	0.63702	0.693294	cis
chr1B_6474849	TraesCS1B01G013900.1	-41.4748	6.28884e-96	1.77065e-88	-0.96521	0.902422	cis
chr1B_6474849	TraesCS1B01G014000.1	-28.5474	6.87062e-70	1.77243e-63	-1.05842	0.814177	cis
chr1B_5156467	TraesCS1B01G016400.1	7.85216	3.15149e-13	5.338e-09	0.36634	0.248959	NA
chr1B_5993123	TraesCS1B01G017800.1	-8.72958	1.447e-15	3.32983e-11	-0.98398	0.290633	NA
chr1B_8663544	TraesCS1B01G017800.3	9.25105	5.30151e-17	1.44354e-12	0.60371	0.315124	cis
chr1B_8675351	TraesCS1B01G017900.1	-15.8317	2.62133e-36	4.13669e-31	-0.81954	0.574021	cis
chr2A_719739344	TraesCS1B01G017900.1	-6.68116	2.66815e-10	2.78798e-06	-0.34955	0.193541	trans
chr2A_739869507	TraesCS1B01G017900.1	-6.82245	1.22048e-10	1.36084e-06	-0.4823	0.200158	trans
chr2B_71295892	TraesCS1B01G017900.1	-6.70516	2.33772e-10	2.46963e-06	-0.50336	0.194663	trans
chr2D_317059520	TraesCS1B01G017900.1	-6.47536	8.19672e-10	7.76091e-06	-0.41918	0.183961	trans
chr5B_598298730	TraesCS1B01G017900.1	-6.82173	1.22537e-10	1.36582e-06	-0.47938	0.200124	trans
chr7A_13136975	TraesCS1B01G017900.1	-6.64621	3.23311e-10	3.32392e-06	-0.4007	0.191909	trans
chr1B_8675351	TraesCS1B01G018900.1	-8.72042	1.5325e-15	3.51594e-11	-0.93885	0.2902	cis
chr7B_26677232	TraesCS1B01G018900.1	-6.43282	1.03103e-09	9.55661e-06	-0.65815	0.18199	trans
chr1B_8675351	TraesCS1B01G019100.2	-12.1759	1.84585e-25	1.16051e-20	-1.10275	0.443532	cis
chr3B_741648594	TraesCS1B01G019100.2	-6.45461	9.16849e-10	8.59255e-06	-0.68831	0.182999	trans
chr3B_753583333	TraesCS1B01G019100.2	-6.71764	2.18226e-10	2.31875e-06	-0.7349	0.195246	trans
chr3B_77643807	TraesCS1B01G019100.2	-7.91325	2.18433e-13	3.78379e-09	-0.79138	0.251869	trans
chr6A_25635157	TraesCS1B01G019100.2	-6.4357	1.01518e-09	9.42309e-06	-0.56106	0.182124	trans
chr7B_26288861	TraesCS1B01G019100.2	-7.75114	5.76068e-13	9.39411e-09	-0.82634	0.244149	trans
chr1B_9081410	TraesCS1B01G019200.2	-8.3276	1.75747e-14	3.5302e-10	-0.38221	0.271585	cis
chr1B_9081410	TraesCS1B01G019200.4	-8.21276	3.55396e-14	6.85737e-10	-0.42912	0.266126	cis
chr1B_9427209	TraesCS1B01G019800.1	-7.186	1.56511e-11	2.04249e-07	-0.29939	0.217299	cis
chr6B_718368747	TraesCS1B01G019800.1	6.73039	2.03384e-10	2.17387e-06	0.67543	0.195843	trans
chr1B_9844337	TraesCS1B01G020600.1	-24.6366	1.8117e-60	2.07364e-54	-1.79709	0.765437	cis
chr1B_10075970	TraesCS1B01G020700.1	-6.72126	2.13909e-10	2.27673e-06	-0.46792	0.195416	cis
chr1B_9844337	TraesCS1B01G020700.1	-18.4101	9.02707e-44	2.61978e-38	-0.87604	0.645668	cis
chr1B_9711621	TraesCS1B01G020700.2	8.32777	1.75571e-14	3.52685e-10	0.30515	0.271593	cis
chr1B_9844337	TraesCS1B01G020700.3	-20.6692	4.57942e-50	2.24673e-44	-1.26677	0.696681	cis
chr1B_9558124	TraesCS1B01G020700.4	-8.72566	1.48301e-15	3.40838e-11	-0.43109	0.290448	cis
chr1B_9646057	TraesCS1B01G020900.1	18.0724	8.26787e-43	2.22051e-37	0.63519	0.637154	cis
chr1B_11859136	TraesCS1B01G021300.2	-9.82761	1.26955e-18	4.11827e-14	-0.79948	0.341784	NA
chr1B_9711366	TraesCS1B01G021300.2	7.90171	2.34119e-13	4.0384e-09	0.31273	0.251319	cis
chr5A_8132485	TraesCS1B01G021300.2	-7.79324	4.48222e-13	7.42548e-09	-0.71421	0.246154	trans
chr5B_22121907	TraesCS1B01G021300.2	7.33245	6.73333e-12	9.33294e-08	0.59565	0.22424	trans
chr1B_10014838	TraesCS1B01G022000.1	-8.76366	1.16838e-15	2.71963e-11	-0.18146	0.292242	cis
chr2B_694532826	TraesCS1B01G022000.1	-7.17856	1.63323e-11	2.12499e-07	-0.42737	0.216947	trans
chr6A_610672177	TraesCS1B01G022000.1	6.74316	1.89524e-10	2.03763e-06	0.42444	0.196441	trans
chr1B_10016489	TraesCS1B01G022100.1	-29.0622	4.52975e-71	1.30005e-64	-0.66221	0.819525	cis
chr1B_10111721	TraesCS1B01G022100.1	-6.59543	4.26911e-10	4.28534e-06	-0.45697	0.189541	cis
chr1B_10086248	TraesCS1B01G022300.1	-20.244	6.69869e-49	2.99854e-43	-1.70847	0.687824	cis
chr1B_10075970	TraesCS1B01G022400.1	-10.5271	1.25743e-20	4.98381e-16	-1.03533	0.373359	cis
chr1D_7921403	TraesCS1B01G022400.1	14.0387	5.33214e-31	5.40049e-26	1.21936	0.51447	trans
chr1B_10111721	TraesCS1B01G022700.1	-12.8211	2.24273e-27	1.67379e-22	-0.49547	0.46915	cis
chr1B_11859136	TraesCS1B01G022700.1	-10.1406	1.62736e-19	5.77979e-15	-0.67011	0.356027	NA
chr5A_8132485	TraesCS1B01G022700.1	-6.53612	5.89751e-10	5.75291e-06	-0.51094	0.186782	trans
chr1B_10103946	TraesCS1B01G022800.1	-19.7194	1.88915e-47	7.44763e-42	-0.91391	0.676439	cis
chr6B_521032166	TraesCS1B01G022800.1	-7.09021	2.70404e-11	3.39019e-07	-0.8328	0.212768	trans
chr1B_10204650	TraesCS1B01G022900.1	-42.7046	4.58377e-98	1.61312e-90	-1.00808	0.907448	cis
chr1B_12356228	TraesCS1B01G022900.1	-7.15829	1.83406e-11	2.36624e-07	-0.57493	0.215987	NA
chr1B_12942150	TraesCS1B01G023000.2	-9.91991	6.94055e-19	2.31346e-14	-0.55083	0.346002	NA
chr1B_11181532	TraesCS1B01G023800.1	-10.7611	2.64019e-21	1.11594e-16	-0.78511	0.3837	cis
chr1B_11410448	TraesCS1B01G023800.1	-9.22853	6.12393e-17	1.65556e-12	-0.54275	0.314073	cis
chr1B_11859136	TraesCS1B01G024300.1	-12.5792	1.17417e-26	8.22294e-22	-0.97387	0.459674	cis
chr3B_586525604	TraesCS1B01G024300.1	6.61189	3.90184e-10	3.94729e-06	0.4989	0.190308	trans
chr5B_562417213	TraesCS1B01G024300.1	6.93165	6.62643e-11	7.75638e-07	0.79161	0.20529	trans
chr6B_468309292	TraesCS1B01G024300.1	-7.41913	4.07038e-12	5.84114e-08	-0.68336	0.228355	trans
chr7D_602173410	TraesCS1B01G024300.1	-7.31485	7.45523e-12	1.026e-07	-0.65983	0.223405	trans
chr1B_11181532	TraesCS1B01G024500.1	-7.70833	7.42986e-13	1.19251e-08	-0.68175	0.242111	cis
chr1B_11859136	TraesCS1B01G024500.1	-13.3736	5.08865e-29	4.37135e-24	-1.41159	0.490208	cis
chr1B_11861314	TraesCS1B01G024500.1	-10.4353	2.31546e-20	8.94663e-16	-0.54744	0.369268	cis
chr5B_22121907	TraesCS1B01G024500.1	6.72058	2.14704e-10	2.28448e-06	0.81972	0.195384	trans
chr6A_496099595	TraesCS1B01G024500.1	-6.66303	2.94789e-10	3.05434e-06	-0.86375	0.192694	trans
chr6B_4489336	TraesCS1B01G024500.1	-6.4905	7.55263e-10	7.20426e-06	-0.73093	0.184663	trans
chr1B_11860008	TraesCS1B01G024600.1	-28.5228	7.82736e-70	2.0088e-63	-0.5739	0.813916	cis
chr1B_13013956	TraesCS1B01G024600.1	7.33829	6.50951e-12	9.04421e-08	0.46106	0.224517	NA
chr1B_9638143	TraesCS1B01G024800.1	-7.07068	3.02135e-11	3.75674e-07	-0.86929	0.211846	NA
chr1B_10075970	TraesCS1B01G024900.1	-6.58308	4.56688e-10	4.55761e-06	-0.60051	0.188966	NA
chr1B_11859541	TraesCS1B01G024900.1	-15.7457	4.69145e-36	7.26153e-31	-1.04585	0.571357	cis
chr1B_24636361	TraesCS1B01G029100.1	-8.61193	3.02008e-15	6.68248e-11	-0.39042	0.28507	NA
chr1B_14855033	TraesCS1B01G029900.1	7.7141	7.17969e-13	1.15484e-08	0.28868	0.242385	cis
chr1B_14846136	TraesCS1B01G030000.1	-29.9092	5.52797e-73	1.85748e-66	-0.8968	0.827867	cis
chr1B_15240605	TraesCS1B01G030000.1	-7.09723	2.59811e-11	3.26711e-07	-0.53107	0.2131	cis
chr1B_14855033	TraesCS1B01G030700.1	7.17429	1.67366e-11	2.1738e-07	0.51758	0.216744	cis
chr1B_15171336	TraesCS1B01G030700.1	-12.9851	7.29593e-28	5.67805e-23	-1.14137	0.475484	cis
chr2B_6338708	TraesCS1B01G030700.1	-6.78778	1.48e-10	1.6241e-06	-0.75807	0.198531	trans
chr1B_15171336	TraesCS1B01G030800.1	-17.813	4.57218e-42	1.14985e-36	-0.6523	0.63044	cis
chr7D_602173410	TraesCS1B01G030800.1	-6.6717	2.81063e-10	2.92414e-06	-0.44953	0.193099	trans
chr1B_15286407	TraesCS1B01G031000.1	-7.91788	2.12444e-13	3.68667e-09	-0.31563	0.252089	cis
chr1B_14845572	TraesCS1B01G031100.1	-15.8092	3.05128e-36	4.79066e-31	-0.56609	0.573328	cis
chr1B_14912574	TraesCS1B01G031100.1	6.68763	2.5748e-10	2.69842e-06	0.4266	0.193844	cis
chr1B_24636361	TraesCS1B01G031500.1	-8.5881	3.50378e-15	7.69056e-11	-0.42333	0.283942	NA
chr7B_730377720	TraesCS1B01G031500.1	-6.7237	2.11046e-10	2.24878e-06	-0.38022	0.19553	trans
chr1B_15448151	TraesCS1B01G031600.1	-8.46001	7.7632e-15	1.63269e-10	-0.29506	0.277871	cis
chr1B_24636361	TraesCS1B01G031600.1	-12.1303	2.51777e-25	1.56365e-20	-0.78352	0.441684	NA
chr1B_15745304	TraesCS1B01G032500.1	-18.7384	1.05943e-44	3.32554e-39	-0.40765	0.653715	cis
chr1A_12587164	TraesCS1B01G032700.2	-9.76978	1.85183e-18	5.90626e-14	-0.83401	0.339133	trans
chr1B_16216344	TraesCS1B01G033100.1	-8.99447	2.72178e-16	6.82888e-12	-1.32188	0.303111	cis
chr1B_16217136	TraesCS1B01G033100.1	-20.1184	1.48516e-48	6.45622e-43	-1.51042	0.685146	cis
chr1A_471695275	TraesCS1B01G033900.1	7.3049	7.89662e-12	1.08227e-07	0.49096	0.222933	trans
chr2B_432798368	TraesCS1B01G033900.1	-6.94452	6.16384e-11	7.25631e-07	-0.568	0.205896	trans
chr3B_781050117	TraesCS1B01G033900.1	-6.71402	2.22624e-10	2.36144e-06	-0.53842	0.195077	trans
chr5B_595019984	TraesCS1B01G033900.1	6.81276	1.28815e-10	1.42981e-06	0.54923	0.199703	trans
chr5D_51632721	TraesCS1B01G033900.1	6.49797	7.25303e-10	6.94357e-06	0.41246	0.18501	trans
chr3A_11394821	TraesCS1B01G034200.1	6.97087	5.31419e-11	6.32874e-07	0.781	0.207137	trans
chr3A_20014394	TraesCS1B01G034200.1	7.88868	2.53177e-13	4.34605e-09	1.04299	0.250699	trans
chr3A_532038026	TraesCS1B01G034200.1	6.76985	1.63477e-10	1.77932e-06	0.76373	0.197691	trans
chr5B_703176281	TraesCS1B01G034200.1	-7.57797	1.60575e-12	2.45158e-08	-0.81471	0.235906	trans
chr7A_699296230	TraesCS1B01G034200.1	6.91939	7.0986e-11	8.26396e-07	0.76175	0.204713	trans
chr1B_17892137	TraesCS1B01G034700.1	-7.51409	2.33698e-12	3.47937e-08	-0.4509	0.232868	NA
chr1B_16926162	TraesCS1B01G034900.1	7.38388	4.99698e-12	7.07027e-08	0.40566	0.226681	cis
chr1B_345396186	TraesCS1B01G034900.1	6.68949	2.54857e-10	2.67323e-06	0.87739	0.19393	NA
chr2A_36374756	TraesCS1B01G034900.1	6.49661	7.3068e-10	6.99066e-06	0.55749	0.184947	trans
chr2B_646971692	TraesCS1B01G034900.1	-7.14406	1.98932e-11	2.55135e-07	-0.9792	0.215315	trans
chr2D_15529063	TraesCS1B01G034900.1	6.70382	2.35514e-10	2.48638e-06	0.58196	0.1946	trans
chr3A_670602558	TraesCS1B01G034900.1	6.60241	4.10937e-10	4.13911e-06	0.69016	0.189867	trans
chr4A_683877105	TraesCS1B01G034900.1	7.20201	1.42782e-11	1.87602e-07	0.61315	0.218057	trans
chr7A_10192125	TraesCS1B01G034900.1	8.6146	2.97025e-15	6.57791e-11	0.86082	0.285196	trans
chr1B_17380697	TraesCS1B01G035500.1	-14.14	2.66556e-31	2.77067e-26	-0.36726	0.518058	cis
chr1B_17380697	TraesCS1B01G035600.1	-18.2733	2.21137e-43	6.21628e-38	-0.45909	0.642247	cis
chr1B_17890252	TraesCS1B01G036300.1	12.8682	1.6251e-27	1.22789e-22	0.87923	0.470974	cis
chr1B_564315701	TraesCS1B01G036300.1	6.85682	1.00761e-10	1.14104e-06	0.44153	0.201772	NA
chr1D_473348514	TraesCS1B01G036300.1	8.20678	3.68622e-14	7.09607e-10	0.53693	0.265841	trans
chr2A_504105544	TraesCS1B01G036300.1	6.46634	8.60586e-10	8.11176e-06	0.40784	0.183543	trans
chr2A_748083047	TraesCS1B01G036300.1	6.52988	6.10057e-10	5.93269e-06	0.40528	0.186492	trans
chr2B_783656575	TraesCS1B01G036300.1	8.81737	8.335e-16	1.97466e-11	0.58909	0.294776	trans
chr2B_794326446	TraesCS1B01G036300.1	7.20898	1.37191e-11	1.80778e-07	0.47512	0.218387	trans
chr2B_79521070	TraesCS1B01G036300.1	6.68668	2.58835e-10	2.71139e-06	0.46171	0.193799	trans
chr3B_780240122	TraesCS1B01G036300.1	-6.9425	6.23437e-11	7.33277e-07	-0.45946	0.205801	trans
chr4A_608276234	TraesCS1B01G036300.1	6.93357	6.55519e-11	7.67936e-07	0.44155	0.205381	trans
chr4B_609595780	TraesCS1B01G036300.1	8.08277	7.84524e-14	1.44526e-09	0.56224	0.259941	trans
chr5A_617496644	TraesCS1B01G036300.1	-6.9759	5.16547e-11	6.16516e-07	-0.44072	0.207375	trans
chr6A_522625630	TraesCS1B01G036300.1	-9.41131	1.89281e-17	5.41801e-13	-0.72493	0.322584	trans
chr6A_617935793	TraesCS1B01G036300.1	8.04121	1.00937e-13	1.83201e-09	0.56728	0.257962	trans
chr6B_29681144	TraesCS1B01G036300.1	8.77681	1.0757e-15	2.51462e-11	0.60146	0.292863	trans
chr6B_521505712	TraesCS1B01G036300.1	-6.96501	5.49265e-11	6.52423e-07	-0.42874	0.206861	trans
chr6D_1533533	TraesCS1B01G036300.1	6.79941	1.3874e-10	1.53056e-06	0.45591	0.199077	trans
chr6D_5080764	TraesCS1B01G036300.1	6.87399	9.15445e-11	1.04465e-06	0.38837	0.202578	trans
chr7A_206577527	TraesCS1B01G036300.1	-6.86061	9.86537e-11	1.11912e-06	-0.43266	0.201949	trans
chr7A_607550147	TraesCS1B01G036300.1	7.08902	2.72231e-11	3.41146e-07	0.43011	0.212712	trans
chr7D_546767361	TraesCS1B01G036300.1	6.58739	4.46066e-10	4.46052e-06	0.40355	0.189167	trans
chr1B_15168213	TraesCS1B01G036700.1	7.09606	2.61547e-11	3.28733e-07	0.37375	0.213045	NA
chr7A_24956381	TraesCS1B01G036700.1	8.04464	9.88567e-14	1.79649e-09	0.4268	0.258126	trans
chr1B_17623214	TraesCS1B01G036900.1	-22.5404	4.44341e-55	3.26375e-49	-1.12141	0.732015	cis
chr1B_17732505	TraesCS1B01G037100.1	-18.9344	2.96592e-45	9.75075e-40	-1.34173	0.65841	cis
chr2A_60115856	TraesCS1B01G037100.1	-6.72843	2.05596e-10	2.19557e-06	-0.90758	0.195752	trans
chr3A_688896245	TraesCS1B01G037100.1	-7.0324	3.75398e-11	4.59191e-07	-0.98401	0.210039	trans
chr6B_465674246	TraesCS1B01G037100.1	-6.50205	7.09482e-10	6.80523e-06	-0.93511	0.185199	trans
chr7B_667309404	TraesCS1B01G037100.1	-6.51272	6.69607e-10	6.45576e-06	-1.08001	0.185695	trans
chr1B_13245762	TraesCS1B01G037700.1	-6.75806	1.74514e-10	1.88921e-06	-0.43184	0.197139	NA
chr1B_17818186	TraesCS1B01G037700.1	-9.15933	9.53225e-17	2.52103e-12	-0.45404	0.310839	cis
chr1B_19234296	TraesCS1B01G037700.1	6.46399	8.71599e-10	8.20616e-06	0.44345	0.183434	NA
chr1B_24636361	TraesCS1B01G037700.1	-8.46541	7.50796e-15	1.58193e-10	-0.88824	0.278127	NA
chr1B_24636361	TraesCS1B01G037900.2	-8.74635	1.30253e-15	3.01457e-11	-0.38492	0.291425	NA
chr1B_17817015	TraesCS1B01G038000.1	-10.1296	1.75009e-19	6.19667e-15	-0.5917	0.355528	cis
chr1B_18681321	TraesCS1B01G038000.1	-12.9607	8.62065e-28	6.66806e-23	-0.62279	0.474548	cis
chr1B_20054040	TraesCS1B01G038100.1	-21.448	3.56022e-52	2.06269e-46	-1.48675	0.712081	NA
chr1B_18681321	TraesCS1B01G038700.1	-18.9561	2.5768e-45	8.51372e-40	-1.58982	0.658925	cis
chr1B_18681321	TraesCS1B01G038800.1	-21.5712	1.66196e-52	9.89177e-47	-1.2016	0.714425	cis
chr1B_121844714	TraesCS1B01G039300.1	7.52281	2.22049e-12	3.31712e-08	0.50436	0.233283	NA
chr1B_673642011	TraesCS1B01G039300.1	6.62343	3.66294e-10	3.72587e-06	0.36071	0.190847	NA
chr6A_608862758	TraesCS1B01G039300.1	-6.5056	6.95946e-10	6.68659e-06	-0.35	0.185364	trans
chr1B_20588030	TraesCS1B01G041200.1	-19.9181	5.31196e-48	2.19034e-42	-0.90891	0.680813	cis
chr2A_27538920	TraesCS1B01G041200.1	6.63295	3.4769e-10	3.55244e-06	0.62344	0.19129	trans
chr1B_20588030	TraesCS1B01G041300.1	-13.1281	2.73883e-28	2.20989e-23	-0.88217	0.48095	cis
chr1B_20588936	TraesCS1B01G041300.1	-10.3203	4.9638e-20	1.85622e-15	-0.46846	0.364122	cis
chr1B_17815857	TraesCS1B01G041900.1	-7.5444	1.95617e-12	2.94802e-08	-0.45725	0.23431	NA
chr1B_21841831	TraesCS1B01G041900.1	-9.27666	4.4988e-17	1.23485e-12	-0.63287	0.316318	cis
chr1B_24636361	TraesCS1B01G041900.1	-7.25904	1.02878e-11	1.38402e-07	-0.63583	0.220759	NA
chr1B_22074432	TraesCS1B01G042000.1	-6.94779	6.05154e-11	7.13408e-07	-0.18535	0.20605	cis
chr1B_22205990	TraesCS1B01G042000.1	-13.1791	1.93047e-28	1.57745e-23	-0.48369	0.482887	cis
chr1B_32766585	TraesCS1B01G042000.1	-6.57813	4.69175e-10	4.6713e-06	-0.22694	0.188736	NA
chr2D_27782047	TraesCS1B01G042000.1	-6.46068	8.87284e-10	8.34013e-06	-0.34743	0.183281	trans
chr1B_22205990	TraesCS1B01G043200.1	-7.42427	3.95034e-12	5.68002e-08	-1.26484	0.228599	cis
chr1B_22074432	TraesCS1B01G043600.1	-7.80884	4.0836e-13	6.80562e-09	-0.55248	0.246896	NA
chr1B_22205990	TraesCS1B01G043600.1	-11.4441	2.66518e-23	1.36475e-18	-1.21833	0.413188	NA
chr1B_23982640	TraesCS1B01G043600.1	-6.5103	6.78457e-10	6.53347e-06	-0.50331	0.185582	cis
chr1B_11859136	TraesCS1B01G044100.1	-6.79574	1.41594e-10	1.55946e-06	-0.31226	0.198905	NA
chr1B_22205990	TraesCS1B01G044300.1	-8.8239	7.99919e-16	1.89911e-11	-0.58303	0.295084	NA
chr1B_24292990	TraesCS1B01G044300.1	-13.9491	9.85024e-31	9.7579e-26	-0.6405	0.511271	cis
chr1B_17792950	TraesCS1B01G044500.2	-6.83163	1.15962e-10	1.29847e-06	-0.39787	0.200589	NA
chr1B_20048352	TraesCS1B01G044500.2	-7.0189	4.05202e-11	4.92784e-07	-0.41102	0.209402	NA
chr1B_24636361	TraesCS1B01G044500.2	-25.0143	2.05346e-61	2.56285e-55	-0.95661	0.770856	cis
chr1B_18385974	TraesCS1B01G044800.1	-8.88061	5.59452e-16	1.35274e-11	-0.33948	0.297756	NA
chr1B_25112917	TraesCS1B01G045300.1	-16.3423	8.3356e-38	1.48242e-32	-0.63866	0.589469	cis
chr2B_739985478	TraesCS1B01G045700.1	7.37941	5.12831e-12	7.24334e-08	0.4466	0.226469	trans
chr3B_741598345	TraesCS1B01G045700.1	7.13137	2.13885e-11	2.72847e-07	0.46093	0.214714	trans
chr5B_294273518	TraesCS1B01G045700.1	7.58947	1.50058e-12	2.30141e-08	0.48755	0.236454	trans
chr1B_106898321	TraesCS1B01G046200.1	-6.59737	4.22406e-10	4.24407e-06	-0.54624	0.189632	NA
chr1B_26137088	TraesCS1B01G046200.1	-12.9583	8.76784e-28	6.77753e-23	-0.87471	0.474453	cis
chr1B_26185562	TraesCS1B01G046200.1	9.60409	5.44134e-18	1.65186e-13	0.45639	0.331509	cis
chr1B_24636361	TraesCS1B01G046300.1	-6.66507	2.91495e-10	3.02298e-06	-0.7071	0.19279	NA
chr1B_22205990	TraesCS1B01G046300.2	-6.74715	1.85384e-10	1.99674e-06	-0.57256	0.196628	NA
chr1B_26186660	TraesCS1B01G046800.1	-6.43869	9.98999e-10	9.28726e-06	-0.47708	0.182262	cis
chr1B_26620731	TraesCS1B01G046800.1	11.9488	8.67172e-25	5.12763e-20	0.57371	0.43426	cis
chr1B_28038308	TraesCS1B01G047900.1	-8.63431	2.6265e-15	5.85542e-11	-0.35222	0.286129	cis
chr1B_28165744	TraesCS1B01G048100.1	-8.92216	4.30279e-16	1.0547e-11	-0.26646	0.299712	cis
chr2B_164641634	TraesCS1B01G048100.1	-6.96468	5.50281e-11	6.53538e-07	-0.41194	0.206846	trans
chr4A_597839101	TraesCS1B01G048100.1	7.13323	2.1162e-11	2.70172e-07	0.44991	0.214802	trans
chr7A_205218313	TraesCS1B01G048100.1	-6.99754	4.57195e-11	5.50894e-07	-0.40606	0.208394	trans
chr7A_260878541	TraesCS1B01G048100.1	-7.3436	6.31241e-12	8.78933e-08	-0.47492	0.224769	trans
chr7A_728330082	TraesCS1B01G048100.1	8.10033	7.05154e-14	1.30733e-09	0.45935	0.260777	trans
chr2B_741999526	TraesCS1B01G048200.1	6.61609	3.81311e-10	3.86502e-06	0.31078	0.190504	trans
chr2B_801020919	TraesCS1B01G048200.1	-8.16713	4.69576e-14	8.9172e-10	-0.48892	0.263955	trans
chr4A_597839101	TraesCS1B01G048200.1	6.62802	3.57201e-10	3.64127e-06	0.32467	0.191061	trans
chr4B_23409374	TraesCS1B01G048200.1	8.30984	1.96023e-14	3.91264e-10	0.40745	0.270741	trans
chr5A_26116128	TraesCS1B01G048200.1	7.6029	1.38638e-12	2.13729e-08	0.28252	0.237093	trans
chr1B_554611900	TraesCS1B01G048300.1	6.48417	7.81561e-10	7.43199e-06	0.38104	0.184369	NA
chr7B_60029554	TraesCS1B01G048300.1	6.70948	2.28275e-10	2.41625e-06	0.32819	0.194865	trans
chr1B_136313289	TraesCS1B01G048800.1	-6.53862	5.81785e-10	5.68275e-06	-0.68502	0.186898	NA
chr1B_28563888	TraesCS1B01G048800.1	-19.3926	1.53731e-46	5.61858e-41	-0.76527	0.669082	cis
chr1B_29821613	TraesCS1B01G049900.1	-6.73767	1.95362e-10	2.09514e-06	-0.87373	0.196184	cis
chr1B_29824084	TraesCS1B01G049900.1	-28.4506	1.14908e-69	2.91252e-63	-1.30252	0.813148	cis
chr1B_36274206	TraesCS1B01G049900.1	-7.71644	7.08069e-13	1.13988e-08	-0.49342	0.242497	NA
chr1B_39592045	TraesCS1B01G049900.1	7.11441	2.35596e-11	2.98388e-07	0.55876	0.213912	NA
chr2B_6747844	TraesCS1B01G049900.1	7.25994	1.02349e-11	1.37741e-07	0.83903	0.220801	trans
chr1B_24636361	TraesCS1B01G050200.2	-8.56529	4.03835e-15	8.79582e-11	-0.58991	0.282862	NA
chr1B_30399150	TraesCS1B01G050200.2	-9.06863	1.69925e-16	4.36636e-12	-0.29121	0.306591	cis
chr1B_30730796	TraesCS1B01G050600.1	-8.41224	1.04314e-14	2.15849e-10	-0.57034	0.275604	cis
chr5A_688786306	TraesCS1B01G051400.1	7.18556	1.56905e-11	2.04726e-07	0.44631	0.217278	trans
chr5A_708183296	TraesCS1B01G051400.1	12.4979	2.04646e-26	1.4033e-21	0.8603	0.456456	trans
chr7B_648171959	TraesCS1B01G051400.1	7.36196	5.67512e-12	7.96048e-08	0.61537	0.22564	trans
chr1B_136313289	TraesCS1B01G051700.2	-6.42369	1.08295e-09	9.99145e-06	-0.43272	0.181568	NA
chr1B_24636361	TraesCS1B01G051700.2	-8.42736	9.50053e-15	1.976e-10	-0.51719	0.276322	NA
chr2B_785951692	TraesCS1B01G051700.2	-6.42365	1.08317e-09	9.99325e-06	-0.4297	0.181566	trans
chr7D_602173410	TraesCS1B01G051700.2	-7.80783	4.10832e-13	6.84439e-09	-0.48166	0.246848	trans
chr1B_32766585	TraesCS1B01G052400.2	-28.9459	8.35164e-71	2.33613e-64	-1.06406	0.818335	cis
chr6B_18944566	TraesCS1B01G052400.2	-6.45653	9.0737e-10	8.51179e-06	-0.6479	0.183088	trans
chr1A_29813000	TraesCS1B01G052600.1	-7.26911	9.70849e-12	1.31159e-07	-0.30235	0.221236	trans
chr5B_14498239	TraesCS1B01G052600.1	6.46035	8.88875e-10	8.35374e-06	0.25113	0.183265	trans
chr1B_33948458	TraesCS1B01G052700.1	-12.4784	2.33913e-26	1.59568e-21	-0.924	0.455679	cis
chr1B_33982745	TraesCS1B01G053400.1	-18.4182	8.56102e-44	2.48896e-38	-0.48924	0.645869	cis
chr1B_24636361	TraesCS1B01G053500.1	-7.71232	7.25606e-13	1.16635e-08	-0.54625	0.2423	NA
chr1B_33982745	TraesCS1B01G053500.1	-10.5416	1.14211e-20	4.54464e-16	-0.44428	0.374001	cis
chr6B_233087179	TraesCS1B01G053500.1	-6.65364	3.10381e-10	3.20199e-06	-0.62275	0.192256	trans
chr1B_136313289	TraesCS1B01G053600.1	-8.44922	8.29943e-15	1.73896e-10	-0.64371	0.277359	NA
chr1B_32766585	TraesCS1B01G053600.1	-13.5282	1.76408e-29	1.57483e-24	-0.55152	0.495951	NA
chr6B_233087179	TraesCS1B01G053600.1	-6.44431	9.69183e-10	9.036e-06	-0.64751	0.182522	trans
chr1B_33982745	TraesCS1B01G055100.1	-9.94126	6.03438e-19	2.02407e-14	-0.58646	0.346976	NA
chr1B_32766585	TraesCS1B01G055200.1	-9.33441	3.10504e-17	8.6797e-13	-0.40271	0.319009	NA
chr1B_33982745	TraesCS1B01G055400.1	-7.86096	2.98971e-13	5.0802e-09	-0.39015	0.249378	NA
chr1B_38116326	TraesCS1B01G055400.1	-12.7079	4.86662e-27	3.52722e-22	-0.47421	0.464736	cis
chr1B_136313289	TraesCS1B01G055900.1	-9.15427	9.84481e-17	2.59936e-12	-0.71115	0.310602	NA
chr1B_32766585	TraesCS1B01G055900.1	-8.64488	2.45863e-15	5.50161e-11	-0.43771	0.286629	NA
chr1B_38910896	TraesCS1B01G055900.1	-15.1184	3.33058e-34	4.44118e-29	-0.54932	0.551338	cis
chr1B_39576835	TraesCS1B01G056400.2	-13.7572	3.66992e-30	3.46654e-25	-0.59111	0.504345	cis
chr1B_40724097	TraesCS1B01G056400.2	6.85498	1.01804e-10	1.15187e-06	0.75308	0.201685	NA
chr1B_11859136	TraesCS1B01G056700.1	-7.69965	7.82266e-13	1.25137e-08	-0.56236	0.241697	NA
chr3B_24053480	TraesCS1B01G056700.1	-6.52278	6.34047e-10	6.14422e-06	-0.5167	0.186162	trans
chr5B_22121907	TraesCS1B01G056700.1	6.62955	3.54231e-10	3.61346e-06	0.45999	0.191132	trans
chr5D_409874387	TraesCS1B01G056700.1	-7.46691	3.08023e-12	4.50329e-08	-0.48481	0.230625	trans
chr6A_615812766	TraesCS1B01G056700.1	-6.92629	6.82892e-11	7.97402e-07	-0.43982	0.205038	trans
chr6B_233087179	TraesCS1B01G056700.1	-9.81106	1.4145e-18	4.56628e-14	-0.84327	0.341026	trans
chr7A_575755314	TraesCS1B01G056700.1	-6.60754	3.99585e-10	4.03419e-06	-0.52154	0.190105	trans
chr1B_41090499	TraesCS1B01G057100.1	7.84079	3.3735e-13	5.68966e-09	0.17776	0.248418	NA
chr1B_136313289	TraesCS1B01G057800.3	-8.2262	3.27346e-14	6.3462e-10	-0.56829	0.266765	NA
chr1B_24636361	TraesCS1B01G057800.3	-7.56255	1.75824e-12	2.66822e-08	-0.51695	0.235173	NA
chr2B_793171237	TraesCS1B01G057800.3	-6.47091	8.39631e-10	7.93222e-06	-0.42827	0.183755	trans
chr3B_24053480	TraesCS1B01G057800.3	-7.46654	3.08683e-12	4.51233e-08	-0.54335	0.230608	trans
chr5B_22121907	TraesCS1B01G057800.3	7.24399	1.1219e-11	1.49991e-07	0.46633	0.220045	trans
chr6A_26933065	TraesCS1B01G057800.3	-7.21977	1.28949e-11	1.70695e-07	-0.49296	0.218898	trans
chr6A_615812766	TraesCS1B01G057800.3	-6.63743	3.39247e-10	3.47337e-06	-0.40159	0.1915	trans
chr6B_233087179	TraesCS1B01G057800.3	-10.5927	8.12445e-21	3.27801e-16	-0.83689	0.37627	trans
chr4A_608826243	TraesCS1B01G057900.1	-7.15343	1.88573e-11	2.42804e-07	-0.56409	0.215757	trans
chr6B_233087179	TraesCS1B01G057900.1	-7.20948	1.36798e-11	1.80299e-07	-0.72839	0.21841	trans
chr1B_508047627	TraesCS1B01G058600.2	-7.50794	2.4228e-12	3.5987e-08	-0.40693	0.232575	NA
chr4A_610639442	TraesCS1B01G058600.2	-6.49208	7.48808e-10	7.14841e-06	-0.314	0.184737	trans
chr1B_32766585	TraesCS1B01G059000.1	-7.37962	5.12201e-12	7.23499e-08	-0.58162	0.226479	NA
chr1B_40301853	TraesCS1B01G059000.1	7.68576	8.49452e-13	1.3517e-08	0.58772	0.241036	NA
chr1B_41642828	TraesCS1B01G059000.1	-17.1431	3.89552e-40	8.38448e-35	-0.87046	0.612407	cis
chr1B_563008538	TraesCS1B01G059100.2	6.94759	6.05847e-11	7.14164e-07	0.86548	0.206041	NA
chr6A_26932010	TraesCS1B01G059100.2	-6.7988	1.39208e-10	1.53529e-06	-0.57866	0.199048	trans
chr6A_496552572	TraesCS1B01G059100.2	-6.51625	6.56896e-10	6.34499e-06	-0.60728	0.185859	trans
chr6B_468309292	TraesCS1B01G059100.2	-6.48335	7.85027e-10	7.46203e-06	-0.58755	0.184332	trans
chr1B_625313474	TraesCS1B01G059800.1	-7.26459	9.96453e-12	1.34357e-07	-0.50984	0.221021	NA
chr2A_79310316	TraesCS1B01G059800.1	6.6715	2.81374e-10	2.92712e-06	0.26264	0.19309	trans
chr2B_23717207	TraesCS1B01G059800.1	-6.59814	4.20631e-10	4.22785e-06	-0.40151	0.189668	trans
chr3A_22807657	TraesCS1B01G059800.1	-6.55884	5.21194e-10	5.14146e-06	-0.23819	0.187838	trans
chr5A_660206715	TraesCS1B01G059800.1	-13.5835	1.20731e-29	1.09271e-24	-0.66602	0.497991	trans
chr6A_26260142	TraesCS1B01G059800.1	-6.49801	7.25144e-10	6.94218e-06	-0.3327	0.185012	trans
chr6B_135110896	TraesCS1B01G059800.1	6.7674	1.65716e-10	1.80165e-06	0.275	0.197576	trans
chr6B_659234780	TraesCS1B01G059800.1	-7.00434	4.39951e-11	5.3166e-07	-0.27495	0.208715	trans
chr6D_8812975	TraesCS1B01G059800.1	-6.93376	6.54814e-11	7.67173e-07	-0.38347	0.20539	trans
chr7A_28258108	TraesCS1B01G059800.1	-6.54911	5.49522e-10	5.39503e-06	-0.24526	0.187386	trans
chr7B_703925952	TraesCS1B01G059800.1	-6.91128	7.42917e-11	8.61813e-07	-0.28159	0.204332	trans
chr1B_41744471	TraesCS1B01G059900.1	-24.7149	1.15219e-60	1.34367e-54	-0.98432	0.766574	NA
chr1B_136313289	TraesCS1B01G060000.1	-7.38152	5.06577e-12	7.16102e-08	-0.30827	0.226569	NA
chr5B_22121907	TraesCS1B01G060000.1	7.67112	9.26418e-13	1.46587e-08	0.28686	0.240339	trans
chr6A_26933065	TraesCS1B01G060000.1	-8.1297	5.89844e-14	1.10522e-09	-0.31755	0.262174	trans
chr6B_233087179	TraesCS1B01G060000.1	-8.51833	5.40733e-15	1.15945e-10	-0.42543	0.280637	trans
chr1B_41642180	TraesCS1B01G060100.1	-6.83339	1.14829e-10	1.2868e-06	-0.49892	0.200671	NA
chr1B_41744653	TraesCS1B01G060100.1	-14.1349	2.7605e-31	2.86566e-26	-0.84453	0.517878	NA
chr5D_409540760	TraesCS1B01G060100.1	-6.86066	9.86249e-11	1.11882e-06	-0.71872	0.201952	trans
chr1B_600347709	TraesCS1B01G060200.1	-6.87175	9.26957e-11	1.05677e-06	-0.38571	0.202473	NA
chr6A_609252106	TraesCS1B01G060200.1	-6.47006	8.43468e-10	7.96513e-06	-0.42967	0.183715	trans
chr1B_44070960	TraesCS1B01G060400.1	10.2628	7.26385e-20	2.6725e-15	0.29773	0.361537	cis
chr1B_44070960	TraesCS1B01G060500.1	14.2133	1.61289e-31	1.70766e-26	0.65097	0.520642	cis
chr1B_24636361	TraesCS1B01G060900.1	-7.88774	2.54605e-13	4.3691e-09	-0.6206	0.250654	NA
chr3B_24053480	TraesCS1B01G060900.1	-7.07757	2.90535e-11	3.62293e-07	-0.60604	0.212172	trans
chr6A_26933065	TraesCS1B01G060900.1	-7.66227	9.76268e-13	1.53958e-08	-0.60012	0.239918	trans
chr6A_583384536	TraesCS1B01G060900.1	-6.56237	5.11254e-10	5.05176e-06	-0.49076	0.188003	trans
chr6A_606036640	TraesCS1B01G060900.1	-6.44104	9.86383e-10	9.18153e-06	-0.53921	0.182371	trans
chr6B_233087179	TraesCS1B01G060900.1	-11.137	2.11818e-22	9.94906e-18	-1.00346	0.400063	trans
chr6D_55075368	TraesCS1B01G060900.1	-6.56118	5.14596e-10	5.08188e-06	-0.46652	0.187947	trans
chr7A_575755314	TraesCS1B01G060900.1	-7.02372	3.94285e-11	4.8051e-07	-0.6017	0.20963	trans
chr7B_27956608	TraesCS1B01G060900.1	-7.10639	2.46605e-11	3.11284e-07	-0.67184	0.213533	trans
chr1B_45202310	TraesCS1B01G062000.1	-11.5855	1.02273e-23	5.45778e-19	-0.37206	0.419157	NA
[truncated: 34,900 more rows]
