# Supplementary material for: Genomic variants affecting homoeologous gene expression dosage contribute to agronomic trait variation in allopolyploid wheat
Source: Nat Commun. 2022 Feb 11;13:826. doi: 10.1038/s41467-022-28453-y (PMC8837796; doi:10.1038/s41467-022-28453-y)
Supplement: Supplementary file 8 — Supplementary Data 5 [file 41467_2022_28453_MOESM8_ESM.xlsx]

## Sheet: Supplementary_Data_5_Spike_eQT
Supplementary Data 5. cis- and trans-eQTL identified using RNA-seq data generated for wheat spikes.
eQTL location (chromosome_position)	Gene ID	GWAS t-statistics	Matrix eQTL GWAS p-value (two-tailed)	FDR corrected p-value	effect size	R^2	eQTL type
chr6A_31264382	TraesCS6A01G059000.1	-75.9977	6.33e-80	6.48e-70	-7.88694	0.985496	cis
chr1B_461298999	TraesCS1B01G262200.1	-72.5885	2.95e-78	7.56e-69	-2.39651	0.984124	cis
chr1B_572288588	TraesCS1B01G343700.1	-66.2582	6.04e-75	1.03e-65	-2.75057	0.981006	cis
chr7D_83766598	TraesCS7D01G116200.1	-65.4313	1.72e-74	1.76e-65	-6.06072	0.980532	cis
chr1D_360365875	TraesCS7D01G116200.1	-65.4313	1.72e-74	1.76e-65	-6.06072	0.980532	trans
chr3D_182351995	TraesCS7D01G116200.1	-65.4313	1.72e-74	1.76e-65	-6.06072	0.980532	trans
chr1B_599340223	TraesCS1B01G369000.1	-62.8452	4.95e-73	1.03e-64	-2.68666	0.978932	cis
chr4A_614867733	TraesCS4A01G329600.1	-61.341	3.71e-72	7.6e-64	-2.38473	0.977909	cis
chr5A_697897415	TraesCS5A01G540800.1	-60.0151	2.28e-71	4.41e-63	-1.62735	0.976945	cis
chr1B_202012364	TraesCS1B01G127200.1	-59.749	3.3e-71	6.26e-63	-7.31074	0.976744	cis
chr6A_32883176	TraesCS6A01G063100.1	-56.4352	3.75e-69	6.85e-61	-3.90343	0.974006	cis
chr2A_778020441	TraesCS2A01G590000.2	-55.5293	1.43e-68	2.29e-60	-1.63977	0.973173	cis
chr2A_776213613	TraesCS2A01G586900.2	-54.7714	4.46e-68	4.91e-60	-1.60993	0.972446	cis
chr6A_32883176	TraesCS6A01G062600.1	-54.5868	5.9e-68	6.35e-60	-3.66006	0.972265	cis
chr5B_509187297	TraesCS5B01G325200.1	-54.1484	1.15e-67	1.1e-59	-1.46554	0.971827	cis
chr3B_52726850	TraesCS3B01G085900.1	54.0578	1.32e-67	1.23e-59	1.61174	0.971735	cis
chr2A_776213613	TraesCS2A01G586400.1	-53.8468	1.82e-67	1.34e-59	-1.5746	0.971519	cis
chr7B_594411188	TraesCS7B01G340100.1	-53.8282	1.87e-67	1.34e-59	-1.10259	0.9715	cis
chr1B_202012364	TraesCS1D01G114400.1	52.1211	2.68e-66	1.79e-58	5.10632	0.96966	trans
chr6A_71540108	TraesCS6B01G130900.1	-52.0676	2.92e-66	1.89e-58	-2.64934	0.9696	trans
chr6B_127612670	TraesCS6B01G130900.1	-52.0676	2.92e-66	1.89e-58	-1.32467	0.9696	cis
chr3B_459780962	TraesCS6B01G130900.1	-52.0676	2.92e-66	1.89e-58	-2.64934	0.9696	trans
chr6D_462274702	TraesCS6D01G383300.1	-51.9307	3.62e-66	2.23e-58	-2.23684	0.969444	cis
chr2A_759307448	TraesCS2A01G555100.1	-50.1549	6.36e-65	2.89e-57	-1.0765	0.967314	cis
chr2A_778428050	TraesCS2A01G555100.1	-50.1549	6.36e-65	2.89e-57	-1.0765	0.967314	cis
chr1B_202012364	TraesCS1B01G100800.1	-50.0922	7.05e-65	3.18e-57	-4.77768	0.967235	cis
chr2A_759456719	TraesCS2A01G590300.1	-49.7244	1.29e-64	5.24e-57	-0.952781	0.966765	cis
chr2A_778608681	TraesCS2A01G590300.1	-49.7244	1.29e-64	5.24e-57	-0.952781	0.966765	cis
chr1B_637548024	TraesCS1B01G411000.1	-49.2701	2.75e-64	1.1e-56	-1.76082	0.96617	cis
chr1B_202012364	TraesCS1B01G144300.1	-49.1198	3.53e-64	1.41e-56	-6.89066	0.965969	cis
chr7D_58794069	TraesCS7D01G096900.1	-49.1046	3.62e-64	1.44e-56	-3.49691	0.965949	cis
chr3B_514128282	TraesCSU01G136600.1	-48.8899	5.19e-64	2.04e-56	-2.07785	0.96566	trans
chr1B_202012364	TraesCS1B01G146100.1	-48.7795	6.25e-64	2.45e-56	-6.39783	0.965509	cis
chr5B_615698699	TraesCS5B01G444300.1	-48.0317	2.22e-63	8.03e-56	-1.72168	0.964465	cis
chr1B_202012364	TraesCS1B01G130900.1	-47.9977	2.35e-63	8.47e-56	-7.66888	0.964417	cis
chr5B_621264810	TraesCS5B01G449600.1	-47.4617	5.91e-63	1.99e-55	-2.05766	0.963638	cis
chr2B_793505864	TraesCS2B01G628600.2	-47.4146	6.41e-63	2.16e-55	-1.47114	0.963569	cis
chr2B_765070647	TraesCS2B01G575900.1	-47.0666	1.17e-62	3.46e-55	-2.02776	0.963048	cis
chr1A_2544502	TraesCS1A01G004200.1	-46.8245	1.79e-62	5.04e-55	-2.21045	0.962679	cis
chr6A_603350782	TraesCS6A01G385900.1	-46.6104	2.6e-62	7.23e-55	-1.39979	0.962348	cis
chr6B_262275302	TraesCS6B01G208600.1	-45.636	1.46e-61	3.97e-54	-1.45631	0.960787	cis
chr3B_806083218	TraesCS3B01G576000.1	-45.5851	1.6e-61	4.26e-54	-1.63085	0.960703	cis
chr1B_636262052	TraesCS1B01G408600.1	-45.3081	2.64e-61	6.88e-54	-1.82841	0.96024	cis
chr6B_633534768	TraesCS6B01G338900.1	-45.2086	3.15e-61	8.07e-54	-2.26719	0.960072	cis
chr2A_15227559	TraesCS2A01G037400.1	-45.1366	3.59e-61	8.74e-54	-2.40821	0.959949	cis
chr6B_694667817	TraesCS7B01G331600.1	-44.5421	1.06e-60	2.52e-53	-3.06424	0.958917	trans
chr7B_585488682	TraesCS7B01G331600.1	-44.5421	1.06e-60	2.52e-53	-3.06424	0.958917	cis
chr1B_678066275	TraesCS1B01G468700.1	-44.4059	1.36e-60	3.22e-53	-2.51377	0.958675	cis
chr7B_591713545	TraesCS7B01G336700.1	-44.3031	1.64e-60	3.88e-53	-3.21617	0.958491	cis
chr7A_556504049	TraesCS7A01G384300.1	43.4508	8e-60	1.79e-52	1.32911	0.956918	cis
chr2B_74408916	TraesCS2B01G113500.1	-43.3948	8.88e-60	1.79e-52	-1.13295	0.956811	cis
chr4B_100832761	TraesCS4B01G070600.1	-43.2895	1.08e-59	1.87e-52	-3.45436	0.95661	cis
chr5B_280598604	TraesCS5B01G150300.1	-43.2032	1.27e-59	2.2e-52	-1.76873	0.956444	cis
chr5D_546086170	TraesCS5D01G529700.1	-43.1667	1.36e-59	2.33e-52	-2.13368	0.956374	cis
chr1A_10051911	TraesCS1A01G020300.1	-42.8479	2.49e-59	4.18e-52	-2.28338	0.955751	cis
chr7A_245596514	TraesCS7A01G262900.1	-42.6552	3.59e-59	5.75e-52	-2.86657	0.955368	cis
chr1B_107919671	TraesCS1B01G105500.1	42.5161	4.69e-59	7.45e-52	0.827843	0.955089	cis
chr5B_612673293	TraesCS5B01G440400.1	-42.2085	8.45e-59	1.31e-51	-1.51181	0.954462	cis
chr7B_728692203	TraesCS7B01G473400.1	-42.088	1.07e-58	1.56e-51	-1.47898	0.954212	cis
chr1B_11858657	TraesCS1B01G024500.1	-41.9001	1.53e-58	2.22e-51	-2.25345	0.95382	cis
chr1D_462052051	TraesCS1B01G408600.1	-41.8013	1.86e-58	2.66e-51	-3.56242	0.953611	trans
chr1B_10105327	TraesCS1B01G022700.1	-41.7176	2.18e-58	3.1e-51	-1.43904	0.953434	cis
chr3B_697476182	TraesCS3D01G416000.1	41.6472	2.5e-58	3.51e-51	1.47878	0.953283	trans
chr1B_202012364	TraesCS1B01G139600.1	-41.6165	2.66e-58	3.71e-51	-5.14616	0.953218	cis
chr5B_486069618	TraesCS5B01G301400.1	-41.3434	4.53e-58	6.2e-51	-2.78065	0.952627	cis
chr2B_407888745	TraesCS2B01G295400.2	41.2331	5.63e-58	7.68e-51	1.65398	0.952385	cis
chr6A_596581255	TraesCS6A01G373200.2	-40.7686	1.41e-57	1.83e-50	-1.32087	0.951347	cis
chr3B_169433025	TraesCS3B01G167900.1	-40.5358	2.24e-57	2.82e-50	-1.81873	0.950815	cis
chr6A_21522184	TraesCS6A01G040600.1	-40.466	2.57e-57	3.2e-50	-1.26222	0.950653	cis
chr4B_664763532	TraesCS4B01G386000.2	40.3893	3e-57	3.69e-50	1.28774	0.950475	cis
chr6A_564984919	TraesCS6B01G365000.1	-40.3393	3.31e-57	4.05e-50	-2.5318	0.950358	trans
chr6B_636385163	TraesCS6B01G365000.1	-40.3393	3.31e-57	4.05e-50	-1.2659	0.950358	cis
chr6B_710102554	TraesCS6B01G452100.1	-40.1081	5.27e-57	6.13e-50	-2.3161	0.949813	cis
chr6B_215141864	TraesCS6B01G187500.2	-40.0462	5.97e-57	6.88e-50	-1.44257	0.949665	cis
chr6B_277147480	TraesCS6B01G242400.1	-39.8086	9.66e-57	1.08e-49	-1.1204	0.949093	cis
chr6B_429260247	TraesCS6B01G242400.1	-39.8086	9.66e-57	1.08e-49	-1.1204	0.949093	cis
chr1B_678260421	TraesCS1B01G469400.1	-39.6953	1.22e-56	1.35e-49	-1.49821	0.948817	cis
chr1B_666818002	TraesCS1B01G446800.1	-39.545	1.65e-56	1.83e-49	-2.4054	0.948448	cis
chr6B_707113697	TraesCS6B01G456000.1	-39.5301	1.7e-56	1.88e-49	-1.95012	0.948411	cis
chr5B_616643943	TraesCS5B01G444700.1	-39.2485	3.03e-56	3.16e-49	-1.02582	0.947707	cis
chr2B_454325436	TraesCS2B01G321200.1	-39.229	3.15e-56	3.27e-49	-2.86827	0.947657	cis
chr2B_99952517	TraesCS2B01G133400.1	-39.0766	4.31e-56	4.37e-49	-2.18527	0.94727	cis
chr1B_623731409	TraesCS1B01G390000.1	-39.0446	4.61e-56	4.65e-49	-1.32325	0.947188	cis
chr5B_460475266	TraesCS5B01G274500.3	-39.0026	5.03e-56	5.04e-49	-2.19928	0.94708	cis
chr1B_641631620	TraesCS1B01G417200.1	-38.958	5.51e-56	5.49e-49	-1.24723	0.946965	cis
chr6B_651987537	TraesCS6B01G376800.1	-38.8704	6.61e-56	6.55e-49	-2.92626	0.946739	cis
chr6D_26242771	TraesCS6D01G055400.1	-38.8548	6.82e-56	6.76e-49	-3.71081	0.946698	cis
chr2B_389472492	TraesCS2B01G292000.2	-38.8351	7.11e-56	6.96e-49	-1.60271	0.946647	cis
chr6A_611564579	TraesCS6A01G407700.1	-38.7887	7.83e-56	7.65e-49	-3.72534	0.946526	cis
chr7D_615483908	TraesCS7D01G515600.1	-38.4845	1.47e-55	1.41e-48	-2.13656	0.945724	cis
chr6B_114367037	TraesCS6B01G119800.1	-38.4675	1.53e-55	1.45e-48	-1.38636	0.945678	cis
chr4D_507894279	TraesCS4D01G365600.1	-38.4352	1.64e-55	1.54e-48	-1.89967	0.945592	cis
chr6A_606983503	TraesCS6A01G393900.2	-38.4211	1.68e-55	1.54e-48	-1.08458	0.945554	cis
chr4B_17258155	TraesCS4B01G024300.1	-38.407	1.73e-55	1.54e-48	-2.00394	0.945516	cis
chr4A_584938885	TraesCS4A01G276200.1	-38.4013	1.76e-55	1.54e-48	-1.21529	0.945501	cis
chr3A_125094996	TraesCS2A01G091400.1	38.2997	2.17e-55	1.9e-48	1.74925	0.945227	trans
chr1A_391236790	TraesCS1A01G222000.2	38.2752	2.29e-55	1.99e-48	1.9045	0.945161	cis
chr7B_638917815	TraesCS7B01G372600.1	-38.1784	2.8e-55	2.44e-48	-1.23277	0.944898	cis
chr3D_1754484	TraesCS3D01G001500.1	-37.872	5.36e-55	4.55e-48	-1.84916	0.944053	cis
chr6A_97002558	TraesCS2A01G555100.1	-37.7626	6.75e-55	5.18e-48	-2.13888	0.943746	trans
chr2B_775169859	TraesCS2A01G555100.1	-37.7626	6.75e-55	5.18e-48	-2.13888	0.943746	trans
chr2D_629207554	TraesCS2A01G555100.1	-37.7626	6.75e-55	5.18e-48	-2.13888	0.943746	trans
chr2B_741859910	TraesCS2B01G545700.3	-37.7601	6.79e-55	5.18e-48	-1.68967	0.943739	cis
chr3B_39905842	TraesCS3B01G067600.1	-37.7403	7.08e-55	5.37e-48	-3.07298	0.943684	cis
chr2A_16556085	TraesCS2A01G040100.2	-37.5726	1.01e-54	7.47e-48	-1.90198	0.943208	cis
chr6B_707113697	TraesCS6B01G451100.1	-37.445	1.33e-54	9.58e-48	-1.69992	0.942843	cis
chr1B_202012364	TraesCS1B01G129900.3	-37.3938	1.48e-54	1.06e-47	-4.1796	0.942695	cis
chr6D_459694052	TraesCS6D01G376800.2	-37.3858	1.51e-54	1.08e-47	-1.75045	0.942672	cis
chr5A_458197850	TraesCS5A01G243800.1	-37.1566	2.47e-54	1.75e-47	-1.44201	0.942004	cis
chr1A_443197893	TraesCS1B01G262200.1	-37.0988	2.8e-54	1.98e-47	-4.41397	0.941833	trans
chr3B_513996733	TraesCS3B01G319900.1	-36.9078	4.23e-54	2.94e-47	-1.24669	0.941265	cis
chr4A_48533356	TraesCS6B01G108100.2	36.8791	4.51e-54	3.12e-47	4.17943	0.941179	trans
chr2D_382458726	TraesCS6B01G108100.2	36.8791	4.51e-54	3.12e-47	4.17943	0.941179	trans
chr1B_202012364	TraesCS1B01G118900.2	-36.8653	4.64e-54	3.21e-47	-3.52085	0.941138	cis
chr7B_642275173	TraesCS7B01G377800.1	-36.8407	4.9e-54	3.34e-47	-1.94296	0.941064	cis
chr1B_570277145	TraesCS1B01G342200.1	-36.8392	4.91e-54	3.35e-47	-0.568653	0.941059	cis
chr2A_715827270	TraesCS2A01G475000.1	-36.8196	5.13e-54	3.49e-47	-1.49878	0.941	cis
chr7B_469470690	TraesCS7B01G255200.2	-36.7313	6.22e-54	3.87e-47	-0.848253	0.940733	cis
chr7D_611600080	TraesCS7D01G507200.2	-36.7212	6.35e-54	3.87e-47	-1.24854	0.940702	cis
chr4A_429053392	TraesCS4A01G139600.1	-36.707	6.55e-54	3.87e-47	-1.30353	0.940659	cis
chr3B_2883594	TraesCS3B01G004800.1	-36.508	1.01e-53	5.86e-47	-3.16808	0.940049	cis
chr2B_205643339	TraesCS2B01G217000.1	-36.449	1.15e-53	6.63e-47	-1.772	0.939867	cis
chr2B_616961579	TraesCS2B01G431700.1	-36.2726	1.7e-53	9.59e-47	-2.31643	0.939316	cis
chr6A_16655559	TraesCS6A01G034900.1	-36.1333	2.31e-53	1.24e-46	-6.30731	0.938876	cis
chr6A_346133309	TraesCS6A01G191400.2	-36.1076	2.44e-53	1.31e-46	-1.2633	0.938794	cis
chr4A_574165974	TraesCS7A01G259500.1	36.035	2.87e-53	1.53e-46	6.8086	0.938563	trans
chr3B_132528893	TraesCS2B01G068200.1	-36.0029	3.08e-53	1.64e-46	-2.53246	0.93846	trans
chr7A_116650485	TraesCS3A01G269600.1	35.984	3.21e-53	1.7e-46	1.38204	0.938399	trans
chr1B_640158383	TraesCS1B01G415200.1	-35.9286	3.63e-53	1.91e-46	-0.879162	0.938221	cis
chr2A_13850317	TraesCS2A01G039200.1	-35.889	3.97e-53	2.08e-46	-1.43129	0.938093	cis
chr4D_507894279	TraesCS4D01G366000.1	-35.787	4.98e-53	2.6e-46	-1.57218	0.937761	cis
chr4A_601356213	TraesCS4A01G307300.1	-35.7457	5.46e-53	2.84e-46	-2.85568	0.937626	cis
chr6B_694117007	TraesCS6B01G424800.1	-35.7105	5.91e-53	3.06e-46	-4.21928	0.937511	cis
chr6B_667075574	TraesCS6B01G392400.1	-35.479	9.92e-53	5.01e-46	-0.736185	0.936745	cis
chr1B_202012364	TraesCS1B01G060900.1	-35.4457	1.07e-52	5.38e-46	-3.90578	0.936633	cis
chr1B_675869651	TraesCS1B01G464300.1	-35.3728	1.26e-52	6.27e-46	-1.91369	0.936388	cis
chr1B_202012364	TraesCS1B01G108800.1	-35.2871	1.53e-52	7.52e-46	-3.06641	0.936099	cis
chr2B_247925163	TraesCS2B01G242700.1	35.1974	1.87e-52	9.06e-46	1.37698	0.935794	cis
chr6A_97002558	TraesCS2A01G590300.1	-35.196	1.88e-52	9.06e-46	-1.89739	0.935789	trans
chr2B_775169859	TraesCS2A01G590300.1	-35.196	1.88e-52	9.06e-46	-1.89739	0.935789	trans
chr2D_629207554	TraesCS2A01G590300.1	-35.196	1.88e-52	9.06e-46	-1.89739	0.935789	trans
chr2A_532347278	TraesCS6D01G078000.1	35.1301	2.18e-52	1.05e-45	5.27949	0.935563	trans
chr3B_815204393	TraesCS6D01G078000.1	35.1301	2.18e-52	1.05e-45	5.27949	0.935563	trans
chr7B_466048068	TraesCS7B01G252900.1	-35.0688	2.5e-52	1.2e-45	-2.69762	0.935353	cis
chr1B_424540262	TraesCS1B01G237700.1	-35.0497	2.61e-52	1.25e-45	-0.863792	0.935287	cis
chr5A_697688827	TraesCS4D01G038500.1	-34.9609	3.2e-52	1.52e-45	-2.52521	0.934979	trans
chr6A_31264382	TraesCS6A01G055400.1	-34.9299	3.43e-52	1.63e-45	-6.67958	0.934871	cis
chr6B_694667817	TraesCS7B01G331700.1	-34.9193	3.52e-52	1.66e-45	-3.11903	0.934834	trans
chr7B_584307042	TraesCS7B01G331700.1	-34.9193	3.52e-52	1.66e-45	-3.11903	0.934834	cis
chr2D_49618376	TraesCS2B01G113500.1	-34.8212	4.4e-52	2.05e-45	-2.23918	0.93449	trans
chr7D_611741280	TraesCS7D01G507700.1	-34.8202	4.41e-52	2.05e-45	-1.40742	0.934487	cis
chr2B_784546495	TraesCSU01G035900.2	-34.7727	4.91e-52	2.27e-45	-2.39669	0.934319	trans
chr2B_780586741	TraesCS2B01G596900.1	-34.749	5.19e-52	2.4e-45	-0.922285	0.934236	cis
chr6A_610799627	TraesCS6A01G403600.1	-34.7442	5.24e-52	2.42e-45	-3.01402	0.934219	cis
chr5D_506081166	TraesCS5D01G462200.1	-34.6551	6.43e-52	2.94e-45	-1.13953	0.933902	cis
chr6A_620929	TraesCS6A01G000700.2	-34.5796	7.65e-52	3.45e-45	-1.60292	0.933633	cis
chr7B_6153297	TraesCS7B01G010000.1	-34.5492	8.2e-52	3.68e-45	-0.796646	0.933524	cis
chr1B_202012364	TraesCS1B01G129400.1	-34.5226	8.72e-52	3.91e-45	-2.99693	0.933428	cis
chr1B_637826027	TraesCS1B01G411700.3	-34.4449	1.04e-51	4.63e-45	-1.97065	0.933147	cis
chr1D_431821872	TraesCS1D01G341300.1	-34.4278	1.08e-51	4.8e-45	-1.99399	0.933085	cis
chr7B_617781338	TraesCS7B01G357500.1	-34.4181	1.11e-51	4.9e-45	-1.29894	0.93305	cis
chr6A_530046699	TraesCS6A01G294400.1	-34.24	1.67e-51	7.24e-45	-1.08529	0.932399	cis
chr6B_145043877	TraesCS6B01G145200.1	-34.2103	1.79e-51	7.74e-45	-3.47158	0.93229	cis
chr1B_640865378	TraesCS1B01G415900.1	-34.0798	2.43e-51	1.03e-44	-1.25159	0.931805	cis
chr4B_32922096	TraesCS4B01G045600.1	-34.0596	2.55e-51	1.07e-44	-1.11626	0.93173	cis
chr4A_608608141	TraesCS4A01G320000.1	-33.9014	3.68e-51	1.53e-44	-1.93275	0.931135	cis
chr7B_728835894	TraesCS7B01G472800.1	-33.8936	3.75e-51	1.55e-44	-1.21465	0.931106	cis
chr1B_657321703	TraesCS1B01G432900.2	-33.862	4.04e-51	1.67e-44	-1.86072	0.930986	cis
chr2D_75094983	TraesCS4D01G075100.1	33.8181	4.47e-51	1.84e-44	8.17703	0.930819	trans
chr4A_583708013	TraesCS4D01G075100.1	-33.8181	4.47e-51	1.84e-44	-8.17703	0.930819	trans
chr5B_118526393	TraesCS5B01G098300.1	33.7531	5.21e-51	2.13e-44	1.52374	0.930571	cis
chr1B_202012364	TraesCS1B01G136200.1	-33.7383	5.39e-51	2.2e-44	-3.07247	0.930514	cis
chr7B_112891200	TraesCS7B01G097800.1	-33.6622	6.45e-51	2.6e-44	-1.747	0.930222	cis
chr7B_364051644	TraesCS7B01G181800.2	33.476	1e-50	3.92e-44	2.89893	0.929498	cis
chr7A_353201334	TraesCS7B01G181800.2	-33.476	1e-50	3.92e-44	-5.79787	0.929498	trans
chr4A_601356213	TraesCS4A01G307300.2	-33.4402	1.09e-50	4.25e-44	-2.32706	0.929358	cis
chr6B_11288240	TraesCS6B01G017700.1	-33.415	1.16e-50	4.51e-44	-2.19881	0.929259	cis
chr4A_574165974	TraesCS1D01G146500.1	33.3973	1.2e-50	4.68e-44	4.94435	0.929189	trans
chr6A_233816612	TraesCS6A01G191400.2	-33.3847	1.24e-50	4.82e-44	-1.25683	0.92914	cis
chr3B_168692782	TraesCS3B01G169100.1	-33.3752	1.27e-50	4.92e-44	-3.13711	0.929102	cis
chr4A_579865708	TraesCS4B01G045600.1	-33.3387	1.38e-50	5.1e-44	-2.24014	0.928958	trans
chr6A_596750405	TraesCS6A01G373500.2	-33.3386	1.38e-50	5.1e-44	-1.59507	0.928957	cis
chr7A_723295672	TraesCS7B01G473400.1	-33.3163	1.46e-50	5.1e-44	-2.79539	0.928869	trans
chr7D_627325522	TraesCS7B01G473400.1	-33.3163	1.46e-50	5.1e-44	-2.79539	0.928869	trans
chr2A_51563442	TraesCS2B01G113500.1	-33.2786	1.6e-50	5.5e-44	-2.19401	0.928719	trans
chr6A_602454839	TraesCS6A01G384000.2	-33.2537	1.69e-50	5.8e-44	-1.3458	0.92862	cis
chr1B_202012364	TraesCS1B01G126500.1	-33.2231	1.82e-50	6.23e-44	-3.09661	0.928498	cis
chr5D_118459845	TraesCS5B01G098300.1	33.1991	1.93e-50	6.57e-44	2.82748	0.928402	trans
chr1B_6474849	TraesCS1B01G014000.1	-33.1487	2.17e-50	7.37e-44	-1.52591	0.9282	cis
chr2A_13407081	TraesCS2A01G036500.1	-33.1314	2.26e-50	7.67e-44	-1.18642	0.92813	cis
chr3A_13555316	TraesCS3A01G026500.1	-33.0349	2.85e-50	9.55e-44	-1.66316	0.92774	cis
chr6B_48353280	TraesCS6B01G071700.1	-33.0226	2.94e-50	9.81e-44	-0.918074	0.92769	cis
chr7A_648042673	TraesCS1D01G203200.1	32.9361	3.61e-50	1.2e-43	4.85472	0.927337	trans
chr2B_492715835	TraesCS2B01G346000.1	32.9241	3.72e-50	1.23e-43	1.18742	0.927288	cis
chr2B_719523082	TraesCS2B01G525500.1	-32.9205	3.75e-50	1.24e-43	-1.07283	0.927273	cis
chr7A_500327854	TraesCS7A01G340300.1	32.8796	4.14e-50	1.36e-43	0.855376	0.927106	cis
chr2B_18262159	TraesCS2B01G040200.1	-32.8614	4.32e-50	1.41e-43	-1.69068	0.927031	cis
chr6B_48557706	TraesCS6B01G072400.1	-32.6347	7.46e-50	2.2e-43	-0.968749	0.926088	cis
chr4B_662381062	TraesCS4B01G382900.1	-32.6059	7.99e-50	2.36e-43	-1.76702	0.925968	cis
chr2A_447285190	TraesCS2B01G292000.2	-32.5975	8.16e-50	2.4e-43	-3.06605	0.925932	trans
chr6A_196192054	TraesCS6B01G208600.1	-32.5866	8.37e-50	2.47e-43	-2.77288	0.925886	trans
chr2B_230593975	TraesCS2B01G232100.1	-32.5519	9.11e-50	2.67e-43	-0.966204	0.92574	cis
chr1B_202012364	TraesCS1B01G079000.1	-32.4556	1.15e-49	3.35e-43	-4.30751	0.925331	cis
chr4A_733706839	TraesCS4A01G482100.1	-32.446	1.18e-49	3.41e-43	-1.78778	0.925291	cis
chr3B_829283449	TraesCS3B01G611400.1	-32.4397	1.2e-49	3.46e-43	-2.28703	0.925264	cis
chr7B_675314351	TraesCS7B01G406600.1	-32.3723	1.41e-49	4.05e-43	-1.20004	0.924976	cis
chr4A_48533356	TraesCS3D01G328300.1	32.3275	1.57e-49	4.49e-43	4.65163	0.924783	trans
chr2D_382458726	TraesCS3D01G328300.1	32.3275	1.57e-49	4.49e-43	4.65163	0.924783	trans
chr2A_724739764	TraesCS2D01G498900.1	32.2988	1.68e-49	4.76e-43	3.64863	0.92466	trans
chr2D_595438109	TraesCS2D01G498900.1	-32.2988	1.68e-49	4.76e-43	-1.82431	0.92466	cis
chr2B_762430760	TraesCS2B01G574100.1	-32.2871	1.73e-49	4.89e-43	-1.40678	0.924609	cis
chr7B_617781338	TraesCS7B01G357600.1	-32.279	1.77e-49	4.99e-43	-1.66705	0.924574	cis
chr5B_78420589	TraesCS5B01G061400.1	-32.2753	1.78e-49	5.03e-43	-2.01976	0.924558	cis
chr3B_820466355	TraesCS3B01G600200.1	-32.2552	1.87e-49	5.28e-43	-1.27162	0.924471	cis
chr1A_556302107	TraesCS1B01G415200.1	-32.2409	1.94e-49	5.45e-43	-1.71727	0.924409	trans
chr1D_464144161	TraesCS1B01G415200.1	-32.2409	1.94e-49	5.45e-43	-1.71727	0.924409	trans
chr7B_203745013	TraesCS7B01G155100.1	32.2283	2e-49	5.62e-43	0.889662	0.924355	cis
chr7A_20294045	TraesCS7A01G043900.2	-32.1917	2.19e-49	6.11e-43	-0.734875	0.924196	cis
chr6B_29849428	TraesCS6B01G050200.1	-32.172	2.29e-49	6.4e-43	-1.95519	0.92411	cis
chr6A_615771925	TraesCS6A01G417400.1	-32.0656	2.98e-49	8.21e-43	-1.13929	0.923644	cis
chr2A_15227559	TraesCS2A01G027000.1	-32.0458	3.12e-49	8.58e-43	-1.34036	0.923557	cis
chr6A_611316268	TraesCS6A01G405600.1	-32.0278	3.27e-49	8.85e-43	-2.46383	0.923477	cis
chr1D_431428792	TraesCS1D01G342000.1	-32.0278	3.27e-49	8.85e-43	-1.32567	0.923477	cis
chr1D_314574626	TraesCS1B01G237700.1	-32.0048	3.46e-49	9.35e-43	-1.68587	0.923375	trans
chr2B_765070647	TraesCS2B01G576100.2	-31.9657	3.8e-49	1.03e-42	-2.65314	0.923202	cis
chr2B_514865439	TraesCS2B01G364800.3	31.9062	4.4e-49	1.18e-42	1.37611	0.922938	cis
chr1B_94827818	TraesCS1B01G093300.1	-31.8253	5.37e-49	1.43e-42	-0.793099	0.922576	cis
chr4A_48533356	TraesCS5B01G424400.1	31.8139	5.53e-49	1.47e-42	3.87009	0.922525	trans
chr2D_382458726	TraesCS5B01G424400.1	31.8139	5.53e-49	1.47e-42	3.87009	0.922525	trans
chr3A_739117470	TraesCS4D01G007500.2	31.6559	8.17e-49	2.07e-42	6.29199	0.92181	trans
chr3D_583934670	TraesCS4D01G007500.2	31.6559	8.17e-49	2.07e-42	6.29199	0.92181	trans
chr1A_543928664	TraesCS1A01G363000.1	-31.609	9.18e-49	2.31e-42	-3.61832	0.921596	cis
chr2B_714791244	TraesCS2B01G520200.1	-31.5998	9.39e-49	2.36e-42	-1.35459	0.921554	cis
chr2D_650962886	TraesCS2A01G586900.2	-31.562	1.03e-48	2.58e-42	-3.17214	0.921381	trans
chr6B_36228180	TraesCS6B01G064300.2	-31.5164	1.15e-48	2.87e-42	-2.80795	0.921171	cis
chr7B_640775866	TraesCS7B01G376200.1	-31.4734	1.29e-48	3.18e-42	-1.41243	0.920973	cis
chr1A_551533235	TraesCS1A01G379500.1	-31.4267	1.44e-48	3.56e-42	-0.631458	0.920756	cis
chr6B_126145679	TraesCS6B01G129700.1	-31.4006	1.54e-48	3.79e-42	-1.77108	0.920635	cis
chr2D_650962886	TraesCS2A01G586400.1	-31.3961	1.56e-48	3.83e-42	-3.10272	0.920614	trans
chr5B_521148327	TraesCS5B01G340900.1	-31.3436	1.78e-48	4.35e-42	-2.31857	0.920369	cis
chr7A_732922020	TraesCS7A01G562700.1	-31.3402	1.79e-48	4.38e-42	-2.19957	0.920353	cis
chr6A_605563844	TraesCS6A01G390600.1	-31.3328	1.83e-48	4.45e-42	-0.941874	0.920318	cis
chr5B_697680647	TraesCS5B01G545200.1	-31.3146	1.91e-48	4.64e-42	-1.7391	0.920233	cis
chr7D_615897798	TraesCS7D01G514700.1	-31.3061	1.95e-48	4.73e-42	-0.661403	0.920193	cis
chr2B_442336855	TraesCS2B01G309800.1	-31.27	2.14e-48	5.16e-42	-0.711194	0.920023	cis
chr3D_255453153	TraesCS3D01G201900.1	-31.2653	2.16e-48	5.21e-42	-1.38884	0.920002	cis
chr1A_536667050	TraesCS1B01G369000.1	-31.2127	2.47e-48	5.93e-42	-4.9427	0.919753	trans
chr6A_613360509	TraesCS6A01G409200.1	-31.192	2.6e-48	6.24e-42	-1.09169	0.919655	cis
chr7A_628524354	TraesCS7A01G435800.5	-31.1254	3.07e-48	7.34e-42	-1.31373	0.919339	cis
chr6A_596175248	TraesCS5D01G243100.1	31.0934	3.33e-48	7.9e-42	3.52437	0.919186	trans
chr2A_31084220	TraesCS5D01G243100.1	31.0934	3.33e-48	7.9e-42	3.52437	0.919186	trans
chr5B_701174517	TraesCS5B01G549200.1	-31.0903	3.35e-48	7.96e-42	-1.12115	0.919171	cis
chr5B_607870103	TraesCS5B01G433000.2	-30.9929	4.28e-48	1.01e-41	-1.67302	0.918704	cis
chr1B_668132114	TraesCS1B01G450300.1	-30.9505	4.77e-48	1.11e-41	-1.45558	0.918499	cis
chr2A_766468273	TraesCS2A01G568400.1	30.9088	5.3e-48	1.23e-41	1.68548	0.918297	cis
chr5B_531707839	TraesCS5B01G354800.1	-30.8979	5.45e-48	1.26e-41	-3.11995	0.918244	cis
chr2A_541197317	TraesCS2A01G312400.1	30.897	5.46e-48	1.26e-41	3.91944	0.91824	cis
chr5A_603369170	TraesCS7B01G209900.1	30.8223	6.59e-48	1.52e-41	5.75041	0.917876	trans
chr7A_506133101	TraesCS7A01G341300.4	-30.8073	6.85e-48	1.57e-41	-0.847142	0.917802	cis
chr6B_101739605	TraesCS6B01G113500.1	30.7755	7.43e-48	1.7e-41	1.48633	0.917646	cis
chr2A_759830666	TraesCS2A01G555800.1	-30.743	8.06e-48	1.84e-41	-1.25606	0.917486	cis
chr6A_604887988	TraesCS6A01G387600.1	-30.7388	8.15e-48	1.86e-41	-0.951899	0.917466	cis
chr2B_26581945	TraesCS2B01G054700.2	-30.729	8.36e-48	1.9e-41	-1.01218	0.917417	cis
chr3B_514128282	TraesCS3B01G320000.1	-30.7227	8.49e-48	1.93e-41	-1.23552	0.917386	cis
chr1B_668132114	TraesCS1B01G450100.1	-30.6817	9.42e-48	2.13e-41	-1.77765	0.917184	cis
chr7B_553628502	TraesCS7B01G309400.1	-30.6646	9.84e-48	2.23e-41	-1.6588	0.917099	cis
chr6B_142453366	TraesCS6B01G142700.1	-30.5967	1.17e-47	2.61e-41	-1.3075	0.916761	cis
chr6A_16655559	TraesCS6A01G034500.1	-30.594	1.18e-47	2.62e-41	-5.0357	0.916748	cis
chr5B_562979601	TraesCS5B01G384200.1	-30.5906	1.19e-47	2.64e-41	-1.14206	0.916731	cis
chr7B_399779596	TraesCS7B01G218400.1	-30.5848	1.21e-47	2.68e-41	-4.97211	0.916702	cis
chr1B_568962249	TraesCS1B01G341000.1	-30.5576	1.29e-47	2.86e-41	-1.1171	0.916566	cis
chr6A_609253635	TraesCS6A01G399300.1	-30.5546	1.3e-47	2.88e-41	-1.0538	0.916551	cis
chr2B_25285177	TraesCS2B01G051800.1	-30.5455	1.33e-47	2.94e-41	-1.28933	0.916505	cis
chr4A_737501097	TraesCS4A01G482200.1	-30.5346	1.37e-47	3.02e-41	-1.22539	0.916451	cis
chr6A_26633807	TraesCS6A01G050300.1	-30.5336	1.37e-47	3.03e-41	-0.978131	0.916446	cis
chr2A_15227559	TraesCS2A01G042100.1	-30.5315	1.38e-47	3.04e-41	-1.35268	0.916435	cis
chr2B_778849335	TraesCS2A01G590000.2	-30.524	1.41e-47	3.1e-41	-3.22619	0.916398	trans
chr2B_141836788	TraesCS2B01G169400.1	-30.4618	1.65e-47	3.59e-41	-0.745986	0.916084	cis
chr1D_41720430	TraesCS1D01G061600.2	-30.4507	1.7e-47	3.68e-41	-1.08129	0.916028	cis
chr2B_202492633	TraesCS2B01G216900.1	-30.4407	1.74e-47	3.78e-41	-1.68898	0.915978	cis
chr4B_638589600	TraesCS1D01G373800.1	30.4377	1.76e-47	3.8e-41	7.62474	0.915963	trans
chr2A_542386084	TraesCS2A01G318500.1	30.4101	1.88e-47	4.06e-41	1.77759	0.915823	cis
chr6B_171971924	TraesCS4D01G009200.1	30.3805	2.03e-47	4.37e-41	3.78328	0.915673	trans
chr6B_223417011	TraesCS6B01G188500.1	-30.3649	2.12e-47	4.54e-41	-1.54519	0.915593	cis
chr4B_14396083	TraesCS4B01G021000.1	-30.2685	2.71e-47	5.7e-41	-1.62882	0.9151	cis
chr3A_137588470	TraesCS3A01G150500.1	-30.2445	2.88e-47	6.04e-41	-1.14362	0.914977	cis
chr7A_8262029	TraesCS7A01G020200.1	-30.1944	3.28e-47	6.83e-41	-3.17077	0.914719	cis
chr1B_202012364	TraesCS1B01G099000.1	-30.1576	3.61e-47	7.49e-41	-2.50952	0.914528	cis
chr4A_92214779	TraesCS4A01G092500.1	-30.1493	3.69e-47	7.64e-41	-1.12325	0.914485	cis
chr3D_1754484	TraesCS3D01G008500.1	-30.1365	3.81e-47	7.85e-41	-1.44276	0.914419	cis
chr6A_297716020	TraesCS6A01G185600.1	-30.1246	3.93e-47	7.85e-41	-2.68013	0.914357	cis
chr6A_398178270	TraesCS6A01G185600.1	-30.1246	3.93e-47	7.85e-41	-2.68013	0.914357	cis
chr2A_505087469	TraesCS6A01G185600.1	-30.1246	3.93e-47	7.85e-41	-2.68013	0.914357	trans
chr2A_728399194	TraesCS6A01G185600.1	-30.1246	3.93e-47	7.85e-41	-2.68013	0.914357	trans
chr2D_516649874	TraesCS6A01G185600.1	-30.1246	3.93e-47	7.85e-41	-2.68013	0.914357	trans
chr3B_6253118	TraesCS6A01G185600.1	-30.1246	3.93e-47	7.85e-41	-2.68013	0.914357	trans
chr3D_6730360	TraesCS6A01G185600.1	-30.1246	3.93e-47	7.85e-41	-2.68013	0.914357	trans
chr5B_522074574	TraesCS6A01G185600.1	-30.1246	3.93e-47	7.85e-41	-2.68013	0.914357	trans
chr3B_582463364	TraesCS3B01G370800.1	30.1179	4e-47	7.94e-41	0.783299	0.914322	cis
chr7A_624808588	TraesCS7A01G431600.1	-30.0705	4.52e-47	8.86e-41	-0.805724	0.914075	cis
chr5B_521147762	TraesCS5B01G337900.1	30.0667	4.56e-47	8.95e-41	0.871155	0.914055	cis
chr5B_21751457	TraesCS5B01G024400.1	-30.0445	4.83e-47	9.47e-41	-2.77381	0.913939	cis
chr3B_223519924	TraesCS3B01G196400.1	-30.0026	5.39e-47	1.05e-40	-0.881266	0.913719	cis
chr2A_20824488	TraesCS2A01G050600.1	-29.9182	6.71e-47	1.29e-40	-1.08196	0.913274	cis
chr2B_139797075	TraesCS2B01G167100.1	-29.9125	6.81e-47	1.31e-40	-0.689835	0.913244	cis
chr6A_614382040	TraesCS6A01G412800.1	-29.9112	6.83e-47	1.31e-40	-1.51256	0.913237	cis
chr6A_181512297	TraesCS3D01G191000.1	29.905	6.94e-47	1.33e-40	3.23218	0.913204	trans
chr3B_555546214	TraesCS3D01G191000.1	29.905	6.94e-47	1.33e-40	3.23218	0.913204	trans
chr2D_62401677	TraesCS2D01G112700.1	-29.8958	7.11e-47	1.36e-40	-0.932891	0.913155	cis
chr3B_200857310	TraesCS3B01G193500.1	-29.8558	7.89e-47	1.49e-40	-1.85343	0.912942	cis
chr1A_518953832	TraesCS1B01G343700.1	-29.8324	8.38e-47	1.58e-40	-5.12513	0.912818	trans
chr2B_680573686	TraesCS2B01G483200.1	-29.7862	9.46e-47	1.78e-40	-1.58466	0.912571	cis
chr4D_507894279	TraesCS4D01G365700.1	-29.7835	9.52e-47	1.79e-40	-1.38165	0.912556	cis
chr3B_610175497	TraesCS3B01G391300.1	-29.7115	1.15e-46	2.14e-40	-2.68562	0.91217	cis
chr7A_15696096	TraesCS7A01G035400.1	-29.702	1.18e-46	2.19e-40	-0.639702	0.912118	cis
chr3B_69603895	TraesCS3B01G102800.2	-29.6923	1.21e-46	2.25e-40	-1.0522	0.912066	cis
chr6A_21522184	TraesCS6A01G040500.1	-29.692	1.21e-46	2.25e-40	-2.53023	0.912064	cis
chr6D_466791079	TraesCS6D01G392000.1	-29.5835	1.61e-46	2.88e-40	-2.72793	0.911475	cis
chr4B_405372023	TraesCS4B01G188500.1	-29.5715	1.66e-46	2.93e-40	-1.41215	0.91141	cis
chr2B_632628635	TraesCS2B01G441000.1	-29.5626	1.7e-46	2.97e-40	-1.49764	0.911361	cis
chr1D_464864809	TraesCS1B01G417200.1	-29.5613	1.7e-46	2.97e-40	-2.27073	0.911354	trans
chr5B_117959439	TraesCS5B01G109200.2	-29.5586	1.71e-46	2.97e-40	-1.10153	0.91134	cis
chr3B_63409373	TraesCS3B01G094700.1	-29.5337	1.83e-46	3.15e-40	-1.2328	0.911203	cis
chr4A_21216782	TraesCS4B01G275400.1	29.5115	1.94e-46	3.34e-40	4.05344	0.911081	trans
chr1A_391236790	TraesCS1A01G222000.1	-29.5081	1.96e-46	3.36e-40	-1.43457	0.911062	cis
chr2B_390116879	TraesCS2B01G278100.1	29.4979	2.01e-46	3.45e-40	1.69354	0.911007	cis
chr7B_711066422	TraesCS7B01G447900.1	-29.4421	2.33e-46	3.96e-40	-1.23607	0.910699	cis
chr1B_202012364	TraesCS1B01G128400.1	-29.4172	2.49e-46	4.21e-40	-2.94092	0.910561	cis
chr7B_468149951	TraesCS7B01G473400.1	-29.3829	2.72e-46	4.58e-40	-2.74009	0.910371	cis
chr2A_192202023	TraesCS2A01G208100.1	-29.3493	2.97e-46	4.98e-40	-1.39732	0.910184	cis
chr2B_643684175	TraesCS2B01G450800.3	-29.3086	3.31e-46	5.54e-40	-1.50652	0.909957	cis
chr3A_738131233	TraesCS3A01G521600.1	-29.3024	3.37e-46	5.62e-40	-1.66257	0.909922	cis
chr1A_536431101	TraesCS1B01G389000.1	29.2941	3.44e-46	5.73e-40	5.72513	0.909876	trans
chr1B_600889856	TraesCS1B01G389000.1	29.2941	3.44e-46	5.73e-40	5.72513	0.909876	cis
chr3D_31690455	TraesCS7D01G342900.1	29.282	3.55e-46	5.91e-40	6.76783	0.909808	trans
chr3A_685360069	TraesCS3A01G444000.1	29.2569	3.8e-46	6.3e-40	1.78314	0.909668	cis
chr7B_699834587	TraesCS7B01G431600.2	-29.2518	3.85e-46	6.38e-40	-1.13031	0.909639	cis
chr6D_56916602	TraesCS6B01G130900.1	-29.2155	4.24e-46	6.92e-40	-2.44797	0.909434	trans
chr6B_694667817	TraesCS7B01G331200.2	-29.1866	4.57e-46	7.43e-40	-2.00419	0.909271	trans
chr7B_584307042	TraesCS7B01G331200.2	-29.1866	4.57e-46	7.43e-40	-2.00419	0.909271	cis
chr7B_220429887	TraesCS7B01G161400.1	29.1719	4.76e-46	7.67e-40	0.813891	0.909188	cis
chr3B_163664711	TraesCS3B01G165600.1	29.1613	4.89e-46	7.88e-40	2.75324	0.909128	cis
chr4B_38283902	TraesCS4A01G265100.1	29.1368	5.22e-46	8.38e-40	2.90872	0.908989	trans
chr1B_640560554	TraesCS1B01G415500.2	-29.1308	5.3e-46	8.51e-40	-1.03634	0.908955	cis
chr2B_4984579	TraesCS2B01G008900.2	-29.1134	5.55e-46	8.9e-40	-1.02402	0.908856	cis
chr2A_759830666	TraesCS2A01G555600.1	-29.109	5.62e-46	8.99e-40	-0.769822	0.908831	cis
chr6B_680471767	TraesCS6B01G404400.1	-29.0959	5.82e-46	9.28e-40	-2.40818	0.908756	cis
chr4A_599320448	TraesCS4A01G303300.1	-29.088	5.94e-46	9.47e-40	-1.06171	0.908711	cis
chr2B_800121043	TraesCS2B01G621500.1	-29.0337	6.87e-46	1.08e-39	-1.64922	0.908401	cis
chr7B_68197315	TraesCS7B01G063800.1	-29.0089	7.33e-46	1.15e-39	-0.846916	0.908259	cis
chr6B_41436507	TraesCS6B01G062500.1	-28.9854	7.81e-46	1.22e-39	-1.09502	0.908123	cis
chr1D_472402844	TraesCS1D01G410900.1	-28.9662	8.22e-46	1.28e-39	-1.19705	0.908013	cis
chr2B_26297075	TraesCS2B01G053600.1	-28.925	9.18e-46	1.42e-39	-1.27532	0.907775	cis
chr1B_15168489	TraesCS1B01G031100.1	-28.8954	9.93e-46	1.53e-39	-0.990486	0.907603	cis
chr2D_72163969	TraesCS2D01G123200.1	-28.8865	1.02e-45	1.55e-39	-1.27603	0.907551	cis
chr2B_683029144	TraesCS2B01G486000.3	-28.8837	1.02e-45	1.56e-39	-1.6134	0.907535	cis
chr6B_691341310	TraesCS6B01G419800.1	-28.853	1.11e-45	1.69e-39	-1.57951	0.907357	cis
chr1D_354717271	TraesCS1D01G257800.1	-28.8365	1.16e-45	1.77e-39	-2.10651	0.90726	cis
chr6D_462465985	TraesCS6D01G383500.1	-28.8141	1.23e-45	1.87e-39	-1.62167	0.907129	cis
chr6D_467049995	TraesCS6D01G393100.2	-28.8026	1.27e-45	1.93e-39	-0.885081	0.907062	cis
chr1B_202012364	TraesCS1B01G053600.1	-28.7951	1.3e-45	1.96e-39	-3.38862	0.907018	cis
chr6B_171971924	TraesCS5B01G087700.3	-28.7689	1.39e-45	2.1e-39	-5.91759	0.906865	trans
chr2A_13407081	TraesCS2A01G036300.1	-28.7231	1.58e-45	2.36e-39	-1.00532	0.906595	cis
chr4B_172508540	TraesCS4B01G133600.1	-28.7081	1.64e-45	2.45e-39	-0.662839	0.906506	cis
chr1A_551321974	TraesCS1A01G379000.1	-28.6952	1.7e-45	2.53e-39	-0.429933	0.90643	cis
chr1B_202012364	TraesCS1B01G123200.1	-28.6892	1.73e-45	2.57e-39	-3.23407	0.906395	cis
chr5B_65588046	TraesCS5B01G068300.2	-28.6363	1.99e-45	2.95e-39	-1.33393	0.906081	cis
chr2B_105909244	TraesCS2B01G139000.1	-28.6299	2.02e-45	2.99e-39	-1.01597	0.906043	cis
chr2B_46089320	TraesCS2B01G082800.1	-28.6112	2.13e-45	3.13e-39	-1.37295	0.905932	cis
chr2A_532347278	TraesCSU01G017300.2	28.5928	2.24e-45	3.28e-39	4.79783	0.905822	trans
chr3B_815204393	TraesCSU01G017300.2	28.5928	2.24e-45	3.28e-39	4.79783	0.905822	trans
chr1B_17353991	TraesCS1B01G044500.2	-28.5887	2.26e-45	3.32e-39	-1.56965	0.905798	cis
chr6A_23411292	TraesCS6A01G043600.2	-28.5642	2.42e-45	3.54e-39	-1.02747	0.905651	cis
chr2A_13850317	TraesCS2A01G041300.1	-28.5605	2.44e-45	3.57e-39	-1.28543	0.905629	cis
chr7A_691130276	TraesCS7A01G501300.1	-28.5265	2.68e-45	3.89e-39	-1.18017	0.905426	cis
chr5B_669672764	TraesCS5B01G503200.1	-28.5188	2.73e-45	3.97e-39	-1.42245	0.905379	cis
chr5B_221103322	TraesCS5B01G098300.1	28.5096	2.8e-45	4.07e-39	1.51883	0.905324	cis
chr7B_516475040	TraesCS7B01G282200.3	-28.4718	3.1e-45	4.47e-39	-0.863219	0.905096	cis
chr2B_159207855	TraesCS2B01G184100.1	-28.4708	3.11e-45	4.48e-39	-1.53668	0.90509	cis
chr1D_11090196	TraesCS1D01G026400.1	-28.4589	3.21e-45	4.63e-39	-1.95503	0.905018	cis
chr3B_2519537	TraesCS3B01G004700.1	-28.4555	3.24e-45	4.67e-39	-1.29723	0.904998	cis
chr4B_6008154	TraesCS4B01G009200.1	-28.4503	3.29e-45	4.73e-39	-1.66696	0.904966	cis
chr2A_691478680	TraesCS2A01G441800.1	-28.3878	3.89e-45	5.54e-39	-1.22892	0.904588	cis
chr4A_585441950	TraesCS4B01G035400.1	-28.3322	4.53e-45	6.38e-39	-1.10519	0.904248	trans
chr4D_15354174	TraesCS4B01G035400.1	-28.3322	4.53e-45	6.38e-39	-1.10519	0.904248	trans
chr6A_28641552	TraesCS6A01G059500.1	-28.3318	4.53e-45	6.38e-39	-1.20671	0.904246	cis
chr3D_527556034	TraesCS3D01G416000.1	28.3036	4.89e-45	6.86e-39	2.73128	0.904074	cis
chr3A_20328724	TraesCS3A01G038400.1	-28.3003	4.94e-45	6.92e-39	-1.14286	0.904053	cis
chr4A_584938885	TraesCS4A01G277700.1	-28.2777	5.25e-45	7.23e-39	-1.41451	0.903914	cis
chr6B_705385111	TraesCS6B01G440200.1	-28.2516	5.64e-45	7.66e-39	-1.23169	0.903754	cis
chr2B_713675971	TraesCS2B01G518500.1	-28.247	5.71e-45	7.75e-39	-1.15352	0.903725	cis
chr6A_196192054	TraesCS6B01G208500.1	-28.2318	5.95e-45	8.07e-39	-2.11153	0.903632	trans
chr7D_606824124	TraesCS7D01G500900.1	-28.22	6.14e-45	8.3e-39	-0.992592	0.903559	cis
chr6A_181512297	TraesCS1D01G257500.3	28.2175	6.19e-45	8.36e-39	3.8906	0.903543	trans
chr3B_555546214	TraesCS1D01G257500.3	28.2175	6.19e-45	8.36e-39	3.8906	0.903543	trans
chr6B_661339634	TraesCS6B01G386500.1	-28.217	6.2e-45	8.36e-39	-1.53128	0.903541	cis
chr6A_23753034	TraesCS6A01G046400.1	-28.1827	6.8e-45	9.16e-39	-0.868431	0.903328	cis
chr2B_205643339	TraesCS2B01G217100.1	-28.1765	6.92e-45	9.31e-39	-1.33447	0.90329	cis
chr6B_101922062	TraesCS6B01G114700.2	-28.1701	7.04e-45	9.46e-39	-0.75153	0.90325	cis
chr6A_16227287	TraesCS6A01G032600.2	-28.1503	7.43e-45	9.98e-39	-1.26859	0.903127	cis
chr3A_574512398	TraesCS3A01G329500.1	-28.1456	7.53e-45	1.01e-38	-1.76121	0.903098	cis
chr2A_447285190	TraesCS2B01G292000.1	28.1415	7.61e-45	1.02e-38	2.88798	0.903072	trans
chr2B_403697425	TraesCS2B01G292000.1	28.1415	7.61e-45	1.02e-38	1.44399	0.903072	cis
chr2D_572360798	TraesCS2D01G472700.2	28.1245	7.98e-45	1.07e-38	1.95357	0.902967	cis
chr4B_667612710	TraesCS4B01G392700.1	-28.1118	8.26e-45	1.1e-38	-2.43343	0.902888	cis
chr3A_728991843	TraesCS3B01G576000.1	-28.0609	9.49e-45	1.25e-38	-3.23911	0.902569	trans
chr7A_20170976	TraesCS7A01G043600.1	-28.0491	9.8e-45	1.29e-38	-1.24503	0.902495	cis
chr7A_10194087	TraesCS7A01G025800.1	-28.0023	1.11e-44	1.46e-38	-1.0753	0.902201	cis
chr5D_495618132	TraesCS5B01G440400.1	-27.9958	1.13e-44	1.48e-38	-2.89931	0.90216	trans
chr6B_28255914	TraesCS6B01G048300.1	-27.9894	1.15e-44	1.51e-38	-2.96121	0.902119	cis
chr7B_708916522	TraesCS7D01G515600.1	-27.9703	1.22e-44	1.59e-38	-3.96941	0.901999	trans
chr1A_7181670	TraesCS1A01G011600.1	-27.9703	1.22e-44	1.59e-38	-2.37175	0.901999	cis
chr1A_566477911	TraesCS1A01G402800.1	-27.9654	1.23e-44	1.61e-38	-1.01398	0.901968	cis
chr6B_12672657	TraesCS6B01G020900.4	-27.9586	1.26e-44	1.63e-38	-1.26472	0.901925	cis
chr6B_707113697	TraesCS6B01G451000.1	-27.9404	1.32e-44	1.71e-38	-1.30396	0.90181	cis
chr2B_666650702	TraesCS2B01G470400.1	-27.93	1.36e-44	1.76e-38	-1.16907	0.901743	cis
chr7B_726138839	TraesCS7B01G469400.1	-27.9195	1.4e-44	1.81e-38	-3.5293	0.901677	cis
chr2B_760950702	TraesCS2B01G570700.1	-27.8781	1.57e-44	2.01e-38	-1.3185	0.901413	cis
chr3B_474407551	TraesCS3B01G298000.1	-27.8487	1.7e-44	2.17e-38	-1.26138	0.901226	cis
chr2B_793505864	TraesCS2B01G620900.1	-27.8454	1.72e-44	2.19e-38	-1.30119	0.901205	cis
chr2B_800121043	TraesCS2B01G621800.2	-27.8259	1.81e-44	2.3e-38	-0.901558	0.90108	cis
chr4A_722841696	TraesCS4A01G457400.1	-27.8171	1.85e-44	2.35e-38	-1.46889	0.901024	cis
chr1D_448651714	TraesCS7A01G157200.1	27.7898	2e-44	2.52e-38	3.92976	0.900848	trans
chr3D_583326483	TraesCS7A01G157200.1	27.7898	2e-44	2.52e-38	3.92976	0.900848	trans
chr2A_752101113	TraesCS2A01G539900.1	-27.7709	2.11e-44	2.65e-38	-1.04214	0.900727	cis
chr2A_16402908	TraesCS2B01G051800.1	-27.7232	2.4e-44	2.99e-38	-2.58278	0.900419	trans
chr2D_13906510	TraesCS2B01G051800.1	-27.7232	2.4e-44	2.99e-38	-2.58278	0.900419	trans
chr7A_22918089	TraesCS7A01G048600.1	-27.7162	2.45e-44	3.05e-38	-0.617079	0.900374	cis
chr4D_192732845	TraesCS4A01G139600.1	-27.7077	2.51e-44	3.1e-38	-2.60416	0.900319	trans
chr3D_606879741	TraesCS3D01G529800.1	-27.6736	2.76e-44	3.38e-38	-1.08642	0.900097	cis
chr1B_202012364	TraesCS1B01G096700.1	-27.6563	2.89e-44	3.54e-38	-1.96584	0.899985	cis
chr4D_507894279	TraesCSU01G129000.1	-27.6548	2.9e-44	3.55e-38	-0.865403	0.899975	trans
chr4B_25835181	TraesCS4B01G035400.1	-27.6036	3.35e-44	4.05e-38	-0.548029	0.899641	cis
chr2D_607657566	TraesCS2D01G516200.1	-27.5932	3.44e-44	4.17e-38	-1.06456	0.899573	cis
chr1B_202012364	TraesCS1B01G118000.1	-27.578	3.59e-44	4.34e-38	-3.08577	0.899473	cis
chr3D_606879741	TraesCS3D01G529500.1	-27.5742	3.63e-44	4.37e-38	-1.5364	0.899448	cis
chr2A_776553254	TraesCS2B01G596900.1	-27.5733	3.64e-44	4.37e-38	-1.75249	0.899442	trans
chr6B_55337519	TraesCS6B01G077900.1	-27.5598	3.78e-44	4.54e-38	-1.28529	0.899354	cis
chr3B_79953961	TraesCS3B01G116500.2	-27.5554	3.82e-44	4.59e-38	-1.73205	0.899325	cis
chr6A_181512297	TraesCS5D01G298300.2	27.5349	4.05e-44	4.85e-38	3.17027	0.89919	trans
chr3B_555546214	TraesCS5D01G298300.2	27.5349	4.05e-44	4.85e-38	3.17027	0.89919	trans
chr6B_636592207	TraesCS6B01G364700.1	-27.5006	4.45e-44	5.32e-38	-0.875514	0.898964	cis
chr1A_588768116	TraesCS1D01G449200.3	27.4864	4.63e-44	5.52e-38	3.022	0.89887	trans
chr1B_202012364	TraesCS1B01G126100.1	-27.4494	5.14e-44	6.1e-38	-4.02702	0.898625	cis
chr1A_576615456	TraesCS1B01G449900.1	27.431	5.41e-44	6.4e-38	4.13892	0.898502	trans
chr1B_202012364	TraesCS1B01G150200.1	-27.4255	5.49e-44	6.49e-38	-2.74683	0.898466	cis
chr4B_169925588	TraesCS6B01G208600.1	-27.4125	5.69e-44	6.72e-38	-2.70753	0.898379	trans
chr5A_471916832	TraesCS6B01G208600.1	-27.4125	5.69e-44	6.72e-38	-2.70753	0.898379	trans
chr5D_369388050	TraesCS6B01G208600.1	-27.4125	5.69e-44	6.72e-38	-2.70753	0.898379	trans
chr6D_149727203	TraesCS6B01G208600.1	-27.4125	5.69e-44	6.72e-38	-2.70753	0.898379	trans
chr2D_625519823	TraesCS2D01G550000.1	-27.4101	5.73e-44	6.76e-38	-0.858567	0.898364	cis
chr3B_40246002	TraesCS3B01G067300.2	-27.4049	5.82e-44	6.85e-38	-0.676762	0.898329	cis
chr3D_527004201	TraesCS1B01G342200.1	-27.3915	6.04e-44	7.1e-38	-1.08789	0.898239	trans
chr6A_609257395	TraesCS6D01G383500.1	-27.3699	6.41e-44	7.52e-38	-2.22965	0.898095	trans
chr5B_467511329	TraesCS5B01G284500.1	-27.3641	6.52e-44	7.62e-38	-0.962205	0.898056	cis
chr6D_461010481	TraesCS6D01G378400.1	-27.3609	6.58e-44	7.69e-38	-1.30533	0.898035	cis
chr3B_822189479	TraesCS3B01G601200.1	-27.3545	6.69e-44	7.81e-38	-1.10662	0.897992	cis
chr6D_460718432	TraesCS6A01G393900.2	-27.3289	7.19e-44	8.37e-38	-2.04507	0.89782	trans
chr3B_175090861	TraesCS3B01G174100.1	27.3174	7.43e-44	8.63e-38	1.21708	0.897743	cis
chr5A_47446694	TraesCS5A01G052100.1	-27.2905	8.01e-44	9.27e-38	-0.740801	0.897562	cis
chr6A_21522184	TraesCS6A01G040900.3	-27.2904	8.01e-44	9.27e-38	-0.918196	0.897561	cis
chr5B_711628651	TraesCS5B01G568700.2	-27.2758	8.34e-44	9.61e-38	-1.06006	0.897463	cis
chr2D_651316345	TraesCSU01G035900.2	-27.2651	8.6e-44	9.89e-38	-2.42121	0.897391	trans
chr3B_485411462	TraesCS3B01G301800.1	-27.2638	8.63e-44	9.93e-38	-0.8425	0.897382	cis
chr2B_796801796	TraesCS2B01G621600.1	-27.2511	8.94e-44	1.03e-37	-0.918182	0.897296	cis
chr4D_3588152	TraesCS4D01G006900.1	-27.2503	8.96e-44	1.03e-37	-0.732125	0.897291	cis
chr1A_563183969	TraesCS1A01G397500.1	-27.2087	1.01e-43	1.15e-37	-2.87769	0.897009	cis
chr4A_9381394	TraesCSU01G121900.1	-27.2027	1.02e-43	1.17e-37	-1.17	0.896968	trans
chr6D_29090153	TraesCSU01G121900.1	-27.2027	1.02e-43	1.17e-37	-1.17	0.896968	trans
chr6B_702565520	TraesCS6A01G392500.1	-27.1952	1.05e-43	1.19e-37	-1.88257	0.896917	trans
chr2B_770759880	TraesCS2B01G584000.2	-27.1835	1.08e-43	1.23e-37	-1.38655	0.896838	cis
chr3B_506620826	TraesCS3B01G315000.1	27.1703	1.12e-43	1.27e-37	1.84817	0.896747	cis
chr1B_202012364	TraesCS1B01G149500.1	-27.1609	1.15e-43	1.3e-37	-2.57128	0.896684	cis
chr1B_421096917	TraesCS1B01G238000.1	-27.1367	1.23e-43	1.39e-37	-0.553131	0.896518	cis
chr7A_30810957	TraesCS4A01G427500.1	-27.1027	1.36e-43	1.52e-37	-2.9021	0.896285	trans
chr7D_30311003	TraesCS4A01G427500.1	-27.1027	1.36e-43	1.52e-37	-2.9021	0.896285	trans
chr1B_559100933	TraesCS2A01G091400.1	27.0795	1.45e-43	1.62e-37	1.85	0.896126	trans
chr3A_261350262	TraesCS2A01G091400.1	27.0795	1.45e-43	1.62e-37	1.85	0.896126	trans
chr7B_284123518	TraesCS7B01G178300.1	-27.0755	1.46e-43	1.64e-37	-1.67089	0.896098	cis
chr2B_789682879	TraesCS2B01G609800.1	-27.0244	1.69e-43	1.88e-37	-1.38864	0.895746	cis
chr6B_73160192	TraesCS6B01G097500.1	-27.0086	1.77e-43	1.96e-37	-0.873371	0.895637	cis
chr2B_13914215	TraesCS2B01G030700.1	-26.9831	1.9e-43	2.09e-37	-1.09746	0.89546	cis
chr3B_508924896	TraesCS3B01G318000.1	-26.983	1.9e-43	2.09e-37	-1.69221	0.89546	cis
chr3A_743130356	TraesCS3A01G529800.1	-26.9809	1.91e-43	2.11e-37	-0.678153	0.895445	cis
chr2B_4984703	TraesCS2B01G005300.1	-26.9804	1.91e-43	2.11e-37	-1.04206	0.895441	cis
chr5A_295690378	TraesCS5A01G115200.1	26.9682	1.98e-43	2.18e-37	1.44387	0.895357	cis
chr3D_22367401	TraesCS3B01G067600.1	-26.9368	2.17e-43	2.37e-37	-5.52548	0.895138	trans
chr1B_668714775	TraesCS1B01G450700.2	-26.9189	2.28e-43	2.49e-37	-1.07293	0.895014	cis
chr6A_16719730	TraesCS6A01G035100.1	-26.9038	2.38e-43	2.59e-37	-2.91885	0.894908	cis
chr1D_278105188	TraesCS1D01G195000.1	-26.8956	2.43e-43	2.65e-37	-0.83872	0.894851	cis
chr2B_136167306	TraesCS2B01G164000.1	-26.8794	2.55e-43	2.77e-37	-1.32167	0.894737	cis
chr7B_146004989	TraesCS7B01G131100.2	-26.8656	2.65e-43	2.87e-37	-1.8784	0.89464	cis
chr2B_776214146	TraesCS2B01G589700.1	-26.8581	2.71e-43	2.93e-37	-1.3665	0.894588	cis
chr2B_415442533	TraesCS2B01G296700.1	-26.8367	2.88e-43	3.11e-37	-1.62997	0.894437	cis
chr2B_76919415	TraesCS2B01G113600.1	-26.7939	3.25e-43	3.49e-37	-0.789487	0.894136	cis
chr7A_723295672	TraesCS7B01G472800.1	-26.7768	3.41e-43	3.66e-37	-2.30038	0.894014	trans
chr7D_627325522	TraesCS7B01G472800.1	-26.7768	3.41e-43	3.66e-37	-2.30038	0.894014	trans
chr4A_698431550	TraesCS4A01G427500.1	-26.7716	3.46e-43	3.71e-37	-1.48025	0.893978	cis
chr3B_50793845	TraesCS3B01G081200.1	-26.7554	3.62e-43	3.87e-37	-1.97866	0.893863	cis
chr6A_915573	TraesCS6A01G001600.1	-26.7351	3.84e-43	4.1e-37	-0.900063	0.893719	cis
chr5B_652634411	TraesCS5B01G479500.1	-26.7128	4.09e-43	4.35e-37	-1.63481	0.893561	cis
chr6B_437486761	TraesCS6B01G208600.1	-26.6803	4.49e-43	4.74e-37	-1.44617	0.893328	cis
chr5D_525588578	TraesCS5D01G492900.2	-26.6775	4.52e-43	4.77e-37	-4.04806	0.893308	cis
chr1B_673847620	TraesCS1B01G459900.1	-26.6632	4.71e-43	4.95e-37	-0.980612	0.893206	cis
chr6B_231692597	TraesCS6B01G194500.1	-26.6597	4.76e-43	4.99e-37	-0.60539	0.893181	cis
chr6D_46019819	TraesCS6B01G119800.1	-26.6529	4.85e-43	5.07e-37	-2.50864	0.893133	trans
chr7A_66228152	TraesCS7A01G110200.1	-26.6403	5.03e-43	5.25e-37	-1.24538	0.893042	cis
chr5B_609143675	TraesCS5B01G434000.1	-26.6376	5.07e-43	5.28e-37	-0.997937	0.893023	cis
chr5B_443276127	TraesCS5B01G260600.1	-26.6197	5.33e-43	5.55e-37	-2.66967	0.892894	cis
chr3B_372839928	TraesCS3B01G236500.1	-26.6163	5.38e-43	5.59e-37	-1.0904	0.89287	cis
chr1B_202012364	TraesCS1B01G108700.1	-26.6121	5.45e-43	5.65e-37	-2.16368	0.892839	cis
chr2D_61024260	TraesCS2D01G110100.1	-26.6034	5.59e-43	5.79e-37	-0.543261	0.892777	cis
chr7B_706859334	TraesCS7B01G442100.1	-26.5979	5.68e-43	5.88e-37	-0.919365	0.892737	cis
chr6B_702565520	TraesCS6A01G393900.2	-26.5931	5.75e-43	5.95e-37	-2.03613	0.892703	trans
chr5B_536046220	TraesCS5B01G356300.1	-26.5891	5.82e-43	6.02e-37	-2.15553	0.892674	cis
chr6A_594819652	TraesCS6B01G404400.1	-26.5814	5.95e-43	6.14e-37	-4.63283	0.892619	trans
chr6D_448781912	TraesCS6B01G404400.1	-26.5814	5.95e-43	6.14e-37	-4.63283	0.892619	trans
chr2B_789682879	TraesCS2B01G610000.1	-26.5791	5.99e-43	6.18e-37	-1.02089	0.892602	cis
chr6D_462274702	TraesCS6D01G382700.1	-26.5623	6.28e-43	6.47e-37	-0.583517	0.89248	cis
chr6D_461686945	TraesCS6D01G381800.1	-26.5575	6.37e-43	6.54e-37	-1.25765	0.892446	cis
chr1B_288811414	TraesCS1B01G162300.1	-26.5335	6.82e-43	6.97e-37	-1.17591	0.892272	cis
chr2B_641189434	TraesCS2B01G450800.1	-26.5081	7.34e-43	7.47e-37	-1.32131	0.892088	cis
chr6B_651417162	TraesCS6B01G376500.1	-26.4685	8.22e-43	8.33e-37	-0.695812	0.8918	cis
chr3B_274030833	TraesCS3B01G217300.1	26.461	8.4e-43	8.5e-37	2.26913	0.891745	cis
chr2A_695974072	TraesCS2A01G447000.1	-26.4562	8.52e-43	8.61e-37	-0.790827	0.89171	cis
chr3B_581637029	TraesCS3B01G369300.2	-26.4535	8.58e-43	8.68e-37	-1.11	0.89169	cis
chr6B_455434978	TraesCS6B01G253700.3	-26.4497	8.68e-43	8.77e-37	-1.08758	0.891662	cis
chr4B_5467663	TraesCS4B01G008400.1	-26.4052	9.86e-43	9.87e-37	-1.3758	0.891337	cis
chr2B_669936932	TraesCS2B01G473600.2	-26.3821	1.05e-42	1.05e-36	-1.33662	0.891167	cis
chr7B_3847217	TraesCS7B01G006700.1	-26.377	1.07e-42	1.07e-36	-1.07385	0.89113	cis
chr2A_771237208	TraesCS2B01G610500.1	26.3711	1.09e-42	1.08e-36	0.842784	0.891087	trans
chr3B_707416081	TraesCS3B01G464700.1	-26.3498	1.16e-42	1.14e-36	-1.32778	0.89093	cis
chr3B_656581860	TraesCS3B01G421600.1	-26.3428	1.18e-42	1.15e-36	-1.51094	0.890878	cis
chr7A_624808588	TraesCS7A01G438500.1	-26.3189	1.26e-42	1.23e-36	-2.65856	0.890701	cis
chr3B_798392347	TraesCS3B01G566100.1	-26.2919	1.37e-42	1.32e-36	-1.55261	0.890501	cis
chr4A_739594666	TraesCS4A01G486300.1	-26.2854	1.39e-42	1.34e-36	-0.818933	0.890453	cis
chr6B_146646699	TraesCS6B01G148000.2	-26.262	1.49e-42	1.43e-36	-2.39818	0.890279	cis
chr7A_635500919	TraesCS7B01G340100.1	-26.2452	1.56e-42	1.5e-36	-2.04158	0.890154	trans
chr7D_550101468	TraesCS7B01G340100.1	-26.2452	1.56e-42	1.5e-36	-2.04158	0.890154	trans
chr4B_552022691	TraesCS4B01G272500.1	-26.2027	1.77e-42	1.68e-36	-0.661982	0.889837	cis
chr7B_5061382	TraesCS7A01G110200.1	-26.1862	1.85e-42	1.75e-36	-2.30085	0.889713	trans
chr7D_63936693	TraesCS7A01G110200.1	-26.1862	1.85e-42	1.75e-36	-2.30085	0.889713	trans
chr2B_726547785	TraesCS2B01G531200.2	-26.186	1.85e-42	1.75e-36	-1.32275	0.889712	cis
chr3B_781044241	TraesCS6B01G330800.2	26.1803	1.89e-42	1.78e-36	4.27475	0.889669	trans
chr3D_584332703	TraesCS6B01G330800.2	26.1803	1.89e-42	1.78e-36	4.27475	0.889669	trans
chr2A_695509593	TraesCS2A01G446500.2	26.1655	1.97e-42	1.85e-36	1.05258	0.889558	cis
chr5A_474542302	TraesCS5A01G260600.1	26.1644	1.97e-42	1.86e-36	2.9296	0.889549	cis
chr2B_30643197	TraesCS2B01G063900.1	-26.1541	2.03e-42	1.91e-36	-0.867275	0.889472	cis
chr7B_643352807	TraesCS7B01G378900.1	-26.148	2.07e-42	1.94e-36	-0.65487	0.889426	cis
chr2B_135007973	TraesCS2B01G162000.1	-26.1356	2.15e-42	2.01e-36	-0.656294	0.889333	cis
chr4B_152086892	TraesCS4A01G139600.1	-26.1037	2.35e-42	2.19e-36	-2.44868	0.889092	trans
chr5A_226209568	TraesCS4A01G139600.1	-26.1037	2.35e-42	2.19e-36	-2.44868	0.889092	trans
chr2A_377596931	TraesCS4A01G139600.1	-26.1037	2.35e-42	2.19e-36	-2.44868	0.889092	trans
chr5B_8933428	TraesCS5B01G007800.1	-26.1017	2.37e-42	2.21e-36	-0.702067	0.889077	cis
chr2B_800121043	TraesCSU01G037800.1	-26.0766	2.55e-42	2.37e-36	-1.87027	0.888887	trans
chr5B_44655468	TraesCS5B01G039700.1	-26.0654	2.63e-42	2.44e-36	-0.926418	0.888802	cis
chr2B_445875767	TraesCS2B01G310200.1	-26.0398	2.83e-42	2.62e-36	-0.913992	0.888608	cis
chr4A_732779204	TraesCS4A01G472200.1	-26.034	2.88e-42	2.67e-36	-2.20066	0.888564	cis
chr5B_520899431	TraesCS5B01G340100.1	-26.0259	2.95e-42	2.73e-36	-2.78919	0.888502	cis
chr3A_683544297	TraesCS3A01G441700.1	-26.0234	2.97e-42	2.74e-36	-0.73185	0.888483	cis
chr7B_700833160	TraesCS7B01G433300.2	-26.0121	3.07e-42	2.83e-36	-1.29233	0.888397	cis
chr6B_171971924	TraesCS5B01G087700.4	25.9987	3.19e-42	2.93e-36	8.0465	0.888295	trans
chr6B_688203258	TraesCS6B01G415500.1	-25.9795	3.38e-42	3.09e-36	-0.802405	0.888149	cis
chr5D_92153325	TraesCS5D01G136900.1	-25.9654	3.52e-42	3.22e-36	-0.848745	0.888041	cis
chr1A_494449383	TraesCS1A01G299500.1	25.9527	3.65e-42	3.31e-36	2.55084	0.887943	cis
chr1B_10204749	TraesCS1B01G022900.1	-25.9361	3.83e-42	3.47e-36	-1.30049	0.887815	cis
chr4D_507894279	TraesCSU01G128900.2	-25.9331	3.86e-42	3.5e-36	-0.944389	0.887793	trans
chr6D_422207688	TraesCS6B01G365000.1	-25.9297	3.9e-42	3.53e-36	-2.37582	0.887766	trans
chr5A_461479247	TraesCS5A01G247200.1	-25.9273	3.93e-42	3.55e-36	-1.22112	0.887748	cis
chr2B_670753370	TraesCS2B01G473700.1	-25.9171	4.05e-42	3.64e-36	-1.26684	0.887669	cis
chr1D_314574626	TraesCS1B01G238100.1	25.8804	4.51e-42	4.01e-36	1.84236	0.887386	trans
chr1B_202012364	TraesCS1B01G140300.1	-25.8784	4.53e-42	4.04e-36	-3.58077	0.887371	cis
chr1B_202012364	TraesCS1B01G125100.1	-25.8712	4.63e-42	4.12e-36	-3.3806	0.887316	cis
chr5A_667305628	TraesCS5A01G502500.1	-25.8579	4.81e-42	4.27e-36	-1.08718	0.887213	cis
chr1B_202012364	TraesCS1B01G088000.2	-25.848	4.95e-42	4.39e-36	-2.9742	0.887136	cis
chr3A_235238932	TraesCS3A01G224600.1	-25.8345	5.15e-42	4.56e-36	-1.68958	0.887032	cis
chr2B_774958150	TraesCS2A01G555600.1	-25.7846	5.96e-42	5.24e-36	-1.53797	0.886643	trans
chr2D_631790241	TraesCS2A01G555600.1	-25.7846	5.96e-42	5.24e-36	-1.53797	0.886643	trans
chr2B_747179659	TraesCS2B01G551100.1	-25.777	6.1e-42	5.35e-36	-1.20368	0.886584	cis
chr2B_687248590	TraesCS2B01G486900.1	-25.7723	6.18e-42	5.42e-36	-0.769462	0.886547	cis
chr5A_52406976	TraesCS5A01G079400.1	-25.7623	6.37e-42	5.58e-36	-0.746414	0.886469	cis
chr1A_1236515	TraesCS1A01G001900.9	-25.7508	6.58e-42	5.74e-36	-1.45798	0.88638	cis
chr2D_651275621	TraesCS2B01G596900.1	-25.7508	6.58e-42	5.74e-36	-1.70155	0.88638	trans
chr7A_731269479	TraesCS7A01G559600.1	-25.7477	6.64e-42	5.78e-36	-0.764847	0.886355	cis
chr2D_592630194	TraesCS2D01G496100.2	-25.7393	6.81e-42	5.92e-36	-1.51796	0.88629	cis
chr2B_35364932	TraesCS2B01G068200.1	-25.7154	7.3e-42	6.33e-36	-2.39346	0.886102	cis
chr3A_649532876	TraesCS2B01G068200.1	-25.7154	7.3e-42	6.33e-36	-2.39346	0.886102	trans
chr2D_594190182	TraesCS2D01G492600.1	-25.6985	7.67e-42	6.62e-36	-1.3435	0.885969	cis
chr2A_724739764	TraesCS2D01G492600.1	25.6985	7.67e-42	6.62e-36	2.68701	0.885969	trans
chr1B_202012364	TraesCS1D01G012100.1	25.695	7.75e-42	6.69e-36	7.295	0.885942	trans
chr7D_377615308	TraesCS7D01G282700.2	-25.6948	7.76e-42	6.69e-36	-0.808573	0.88594	cis
chr2A_10587389	TraesCS2A01G012600.2	-25.6762	8.19e-42	7.02e-36	-1.57861	0.885794	cis
chr7D_214964646	TraesCS7D01G249000.2	-25.6622	8.54e-42	7.29e-36	-1.39239	0.885684	cis
chr6D_464946721	TraesCS6A01G406800.2	25.6532	8.77e-42	7.47e-36	3.60673	0.885612	trans
chr7B_518681083	TraesCS7A01G384300.1	25.6512	8.82e-42	7.51e-36	2.42762	0.885596	trans
chr6A_21522184	TraesCS6A01G040400.1	-25.6348	9.25e-42	7.86e-36	-1.8286	0.885467	cis
chr4A_111094572	TraesCS4A01G127700.1	-25.6137	9.85e-42	8.32e-36	-1.61164	0.8853	cis
chr4B_2036339	TraesCS4B01G003400.1	-25.5813	1.08e-41	9.1e-36	-0.756275	0.885042	cis
chr6A_564984919	TraesCS6B01G364700.1	-25.5693	1.12e-41	9.41e-36	-1.75252	0.884946	trans
chr1B_353277286	TraesCS5B01G086600.3	25.558	1.16e-41	9.71e-36	3.84402	0.884857	trans
chr4D_458383055	TraesCS5B01G086600.3	-25.558	1.16e-41	9.71e-36	-3.84402	0.884857	trans
chr3B_779540706	TraesCS5B01G086600.3	-25.558	1.16e-41	9.71e-36	-3.84402	0.884857	trans
chr5B_475997432	TraesCS5B01G289500.1	25.544	1.21e-41	1.01e-35	0.762066	0.884746	cis
chr6A_31044294	TraesCS6B01G072400.1	-25.5116	1.33e-41	1.11e-35	-1.80636	0.884486	trans
chr2B_760950702	TraesCS2B01G570300.1	-25.5072	1.35e-41	1.12e-35	-1.11509	0.884451	cis
chr1B_202012364	TraesCS1B01G135900.1	-25.5064	1.35e-41	1.12e-35	-2.68554	0.884445	cis
chr4A_277889699	TraesCS6B01G194500.1	-25.4881	1.43e-41	1.18e-35	-1.17299	0.884298	trans
chr6A_170523364	TraesCS6B01G194500.1	-25.4881	1.43e-41	1.18e-35	-1.17299	0.884298	trans
chr6D_105821613	TraesCS6B01G194500.1	-25.4881	1.43e-41	1.18e-35	-1.17299	0.884298	trans
chr2D_611896655	TraesCS2D01G523100.1	25.4835	1.45e-41	1.2e-35	1.33184	0.884261	cis
chr3B_3242185	TraesCS3B01G006100.1	-25.4793	1.46e-41	1.21e-35	-1.04565	0.884227	cis
chr7D_12735335	TraesCS7D01G026500.1	-25.4547	1.57e-41	1.3e-35	-1.19812	0.884029	cis
chr2A_447285190	TraesCS2B01G295400.2	25.4522	1.59e-41	1.31e-35	3.21855	0.884009	trans
chr1B_94980638	TraesCS1B01G093600.1	-25.4467	1.61e-41	1.33e-35	-1.17248	0.883965	cis
chr7B_692837362	TraesCS7D01G500900.1	-25.442	1.63e-41	1.35e-35	-1.8793	0.883926	trans
chr3A_32118752	TraesCS3B01G068000.3	-25.4309	1.69e-41	1.39e-35	-2.52686	0.883837	trans
chr4A_253445350	TraesCS4A01G163000.1	25.425	1.72e-41	1.41e-35	0.73704	0.883789	cis
chr2B_42942691	TraesCS2B01G077300.1	-25.4148	1.77e-41	1.45e-35	-0.786623	0.883707	cis
chr6D_465209576	TraesCS6D01G390700.1	-25.4078	1.81e-41	1.48e-35	-3.2067	0.88365	cis
chr1B_327575335	TraesCS1B01G181200.1	-25.4005	1.85e-41	1.51e-35	-0.449625	0.883591	cis
chr2A_504275355	TraesCS2B01G309800.1	-25.3986	1.86e-41	1.52e-35	-1.35987	0.883576	trans
chr3A_724634029	TraesCS3A01G499900.1	25.3956	1.87e-41	1.53e-35	0.792678	0.883551	cis
chr1D_448651714	TraesCS3B01G375500.1	25.3932	1.89e-41	1.54e-35	6.21084	0.883532	trans
chr3D_583326483	TraesCS3B01G375500.1	25.3932	1.89e-41	1.54e-35	6.21084	0.883532	trans
chr2B_5664686	TraesCS2B01G010200.1	25.3341	2.25e-41	1.82e-35	0.924747	0.883051	cis
chr2A_355393186	TraesCS2A01G235500.1	25.2871	2.59e-41	2.08e-35	1.84383	0.882668	cis
chr7B_717749389	TraesCS7B01G462700.2	-25.2826	2.62e-41	2.11e-35	-1.3825	0.882631	cis
chr1D_314574626	TraesCS1B01G238000.1	-25.2687	2.73e-41	2.19e-35	-1.09309	0.882517	trans
chr1D_10956080	TraesCS1D01G027400.1	-25.2586	2.81e-41	2.25e-35	-3.87691	0.882434	cis
chr1B_202012364	TraesCS1B01G135000.1	-25.2478	2.91e-41	2.32e-35	-2.25211	0.882345	cis
chr3B_448734837	TraesCS3B01G279100.1	-25.247	2.91e-41	2.33e-35	-0.990216	0.882339	cis
chr3D_609704731	TraesCS3B01G611400.1	-25.2421	2.96e-41	2.36e-35	-4.29886	0.882298	trans
chr3B_42155462	TraesCS3B01G070300.2	-25.2381	2.99e-41	2.39e-35	-1.61207	0.882265	cis
chr7B_660062448	TraesCS7B01G394800.1	-25.2331	3.04e-41	2.42e-35	-1.93653	0.882224	cis
chr6A_6733029	TraesCS6A01G013700.1	-25.2179	3.18e-41	2.53e-35	-0.728847	0.882099	cis
chr1D_7913667	TraesCS1D01G018300.1	-25.2102	3.25e-41	2.58e-35	-0.825278	0.882036	cis
chr1B_614944989	TraesCS1B01G383400.1	-25.2067	3.29e-41	2.61e-35	-0.395651	0.882006	cis
chr7B_611718180	TraesCS7B01G354000.1	-25.1963	3.39e-41	2.68e-35	-1.44877	0.881921	cis
chr4A_712872888	TraesCS4A01G444500.2	-25.189	3.46e-41	2.74e-35	-1.17982	0.88186	cis
chr1D_473862747	TraesCS1D01G412700.1	-25.1784	3.57e-41	2.82e-35	-0.689713	0.881773	cis
chr1B_673176263	TraesCS1B01G459100.1	-25.1757	3.6e-41	2.84e-35	-1.72036	0.88175	cis
chr7B_5056537	TraesCS7B01G008300.1	-25.1727	3.64e-41	2.87e-35	-1.69914	0.881725	cis
chr1A_588768116	TraesCS1D01G450400.1	25.1377	4.04e-41	3.17e-35	3.10892	0.881435	trans
chr7D_22777981	TraesCS7D01G045100.1	-25.1078	4.41e-41	3.45e-35	-0.722815	0.881186	cis
chr6B_703943336	TraesCS6B01G437400.2	-25.1003	4.51e-41	3.52e-35	-1.34834	0.881123	cis
chr7D_607541408	TraesCS7D01G500700.1	-25.0975	4.55e-41	3.55e-35	-0.674136	0.881099	cis
chr3B_512743973	TraesCS3B01G317600.1	-25.0902	4.65e-41	3.63e-35	-0.999404	0.881039	cis
chr1B_574278906	TraesCS1B01G346600.1	-25.0753	4.86e-41	3.79e-35	-0.53081	0.880914	cis
chr2A_727164900	TraesCS5D01G129700.1	-25.0637	5.03e-41	3.92e-35	-3.01025	0.880817	trans
chr1D_448651714	TraesCS3D01G372700.1	25.062	5.06e-41	3.93e-35	3.78583	0.880803	trans
chr3D_583326483	TraesCS3D01G372700.1	25.062	5.06e-41	3.93e-35	3.78583	0.880803	cis
chr5A_68814742	TraesCS5A01G062900.1	-25.0525	5.21e-41	4.04e-35	-0.557858	0.880723	cis
chr5B_483011462	TraesCS5B01G299500.5	-25.0258	5.64e-41	4.36e-35	-1.12903	0.880499	cis
chr1B_17730669	TraesCS1B01G037100.1	-25.0107	5.9e-41	4.55e-35	-1.65181	0.880372	cis
chr3A_137588470	TraesCS3A01G150600.1	-25.0099	5.91e-41	4.56e-35	-0.872902	0.880365	cis
chr2D_349004076	TraesCS2B01G295400.2	24.9569	6.93e-41	5.23e-35	3.06513	0.879918	trans
chr1B_608053696	TraesCS1B01G376500.1	-24.9428	7.23e-41	5.45e-35	-1.88328	0.879798	cis
chr6A_11274049	TraesCS6A01G022600.1	-24.9322	7.47e-41	5.62e-35	-1.0256	0.879708	cis
chr2A_776552712	TraesCS2A01G584900.1	-24.9296	7.53e-41	5.65e-35	-0.707381	0.879686	cis
chr1A_588768116	TraesCS1D01G451300.1	24.9238	7.66e-41	5.74e-35	2.77605	0.879637	trans
chr1B_621266932	TraesCS2B01G131500.1	24.9148	7.87e-41	5.88e-35	3.78114	0.87956	trans
chr1D_451630036	TraesCS2B01G131500.1	24.9148	7.87e-41	5.88e-35	3.78114	0.87956	trans
chr2D_511437530	TraesCS2B01G131500.1	24.9148	7.87e-41	5.88e-35	3.78114	0.87956	trans
chr6A_600817611	TraesCS6A01G381800.1	-24.9062	8.07e-41	6.03e-35	-0.728926	0.879487	cis
chr6D_24555623	TraesCS6D01G051600.2	-24.9005	8.21e-41	6.12e-35	-0.843099	0.879439	cis
chr5B_652634411	TraesCS5B01G479700.1	-24.895	8.35e-41	6.21e-35	-1.69896	0.879392	cis
chr1A_576615456	TraesCS1B01G450300.1	-24.8948	8.36e-41	6.21e-35	-2.73885	0.87939	trans
chr1B_202012364	TraesCS1B01G107100.1	-24.8848	8.61e-41	6.39e-35	-2.38253	0.879305	cis
chr1B_668651235	TraesCS1B01G450400.2	-24.8824	8.67e-41	6.43e-35	-1.19402	0.879284	cis
chr5A_194451765	TraesCS5A01G115200.1	24.88	8.74e-41	6.48e-35	1.41665	0.879264	cis
chr6B_707113697	TraesCS6B01G449300.2	-24.8766	8.83e-41	6.54e-35	-1.30415	0.879234	cis
chr6A_603208376	TraesCS6A01G386500.1	-24.8719	8.95e-41	6.63e-35	-0.670775	0.879195	cis
chr2B_57653058	TraesCS2B01G097300.1	-24.863	9.19e-41	6.79e-35	-0.573942	0.879119	cis
chr2D_635233218	TraesCS2A01G586900.2	-24.8574	9.35e-41	6.9e-35	-2.98715	0.879071	trans
chr5B_190116609	TraesCS1B01G163400.2	-24.8446	9.72e-41	7.16e-35	-3.35204	0.878961	trans
chr4A_21209419	TraesCS1B01G163400.2	24.8446	9.72e-41	7.16e-35	3.35204	0.878961	trans
chr3B_784597189	TraesCS1B01G163400.2	24.8446	9.72e-41	7.16e-35	3.35204	0.878961	trans
chr7A_250827	TraesCS4A01G495600.1	24.8426	9.78e-41	7.19e-35	1.76489	0.878944	trans
chr5D_501346165	TraesCS5D01G454500.1	-24.838	9.91e-41	7.29e-35	-1.49015	0.878905	cis
chr2A_745264426	TraesCS2A01G523800.1	-24.8029	1.1e-40	8.07e-35	-1.70103	0.878603	cis
chr4A_60020087	TraesCS4A01G063300.1	-24.8025	1.1e-40	8.08e-35	-0.571196	0.8786	cis
chr1B_202012364	TraesCS1B01G087700.1	-24.784	1.17e-40	8.52e-35	-3.05943	0.87844	cis
chr2D_50233099	TraesCS2B01G114700.1	-24.7562	1.27e-40	9.24e-35	-2.53296	0.878201	trans
chr4B_4852040	TraesCS4B01G007100.1	-24.7405	1.33e-40	9.66e-35	-0.841404	0.878065	cis
chr5B_556951466	TraesCS5B01G378500.1	-24.7264	1.39e-40	1.01e-34	-0.866092	0.877943	cis
chr4A_420038999	TraesCS4A01G163000.1	24.6949	1.53e-40	1.1e-34	0.737042	0.877669	cis
chr3A_707465329	TraesCS2B01G113500.1	-24.6875	1.56e-40	1.13e-34	-2.10164	0.877605	trans
chr6A_594733197	TraesCS6A01G368600.1	-24.6825	1.59e-40	1.14e-34	-1.37019	0.877561	cis
chr1B_1528269	TraesCS1B01G002100.1	-24.6821	1.59e-40	1.14e-34	-0.900979	0.877558	cis
chr2B_800121043	TraesCSU01G037700.1	-24.6809	1.59e-40	1.15e-34	-1.56881	0.877548	trans
chr6A_28641552	TraesCS6A01G058700.1	-24.6645	1.67e-40	1.2e-34	-1.34088	0.877405	cis
chr5D_549886403	TraesCS5D01G537300.1	-24.6476	1.76e-40	1.26e-34	-1.46473	0.877257	cis
chr1B_202012364	TraesCS1B01G065700.1	-24.6401	1.8e-40	1.29e-34	-1.60473	0.877192	cis
chr4A_38648775	TraesCS2B01G068200.1	-24.6329	1.84e-40	1.31e-34	-2.67346	0.877129	trans
chr6A_181512297	TraesCS3B01G149100.1	24.6233	1.9e-40	1.35e-34	4.24746	0.877044	trans
chr3B_555546214	TraesCS3B01G149100.1	24.6233	1.9e-40	1.35e-34	4.24746	0.877044	cis
chr1D_487171924	TraesCS1B01G469400.1	-24.5965	2.06e-40	1.46e-34	-2.73288	0.876809	trans
chr5D_492287614	TraesCS5D01G438800.1	-24.595	2.07e-40	1.47e-34	-0.873125	0.876796	cis
chr5B_13280570	TraesCS5B01G013600.2	-24.5912	2.09e-40	1.48e-34	-0.779739	0.876763	cis
chr3A_433410438	TraesCS3A01G240500.1	-24.579	2.17e-40	1.53e-34	-0.661246	0.876655	cis
chr4A_703262154	TraesCS4A01G432400.2	-24.567	2.25e-40	1.58e-34	-1.16014	0.87655	cis
chr1D_448651714	TraesCS2B01G227600.1	24.5417	2.43e-40	1.7e-34	4.00222	0.876326	trans
chr3D_583326483	TraesCS2B01G227600.1	24.5417	2.43e-40	1.7e-34	4.00222	0.876326	trans
chr5B_652634411	TraesCS5B01G479400.1	-24.5336	2.49e-40	1.74e-34	-1.90182	0.876256	cis
chr3B_739983865	TraesCS3B01G497000.1	24.5153	2.63e-40	1.83e-34	1.03229	0.876093	cis
chr3A_683249793	TraesCS3A01G440700.1	24.4953	2.8e-40	1.94e-34	0.63096	0.875916	cis
chr4A_30148739	TraesCS4A01G037700.1	-24.4795	2.94e-40	2.03e-34	-0.939717	0.875776	cis
chr2B_23119716	TraesCS2B01G046600.1	-24.4713	3.01e-40	2.08e-34	-1.38732	0.875703	cis
chr3B_782836304	TraesCS3B01G113800.1	24.471	3.01e-40	2.08e-34	4.12532	0.8757	cis
chr3D_586196982	TraesCS3B01G113800.1	24.471	3.01e-40	2.08e-34	4.12532	0.8757	trans
chr3D_609928892	TraesCS3D01G535900.1	-24.4703	3.02e-40	2.08e-34	-0.995953	0.875694	cis
chr6D_2890716	TraesCS6A01G005300.1	-24.4648	3.07e-40	2.11e-34	-3.01468	0.875645	trans
chr6B_461334579	TraesCS6B01G256900.1	-24.4477	3.24e-40	2.22e-34	-1.27352	0.875493	cis
chr2B_752926960	TraesCS2B01G559100.4	-24.4464	3.25e-40	2.23e-34	-0.981876	0.875481	cis
chr5B_22513986	TraesCS6B01G228100.1	24.4443	3.27e-40	2.24e-34	4.28611	0.875462	trans
chr6A_342525083	TraesCS6B01G228100.1	24.4443	3.27e-40	2.24e-34	4.28611	0.875462	trans
chr6B_445886315	TraesCS6B01G228100.1	24.4443	3.27e-40	2.24e-34	4.28611	0.875462	cis
chr7B_291580269	TraesCS6B01G228100.1	24.4443	3.27e-40	2.24e-34	4.28611	0.875462	trans
chr7A_701494183	TraesCS7D01G507700.1	-24.4384	3.33e-40	2.28e-34	-2.58946	0.87541	trans
chr6B_702565520	TraesCS6A01G390600.1	-24.4302	3.41e-40	2.33e-34	-1.76221	0.875336	trans
chr7D_611600080	TraesCS7D01G507400.1	-24.4265	3.45e-40	2.36e-34	-0.546102	0.875303	cis
chr2B_7428880	TraesCS2B01G013500.1	-24.417	3.55e-40	2.42e-34	-1.07022	0.875219	cis
chr1D_454176450	TraesCS1D01G378100.1	24.4151	3.57e-40	2.43e-34	2.3239	0.875201	cis
chr6D_35488205	TraesCS6B01G097500.1	-24.4143	3.58e-40	2.44e-34	-1.65399	0.875194	trans
chr7B_516475040	TraesCS7B01G282500.1	-24.4114	3.61e-40	2.46e-34	-1.10133	0.875168	cis
chr2B_731609429	TraesCS2B01G534200.1	-24.4081	3.65e-40	2.48e-34	-1.32418	0.875139	cis
chr6A_181512297	TraesCS5B01G356200.1	24.4067	3.67e-40	2.49e-34	6.88878	0.875126	trans
chr3B_555546214	TraesCS5B01G356200.1	24.4067	3.67e-40	2.49e-34	6.88878	0.875126	trans
chr5B_597853492	TraesCS5B01G422400.1	-24.4016	3.72e-40	2.53e-34	-0.724909	0.875081	cis
chr6B_561284609	TraesCS6B01G313400.1	-24.3995	3.75e-40	2.55e-34	-1.14895	0.875062	cis
chr1D_464324777	TraesCS1B01G415500.2	-24.377	4.01e-40	2.72e-34	-1.99249	0.87486	trans
chr6B_707113697	TraesCS6B01G450000.1	-24.3695	4.11e-40	2.78e-34	-2.40695	0.874792	cis
chr1B_327355935	TraesCS1B01G180400.1	-24.3676	4.13e-40	2.79e-34	-1.28662	0.874776	cis
chr4B_169925588	TraesCS6B01G208500.1	-24.3585	4.25e-40	2.87e-34	-2.05931	0.874694	trans
chr5A_471916832	TraesCS6B01G208500.1	-24.3585	4.25e-40	2.87e-34	-2.05931	0.874694	trans
chr5D_369388050	TraesCS6B01G208500.1	-24.3585	4.25e-40	2.87e-34	-2.05931	0.874694	trans
chr6D_149727203	TraesCS6B01G208500.1	-24.3585	4.25e-40	2.87e-34	-2.05931	0.874694	trans
chr6A_611713378	TraesCS6A01G406000.1	-24.3321	4.6e-40	3.1e-34	-0.684617	0.874456	cis
chr5A_456899889	TraesCS5A01G240300.1	-24.3152	4.85e-40	3.25e-34	-0.641966	0.874303	cis
chr2B_6260774	TraesCS2B01G012500.1	-24.3027	5.04e-40	3.38e-34	-0.534235	0.87419	cis
chr6A_1987695	TraesCS6A01G005300.1	-24.299	5.1e-40	3.41e-34	-1.62249	0.874157	cis
chr2B_800121043	TraesCSU01G037600.1	-24.2815	5.38e-40	3.6e-34	-1.46273	0.873998	trans
chr1A_57768767	TraesCS1B01G093300.1	-24.2806	5.39e-40	3.61e-34	-1.42371	0.87399	trans
chr5B_644888665	TraesCS5B01G473000.1	-24.2779	5.44e-40	3.63e-34	-1.42734	0.873965	cis
chr2B_799532338	TraesCSU01G038000.1	-24.2721	5.53e-40	3.7e-34	-1.4884	0.873912	trans
chr1B_28824385	TraesCS1B01G049300.4	-24.2691	5.58e-40	3.73e-34	-1.71121	0.873886	cis
chr4B_657982505	TraesCS5A01G540800.1	-24.254	5.85e-40	3.9e-34	-2.89001	0.873748	trans
chr6A_615037046	TraesCS6A01G415100.1	-24.2518	5.89e-40	3.92e-34	-0.923537	0.873728	cis
chr2B_74408916	TraesCS2B01G114000.1	-24.2497	5.93e-40	3.93e-34	-0.775641	0.873709	cis
chr6B_28722826	TraesCS6B01G048800.1	-24.2404	6.1e-40	4.04e-34	-2.89207	0.873625	cis
chr2B_774958150	TraesCS2A01G555800.1	-24.2337	6.23e-40	4.11e-34	-2.47903	0.873564	trans
chr2D_631790241	TraesCS2A01G555800.1	-24.2337	6.23e-40	4.11e-34	-2.47903	0.873564	trans
chr1D_2471872	TraesCS1A01G001900.9	-24.2272	6.35e-40	4.19e-34	-2.93321	0.873504	trans
chr4A_591699376	TraesCS4A01G285900.1	-24.2267	6.36e-40	4.2e-34	-1.1091	0.873499	cis
chr1B_8251887	TraesCS1B01G017200.2	-24.2188	6.52e-40	4.3e-34	-0.786868	0.873427	cis
chr6A_31354140	TraesCS6A01G055000.1	-24.2179	6.54e-40	4.31e-34	-3.13906	0.873419	cis
chr1A_588768116	TraesCS1D01G450300.1	24.2027	6.85e-40	4.5e-34	2.46263	0.87328	trans
chr2D_650326077	TraesCS2D01G598200.1	-24.1933	7.05e-40	4.63e-34	-0.490623	0.873194	cis
chr3D_394769804	TraesCSU01G136600.1	-24.1871	7.18e-40	4.71e-34	-3.84118	0.873137	trans
chr6A_23627312	TraesCS6A01G045800.1	-24.1837	7.26e-40	4.76e-34	-0.595338	0.873106	cis
chr7A_240675136	TraesCS2A01G091400.1	24.1768	7.41e-40	4.85e-34	1.60553	0.873043	trans
chr7B_619611580	TraesCS2A01G091400.1	24.1768	7.41e-40	4.85e-34	1.60553	0.873043	trans
chr1B_202012364	TraesCS1B01G113300.3	-24.1648	7.69e-40	5.03e-34	-3.36408	0.872933	cis
chr5D_553681591	TraesCS4A01G329600.1	-24.1538	7.96e-40	5.19e-34	-4.19809	0.872832	trans
chr2B_791481184	TraesCS2B01G612300.1	-24.1465	8.14e-40	5.31e-34	-0.583704	0.872764	cis
chr5B_625523887	TraesCS5B01G452700.1	-24.141	8.28e-40	5.37e-34	-1.7245	0.872714	cis
chr5A_458971291	TraesCS5A01G245500.1	-24.1281	8.61e-40	5.58e-34	-0.789937	0.872595	cis
chr2A_775620548	TraesCSU01G035900.2	-24.113	9.02e-40	5.84e-34	-1.17953	0.872456	trans
chr3B_826651413	TraesCS3B01G608200.1	-24.11	9.11e-40	5.89e-34	-0.591025	0.872428	cis
chr2B_138967343	TraesCS2B01G165300.1	-24.0969	9.48e-40	6.13e-34	-0.628514	0.872307	cis
chr1B_202012364	TraesCS1B01G124100.2	-24.0958	9.52e-40	6.15e-34	-5.42902	0.872297	cis
chr7B_708916522	TraesCS7D01G514700.1	-24.0861	9.81e-40	6.32e-34	-1.19633	0.872207	trans
chr6A_22528873	TraesCS6A01G042800.1	-24.0802	9.98e-40	6.43e-34	-0.63331	0.872153	cis
chr2D_579205754	TraesCS2D01G477200.1	-24.0777	1.01e-39	6.46e-34	-1.20423	0.87213	cis
chr1B_212662595	TraesCS1B01G135600.1	24.0597	1.06e-39	6.82e-34	1.3312	0.871963	cis
chr5D_458925380	TraesCS5B01G384200.1	-24.0384	1.14e-39	7.26e-34	-2.20729	0.871765	trans
chr2A_13407081	TraesCS2A01G041400.1	-24.0284	1.17e-39	7.48e-34	-1.15355	0.871672	cis
chr5D_223302352	TraesCS5D01G136900.1	-24.0283	1.17e-39	7.48e-34	-0.857473	0.871671	cis
chr1A_42256125	TraesCS1A01G060300.1	-24.0203	1.2e-39	7.65e-34	-1.53881	0.871597	cis
chr2A_612410026	TraesCS1A01G060300.1	-24.0203	1.2e-39	7.65e-34	-1.53881	0.871597	trans
chr5A_473634700	TraesCS5A01G259200.1	-24.0106	1.24e-39	7.87e-34	-0.999779	0.871506	cis
chr2B_569019306	TraesCS2B01G400600.1	-24.0091	1.24e-39	7.91e-34	-0.593925	0.871492	cis
chr2D_637517219	TraesCS2D01G571000.4	-24.0019	1.27e-39	8.07e-34	-1.49223	0.871425	cis
chr2D_169035954	TraesCS2B01G232100.1	-24.0013	1.27e-39	8.09e-34	-1.78908	0.871419	trans
chr7A_705281241	TraesCS7A01G521400.1	-23.9999	1.28e-39	8.12e-34	-0.633971	0.871406	cis
chr2D_595438109	TraesCS2D01G496200.1	-23.9976	1.29e-39	8.16e-34	-1.86812	0.871385	cis
chr2A_724739764	TraesCS2D01G496200.1	23.9976	1.29e-39	8.16e-34	3.73625	0.871385	trans
chr6A_611412470	TraesCS6A01G406800.2	23.9728	1.39e-39	8.76e-34	1.91907	0.871152	cis
chr7B_689516391	TraesCS7B01G419700.1	-23.964	1.43e-39	8.99e-34	-0.684885	0.87107	cis
chr1A_588768116	TraesCS1D01G448600.1	23.9616	1.44e-39	9.05e-34	3.41573	0.871048	trans
chr3B_687064314	TraesCS3B01G448300.2	23.9567	1.46e-39	9.17e-34	1.49172	0.871001	cis
chr2B_691777973	TraesCS2B01G494700.1	-23.9484	1.5e-39	9.39e-34	-0.93654	0.870924	cis
chr4A_733709631	TraesCS4A01G474200.1	-23.9321	1.58e-39	9.85e-34	-0.811549	0.870771	cis
chr1A_489600904	TraesCS1A01G294700.1	-23.9312	1.58e-39	9.87e-34	-1.3862	0.870762	cis
chr2D_48562623	TraesCS2B01G113600.1	-23.924	1.62e-39	1.01e-33	-1.47352	0.870694	trans
chr7D_110566804	TraesCS7B01G063800.1	-23.9173	1.65e-39	1.03e-33	-1.51313	0.870632	trans
chr7B_699834587	TraesCS7B01G431100.1	-23.8984	1.75e-39	1.09e-33	-0.941185	0.870453	cis
chr3B_573470322	TraesCS3B01G363300.2	-23.8785	1.86e-39	1.15e-33	-0.736311	0.870266	cis
chr3D_438616735	TraesCS3B01G363300.2	-23.8785	1.86e-39	1.15e-33	-1.47262	0.870266	trans
chr1B_333633885	TraesCS1B01G186800.1	-23.8701	1.91e-39	1.18e-33	-0.8332	0.870186	cis
chr3B_798504082	TraesCS3B01G566800.1	-23.8449	2.07e-39	1.27e-33	-0.762568	0.869947	cis
chr1A_274951073	TraesCS1A01G151400.2	-23.8394	2.1e-39	1.29e-33	-1.26245	0.869894	cis
chr7A_14814604	TraesCS7A01G033700.1	-23.8386	2.11e-39	1.3e-33	-0.611503	0.869887	cis
chr4A_21025329	TraesCS4A01G028600.1	-23.8384	2.11e-39	1.3e-33	-1.9981	0.869885	cis
chr7D_268836818	TraesCS7D01G282700.2	-23.8212	2.23e-39	1.36e-33	-0.827412	0.869721	cis
chr3B_708938067	TraesCS3B01G465800.1	-23.8121	2.29e-39	1.4e-33	-1.29384	0.869635	cis
chr1A_584679901	TraesCS1A01G433500.1	-23.81	2.31e-39	1.41e-33	-1.4328	0.869615	cis
chr3A_739117470	TraesCS3B01G564200.1	23.8059	2.33e-39	1.43e-33	4.11658	0.869576	trans
chr3D_583934670	TraesCS3B01G564200.1	23.8059	2.33e-39	1.43e-33	4.11658	0.869576	trans
chr2D_50233099	TraesCS2B01G114800.1	-23.7998	2.38e-39	1.45e-33	-1.01114	0.869518	trans
chr7A_533506554	TraesCS2A01G568400.1	23.7983	2.39e-39	1.46e-33	3.17178	0.869504	trans
chr6D_68508012	TraesCS6D01G105300.1	-23.7932	2.43e-39	1.48e-33	-2.22904	0.869455	cis
chr1B_4222429	TraesCS1B01G007300.1	-23.7846	2.5e-39	1.52e-33	-0.859544	0.869372	cis
chr3A_276476782	TraesCS3A01G171600.1	-23.7825	2.51e-39	1.53e-33	-1.47537	0.869352	cis
chr2B_114045231	TraesCS2B01G147700.1	-23.7583	2.71e-39	1.64e-33	-0.663982	0.869121	cis
chr6B_438640606	TraesCS6B01G243700.1	23.752	2.76e-39	1.67e-33	2.21625	0.869061	cis
chr3B_406533301	TraesCS3B01G252700.2	-23.75	2.78e-39	1.68e-33	-1.13109	0.869042	cis
chr5B_472678927	TraesCS5B01G287900.1	-23.7293	2.96e-39	1.78e-33	-0.615217	0.868843	cis
chr3D_4493766	TraesCS3D01G003200.1	-23.6982	3.27e-39	1.95e-33	-3.04703	0.868544	cis
chr7B_468149951	TraesCS7B01G472800.1	-23.6975	3.27e-39	1.95e-33	-2.24498	0.868537	cis
chr6B_127752851	TraesCS6B01G130600.1	-23.6949	3.3e-39	1.97e-33	-0.653121	0.868512	cis
chr1A_576615456	TraesCS1B01G450100.1	-23.6934	3.31e-39	1.98e-33	-3.32647	0.868498	trans
chr4A_732779204	TraesCS4A01G472600.1	-23.679	3.47e-39	2.06e-33	-2.20784	0.868359	cis
chr6A_602725704	TraesCS6A01G383800.2	-23.6774	3.48e-39	2.07e-33	-0.599708	0.868344	cis
chr1B_202012364	TraesCS1B01G140800.1	-23.6611	3.67e-39	2.18e-33	-2.10179	0.868186	cis
chr2A_31085706	TraesCS2A01G070400.2	-23.6397	3.92e-39	2.32e-33	-0.946147	0.867979	cis
chr4A_601060043	TraesCS4D01G006900.1	-23.6396	3.92e-39	2.32e-33	-1.39275	0.867978	trans
chr3B_775830199	TraesCS3B01G535900.1	-23.6374	3.95e-39	2.34e-33	-0.703385	0.867957	cis
chr5A_219534130	TraesCS5A01G079400.1	-23.6366	3.96e-39	2.34e-33	-0.751521	0.867948	cis
chr2D_579759360	TraesCS2D01G490000.1	-23.6239	4.12e-39	2.42e-33	-1.45883	0.867825	cis
chr2D_596251074	TraesCS2D01G490000.1	-23.6239	4.12e-39	2.42e-33	-1.45883	0.867825	cis
chr1B_263270267	TraesCS1B01G188700.1	23.6232	4.13e-39	2.43e-33	1.19558	0.867818	cis
chr5A_535575286	TraesCS5A01G324900.1	23.6023	4.41e-39	2.58e-33	0.524796	0.867615	cis
chr1B_627828838	TraesCS1B01G395800.1	23.5961	4.49e-39	2.63e-33	1.07677	0.867555	cis
chr2B_711531729	TraesCS2B01G516600.1	-23.5913	4.56e-39	2.67e-33	-1.02145	0.867509	cis
chr1B_202012364	TraesCS1B01G148900.1	-23.5903	4.58e-39	2.68e-33	-2.75619	0.867498	cis
chr1A_588768116	TraesCS1D01G448800.1	23.5865	4.63e-39	2.71e-33	3.24746	0.867462	trans
chr1B_543474071	TraesCS1B01G319100.1	-23.5848	4.66e-39	2.72e-33	-0.754208	0.867444	cis
chr6D_467317597	TraesCS6A01G407700.1	-23.5838	4.67e-39	2.73e-33	-6.82218	0.867435	trans
chr6B_680471767	TraesCS6B01G404900.1	-23.5832	4.68e-39	2.73e-33	-0.559602	0.867429	cis
chr7B_446994006	TraesCS7B01G199100.1	-23.5725	4.84e-39	2.82e-33	-1.44449	0.867325	cis
chr5B_510705073	TraesCS5B01G326400.2	-23.5649	4.95e-39	2.88e-33	-0.580105	0.86725	cis
chr7B_709610106	TraesCS7B01G446900.3	-23.5508	5.18e-39	3.01e-33	-1.71909	0.867113	cis
chr7A_503856211	TraesCS7A01G341800.1	-23.5443	5.28e-39	3.07e-33	-1.54762	0.867049	cis
chr6A_71540108	TraesCS6B01G130600.1	-23.544	5.29e-39	3.07e-33	-1.27549	0.867046	trans
chr3B_459780962	TraesCS6B01G130600.1	-23.544	5.29e-39	3.07e-33	-1.27549	0.867046	trans
chr7D_540366884	TraesCS7A01G431600.1	-23.5359	5.43e-39	3.14e-33	-1.50636	0.866966	trans
chr7A_4751994	TraesCS7A01G010500.1	-23.5327	5.48e-39	3.17e-33	-0.863594	0.866935	cis
chr2A_532347278	TraesCS4B01G385900.1	23.5115	5.86e-39	3.38e-33	3.15873	0.866727	trans
chr3B_815204393	TraesCS4B01G385900.1	23.5115	5.86e-39	3.38e-33	3.15873	0.866727	trans
chr1A_588768116	TraesCS1D01G447000.1	23.5092	5.9e-39	3.4e-33	3.69545	0.866704	trans
chr2A_743388504	TraesCS2A01G091400.1	23.4904	6.26e-39	3.6e-33	1.71318	0.86652	cis
chr5A_46250369	TraesCS5A01G050700.1	23.4879	6.31e-39	3.62e-33	0.852785	0.866496	cis
chr7B_713040976	TraesCS7B01G451400.1	-23.48	6.47e-39	3.71e-33	-1.34565	0.866417	cis
chr3D_7260606	TraesCS3D01G022200.1	-23.4723	6.62e-39	3.8e-33	-1.2537	0.866342	cis
chr4A_284951496	TraesCS4A01G199600.1	23.467	6.74e-39	3.86e-33	3.97527	0.866289	cis
chr4B_307205573	TraesCS4A01G199600.1	23.467	6.74e-39	3.86e-33	3.97527	0.866289	trans
chr5B_166818207	TraesCS4A01G199600.1	23.467	6.74e-39	3.86e-33	3.97527	0.866289	trans
chr1B_329486225	TraesCS1B01G183700.1	-23.4484	7.14e-39	4.05e-33	-0.736384	0.866106	cis
chr6A_1497858	TraesCS6A01G003300.1	-23.4473	7.17e-39	4.06e-33	-0.492457	0.866095	cis
chr2A_70878314	TraesCS2D01G123200.1	-23.4408	7.32e-39	4.14e-33	-2.35225	0.86603	trans
chr2B_108796970	TraesCS2D01G123200.1	-23.4408	7.32e-39	4.14e-33	-2.35225	0.86603	trans
chr1D_3961810	TraesCS1B01G014000.1	-23.4151	7.93e-39	4.48e-33	-2.77748	0.865775	trans
chr6D_441746491	TraesCS6B01G392400.1	-23.4095	8.07e-39	4.55e-33	-1.33699	0.86572	trans
chr7D_278335943	TraesCS7D01G299500.1	-23.4044	8.2e-39	4.62e-33	-0.817836	0.865669	cis
chr7D_381860562	TraesCS7D01G299500.1	-23.4044	8.2e-39	4.62e-33	-0.817836	0.865669	cis
chr2B_76919415	TraesCS2B01G113200.2	-23.3828	8.78e-39	4.93e-33	-0.688022	0.865454	cis
chr1B_1528269	TraesCS1B01G002400.1	-23.3807	8.84e-39	4.96e-33	-0.866909	0.865434	cis
chr7B_680853707	TraesCS7B01G413700.1	-23.3742	9.02e-39	5.05e-33	-1.089	0.865369	cis
chr5B_696422253	TraesCS5B01G543700.1	-23.3737	9.04e-39	5.06e-33	-1.81527	0.865364	cis
chr6D_351138990	TraesCS6D01G248900.1	-23.3678	9.21e-39	5.15e-33	-2.34374	0.865304	cis
chr1D_448651714	TraesCS2B01G245600.1	23.3593	9.45e-39	5.27e-33	3.12643	0.86522	trans
chr3D_583326483	TraesCS2B01G245600.1	23.3593	9.45e-39	5.27e-33	3.12643	0.86522	trans
chr7A_4896936	TraesCS7A01G012000.1	-23.356	9.55e-39	5.33e-33	-1.98402	0.865187	cis
chr4A_726115381	TraesCS4A01G461600.1	-23.3407	1e-38	5.58e-33	-1.11959	0.865034	cis
chr5B_598756239	TraesCS5B01G423600.1	-23.3376	1.01e-38	5.63e-33	-1.40448	0.865003	cis
chr1B_466091872	TraesCS1B01G265200.1	-23.3256	1.05e-38	5.84e-33	-1.42214	0.864883	cis
chr5D_8542252	TraesCS5B01G007800.1	-23.3075	1.11e-38	6.17e-33	-1.37336	0.864702	trans
chr5A_119833770	TraesCS5B01G098300.1	23.298	1.15e-38	6.35e-33	2.81376	0.864606	trans
chr1B_527001435	TraesCS1B01G304700.1	-23.2932	1.17e-38	6.44e-33	-1.0268	0.864558	cis
chr3A_739117470	TraesCS5A01G422400.1	23.2652	1.27e-38	7e-33	3.65801	0.864276	trans
chr3D_583934670	TraesCS5A01G422400.1	23.2652	1.27e-38	7e-33	3.65801	0.864276	trans
chr7A_708144064	TraesCS7D01G515600.1	-23.2566	1.31e-38	7.18e-33	-3.94267	0.864189	trans
chr7A_9689049	TraesCS7A01G024400.1	23.2506	1.33e-38	7.31e-33	0.636955	0.864128	cis
chr4A_619184074	TraesCS6D01G040800.1	23.2459	1.35e-38	7.42e-33	7.6361	0.864081	trans
chr1D_444341894	TraesCS6D01G040800.1	23.2459	1.35e-38	7.42e-33	7.6361	0.864081	trans
chr3D_581984532	TraesCS6D01G040800.1	23.2459	1.35e-38	7.42e-33	7.6361	0.864081	trans
chr1B_15168489	TraesCS1B01G034000.1	-23.2458	1.35e-38	7.42e-33	-4.37954	0.86408	cis
chr1A_121445	TraesCS6B01G113500.1	23.2344	1.4e-38	7.64e-33	2.73444	0.863965	trans
chr1D_435802037	TraesCS1D01G349700.1	-23.2269	1.44e-38	7.82e-33	-0.592709	0.863889	cis
chr4A_705055129	TraesCS4A01G434600.1	-23.225	1.45e-38	7.86e-33	-1.06793	0.863869	cis
chr6D_452950865	TraesCS6B01G415500.1	-23.2223	1.46e-38	7.93e-33	-1.52027	0.863842	trans
chr7A_670960310	TraesCS7B01G378900.1	-23.2209	1.46e-38	7.96e-33	-1.22262	0.863828	trans
chr2B_769072264	TraesCS2B01G581700.3	-23.2118	1.51e-38	8.18e-33	-1.29246	0.863736	cis
chr7B_553628493	TraesCS2A01G091400.1	23.2013	1.56e-38	8.43e-33	1.67168	0.863629	trans
chr6A_588355496	TraesCS2A01G091400.1	23.2013	1.56e-38	8.43e-33	1.67168	0.863629	trans
chr7A_523943231	TraesCS2A01G091400.1	23.2013	1.56e-38	8.43e-33	1.67168	0.863629	trans
chr1D_3961810	TraesCS1B01G013900.1	-23.1989	1.57e-38	8.49e-33	-2.3413	0.863605	trans
chr7A_705124138	TraesCS7A01G520700.1	23.1811	1.66e-38	8.95e-33	1.43498	0.863424	cis
chr1D_343888959	TraesCS1B01G262200.1	-23.1646	1.75e-38	9.39e-33	-4.22769	0.863256	trans
chr4A_742335809	TraesCS4A01G494700.1	-23.1485	1.84e-38	9.83e-33	-0.861559	0.863092	cis
chr1B_396605221	TraesCS1A01G206000.1	23.1458	1.86e-38	9.91e-33	1.88394	0.863064	trans
chr3A_128562238	TraesCS1A01G206000.1	23.1458	1.86e-38	9.91e-33	1.88394	0.863064	trans
chr1A_588768116	TraesCS1D01G450600.1	23.142	1.88e-38	1e-32	3.34613	0.863025	trans
chr1B_621269715	TraesCS1B01G387000.1	-23.1369	1.91e-38	1.02e-32	-1.95054	0.862973	cis
chr7B_646691005	TraesCS7B01G381800.1	-23.1362	1.92e-38	1.02e-32	-1.346	0.862966	cis
chr7A_648042673	TraesCS3B01G365900.2	23.132	1.94e-38	1.03e-32	4.74699	0.862923	trans
chr1A_558979030	TraesCS1A01G392400.1	-23.1148	2.05e-38	1.09e-32	-0.818891	0.862747	cis
chr5A_488264755	TraesCS5A01G279100.1	-23.1077	2.1e-38	1.11e-32	-0.721466	0.862674	cis
chr5A_467379533	TraesCS5A01G254200.2	-23.0972	2.17e-38	1.15e-32	-0.947157	0.862567	cis
chr7A_621566517	TraesCS7A01G439100.1	-23.0905	2.22e-38	1.17e-32	-0.505563	0.862497	cis
chr4D_163806683	TraesCS4D01G170200.1	-23.0879	2.23e-38	1.18e-32	-1.42497	0.862471	cis
chr2B_422732212	TraesCS2B01G305000.1	-23.0863	2.24e-38	1.19e-32	-0.457746	0.862455	cis
chr5B_641800918	TraesCS5B01G467400.1	-23.0779	2.31e-38	1.21e-32	-0.750908	0.862369	cis
chr6B_684504403	TraesCS6B01G410600.1	-23.0774	2.31e-38	1.21e-32	-0.591813	0.862363	cis
chr3A_32118752	TraesCS2A01G333000.1	23.071	2.36e-38	1.24e-32	2.18756	0.862297	trans
chr3A_422616945	TraesCS6B01G187500.2	-23.0669	2.39e-38	1.25e-32	-2.53367	0.862255	trans
chr2A_766393726	TraesCS2A01G568200.1	-23.0576	2.46e-38	1.29e-32	-1.16215	0.862159	cis
chr7B_191177854	TraesCS7B01G204900.1	-23.0443	2.57e-38	1.34e-32	-1.30402	0.862022	cis
chr7B_327434703	TraesCS7B01G204900.1	-23.0443	2.57e-38	1.34e-32	-1.30402	0.862022	cis
chr7B_700578388	TraesCS7B01G432900.3	-23.0434	2.57e-38	1.34e-32	-1.14334	0.862013	cis
chr7D_83766598	TraesCS3D01G331500.1	23.0401	2.6e-38	1.36e-32	5.31167	0.861978	trans
chr1D_360365875	TraesCS3D01G331500.1	23.0401	2.6e-38	1.36e-32	5.31167	0.861978	trans
chr3D_182351995	TraesCS3D01G331500.1	23.0401	2.6e-38	1.36e-32	5.31167	0.861978	cis
chr3B_817823762	TraesCS3B01G594500.1	-23.033	2.66e-38	1.39e-32	-0.583869	0.861905	cis
chr1B_202012364	TraesCS1B01G091800.1	-23.0329	2.66e-38	1.39e-32	-2.17224	0.861904	cis
chr7B_452156604	TraesCS7B01G243900.1	-23.0275	2.71e-38	1.41e-32	-0.627052	0.861849	cis
chr1B_633136413	TraesCS1B01G403700.1	-23.0225	2.75e-38	1.43e-32	-1.24653	0.861796	cis
chr1A_48785221	TraesCS1A01G076100.1	-23.0207	2.77e-38	1.44e-32	-1.26101	0.861778	cis
chr1D_448651714	TraesCS2B01G516000.1	23.0202	2.77e-38	1.44e-32	3.46949	0.861772	trans
chr3D_583326483	TraesCS2B01G516000.1	23.0202	2.77e-38	1.44e-32	3.46949	0.861772	trans
chr6B_149470780	TraesCS6B01G148100.1	-23.0183	2.79e-38	1.45e-32	-0.454234	0.861753	cis
chr2A_778923807	TraesCS2A01G554200.1	-23.0002	2.95e-38	1.53e-32	-0.66224	0.861566	cis
chr7A_699296844	TraesCS7D01G500900.1	-22.992	3.03e-38	1.57e-32	-1.81787	0.861481	trans
chr6A_609036506	TraesCS6A01G400000.1	-22.9891	3.06e-38	1.58e-32	-0.76126	0.861451	cis
chr5A_461479247	TraesCS5A01G247100.1	-22.9879	3.07e-38	1.59e-32	-1.02894	0.861438	cis
chr3B_812342111	TraesCS6A01G185600.1	-22.9764	3.19e-38	1.64e-32	-2.79974	0.861318	trans
chr7B_181034764	TraesCS7B01G137300.1	22.9745	3.21e-38	1.64e-32	0.920853	0.861299	cis
chr7B_332818126	TraesCS7B01G131100.2	-22.9598	3.36e-38	1.72e-32	-1.80075	0.861145	cis
chr6A_609973114	TraesCS6A01G399400.1	-22.9314	3.68e-38	1.87e-32	-0.756727	0.86085	cis
chr1B_653878361	TraesCS1B01G428800.1	-22.9309	3.68e-38	1.88e-32	-1.1558	0.860845	cis
chr6A_89593687	TraesCS6A01G119700.2	-22.9219	3.79e-38	1.93e-32	-2.05938	0.86075	cis
chr1B_202012364	TraesCS1B01G148400.1	-22.9178	3.84e-38	1.95e-32	-2.29474	0.860707	cis
chr2A_14886155	TraesCS2A01G044800.1	-22.9136	3.89e-38	1.98e-32	-0.948079	0.860664	cis
chr7A_353898659	TraesCS7A01G262900.1	-22.8973	4.1e-38	2.08e-32	-2.79165	0.860493	cis
chr7D_317430134	TraesCS7A01G262900.1	-22.8973	4.1e-38	2.08e-32	-2.79165	0.860493	trans
chr6D_461686403	TraesCS6B01G437400.2	-22.8903	4.2e-38	2.12e-32	-2.7047	0.860419	trans
chr7A_699296844	TraesCS7D01G500700.1	-22.8848	4.27e-38	2.16e-32	-1.23323	0.860361	trans
chr2D_498767089	TraesCS2D01G391500.1	-22.853	4.73e-38	2.38e-32	-6.6763	0.860027	cis
chr3A_197864933	TraesCS5B01G186200.3	-22.837	4.98e-38	2.5e-32	-1.6956	0.859858	trans
chr3A_408948518	TraesCS5B01G186200.3	-22.837	4.98e-38	2.5e-32	-1.6956	0.859858	trans
chr4B_34571543	TraesCS4B01G047200.1	-22.8256	5.16e-38	2.58e-32	-1.1024	0.859737	cis
chr6B_169255	TraesCS6B01G000300.1	-22.8189	5.28e-38	2.64e-32	-0.788117	0.859667	cis
chr7D_22509758	TraesCS7A01G048600.1	-22.8103	5.42e-38	2.71e-32	-1.12787	0.859576	trans
chr5B_679134612	TraesCS5B01G514000.1	-22.8076	5.47e-38	2.73e-32	-0.731136	0.859548	cis
chr6B_414360566	TraesCS6B01G208500.1	-22.7992	5.62e-38	2.8e-32	-1.08242	0.859458	cis
chr1A_588768116	TraesCS1D01G454600.1	22.7896	5.8e-38	2.88e-32	3.5665	0.859356	trans
chr6D_56916602	TraesCS6B01G130600.1	-22.7892	5.8e-38	2.89e-32	-1.21149	0.859353	trans
chr6A_602452210	TraesCS6D01G368800.1	-22.7833	5.91e-38	2.94e-32	-0.869111	0.85929	trans
chr7B_727634312	TraesCS7B01G471600.1	-22.7811	5.96e-38	2.96e-32	-0.669672	0.859267	cis
chr2D_48562623	TraesCS2B01G114000.1	-22.7722	6.13e-38	3.04e-32	-1.48244	0.859172	trans
chr5A_331401559	TraesCS5A01G079400.1	-22.7704	6.16e-38	3.06e-32	-0.771478	0.859153	cis
chr6D_464263751	TraesCS6D01G387000.1	-22.7556	6.47e-38	3.2e-32	-1.56749	0.858995	cis
chr4A_84537834	TraesCS4A01G082100.1	-22.7196	7.26e-38	3.57e-32	-0.677839	0.858612	cis
chr6D_462485536	TraesCS6A01G399300.1	-22.719	7.27e-38	3.58e-32	-1.93217	0.858605	trans
chr5B_211147810	TraesCS5B01G110500.2	-22.7126	7.42e-38	3.65e-32	-1.29067	0.858537	cis
chr1A_382228515	TraesCS1A01G206000.1	22.7014	7.7e-38	3.77e-32	0.94537	0.858416	cis
chr1A_553705321	TraesCS1B01G408600.1	-22.6964	7.82e-38	3.83e-32	-3.20357	0.858364	trans
chr2A_728070994	TraesCS2B01G525500.1	-22.6939	7.88e-38	3.86e-32	-1.9314	0.858337	trans
chr5D_405251679	TraesCS5B01G301400.1	-22.6908	7.96e-38	3.9e-32	-5.07148	0.858303	trans
chr3B_819861187	TraesCS3B01G597700.1	-22.6846	8.12e-38	3.95e-32	-1.5667	0.858237	cis
chr2D_595159972	TraesCS2D01G478700.1	-22.6838	8.15e-38	3.95e-32	-1.33442	0.858228	cis
chr3B_695587358	TraesCS3B01G456300.1	-22.681	8.22e-38	3.99e-32	-0.88926	0.858198	cis
chr1B_613413276	TraesCS1B01G380800.1	-22.6701	8.51e-38	4.12e-32	-0.301482	0.858081	cis
chr7A_701629834	TraesCS7D01G507200.2	-22.6513	9.05e-38	4.37e-32	-2.295	0.857879	trans
chr1D_453274863	TraesCS1B01G390000.1	-22.6304	9.68e-38	4.66e-32	-2.32687	0.857653	trans
chr6B_680084490	TraesCS6B01G404500.1	-22.6249	9.85e-38	4.74e-32	-0.787854	0.857594	cis
chr7B_704288918	TraesCS7B01G438200.1	-22.6215	9.96e-38	4.79e-32	-0.651927	0.857557	cis
chr1B_95234832	TraesCS1B01G094600.1	-22.62	1e-37	4.81e-32	-0.843338	0.857541	cis
chr2A_711636857	TraesCS2D01G472700.2	22.6147	1.02e-37	4.89e-32	3.79116	0.857484	trans
chr2B_682848990	TraesCS2D01G472700.2	22.6147	1.02e-37	4.89e-32	3.79116	0.857484	trans
chr6D_2890718	TraesCS6B01G012700.1	-22.6133	1.02e-37	4.91e-32	-1.75609	0.857469	trans
chr3D_394769804	TraesCS3B01G319900.1	-22.6124	1.03e-37	4.92e-32	-2.30283	0.857459	trans
chr2D_561835495	TraesCS2B01G473600.1	-22.608	1.04e-37	4.99e-32	-2.41287	0.857411	trans
chr7B_472395889	TraesCS7B01G254500.1	-22.5945	1.09e-37	5.21e-32	-1.5876	0.857266	cis
chr7B_750589632	TraesCS7B01G500400.1	-22.5889	1.11e-37	5.3e-32	-0.8361	0.857205	cis
chr1B_317583381	TraesCS7D01G289200.1	-22.5887	1.11e-37	5.3e-32	-7.05384	0.857203	trans
chr2D_27763825	TraesCS2D01G064500.1	-22.5758	1.15e-37	5.52e-32	-0.768438	0.857063	cis
chr2B_121357812	TraesCS2B01G154300.2	-22.5713	1.17e-37	5.6e-32	-0.91056	0.857014	cis
chr7B_657869136	TraesCS7B01G391200.1	-22.5676	1.19e-37	5.66e-32	-0.781125	0.856974	cis
chr1B_658498267	TraesCS1B01G434000.1	-22.5319	1.33e-37	6.31e-32	-0.456388	0.856585	cis
chr2D_650861120	TraesCS2A01G584900.1	-22.5295	1.34e-37	6.36e-32	-1.41125	0.856559	trans
chr6A_97002558	TraesCS2A01G591500.1	-22.5271	1.35e-37	6.4e-32	-0.809192	0.856533	trans
chr2B_775169859	TraesCS2A01G591500.1	-22.5271	1.35e-37	6.4e-32	-0.809192	0.856533	trans
chr2D_629207554	TraesCS2A01G591500.1	-22.5271	1.35e-37	6.4e-32	-0.809192	0.856533	trans
chr1B_26784691	TraesCS1B01G046800.1	22.5213	1.38e-37	6.52e-32	0.893002	0.856469	cis
chr7B_591713545	TraesCS7B01G336900.1	-22.5	1.48e-37	6.97e-32	-2.75167	0.856237	cis
chr3D_604867725	TraesCS3D01G525800.1	-22.4976	1.49e-37	7.02e-32	-0.858093	0.856211	cis
chr6B_704885825	TraesCS6D01G383300.1	-22.4959	1.49e-37	7.06e-32	-4.06319	0.856192	trans
chr5B_22513986	TraesCS6B01G230200.1	22.4914	1.52e-37	7.16e-32	3.84491	0.856142	trans
chr6A_342525083	TraesCS6B01G230200.1	22.4914	1.52e-37	7.16e-32	3.84491	0.856142	trans
chr6B_445886315	TraesCS6B01G230200.1	22.4914	1.52e-37	7.16e-32	3.84491	0.856142	cis
chr7B_291580269	TraesCS6B01G230200.1	22.4914	1.52e-37	7.16e-32	3.84491	0.856142	trans
chr5A_603369170	TraesCS1B01G214400.1	22.489	1.53e-37	7.21e-32	4.86325	0.856116	trans
chr6D_455897467	TraesCS6D01G368800.1	-22.4885	1.53e-37	7.22e-32	-0.452844	0.856111	cis
chr2B_594261300	TraesCS2B01G415900.1	-22.4762	1.59e-37	7.51e-32	-3.23651	0.855976	cis
chr1B_202012364	TraesCS1B01G106900.1	-22.4762	1.59e-37	7.51e-32	-1.85559	0.855976	cis
chr6B_12672657	TraesCS6B01G020900.2	22.4697	1.63e-37	7.66e-32	1.14768	0.855905	cis
chr7A_626897916	TraesCS7A01G432600.1	-22.4691	1.63e-37	7.67e-32	-1.49631	0.855899	cis
chr2B_699175391	TraesCS2B01G505000.1	-22.4636	1.66e-37	7.8e-32	-0.979415	0.855838	cis
chr4B_541689478	TraesCS4B01G275400.1	22.4595	1.68e-37	7.9e-32	2.20049	0.855793	cis
chr6B_187843338	TraesCS6B01G172800.1	-22.4578	1.69e-37	7.94e-32	-0.683795	0.855774	cis
chr7A_516149133	TraesCS7A01G352700.2	-22.4388	1.8e-37	8.42e-32	-1.73692	0.855565	cis
chr2D_595438109	TraesCS2D01G495800.1	-22.4375	1.81e-37	8.44e-32	-1.75479	0.855551	cis
chr2A_724739764	TraesCS2D01G495800.1	22.4375	1.81e-37	8.44e-32	3.50958	0.855551	trans
chr5B_539292875	TraesCS5B01G359500.1	-22.4332	1.83e-37	8.55e-32	-0.712822	0.855503	cis
chr2D_570948293	TraesCS2D01G465200.1	-22.4142	1.95e-37	9.06e-32	-1.53127	0.855294	cis
chr2B_744170346	TraesCS2B01G547600.1	-22.4061	2e-37	9.29e-32	-0.766262	0.855204	cis
chr6B_277147480	TraesCS6B01G242300.3	-22.4036	2.02e-37	9.36e-32	-1.29214	0.855177	cis
chr6B_429260247	TraesCS6B01G242300.3	-22.4036	2.02e-37	9.36e-32	-1.29214	0.855177	cis
chr3A_41046557	TraesCS3B01G085900.1	22.3992	2.05e-37	9.48e-32	3.02905	0.855128	trans
chr5A_100620820	TraesCS7D01G265200.1	22.3992	2.05e-37	9.48e-32	2.13282	0.855127	trans
chr5D_30117456	TraesCS7D01G265200.1	22.3992	2.05e-37	9.48e-32	2.13282	0.855127	trans
chr2A_349727262	TraesCS7D01G265200.1	22.3992	2.05e-37	9.48e-32	2.13282	0.855127	trans
chr2D_76891470	TraesCS7D01G265200.1	22.3992	2.05e-37	9.48e-32	2.13282	0.855127	trans
chr3D_43025562	TraesCS7D01G265200.1	22.3992	2.05e-37	9.48e-32	2.13282	0.855127	trans
chr1B_202012364	TraesCS1B01G121500.1	-22.3638	2.3e-37	1.06e-31	-2.7476	0.854736	cis
chr1B_599340223	TraesCS1B01G369200.1	-22.3566	2.35e-37	1.08e-31	-0.779205	0.854656	cis
chr2D_608200490	TraesCS2D01G516400.1	-22.356	2.36e-37	1.08e-31	-0.86394	0.854649	cis
chr2D_597894218	TraesCS2A01G568400.1	22.3314	2.55e-37	1.17e-31	2.94448	0.854375	trans
chr6A_599028677	TraesCS6B01G415500.1	-22.3243	2.61e-37	1.19e-31	-1.48649	0.854296	trans
chr6A_32913380	TraesCS6A01G061500.1	-22.3133	2.71e-37	1.23e-31	-3.89446	0.854173	cis
chr6A_33548137	TraesCS6A01G061600.1	-22.3103	2.73e-37	1.24e-31	-1.70424	0.854139	cis
chr4D_507894279	TraesCS4D01G364600.3	-22.3041	2.79e-37	1.27e-31	-0.812847	0.854071	cis
chr1B_202012364	TraesCS1B01G123100.1	-22.3012	2.82e-37	1.28e-31	-2.24525	0.854038	cis
chr6B_704452676	TraesCS6B01G436600.1	22.2946	2.88e-37	1.31e-31	0.940475	0.853964	cis
chr2D_608756022	TraesCS2D01G518700.2	-22.2915	2.91e-37	1.32e-31	-0.720246	0.85393	cis
chr6D_467317597	TraesCS6A01G405100.1	-22.2838	2.98e-37	1.35e-31	-1.88542	0.853844	trans
chr1B_202012364	TraesCS1B01G141900.1	-22.2819	3e-37	1.36e-31	-2.29271	0.853823	cis
chr7A_51588630	TraesCS2B01G470400.1	-22.2796	3.02e-37	1.37e-31	-2.12084	0.853797	trans
chr3B_723150313	TraesCS3B01G472500.1	-22.2782	3.04e-37	1.37e-31	-1.15521	0.85378	cis
chr5B_539469376	TraesCS5B01G360400.1	-22.2735	3.08e-37	1.39e-31	-1.13393	0.853728	cis
chr4A_277889699	TraesCS6B01G194400.2	-22.2687	3.13e-37	1.41e-31	-1.64954	0.853674	trans
chr6A_170523364	TraesCS6B01G194400.2	-22.2687	3.13e-37	1.41e-31	-1.64954	0.853674	trans
chr6D_105821613	TraesCS6B01G194400.2	-22.2687	3.13e-37	1.41e-31	-1.64954	0.853674	trans
chr3D_4064821	TraesCS3D01G013000.2	22.2629	3.19e-37	1.44e-31	1.34808	0.853609	cis
chr5B_620019022	TraesCS5B01G448300.1	22.2491	3.34e-37	1.5e-31	1.0152	0.853454	cis
chr6A_181512297	TraesCS5A01G224200.1	22.2457	3.38e-37	1.52e-31	3.67333	0.853415	trans
chr3B_555546214	TraesCS5A01G224200.1	22.2457	3.38e-37	1.52e-31	3.67333	0.853415	trans
chr2D_561835495	TraesCS2B01G473600.2	-22.2348	3.5e-37	1.57e-31	-2.54047	0.853293	trans
chr3D_5659313	TraesCS3D01G015600.1	-22.2332	3.52e-37	1.58e-31	-1.10116	0.853275	cis
chr2A_779191469	TraesCS2A01G591500.1	-22.2301	3.55e-37	1.59e-31	-0.401007	0.85324	cis
chr7A_628654226	TraesCS7A01G434400.1	-22.2258	3.6e-37	1.61e-31	-0.731007	0.853192	cis
chr2B_668569315	TraesCS2B01G472600.1	-22.2184	3.69e-37	1.65e-31	-0.917642	0.853109	cis
chr2D_578928976	TraesCS2D01G476000.1	-22.2072	3.83e-37	1.7e-31	-0.824001	0.852982	cis
chr6A_609036506	TraesCS6A01G397800.2	-22.193	4.01e-37	1.78e-31	-1.55237	0.852822	cis
chr5B_591648978	TraesCS5B01G416700.1	-22.1891	4.06e-37	1.8e-31	-0.990589	0.852777	cis
chr6D_456553171	TraesCS6A01G386500.1	-22.1872	4.09e-37	1.81e-31	-1.24994	0.852755	trans
chr5B_17981710	TraesCS5B01G018700.2	-22.1849	4.12e-37	1.82e-31	-1.60998	0.852729	cis
chr1A_399876793	TraesCS1A01G228700.1	-22.1848	4.12e-37	1.82e-31	-2.2475	0.852729	cis
chr6B_686686833	TraesCS6B01G413200.1	-22.1768	4.23e-37	1.87e-31	-0.739148	0.852638	cis
chr2B_706408387	TraesCS2B01G510200.2	-22.1741	4.26e-37	1.88e-31	-1.30262	0.852608	cis
chr5B_225516140	TraesCS5B01G128800.1	22.1606	4.46e-37	1.96e-31	0.680447	0.852455	cis
chr6A_613360509	TraesCS6A01G408200.1	-22.1537	4.56e-37	2.01e-31	-2.05576	0.852376	cis
chr7A_701494183	TraesCS7D01G507300.1	-22.1467	4.67e-37	2.05e-31	-1.15562	0.852297	trans
chr1B_202012364	TraesCS1B01G142800.2	-22.1352	4.85e-37	2.12e-31	-2.41119	0.852166	cis
chr7A_28040722	TraesCS4A01G432400.2	-22.1303	4.92e-37	2.16e-31	-2.19335	0.85211	trans
chr6D_25691886	TraesCS6A01G046400.1	-22.1279	4.96e-37	2.17e-31	-1.70614	0.852082	trans
chr2B_761994571	TraesCS2B01G571700.2	-22.1241	5.02e-37	2.2e-31	-1.15837	0.852039	cis
chr7B_648042431	TraesCS7B01G382200.1	-22.1087	5.29e-37	2.31e-31	-1.32827	0.851863	cis
chr4A_584938885	TraesCS4A01G278300.3	-22.0961	5.51e-37	2.39e-31	-1.02398	0.85172	cis
chr5A_475466984	TraesCS5A01G252300.1	-22.0878	5.66e-37	2.44e-31	-0.649763	0.851625	cis
chr5B_615588523	TraesCS5B01G442100.2	22.0866	5.68e-37	2.45e-31	2.03353	0.851611	cis
chr7A_666988485	TraesCS7B01G372600.1	-22.084	5.73e-37	2.47e-31	-2.19847	0.851581	trans
chr7D_576282504	TraesCS7B01G372600.1	-22.084	5.73e-37	2.47e-31	-2.19847	0.851581	trans
chr2B_78066330	TraesCS2B01G114700.1	-22.0832	5.75e-37	2.48e-31	-1.30633	0.851572	cis
chr1A_508190727	TraesCS1A01G316100.2	-22.0783	5.84e-37	2.51e-31	-0.889569	0.851515	cis
chr1B_101247659	TraesCS1B01G095300.1	-22.0781	5.84e-37	2.52e-31	-0.545708	0.851513	cis
chr6D_467049995	TraesCS6D01G392800.1	-22.0641	6.12e-37	2.63e-31	-1.19649	0.851353	cis
chr7B_605449831	TraesCS7B01G348600.1	-22.0566	6.27e-37	2.69e-31	-0.675875	0.851266	cis
chr3A_12960167	TraesCS3A01G022600.1	22.0504	6.4e-37	2.74e-31	1.66414	0.851196	cis
chr6A_31044294	TraesCS6B01G071700.1	-22.0446	6.52e-37	2.79e-31	-1.67295	0.851129	trans
chr6B_707113697	TraesCS6B01G451300.1	-22.033	6.78e-37	2.9e-31	-1.38782	0.850995	cis
chr7D_540854604	TraesCS7B01G331600.1	-22.0327	6.78e-37	2.9e-31	-5.51342	0.850992	trans
chr2A_15227559	TraesCS2A01G037800.2	-22.0289	6.87e-37	2.93e-31	-0.962985	0.850948	cis
chr4A_211379296	TraesCS4A01G149300.1	22.0244	6.97e-37	2.97e-31	0.916874	0.850896	cis
chr2A_716178388	TraesCS2D01G476000.1	-22.0178	7.12e-37	3.04e-31	-1.47821	0.850821	trans
chr6B_171971924	TraesCS1D01G251500.1	22.0146	7.2e-37	3.07e-31	2.87828	0.850784	trans
chr2D_594190182	TraesCS2D01G489900.1	-22.0095	7.32e-37	3.11e-31	-1.65203	0.850725	cis
chr2A_724739764	TraesCS2D01G489900.1	22.0095	7.32e-37	3.11e-31	3.30406	0.850725	trans
chr2D_277686997	TraesCS2D01G244100.1	-22.0094	7.32e-37	3.11e-31	-0.697016	0.850724	cis
chr2B_786033078	TraesCS2B01G604300.1	-22.0074	7.37e-37	3.13e-31	-1.03649	0.8507	cis
chr7B_692837362	TraesCS7D01G500700.1	-21.9981	7.6e-37	3.22e-31	-1.25144	0.850593	trans
chr2A_731544764	TraesCS2B01G534200.1	-21.9972	7.63e-37	3.23e-31	-2.54472	0.850582	trans
chr2D_598714692	TraesCS2B01G534200.1	-21.9972	7.63e-37	3.23e-31	-2.54472	0.850582	trans
chr2A_709837005	TraesCS2B01G486000.3	-21.9873	7.88e-37	3.33e-31	-3.00542	0.850468	trans
chr7D_13596587	TraesCS7D01G029100.1	-21.9769	8.15e-37	3.44e-31	-1.14965	0.850348	cis
chr5B_458387898	TraesCS5B01G272700.1	-21.9645	8.49e-37	3.58e-31	-0.50634	0.850204	cis
chr6D_467317597	TraesCS6A01G407600.1	-21.9523	8.84e-37	3.72e-31	-1.84765	0.850062	trans
chr5B_136410756	TraesCS5B01G095400.1	21.9487	8.95e-37	3.77e-31	0.887766	0.850021	cis
chr3B_136447107	TraesCS3B01G145700.1	-21.9469	9e-37	3.79e-31	-1.11541	0.85	cis
chr1B_202012364	TraesCS1B01G104900.1	-21.9417	9.16e-37	3.85e-31	-2.00203	0.84994	cis
chr6A_615771925	TraesCS6A01G417500.2	-21.9384	9.25e-37	3.89e-31	-0.63937	0.849902	cis
chr1B_202012364	TraesCS1B01G139200.1	-21.924	9.71e-37	4.07e-31	-2.88158	0.849733	cis
chr5A_463451943	TraesCS5A01G250100.1	-21.924	9.71e-37	4.07e-31	-0.795047	0.849733	cis
chr1A_45793879	TraesCS1A01G065600.1	-21.9238	9.71e-37	4.07e-31	-0.875334	0.849731	cis
chr7B_705254999	TraesCS7B01G439900.1	-21.9225	9.76e-37	4.08e-31	-0.643255	0.849716	cis
chr2D_48562623	TraesCS2B01G113200.2	-21.9196	9.85e-37	4.11e-31	-1.2894	0.849682	trans
chr1B_28562605	TraesCS1B01G048900.1	-21.9162	9.96e-37	4.16e-31	-3.06079	0.849643	cis
chr6B_277147480	TraesCS6B01G242200.2	-21.9089	1.02e-36	4.26e-31	-1.62696	0.849558	cis
chr6B_429260247	TraesCS6B01G242200.2	-21.9089	1.02e-36	4.26e-31	-1.62696	0.849558	cis
chr4B_32922096	TraesCS4B01G045900.1	-21.8962	1.06e-36	4.43e-31	-0.76879	0.84941	cis
chr1D_470522372	TraesCS1D01G408000.1	-21.8934	1.07e-36	4.47e-31	-0.761365	0.849376	cis
chr2B_694055039	TraesCS2B01G497400.1	-21.8869	1.1e-36	4.56e-31	-0.765354	0.849301	cis
chr6B_115699970	TraesCS6B01G120700.2	-21.8625	1.19e-36	4.93e-31	-1.15967	0.849015	cis
chr7D_579150225	TraesCS7B01G378900.1	-21.8578	1.21e-36	5.01e-31	-1.20955	0.848959	trans
chr6A_594819652	TraesCS6B01G404900.1	-21.8576	1.21e-36	5.01e-31	-1.07461	0.848957	trans
chr6D_448781912	TraesCS6B01G404900.1	-21.8576	1.21e-36	5.01e-31	-1.07461	0.848957	trans
chr5A_479910672	TraesCS1D01G405300.3	21.8545	1.22e-36	5.06e-31	3.79472	0.848921	trans
chr4D_66300627	TraesCS6D01G212000.1	21.8471	1.25e-36	5.18e-31	3.40774	0.848834	trans
chr2B_800121043	TraesCS2B01G622700.2	-21.8422	1.27e-36	5.25e-31	-0.574035	0.848777	cis
chr5A_534245842	TraesCS5A01G279500.1	-21.84	1.28e-36	5.29e-31	-1.27248	0.848751	cis
chr1B_202012364	TraesCS1B01G084600.1	-21.8396	1.28e-36	5.3e-31	-1.60935	0.848746	cis
chr6B_46439263	TraesCS6B01G068700.1	-21.8388	1.29e-36	5.31e-31	-0.807042	0.848736	cis
chr7A_23331941	TraesCS7A01G050200.1	-21.8385	1.29e-36	5.31e-31	-0.495797	0.848733	cis
chr5A_119833770	TraesCS5B01G095400.1	21.8346	1.3e-36	5.38e-31	1.75505	0.848687	trans
chr1D_19128408	TraesCS1D01G039900.1	-21.8318	1.32e-36	5.42e-31	-1.02359	0.848654	cis
chr4A_319665726	TraesCS4A01G149300.1	21.8227	1.36e-36	5.58e-31	0.902035	0.848547	cis
chr4A_434078480	TraesCS4A01G149300.1	21.8227	1.36e-36	5.58e-31	0.902035	0.848547	cis
chr6D_467317597	TraesCS6A01G406000.1	-21.8219	1.36e-36	5.59e-31	-1.3008	0.848537	trans
chr2D_373223946	TraesCS2B01G309800.1	-21.8195	1.37e-36	5.64e-31	-1.3034	0.848509	trans
chr4B_455027076	TraesCS4B01G215600.2	-21.8172	1.38e-36	5.68e-31	-0.790043	0.848482	cis
chr7B_19276540	TraesCS7B01G022100.1	-21.8161	1.39e-36	5.69e-31	-1.12127	0.84847	cis
chr2D_6635829	TraesCS2B01G005300.1	-21.8103	1.41e-36	5.79e-31	-1.92631	0.848401	trans
chr7D_244773667	TraesCS7D01G270300.2	-21.8069	1.43e-36	5.85e-31	-1.24597	0.848361	cis
chr5A_475321150	TraesCS5A01G256700.1	-21.7972	1.48e-36	6.03e-31	-0.788267	0.848246	cis
chr7A_635493587	TraesCS7A01G441500.1	-21.7952	1.49e-36	6.06e-31	-1.19433	0.848223	cis
chr2A_724739764	TraesCS2D01G490000.1	21.7892	1.52e-36	6.17e-31	2.8596	0.848152	trans
chr3D_609622032	TraesCS3D01G535600.1	-21.7796	1.57e-36	6.36e-31	-0.846375	0.848038	cis
chr3B_299744347	TraesCS3B01G238400.1	-21.7725	1.6e-36	6.51e-31	-0.972479	0.847954	cis
chr6A_169973404	TraesCS6A01G163700.1	-21.7717	1.61e-36	6.52e-31	-0.983601	0.847945	cis
chr3A_32118752	TraesCS3B01G067600.1	-21.7592	1.67e-36	6.79e-31	-5.46663	0.847796	trans
chr2B_439366172	TraesCS2B01G307100.1	-21.7557	1.69e-36	6.87e-31	-1.59554	0.847755	cis
chr4B_22990607	TraesCS4B01G030900.1	-21.7436	1.76e-36	7.13e-31	-0.854234	0.847611	cis
chr3A_528593701	TraesCS3A01G289700.1	21.743	1.77e-36	7.14e-31	1.4421	0.847604	cis
chr7B_584032565	TraesCS7B01G328900.1	-21.7429	1.77e-36	7.15e-31	-0.806128	0.847603	cis
chr4D_507894279	TraesCSU01G129200.1	-21.7399	1.79e-36	7.22e-31	-0.810093	0.847567	trans
chr7D_614166880	TraesCS7D01G512100.1	-21.7377	1.8e-36	7.27e-31	-0.625896	0.847542	cis
chr1B_202012364	TraesCS1B01G081900.1	-21.7302	1.84e-36	7.44e-31	-2.42905	0.847451	cis
chr7A_19318793	TraesCS7A01G041600.1	-21.7295	1.85e-36	7.46e-31	-2.92916	0.847443	cis
chr1B_624731258	TraesCS1D01G378100.1	21.7143	1.94e-36	7.8e-31	1.25915	0.847263	trans
chr5A_470953606	TraesCS2A01G091400.1	21.7037	2.01e-36	8.07e-31	1.57453	0.847137	trans
chr5A_475321150	TraesCS5A01G255700.1	-21.7017	2.03e-36	8.07e-31	-0.759205	0.847112	cis
chr6A_297716020	TraesCS1D01G434400.1	-21.7016	2.03e-36	8.07e-31	-0.936665	0.847111	trans
chr6A_398178270	TraesCS1D01G434400.1	-21.7016	2.03e-36	8.07e-31	-0.936665	0.847111	trans
chr2A_505087469	TraesCS1D01G434400.1	-21.7016	2.03e-36	8.07e-31	-0.936665	0.847111	trans
chr2A_728399194	TraesCS1D01G434400.1	-21.7016	2.03e-36	8.07e-31	-0.936665	0.847111	trans
chr2D_516649874	TraesCS1D01G434400.1	-21.7016	2.03e-36	8.07e-31	-0.936665	0.847111	trans
chr3B_6253118	TraesCS1D01G434400.1	-21.7016	2.03e-36	8.07e-31	-0.936665	0.847111	trans
chr3D_6730360	TraesCS1D01G434400.1	-21.7016	2.03e-36	8.07e-31	-0.936665	0.847111	trans
chr5B_522074574	TraesCS1D01G434400.1	-21.7016	2.03e-36	8.07e-31	-0.936665	0.847111	trans
chr4A_544202389	TraesCS4A01G235700.1	-21.6991	2.04e-36	8.13e-31	-1.4151	0.847081	cis
chr2D_634876031	TraesCS2B01G594200.1	-21.6984	2.05e-36	8.15e-31	-1.58884	0.847073	trans
chr6D_122255439	TraesCS6B01G187500.2	-21.6954	2.07e-36	8.23e-31	-2.57421	0.847037	trans
chr3A_726141250	TraesCS3B01G566800.1	-21.6923	2.09e-36	8.31e-31	-1.39978	0.847	trans
chr1B_658918803	TraesCS1D01G412700.1	-21.6907	2.1e-36	8.35e-31	-1.28265	0.846981	trans
chr4A_737336876	TraesCS4A01G481400.1	-21.6882	2.12e-36	8.42e-31	-0.618775	0.846951	cis
chr1D_448651714	TraesCS5A01G071100.1	21.6872	2.13e-36	8.44e-31	2.60885	0.846939	trans
chr3D_583326483	TraesCS5A01G071100.1	21.6872	2.13e-36	8.44e-31	2.60885	0.846939	trans
chr7B_332923668	TraesCS7B01G127600.3	-21.6863	2.13e-36	8.46e-31	-0.487075	0.846928	cis
chr3A_408948518	TraesCS2A01G091400.1	21.6831	2.16e-36	8.55e-31	1.85895	0.84689	trans
chr2D_73862938	TraesCS2D01G127800.1	-21.677	2.2e-36	8.65e-31	-0.686727	0.846818	cis
chr2A_2489479	TraesCS2A01G004700.1	-21.6733	2.23e-36	8.75e-31	-1.1767	0.846773	cis
chr3D_114883017	TraesCS3B01G167900.1	-21.6686	2.26e-36	8.88e-31	-3.26083	0.846717	trans
chr7A_648042673	TraesCS4D01G000900.1	21.6659	2.28e-36	8.95e-31	3.0578	0.846685	trans
chr2D_427095416	TraesCS2D01G498900.1	-21.6628	2.31e-36	9.01e-31	-1.81207	0.846647	cis
chr3D_527668052	TraesCS2B01G068200.1	-21.6493	2.41e-36	9.41e-31	-2.62814	0.846486	trans
chr2D_622925418	TraesCS2B01G575900.1	-21.639	2.5e-36	9.72e-31	-3.68161	0.846362	trans
chr2A_532347278	TraesCS5A01G111600.1	21.6366	2.52e-36	9.79e-31	7.21202	0.846332	trans
chr3B_815204393	TraesCS5A01G111600.1	21.6366	2.52e-36	9.79e-31	7.21202	0.846332	trans
chr1A_588301655	TraesCS1A01G438600.2	-21.6345	2.54e-36	9.86e-31	-2.02556	0.846307	cis
chr7D_214964646	TraesCS7D01G248600.1	-21.627	2.6e-36	1.01e-30	-0.947082	0.846217	cis
chr7B_379184259	TraesCS7B01G169800.1	-21.6227	2.64e-36	1.02e-30	-0.822989	0.846165	cis
chr5D_497829571	TraesCS5B01G444300.1	-21.6203	2.66e-36	1.03e-30	-3.09801	0.846136	trans
chr1D_491041738	TraesCS6A01G185600.1	-21.6201	2.66e-36	1.03e-30	-2.56176	0.846134	trans
chr7B_252679883	TraesCS7B01G178800.1	-21.6191	2.67e-36	1.04e-30	-0.786466	0.846122	cis
chr4A_684922701	TraesCS4A01G414800.1	-21.6085	2.77e-36	1.07e-30	-1.07747	0.845994	cis
chr1A_588768116	TraesCS1D01G447200.1	21.5919	2.92e-36	1.13e-30	4.28573	0.845794	trans
chr6B_36206595	TraesCS6A01G040600.1	-21.5911	2.93e-36	1.13e-30	-2.30658	0.845784	trans
chr2B_24913725	TraesCS2B01G050400.1	-21.591	2.93e-36	1.13e-30	-1.31166	0.845784	cis
chr4D_458383055	TraesCS5D01G013600.1	-21.5804	3.04e-36	1.17e-30	-3.89326	0.845655	trans
chr1B_353277286	TraesCS5D01G013600.1	21.5804	3.04e-36	1.17e-30	3.89326	0.845655	trans
chr3B_779540706	TraesCS5D01G013600.1	-21.5804	3.04e-36	1.17e-30	-3.89326	0.845655	trans
chr6A_591798744	TraesCS2B01G068200.1	-21.5796	3.05e-36	1.17e-30	-2.23255	0.845645	trans
chr7B_453142494	TraesCS2B01G068200.1	-21.5796	3.05e-36	1.17e-30	-2.23255	0.845645	trans
chr7D_83766598	TraesCS5A01G131100.1	21.5665	3.18e-36	1.22e-30	4.43715	0.845486	trans
chr1D_360365875	TraesCS5A01G131100.1	21.5665	3.18e-36	1.22e-30	4.43715	0.845486	trans
chr3D_182351995	TraesCS5A01G131100.1	21.5665	3.18e-36	1.22e-30	4.43715	0.845486	trans
chr7D_6480454	TraesCS7A01G017800.1	-21.5554	3.3e-36	1.27e-30	-1.45522	0.845352	trans
chr1B_202012364	TraesCS1B01G127700.1	-21.5541	3.32e-36	1.27e-30	-2.10085	0.845337	cis
chr2B_27728455	TraesCS2A01G036300.1	-21.5512	3.35e-36	1.28e-30	-1.90384	0.845301	trans
chr2D_14787394	TraesCS2A01G036300.1	-21.5512	3.35e-36	1.28e-30	-1.90384	0.845301	trans
chr2A_33043230	TraesCS2B01G315300.1	21.5486	3.38e-36	1.29e-30	2.2364	0.84527	trans
chr2D_30748666	TraesCS2B01G315300.1	21.5486	3.38e-36	1.29e-30	2.2364	0.84527	trans
chr3A_728457496	TraesCS2B01G315300.1	21.5486	3.38e-36	1.29e-30	2.2364	0.84527	trans
chr3B_805424955	TraesCS2B01G315300.1	21.5486	3.38e-36	1.29e-30	2.2364	0.84527	trans
chr5B_536683205	TraesCS5B01G357900.1	-21.5471	3.39e-36	1.3e-30	-0.916675	0.845251	cis
chr2B_672746066	TraesCS2B01G475200.1	-21.5345	3.54e-36	1.35e-30	-1.23717	0.845098	cis
chr3B_812342111	TraesCS1D01G434400.1	-21.5303	3.59e-36	1.37e-30	-1.00692	0.845047	trans
chr6A_358162639	TraesCS3A01G214100.1	-21.5299	3.6e-36	1.37e-30	-2.10396	0.845042	trans
chr2A_401924700	TraesCS2A01G258200.1	-21.5198	3.72e-36	1.42e-30	-0.641024	0.844919	cis
chr6D_460718432	TraesCS6A01G394000.1	-21.5194	3.72e-36	1.42e-30	-1.23854	0.844915	trans
chr4A_30148739	TraesCS4A01G037600.1	-21.5135	3.8e-36	1.45e-30	-1.03544	0.844842	cis
chr2B_294206194	TraesCS3D01G416000.1	21.5054	3.9e-36	1.48e-30	2.49593	0.844744	trans
chr2D_154838427	TraesCS2B01G221600.2	21.5041	3.92e-36	1.49e-30	2.43595	0.844729	trans
chr7A_22916304	TraesCS4A01G434000.1	-21.4993	3.98e-36	1.51e-30	-2.15616	0.84467	trans
chr7D_22509681	TraesCS4A01G434000.1	-21.4993	3.98e-36	1.51e-30	-2.15616	0.84467	trans
chr5D_492722337	TraesCS5B01G433000.1	-21.486	4.16e-36	1.58e-30	-2.15477	0.844507	trans
chr6A_609257395	TraesCS6D01G383300.1	-21.4842	4.19e-36	1.59e-30	-4.04637	0.844485	trans
chr3A_661979405	TraesCS3B01G456000.1	21.4829	4.21e-36	1.59e-30	1.43414	0.84447	trans
chr1A_570856533	TraesCS1A01G409200.1	21.4723	4.36e-36	1.65e-30	0.967368	0.84434	cis
chr4A_630859192	TraesCS4A01G356200.1	-21.4649	4.47e-36	1.69e-30	-0.721739	0.844249	cis
chr5A_463065005	TraesCS5A01G249000.1	-21.4607	4.53e-36	1.71e-30	-1.36603	0.844197	cis
chr2B_706730243	TraesCS2B01G510900.1	-21.4512	4.68e-36	1.76e-30	-0.660113	0.844081	cis
chr6B_636592207	TraesCS6B01G364500.1	-21.4511	4.68e-36	1.76e-30	-0.73839	0.84408	cis
chr2B_680041379	TraesCS2B01G481700.1	-21.4484	4.72e-36	1.77e-30	-0.551156	0.844046	cis
chr5D_371470090	TraesCS5A01G260600.1	21.4474	4.74e-36	1.77e-30	5.47059	0.844034	trans
chr1A_549418511	TraesCS1A01G373200.1	-21.4277	5.06e-36	1.89e-30	-0.966371	0.843791	cis
chr6B_116606354	TraesCS6B01G120700.1	-21.4264	5.08e-36	1.89e-30	-0.570833	0.843776	cis
chr2B_445678019	TraesCS2A01G295100.2	21.4237	5.13e-36	1.91e-30	1.75397	0.843743	trans
chr2D_375357558	TraesCS2A01G295100.2	21.4237	5.13e-36	1.91e-30	1.75397	0.843743	trans
chr1B_624885466	TraesCS1B01G391900.1	-21.423	5.14e-36	1.91e-30	-1.00146	0.843735	cis
chr3B_721057526	TraesCS3B01G472000.1	-21.4208	5.18e-36	1.93e-30	-0.743175	0.843707	cis
chr5A_413227811	TraesCS5A01G204200.2	21.4172	5.24e-36	1.95e-30	1.43716	0.843663	cis
chr2B_130342680	TraesCS2B01G156000.1	-21.4107	5.36e-36	1.99e-30	-1.01128	0.843583	cis
chr6B_641284067	TraesCS6B01G367200.1	-21.4028	5.5e-36	2.04e-30	-0.668307	0.843486	cis
chr4A_627778609	TraesCS4A01G352100.1	-21.3994	5.57e-36	2.06e-30	-0.357578	0.843443	cis
chr7B_531646574	TraesCS7B01G291800.1	-21.3894	5.76e-36	2.13e-30	-0.430917	0.843319	cis
chr1B_202012364	TraesCS1B01G147600.1	-21.3808	5.92e-36	2.19e-30	-3.39102	0.843214	cis
chr6B_665716344	TraesCS6B01G391400.1	-21.366	6.23e-36	2.29e-30	-0.70274	0.843031	cis
chr1B_90993178	TraesCS1B01G090400.2	-21.364	6.27e-36	2.31e-30	-1.62416	0.843005	cis
chr2B_27728455	TraesCS2A01G036500.1	-21.3626	6.3e-36	2.31e-30	-2.21755	0.842988	trans
chr2D_14787394	TraesCS2A01G036500.1	-21.3626	6.3e-36	2.31e-30	-2.21755	0.842988	trans
chr2B_753326894	TraesCS2B01G559000.1	-21.3564	6.43e-36	2.36e-30	-0.607744	0.842912	cis
chr4B_32806204	TraesCS4B01G046100.1	-21.3412	6.77e-36	2.48e-30	-0.548266	0.842722	cis
chr1A_9579751	TraesCS1B01G024500.1	-21.3342	6.93e-36	2.53e-30	-3.50712	0.842636	trans
chr3A_740356374	TraesCS3B01G594500.1	-21.3335	6.95e-36	2.54e-30	-1.03901	0.842627	trans
chr7D_7301240	TraesCS7D01G016500.2	-21.3334	6.95e-36	2.54e-30	-1.41764	0.842626	cis
chr2B_139355102	TraesCS2B01G165400.1	-21.3312	7e-36	2.56e-30	-0.438131	0.842598	cis
chr6B_707113697	TraesCS6B01G455300.1	-21.3305	7.02e-36	2.56e-30	-1.23644	0.84259	cis
chr4A_622177533	TraesCS5D01G529700.1	-21.3254	7.14e-36	2.6e-30	-3.53612	0.842527	trans
chr1A_498172879	TraesCS1A01G306200.1	-21.3222	7.22e-36	2.63e-30	-0.943229	0.842486	cis
chr6A_346598767	TraesCS7B01G131100.2	-21.3061	7.62e-36	2.77e-30	-1.82871	0.842286	trans
chr3B_812342111	TraesCS7B01G131100.2	-21.3061	7.62e-36	2.77e-30	-1.82871	0.842286	trans
chr6D_25691886	TraesCS6A01G044600.1	-21.3037	7.68e-36	2.79e-30	-1.30248	0.842256	trans
chr1B_431456792	TraesCS1B01G243300.1	21.3017	7.73e-36	2.81e-30	0.823042	0.84223	cis
chr1B_463562838	TraesCS1D01G251100.1	21.2981	7.83e-36	2.84e-30	0.424773	0.842186	trans
chr1A_102166276	TraesCS1A01G105700.1	21.2736	8.5e-36	3.08e-30	0.896248	0.84188	cis
chr6A_105611449	TraesCS5D01G119400.1	21.2718	8.55e-36	3.09e-30	4.00718	0.841857	trans
chr6B_175729859	TraesCS5D01G119400.1	-21.2718	8.55e-36	3.09e-30	-4.00718	0.841857	trans
chr6D_376084728	TraesCS5D01G119400.1	-21.2718	8.55e-36	3.09e-30	-4.00718	0.841857	trans
chr2A_16672965	TraesCS2B01G053600.1	-21.2706	8.58e-36	3.1e-30	-2.20689	0.841843	trans
chr2D_14401169	TraesCS2B01G053600.1	-21.2706	8.58e-36	3.1e-30	-2.20689	0.841843	trans
chr2A_3113979	TraesCS2A01G007300.1	-21.2703	8.59e-36	3.11e-30	-3.16791	0.841839	cis
chr3A_361579763	TraesCS3A01G194300.1	21.27	8.6e-36	3.11e-30	0.862552	0.841835	cis
chr4B_29714794	TraesCS5A01G022000.1	21.2663	8.71e-36	3.14e-30	3.45142	0.841788	trans
chr2A_454745350	TraesCS5A01G022000.1	21.2663	8.71e-36	3.14e-30	3.45142	0.841788	trans
chr1B_522015175	TraesCS1B01G300800.1	21.2628	8.81e-36	3.17e-30	2.83916	0.841745	cis
chr6D_25691886	TraesCS6A01G045800.1	-21.2628	8.81e-36	3.17e-30	-1.20674	0.841745	trans
chr5B_206438300	TraesCS5D01G418000.1	-21.2617	8.85e-36	3.18e-30	-0.708875	0.841731	trans
chr7A_67619344	TraesCS7A01G111000.1	-21.2596	8.91e-36	3.2e-30	-0.752576	0.841704	cis
chr2A_197552185	TraesCS2A01G213000.1	-21.2571	8.99e-36	3.22e-30	-1.30845	0.841673	cis
chr1D_19128408	TraesCS1D01G039800.1	-21.2554	9.04e-36	3.24e-30	-1.05659	0.841652	cis
chr7B_392034052	TraesCS7B01G189900.2	-21.2492	9.23e-36	3.29e-30	-1.35642	0.841574	cis
chr1B_202012364	TraesCS1B01G139900.1	-21.2243	1e-35	3.56e-30	-3.53661	0.841261	cis
chr7D_614541773	TraesCS7B01G442100.1	-21.2172	1.03e-35	3.64e-30	-1.65322	0.841171	trans
chr2A_727164900	TraesCS2A01G495500.1	-21.2138	1.04e-35	3.68e-30	-3.09728	0.841129	cis
chr1B_607137359	TraesCS1B01G376100.1	-21.2109	1.05e-35	3.71e-30	-3.67178	0.841092	cis
chr2D_595438109	TraesCS2D01G488700.1	-21.2061	1.07e-35	3.74e-30	-1.30935	0.841033	cis
chr2A_724739764	TraesCS2D01G488700.1	21.2061	1.07e-35	3.74e-30	2.61869	0.841033	trans
chr7A_79652625	TraesCS7A01G123400.1	-21.2058	1.07e-35	3.74e-30	-0.812703	0.841029	cis
chr6A_588604789	TraesCS6B01G392400.1	-21.2025	1.08e-35	3.78e-30	-1.40103	0.840987	trans
chr3A_556462334	TraesCS3A01G315500.1	-21.2018	1.08e-35	3.79e-30	-0.765917	0.840978	cis
chr5B_438220202	TraesCS6B01G208600.1	-21.1942	1.11e-35	3.89e-30	-2.65841	0.840882	trans
chr1A_53899737	TraesCS1A01G071200.1	-21.1938	1.11e-35	3.89e-30	-1.08214	0.840876	cis
chr7D_577710142	TraesCS7B01G376200.1	-21.193	1.12e-35	3.9e-30	-2.62092	0.840866	trans
chr3A_711073783	TraesCS3A01G479400.2	-21.1799	1.17e-35	4.07e-30	-0.961221	0.840702	cis
chr5B_701549915	TraesCS5B01G550300.1	-21.1735	1.19e-35	4.11e-30	-1.53193	0.84062	cis
chr6B_48557706	TraesCS6B01G071500.1	-21.168	1.21e-35	4.19e-30	-0.478266	0.84055	cis
chr3B_22842856	TraesCS3B01G045400.1	-21.1605	1.25e-35	4.29e-30	-1.647	0.840455	cis
chr7B_173306596	TraesCS7B01G137600.1	-21.1576	1.26e-35	4.33e-30	-1.43298	0.840419	cis
chr2B_703616268	TraesCS2B01G506300.1	-21.1534	1.28e-35	4.39e-30	-2.04712	0.840365	cis
chr3B_559334387	TraesCS3B01G348700.1	21.1531	1.28e-35	4.39e-30	0.717247	0.840362	cis
chr6D_459170653	TraesCS6D01G374400.1	-21.1502	1.29e-35	4.43e-30	-0.837561	0.840325	cis
chr5B_391830113	TraesCS5B01G219900.1	-21.1374	1.35e-35	4.62e-30	-0.470623	0.840162	cis
chr2B_789867051	TraesCS2B01G610700.1	-21.1355	1.36e-35	4.65e-30	-0.804566	0.840138	cis
chr5B_178394445	TraesCS2B01G470400.1	-21.1334	1.36e-35	4.68e-30	-2.13078	0.840111	trans
chr1A_588768116	TraesCS1D01G454400.2	21.1238	1.41e-35	4.82e-30	5.09076	0.83999	trans
chr3B_780387354	TraesCS3A01G357200.1	21.1197	1.43e-35	4.88e-30	2.78281	0.839937	trans
chr6B_171971924	TraesCS3A01G219100.1	21.1164	1.45e-35	4.93e-30	2.63883	0.839895	trans
chr2B_787965337	TraesCS2B01G607200.3	-21.1139	1.46e-35	4.98e-30	-0.7484	0.839863	cis
chr2D_641306022	TraesCS2A01G568400.1	21.1131	1.46e-35	4.99e-30	3.13625	0.839854	trans
chr3B_414020387	TraesCS3B01G256900.1	-21.1126	1.46e-35	4.99e-30	-1.41985	0.839847	cis
chr1D_462487883	TraesCS1B01G411700.3	-21.0973	1.54e-35	5.25e-30	-2.88521	0.839651	trans
chr6A_564272561	TraesCS6B01G363200.2	-21.0966	1.55e-35	5.26e-30	-1.63299	0.839643	trans
chr6B_634580195	TraesCS6B01G363200.2	-21.0966	1.55e-35	5.26e-30	-0.816496	0.839643	cis
chr6D_420958112	TraesCS6B01G363200.2	-21.0966	1.55e-35	5.26e-30	-1.63299	0.839643	trans
chr2B_136154871	TraesCS2B01G163800.1	-21.0938	1.56e-35	5.3e-30	-0.784232	0.839607	cis
chr6B_171971924	TraesCS7A01G176300.1	21.0924	1.57e-35	5.33e-30	2.93728	0.83959	trans
chr5B_506778749	TraesCS5B01G317000.1	-21.0785	1.64e-35	5.57e-30	-1.74485	0.839412	cis
chr5B_530231402	TraesCS5B01G349000.1	-21.0633	1.73e-35	5.85e-30	-4.00976	0.839217	cis
chr7A_624808588	TraesCS7A01G438600.1	-21.0561	1.77e-35	5.95e-30	-1.79677	0.839125	cis
chr3A_111248958	TraesCS3B01G167900.1	-21.053	1.79e-35	6.01e-30	-3.29106	0.839085	trans
chr6A_2957685	TraesCS6A01G007400.1	-21.0516	1.8e-35	6.03e-30	-0.422549	0.839066	cis
chr2D_75506472	TraesCS2D01G129700.1	-21.0432	1.85e-35	6.2e-30	-0.670044	0.838959	cis
chr1A_9105161	TraesCS1A01G016900.2	-21.0307	1.93e-35	6.46e-30	-0.821407	0.838799	cis
chr6A_196185941	TraesCS2A01G537100.1	21.0243	1.98e-35	6.59e-30	4.55873	0.838717	trans
chr3A_532647708	TraesCS2A01G537100.1	21.0243	1.98e-35	6.59e-30	4.55873	0.838717	trans
chr3D_587434076	TraesCS2A01G537100.1	21.0243	1.98e-35	6.59e-30	4.55873	0.838717	trans
chr6A_552759288	TraesCS2A01G537100.1	-21.0243	1.98e-35	6.59e-30	-4.55873	0.838717	trans
chr1A_588768116	TraesCS1D01G451100.1	21.0155	2.04e-35	6.78e-30	1.49727	0.838603	trans
chr1B_375256934	TraesCS1B01G212800.2	-21.0141	2.05e-35	6.81e-30	-1.07489	0.838585	cis
chr4A_65456999	TraesCS1A01G292200.1	21.0103	2.07e-35	6.89e-30	3.67743	0.838536	trans
chr1D_215619984	TraesCS1A01G292200.1	21.0103	2.07e-35	6.89e-30	3.67743	0.838536	trans
chr3B_438580599	TraesCS1A01G292200.1	21.0103	2.07e-35	6.89e-30	3.67743	0.838536	trans
chr2A_534934224	TraesCS2A01G314400.1	-21.009	2.08e-35	6.92e-30	-0.830514	0.83852	cis
chr1B_217288946	TraesCS1B01G151700.1	-21.0048	2.11e-35	7.02e-30	-1.88306	0.838466	cis
chr1A_304040672	TraesCS1A01G248100.1	-21.003	2.12e-35	7.06e-30	-1.04662	0.838442	cis
chr1A_402258753	TraesCS1A01G248100.1	-21.003	2.12e-35	7.06e-30	-1.04662	0.838442	cis
chr7B_156624772	TraesCS7B01G127600.3	-20.9968	2.17e-35	7.2e-30	-0.489075	0.838361	cis
chr2B_209135113	TraesCS2B01G215900.2	20.995	2.18e-35	7.24e-30	0.860728	0.838338	cis
chr1A_521277020	TraesCS1B01G346600.1	-20.9908	2.21e-35	7.34e-30	-1.01267	0.838284	trans
chr1D_426166420	TraesCS1B01G346600.1	-20.9908	2.21e-35	7.34e-30	-1.01267	0.838284	trans
chr3D_394769804	TraesCS3B01G320000.1	-20.9843	2.26e-35	7.49e-30	-2.29599	0.838201	trans
chr6B_680080740	TraesCS6A01G368600.1	-20.9815	2.29e-35	7.56e-30	-2.7183	0.838165	trans
chr1B_428069578	TraesCS1B01G240400.1	-20.9802	2.3e-35	7.59e-30	-0.882514	0.838147	cis
chr3D_612314297	TraesCS3B01G608200.1	-20.9723	2.36e-35	7.79e-30	-1.15051	0.838045	trans
chr2B_737450932	TraesCS2B01G539500.2	-20.9711	2.37e-35	7.82e-30	-0.813417	0.83803	cis
chr5B_190116609	TraesCS5B01G115000.2	-20.9701	2.38e-35	7.85e-30	-4.01434	0.838016	cis
chr4A_21209419	TraesCS5B01G115000.2	20.9701	2.38e-35	7.85e-30	4.01434	0.838016	trans
chr3B_784597189	TraesCS5B01G115000.2	20.9701	2.38e-35	7.85e-30	4.01434	0.838016	trans
chr6A_181512297	TraesCS6B01G148200.1	20.9664	2.41e-35	7.94e-30	6.13544	0.837969	trans
chr3B_555546214	TraesCS6B01G148200.1	20.9664	2.41e-35	7.94e-30	6.13544	0.837969	trans
chr2A_19650116	TraesCS2A01G052400.1	-20.9651	2.42e-35	7.97e-30	-0.852529	0.837951	cis
chr2A_759307448	TraesCS2A01G555400.1	-20.9608	2.45e-35	8.08e-30	-0.437894	0.837896	cis
chr2A_778428050	TraesCS2A01G555400.1	-20.9608	2.45e-35	8.08e-30	-0.437894	0.837896	cis
chr6A_87653606	TraesCS6B01G145200.1	-20.9514	2.53e-35	8.33e-30	-6.08237	0.837774	trans
chr3B_482254117	TraesCS3B01G303100.1	-20.9504	2.54e-35	8.36e-30	-0.454691	0.837761	cis
chr1A_549314919	TraesCS1A01G374800.2	-20.9484	2.56e-35	8.41e-30	-0.742578	0.837735	cis
chr2D_539429177	TraesCS2B01G450800.3	-20.9338	2.69e-35	8.82e-30	-2.67047	0.837546	trans
chr4A_21209419	TraesCS5A01G216600.1	20.9335	2.69e-35	8.82e-30	6.98179	0.837542	trans
chr3B_784597189	TraesCS5A01G216600.1	20.9335	2.69e-35	8.82e-30	6.98179	0.837542	trans
chr5B_190116609	TraesCS5A01G216600.1	-20.9335	2.69e-35	8.82e-30	-6.98179	0.837542	trans
chr1B_662558114	TraesCS1B01G441700.1	-20.9281	2.74e-35	8.98e-30	-1.20084	0.837472	cis
chr3B_109951557	TraesCS3B01G126900.1	-20.9248	2.77e-35	9.08e-30	-0.890569	0.837429	cis
chr5B_486733324	TraesCS5B01G302300.2	-20.9208	2.81e-35	9.2e-30	-0.800479	0.837377	cis
chr3A_514167680	TraesCS3B01G319500.2	-20.9151	2.87e-35	9.37e-30	-1.36272	0.837303	trans
chr7B_600007696	TraesCS7B01G342800.1	-20.9121	2.9e-35	9.44e-30	-0.699213	0.837263	cis
chr4D_114343791	TraesCS4D01G173200.1	-20.9117	2.9e-35	9.45e-30	-0.691223	0.837258	cis
chr5D_492722337	TraesCS5B01G433000.2	-20.9017	3e-35	9.76e-30	-2.96628	0.837128	trans
chr6B_697762041	TraesCS6A01G389100.1	-20.8969	3.05e-35	9.92e-30	-2.43338	0.837065	trans
chr2B_104067050	TraesCS2B01G133300.3	-20.8923	3.1e-35	1.01e-29	-0.548409	0.837005	cis
chr6B_704885825	TraesCS6D01G382700.1	-20.8914	3.11e-35	1.01e-29	-1.09225	0.836993	trans
chr5A_466035897	TraesCS5A01G253500.1	-20.8824	3.2e-35	1.04e-29	-0.620115	0.836876	cis
chr1B_11859379	TraesCS1B01G024600.1	-20.8742	3.29e-35	1.07e-29	-0.912405	0.836769	cis
chr6A_18713168	TraesCS6A01G039700.1	20.8654	3.4e-35	1.1e-29	0.954349	0.836653	cis
chr3A_661979405	TraesCS3D01G416000.1	20.8567	3.5e-35	1.13e-29	2.71241	0.836539	trans
chr2B_139068437	TraesCS2B01G165500.1	-20.851	3.57e-35	1.15e-29	-0.660852	0.836464	cis
chr7B_749419796	TraesCS7B01G500300.1	-20.8473	3.61e-35	1.17e-29	-1.16888	0.836415	cis
chr6B_575638302	TraesCS6B01G327100.1	-20.8341	3.78e-35	1.22e-29	-0.80195	0.836242	cis
chr6A_181512297	TraesCS6A01G238600.1	20.8334	3.79e-35	1.22e-29	2.69563	0.836233	cis
chr3B_555546214	TraesCS6A01G238600.1	20.8334	3.79e-35	1.22e-29	2.69563	0.836233	trans
chr6A_97002558	TraesCS2A01G593700.1	-20.8324	3.8e-35	1.22e-29	-1.16821	0.836219	trans
chr2B_775169859	TraesCS2A01G593700.1	-20.8324	3.8e-35	1.22e-29	-1.16821	0.836219	trans
chr2D_629207554	TraesCS2A01G593700.1	-20.8324	3.8e-35	1.22e-29	-1.16821	0.836219	trans
chr2B_776214146	TraesCS2B01G590000.2	-20.8302	3.83e-35	1.23e-29	-0.804173	0.836191	cis
chr1B_614791406	TraesCS1B01G382900.1	-20.8299	3.83e-35	1.23e-29	-0.544765	0.836187	cis
chr6D_462485536	TraesCS6A01G399400.1	-20.8247	3.9e-35	1.25e-29	-1.45183	0.836119	trans
chr7A_611767650	TraesCS7A01G420800.1	-20.8224	3.93e-35	1.26e-29	-0.640313	0.836089	cis
chr1B_202012364	TraesCS1B01G001100.1	-20.8223	3.94e-35	1.26e-29	-3.48418	0.836087	cis
chr3A_685360069	TraesCS3A01G444100.1	20.8212	3.95e-35	1.27e-29	1.22177	0.836073	cis
chr7B_393233712	TraesCS7B01G178300.1	-20.815	4.03e-35	1.29e-29	-1.64942	0.835992	cis
chr1A_436430874	TraesCS1A01G247900.1	-20.8148	4.04e-35	1.29e-29	-0.672074	0.835988	cis
chr3A_683433483	TraesCS3A01G441200.1	-20.8079	4.13e-35	1.32e-29	-0.348065	0.835898	cis
chr1B_471183352	TraesCS1B01G258600.1	-20.8077	4.14e-35	1.32e-29	-0.911148	0.835895	cis
chr2A_520562374	TraesCS2B01G321200.1	-20.8075	4.14e-35	1.33e-29	-4.94728	0.835892	trans
chr1B_202012364	TraesCS1B01G143700.1	-20.8071	4.14e-35	1.33e-29	-2.04183	0.835887	cis
chr5A_509039317	TraesCS5A01G298000.1	-20.7994	4.26e-35	1.36e-29	-0.561999	0.835785	cis
chr3D_394769804	TraesCS3B01G320200.1	-20.796	4.3e-35	1.38e-29	-1.08833	0.835741	trans
chr4B_242749110	TraesCS4A01G149300.1	20.7943	4.33e-35	1.38e-29	1.61985	0.835718	trans
chr4D_252173107	TraesCS4A01G149300.1	20.7943	4.33e-35	1.38e-29	1.61985	0.835718	trans
chr3B_780387354	TraesCS3A01G333700.1	20.792	4.36e-35	1.39e-29	2.44045	0.835687	trans
chr6D_246425931	TraesCS5B01G122700.2	-20.7792	4.56e-35	1.45e-29	-1.35124	0.835518	trans
chr6D_371296462	TraesCS5B01G122700.2	-20.7792	4.56e-35	1.45e-29	-1.35124	0.835518	trans
chr1B_285608092	TraesCS7B01G131100.2	-20.768	4.74e-35	1.51e-29	-1.83619	0.83537	trans
chr7A_500181441	TraesCS7A01G304700.1	-20.7444	5.14e-35	1.62e-29	-1.09209	0.835057	cis
chr6A_609446776	TraesCS6A01G401600.1	-20.7311	5.38e-35	1.69e-29	-1.5737	0.834881	cis
chr3A_13354602	TraesCS3D01G022200.1	-20.7223	5.54e-35	1.74e-29	-2.41507	0.834763	trans
chr7D_15910636	TraesCS7A01G033700.1	-20.7152	5.68e-35	1.78e-29	-1.12619	0.834668	trans
chr7D_612893355	TraesCS7D01G508100.1	-20.7133	5.72e-35	1.79e-29	-0.379254	0.834644	cis
chr7A_1982474	TraesCS7A01G003900.1	-20.7101	5.78e-35	1.81e-29	-1.24519	0.834601	cis
chr3B_245926683	TraesCS3B01G209300.1	-20.7087	5.81e-35	1.82e-29	-0.69069	0.834582	cis
chr2A_615119704	TraesCS2A01G374800.2	20.7053	5.88e-35	1.84e-29	1.05722	0.834537	cis
chr2D_632987567	TraesCS2B01G589700.1	-20.7049	5.88e-35	1.84e-29	-2.62664	0.834532	trans
chr5A_537355295	TraesCS5A01G329300.1	-20.6928	6.13e-35	1.91e-29	-1.31212	0.83437	cis
chr3A_8939567	TraesCS3D01G013000.2	20.6928	6.13e-35	1.91e-29	2.54363	0.83437	trans
chr5B_134928437	TraesCS5B01G109200.3	-20.6913	6.16e-35	1.92e-29	-0.881923	0.83435	cis
chr5B_438220202	TraesCS6B01G208500.1	-20.679	6.43e-35	2e-29	-2.04097	0.834186	trans
chr4B_178353740	TraesCS3B01G279100.1	-20.6783	6.45e-35	2.01e-29	-1.82982	0.834176	trans
chr7D_64684373	TraesCS7B01G010000.1	-20.6759	6.5e-35	2.02e-29	-1.46047	0.834144	trans
chr5A_335618	TraesCS5A01G000200.1	-20.673	6.57e-35	2.04e-29	-1.36743	0.834105	cis
chr5A_536678112	TraesCS5B01G326500.1	-20.6632	6.79e-35	2.11e-29	-2.387	0.833975	trans
chr3B_677615397	TraesCS7B01G131100.2	-20.6619	6.82e-35	2.12e-29	-1.74683	0.833956	trans
chr2D_14253210	TraesCS2A01G039200.1	-20.652	7.06e-35	2.19e-29	-2.51245	0.833824	trans
chr6A_16227287	TraesCS6A01G032600.1	20.6444	7.24e-35	2.24e-29	0.886849	0.833721	cis
chr3D_29697063	TraesCS3B01G085900.1	20.6297	7.62e-35	2.35e-29	2.754	0.833524	trans
chr1B_687793585	TraesCS1B01G480400.3	-20.6248	7.75e-35	2.39e-29	-0.68051	0.833458	cis
chr1B_202012364	TraesCS1B01G078900.1	-20.6247	7.75e-35	2.39e-29	-2.57213	0.833457	cis
chr6A_564984919	TraesCS6B01G364500.1	-20.6152	8.01e-35	2.47e-29	-1.48018	0.833329	trans
chr3B_541083692	TraesCS3B01G323200.1	20.6127	8.08e-35	2.49e-29	1.06158	0.833296	cis
chr4A_454819512	TraesCS4A01G182600.1	-20.6074	8.23e-35	2.53e-29	-0.898096	0.833223	cis
chr2D_613332949	TraesCS2D01G525200.1	-20.605	8.3e-35	2.55e-29	-0.933405	0.833192	cis
chr5B_580513898	TraesCS5B01G404600.1	-20.5914	8.69e-35	2.67e-29	-0.855386	0.833008	cis
chr1D_459047305	TraesCS1A01G379200.1	20.5833	8.94e-35	2.72e-29	1.70527	0.832899	trans
chr4B_1265005	TraesCS4B01G003200.1	-20.5739	9.24e-35	2.81e-29	-1.00857	0.832771	cis
chr3B_822903547	TraesCS3B01G604100.1	-20.5719	9.3e-35	2.82e-29	-0.623171	0.832745	cis
chr2A_771512458	TraesCS2A01G577600.1	-20.5616	9.63e-35	2.92e-29	-1.35444	0.832605	cis
chr5D_107584042	TraesCS5D01G134800.1	20.5472	1.01e-34	3.07e-29	1.12601	0.832408	cis
chr1A_588768116	TraesCS1D01G446900.1	20.5412	1.03e-34	3.13e-29	1.68537	0.832328	trans
chr7B_399779596	TraesCS5A01G226900.1	-20.5382	1.04e-34	3.16e-29	-2.59985	0.832287	trans
chr2D_145892540	TraesCS2B01G217000.1	-20.537	1.05e-34	3.17e-29	-3.15533	0.83227	trans
chr2B_718967025	TraesCS2B01G524400.3	-20.5308	1.07e-34	3.23e-29	-0.72226	0.832186	cis
chr2A_14886155	TraesCS2A01G032400.1	-20.5223	1.1e-34	3.32e-29	-0.615034	0.832071	cis
chr1B_15440019	TraesCS1B01G030800.1	-20.505	1.17e-34	3.52e-29	-0.74819	0.831834	cis
chr7B_102798329	TraesCS3B01G279100.1	-20.5032	1.18e-34	3.54e-29	-1.77196	0.831811	trans
chr7B_333357513	TraesCS3B01G279100.1	-20.5032	1.18e-34	3.54e-29	-1.77196	0.831811	trans
chr6B_46884023	TraesCS6B01G069800.1	-20.5009	1.19e-34	3.57e-29	-0.660033	0.831779	cis
chr1D_178466957	TraesCS1D01G132900.1	-20.4979	1.2e-34	3.6e-29	-0.855011	0.831738	cis
chr2A_759828703	TraesCS2B01G588500.1	20.4975	1.2e-34	3.61e-29	1.22083	0.831732	trans
chr6A_613616179	TraesCS6A01G410200.1	-20.4927	1.22e-34	3.67e-29	-0.688191	0.831667	cis
chr3B_725390937	TraesCS3B01G476800.1	-20.4874	1.24e-34	3.73e-29	-0.440489	0.831595	cis
chr1B_202012364	TraesCS1B01G098200.1	-20.4824	1.27e-34	3.79e-29	-2.06831	0.831526	cis
chr7B_739930884	TraesCS7B01G481900.1	-20.4809	1.27e-34	3.81e-29	-0.768139	0.831505	cis
chr3B_650601930	TraesCS3B01G410300.1	-20.4805	1.28e-34	3.81e-29	-1.72041	0.8315	cis
chr1B_202012364	TraesCS1B01G068000.1	-20.4802	1.28e-34	3.82e-29	-1.86245	0.831496	cis
chr6A_39439553	TraesCS6B01G097500.1	-20.4767	1.29e-34	3.86e-29	-1.59043	0.831448	trans
chr7D_613871031	TraesCS7B01G439900.1	-20.4723	1.31e-34	3.91e-29	-1.1912	0.831387	trans
chr4D_21875132	TraesCS4B01G045600.1	-20.4677	1.33e-34	3.97e-29	-1.97395	0.831325	trans
chr1A_3447434	TraesCS1A01G005900.1	-20.4616	1.36e-34	4.05e-29	-1.17764	0.831242	cis
chr2A_504343620	TraesCS2A01G274800.3	-20.4548	1.39e-34	4.15e-29	-1.12972	0.831147	cis
chr1B_202012364	TraesCS1B01G134900.1	-20.4546	1.39e-34	4.15e-29	-2.01735	0.831145	cis
chr1A_527950957	TraesCS1A01G338500.1	-20.4381	1.48e-34	4.38e-29	-0.929785	0.830919	cis
chr2B_712603356	TraesCS2B01G517500.1	-20.4342	1.5e-34	4.44e-29	-0.837396	0.830864	cis
chr6B_123911259	TraesCS6B01G127800.1	-20.4294	1.52e-34	4.51e-29	-0.520175	0.830799	cis
chr2A_179666911	TraesCS2B01G232100.1	-20.4199	1.57e-34	4.65e-29	-1.68731	0.830667	trans
chr1D_448651714	TraesCS1D01G002400.3	20.4093	1.63e-34	4.81e-29	5.21285	0.830522	cis
chr3D_583326483	TraesCS1D01G002400.3	20.4093	1.63e-34	4.81e-29	5.21285	0.830522	trans
chr1B_1206519	TraesCS1B01G000700.1	-20.4092	1.63e-34	4.81e-29	-0.937079	0.830521	cis
chr6D_471003837	TraesCS6A01G417400.1	-20.4058	1.65e-34	4.87e-29	-2.09975	0.830473	trans
chr6A_97002558	TraesCS2A01G555400.1	-20.4045	1.66e-34	4.88e-29	-0.876921	0.830455	trans
chr2B_775169859	TraesCS2A01G555400.1	-20.4045	1.66e-34	4.88e-29	-0.876921	0.830455	trans
chr2D_629207554	TraesCS2A01G555400.1	-20.4045	1.66e-34	4.88e-29	-0.876921	0.830455	trans
chr1B_202012364	TraesCS1B01G086200.1	-20.4031	1.67e-34	4.9e-29	-1.7018	0.830437	cis
chr6B_707113697	TraesCS6B01G455500.1	-20.4029	1.67e-34	4.91e-29	-2.30008	0.830434	cis
chr2B_207056164	TraesCS2B01G215900.1	-20.4007	1.68e-34	4.94e-29	-0.831464	0.830404	cis
chr6B_210085753	TraesCS6B01G185000.1	-20.3956	1.71e-34	5.03e-29	-0.935249	0.830332	cis
chr7B_675149937	TraesCS7B01G406300.1	-20.3639	1.91e-34	5.56e-29	-3.10844	0.829895	cis
chr4D_509185350	TraesCS5A01G540800.1	-20.351	2e-34	5.8e-29	-2.73938	0.829715	trans
chr4A_48533356	TraesCS7B01G176600.1	20.3476	2.02e-34	5.86e-29	4.04383	0.829667	trans
chr2D_382458726	TraesCS7B01G176600.1	20.3476	2.02e-34	5.86e-29	4.04383	0.829667	trans
chr5D_423071473	TraesCS5B01G326500.1	-20.3464	2.03e-34	5.89e-29	-2.34818	0.829651	trans
chr7B_646074169	TraesCS7B01G381300.1	-20.344	2.05e-34	5.93e-29	-0.80306	0.829618	cis
chr1A_449856990	TraesCS1A01G261900.1	-20.3394	2.08e-34	6.02e-29	-3.04076	0.829553	cis
chr2B_778849335	TraesCS2A01G589200.1	-20.3373	2.09e-34	6.07e-29	-1.27119	0.829525	trans
chr1B_335734348	TraesCS1B01G188200.1	-20.321	2.22e-34	6.41e-29	-0.533436	0.829297	cis
chr3D_6750024	TraesCS3D01G020400.1	-20.3203	2.22e-34	6.42e-29	-1.77653	0.829288	cis
chr1B_604552193	TraesCS1B01G374200.1	-20.3149	2.26e-34	6.53e-29	-1.38843	0.829212	cis
chr4B_657982505	TraesCS5A01G540800.2	20.3147	2.27e-34	6.53e-29	2.17362	0.82921	trans
chr1A_478257402	TraesCS1A01G282600.1	-20.2992	2.39e-34	6.87e-29	-1.70231	0.828994	cis
chr4A_619184074	TraesCS7D01G306600.1	20.2971	2.41e-34	6.92e-29	3.07164	0.828965	trans
chr1D_444341894	TraesCS7D01G306600.1	20.2971	2.41e-34	6.92e-29	3.07164	0.828965	trans
chr3D_581984532	TraesCS7D01G306600.1	20.2971	2.41e-34	6.92e-29	3.07164	0.828965	trans
chr2A_715338570	TraesCS2B01G497400.1	-20.2969	2.41e-34	6.92e-29	-1.48606	0.828962	trans
chr7B_712772188	TraesCS3A01G333700.1	-20.2965	2.41e-34	6.93e-29	-1.18516	0.828956	trans
chr5B_19441460	TraesCS5B01G019600.1	-20.2961	2.42e-34	6.94e-29	-0.562798	0.82895	cis
chr2D_201154712	TraesCS6D01G334600.2	20.2961	2.42e-34	6.94e-29	1.15527	0.82895	trans
chr5B_6646060	TraesCS5B01G005100.1	-20.2913	2.46e-34	7.04e-29	-1.1913	0.828883	cis
chr5D_118459845	TraesCS5B01G095400.1	20.2869	2.5e-34	7.15e-29	1.68189	0.828821	trans
chr2D_622925418	TraesCS2B01G576100.2	-20.2853	2.51e-34	7.18e-29	-4.8686	0.8288	trans
chr1A_588768116	TraesCS1D01G454700.2	20.2853	2.51e-34	7.18e-29	1.98097	0.828799	trans
chr5A_698631013	TraesCS5A01G546000.2	-20.2797	2.56e-34	7.31e-29	-1.02229	0.828721	cis
chr4B_399941698	TraesCS4B01G133600.1	-20.2757	2.6e-34	7.41e-29	-0.64028	0.828665	cis
chr3A_649548448	TraesCS3A01G403100.1	-20.2731	2.62e-34	7.48e-29	-0.836354	0.828629	cis
chr6A_60741018	TraesCS6A01G092200.1	-20.2708	2.64e-34	7.53e-29	-0.525181	0.828596	cis
chr6B_707113697	TraesCS6B01G455400.3	-20.2687	2.66e-34	7.58e-29	-1.11463	0.828567	cis
chr7A_706910895	TraesCS7B01G442100.1	-20.2671	2.67e-34	7.62e-29	-1.67634	0.828545	trans
chr3B_223037329	TraesCS3B01G196700.1	-20.2664	2.68e-34	7.64e-29	-0.714295	0.828534	cis
chr2B_49981150	TraesCS2B01G089000.1	-20.2645	2.7e-34	7.69e-29	-1.2513	0.828507	cis
chr6A_24075576	TraesCS6A01G047100.1	-20.2619	2.72e-34	7.75e-29	-0.712509	0.828472	cis
chr5A_603369170	TraesCS4D01G141000.1	20.2598	2.74e-34	7.8e-29	3.93409	0.828443	trans
chr6A_61880645	TraesCS6A01G093900.1	-20.2547	2.79e-34	7.93e-29	-1.35062	0.828371	cis
chr1D_448651714	TraesCS5D01G124100.1	20.2547	2.79e-34	7.93e-29	2.31379	0.82837	trans
chr3D_583326483	TraesCS5D01G124100.1	20.2547	2.79e-34	7.93e-29	2.31379	0.82837	trans
chr6A_268239889	TraesCS6D01G167500.1	20.2534	2.8e-34	7.97e-29	3.2738	0.828353	trans
chr1A_498450977	TraesCS1A01G306400.1	-20.2508	2.83e-34	8.04e-29	-1.56451	0.828316	cis
chr5B_586876410	TraesCS5B01G412000.1	-20.2443	2.9e-34	8.2e-29	-2.24518	0.828224	cis
chr7D_540854604	TraesCS7B01G331700.1	-20.2242	3.11e-34	8.77e-29	-5.60634	0.827942	trans
chr7B_718356827	TraesCS7B01G460900.1	-20.2185	3.17e-34	8.94e-29	-1.07298	0.827861	cis
chr3B_487220348	TraesCS3B01G303300.1	-20.2099	3.26e-34	9.18e-29	-0.478642	0.827739	cis
chr6B_711236612	TraesCS6B01G452700.1	-20.2091	3.27e-34	9.21e-29	-0.853525	0.827728	cis
chr6B_36206595	TraesCS6A01G040900.3	-20.2084	3.28e-34	9.23e-29	-1.70829	0.827719	trans
chr2A_763692284	TraesCS2A01G564000.2	-20.2031	3.34e-34	9.4e-29	-0.826922	0.827644	cis
chr4A_641402910	TraesCS4A01G368700.1	-20.1782	3.65e-34	1.02e-28	-0.875773	0.827292	cis
chr2B_211534579	TraesCS2B01G221600.2	20.1777	3.65e-34	1.02e-28	1.29506	0.827285	cis
chr1A_485354280	TraesCS1D01G288000.1	20.1722	3.72e-34	1.04e-28	0.808321	0.827207	trans
chr2A_753541077	TraesCS2B01G574100.1	-20.17	3.75e-34	1.05e-28	-2.51261	0.827176	trans
chr2D_621844967	TraesCS2B01G574100.1	-20.17	3.75e-34	1.05e-28	-2.51261	0.827176	trans
chr4A_47627083	TraesCS4A01G078700.2	-20.1575	3.92e-34	1.09e-28	-1.33408	0.826998	cis
chr3B_50907965	TraesCS3B01G080400.1	-20.1524	3.99e-34	1.11e-28	-1.48912	0.826926	cis
chr1B_38833913	TraesCS1B01G056400.2	-20.1481	4.05e-34	1.13e-28	-0.828291	0.826865	cis
chr5B_427939781	TraesCS5A01G250100.1	-20.1444	4.1e-34	1.14e-28	-1.49356	0.826813	trans
chr5D_362401840	TraesCS5A01G250100.1	-20.1444	4.1e-34	1.14e-28	-1.49356	0.826813	trans
chr7B_699834587	TraesCS7B01G430900.3	-20.1229	4.42e-34	1.22e-28	-0.594891	0.826506	cis
chr1A_536667050	TraesCS1B01G369200.1	-20.1213	4.45e-34	1.23e-28	-1.45434	0.826483	trans
chr6B_120354669	TraesCS6B01G125500.1	-20.1168	4.52e-34	1.25e-28	-0.969018	0.826419	cis
chr6B_17227295	TraesCS6A01G022600.1	-20.111	4.61e-34	1.27e-28	-1.87409	0.826337	trans
chr4B_558584757	TraesCS7B01G340100.1	-20.1075	4.67e-34	1.28e-28	-1.87282	0.826287	trans
chr6B_712997406	TraesCS6A01G407700.1	-20.095	4.88e-34	1.34e-28	-6.57101	0.826108	trans
chr3D_130506420	TraesCS3A01G150500.1	-20.0864	5.03e-34	1.38e-28	-2.10351	0.825984	trans
chr7A_724085472	TraesCS7A01G549800.2	20.0814	5.12e-34	1.4e-28	1.68757	0.825914	cis
chr7A_20590941	TraesCS7A01G047200.1	-20.0742	5.25e-34	1.44e-28	-0.463248	0.82581	cis
chr5B_111199640	TraesCS5B01G094900.1	-20.0723	5.28e-34	1.44e-28	-0.804757	0.825783	cis
chr5B_216510093	TraesCS5B01G094900.1	-20.0723	5.28e-34	1.44e-28	-0.804757	0.825783	cis
chr3B_661836580	TraesCS3B01G424300.1	-20.0716	5.29e-34	1.45e-28	-1.1894	0.825773	cis
chr2D_622925418	TraesCS2B01G576000.1	-20.0686	5.35e-34	1.46e-28	-1.20444	0.82573	trans
chr4A_739038616	TraesCS4A01G485300.1	-20.0594	5.53e-34	1.51e-28	-0.688542	0.825598	cis
chr4A_615222305	TraesCS4A01G330500.1	-20.0582	5.55e-34	1.51e-28	-0.94287	0.82558	cis
chr1A_108078628	TraesCS3B01G248600.1	-20.0531	5.65e-34	1.54e-28	-1.08415	0.825507	trans
chr1A_241746434	TraesCS3B01G248600.1	-20.0531	5.65e-34	1.54e-28	-1.08415	0.825507	trans
chr3B_385757347	TraesCS3B01G248600.1	-20.0531	5.65e-34	1.54e-28	-1.08415	0.825507	cis
chr2D_229638059	TraesCS2A01G235500.1	20.0482	5.75e-34	1.56e-28	3.46176	0.825437	trans
chr1B_285608092	TraesCS7B01G184100.1	-20.0469	5.78e-34	1.57e-28	-0.702548	0.825418	trans
chr7B_255511073	TraesCS7B01G184100.1	-20.0469	5.78e-34	1.57e-28	-0.702548	0.825418	cis
chr7B_363231305	TraesCS7B01G184100.1	-20.0469	5.78e-34	1.57e-28	-0.702548	0.825418	cis
chr1D_278105188	TraesCS1D01G195100.1	-20.0448	5.82e-34	1.58e-28	-1.23812	0.825388	cis
chr5A_104463898	TraesCS4A01G139600.1	-20.042	5.87e-34	1.59e-28	-2.16631	0.825348	trans
chr5B_425870917	TraesCS5A01G247200.1	-20.014	6.48e-34	1.75e-28	-2.19445	0.824944	trans
chr5D_360540274	TraesCS5A01G247200.1	-20.014	6.48e-34	1.75e-28	-2.19445	0.824944	trans
chr6A_71540108	TraesCS6B01G131000.1	-20.0102	6.57e-34	1.77e-28	-1.11496	0.824889	trans
chr3B_459780962	TraesCS6B01G131000.1	-20.0102	6.57e-34	1.77e-28	-1.11496	0.824889	trans
chr6B_702565520	TraesCS6A01G394000.1	-20.0101	6.57e-34	1.77e-28	-1.22191	0.824888	trans
chr6B_712997406	TraesCS6A01G405100.1	-19.9935	6.96e-34	1.87e-28	-1.82878	0.824649	trans
chr1B_202012364	TraesCS1B01G128700.1	-19.9923	6.99e-34	1.87e-28	-2.04275	0.824631	cis
chr2D_14253210	TraesCS2A01G040100.2	-19.9884	7.09e-34	1.9e-28	-3.3582	0.824574	trans
chr1B_521767041	TraesCS1B01G301000.1	-19.9855	7.16e-34	1.92e-28	-1.54456	0.824533	cis
chr2A_551098894	TraesCS2A01G320800.1	-19.9828	7.23e-34	1.94e-28	-0.385434	0.824494	cis
chr1B_202012364	TraesCS1B01G008000.1	-19.98	7.3e-34	1.95e-28	-3.64145	0.824453	cis
chr7D_540366884	TraesCS7A01G434400.1	-19.9704	7.55e-34	2.01e-28	-1.37936	0.824314	trans
chr5A_468469185	TraesCS5D01G261500.1	19.9612	7.8e-34	2.07e-28	0.648727	0.824181	trans
chr1B_202012364	TraesCS1B01G138000.1	-19.9603	7.83e-34	2.08e-28	-1.87706	0.824167	cis
chr3B_4330559	TraesCS3B01G008700.1	-19.9587	7.87e-34	2.09e-28	-0.986201	0.824145	cis
chr6A_608710487	TraesCS6A01G396800.1	-19.9418	8.35e-34	2.21e-28	-0.741871	0.823898	cis
chr1B_202012364	TraesCS1B01G131000.1	-19.9397	8.41e-34	2.22e-28	-2.82768	0.823868	cis
chr1B_202012364	TraesCS1B01G057800.3	-19.9302	8.7e-34	2.3e-28	-2.92684	0.823729	cis
chr4A_579865708	TraesCS4B01G045900.1	-19.9232	8.92e-34	2.35e-28	-1.5215	0.823627	trans
chr4A_20265003	TraesCS4A01G028500.1	-19.9181	9.08e-34	2.39e-28	-0.731394	0.823553	cis
chr7D_611350588	TraesCS7B01G432900.3	-19.9122	9.27e-34	2.44e-28	-1.97444	0.823467	trans
chr2B_621968312	TraesCS2B01G429700.1	-19.9026	9.59e-34	2.51e-28	-1.62143	0.823326	cis
chr2D_277686997	TraesCS2D01G236400.1	-19.9015	9.63e-34	2.52e-28	-1.01169	0.823311	cis
chr7A_121614672	TraesCS5B01G122700.2	-19.8995	9.7e-34	2.54e-28	-1.25734	0.823282	trans
chr3B_42563292	TraesCS5B01G122700.2	-19.8995	9.7e-34	2.54e-28	-1.25734	0.823282	trans
chr3D_130506420	TraesCS3A01G151200.2	-19.899	9.72e-34	2.54e-28	-1.51058	0.823273	trans
chr6B_712997406	TraesCS6A01G406000.1	-19.8847	1.02e-33	2.66e-28	-1.26445	0.823065	trans
chr2B_27728455	TraesCS2A01G033300.2	-19.8825	1.03e-33	2.68e-28	-1.68948	0.823032	trans
chr2D_14787394	TraesCS2A01G033300.2	-19.8825	1.03e-33	2.68e-28	-1.68948	0.823032	trans
chr4B_7044373	TraesCS4A01G303300.1	-19.8809	1.04e-33	2.7e-28	-1.94186	0.823008	trans
chr1B_46692879	TraesCS1A01G004200.1	-19.877	1.05e-33	2.73e-28	-3.51151	0.822951	trans
chr1A_583925321	TraesCS1A01G431300.1	19.8721	1.07e-33	2.78e-28	1.78681	0.82288	cis
chr5B_240333871	TraesCS5B01G129700.2	-19.8709	1.07e-33	2.79e-28	-1.06946	0.822862	cis
chr1A_593405914	TraesCS1A01G445700.3	-19.8657	1.09e-33	2.84e-28	-2.91509	0.822786	cis
chr3B_818926559	TraesCS3B01G596000.1	-19.8637	1.1e-33	2.86e-28	-1.66106	0.822756	cis
chr7A_606190580	TraesCS7A01G415900.1	-19.8612	1.11e-33	2.88e-28	-1.53483	0.822721	cis
chr3A_492196417	TraesCS3B01G303300.1	-19.8569	1.13e-33	2.92e-28	-0.934583	0.822657	trans
chr7A_592908964	TraesCS7A01G407200.1	-19.8479	1.16e-33	3.01e-28	-0.554827	0.822525	cis
chr5B_431799254	TraesCS5A01G255700.1	-19.84	1.2e-33	3.09e-28	-1.44194	0.822408	trans
chr5D_366053901	TraesCS5A01G255700.1	-19.84	1.2e-33	3.09e-28	-1.44194	0.822408	trans
chr1B_202012364	TraesCS1B01G017800.2	-19.8377	1.21e-33	3.12e-28	-2.34368	0.822374	cis
chr1B_566687248	TraesCS1B01G338800.1	-19.8319	1.23e-33	3.18e-28	-0.498262	0.822289	cis
chr1A_558483005	TraesCS1A01G391300.1	-19.8277	1.25e-33	3.22e-28	-0.822706	0.822226	cis
chr1B_117781917	TraesCS1B01G101000.2	-19.8197	1.29e-33	3.31e-28	-0.936938	0.822109	cis
chr1A_568112400	TraesCS1D01G412700.1	-19.818	1.29e-33	3.33e-28	-1.23171	0.822084	trans
chr3D_130506420	TraesCS3A01G150600.1	-19.8144	1.31e-33	3.37e-28	-1.6329	0.822031	trans
chr6B_699205295	TraesCS6B01G432000.1	-19.8029	1.36e-33	3.5e-28	-0.849849	0.821861	cis
chr4A_717966610	TraesCS7A01G035400.1	-19.8014	1.37e-33	3.52e-28	-1.08406	0.821839	trans
chr5B_694519257	TraesCS5B01G539500.2	-19.7962	1.4e-33	3.58e-28	-0.467682	0.821761	cis
chr7B_384383957	TraesCS7B01G178800.1	-19.7861	1.45e-33	3.71e-28	-0.775193	0.821613	cis
chr3A_15788297	TraesCS3A01G030100.1	-19.7822	1.47e-33	3.75e-28	-0.526407	0.821555	cis
chr3B_227417151	TraesCS3B01G252700.2	-19.7746	1.51e-33	3.85e-28	-1.06862	0.821441	cis
chr2B_778849335	TraesCS2A01G592600.1	-19.7733	1.51e-33	3.87e-28	-0.728765	0.821422	trans
chr1B_509130467	TraesCS1B01G292400.1	-19.7725	1.52e-33	3.88e-28	-1.05301	0.82141	cis
chr6D_467317597	TraesCS6A01G411000.1	-19.7619	1.58e-33	4.02e-28	-1.69069	0.821253	trans
chr3D_612889523	TraesCS3D01G544100.1	-19.7592	1.59e-33	4.06e-28	-0.607792	0.821212	cis
chr1B_202012364	TraesCS1B01G136600.1	-19.7514	1.64e-33	4.17e-28	-4.43466	0.821098	cis
chr1D_228071142	TraesCS1B01G181200.1	-19.7493	1.65e-33	4.2e-28	-0.783491	0.821066	trans
chr5B_12573446	TraesCS5B01G013300.1	-19.7166	1.85e-33	4.69e-28	-1.40137	0.820578	cis
chr5B_431799254	TraesCS5A01G253500.1	-19.7125	1.88e-33	4.75e-28	-1.13147	0.820518	trans
chr5D_366053901	TraesCS5A01G253500.1	-19.7125	1.88e-33	4.75e-28	-1.13147	0.820518	trans
chr4A_588586284	TraesCS4A01G277600.2	-19.7076	1.91e-33	4.83e-28	-0.674732	0.820444	cis
chr5B_613644061	TraesCS5B01G441400.1	19.6988	1.97e-33	4.98e-28	0.635496	0.820312	cis
chr2B_795045827	TraesCS2B01G620700.1	-19.6964	1.99e-33	5.02e-28	-1.4208	0.820277	cis
chr2A_150914825	TraesCS2A01G181000.1	-19.6952	2e-33	5.04e-28	-1.88572	0.820259	cis
chr2A_549135785	TraesCS2A01G339800.1	19.6933	2.01e-33	5.07e-28	1.54522	0.82023	cis
chr2A_724739764	TraesCS2D01G498200.1	19.6909	2.03e-33	5.11e-28	1.94483	0.820193	trans
chr3A_40363351	TraesCS3B01G080400.1	-19.6865	2.06e-33	5.19e-28	-2.8626	0.820128	trans
chr2D_613323965	TraesCS2D01G516300.1	-19.6858	2.07e-33	5.2e-28	-2.22521	0.820118	cis
chr2D_571177640	TraesCS2B01G486000.3	-19.6759	2.14e-33	5.36e-28	-2.96472	0.81997	trans
chr2D_28731603	TraesCS2B01G082800.1	-19.6718	2.17e-33	5.43e-28	-2.54374	0.819908	trans
chr1A_588768116	TraesCS1D01G450200.1	19.6702	2.18e-33	5.46e-28	1.73613	0.819883	trans
chr1A_41747638	TraesCS1A01G060700.1	-19.6645	2.23e-33	5.57e-28	-0.586735	0.819798	cis
chr1A_483033318	TraesCS1A01G286300.1	-19.6587	2.27e-33	5.68e-28	-0.380832	0.819711	cis
chr6A_97002558	TraesCS2A01G554200.1	-19.6464	2.38e-33	5.92e-28	-1.31177	0.819526	trans
chr2B_775169859	TraesCS2A01G554200.1	-19.6464	2.38e-33	5.92e-28	-1.31177	0.819526	trans
chr2D_629207554	TraesCS2A01G554200.1	-19.6464	2.38e-33	5.92e-28	-1.31177	0.819526	trans
chr1B_202012364	TraesCS1B01G089900.1	-19.6411	2.42e-33	6.03e-28	-1.80889	0.819445	cis
chr2D_427095416	TraesCS2D01G495800.1	-19.6394	2.43e-33	6.05e-28	-1.78268	0.819421	cis
chr7D_548891099	TraesCS7A01G439100.1	-19.6393	2.44e-33	6.05e-28	-0.935199	0.819418	trans
chr2D_613323965	TraesCS2D01G516300.2	-19.6364	2.46e-33	6.11e-28	-2.23591	0.819375	cis
chr7A_709408145	TraesCS7A01G529900.1	-19.6293	2.52e-33	6.26e-28	-1.3526	0.819268	cis
chr1D_311683756	TraesCS1A01G222000.2	19.6269	2.55e-33	6.31e-28	3.36686	0.819231	trans
chr4B_667612710	TraesCS4B01G392900.1	-19.6259	2.55e-33	6.33e-28	-1.01425	0.819217	cis
chr5B_612673293	TraesCS5D01G444800.1	19.6227	2.58e-33	6.4e-28	0.305066	0.819169	trans
chr6A_616409499	TraesCSU01G082100.2	-19.6182	2.63e-33	6.49e-28	-1.35255	0.8191	trans
chr3B_125631836	TraesCS2A01G091400.1	19.6173	2.63e-33	6.51e-28	1.61069	0.819087	trans
chr4A_727738273	TraesCS4A01G463700.1	-19.6066	2.74e-33	6.75e-28	-1.18499	0.818925	cis
chr6A_613360509	TraesCS6A01G409600.1	-19.6054	2.75e-33	6.78e-28	-0.835725	0.818906	cis
chr5B_530231402	TraesCS5B01G348900.1	-19.6005	2.8e-33	6.89e-28	-4.17701	0.818832	cis
chr4A_136753986	TraesCS4B01G043100.1	19.6003	2.8e-33	6.89e-28	4.67893	0.81883	trans
chr3D_418408201	TraesCS4B01G043100.1	19.6003	2.8e-33	6.89e-28	4.67893	0.81883	trans
chr2D_83128339	TraesCS2B01G161900.1	-19.5982	2.82e-33	6.94e-28	-0.780616	0.818798	trans
chr6B_211210351	TraesCS6B01G189700.1	-19.5978	2.82e-33	6.95e-28	-1.14324	0.818792	cis
chr2D_145892540	TraesCS2B01G216900.1	-19.5974	2.83e-33	6.96e-28	-3.03272	0.818785	trans
chr1A_286915837	TraesCS1A01G159700.1	-19.5879	2.92e-33	7.16e-28	-1.8362	0.818642	cis
chr6A_610310014	TraesCS5B01G186200.3	-19.5874	2.93e-33	7.17e-28	-1.64708	0.818634	trans
chr7B_41172259	TraesCS5B01G186200.3	-19.5874	2.93e-33	7.17e-28	-1.64708	0.818634	trans
chr2A_743105020	TraesCS5B01G186200.3	-19.5874	2.93e-33	7.17e-28	-1.64708	0.818634	trans
chr7B_680067022	TraesCS7B01G411600.1	-19.5765	3.05e-33	7.41e-28	-0.667576	0.818469	cis
chr7B_712772188	TraesCS3A01G357200.1	-19.5718	3.1e-33	7.54e-28	-1.33938	0.818398	trans
chr6A_610310014	TraesCS2A01G091400.1	19.5666	3.16e-33	7.67e-28	1.81918	0.818319	trans
chr7B_41172259	TraesCS2A01G091400.1	19.5666	3.16e-33	7.67e-28	1.81918	0.818319	trans
chr4B_14119683	TraesCS4B01G020000.4	-19.5619	3.21e-33	7.79e-28	-0.744261	0.818247	cis
chr1A_584683085	TraesCS1B01G469400.1	-19.5609	3.22e-33	7.82e-28	-2.58931	0.818232	trans
chr6D_7106225	TraesCS6A01G013700.1	-19.5513	3.33e-33	8.07e-28	-1.30946	0.818086	trans
chr5A_622052621	TraesCS5B01G444700.1	-19.5509	3.34e-33	8.08e-28	-1.77359	0.818079	trans
chr2A_728558905	TraesCS2A01G498100.1	-19.5459	3.4e-33	8.22e-28	-0.511239	0.818003	cis
chr5D_492722337	TraesCS5B01G434000.1	-19.5446	3.41e-33	8.26e-28	-1.84228	0.817983	trans
chr2D_27763825	TraesCS2D01G064400.1	-19.5437	3.42e-33	8.28e-28	-0.883542	0.817969	cis
chr3B_771985635	TraesCS3B01G530900.1	-19.5416	3.45e-33	8.34e-28	-0.464708	0.817938	cis
chr3B_132530344	TraesCS3B01G145800.1	-19.5379	3.5e-33	8.45e-28	-1.60825	0.817882	cis
chr6D_460718432	TraesCS6A01G394800.3	-19.5373	3.5e-33	8.46e-28	-1.33105	0.817872	trans
chr3A_514167680	TraesCS3B01G319900.1	-19.5312	3.58e-33	8.64e-28	-2.18638	0.817779	trans
chr6B_408241179	TraesCS6B01G285300.1	-19.5274	3.63e-33	8.76e-28	-1.39433	0.817721	cis
chr5B_671126569	TraesCS5B01G505200.1	-19.5259	3.65e-33	8.8e-28	-1.25873	0.817699	cis
chr3B_63409373	TraesCS3B01G095000.1	-19.5209	3.71e-33	8.95e-28	-0.578247	0.817622	cis
chr7D_88003630	TraesCS1A01G035900.1	-19.5078	3.89e-33	9.36e-28	-2.31827	0.817422	trans
chr5B_506513436	TraesCS5B01G317500.1	-19.505	3.93e-33	9.42e-28	-2.72474	0.817379	cis
chr2B_77906828	TraesCS2B01G113800.1	-19.4999	4e-33	9.58e-28	-1.43413	0.817302	cis
chr6A_5321340	TraesCS6B01G017700.1	-19.4944	4.08e-33	9.76e-28	-3.93633	0.817217	trans
chr7A_712180239	TraesCS7A01G534500.1	-19.4899	4.15e-33	9.91e-28	-0.949824	0.817148	cis
chr2B_359862881	TraesCS2A01G235500.1	19.4877	4.18e-33	9.99e-28	3.3934	0.817113	trans
chr7D_597682952	TraesCS7B01G406600.1	19.4844	4.23e-33	1.01e-27	2.01054	0.817064	trans
chr7A_22916304	TraesCS4A01G434600.1	-19.4777	4.33e-33	1.03e-27	-2.02376	0.81696	trans
chr7D_22509681	TraesCS4A01G434600.1	-19.4777	4.33e-33	1.03e-27	-2.02376	0.81696	trans
chr1B_653238527	TraesCS1D01G408000.1	-19.4697	4.46e-33	1.06e-27	-1.14483	0.816838	trans
chr4B_405372023	TraesCS4B01G190700.1	-19.4651	4.53e-33	1.08e-27	-1.10743	0.816767	cis
chr6B_404121276	TraesCS6B01G245400.1	-19.461	4.6e-33	1.09e-27	-0.358045	0.816703	cis
chr2D_596914766	TraesCS2D01G504000.1	-19.4604	4.61e-33	1.09e-27	-0.806644	0.816694	cis
chr7D_579826005	TraesCS7B01G381300.1	-19.4569	4.67e-33	1.11e-27	-1.55888	0.816642	trans
chr5B_433533323	TraesCS5A01G254200.2	-19.4557	4.69e-33	1.11e-27	-1.76293	0.816623	trans
chr5D_558949949	TraesCS5D01G555000.1	-19.4553	4.69e-33	1.11e-27	-0.566224	0.816617	cis
chr6B_258234639	TraesCS6B01G204200.1	-19.4541	4.72e-33	1.12e-27	-1.50041	0.816597	cis
chr2D_14253210	TraesCS2A01G041300.1	-19.4514	4.76e-33	1.13e-27	-2.2726	0.816556	trans
chr1A_541470765	TraesCS1A01G359800.1	-19.4513	4.76e-33	1.13e-27	-3.00221	0.816554	cis
chr6D_455898027	TraesCS6A01G384000.2	-19.4474	4.83e-33	1.14e-27	-2.39548	0.816494	trans
chr4A_621169141	TraesCS5B01G549200.1	-19.4464	4.85e-33	1.15e-27	-1.96436	0.816479	trans
chr2B_767652163	TraesCS2B01G583700.1	-19.4418	4.93e-33	1.16e-27	-1.17213	0.816408	cis
chr1B_559100933	TraesCS5B01G186200.3	-19.4416	4.93e-33	1.16e-27	-1.59844	0.816404	trans
chr6D_2103063	TraesCS6A01G001600.1	-19.4413	4.94e-33	1.17e-27	-1.64507	0.8164	trans
chr4B_539518	TraesCS4B01G000500.1	-19.4409	4.94e-33	1.17e-27	-0.705382	0.816394	cis
chr5A_495883080	TraesCS5B01G287900.1	-19.4403	4.96e-33	1.17e-27	-1.14868	0.816384	trans
chr1A_555133651	TraesCS1A01G385900.1	-19.4389	4.98e-33	1.18e-27	-2.31351	0.816363	cis
chr6B_28153588	TraesCS6B01G049200.1	-19.432	5.1e-33	1.2e-27	-3.04398	0.816257	cis
chr1B_202012364	TraesCS1B01G140900.2	-19.4303	5.14e-33	1.21e-27	-2.05248	0.81623	cis
chr2B_28416508	TraesCS2B01G058300.1	-19.4233	5.27e-33	1.24e-27	-0.903004	0.816123	cis
chr4B_394380231	TraesCS4B01G045600.1	-19.4225	5.28e-33	1.24e-27	-0.998673	0.816111	cis
chr1B_4222429	TraesCS1B01G005600.1	-19.4223	5.28e-33	1.24e-27	-1.52495	0.816107	cis
chr3B_803629063	TraesCS3B01G572900.1	-19.4207	5.31e-33	1.25e-27	-0.834289	0.816083	cis
chr1A_588768116	TraesCS1D01G448300.1	19.4144	5.44e-33	1.28e-27	3.17754	0.815985	trans
chr6A_608630415	TraesCS6D01G381800.1	-19.3911	5.91e-33	1.38e-27	-2.23557	0.815624	trans
chr2A_758931300	TraesCS2A01G593000.1	-19.3846	6.05e-33	1.41e-27	-0.702984	0.815524	cis
chr6D_387636472	TraesCS6A01G294400.1	-19.3791	6.17e-33	1.44e-27	-1.9905	0.815438	trans
chr6B_288944013	TraesCS6B01G245400.1	-19.3672	6.44e-33	1.5e-27	-0.375102	0.815254	cis
chr1B_222306049	TraesCS1B01G166400.1	-19.3654	6.48e-33	1.51e-27	-1.68792	0.815226	cis
chr4A_707040695	TraesCS7A01G048600.1	-19.3628	6.54e-33	1.52e-27	-1.11115	0.815184	trans
chr1A_11661774	TraesCS1A01G024000.1	-19.3581	6.65e-33	1.54e-27	-1.50225	0.815111	cis
chr1A_588301655	TraesCS1A01G439100.2	-19.3542	6.75e-33	1.56e-27	-1.96306	0.81505	cis
chr5A_580939093	TraesCS5A01G383000.2	-19.3515	6.81e-33	1.58e-27	-0.790596	0.815009	cis
chr2A_724739764	TraesCS2D01G478700.1	19.3502	6.84e-33	1.58e-27	2.54069	0.814987	trans
chr2B_6309259	TraesCS2B01G015500.1	-19.3498	6.85e-33	1.59e-27	-0.627881	0.814982	cis
chr7D_15325008	TraesCS7D01G029800.1	-19.3438	7e-33	1.62e-27	-0.60466	0.814889	cis
chr6D_471003837	TraesCS6A01G417700.1	-19.3423	7.04e-33	1.63e-27	-1.33033	0.814866	trans
chr5A_708019143	TraesCS4B01G392700.1	-19.3403	7.09e-33	1.64e-27	-4.28951	0.814835	trans
chr4A_284951496	TraesCS6D01G277600.1	19.3398	7.1e-33	1.64e-27	3.43328	0.814825	trans
chr4B_307205573	TraesCS6D01G277600.1	19.3398	7.1e-33	1.64e-27	3.43328	0.814825	trans
chr5B_166818207	TraesCS6D01G277600.1	19.3398	7.1e-33	1.64e-27	3.43328	0.814825	trans
chr6B_705383994	TraesCS6A01G399400.1	-19.3369	7.18e-33	1.66e-27	-1.45915	0.814781	trans
chr6D_351138990	TraesCS6D01G249100.1	-19.3257	7.47e-33	1.72e-27	-2.04008	0.814605	cis
chr1D_448651714	TraesCS6B01G081800.1	19.3235	7.53e-33	1.74e-27	6.22979	0.814571	trans
chr3D_583326483	TraesCS6B01G081800.1	19.3235	7.53e-33	1.74e-27	6.22979	0.814571	trans
chr1A_561336777	TraesCS2A01G091400.1	19.3149	7.77e-33	1.79e-27	1.65745	0.814437	trans
chr3B_132529726	TraesCS3B01G143600.1	-19.3122	7.84e-33	1.8e-27	-0.690235	0.814395	cis
chr5B_336775974	TraesCS5B01G186200.3	-19.3118	7.85e-33	1.81e-27	-1.612	0.814389	cis
chr1B_202012364	TraesCS1B01G104800.1	-19.3084	7.95e-33	1.83e-27	-1.97117	0.814335	cis
chr6D_24556900	TraesCS6A01G043600.2	-19.303	8.11e-33	1.86e-27	-1.95131	0.814251	trans
chr1B_202012364	TraesCS1B01G140700.1	-19.2954	8.33e-33	1.91e-27	-1.81381	0.814132	cis
chr4B_561386769	TraesCS4B01G278200.1	-19.2886	8.54e-33	1.95e-27	-1.55978	0.814025	cis
chr6B_704885825	TraesCS6D01G383500.1	-19.2849	8.65e-33	1.98e-27	-2.11686	0.813966	trans
chr5B_387735686	TraesCS5B01G215000.1	-19.2785	8.86e-33	2.02e-27	-0.686416	0.813865	cis
chr1B_142544434	TraesCS3D01G120100.1	19.2772	8.9e-33	2.03e-27	1.94621	0.813846	trans
chr1B_652457840	TraesCS1B01G425700.1	-19.2759	8.94e-33	2.04e-27	-1.18216	0.813826	cis
chr3D_373805830	TraesCS3B01G303100.1	-19.2749	8.97e-33	2.05e-27	-0.847137	0.81381	trans
chr1B_637826066	TraesCS1B01G411400.1	-19.2735	9.02e-33	2.06e-27	-0.433582	0.813787	cis
chr6A_125259394	TraesCS6A01G406800.2	19.2679	9.2e-33	2.1e-27	3.45152	0.8137	cis
chr6A_105611449	TraesCS4A01G217200.1	19.2642	9.32e-33	2.12e-27	4.71519	0.813641	trans
chr6B_175729859	TraesCS4A01G217200.1	-19.2642	9.32e-33	2.12e-27	-4.71519	0.813641	trans
chr6D_376084728	TraesCS4A01G217200.1	-19.2642	9.32e-33	2.12e-27	-4.71519	0.813641	trans
chr2D_15731236	TraesCS2A01G033100.1	-19.2597	9.47e-33	2.16e-27	-3.11968	0.81357	trans
chr7A_10194087	TraesCS7A01G025900.1	-19.2583	9.52e-33	2.17e-27	-0.653382	0.813549	cis
chr4D_66300627	TraesCS5D01G065800.1	19.2548	9.64e-33	2.19e-27	3.22524	0.813494	trans
chr1D_47846234	TraesCS1D01G065300.1	-19.253	9.71e-33	2.21e-27	-0.514372	0.813464	cis
chr5A_603369170	TraesCS2D01G111200.1	19.2528	9.71e-33	2.21e-27	3.17753	0.813461	trans
chr5D_367690066	TraesCS5A01G256700.1	-19.2497	9.82e-33	2.23e-27	-1.5023	0.813413	trans
chr3D_598710216	TraesCS3B01G576000.1	-19.2456	9.97e-33	2.26e-27	-2.78632	0.813348	trans
chr1B_571183285	TraesCS1B01G342700.1	19.244	1e-32	2.27e-27	0.581663	0.813323	cis
chr2B_30498135	TraesCS2A01G050600.1	-19.2424	1.01e-32	2.29e-27	-1.97796	0.813297	trans
chr4A_407464050	TraesCS5B01G094900.1	-19.2413	1.01e-32	2.29e-27	-0.843885	0.81328	trans
chr5A_536678112	TraesCS5B01G326300.1	19.2409	1.01e-32	2.3e-27	0.869882	0.813274	trans
chr7D_12735335	TraesCS7D01G026100.1	-19.2395	1.02e-32	2.31e-27	-0.778217	0.813252	cis
chr6A_607954835	TraesCS6A01G394200.1	-19.2391	1.02e-32	2.31e-27	-0.755619	0.813246	cis
chr5B_22513986	TraesCS6B01G229300.1	19.2387	1.02e-32	2.31e-27	2.94561	0.81324	trans
chr6A_342525083	TraesCS6B01G229300.1	19.2387	1.02e-32	2.31e-27	2.94561	0.81324	trans
chr6B_445886315	TraesCS6B01G229300.1	19.2387	1.02e-32	2.31e-27	2.94561	0.81324	cis
chr7B_291580269	TraesCS6B01G229300.1	19.2387	1.02e-32	2.31e-27	2.94561	0.81324	trans
chr4D_502750018	TraesCS2A01G091400.1	19.2362	1.03e-32	2.33e-27	1.66706	0.8132	trans
chr2B_774945178	TraesCS2B01G588500.1	19.2354	1.03e-32	2.34e-27	0.624675	0.813187	cis
chr6B_684504403	TraesCS6B01G410500.1	-19.235	1.04e-32	2.34e-27	-1.22603	0.81318	cis
chr3B_816007399	TraesCS3A01G521500.1	-19.2348	1.04e-32	2.34e-27	-1.97004	0.813178	trans
chr3D_606083713	TraesCS3A01G521500.1	-19.2348	1.04e-32	2.34e-27	-1.97004	0.813178	trans
chr1A_588768116	TraesCS1D01G451200.1	19.2337	1.04e-32	2.35e-27	1.84822	0.813161	trans
chr3B_822189479	TraesCS3B01G601100.1	-19.231	1.05e-32	2.37e-27	-2.12773	0.813118	cis
chr5B_433533323	TraesCS5A01G252300.1	-19.2196	1.09e-32	2.47e-27	-1.24936	0.812937	trans
chr1D_485507904	TraesCS1D01G439000.1	-19.2124	1.12e-32	2.53e-27	-1.33544	0.812824	cis
chr3B_816007399	TraesCS3A01G521600.1	-19.206	1.15e-32	2.58e-27	-2.68383	0.812722	trans
chr3D_606083713	TraesCS3A01G521600.1	-19.206	1.15e-32	2.58e-27	-2.68383	0.812722	trans
chr4A_604849897	TraesCS4A01G314400.1	-19.2052	1.15e-32	2.59e-27	-0.561859	0.812709	cis
chr6B_613576559	TraesCS6B01G349000.1	-19.2051	1.15e-32	2.59e-27	-0.614176	0.812707	cis
chr2A_465554929	TraesCS5B01G340900.1	-19.1994	1.18e-32	2.64e-27	-2.12303	0.812617	trans
chr3B_192879612	TraesCS3B01G192700.1	-19.1989	1.18e-32	2.64e-27	-1.31261	0.812609	cis
chr6B_30035627	TraesCS6B01G050600.1	-19.1951	1.2e-32	2.68e-27	-1.17659	0.812549	cis
chr3A_739117470	TraesCS3D01G068900.2	19.1881	1.23e-32	2.74e-27	4.9155	0.812438	trans
chr3D_583934670	TraesCS3D01G068900.2	19.1881	1.23e-32	2.74e-27	4.9155	0.812438	cis
chr1A_57768767	TraesCS1B01G095300.1	-19.1832	1.25e-32	2.79e-27	-1.03734	0.81236	trans
chr1B_202012364	TraesCS1B01G126300.1	-19.1808	1.26e-32	2.81e-27	-1.60671	0.812322	cis
chr5B_516090324	TraesCS5D01G361000.1	19.1753	1.28e-32	2.86e-27	2.10969	0.812234	trans
chr2D_14253210	TraesCS2A01G037400.1	-19.1717	1.3e-32	2.9e-27	-4.15678	0.812176	trans
chr6B_8049397	TraesCS6B01G013300.2	-19.1689	1.31e-32	2.93e-27	-0.521448	0.812133	cis
chr4D_77917083	TraesCS6D01G105300.1	-19.1688	1.31e-32	2.93e-27	-4.28679	0.812131	trans
chr7B_609905138	TraesCS7B01G352200.1	-19.1679	1.32e-32	2.94e-27	-0.639256	0.812116	cis
chr5B_663136435	TraesCS5B01G496400.1	-19.164	1.34e-32	2.98e-27	-1.04138	0.812054	cis
chr6A_27545815	TraesCS6A01G053100.1	-19.1626	1.34e-32	2.99e-27	-0.618278	0.812032	cis
chr3B_250819452	TraesCS3B01G210700.1	-19.1603	1.36e-32	3.01e-27	-0.76888	0.811996	cis
chr2D_572075096	TraesCS2D01G473700.1	-19.1535	1.39e-32	3.08e-27	-1.68035	0.811887	cis
chr5B_498883381	TraesCS5B01G320300.1	19.1458	1.43e-32	3.17e-27	1.22972	0.811765	cis
chr7B_639514912	TraesCS7B01G373700.1	-19.1452	1.43e-32	3.18e-27	-0.739236	0.811754	cis
chr3A_707465329	TraesCS2B01G113600.1	-19.1432	1.44e-32	3.2e-27	-1.42981	0.811724	trans
chr6B_590673471	TraesCS6B01G334700.1	-19.1428	1.44e-32	3.2e-27	-1.24805	0.811717	cis
chr6B_712997406	TraesCS6A01G407600.1	-19.137	1.47e-32	3.27e-27	-1.78189	0.811624	trans
chr6B_41760920	TraesCS6B01G062600.1	-19.1365	1.48e-32	3.27e-27	-1.39004	0.811617	cis
chr7D_520404779	TraesCS7B01G309400.1	-19.1365	1.48e-32	3.27e-27	-2.90374	0.811616	trans
chr7B_105522601	TraesCS7B01G092100.1	-19.1302	1.51e-32	3.34e-27	-0.551766	0.811516	cis
chr6D_71052953	TraesCS6B01G145200.1	-19.1274	1.53e-32	3.38e-27	-6.12574	0.81147	trans
chr6A_196185941	TraesCS5D01G113400.1	19.1188	1.57e-32	3.48e-27	3.06604	0.811333	trans
chr6A_552759288	TraesCS5D01G113400.1	-19.1188	1.57e-32	3.48e-27	-3.06604	0.811333	trans
chr3A_532647708	TraesCS5D01G113400.1	19.1188	1.57e-32	3.48e-27	3.06604	0.811333	trans
chr3D_587434076	TraesCS5D01G113400.1	19.1188	1.57e-32	3.48e-27	3.06604	0.811333	trans
chr4B_612758664	TraesCS4B01G321800.1	-19.1161	1.59e-32	3.51e-27	-0.559741	0.81129	cis
chr6A_33548137	TraesCS6A01G062800.1	-19.1134	1.61e-32	3.54e-27	-2.52483	0.811246	cis
chr2A_752870752	TraesCS2A01G541400.1	-19.1112	1.62e-32	3.57e-27	-0.606152	0.811211	cis
chr1A_394606618	TraesCS1B01G237700.1	-19.1077	1.64e-32	3.61e-27	-1.586	0.811156	trans
chr1B_642389434	TraesCS1B01G418400.1	-19.1026	1.67e-32	3.67e-27	-0.558346	0.811073	cis
chr6D_91560091	TraesCS6D01G128000.1	19.1025	1.67e-32	3.67e-27	0.371147	0.811071	cis
chr6A_447876496	TraesCS6A01G239200.1	-19.1002	1.68e-32	3.7e-27	-0.720458	0.811034	cis
chr2B_668569315	TraesCS2B01G472500.1	-19.0956	1.71e-32	3.76e-27	-0.44197	0.810961	cis
chr5D_545213321	TraesCS5D01G525800.1	-19.0939	1.72e-32	3.78e-27	-0.577334	0.810933	cis
chr6D_464267117	TraesCS6A01G403600.1	-19.0927	1.73e-32	3.8e-27	-5.61833	0.810914	trans
chr1D_103351608	TraesCS1A01G105700.1	19.0858	1.77e-32	3.89e-27	1.67179	0.810804	trans
chr4B_100314129	TraesCS4B01G069500.2	-19.08	1.81e-32	3.94e-27	-1.23635	0.81071	cis
chr1D_11498873	TraesCS1D01G029100.1	-19.0793	1.82e-32	3.95e-27	-0.785152	0.810699	cis
chr5B_597866830	TraesCS2A01G091400.1	19.075	1.85e-32	4.01e-27	1.58088	0.81063	trans
chr6A_420364686	TraesCS6A01G227000.1	-19.0641	1.92e-32	4.17e-27	-0.61117	0.810454	cis
chr2D_631936513	TraesCS2B01G588500.1	19.0638	1.92e-32	4.17e-27	1.18494	0.810449	trans
chr5B_430471614	TraesCS5A01G249000.1	-19.0622	1.93e-32	4.2e-27	-2.62346	0.810423	trans
chr1D_472520790	TraesCS1A01G402800.1	-19.062	1.93e-32	4.2e-27	-1.82321	0.810421	trans
chr3D_373805830	TraesCS3B01G301800.1	-19.0551	1.98e-32	4.3e-27	-1.49127	0.810308	trans
chr2B_294206194	TraesCS3B01G456000.1	19.0533	2e-32	4.33e-27	1.2864	0.81028	trans
chr3D_7260606	TraesCS3D01G020800.1	-19.05	2.02e-32	4.38e-27	-1.43765	0.810226	cis
chr4D_113236722	TraesCS2A01G091400.1	19.0452	2.06e-32	4.45e-27	1.79172	0.810148	trans
chr4A_48533356	TraesCS3B01G524200.1	19.0416	2.08e-32	4.51e-27	3.04987	0.810091	trans
chr2D_382458726	TraesCS3B01G524200.1	19.0416	2.08e-32	4.51e-27	3.04987	0.810091	trans
chr5B_657590929	TraesCS5B01G486300.1	-19.0384	2.11e-32	4.56e-27	-1.03773	0.810039	cis
chr2A_724739764	TraesCS2D01G492300.1	19.0373	2.12e-32	4.57e-27	4.33819	0.810021	trans
chr2A_711636857	TraesCS2D01G465200.1	-19.0359	2.13e-32	4.59e-27	-2.98673	0.809998	trans
chr2B_682848990	TraesCS2D01G465200.1	-19.0359	2.13e-32	4.59e-27	-2.98673	0.809998	trans
chr5B_261352796	TraesCS5B01G061400.1	-19.0331	2.15e-32	4.64e-27	-2.06842	0.809954	cis
chr2B_729135764	TraesCS1A01G368000.1	-19.0292	2.18e-32	4.7e-27	-3.46889	0.80989	trans
chr2D_631936513	TraesCS2B01G588300.1	-19.026	2.2e-32	4.75e-27	-0.932034	0.809838	trans
chr5A_616520855	TraesCS5B01G433000.1	-19.0255	2.21e-32	4.76e-27	-2.03423	0.80983	trans
chr2B_672746066	TraesCS2B01G475000.1	-19.0229	2.23e-32	4.81e-27	-0.993177	0.809788	cis
chr6D_2403013	TraesCS6A01G003300.1	-19.0211	2.24e-32	4.84e-27	-0.889987	0.809759	trans
chr2B_219297048	TraesCS2B01G227800.1	-19.01	2.34e-32	5.02e-27	-0.318227	0.809579	cis
chr7A_733787299	TraesCS7A01G564100.1	-19.0091	2.34e-32	5.04e-27	-0.652366	0.809564	cis
chr3B_406799166	TraesCS3B01G257300.1	-19.0075	2.36e-32	5.06e-27	-0.618551	0.809539	cis
chr6A_564984919	TraesCS6B01G365200.1	-19.0039	2.39e-32	5.13e-27	-2.09331	0.80948	trans
chr4A_562282035	TraesCS4A01G252900.1	19.0023	2.4e-32	5.15e-27	0.559632	0.809454	cis
chr7A_21266722	TraesCS7A01G047400.1	-19.0022	2.4e-32	5.16e-27	-1.03751	0.809453	cis
chr1B_175416659	TraesCS1B01G150900.1	-19.0009	2.41e-32	5.18e-27	-1.16744	0.809432	cis
chr6D_36885240	TraesCS6A01G079000.1	-19.0004	2.42e-32	5.19e-27	-0.680354	0.809423	trans
chr6B_341956890	TraesCS6B01G235000.1	-18.999	2.43e-32	5.21e-27	-0.758204	0.809401	cis
chr3D_596914279	TraesCS3D01G512400.1	-18.9927	2.49e-32	5.32e-27	-0.877089	0.809299	cis
chr2B_27728455	TraesCS2A01G039200.1	-18.9926	2.49e-32	5.32e-27	-2.55188	0.809298	trans
chr7D_223222407	TraesCS7B01G137300.1	18.9918	2.5e-32	5.34e-27	1.73488	0.809283	trans
chr7A_632551027	TraesCS7A01G438700.1	-18.9796	2.61e-32	5.56e-27	-1.8608	0.809086	cis
chr2D_349004076	TraesCS2B01G292000.2	-18.9773	2.63e-32	5.61e-27	-2.73572	0.809047	trans
chr5D_518919680	TraesCS7B01G254400.1	-18.9761	2.64e-32	5.63e-27	-3.73496	0.809028	trans
chr5D_236662976	TraesCS7B01G254400.1	18.9761	2.64e-32	5.63e-27	3.73496	0.809028	trans
chr7B_716965319	TraesCS7B01G458700.1	-18.9739	2.66e-32	5.67e-27	-1.0122	0.808992	cis
chr2B_138967343	TraesCS2B01G164900.1	-18.9728	2.67e-32	5.7e-27	-0.682365	0.808975	cis
chr2A_778428050	TraesCS2A01G593000.1	-18.9695	2.71e-32	5.76e-27	-0.683615	0.808921	cis
chr5B_150776129	TraesCS5B01G124600.1	-18.9687	2.71e-32	5.78e-27	-0.644522	0.808907	cis
chr5B_263515401	TraesCS5B01G124600.1	-18.9687	2.71e-32	5.78e-27	-0.644522	0.808907	cis
chr3B_747713954	TraesCS3B01G504100.1	-18.9666	2.73e-32	5.82e-27	-1.12295	0.808874	cis
chr4A_520442100	TraesCS7A01G439100.1	-18.9633	2.77e-32	5.88e-27	-0.876626	0.80882	trans
chr1D_448651714	TraesCS4D01G230700.3	18.9546	2.86e-32	6.06e-27	3.66506	0.808677	trans
chr3D_583326483	TraesCS4D01G230700.3	18.9546	2.86e-32	6.06e-27	3.66506	0.808677	trans
chr6D_454634340	TraesCS6A01G381800.1	-18.9523	2.88e-32	6.11e-27	-1.29452	0.808641	trans
chr4D_49499226	TraesCS3A01G355700.1	-18.9521	2.88e-32	6.11e-27	-0.942314	0.808638	trans
chr7A_521951164	TraesCS3A01G355700.1	-18.9521	2.88e-32	6.11e-27	-0.942314	0.808638	trans
chr1B_324032622	TraesCS3A01G355700.1	18.9521	2.88e-32	6.11e-27	0.942314	0.808638	trans
chr7B_709513922	TraesCS3A01G355700.1	-18.9521	2.88e-32	6.11e-27	-0.942314	0.808638	trans
chr2A_766399645	TraesCS3A01G355700.1	-18.9521	2.88e-32	6.11e-27	-0.942314	0.808638	trans
chr6D_462630762	TraesCS6B01G440200.1	-18.9521	2.88e-32	6.12e-27	-2.23597	0.808637	trans
chr7D_540854604	TraesCS7B01G331200.2	-18.945	2.96e-32	6.26e-27	-3.60964	0.808522	trans
chr4A_669239841	TraesCS4A01G393600.1	-18.9449	2.96e-32	6.27e-27	-1.2535	0.80852	cis
chr2B_778849335	TraesCS2A01G586400.1	-18.9304	3.12e-32	6.59e-27	-2.75136	0.808283	trans
chr2D_145892540	TraesCS2B01G217100.1	-18.9287	3.14e-32	6.63e-27	-2.38864	0.808254	trans
chr6D_422207688	TraesCS6B01G364700.1	-18.9238	3.2e-32	6.74e-27	-1.62605	0.808174	trans
chr2A_613997891	TraesCS2A01G374800.1	-18.9213	3.23e-32	6.8e-27	-1.03692	0.808133	cis
chr5A_536772894	TraesCS5A01G324400.1	-18.9204	3.24e-32	6.81e-27	-1.28523	0.808119	cis
chr2A_73556433	TraesCS2D01G127800.1	-18.918	3.26e-32	6.87e-27	-1.26716	0.808079	trans
chr1B_202012364	TraesCS1B01G146600.1	-18.9156	3.29e-32	6.93e-27	-2.0675	0.808039	cis
chr5B_610546234	TraesCS2B01G068200.1	-18.9116	3.34e-32	7.02e-27	-2.12651	0.807974	trans
chr6D_463552377	TraesCS6D01G385700.1	-18.9113	3.34e-32	7.03e-27	-0.336869	0.807969	cis
chr6A_60168286	TraesCS6B01G119800.1	-18.9065	3.4e-32	7.14e-27	-2.30487	0.80789	trans
chr1B_202012364	TraesCS1B01G140400.3	-18.9057	3.41e-32	7.16e-27	-1.48855	0.807877	cis
chr4B_1056797	TraesCS4B01G001700.1	-18.9056	3.41e-32	7.16e-27	-0.768144	0.807876	cis
chr5B_700224947	TraesCS5B01G547000.2	-18.905	3.42e-32	7.18e-27	-0.899376	0.807866	cis
chr1B_397056401	TraesCS1B01G221400.1	-18.8999	3.49e-32	7.3e-27	-0.415063	0.807783	cis
chr1B_202012364	TraesCS1B01G123000.1	-18.896	3.54e-32	7.41e-27	-1.64352	0.807717	cis
chr4B_94208536	TraesCS4B01G110300.1	18.8955	3.54e-32	7.42e-27	1.26622	0.80771	cis
chr6D_21982093	TraesCS6A01G041000.1	-18.895	3.55e-32	7.43e-27	-1.45957	0.807701	trans
chr1B_517904982	TraesCS1D01G288000.1	18.895	3.55e-32	7.43e-27	0.412017	0.807701	trans
chr4A_179546215	TraesCS4A01G157000.1	-18.891	3.6e-32	7.54e-27	-0.454365	0.807636	cis
chr2D_571057837	TraesCS2D01G467900.1	-18.8908	3.6e-32	7.54e-27	-1.02128	0.807633	cis
chr4A_574165974	TraesCS7B01G483200.1	18.8875	3.65e-32	7.63e-27	3.56619	0.807578	trans
chr2D_83128339	TraesCS2B01G162000.1	-18.8761	3.8e-32	7.92e-27	-1.22141	0.80739	trans
chr7A_733665366	TraesCS7A01G564900.5	18.8749	3.82e-32	7.96e-27	1.12028	0.807371	cis
chr4A_137537480	TraesCS4A01G112800.2	-18.87	3.89e-32	8.09e-27	-0.928289	0.80729	cis
chr4A_413297438	TraesCS4A01G157000.1	-18.8698	3.89e-32	8.1e-27	-0.447686	0.807287	cis
chr3A_533128421	TraesCS3B01G318000.1	-18.864	3.97e-32	8.26e-27	-3.14523	0.807191	trans
chr6D_5978504	TraesCS6B01G017700.1	-18.8591	4.05e-32	8.4e-27	-3.93154	0.807109	trans
chr3D_613779813	TraesCS3D01G541700.1	-18.8588	4.05e-32	8.41e-27	-0.3483	0.807105	cis
chr6B_644479014	TraesCS6B01G371000.2	-18.8493	4.19e-32	8.69e-27	-0.616797	0.806948	cis
chr1B_201924405	TraesCS2B01G295400.2	18.8493	4.19e-32	8.69e-27	3.06992	0.806948	trans
chr6D_458362437	TraesCS6D01G374300.1	-18.8478	4.22e-32	8.73e-27	-0.752392	0.806923	cis
chr3D_527668052	TraesCS5B01G186200.3	-18.8473	4.22e-32	8.74e-27	-1.6626	0.806914	trans
chr4A_619184074	TraesCS6B01G222800.1	18.8448	4.26e-32	8.82e-27	2.84167	0.806874	trans
chr1D_444341894	TraesCS6B01G222800.1	18.8448	4.26e-32	8.82e-27	2.84167	0.806874	trans
chr3D_581984532	TraesCS6B01G222800.1	18.8448	4.26e-32	8.82e-27	2.84167	0.806874	trans
chr6B_135122516	TraesCS1B01G144300.1	-18.8441	4.27e-32	8.83e-27	-3.06432	0.806862	trans
chr6B_250779229	TraesCS6B01G233500.1	-18.8433	4.28e-32	8.86e-27	-0.897793	0.80685	cis
chr2B_78066330	TraesCS2B01G114800.1	-18.8432	4.29e-32	8.86e-27	-0.510128	0.806847	cis
chr4B_614059766	TraesCS5A01G323500.1	-18.8411	4.32e-32	8.93e-27	-2.14794	0.806813	trans
chr7D_616900007	TraesCS7B01G447900.1	-18.8361	4.4e-32	9.08e-27	-2.0719	0.80673	trans
chr7B_399779596	TraesCS5D01G127200.2	-18.8344	4.43e-32	9.11e-27	-2.50172	0.806702	trans
chr5A_691797540	TraesCS5A01G542500.1	-18.8344	4.43e-32	9.11e-27	-1.20148	0.806701	cis
chr6B_274209648	TraesCS6B01G208900.9	-18.8342	4.43e-32	9.12e-27	-1.50136	0.806699	cis
chr5D_367690066	TraesCS5A01G254200.2	-18.8287	4.52e-32	9.29e-27	-1.74518	0.806607	trans
chr1B_657173369	TraesCS1D01G410900.1	-18.8287	4.52e-32	9.29e-27	-2.09037	0.806607	trans
chr2D_12691864	TraesCS2D01G036200.1	-18.8262	4.56e-32	9.37e-27	-1.65134	0.806567	cis
chr2B_686819782	TraesCS2D01G472700.1	-18.8245	4.59e-32	9.42e-27	-2.37192	0.806538	trans
chr3D_136267586	TraesCS3D01G164800.2	-18.8196	4.67e-32	9.58e-27	-0.720519	0.806456	cis
chr1B_666260085	TraesCS1B01G446300.2	-18.8108	4.83e-32	9.88e-27	-0.514039	0.80631	cis
chr2D_427095416	TraesCS2D01G484000.2	-18.8017	4.99e-32	1.02e-26	-2.58657	0.806159	cis
chr3D_373805830	TraesCS3B01G303300.1	-18.8003	5.01e-32	1.02e-26	-0.942956	0.806135	trans
chr5D_367690066	TraesCS5A01G252300.1	-18.792	5.17e-32	1.05e-26	-1.23911	0.805999	trans
chr1D_19878188	TraesCS1D01G040700.3	-18.7917	5.17e-32	1.05e-26	-0.66225	0.805992	cis
chr7A_11098263	TraesCS7A01G027700.1	-18.7898	5.21e-32	1.06e-26	-0.463168	0.805961	cis
chr3A_514167680	TraesCSU01G136600.1	-18.7855	5.29e-32	1.08e-26	-3.58768	0.805889	trans
chr5D_367992048	TraesCS5D01G261500.1	18.7833	5.34e-32	1.08e-26	1.25911	0.805853	cis
chr1B_229540098	TraesCS6A01G294400.1	-18.7824	5.35e-32	1.09e-26	-1.95554	0.805838	trans
chr2A_716163900	TraesCS2A01G475700.1	18.7812	5.38e-32	1.09e-26	0.885064	0.805818	cis
chr6A_181512297	TraesCS1B01G334600.2	18.7802	5.4e-32	1.09e-26	2.33131	0.805802	trans
chr3B_555546214	TraesCS1B01G334600.2	18.7802	5.4e-32	1.09e-26	2.33131	0.805802	trans
chr7B_620995193	TraesCS2B01G068200.1	-18.7788	5.42e-32	1.1e-26	-2.13776	0.805778	trans
chr4D_507894279	TraesCS4D01G365100.1	-18.7733	5.53e-32	1.12e-26	-0.622202	0.805686	cis
chr7A_13189511	TraesCS7A01G032000.1	-18.7715	5.57e-32	1.13e-26	-0.830714	0.805655	cis
chr5A_421826874	TraesCS5A01G208900.1	18.771	5.58e-32	1.13e-26	1.37397	0.805648	cis
chr4A_516936891	TraesCS6A01G185600.1	-18.7707	5.59e-32	1.13e-26	-2.45851	0.805643	trans
chr6B_415892884	TraesCS6B01G208900.3	18.7665	5.67e-32	1.15e-26	1.20444	0.805572	cis
chr3A_571403671	TraesCS4D01G095100.1	18.7598	5.81e-32	1.17e-26	2.41817	0.805462	trans
chr6B_705383994	TraesCS6A01G399300.1	-18.7532	5.96e-32	1.2e-26	-1.90519	0.805351	trans
chr2D_80980373	TraesCS2D01G465200.1	-18.7524	5.97e-32	1.2e-26	-2.72959	0.805338	cis
chr2B_774945178	TraesCS2B01G588300.1	-18.7507	6.01e-32	1.21e-26	-0.489147	0.805309	cis
chr7B_5061382	TraesCS7A01G111000.1	-18.7478	6.08e-32	1.22e-26	-1.37879	0.80526	trans
chr7D_63936693	TraesCS7A01G111000.1	-18.7478	6.08e-32	1.22e-26	-1.37879	0.80526	trans
chr3B_614251892	TraesCS2B01G068200.1	18.7468	6.1e-32	1.22e-26	2.12788	0.805244	trans
chr4A_742335809	TraesCS4A01G494800.1	-18.7435	6.17e-32	1.24e-26	-1.05045	0.805188	cis
chr2A_102027923	TraesCS2A01G154800.1	-18.7423	6.2e-32	1.24e-26	-0.682955	0.805168	cis
chr6D_460734153	TraesCS6D01G378300.1	-18.739	6.27e-32	1.26e-26	-1.03717	0.805113	cis
chr2A_156617743	TraesCS2B01G217000.1	-18.7369	6.32e-32	1.27e-26	-3.1616	0.805078	trans
chr6D_405473187	TraesCS6D01G295900.1	-18.7345	6.38e-32	1.28e-26	-1.55955	0.805038	cis
chr2A_683014691	TraesCS2B01G450800.3	-18.7328	6.42e-32	1.28e-26	-2.63405	0.805009	trans
chr6A_115321067	TraesCS6A01G139300.1	-18.728	6.53e-32	1.31e-26	-0.779051	0.804929	cis
chr2D_89872342	TraesCS2B01G169400.1	-18.7262	6.58e-32	1.31e-26	-1.31119	0.804898	trans
chr2A_695509593	TraesCS2A01G446500.1	-18.7242	6.62e-32	1.32e-26	-1.05448	0.804865	cis
chr7D_29303278	TraesCS7D01G060200.1	18.7202	6.72e-32	1.34e-26	0.445934	0.804798	cis
chr4D_66300627	TraesCS2D01G386800.1	18.717	6.8e-32	1.36e-26	2.51348	0.804745	trans
chr7A_289551	TraesCS4A01G499900.2	18.7133	6.89e-32	1.37e-26	1.76991	0.804682	trans
chr5B_425870917	TraesCS5A01G247100.1	-18.7129	6.9e-32	1.38e-26	-1.85391	0.804675	trans
chr5D_360540274	TraesCS5A01G247100.1	-18.7129	6.9e-32	1.38e-26	-1.85391	0.804675	trans
chr3D_604368267	TraesCS3D01G521600.1	-18.7122	6.92e-32	1.38e-26	-0.466597	0.804664	cis
chr1B_202012364	TraesCS1B01G132700.1	-18.7107	6.96e-32	1.39e-26	-1.48167	0.804638	cis
chr6B_28513273	TraesCS6B01G048500.1	-18.7051	7.1e-32	1.41e-26	-3.91701	0.804544	cis
chr1B_202012364	TraesCS1B01G145500.1	-18.7022	7.18e-32	1.43e-26	-1.718	0.804496	cis
chr5B_22818830	TraesCS5B01G024500.1	18.6951	7.37e-32	1.46e-26	4.6291	0.804376	cis
chr4A_24755743	TraesCS4B01G272500.1	-18.6912	7.48e-32	1.48e-26	-1.22542	0.804311	trans
chr2A_759306230	TraesCS2B01G589700.1	-18.6856	7.63e-32	1.51e-26	-2.44156	0.804216	trans
chr6B_113767362	TraesCS2A01G004700.1	18.6849	7.65e-32	1.52e-26	1.10343	0.804204	trans
chr1B_202012364	TraesCS1B01G146000.1	-18.6826	7.72e-32	1.53e-26	-2.10518	0.804165	cis
chr2B_57653058	TraesCS2B01G097100.1	-18.6791	7.82e-32	1.55e-26	-0.310104	0.804106	cis
chr1B_624885466	TraesCS1B01G393400.2	-18.6785	7.83e-32	1.55e-26	-0.968664	0.804096	cis
chr6A_149926001	TraesCS6B01G187500.2	-18.6784	7.84e-32	1.55e-26	-2.40039	0.804094	trans
chr1A_517098060	TraesCS1B01G341000.1	-18.6733	7.98e-32	1.58e-26	-2.01638	0.804009	trans
chr7A_13101157	TraesCS7D01G029100.1	-18.6704	8.07e-32	1.6e-26	-2.12289	0.80396	trans
chr3D_585097098	TraesCS7D01G029100.1	-18.6704	8.07e-32	1.6e-26	-2.12289	0.80396	trans
chr5B_22513986	TraesCS1B01G443100.1	18.6677	8.15e-32	1.61e-26	3.6263	0.803914	trans
chr6A_342525083	TraesCS1B01G443100.1	18.6677	8.15e-32	1.61e-26	3.6263	0.803914	trans
chr6B_445886315	TraesCS1B01G443100.1	18.6677	8.15e-32	1.61e-26	3.6263	0.803914	trans
chr7B_291580269	TraesCS1B01G443100.1	18.6677	8.15e-32	1.61e-26	3.6263	0.803914	trans
chr4A_732520183	TraesCS4A01G470700.1	-18.6652	8.22e-32	1.62e-26	-0.981593	0.803872	cis
chr3A_241925249	TraesCS3B01G236500.1	-18.6519	8.64e-32	1.7e-26	-2.02055	0.803646	trans
chr3B_736672399	TraesCS3B01G490600.1	-18.6502	8.69e-32	1.71e-26	-2.20218	0.803618	cis
chr2D_539875739	TraesCS2B01G450800.1	-18.6467	8.8e-32	1.73e-26	-2.31487	0.803558	trans
chr5D_538786287	TraesCS4A01G356200.1	-18.6465	8.81e-32	1.73e-26	-1.39507	0.803556	trans
chr5B_466001289	TraesCS5B01G280200.1	-18.6372	9.12e-32	1.78e-26	-0.972533	0.803397	cis
chr5B_190116609	TraesCS2D01G361400.1	-18.6365	9.14e-32	1.79e-26	-5.2807	0.803386	trans
chr4A_21209419	TraesCS2D01G361400.1	18.6365	9.14e-32	1.79e-26	5.2807	0.803386	trans
chr3B_784597189	TraesCS2D01G361400.1	18.6365	9.14e-32	1.79e-26	5.2807	0.803386	trans
chr6B_712499177	TraesCS6B01G456300.1	-18.6357	9.17e-32	1.79e-26	-1.35107	0.803372	cis
chr5B_486733324	TraesCS5B01G302300.3	18.6334	9.24e-32	1.81e-26	0.718104	0.803334	cis
chr2B_410062698	TraesCS2B01G292500.2	18.6318	9.3e-32	1.82e-26	0.355516	0.803307	cis
chr5B_431799254	TraesCS5D01G261500.1	18.6309	9.33e-32	1.82e-26	1.25547	0.803291	trans
chr2A_13407081	TraesCS2A01G037200.1	-18.627	9.47e-32	1.85e-26	-1.00159	0.803224	cis
chr1A_554529656	TraesCS1B01G411700.3	-18.6254	9.52e-32	1.86e-26	-3.13528	0.803197	trans
chr1A_588768116	TraesCS1D01G453100.1	18.6096	1.01e-31	1.96e-26	1.78598	0.802929	trans
chr1A_304996677	TraesCS1A01G171100.5	-18.6092	1.01e-31	1.97e-26	-0.683497	0.802922	cis
chr2A_424508293	TraesCS2A01G274800.1	18.6026	1.04e-31	2.01e-26	1.13896	0.80281	cis
chr6D_469990889	TraesCS6D01G399000.2	-18.5925	1.07e-31	2.08e-26	-0.846323	0.802638	cis
chr2D_427095416	TraesCS2D01G492300.1	-18.5908	1.08e-31	2.09e-26	-2.24129	0.80261	cis
chr7D_6480454	TraesCS7A01G017700.1	-18.5908	1.08e-31	2.09e-26	-1.2253	0.802609	trans
chr1B_202012364	TraesCS1B01G120600.1	-18.5828	1.11e-31	2.15e-26	-1.61671	0.802473	cis
chr2D_595438109	TraesCS2D01G489100.1	-18.5826	1.11e-31	2.15e-26	-1.59745	0.802469	cis
chr2A_724739764	TraesCS2D01G489100.1	18.5826	1.11e-31	2.15e-26	3.1949	0.802469	trans
chr3B_16453733	TraesCS3B01G034500.3	-18.5802	1.12e-31	2.16e-26	-0.932993	0.802428	cis
chr1D_11616803	TraesCS1D01G029500.1	-18.5777	1.13e-31	2.18e-26	-0.511706	0.802385	cis
chr6B_28156241	TraesCS6A01G034300.1	-18.5643	1.19e-31	2.29e-26	-4.50522	0.802157	trans
chr4D_507894279	TraesCS4D01G365000.1	-18.5631	1.2e-31	2.3e-26	-0.849534	0.802137	cis
chr7A_723295672	TraesCSU01G099700.3	-18.5534	1.24e-31	2.38e-26	-4.22447	0.80197	trans
chr7D_627325522	TraesCSU01G099700.3	-18.5534	1.24e-31	2.38e-26	-4.22447	0.80197	trans
[truncated: 48,867 more rows]
