# Supplementary material for: Genomic variants affecting homoeologous gene expression dosage contribute to agronomic trait variation in allopolyploid wheat
Source: Nat Commun. 2022 Feb 11;13:826. doi: 10.1038/s41467-022-28453-y (PMC8837796; doi:10.1038/s41467-022-28453-y)
Supplement: Supplementary file 9 — Supplementary Data 6 [file 41467_2022_28453_MOESM9_ESM.xlsx]

## Sheet: Sheet1
Supplementary Data 6. Hi-C contact frequency between 1 Mbp genomic regions harboring eQTL and target genes.
Hi-C window with eQTL	Hi-C window with eGene	eQTL location	eGene	Raw p-value eQTL	Hi-C contact frequency	log10 eQTL p-value	log10 Hi-C contact_frequency	Interaction type
chr1A_1000000	chr3B_3000000	chr3B_3282889	TraesCS1A01G002200.1	4.57697e-13	1	12.3394	0	inter-chromosomal
chr1A_1000000	chr1B_364000000	chr1A_1194469	TraesCS1B01G202800.1	9.47145e-10	1	9.02358	0	inter-chromosomal
chr1A_14000000	chr4A_267000000	chr1A_14466113	TraesCS4A01G147500.1	2.27233e-10	1	9.64353	0	inter-chromosomal
chr1A_17000000	chr4D_497000000	chr1A_16924434	TraesCS4D01G339500.1	2.44357e-11	1	10.612	0	inter-chromosomal
chr1A_17000000	chr5D_92000000	chr1A_17155378	TraesCS5D01G087100.1	1.76637e-12	1	11.7529	0	inter-chromosomal
chr1A_17000000	chr3D_444000000	chr1A_17163194	TraesCS3D01G331500.1	3.36618e-20	1	19.4729	0	inter-chromosomal
chr1A_23000000	chr6B_635000000	chr6B_635177093	TraesCS1A01G041400.1	2.85349e-10	1	9.54462	0	inter-chromosomal
chr1A_3000000	chr2D_572000000	chr1A_2764705	TraesCS2D01G467200.1	1.49266e-10	1	9.82604	0	inter-chromosomal
chr1A_3000000	chr5B_518000000	chr5B_518238576	TraesCS1A01G005000.1	5.99163e-10	1	9.22246	0	inter-chromosomal
chr1A_320000000	chr2B_635000000	chr2B_634788133	TraesCS1A01G177400.1	7.99075e-10	1	9.09741	0	inter-chromosomal
chr1A_373000000	chr1B_350000000	chr1A_373393923	TraesCS1B01G194600.1	1.98183e-11	1	10.7029	0	inter-chromosomal
chr1A_41000000	chr2D_639000000	chr1A_41052651	TraesCS2D01G573900.1	3.64269e-10	1	9.43858	0	inter-chromosomal
chr1A_417000000	chr1B_334000000	chr1B_333856285	TraesCS1A01G235800.1	8.33462e-20	1	19.0791	0	inter-chromosomal
chr1A_425000000	chr2B_793000000	chr2B_793132165	TraesCS1A01G238400.1	4.70682e-11	1	10.3273	0	inter-chromosomal
chr1A_502000000	chr6D_344000000	chr1A_501642033	TraesCS6D01G241000.1	2.79574e-15	1	14.5535	0	inter-chromosomal
chr1A_524000000	chr3D_7000000	chr1A_523604685	TraesCS3D01G022000.1	8.56681e-10	1	9.06718	0	inter-chromosomal
chr1A_53000000	chr6A_285000000	chr1A_52514360	TraesCS6A01G196100.1	4.67624e-10	1	9.3301	0	inter-chromosomal
chr1A_530000000	chr2D_638000000	chr1A_530255653	TraesCS2D01G570300.1	3.68153e-12	1	11.434	0	inter-chromosomal
chr1A_53000000	chr2B_746000000	chr2B_746142235	TraesCS1A01G070400.2	1.78639e-14	1	13.748	0	inter-chromosomal
chr1A_558000000	chr2B_287000000	chr1A_558320753	TraesCS2B01G254800.1	9.88651e-10	1	9.00496	0	inter-chromosomal
chr1A_558000000	chr1B_260000000	chr1A_558336611	TraesCS1B01G154800.2	9.5566e-10	1	9.0197	0	inter-chromosomal
chr1A_567000000	chr2D_377000000	chr1A_566591237	TraesCS2D01G295000.1	1.13305e-10	1	9.94575	0	inter-chromosomal
chr1A_568000000	chr4A_744000000	chr4A_743787690	TraesCS1A01G404600.1	4.59973e-10	1	9.33727	0	inter-chromosomal
chr1A_584000000	chr2D_170000000	chr1A_583898013	TraesCS2D01G212100.1	2.47249e-14	1	13.6069	0	inter-chromosomal
chr1A_59000000	chr7B_713000000	chr1A_58909602	TraesCS7B01G451800.1	2.53185e-12	1	11.5966	0	inter-chromosomal
chr1A_594000000	chr5D_311000000	chr1A_593640694	TraesCS5D01G205300.1	9.11816e-10	1	9.04009	0	inter-chromosomal
chr1A_8000000	chr1D_50000000	chr1D_49972642	TraesCS1A01G013800.2	7.65084e-10	1	9.11629	0	inter-chromosomal
chr1A_8000000	chr6B_481000000	chr6B_480846468	TraesCS1A01G015300.1	1.20034e-14	1	13.9207	0	inter-chromosomal
chr1A_9000000	chr6D_471000000	chr1A_8633988	TraesCS6D01G402900.1	9.80575e-11	1	10.0085	0	inter-chromosomal
chr1A_9000000	chr2B_557000000	chr1A_9377163	TraesCS2B01G392300.1	4.4883e-10	1	9.34792	0	inter-chromosomal
chr1A_10000000	chr5B_51000000	chr1A_9550134	TraesCS5B01G045000.1	1.11414e-10	1	9.95306	0	inter-chromosomal
chr1B_107000000	chr2B_794000000	chr2B_794326446	TraesCS1B01G099600.1	3.50624e-11	1	10.4552	0	inter-chromosomal
chr1B_107000000	chr2B_794000000	chr2B_794326446	TraesCS1B01G099800.1	7.59197e-12	1	11.1196	0	inter-chromosomal
chr1B_117000000	chr2A_778000000	chr2A_778137239	TraesCS1B01G105200.2	1.2427e-10	1	9.90563	0	inter-chromosomal
chr1B_117000000	chr2D_12000000	chr2D_12392059	TraesCS1B01G105200.2	6.36025e-10	1	9.19653	0	inter-chromosomal
chr1B_1000000	chr7D_511000000	chr1B_1199719	TraesCS7D01G396100.1	3.85134e-11	1	10.4144	0	inter-chromosomal
chr1B_145000000	chr6A_3000000	chr6A_3282463	TraesCS1B01G122000.3	2.64935e-17	1	16.5769	0	inter-chromosomal
chr1B_155000000	chr2A_758000000	chr2A_758393433	TraesCS1B01G126500.1	9.07647e-11	1	10.0421	0	inter-chromosomal
chr1B_160000000	chr2B_794000000	chr2B_794326446	TraesCS1B01G129400.1	3.32772e-10	1	9.47785	0	inter-chromosomal
chr1B_160000000	chr6A_618000000	chr6A_617929419	TraesCS1B01G129400.1	7.00537e-11	1	10.1546	0	inter-chromosomal
chr1B_160000000	chr2B_794000000	chr2B_794326446	TraesCS1B01G129600.1	4.53246e-10	1	9.34367	0	inter-chromosomal
chr1B_163000000	chr3D_3000000	chr3D_3182433	TraesCS1B01G130800.1	2.79564e-11	1	10.5535	0	inter-chromosomal
chr1B_163000000	chr2D_5000000	chr2D_5238355	TraesCS1B01G130900.1	8.20699e-11	1	10.0858	0	inter-chromosomal
chr1B_163000000	chr3A_728000000	chr3A_727537329	TraesCS1B01G131000.1	5.43225e-12	1	11.265	0	inter-chromosomal
chr1B_163000000	chr6A_3000000	chr6A_3282463	TraesCS1B01G131300.1	1.03996e-12	1	11.983	0	inter-chromosomal
chr1B_16000000	chr3A_532000000	chr3A_532038026	TraesCS1B01G034200.1	1.63477e-10	1	9.78654	0	inter-chromosomal
chr1B_17000000	chr2A_504000000	chr2A_504105544	TraesCS1B01G036300.1	8.60586e-10	1	9.06521	0	inter-chromosomal
chr1B_186000000	chr6A_618000000	chr6A_617929419	TraesCS1B01G140300.1	1.32726e-13	1	12.877	0	inter-chromosomal
chr1B_186000000	chr3A_8000000	chr3A_7921866	TraesCS1B01G140400.3	2.47506e-10	1	9.60641	0	inter-chromosomal
chr1B_191000000	chr4A_612000000	chr4A_612081939	TraesCS1B01G142200.2	1.32653e-10	1	9.87728	0	inter-chromosomal
chr1B_200000000	chr2A_750000000	chr2A_749748680	TraesCS1B01G145500.1	6.97584e-10	1	9.1564	0	inter-chromosomal
chr1B_2000000	chr7D_151000000	chr1B_2105043	TraesCS7D01G194800.1	1.42784e-13	1	12.8453	0	inter-chromosomal
chr1B_213000000	chr5D_531000000	chr5D_531425526	TraesCS1B01G147600.1	8.51413e-11	1	10.0699	0	inter-chromosomal
chr1B_216000000	chr6A_3000000	chr6A_3282463	TraesCS1B01G148100.1	4.17727e-14	1	13.3791	0	inter-chromosomal
chr1B_229000000	chr5A_637000000	chr5A_636924328	TraesCS1B01G150100.1	8.55985e-10	1	9.06753	0	inter-chromosomal
chr1B_229000000	chr6A_618000000	chr6A_617929419	TraesCS1B01G150200.1	3.18485e-14	1	13.4969	0	inter-chromosomal
chr1B_241000000	chr1D_310000000	chr1D_309843574	TraesCS1B01G152000.2	6.43293e-10	1	9.19159	0	inter-chromosomal
chr1B_251000000	chr3A_590000000	chr1B_250801054	TraesCS3A01G342800.1	3.44849e-10	1	9.46237	0	inter-chromosomal
chr1B_26000000	chr2D_590000000	chr1B_26189437	TraesCS2D01G490700.1	2.47888e-11	1	10.6057	0	inter-chromosomal
chr1B_26000000	chr2D_590000000	chr1B_26305398	TraesCS2D01G491300.1	3.69105e-13	1	12.4329	0	inter-chromosomal
chr1B_28000000	chr2B_801000000	chr2B_801020919	TraesCS1B01G048200.1	4.69576e-14	1	13.3283	0	inter-chromosomal
chr1B_306000000	chr6B_704000000	chr1B_306207672	TraesCS6B01G437500.1	2.26974e-11	1	10.644	0	inter-chromosomal
chr1B_32000000	chr7D_602000000	chr7D_602173410	TraesCS1B01G051700.2	4.10832e-13	1	12.3863	0	inter-chromosomal
chr1B_32000000	chr5A_269000000	chr1B_32076588	TraesCS5A01G123200.2	3.74132e-14	1	13.427	0	inter-chromosomal
chr1B_367000000	chr2D_566000000	chr1B_367060613	TraesCS2D01G458700.1	2.03945e-11	1	10.6905	0	inter-chromosomal
chr1B_379000000	chr6A_3000000	chr6A_3282463	TraesCS1B01G209000.1	8.56915e-13	1	12.0671	0	inter-chromosomal
chr1B_384000000	chr7A_35000000	chr7A_34922924	TraesCS1B01G211100.1	3.46361e-11	1	10.4605	0	inter-chromosomal
chr1B_387000000	chr6A_2000000	chr6A_2140354	TraesCS1B01G213300.1	5.19947e-11	1	10.284	0	inter-chromosomal
chr1B_431000000	chr7A_108000000	chr7A_107917131	TraesCS1B01G242700.1	6.03398e-12	1	11.2194	0	inter-chromosomal
chr1B_431000000	chr7A_14000000	chr7A_13884304	TraesCS1B01G242700.1	3.45265e-10	1	9.46185	0	inter-chromosomal
chr1B_470000000	chr2D_12000000	chr1B_470000745	TraesCS2D01G029800.1	7.25028e-10	1	9.13965	0	inter-chromosomal
chr1B_479000000	chr3D_558000000	chr3D_558086130	TraesCS1B01G272900.2	5.08588e-11	1	10.2936	0	inter-chromosomal
chr1B_479000000	chr3D_558000000	chr3D_558086130	TraesCS1B01G272900.1	8.09436e-11	1	10.0918	0	inter-chromosomal
chr1B_521000000	chr7A_14000000	chr7A_13835873	TraesCS1B01G300500.1	5.30556e-12	1	11.2753	0	inter-chromosomal
chr1B_538000000	chr5D_217000000	chr1B_538462620	TraesCS5D01G136500.1	5.77605e-10	1	9.23837	0	inter-chromosomal
chr1B_550000000	chr3A_155000000	chr1B_549587457	TraesCS3A01G157800.1	1.97948e-11	1	10.7034	0	inter-chromosomal
chr1B_574000000	chr1D_298000000	chr1B_573864337	TraesCS1D01G211700.1	8.08215e-11	1	10.0925	0	inter-chromosomal
chr1B_59000000	chr2D_552000000	chr1B_58778108	TraesCS2D01G441400.1	5.60714e-14	1	13.2513	0	inter-chromosomal
chr1B_623000000	chr6A_420000000	chr1B_622569378	TraesCS6A01G223400.1	6.68978e-10	1	9.17459	0	inter-chromosomal
chr1B_636000000	chr2D_579000000	chr1B_635856471	TraesCS2D01G477300.1	9.51566e-10	1	9.02156	0	inter-chromosomal
chr1B_643000000	chr3D_3000000	chr3D_2625688	TraesCS1B01G420400.1	2.99285e-42	1	41.5239	0	inter-chromosomal
chr1B_663000000	chr3D_375000000	chr1B_662782253	TraesCS3D01G270400.1	1.47445e-11	1	10.8314	0	inter-chromosomal
chr1B_676000000	chr3D_90000000	chr1B_676192153	TraesCS3D01G129500.1	4.82174e-11	1	10.3168	0	inter-chromosomal
chr1B_677000000	chr2D_117000000	chr1B_676979802	TraesCS2D01G173000.1	3.11239e-11	1	10.5069	0	inter-chromosomal
chr1B_678000000	chr3D_76000000	chr1B_678214793	TraesCS3D01G120500.1	8.32546e-13	1	12.0796	0	inter-chromosomal
chr1B_68000000	chr5A_576000000	chr5A_575709777	TraesCS1B01G083900.4	2.17973e-10	1	9.6616	0	inter-chromosomal
chr1B_91000000	chr1D_473000000	chr1D_473348514	TraesCS1B01G089900.1	8.12374e-11	1	10.0902	0	inter-chromosomal
chr1B_97000000	chr2A_710000000	chr2A_709730961	TraesCS1B01G094600.1	3.0242e-11	1	10.5194	0	inter-chromosomal
chr1B_10000000	chr2D_594000000	chr1B_9993917	TraesCS2D01G499000.1	9.51929e-10	1	9.0214	0	inter-chromosomal
chr1D_129000000	chr2A_758000000	chr2A_758099574	TraesCS1D01G124400.1	7.54121e-10	1	9.12256	0	inter-chromosomal
chr1D_137000000	chr2B_799000000	chr2B_798590658	TraesCS1D01G126100.1	3.16971e-10	1	9.49898	0	inter-chromosomal
chr1D_15000000	chr5A_86000000	chr1D_14713530	TraesCS5A01G073700.1	3.41776e-10	1	9.46626	0	inter-chromosomal
chr1D_200000000	chr4B_635000000	chr4B_634608541	TraesCS1D01G144800.1	2.50389e-11	1	10.6014	0	inter-chromosomal
chr1D_21000000	chr3B_703000000	chr1D_20710185	TraesCS3B01G459300.1	1.63669e-11	1	10.786	0	inter-chromosomal
chr1D_284000000	chr3A_749000000	chr3A_749276318	TraesCS1D01G200800.2	7.66217e-11	1	10.1156	0	inter-chromosomal
chr1D_407000000	chr2B_158000000	chr2B_157694597	TraesCS1D01G310400.2	5.07474e-10	1	9.29459	0	inter-chromosomal
chr1D_423000000	chr6A_605000000	chr6A_604954150	TraesCS1D01G332900.3	4.94037e-11	1	10.3062	0	inter-chromosomal
chr1D_43000000	chr6B_675000000	chr1D_43306362	TraesCS6B01G399500.1	2.42293e-10	1	9.61566	0	inter-chromosomal
chr1D_474000000	chr2A_507000000	chr2A_507386111	TraesCS1D01G413000.1	1.03207e-09	1	8.98629	0	inter-chromosomal
chr1D_94000000	chr5B_517000000	chr5B_516727447	TraesCS1D01G104100.1	1.08643e-12	1	11.964	0	inter-chromosomal
chr2A_11000000	chr6A_316000000	chr2A_10505485	TraesCS6A01G199600.1	1.36934e-11	1	10.8635	0	inter-chromosomal
chr2A_124000000	chr6B_635000000	chr6B_634567650	TraesCS2A01G169100.1	8.92297e-12	1	11.0495	0	inter-chromosomal
chr2A_13000000	chr2D_649000000	chr2A_13014049	TraesCS2D01G595500.1	1.41054e-10	1	9.85061	0	inter-chromosomal
chr2A_145000000	chr7B_230000000	chr2A_144919358	TraesCS7B01G166700.1	1.44486e-12	1	11.8402	0	inter-chromosomal
chr2A_149000000	chr4A_736000000	chr4A_736143004	TraesCS2A01G186600.1	8.09141e-13	1	12.092	0	inter-chromosomal
chr2A_165000000	chr2D_646000000	chr2A_165236638	TraesCS2D01G589100.1	8.39724e-10	1	9.07586	0	inter-chromosomal
chr2A_198000000	chr3B_16000000	chr3B_15982817	TraesCS2A01G213000.2	9.33189e-10	1	9.03003	0	inter-chromosomal
chr2A_342000000	chr2B_771000000	chr2B_770676554	TraesCS2A01G243300.1	1.4034e-10	1	9.85282	0	inter-chromosomal
chr2A_433000000	chr6B_5000000	chr6B_4866636	TraesCS2A01G268700.1	8.36934e-10	1	9.07731	0	inter-chromosomal
chr2A_475000000	chr2D_545000000	chr2A_474736814	TraesCS2D01G433600.1	5.31513e-11	1	10.2745	0	inter-chromosomal
chr2A_511000000	chr2D_43000000	chr2D_43463393	TraesCS2A01G297500.1	7.74861e-13	1	12.1108	0	inter-chromosomal
chr2A_516000000	chr4A_744000000	chr4A_743978882	TraesCS2A01G301200.1	2.34109e-38	1	37.6306	0	inter-chromosomal
chr2A_54000000	chr2B_798000000	chr2A_53607509	TraesCS2B01G625000.1	9.06973e-10	1	9.04241	0	inter-chromosomal
chr2A_544000000	chr2D_26000000	chr2D_25663275	TraesCS2A01G318500.1	2.48241e-11	1	10.6051	0	inter-chromosomal
chr2A_553000000	chr7B_652000000	chr7B_651498566	TraesCS2A01G323500.1	4.34131e-10	1	9.36238	0	inter-chromosomal
chr2A_567000000	chr4B_666000000	chr2A_567161294	TraesCS4B01G390100.1	1.07049e-12	1	11.9704	0	inter-chromosomal
chr2A_710000000	chr6D_457000000	chr2A_709750088	TraesCS6D01G371900.1	5.86808e-11	1	10.2315	0	inter-chromosomal
chr2A_716000000	chr5A_249000000	chr2A_715619594	TraesCS5A01G119300.2	3.02554e-10	1	9.5192	0	inter-chromosomal
chr2A_72000000	chr3B_3000000	chr2A_72083241	TraesCS3B01G006100.1	1.26928e-10	1	9.89644	0	inter-chromosomal
chr2A_724000000	chr5D_561000000	chr2A_724035422	TraesCS5D01G560100.1	8.45186e-10	1	9.07305	0	inter-chromosomal
chr2A_745000000	chr4A_740000000	chr4A_739789529	TraesCS2A01G523600.1	1.24214e-10	1	9.90583	0	inter-chromosomal
chr2A_747000000	chr6B_456000000	chr2A_747150223	TraesCS6B01G253700.3	7.11631e-10	1	9.14775	0	inter-chromosomal
chr2A_749000000	chr2D_189000000	chr2A_748551807	TraesCS2D01G220900.3	2.62486e-10	1	9.58089	0	inter-chromosomal
chr2A_75000000	chr5D_542000000	chr2A_75136631	TraesCS5D01G521400.1	2.18921e-11	1	10.6597	0	inter-chromosomal
chr2A_760000000	chr4A_736000000	chr2A_759733122	TraesCS4A01G479400.1	5.23377e-11	1	10.2812	0	inter-chromosomal
chr2A_91000000	chr6D_410000000	chr2A_90614871	TraesCS6D01G299200.1	3.57117e-13	1	12.4472	0	inter-chromosomal
chr2B_140000000	chr4A_736000000	chr2B_140228331	TraesCS4A01G477900.1	2.36058e-15	1	14.627	0	inter-chromosomal
chr2B_15000000	chr4A_40000000	chr4A_40455478	TraesCS2B01G032300.2	5.03135e-12	1	11.2983	0	inter-chromosomal
chr2B_158000000	chr3D_3000000	chr2B_158046168	TraesCS3D01G009400.1	5.05298e-10	1	9.29645	0	inter-chromosomal
chr2B_178000000	chr4B_666000000	chr2B_177653115	TraesCS4B01G390100.1	1.87107e-12	1	11.7279	0	inter-chromosomal
chr2B_204000000	chr3A_25000000	chr3A_25008350	TraesCS2B01G216900.1	1.36519e-11	1	10.8648	0	inter-chromosomal
chr2B_221000000	chr3A_701000000	chr3A_700886256	TraesCS2B01G227600.1	1.99364e-10	1	9.70035	0	inter-chromosomal
chr2B_246000000	chr2D_590000000	chr2B_245891079	TraesCS2D01G490700.1	5.73114e-12	1	11.2418	0	inter-chromosomal
chr2B_247000000	chr4D_433000000	chr2B_246569269	TraesCS4D01G261600.1	1.19166e-10	1	9.92385	0	inter-chromosomal
chr2B_257000000	chr5D_497000000	chr5D_497038156	TraesCS2B01G249100.1	2.03675e-10	1	9.69106	0	inter-chromosomal
chr2B_296000000	chr7A_516000000	chr7A_516140130	TraesCS2B01G255900.2	5.03834e-12	1	11.2977	0	inter-chromosomal
chr2B_311000000	chr6A_615000000	chr6A_615150677	TraesCS2B01G257700.1	2.31572e-12	1	11.6353	0	inter-chromosomal
chr2B_312000000	chr5D_464000000	chr5D_464129291	TraesCS2B01G258200.2	2.99081e-10	1	9.52421	0	inter-chromosomal
chr2B_312000000	chr6B_74000000	chr6B_74213212	TraesCS2B01G258200.1	8.50953e-11	1	10.0701	0	inter-chromosomal
chr2B_350000000	chr4A_684000000	chr4A_683619356	TraesCS2B01G262900.1	2.66498e-10	1	9.57431	0	inter-chromosomal
chr2B_518000000	chr6A_2000000	chr6A_2039844	TraesCS2B01G363800.2	1.9448e-10	1	9.71113	0	inter-chromosomal
chr2B_53000000	chr2D_601000000	chr2B_52871931	TraesCS2D01G507100.1	1.00323e-09	1	8.9986	0	inter-chromosomal
chr2B_575000000	chr7D_626000000	chr2B_574778003	TraesCS7D01G532700.1	9.2967e-11	1	10.0317	0	inter-chromosomal
chr2B_596000000	chr6A_2000000	chr6A_2227928	TraesCS2B01G417000.1	3.53993e-10	1	9.45101	0	inter-chromosomal
chr2B_617000000	chr3A_717000000	chr3A_716752294	TraesCS2B01G429700.1	6.69251e-11	1	10.1744	0	inter-chromosomal
chr2B_633000000	chr3A_23000000	chr3A_22813049	TraesCS2B01G441000.1	9.22729e-10	1	9.03493	0	inter-chromosomal
chr2B_633000000	chr4A_674000000	chr4A_673717924	TraesCS2B01G441000.1	1.30276e-11	1	10.8851	0	inter-chromosomal
chr2B_655000000	chr7D_9000000	chr7D_8906193	TraesCS2B01G460900.1	3.65699e-10	1	9.43688	0	inter-chromosomal
chr2B_673000000	chr7A_42000000	chr7A_42259159	TraesCS2B01G475900.1	1.01658e-09	1	8.99286	0	inter-chromosomal
chr2B_688000000	chr7B_731000000	chr7B_730775554	TraesCS2B01G490700.2	3.71887e-10	1	9.42959	0	inter-chromosomal
chr2B_689000000	chr5A_109000000	chr2B_689167085	TraesCS5A01G083700.1	2.92212e-13	1	12.5343	0	inter-chromosomal
chr2B_689000000	chr7D_620000000	chr2B_689324853	TraesCS7D01G524400.1	1.26964e-14	1	13.8963	0	inter-chromosomal
chr2B_689000000	chr7D_620000000	chr2B_689324853	TraesCS7D01G524700.1	1.0826e-15	1	14.9655	0	inter-chromosomal
chr2B_689000000	chr7D_627000000	chr2B_689324853	TraesCS7D01G534500.1	3.53684e-12	1	11.4514	0	inter-chromosomal
chr2B_697000000	chr5D_165000000	chr2B_697258841	TraesCS5D01G119400.1	1.5194e-10	1	9.81833	0	inter-chromosomal
chr2B_716000000	chr2D_233000000	chr2B_716075144	TraesCS2D01G236400.1	7.37247e-12	1	11.1324	0	inter-chromosomal
chr2B_717000000	chr2D_638000000	chr2B_716769559	TraesCS2D01G572300.1	8.60801e-10	1	9.0651	0	inter-chromosomal
chr2B_721000000	chr3A_13000000	chr3A_13034852	TraesCS2B01G526700.1	6.01152e-12	1	11.221	0	inter-chromosomal
chr2B_731000000	chr6D_472000000	chr2B_731464643	TraesCS6D01G403400.3	1.86041e-11	1	10.7304	0	inter-chromosomal
chr2B_734000000	chr3D_0	chr2B_734281872	TraesCS3D01G000700.1	2.95181e-11	1	10.5299	0	inter-chromosomal
chr2B_739000000	chr4B_666000000	chr2B_739389410	TraesCS4B01G390100.1	5.65887e-10	1	9.24727	0	inter-chromosomal
chr2B_752000000	chr2D_483000000	chr2B_752403466	TraesCS2D01G378800.2	6.14686e-11	1	10.2113	0	inter-chromosomal
chr2B_756000000	chr7D_635000000	chr2B_755589415	TraesCS7D01G552200.1	4.51305e-11	1	10.3455	0	inter-chromosomal
chr2B_758000000	chr7A_581000000	chr7A_580502047	TraesCS2B01G566800.1	3.50232e-10	1	9.45564	0	inter-chromosomal
chr2B_762000000	chr4B_301000000	chr2B_761785070	TraesCS4B01G157900.2	3.1656e-10	1	9.49954	0	inter-chromosomal
chr2B_762000000	chr7A_139000000	chr7A_138518158	TraesCS2B01G571500.1	2.18095e-10	1	9.66135	0	inter-chromosomal
chr2B_763000000	chr4D_505000000	chr2B_763335538	TraesCS4D01G356400.1	4.64279e-11	1	10.3332	0	inter-chromosomal
chr2B_764000000	chr3D_536000000	chr2B_763877996	TraesCS3D01G424000.1	8.98431e-10	1	9.04652	0	inter-chromosomal
chr2B_764000000	chr5A_481000000	chr2B_763877996	TraesCS5A01G270400.1	5.20456e-12	1	11.2836	0	inter-chromosomal
chr2B_764000000	chr3A_483000000	chr2B_763878053	TraesCS3A01G260100.1	8.28449e-12	1	11.0817	0	inter-chromosomal
chr2B_766000000	chr5B_696000000	chr2B_765875630	TraesCS5B01G541000.1	3.09264e-14	1	13.5097	0	inter-chromosomal
chr2B_770000000	chr7D_615000000	chr2B_770027089	TraesCS7D01G513500.2	5.79303e-11	1	10.2371	0	inter-chromosomal
chr2B_776000000	chr3A_7000000	chr3A_7200726	TraesCS2B01G589700.1	4.8447e-10	1	9.31473	0	inter-chromosomal
chr2B_776000000	chr7A_627000000	chr2B_776246553	TraesCS7A01G433600.1	6.22742e-14	1	13.2057	0	inter-chromosomal
chr2B_776000000	chr7D_621000000	chr2B_776459547	TraesCS7D01G526000.2	2.8543e-11	1	10.5445	0	inter-chromosomal
chr2B_786000000	chr2D_93000000	chr2B_785899816	TraesCS2D01G150800.1	5.51431e-10	1	9.25851	0	inter-chromosomal
chr2B_786000000	chr2D_158000000	chr2B_785991592	TraesCS2D01G205900.2	7.01415e-10	1	9.15402	0	inter-chromosomal
chr2B_786000000	chr4D_295000000	chr2B_786145009	TraesCS4D01G170100.2	4.21293e-11	1	10.3754	0	inter-chromosomal
chr2B_787000000	chr4D_440000000	chr2B_787036461	TraesCS4D01G269000.1	2.77567e-10	1	9.55663	0	inter-chromosomal
chr2B_794000000	chr4D_8000000	chr2B_793701078	TraesCS4D01G017000.2	9.26711e-17	1	16.0331	0	inter-chromosomal
chr2B_794000000	chr4D_8000000	chr2B_794274110	TraesCS4D01G017800.1	1.98256e-10	1	9.70277	0	inter-chromosomal
chr2B_794000000	chr4D_292000000	chr2B_794488181	TraesCS4D01G167900.1	3.88103e-11	1	10.4111	0	inter-chromosomal
chr2B_796000000	chr3A_60000000	chr2B_795757015	TraesCS3A01G094400.1	6.31875e-16	1	15.1994	0	inter-chromosomal
chr2B_798000000	chr7A_707000000	chr2B_797956541	TraesCS7A01G524200.1	5.71711e-31	1	30.2428	0	inter-chromosomal
chr2B_798000000	chr6A_618000000	chr6A_618016869	TraesCS2B01G625000.1	2.85175e-10	1	9.54489	0	inter-chromosomal
chr2B_800000000	chr5D_531000000	chr2B_800267714	TraesCS5D01G504500.1	8.08463e-10	1	9.09234	0	inter-chromosomal
chr2B_801000000	chr5A_128000000	chr2B_801217159	TraesCS5A01G092000.1	3.54955e-10	1	9.44983	0	inter-chromosomal
chr2B_85000000	chr4A_131000000	chr4A_130526205	TraesCS2B01G119200.2	5.9548e-10	1	9.22513	0	inter-chromosomal
chr2B_94000000	chr6A_20000000	chr6A_20300996	TraesCS2B01G125400.1	8.03574e-10	1	9.09497	0	inter-chromosomal
chr2B_95000000	chr4A_67000000	chr4A_66746200	TraesCS2B01G126500.1	2.39196e-11	1	10.6212	0	inter-chromosomal
chr2D_10000000	chr6A_618000000	chr6A_617935793	TraesCS2D01G022900.1	1.1912e-16	1	15.924	0	inter-chromosomal
chr2D_11000000	chr6B_627000000	chr6B_626642125	TraesCS2D01G027700.1	4.25255e-11	1	10.3714	0	inter-chromosomal
chr2D_12000000	chr4B_406000000	chr4B_405648265	TraesCS2D01G029500.1	9.5107e-14	1	13.0218	0	inter-chromosomal
chr2D_16000000	chr6A_299000000	chr2D_16178199	TraesCS6A01G197800.1	2.56795e-12	1	11.5904	0	inter-chromosomal
chr2D_18000000	chr6A_20000000	chr6A_19593318	TraesCS2D01G049200.1	6.90005e-10	1	9.16115	0	inter-chromosomal
chr2D_22000000	chr3B_660000000	chr2D_21618245	TraesCS3B01G423000.1	2.3551e-10	1	9.62799	0	inter-chromosomal
chr2D_2000000	chr5B_456000000	chr5B_455982339	TraesCS2D01G004100.1	7.97226e-10	1	9.09842	0	inter-chromosomal
chr2D_260000000	chr5A_1000000	chr5A_1387583	TraesCS2D01G240900.1	1.2655e-10	1	9.89774	0	inter-chromosomal
chr2D_287000000	chr4A_704000000	chr4A_703706920	TraesCS2D01G246400.1	1.72566e-10	1	9.76304	0	inter-chromosomal
chr2D_293000000	chr7A_20000000	chr7A_19553163	TraesCS2D01G248600.1	1.00389e-12	1	11.9983	0	inter-chromosomal
chr2D_365000000	chr6B_154000000	chr6B_154107259	TraesCS2D01G286200.5	3.44045e-10	1	9.46338	0	inter-chromosomal
chr2D_421000000	chr7A_611000000	chr7A_610678623	TraesCS2D01G327100.1	5.87192e-10	1	9.23122	0	inter-chromosomal
chr2D_467000000	chr3A_629000000	chr2D_467085038	TraesCS3A01G379800.1	6.15925e-11	1	10.2105	0	inter-chromosomal
chr2D_578000000	chr7B_608000000	chr7B_607592747	TraesCS2D01G474700.1	2.2316e-10	1	9.65138	0	inter-chromosomal
chr2D_590000000	chr7B_109000000	chr7B_108532872	TraesCS2D01G490700.1	3.12301e-10	1	9.50543	0	inter-chromosomal
chr2D_593000000	chr7A_608000000	chr7A_608393524	TraesCS2D01G497400.2	3.69853e-11	1	10.432	0	inter-chromosomal
chr2D_596000000	chr6B_21000000	chr6B_21240017	TraesCS2D01G502100.1	9.37863e-15	1	14.0279	0	inter-chromosomal
chr2D_596000000	chr7A_236000000	chr7A_236321489	TraesCS2D01G502100.1	2.5392e-10	1	9.5953	0	inter-chromosomal
chr2D_596000000	chr7A_38000000	chr7A_37746602	TraesCS2D01G502100.1	2.22177e-13	1	12.6533	0	inter-chromosomal
chr2D_596000000	chr3A_662000000	chr3A_661663406	TraesCS2D01G502700.3	3.03316e-10	1	9.5181	0	inter-chromosomal
chr2D_597000000	chr7A_38000000	chr7A_37746585	TraesCS2D01G503000.1	1.21979e-10	1	9.91371	0	inter-chromosomal
chr2D_601000000	chr6B_36000000	chr6B_35513448	TraesCS2D01G507100.1	7.54225e-10	1	9.1225	0	inter-chromosomal
chr2D_601000000	chr4A_703000000	chr2D_601016280	TraesCS4A01G432700.1	2.80861e-10	1	9.55151	0	inter-chromosomal
chr2D_601000000	chr5A_591000000	chr2D_601260587	TraesCS5A01G395500.1	7.14634e-11	1	10.1459	0	inter-chromosomal
chr2D_603000000	chr3A_314000000	chr2D_602513712	TraesCS3A01G198500.1	3.08376e-12	1	11.5109	0	inter-chromosomal
chr2D_604000000	chr5B_683000000	chr2D_603594703	TraesCS5B01G521100.1	2.66391e-11	1	10.5745	0	inter-chromosomal
chr2D_605000000	chr4B_661000000	chr2D_605411995	TraesCS4B01G380400.1	1.23024e-10	1	9.91001	0	inter-chromosomal
chr2D_609000000	chr7B_262000000	chr7B_261786695	TraesCS2D01G520100.1	1.32192e-13	1	12.8788	0	inter-chromosomal
chr2D_612000000	chr3A_294000000	chr2D_611895032	TraesCS3A01G196100.1	7.70691e-10	1	9.11312	0	inter-chromosomal
chr2D_644000000	chr4B_336000000	chr2D_644094854	TraesCS4B01G163700.2	8.75994e-10	1	9.0575	0	inter-chromosomal
chr2D_645000000	chr6A_370000000	chr6A_369654297	TraesCS2D01G587300.1	1.04679e-09	1	8.98014	0	inter-chromosomal
chr2D_646000000	chr3B_544000000	chr3B_543885050	TraesCS2D01G588000.1	9.09903e-11	1	10.041	0	inter-chromosomal
chr2D_649000000	chr5B_571000000	chr5B_570589545	TraesCS2D01G596000.1	1.78872e-10	1	9.74746	0	inter-chromosomal
chr2D_650000000	chr6A_370000000	chr6A_369654297	TraesCS2D01G597600.1	1.17207e-11	1	10.931	0	inter-chromosomal
chr2D_650000000	chr6B_520000000	chr6B_519718797	TraesCS2D01G598200.1	2.64011e-10	1	9.57838	0	inter-chromosomal
chr2D_83000000	chr7A_638000000	chr7A_637674899	TraesCS2D01G141500.2	1.03428e-09	1	8.98536	0	inter-chromosomal
chr3A_157000000	chr3B_546000000	chr3B_545978347	TraesCS3A01G159000.1	3.85128e-11	1	10.4144	0	inter-chromosomal
chr3A_181000000	chr7B_713000000	chr3A_180807034	TraesCS7B01G451800.1	2.90346e-12	1	11.5371	0	inter-chromosomal
chr3A_0	chr5B_34000000	chr5B_33620412	TraesCS3A01G000700.1	8.70281e-11	1	10.0603	0	inter-chromosomal
chr3A_38000000	chr7D_614000000	chr3A_38301838	TraesCS7D01G510900.1	8.44875e-12	1	11.0732	0	inter-chromosomal
chr3A_449000000	chr4A_744000000	chr4A_744277793	TraesCS3A01G239200.1	1.48685e-10	1	9.82773	0	inter-chromosomal
chr3A_486000000	chr5B_682000000	chr3A_486043175	TraesCS5B01G519300.1	1.18363e-13	1	12.9268	0	inter-chromosomal
chr3A_516000000	chr3B_800000000	chr3B_800130797	TraesCS3A01G287600.1	7.99689e-12	1	11.0971	0	inter-chromosomal
chr3A_533000000	chr3B_737000000	chr3A_533131525	TraesCS3B01G490900.1	1.52996e-11	1	10.8153	0	inter-chromosomal
chr3A_625000000	chr7A_736000000	chr3A_625182023	TraesCS7A01G568500.1	2.3033e-12	1	11.6376	0	inter-chromosomal
chr3A_653000000	chr5B_384000000	chr3A_652827387	TraesCS5B01G213000.2	7.46156e-10	1	9.12717	0	inter-chromosomal
chr3A_689000000	chr3B_822000000	chr3B_822202932	TraesCS3A01G448500.1	1.29652e-16	1	15.8872	0	inter-chromosomal
chr3A_703000000	chr3B_494000000	chr3A_702960453	TraesCS3B01G307700.1	2.15534e-12	1	11.6665	0	inter-chromosomal
chr3A_711000000	chr6B_5000000	chr6B_4548281	TraesCS3A01G478800.1	3.1233e-10	1	9.50539	0	inter-chromosomal
chr3A_730000000	chr4B_603000000	chr4B_602787113	TraesCS3A01G509300.1	1.56682e-11	1	10.805	0	inter-chromosomal
chr3A_8000000	chr5B_384000000	chr3A_7947211	TraesCS5B01G213000.2	2.19693e-13	1	12.6582	0	inter-chromosomal
chr3A_90000000	chr3D_546000000	chr3A_89794360	TraesCS3D01G433000.1	5.13866e-11	1	10.2892	0	inter-chromosomal
chr3B_133000000	chr5D_165000000	chr3B_132530881	TraesCS5D01G119400.1	6.96385e-15	1	14.1572	0	inter-chromosomal
chr3B_238000000	chr4D_419000000	chr3B_237502211	TraesCS4D01G249300.1	3.25415e-13	1	12.4876	0	inter-chromosomal
chr3B_258000000	chr7B_733000000	chr7B_733388749	TraesCS3B01G216800.1	4.90806e-10	1	9.30909	0	inter-chromosomal
chr3B_26000000	chr7D_370000000	chr3B_26193426	TraesCS7D01G295400.2	5.07479e-11	1	10.2946	0	inter-chromosomal
chr3B_264000000	chr3D_597000000	chr3B_264007371	TraesCS3D01G511900.1	4.74352e-13	1	12.3239	0	inter-chromosomal
chr3B_28000000	chr5D_103000000	chr3B_28348923	TraesCS5D01G093900.1	3.09484e-15	1	14.5094	0	inter-chromosomal
chr3B_3000000	chr7A_147000000	chr3B_2900543	TraesCS7A01G189800.1	1.79498e-10	1	9.74594	0	inter-chromosomal
chr3B_4000000	chr4D_278000000	chr3B_3667961	TraesCS4D01G165900.2	5.1923e-11	1	10.2846	0	inter-chromosomal
chr3B_416000000	chr3D_68000000	chr3B_416120421	TraesCS3D01G113800.1	2.31296e-10	1	9.63583	0	inter-chromosomal
chr3B_434000000	chr6A_2000000	chr6A_2249836	TraesCS3B01G269800.1	2.59035e-13	1	12.5866	0	inter-chromosomal
chr3B_482000000	chr5A_425000000	chr3B_481616824	TraesCS5A01G210500.2	5.35346e-10	1	9.27137	0	inter-chromosomal
chr3B_493000000	chr7D_634000000	chr3B_493162675	TraesCS7D01G549500.1	7.9657e-10	1	9.09878	0	inter-chromosomal
chr3B_494000000	chr4A_744000000	chr4A_744277892	TraesCS3B01G307700.1	3.99846e-10	1	9.39811	0	inter-chromosomal
chr3B_519000000	chr7A_196000000	chr3B_519132858	TraesCS7A01G226300.1	6.72812e-11	1	10.1721	0	inter-chromosomal
chr3B_541000000	chr6A_2000000	chr6A_1692390	TraesCS3B01G335100.1	9.79235e-10	1	9.00911	0	inter-chromosomal
chr3B_614000000	chr6B_251000000	chr3B_613812180	TraesCS6B01G203800.1	8.83153e-11	1	10.054	0	inter-chromosomal
chr3B_660000000	chr6A_618000000	chr6A_617929419	TraesCS3B01G423000.1	3.91984e-14	1	13.4067	0	inter-chromosomal
chr3B_720000000	chr6A_27000000	chr3B_719834419	TraesCS6A01G052400.1	5.31857e-10	1	9.27421	0	inter-chromosomal
chr3B_727000000	chr6B_478000000	chr3B_727054832	TraesCS6B01G265800.1	7.22164e-11	1	10.1414	0	inter-chromosomal
chr3B_731000000	chr7B_709000000	chr7B_709258845	TraesCS3B01G485000.1	2.76432e-10	1	9.55841	0	inter-chromosomal
chr3B_748000000	chr4D_276000000	chr3B_747502980	TraesCS4D01G165700.3	2.8534e-13	1	12.5446	0	inter-chromosomal
chr3B_755000000	chr5A_536000000	chr5A_535765317	TraesCS3B01G510500.1	6.18381e-10	1	9.20874	0	inter-chromosomal
chr3B_757000000	chr4D_268000000	chr3B_756669266	TraesCS4D01G164800.3	2.28409e-14	1	13.6413	0	inter-chromosomal
chr3B_765000000	chr5D_64000000	chr3B_764789827	TraesCS5D01G068100.1	6.16607e-10	1	9.20999	0	inter-chromosomal
chr3B_767000000	chr7D_163000000	chr3B_766632479	TraesCS7D01G206300.1	5.74778e-10	1	9.2405	0	inter-chromosomal
chr3B_775000000	chr3D_285000000	chr3B_774814369	TraesCS3D01G212400.3	1.32747e-11	1	10.877	0	inter-chromosomal
chr3B_820000000	chr6D_121000000	chr3B_819995162	TraesCS6D01G147900.1	2.52005e-11	1	10.5986	0	inter-chromosomal
chr3B_820000000	chr4D_249000000	chr3B_820293786	TraesCS4D01G162600.2	8.52675e-10	1	9.06922	0	inter-chromosomal
chr3B_821000000	chr3D_18000000	chr3B_821051559	TraesCS3D01G048300.1	2.12604e-12	1	11.6724	0	inter-chromosomal
chr3B_823000000	chr7B_682000000	chr7B_681618995	TraesCS3B01G602400.1	5.61554e-10	1	9.25061	0	inter-chromosomal
chr3B_9000000	chr5D_413000000	chr5D_412945601	TraesCS3B01G021600.2	1.94261e-14	1	13.7116	0	inter-chromosomal
chr3D_108000000	chr4A_648000000	chr4A_647633244	TraesCS3D01G144500.1	9.66215e-10	1	9.01493	0	inter-chromosomal
chr3D_2000000	chr6B_64000000	chr3D_1639486	TraesCS6B01G088500.2	2.69218e-10	1	9.5699	0	inter-chromosomal
chr3D_2000000	chr4B_221000000	chr3D_1658810	TraesCS4B01G149200.1	6.78467e-13	1	12.1685	0	inter-chromosomal
chr3D_2000000	chr4B_221000000	chr3D_1658810	TraesCS4B01G149200.2	2.19784e-10	1	9.658	0	inter-chromosomal
chr3D_2000000	chr7B_255000000	chr3D_1768936	TraesCS7B01G177600.2	4.98362e-10	1	9.30246	0	inter-chromosomal
chr3D_3000000	chr5A_183000000	chr3D_3239275	TraesCS5A01G107400.1	5.33023e-11	1	10.2733	0	inter-chromosomal
chr3D_364000000	chr7B_709000000	chr7B_709243636	TraesCS3D01G262500.1	6.38671e-13	1	12.1947	0	inter-chromosomal
chr3D_462000000	chr4B_661000000	chr4B_660722519	TraesCS3D01G350900.1	1.15872e-11	1	10.936	0	inter-chromosomal
chr3D_509000000	chr7B_694000000	chr7B_693658624	TraesCS3D01G394100.1	1.38204e-12	1	11.8595	0	inter-chromosomal
chr3D_509000000	chr7B_694000000	chr7B_693658624	TraesCS3D01G394300.1	3.05767e-11	1	10.5146	0	inter-chromosomal
chr3D_525000000	chr7B_694000000	chr7B_693658624	TraesCS3D01G412400.2	1.3187e-11	1	10.8799	0	inter-chromosomal
chr3D_525000000	chr7B_711000000	chr7B_710734218	TraesCS3D01G412400.1	6.68039e-10	1	9.1752	0	inter-chromosomal
chr3D_525000000	chr7B_694000000	chr7B_693658624	TraesCS3D01G412500.1	3.51052e-11	1	10.4546	0	inter-chromosomal
chr3D_533000000	chr7B_337000000	chr7B_336659948	TraesCS3D01G420400.1	5.71119e-13	1	12.2433	0	inter-chromosomal
chr3D_536000000	chr7B_694000000	chr7B_693658624	TraesCS3D01G423200.1	1.49738e-10	1	9.82467	0	inter-chromosomal
chr3D_546000000	chr7B_711000000	chr7B_710734218	TraesCS3D01G432600.1	4.23451e-10	1	9.3732	0	inter-chromosomal
chr3D_546000000	chr7B_711000000	chr7B_710961928	TraesCS3D01G432800.1	4.56805e-10	1	9.34027	0	inter-chromosomal
chr3D_546000000	chr7B_711000000	chr7B_710734218	TraesCS3D01G433000.1	3.32231e-10	1	9.47856	0	inter-chromosomal
chr3D_609000000	chr7A_13000000	chr7A_13107306	TraesCS3D01G533700.1	3.53864e-10	1	9.45116	0	inter-chromosomal
chr3D_615000000	chr4B_612000000	chr3D_615009110	TraesCS4B01G321000.2	1.71192e-11	1	10.7665	0	inter-chromosomal
chr3D_7000000	chr6A_2000000	chr6A_1505326	TraesCS3D01G022000.1	5.0616e-12	1	11.2957	0	inter-chromosomal
chr3D_7000000	chr6A_2000000	chr6A_1505326	TraesCS3D01G022100.1	3.00573e-11	1	10.5221	0	inter-chromosomal
chr3D_1000000	chr5B_273000000	chr3D_775697	TraesCS5B01G145800.1	1.24353e-12	1	11.9053	0	inter-chromosomal
chr4A_113000000	chr5B_696000000	chr5B_696227363	TraesCS4A01G099700.1	2.8836e-13	1	12.5401	0	inter-chromosomal
chr4A_310000000	chr5D_542000000	chr4A_310245866	TraesCS5D01G521400.1	1.51803e-10	1	9.81872	0	inter-chromosomal
chr4A_650000000	chr6A_255000000	chr6A_255183730	TraesCS4A01G376000.1	1.78433e-10	1	9.74852	0	inter-chromosomal
chr4A_657000000	chr4D_252000000	chr4A_657370890	TraesCS4D01G162900.1	1.49206e-12	1	11.8262	0	inter-chromosomal
chr4A_691000000	chr5A_441000000	chr5A_440969053	TraesCS4A01G420800.1	6.19737e-10	1	9.20779	0	inter-chromosomal
chr4A_726000000	chr5D_139000000	chr4A_725537631	TraesCS5D01G117200.1	2.20954e-14	1	13.6557	0	inter-chromosomal
chr4A_727000000	chr6A_218000000	chr6A_217767446	TraesCS4A01G463400.1	8.36323e-10	1	9.07763	0	inter-chromosomal
chr4A_83000000	chr6B_302000000	chr4A_83408288	TraesCS6B01G218400.1	3.08217e-13	1	12.5111	0	inter-chromosomal
chr4B_318000000	chr5B_620000000	chr5B_619609273	TraesCS4B01G161500.2	4.72934e-10	1	9.3252	0	inter-chromosomal
chr4B_427000000	chr6A_559000000	chr6A_559419073	TraesCS4B01G198100.1	8.01339e-10	1	9.09618	0	inter-chromosomal
chr4B_47000000	chr7B_732000000	chr7B_732476588	TraesCS4B01G057100.1	2.9808e-11	1	10.5257	0	inter-chromosomal
chr4B_581000000	chr5A_2000000	chr4B_580776429	TraesCS5A01G003200.2	3.57464e-13	1	12.4468	0	inter-chromosomal
chr4B_619000000	chr6D_157000000	chr4B_619246797	TraesCS6D01G170200.1	2.41643e-10	1	9.61683	0	inter-chromosomal
chr4B_621000000	chr6A_3000000	chr6A_3360579	TraesCS4B01G329900.1	5.67992e-10	1	9.24566	0	inter-chromosomal
chr4B_632000000	chr7B_312000000	chr4B_632325565	TraesCS7B01G186900.1	7.44851e-13	1	12.1279	0	inter-chromosomal
chr4B_651000000	chr7A_562000000	chr4B_651479363	TraesCS7A01G386800.1	3.31408e-10	1	9.47964	0	inter-chromosomal
chr4B_7000000	chr6A_524000000	chr6A_524290601	TraesCS4B01G010000.1	2.36658e-10	1	9.62588	0	inter-chromosomal
chr4B_657000000	chr5A_560000000	chr4B_656688081	TraesCS5A01G357700.1	3.68779e-10	1	9.43323	0	inter-chromosomal
chr4B_7000000	chr6A_524000000	chr6A_524290601	TraesCS4B01G010100.1	3.01508e-12	1	11.5207	0	inter-chromosomal
chr4B_672000000	chr4D_455000000	chr4B_671616912	TraesCS4D01G283600.2	3.34491e-16	1	15.4756	0	inter-chromosomal
chr4D_12000000	chr7B_146000000	chr7B_145522711	TraesCS4D01G027800.2	1.76323e-10	1	9.75369	0	inter-chromosomal
chr4D_209000000	chr7A_540000000	chr7A_539707508	TraesCS4D01G155900.1	5.37906e-19	1	18.2693	0	inter-chromosomal
chr4D_221000000	chr6B_205000000	chr6B_205232533	TraesCS4D01G158300.1	8.68259e-10	1	9.06135	0	inter-chromosomal
chr4D_224000000	chr5A_9000000	chr5A_8656124	TraesCS4D01G158800.1	2.15517e-10	1	9.66652	0	inter-chromosomal
chr4D_307000000	chr7B_750000000	chr7B_749561035	TraesCS4D01G176800.1	5.45859e-10	1	9.26292	0	inter-chromosomal
chr4D_308000000	chr7A_20000000	chr7A_20483380	TraesCS4D01G177000.1	6.24965e-10	1	9.20414	0	inter-chromosomal
chr4D_315000000	chr7A_14000000	chr7A_13884590	TraesCS4D01G180800.1	5.53819e-13	1	12.2566	0	inter-chromosomal
chr4D_334000000	chr7A_39000000	chr7A_39231981	TraesCS4D01G190600.1	4.45142e-10	1	9.3515	0	inter-chromosomal
chr4D_0	chr5A_480000000	chr5A_479841770	TraesCS4D01G000200.2	3.24494e-10	1	9.48879	0	inter-chromosomal
chr4D_468000000	chr6B_2000000	chr6B_2070535	TraesCS4D01G298400.1	5.70773e-11	1	10.2435	0	inter-chromosomal
chr5A_254000000	chr7A_14000000	chr7A_13885404	TraesCS5A01G119800.2	2.62928e-10	1	9.58016	0	inter-chromosomal
chr5A_4000000	chr5D_209000000	chr5A_4020655	TraesCS5D01G131400.1	1.80824e-10	1	9.74274	0	inter-chromosomal
chr5A_445000000	chr7B_680000000	chr7B_680013208	TraesCS5A01G230200.1	1.30648e-11	1	10.8839	0	inter-chromosomal
chr5A_481000000	chr5B_20000000	chr5A_481212128	TraesCS5B01G020400.1	1.27818e-10	1	9.89341	0	inter-chromosomal
chr5A_582000000	chr6D_213000000	chr5A_581931984	TraesCS6D01G182500.1	2.22078e-11	1	10.6535	0	inter-chromosomal
chr5A_592000000	chr7D_511000000	chr5A_591605803	TraesCS7D01G396100.1	6.59001e-12	1	11.1811	0	inter-chromosomal
chr5A_674000000	chr6B_175000000	chr6B_174678359	TraesCS5A01G509900.1	3.08803e-14	1	13.5103	0	inter-chromosomal
chr5A_687000000	chr7D_624000000	chr5A_686507247	TraesCS7D01G528600.2	1.30622e-10	1	9.88398	0	inter-chromosomal
chr5A_701000000	chr7D_616000000	chr7D_615547099	TraesCS5A01G546700.1	2.76621e-10	1	9.55811	0	inter-chromosomal
chr5A_701000000	chr5B_514000000	chr5B_513856724	TraesCS5A01G547300.1	6.61239e-10	1	9.17964	0	inter-chromosomal
chr5A_709000000	chr7D_511000000	chr5A_709285150	TraesCS7D01G396100.1	7.14988e-12	1	11.1457	0	inter-chromosomal
chr5A_7000000	chr5D_232000000	chr5A_7367085	TraesCS5D01G145100.1	7.23567e-10	1	9.14052	0	inter-chromosomal
chr5B_14000000	chr6A_6000000	chr6A_6188894	TraesCS5B01G014800.1	8.58127e-10	1	9.06645	0	inter-chromosomal
chr5B_201000000	chr7D_620000000	chr5B_201325617	TraesCS7D01G524700.1	2.75982e-10	1	9.55912	0	inter-chromosomal
chr5B_221000000	chr7D_7000000	chr5B_220577905	TraesCS7D01G016600.1	3.32383e-10	1	9.47836	0	inter-chromosomal
chr5B_290000000	chr7A_7000000	chr7A_6527365	TraesCS5B01G157100.1	4.83074e-10	1	9.31599	0	inter-chromosomal
chr5B_300000000	chr7D_9000000	chr7D_8690074	TraesCS5B01G162600.2	6.96839e-12	1	11.1569	0	inter-chromosomal
chr5B_383000000	chr6A_618000000	chr6A_617974824	TraesCS5B01G212700.1	1.47106e-19	1	18.8324	0	inter-chromosomal
chr5B_391000000	chr7D_25000000	chr5B_390736978	TraesCS7D01G048700.1	5.65197e-12	1	11.2478	0	inter-chromosomal
chr5B_45000000	chr5D_441000000	chr5B_45247812	TraesCS5D01G361000.2	3.18534e-13	1	12.4968	0	inter-chromosomal
chr5B_456000000	chr7D_634000000	chr5B_455501597	TraesCS7D01G547900.1	1.65631e-14	1	13.7809	0	inter-chromosomal
chr5B_572000000	chr7A_134000000	chr7A_133667134	TraesCS5B01G394000.1	1.25619e-15	1	14.9009	0	inter-chromosomal
chr5B_587000000	chr7D_255000000	chr5B_586816130	TraesCS7D01G269900.1	1.13474e-13	1	12.9451	0	inter-chromosomal
chr5B_651000000	chr6D_249000000	chr5B_650565638	TraesCS6D01G186800.1	7.11179e-10	1	9.14802	0	inter-chromosomal
chr5B_651000000	chr6D_249000000	chr5B_650565638	TraesCS6D01G186900.2	1.90186e-10	1	9.72082	0	inter-chromosomal
chr5B_655000000	chr7B_230000000	chr5B_654747980	TraesCS7B01G166700.1	2.77861e-12	1	11.5562	0	inter-chromosomal
chr5B_707000000	chr7A_58000000	chr5B_707172275	TraesCS7A01G094100.1	3.48319e-12	1	11.458	0	inter-chromosomal
chr5B_713000000	chr7A_546000000	chr5B_712912834	TraesCS7A01G372600.1	5.49094e-10	1	9.26035	0	inter-chromosomal
chr5D_218000000	chr7B_646000000	chr7B_646211332	TraesCS5D01G136900.1	1.48729e-10	1	9.8276	0	inter-chromosomal
chr5D_232000000	chr6B_152000000	chr6B_151600365	TraesCS5D01G145100.1	6.86697e-14	1	13.1632	0	inter-chromosomal
chr5D_257000000	chr6B_116000000	chr6B_116099856	TraesCS5D01G165200.1	1.02618e-10	1	9.98878	0	inter-chromosomal
chr5D_269000000	chr6A_618000000	chr6A_617929419	TraesCS5D01G172300.1	1.58807e-14	1	13.7991	0	inter-chromosomal
chr5D_467000000	chr7B_721000000	chr7B_720976278	TraesCS5D01G401500.3	1.35065e-10	1	9.86946	0	inter-chromosomal
chr5D_542000000	chr7B_200000000	chr5D_541804203	TraesCS7B01G150500.1	9.1381e-10	1	9.03914	0	inter-chromosomal
chr5D_548000000	chr7B_35000000	chr5D_548072614	TraesCS7B01G036100.2	8.74282e-10	1	9.05835	0	inter-chromosomal
chr5D_561000000	chr7B_589000000	chr5D_560534005	TraesCS7B01G333600.1	2.68019e-11	1	10.5718	0	inter-chromosomal
chr6A_21000000	chr7B_640000000	chr7B_639791104	TraesCS6A01G040400.1	6.14644e-10	1	9.21138	0	inter-chromosomal
chr6A_221000000	chr7B_48000000	chr7B_47573911	TraesCS6A01G186300.1	7.68693e-10	1	9.11425	0	inter-chromosomal
chr6A_272000000	chr7B_721000000	chr7B_720579073	TraesCS6A01G194500.1	1.27149e-10	1	9.89569	0	inter-chromosomal
chr6A_454000000	chr7B_647000000	chr6A_453895979	TraesCS7B01G381800.1	4.69752e-10	1	9.32813	0	inter-chromosomal
chr6A_5000000	chr6B_656000000	chr6A_5326325	TraesCS6B01G380900.1	2.49901e-10	1	9.60223	0	inter-chromosomal
chr6A_54000000	chr6B_627000000	chr6B_626526576	TraesCS6A01G085700.1	2.01034e-13	1	12.6967	0	inter-chromosomal
chr6A_607000000	chr7D_67000000	chr6A_606968563	TraesCS7D01G110500.1	9.99413e-10	1	9.00026	0	inter-chromosomal
chr6B_12000000	chr7A_568000000	chr7A_567750979	TraesCS6B01G019500.1	2.83752e-10	1	9.54706	0	inter-chromosomal
chr6B_15000000	chr7B_244000000	chr6B_14618754	TraesCS7B01G171900.1	1.25336e-11	1	10.9019	0	inter-chromosomal
chr6B_15000000	chr7B_244000000	chr6B_14618754	TraesCS7B01G172000.1	8.67331e-11	1	10.0618	0	inter-chromosomal
chr6B_327000000	chr7A_17000000	chr7A_17301263	TraesCS6B01G222800.1	2.47192e-15	1	14.607	0	inter-chromosomal
chr6B_330000000	chr7B_135000000	chr7B_135487285	TraesCS6B01G222900.2	5.67231e-11	1	10.2462	0	inter-chromosomal
chr6B_453000000	chr7A_564000000	chr6B_452618909	TraesCS7A01G387400.1	6.20195e-10	1	9.20747	0	inter-chromosomal
chr6B_507000000	chr7A_169000000	chr7A_169020966	TraesCS6B01G280700.1	4.06285e-10	1	9.39117	0	inter-chromosomal
chr6B_675000000	chr7D_266000000	chr6B_675448154	TraesCS7D01G277600.1	4.5372e-10	1	9.34321	0	inter-chromosomal
chr6B_9000000	chr7A_618000000	chr6B_8782781	TraesCS7A01G424700.1	6.49281e-10	1	9.18757	0	inter-chromosomal
chr6D_410000000	chr7A_14000000	chr7A_13884590	TraesCS6D01G300600.1	1.9791e-15	1	14.7035	0	inter-chromosomal
chr6D_60000000	chr7A_19000000	chr7A_19253227	TraesCS6D01G095800.1	4.3089e-11	1	10.3656	0	inter-chromosomal
chr7A_13000000	chr7D_288000000	chr7A_13186957	TraesCS7D01G282500.1	5.87532e-10	1	9.23097	0	inter-chromosomal
chr7A_6000000	chr7B_574000000	chr7A_5793512	TraesCS7B01G323100.1	1.20912e-12	1	11.9175	0	inter-chromosomal
chr7A_707000000	chr7B_168000000	chr7B_167606981	TraesCS7A01G524300.1	8.29625e-10	1	9.08112	0	inter-chromosomal
chr7A_89000000	chr7B_703000000	chr7B_702659419	TraesCS7A01G136300.1	3.28457e-11	1	10.4835	0	inter-chromosomal
chr7B_474000000	chr7D_100000000	chr7B_474399643	TraesCS7D01G150900.1	4.77564e-11	1	10.321	0	inter-chromosomal
chr7B_60000000	chr7D_498000000	chr7B_60029554	TraesCS7D01G383700.1	4.54682e-10	1	9.34229	0	inter-chromosomal
chr7B_674000000	chr7D_635000000	chr7B_674224209	TraesCS7D01G550700.1	9.80241e-10	1	9.00867	0	inter-chromosomal
chr7B_684000000	chr7D_263000000	chr7B_684470016	TraesCS7D01G272500.1	3.61837e-10	1	9.44149	0	inter-chromosomal
chr2D_591000000	chr2D_594000000	chr2D_590990629	TraesCS2D01G497800.1	6.63877e-18	1	17.1779	0	intra-chromosomal
chr2D_591000000	chr2D_594000000	chr2D_590990629	TraesCS2D01G498100.2	3.28485e-10	1	9.48348	0	intra-chromosomal
chr2D_591000000	chr2D_594000000	chr2D_590990629	TraesCS2D01G499000.1	2.15899e-26	1	25.6657	0	intra-chromosomal
chr2D_591000000	chr2D_594000000	chr2D_590990629	TraesCS2D01G499100.1	1.92118e-38	1	37.7164	0	intra-chromosomal
chr2D_591000000	chr2D_594000000	chr2D_590990629	TraesCS2D01G499200.1	6.44935e-26	1	25.1905	0	intra-chromosomal
chr2D_601000000	chr2D_604000000	chr2D_600976332	TraesCS2D01G512100.1	1.73411e-17	1	16.7609	0	intra-chromosomal
chr2D_601000000	chr2D_604000000	chr2D_600976410	TraesCS2D01G512400.1	4.39057e-68	1	67.3575	0	intra-chromosomal
chr2D_604000000	chr2D_641000000	chr2D_603541434	TraesCS2D01G578300.1	3.25322e-42	1	41.4877	0	intra-chromosomal
chr2D_607000000	chr2D_611000000	chr2D_611160052	TraesCS2D01G514500.1	2.55151e-16	1	15.5932	0	intra-chromosomal
chr3B_243000000	chr3B_828000000	chr3B_828079395	TraesCS3B01G207700.2	8.98429e-10	1	9.04652	0	intra-chromosomal
chr3B_394000000	chr3B_830000000	chr3B_829539710	TraesCS3B01G247700.1	6.52731e-10	1	9.18527	0	intra-chromosomal
chr4A_124000000	chr4A_731000000	chr4A_731006588	TraesCS4A01G107600.1	3.46639e-12	1	11.4601	0	intra-chromosomal
chr4A_164000000	chr4A_732000000	chr4A_164447595	TraesCS4A01G471900.1	6.29457e-11	1	10.201	0	intra-chromosomal
chr1A_10000000	chr6B_393000000	chr1A_10132973	TraesCS6B01G234100.1	3.50858e-23	2	22.4549	0.30103	inter-chromosomal
chr1A_10000000	chr6D_156000000	chr1A_10132973	TraesCS6D01G169600.1	6.75095e-43	2	42.1706	0.30103	inter-chromosomal
chr1A_10000000	chr6B_393000000	chr1A_10413463	TraesCS6B01G234100.1	4.1646e-11	2	10.3804	0.30103	inter-chromosomal
chr1A_11000000	chr7B_581000000	chr1A_10581316	TraesCS7B01G326900.1	1.37169e-10	2	9.86274	0.30103	inter-chromosomal
chr1A_1000000	chr3B_20000000	chr3B_20169117	TraesCS1A01G001900.7	3.34561e-10	2	9.47552	0.30103	inter-chromosomal
chr1A_1000000	chr1B_487000000	chr1A_1350035	TraesCS1B01G279000.1	2.90834e-10	2	9.53635	0.30103	inter-chromosomal
chr1A_1000000	chr3D_39000000	chr1A_1378494	TraesCS3D01G079000.2	4.42142e-10	2	9.35444	0.30103	inter-chromosomal
chr1A_14000000	chr7D_2000000	chr1A_14151688	TraesCS7D01G003400.1	7.6908e-10	2	9.11403	0.30103	inter-chromosomal
chr1A_145000000	chr1B_574000000	chr1A_144563447	TraesCS1B01G345800.1	2.70012e-10	2	9.56862	0.30103	inter-chromosomal
chr1A_154000000	chr7A_647000000	chr7A_647025752	TraesCS1A01G127000.1	6.10962e-16	2	15.214	0.30103	inter-chromosomal
chr1A_209000000	chr7D_195000000	chr7D_195287517	TraesCS1A01G135600.1	4.19305e-10	2	9.37747	0.30103	inter-chromosomal
chr1A_258000000	chr2B_690000000	chr2B_689870658	TraesCS1A01G149800.1	4.71548e-11	2	10.3265	0.30103	inter-chromosomal
chr1A_258000000	chr2B_690000000	chr2B_689870658	TraesCS1A01G150100.1	3.61273e-10	2	9.44216	0.30103	inter-chromosomal
chr1A_273000000	chr1B_305000000	chr1B_305178188	TraesCS1A01G155200.1	8.3395e-14	2	13.0789	0.30103	inter-chromosomal
chr1A_28000000	chr3B_359000000	chr1A_27508476	TraesCS3B01G232800.1	8.58902e-21	2	20.0661	0.30103	inter-chromosomal
chr1A_28000000	chr3B_359000000	chr1A_27508476	TraesCS3B01G233000.2	2.38847e-18	2	17.6219	0.30103	inter-chromosomal
chr1A_283000000	chr3A_9000000	chr1A_282707649	TraesCS3A01G010100.1	4.20902e-11	2	10.3758	0.30103	inter-chromosomal
chr1A_28000000	chr4B_244000000	chr1A_28361976	TraesCS4B01G151500.1	4.18324e-12	2	11.3785	0.30103	inter-chromosomal
chr1A_3000000	chr1D_1000000	chr1A_2935454	TraesCS1D01G003300.1	8.25212e-13	2	12.0834	0.30103	inter-chromosomal
chr1A_30000000	chr3D_536000000	chr1A_29812983	TraesCS3D01G424000.1	1.15475e-12	2	11.9375	0.30103	inter-chromosomal
chr1A_304000000	chr7D_625000000	chr1A_304049506	TraesCS7D01G530500.1	1.85996e-11	2	10.7305	0.30103	inter-chromosomal
chr1A_315000000	chr5D_22000000	chr5D_22454269	TraesCS1A01G176400.1	2.95145e-11	2	10.53	0.30103	inter-chromosomal
chr1A_33000000	chr2D_577000000	chr1A_33114293	TraesCS2D01G473400.2	1.84222e-10	2	9.73466	0.30103	inter-chromosomal
chr1A_33000000	chr4A_714000000	chr4A_714079560	TraesCS1A01G051700.1	4.00859e-10	2	9.39701	0.30103	inter-chromosomal
chr1A_338000000	chr7A_14000000	chr7A_13884590	TraesCS1A01G187000.1	9.54118e-10	2	9.0204	0.30103	inter-chromosomal
chr1A_353000000	chr4A_742000000	chr4A_741993779	TraesCS1A01G195400.4	9.68358e-13	2	12.014	0.30103	inter-chromosomal
chr1A_354000000	chr2B_692000000	chr1A_353912010	TraesCS2B01G495700.2	1.42148e-10	2	9.84726	0.30103	inter-chromosomal
chr1A_356000000	chr2D_618000000	chr1A_356470369	TraesCS2D01G533300.1	5.7106e-10	2	9.24332	0.30103	inter-chromosomal
chr1A_385000000	chr5B_595000000	chr5B_595380120	TraesCS1A01G217300.1	2.22687e-11	2	10.6523	0.30103	inter-chromosomal
chr1A_385000000	chr6B_4000000	chr6B_3582603	TraesCS1A01G217300.1	4.35753e-11	2	10.3608	0.30103	inter-chromosomal
chr1A_385000000	chr7B_633000000	chr7B_632862078	TraesCS1A01G217300.1	7.16981e-10	2	9.14449	0.30103	inter-chromosomal
chr1A_390000000	chr5B_639000000	chr5B_638835223	TraesCS1A01G220500.1	5.69526e-12	2	11.2445	0.30103	inter-chromosomal
chr1A_398000000	chr4B_639000000	chr4B_639152552	TraesCS1A01G227200.1	4.2775e-10	2	9.36881	0.30103	inter-chromosomal
chr1A_418000000	chr7B_312000000	chr1A_418057633	TraesCS7B01G186900.1	9.74257e-15	2	14.0113	0.30103	inter-chromosomal
chr1A_42000000	chr6D_254000000	chr1A_41919329	TraesCS6D01G187500.2	7.93167e-10	2	9.10064	0.30103	inter-chromosomal
chr1A_424000000	chr5B_420000000	chr1A_423989921	TraesCS5B01G239500.1	9.44412e-11	2	10.0248	0.30103	inter-chromosomal
chr1A_432000000	chr2D_23000000	chr1A_432011211	TraesCS2D01G057300.1	7.74713e-13	2	12.1109	0.30103	inter-chromosomal
chr1A_442000000	chr5B_180000000	chr1A_442470466	TraesCS5B01G113300.1	4.07919e-11	2	10.3894	0.30103	inter-chromosomal
chr1A_457000000	chr4A_728000000	chr4A_727800227	TraesCS1A01G262100.1	2.03867e-10	2	9.69065	0.30103	inter-chromosomal
chr1A_461000000	chr1B_622000000	chr1B_621989461	TraesCS1A01G265500.1	1.14207e-10	2	9.94231	0.30103	inter-chromosomal
chr1A_462000000	chr6B_293000000	chr1A_462002302	TraesCS6B01G215400.1	1.38508e-12	2	11.8585	0.30103	inter-chromosomal
chr1A_474000000	chr7B_744000000	chr7B_743562385	TraesCS1A01G278100.2	1.17331e-10	2	9.93059	0.30103	inter-chromosomal
chr1A_479000000	chr1B_577000000	chr1B_577199988	TraesCS1A01G281000.2	8.27806e-12	2	11.0821	0.30103	inter-chromosomal
chr1A_501000000	chr5B_585000000	chr5B_584856525	TraesCS1A01G310300.1	1.22627e-10	2	9.91141	0.30103	inter-chromosomal
chr1A_5000000	chr3D_31000000	chr3D_30974161	TraesCS1A01G008600.1	6.03882e-10	2	9.21905	0.30103	inter-chromosomal
chr1A_509000000	chr7B_716000000	chr1A_508553161	TraesCS7B01G455700.1	9.1972e-11	2	10.0363	0.30103	inter-chromosomal
chr1A_513000000	chr6B_450000000	chr1A_513401713	TraesCS6B01G250700.1	3.77748e-11	2	10.4228	0.30103	inter-chromosomal
chr1A_518000000	chr4A_740000000	chr4A_739762683	TraesCS1A01G328800.1	3.14604e-15	2	14.5022	0.30103	inter-chromosomal
chr1A_519000000	chr7D_624000000	chr1A_518661785	TraesCS7D01G528600.2	3.66755e-12	2	11.4356	0.30103	inter-chromosomal
chr1A_519000000	chr7D_624000000	chr1A_518674320	TraesCS7D01G528300.1	1.2494e-11	2	10.9033	0.30103	inter-chromosomal
chr1A_519000000	chr3B_546000000	chr3B_545978347	TraesCS1A01G329800.1	5.36137e-10	2	9.27072	0.30103	inter-chromosomal
chr1A_529000000	chr6D_29000000	chr1A_529242962	TraesCS6D01G063100.1	7.87525e-11	2	10.1037	0.30103	inter-chromosomal
chr1A_531000000	chr6D_311000000	chr1A_531332305	TraesCS6D01G220500.1	1.72847e-10	2	9.76234	0.30103	inter-chromosomal
chr1A_533000000	chr1D_41000000	chr1D_41308611	TraesCS1A01G346800.2	9.6519e-11	2	10.0154	0.30103	inter-chromosomal
chr1A_535000000	chr2B_450000000	chr1A_535207873	TraesCS2B01G314900.1	1.53714e-13	2	12.8133	0.30103	inter-chromosomal
chr1A_536000000	chr7B_84000000	chr7B_84132204	TraesCS1A01G351200.1	6.80219e-13	2	12.1674	0.30103	inter-chromosomal
chr1A_537000000	chr4D_209000000	chr1A_537135471	TraesCS4D01G155900.1	2.65624e-11	2	10.5757	0.30103	inter-chromosomal
chr1A_539000000	chr7D_182000000	chr1A_539313430	TraesCS7D01G220900.1	3.40593e-11	2	10.4678	0.30103	inter-chromosomal
chr1A_540000000	chr7B_685000000	chr7B_685478906	TraesCS1A01G357700.1	2.33642e-11	2	10.6314	0.30103	inter-chromosomal
chr1A_542000000	chr3D_605000000	chr1A_541982471	TraesCS3D01G525200.1	2.21847e-10	2	9.65395	0.30103	inter-chromosomal
chr1A_567000000	chr6B_625000000	chr1A_566605494	TraesCS6B01G356500.1	1.50519e-11	2	10.8224	0.30103	inter-chromosomal
chr1A_574000000	chr1D_200000000	chr1A_574340409	TraesCS1D01G144800.1	9.24063e-11	2	10.0343	0.30103	inter-chromosomal
chr1A_574000000	chr6B_121000000	chr1A_574481765	TraesCS6B01G125500.1	4.21731e-10	2	9.37496	0.30103	inter-chromosomal
chr1A_575000000	chr1D_337000000	chr1A_574704182	TraesCS1D01G245700.1	1.95625e-10	2	9.70858	0.30103	inter-chromosomal
chr1A_582000000	chr2D_287000000	chr1A_581920765	TraesCS2D01G246400.1	4.25246e-11	2	10.3714	0.30103	inter-chromosomal
chr1A_58000000	chr6B_718000000	chr6B_718336186	TraesCS1A01G075200.1	5.61411e-10	2	9.25072	0.30103	inter-chromosomal
chr1A_584000000	chr3D_186000000	chr1A_583529912	TraesCS3D01G194500.1	1.13059e-11	2	10.9467	0.30103	inter-chromosomal
chr1A_584000000	chr5B_639000000	chr5B_638754845	TraesCS1A01G432900.1	4.28411e-10	2	9.36814	0.30103	inter-chromosomal
chr1A_586000000	chr2B_787000000	chr2B_787157381	TraesCS1A01G435200.1	3.0708e-10	2	9.51275	0.30103	inter-chromosomal
chr1A_589000000	chr1B_576000000	chr1B_576055046	TraesCS1A01G439400.1	5.38687e-10	2	9.26866	0.30103	inter-chromosomal
chr1A_591000000	chr2B_671000000	chr2B_670989018	TraesCS1A01G442500.1	5.77308e-10	2	9.23859	0.30103	inter-chromosomal
chr1A_592000000	chr2B_600000000	chr2B_600491355	TraesCS1A01G443400.1	2.69438e-13	2	12.5695	0.30103	inter-chromosomal
chr1A_592000000	chr1B_49000000	chr1B_49108988	TraesCS1A01G443900.1	8.57233e-11	2	10.0669	0.30103	inter-chromosomal
chr1A_594000000	chr1D_484000000	chr1D_484415996	TraesCS1A01G445900.1	2.45207e-11	2	10.6105	0.30103	inter-chromosomal
chr1A_6000000	chr6B_669000000	chr6B_668676283	TraesCS1A01G009900.2	1.16549e-11	2	10.9335	0.30103	inter-chromosomal
chr1A_7000000	chr4B_651000000	chr1A_6564310	TraesCS4B01G360700.1	4.62465e-10	2	9.33492	0.30103	inter-chromosomal
chr1A_7000000	chr2D_517000000	chr1A_6769289	TraesCS2D01G401700.1	7.84885e-12	2	11.1052	0.30103	inter-chromosomal
chr1A_77000000	chr3D_2000000	chr3D_1744676	TraesCS1A01G088600.1	2.87647e-10	2	9.54114	0.30103	inter-chromosomal
chr1A_8000000	chr1B_554000000	chr1B_554234581	TraesCS1A01G015300.1	1.03436e-10	2	9.98533	0.30103	inter-chromosomal
chr1A_9000000	chr2B_615000000	chr1A_8741673	TraesCS2B01G427400.1	1.31096e-24	2	23.8824	0.30103	inter-chromosomal
chr1A_95000000	chr2B_787000000	chr2B_787157381	TraesCS1A01G098900.1	6.94003e-10	2	9.15864	0.30103	inter-chromosomal
chr1A_10000000	chr3B_645000000	chr1A_9587495	TraesCS3B01G409300.2	2.94295e-14	2	13.5312	0.30103	inter-chromosomal
chr1A_98000000	chr3D_4000000	chr3D_4071075	TraesCS1A01G101300.1	7.19711e-12	2	11.1428	0.30103	inter-chromosomal
chr1B_10000000	chr5A_8000000	chr5A_8132485	TraesCS1B01G022700.1	5.89751e-10	2	9.22933	0.30103	inter-chromosomal
chr1B_102000000	chr5D_527000000	chr1B_102157253	TraesCS5D01G494500.1	1.3389e-12	2	11.8733	0.30103	inter-chromosomal
chr1B_113000000	chr6D_26000000	chr1B_113213318	TraesCS6D01G053400.1	7.87097e-11	2	10.104	0.30103	inter-chromosomal
chr1B_119000000	chr7A_642000000	chr7A_642111543	TraesCS1B01G107100.1	2.65899e-15	2	14.5753	0.30103	inter-chromosomal
chr1B_120000000	chr6A_5000000	chr6A_5130647	TraesCS1B01G108200.1	2.34939e-13	2	12.629	0.30103	inter-chromosomal
chr1B_12000000	chr7D_580000000	chr1B_12365785	TraesCS7D01G466200.1	5.04305e-10	2	9.29731	0.30103	inter-chromosomal
chr1B_12000000	chr6B_391000000	chr1B_12437465	TraesCS6B01G233800.1	3.64807e-10	2	9.43794	0.30103	inter-chromosomal
chr1B_1000000	chr6B_233000000	chr6B_233087179	TraesCS1B01G001100.1	1.98491e-11	2	10.7023	0.30103	inter-chromosomal
chr1B_136000000	chr2D_638000000	chr2D_638310155	TraesCS1B01G115800.1	7.03873e-10	2	9.15251	0.30103	inter-chromosomal
chr1B_140000000	chr2A_72000000	chr2A_72391852	TraesCS1B01G118900.2	2.98315e-11	2	10.5253	0.30103	inter-chromosomal
chr1B_144000000	chr2A_710000000	chr2A_709730961	TraesCS1B01G121500.1	3.53084e-10	2	9.45212	0.30103	inter-chromosomal
chr1B_149000000	chr5A_608000000	chr5A_607670232	TraesCS1B01G123200.1	1.99942e-17	2	16.6991	0.30103	inter-chromosomal
chr1B_151000000	chr2A_677000000	chr2A_676992194	TraesCS1B01G124100.2	4.45298e-13	2	12.3513	0.30103	inter-chromosomal
chr1B_153000000	chr5A_505000000	chr5A_505210002	TraesCS1B01G125400.1	3.02205e-13	2	12.5197	0.30103	inter-chromosomal
chr1B_15000000	chr7A_22000000	chr1B_15443095	TraesCS7A01G047700.1	1.80924e-11	2	10.7425	0.30103	inter-chromosomal
chr1B_16000000	chr2B_433000000	chr2B_432798368	TraesCS1B01G033900.1	6.16384e-11	2	10.2101	0.30103	inter-chromosomal
chr1B_171000000	chr6B_713000000	chr6B_713482047	TraesCS1B01G134900.1	1.87463e-10	2	9.72708	0.30103	inter-chromosomal
chr1B_185000000	chr7A_141000000	chr7A_141060239	TraesCS1B01G139900.1	1.76343e-12	2	11.7536	0.30103	inter-chromosomal
chr1B_186000000	chr5A_661000000	chr5A_660722947	TraesCS1B01G140300.1	1.68295e-13	2	12.7739	0.30103	inter-chromosomal
chr1B_186000000	chr6A_47000000	chr6A_46597007	TraesCS1B01G140300.1	1.40876e-11	2	10.8512	0.30103	inter-chromosomal
chr1B_186000000	chr2A_698000000	chr2A_698287566	TraesCS1B01G140400.3	7.20928e-12	2	11.1421	0.30103	inter-chromosomal
chr1B_186000000	chr2A_712000000	chr2A_712183591	TraesCS1B01G140400.3	2.13303e-11	2	10.671	0.30103	inter-chromosomal
chr1B_186000000	chr6A_9000000	chr6A_8696305	TraesCS1B01G140400.3	7.30618e-10	2	9.13631	0.30103	inter-chromosomal
chr1B_186000000	chr7D_258000000	chr7D_258242048	TraesCS1B01G140400.3	7.43257e-10	2	9.12886	0.30103	inter-chromosomal
chr1B_187000000	chr6D_26000000	chr6D_26247080	TraesCS1B01G140800.1	4.12481e-14	2	13.3846	0.30103	inter-chromosomal
chr1B_188000000	chr6A_616000000	chr6A_615783189	TraesCS1B01G140900.2	5.12778e-10	2	9.29007	0.30103	inter-chromosomal
chr1B_188000000	chr2A_710000000	chr2A_709730961	TraesCS1B01G141200.1	4.27144e-12	2	11.3694	0.30103	inter-chromosomal
chr1B_188000000	chr3D_3000000	chr3D_3182433	TraesCS1B01G141200.1	2.74926e-10	2	9.56078	0.30103	inter-chromosomal
chr1B_191000000	chr3A_9000000	chr3A_9298793	TraesCS1B01G142200.2	3.4062e-10	2	9.46773	0.30103	inter-chromosomal
chr1B_192000000	chr5A_612000000	chr5A_611990531	TraesCS1B01G142600.2	2.49479e-10	2	9.60297	0.30103	inter-chromosomal
chr1B_196000000	chr3A_721000000	chr3A_721219846	TraesCS1B01G144300.1	4.11778e-12	2	11.3853	0.30103	inter-chromosomal
chr1B_196000000	chr7D_625000000	chr7D_625210884	TraesCS1B01G144300.1	1.71667e-10	2	9.76531	0.30103	inter-chromosomal
chr1B_200000000	chr2A_777000000	chr2A_776601365	TraesCS1B01G145800.1	1.78005e-11	2	10.7496	0.30103	inter-chromosomal
chr1B_202000000	chr7A_168000000	chr7A_167675015	TraesCS1B01G146000.1	1.71567e-11	2	10.7656	0.30103	inter-chromosomal
chr1B_2000000	chr2A_651000000	chr2A_650626940	TraesCS1B01G003300.2	9.96062e-10	2	9.00171	0.30103	inter-chromosomal
chr1B_213000000	chr2B_794000000	chr2B_794326446	TraesCS1B01G147600.1	5.09374e-10	2	9.29296	0.30103	inter-chromosomal
chr1B_214000000	chr6A_6000000	chr6A_5901361	TraesCS1B01G147700.1	1.31037e-11	2	10.8826	0.30103	inter-chromosomal
chr1B_218000000	chr3A_100000000	chr3A_100384015	TraesCS1B01G148900.1	1.9017e-10	2	9.72086	0.30103	inter-chromosomal
chr1B_228000000	chr6A_3000000	chr6A_3282463	TraesCS1B01G150000.2	5.78893e-17	2	16.2374	0.30103	inter-chromosomal
chr1B_229000000	chr5A_618000000	chr5A_617496644	TraesCS1B01G150200.1	3.65761e-10	2	9.4368	0.30103	inter-chromosomal
chr1B_229000000	chr5B_596000000	chr5B_596453325	TraesCS1B01G150200.1	3.8589e-12	2	11.4135	0.30103	inter-chromosomal
chr1B_230000000	chr7D_620000000	chr7D_619997182	TraesCS1B01G150400.1	2.63018e-10	2	9.58001	0.30103	inter-chromosomal
chr1B_260000000	chr2B_142000000	chr2B_141721861	TraesCS1B01G154700.2	4.13874e-10	2	9.38313	0.30103	inter-chromosomal
chr1B_260000000	chr6B_707000000	chr6B_707161582	TraesCS1B01G154700.2	2.59398e-10	2	9.58603	0.30103	inter-chromosomal
chr1B_27000000	chr5A_380000000	chr1B_26881736	TraesCS5A01G181600.1	4.49633e-10	2	9.34714	0.30103	inter-chromosomal
chr1B_270000000	chr5D_557000000	chr5D_556556796	TraesCS1B01G159100.1	1.84275e-17	2	16.7345	0.30103	inter-chromosomal
chr1B_305000000	chr5B_704000000	chr1B_305418838	TraesCS5B01G554600.2	8.95696e-15	2	14.0478	0.30103	inter-chromosomal
chr1B_305000000	chr5A_132000000	chr1B_305418871	TraesCS5A01G094900.1	2.65859e-10	2	9.57535	0.30103	inter-chromosomal
chr1B_31000000	chr5A_689000000	chr5A_688786306	TraesCS1B01G051400.1	1.56905e-11	2	10.8044	0.30103	inter-chromosomal
chr1B_32000000	chr5A_670000000	chr1B_32119103	TraesCS5A01G505000.1	5.49996e-12	2	11.2596	0.30103	inter-chromosomal
chr1B_356000000	chr3B_729000000	chr3B_729038632	TraesCS1B01G198200.1	9.39456e-10	2	9.02712	0.30103	inter-chromosomal
chr1B_365000000	chr2A_754000000	chr2A_754375104	TraesCS1B01G203200.1	2.04825e-10	2	9.68862	0.30103	inter-chromosomal
chr1B_378000000	chr1D_275000000	chr1B_378400217	TraesCS1D01G195700.1	2.28464e-10	2	9.64118	0.30103	inter-chromosomal
chr1B_382000000	chr5A_472000000	chr5A_472274197	TraesCS1B01G210300.4	6.94829e-11	2	10.1581	0.30103	inter-chromosomal
chr1B_385000000	chr3A_0	chr3A_326448	TraesCS1B01G211800.1	4.91183e-10	2	9.30876	0.30103	inter-chromosomal
chr1B_386000000	chr6A_3000000	chr6A_3282463	TraesCS1B01G212500.1	9.05956e-10	2	9.04289	0.30103	inter-chromosomal
chr1B_387000000	chr3D_599000000	chr3D_598710145	TraesCS1B01G213300.1	9.43066e-10	2	9.02546	0.30103	inter-chromosomal
chr1B_39000000	chr5D_485000000	chr1B_38905102	TraesCS5D01G426500.1	9.23201e-10	2	9.0347	0.30103	inter-chromosomal
chr1B_410000000	chr5D_242000000	chr1B_409833899	TraesCS5D01G153600.2	3.61098e-12	2	11.4424	0.30103	inter-chromosomal
chr1B_412000000	chr1D_105000000	chr1B_412260915	TraesCS1D01G110700.2	7.87634e-10	2	9.10368	0.30103	inter-chromosomal
chr1B_4000000	chr7A_13000000	chr7A_13152778	TraesCS1B01G007800.1	8.18247e-10	2	9.08712	0.30103	inter-chromosomal
chr1B_449000000	chr2D_621000000	chr1B_449385380	TraesCS2D01G541900.1	1.65607e-13	2	12.7809	0.30103	inter-chromosomal
chr1B_5000000	chr7A_160000000	chr7A_159563541	TraesCS1B01G008500.1	3.61898e-11	2	10.4414	0.30103	inter-chromosomal
chr1B_45000000	chr6D_55000000	chr6D_55075368	TraesCS1B01G060900.1	5.14596e-10	2	9.28853	0.30103	inter-chromosomal
chr1B_466000000	chr6A_596000000	chr6A_596351863	TraesCS1B01G265700.1	8.52514e-10	2	9.0693	0.30103	inter-chromosomal
chr1B_470000000	chr7D_635000000	chr1B_470000745	TraesCS7D01G551400.1	1.04226e-09	2	8.98202	0.30103	inter-chromosomal
chr1B_471000000	chr2A_769000000	chr2A_768507693	TraesCS1B01G267600.1	3.12005e-11	2	10.5058	0.30103	inter-chromosomal
chr1B_471000000	chr2A_710000000	chr2A_709841488	TraesCS1B01G267700.1	8.8557e-10	2	9.05278	0.30103	inter-chromosomal
chr1B_49000000	chr4D_221000000	chr1B_49348102	TraesCS4D01G158400.1	3.22904e-10	2	9.49093	0.30103	inter-chromosomal
chr1B_509000000	chr2D_572000000	chr1B_508694104	TraesCS2D01G467100.1	9.61343e-10	2	9.01712	0.30103	inter-chromosomal
chr1B_529000000	chr5A_568000000	chr5A_567711954	TraesCS1B01G305700.1	1.00769e-09	2	8.99667	0.30103	inter-chromosomal
chr1B_53000000	chr2B_793000000	chr2B_793171237	TraesCS1B01G068200.1	2.0194e-11	2	10.6948	0.30103	inter-chromosomal
chr1B_53000000	chr6A_606000000	chr6A_606036640	TraesCS1B01G068500.2	1.57199e-12	2	11.8036	0.30103	inter-chromosomal
chr1B_55000000	chr7A_159000000	chr7A_158672185	TraesCS1B01G069300.3	1.99976e-10	2	9.69902	0.30103	inter-chromosomal
chr1B_556000000	chr1D_460000000	chr1B_556156644	TraesCS1D01G386700.2	6.56273e-11	2	10.1829	0.30103	inter-chromosomal
chr1B_557000000	chr7A_116000000	chr1B_557402243	TraesCS7A01G160100.1	7.01353e-13	2	12.1541	0.30103	inter-chromosomal
chr1B_562000000	chr7D_382000000	chr1B_561711896	TraesCS7D01G302100.1	3.06468e-10	2	9.51361	0.30103	inter-chromosomal
chr1B_565000000	chr2D_328000000	chr1B_564637518	TraesCS2D01G268100.1	9.92781e-10	2	9.00315	0.30103	inter-chromosomal
chr1B_567000000	chr7B_157000000	chr1B_566550766	TraesCS7B01G130000.2	3.04805e-10	2	9.51598	0.30103	inter-chromosomal
chr1B_568000000	chr4D_51000000	chr1B_567854904	TraesCS4D01G076100.1	9.27761e-11	2	10.0326	0.30103	inter-chromosomal
chr1B_574000000	chr6D_390000000	chr6D_389599248	TraesCS1B01G345800.1	3.60381e-10	2	9.44324	0.30103	inter-chromosomal
chr1B_58000000	chr5D_43000000	chr1B_57761918	TraesCS5D01G043300.1	1.71546e-12	2	11.7656	0.30103	inter-chromosomal
chr1B_58000000	chr5D_43000000	chr1B_57761918	TraesCS5D01G043500.1	1.31459e-13	2	12.8812	0.30103	inter-chromosomal
chr1B_615000000	chr7A_583000000	chr7A_582637031	TraesCS1B01G383300.1	6.5602e-10	2	9.18308	0.30103	inter-chromosomal
chr1B_62000000	chr3A_429000000	chr1B_62237558	TraesCS3A01G229400.1	1.61545e-11	2	10.7917	0.30103	inter-chromosomal
chr1B_642000000	chr3D_306000000	chr1B_642469070	TraesCS3D01G224600.1	1.9813e-15	2	14.703	0.30103	inter-chromosomal
chr1B_642000000	chr6D_203000000	chr1B_642486445	TraesCS6D01G181100.1	2.85095e-12	2	11.545	0.30103	inter-chromosomal
chr1B_652000000	chr6D_51000000	chr6D_50739928	TraesCS1B01G426100.1	1.61555e-13	2	12.7917	0.30103	inter-chromosomal
chr1B_7000000	chr6A_423000000	chr1B_6523862	TraesCS6A01G225200.1	7.91203e-10	2	9.10171	0.30103	inter-chromosomal
chr1B_654000000	chr5D_316000000	chr1B_653506250	TraesCS5D01G209100.1	1.32494e-11	2	10.8778	0.30103	inter-chromosomal
chr1B_661000000	chr2D_13000000	chr1B_660787778	TraesCS2D01G033200.2	3.09227e-11	2	10.5097	0.30103	inter-chromosomal
chr1B_663000000	chr7A_635000000	chr1B_663014652	TraesCS7A01G441300.1	1.89329e-10	2	9.72278	0.30103	inter-chromosomal
chr1B_668000000	chr2A_451000000	chr2A_451015046	TraesCS1B01G450000.1	4.44165e-10	2	9.35246	0.30103	inter-chromosomal
chr1B_670000000	chr5A_437000000	chr1B_669657693	TraesCS5A01G220400.3	3.92608e-10	2	9.40604	0.30103	inter-chromosomal
chr1B_674000000	chr5D_501000000	chr1B_674082813	TraesCS5D01G453200.1	7.01409e-13	2	12.154	0.30103	inter-chromosomal
chr1B_677000000	chr2D_473000000	chr1B_676542294	TraesCS2D01G368300.1	1.09045e-14	2	13.9624	0.30103	inter-chromosomal
chr1B_680000000	chr4D_431000000	chr1B_679744314	TraesCS4D01G260800.1	6.744e-10	2	9.17108	0.30103	inter-chromosomal
chr1B_680000000	chr7D_59000000	chr1B_679744314	TraesCS7D01G097400.1	8.52505e-10	2	9.0693	0.30103	inter-chromosomal
chr1B_682000000	chr1D_49000000	chr1D_48772055	TraesCS1B01G473900.1	3.10264e-15	2	14.5083	0.30103	inter-chromosomal
chr1B_7000000	chr1D_204000000	chr1B_7162622	TraesCS1D01G147600.1	1.53552e-11	2	10.8137	0.30103	inter-chromosomal
chr1B_9000000	chr2A_720000000	chr2A_719739344	TraesCS1B01G017900.1	2.66815e-10	2	9.57379	0.30103	inter-chromosomal
chr1B_9000000	chr2D_317000000	chr2D_317059520	TraesCS1B01G017900.1	8.19672e-10	2	9.08636	0.30103	inter-chromosomal
chr1B_91000000	chr2A_81000000	chr2A_80541914	TraesCS1B01G090400.2	1.32562e-10	2	9.87758	0.30103	inter-chromosomal
chr1B_91000000	chr2A_81000000	chr2A_80533868	TraesCS1B01G090400.1	5.91185e-10	2	9.22828	0.30103	inter-chromosomal
chr1B_93000000	chr3A_721000000	chr3A_721219846	TraesCS1B01G091500.1	5.55116e-10	2	9.25562	0.30103	inter-chromosomal
chr1B_93000000	chr7D_610000000	chr7D_609712307	TraesCS1B01G091500.1	1.60824e-10	2	9.79365	0.30103	inter-chromosomal
chr1B_95000000	chr7A_4000000	chr7A_4020668	TraesCS1B01G093600.1	6.30258e-10	2	9.20048	0.30103	inter-chromosomal
chr1B_96000000	chr2D_4000000	chr2D_3754310	TraesCS1B01G094300.1	1.04035e-12	2	11.9828	0.30103	inter-chromosomal
chr1B_97000000	chr2A_6000000	chr2A_5700975	TraesCS1B01G094600.1	6.42868e-13	2	12.1919	0.30103	inter-chromosomal
chr1B_97000000	chr6B_711000000	chr6B_711372342	TraesCS1B01G094600.1	6.41933e-10	2	9.19251	0.30103	inter-chromosomal
chr1B_10000000	chr5A_8000000	chr5A_8132485	TraesCS1B01G021300.2	4.48222e-13	2	12.3485	0.30103	inter-chromosomal
chr1B_99000000	chr6A_318000000	chr6A_317606084	TraesCS1B01G095200.2	1.24143e-12	2	11.9061	0.30103	inter-chromosomal
chr1D_10000000	chr2A_716000000	chr2A_715934863	TraesCS1D01G024800.1	2.63753e-10	2	9.5788	0.30103	inter-chromosomal
chr1D_11000000	chr6B_635000000	chr6B_635177093	TraesCS1D01G027300.1	6.68296e-15	2	14.175	0.30103	inter-chromosomal
chr1D_11000000	chr2A_444000000	chr1D_11089991	TraesCS2A01G271300.1	6.91414e-11	2	10.1603	0.30103	inter-chromosomal
chr1D_141000000	chr6B_102000000	chr6B_102096414	TraesCS1D01G127700.1	9.09669e-10	2	9.04112	0.30103	inter-chromosomal
chr1D_174000000	chr6A_554000000	chr6A_553768902	TraesCS1D01G134600.1	1.07841e-10	2	9.96722	0.30103	inter-chromosomal
chr1D_174000000	chr6B_605000000	chr6B_604597298	TraesCS1D01G134600.1	1.12232e-13	2	12.9499	0.30103	inter-chromosomal
chr1D_188000000	chr7A_42000000	chr7A_41775160	TraesCS1D01G137600.1	3.68484e-10	2	9.43358	0.30103	inter-chromosomal
chr1D_227000000	chr2B_1000000	chr2B_1210366	TraesCS1D01G160400.1	3.05141e-11	2	10.5155	0.30103	inter-chromosomal
chr1D_228000000	chr3B_744000000	chr3B_744384506	TraesCS1D01G161000.1	6.49279e-11	2	10.1876	0.30103	inter-chromosomal
chr1D_236000000	chr5B_668000000	chr5B_668149435	TraesCS1D01G165400.1	2.83276e-11	2	10.5478	0.30103	inter-chromosomal
chr1D_237000000	chr7D_9000000	chr7D_8601436	TraesCS1D01G165700.1	1.07912e-09	2	8.96693	0.30103	inter-chromosomal
chr1D_245000000	chr4A_617000000	chr4A_617474498	TraesCS1D01G171800.1	2.87941e-10	2	9.5407	0.30103	inter-chromosomal
chr1D_275000000	chr2A_752000000	chr2A_751606513	TraesCS1D01G195600.1	7.52955e-13	2	12.1232	0.30103	inter-chromosomal
chr1D_275000000	chr5B_517000000	chr5B_516536909	TraesCS1D01G195600.1	6.52968e-13	2	12.1851	0.30103	inter-chromosomal
chr1D_28000000	chr6B_325000000	chr1D_27672407	TraesCS6B01G222600.1	4.09327e-11	2	10.3879	0.30103	inter-chromosomal
chr1D_284000000	chr4A_607000000	chr4A_606513872	TraesCS1D01G200800.2	1.04265e-09	2	8.98186	0.30103	inter-chromosomal
chr1D_287000000	chr2A_726000000	chr2A_726024666	TraesCS1D01G203200.1	4.58608e-10	2	9.33856	0.30103	inter-chromosomal
chr1D_287000000	chr7B_404000000	chr7B_403560764	TraesCS1D01G203200.1	5.0871e-10	2	9.29353	0.30103	inter-chromosomal
chr1D_30000000	chr3A_688000000	chr1D_30381274	TraesCS3A01G447700.1	5.36804e-10	2	9.27018	0.30103	inter-chromosomal
chr1D_31000000	chr5B_462000000	chr5B_461864926	TraesCS1D01G050400.1	2.94481e-10	2	9.53094	0.30103	inter-chromosomal
chr1D_320000000	chr7A_184000000	chr7A_183959427	TraesCS1D01G232000.1	8.08784e-10	2	9.09217	0.30103	inter-chromosomal
chr1D_325000000	chr4A_420000000	chr4A_419765266	TraesCS1D01G235700.1	1.6058e-10	2	9.79431	0.30103	inter-chromosomal
chr1D_326000000	chr6B_632000000	chr6B_631720647	TraesCS1D01G236600.1	1.18766e-10	2	9.92531	0.30103	inter-chromosomal
chr1D_330000000	chr4A_728000000	chr4A_728096428	TraesCS1D01G240100.2	2.14782e-12	2	11.668	0.30103	inter-chromosomal
chr1D_356000000	chr7B_713000000	chr7B_713419513	TraesCS1D01G262100.1	9.75305e-10	2	9.01086	0.30103	inter-chromosomal
chr1D_360000000	chr7A_624000000	chr7A_623645931	TraesCS1D01G264500.1	4.68352e-21	2	20.3294	0.30103	inter-chromosomal
chr1D_368000000	chr6B_646000000	chr6B_646131231	TraesCS1D01G273400.1	1.32474e-13	2	12.8779	0.30103	inter-chromosomal
chr1D_39000000	chr2B_221000000	chr1D_38668175	TraesCS2B01G227500.1	6.60818e-11	2	10.1799	0.30103	inter-chromosomal
chr1D_388000000	chr7A_14000000	chr7A_13835873	TraesCS1D01G289700.1	5.40382e-12	2	11.2673	0.30103	inter-chromosomal
chr1D_41000000	chr4A_523000000	chr1D_40601582	TraesCS4A01G220400.2	3.35294e-10	2	9.47457	0.30103	inter-chromosomal
chr1D_408000000	chr4B_110000000	chr1D_408147725	TraesCS4B01G103800.1	3.03431e-11	2	10.5179	0.30103	inter-chromosomal
chr1D_412000000	chr6B_105000000	chr6B_105362547	TraesCS1D01G316400.1	1.65102e-10	2	9.78225	0.30103	inter-chromosomal
chr1D_416000000	chr3B_539000000	chr1D_415622973	TraesCS3B01G332800.1	5.81712e-10	2	9.23529	0.30103	inter-chromosomal
chr1D_437000000	chr2A_371000000	chr1D_437423385	TraesCS2A01G248400.1	7.88952e-11	2	10.1029	0.30103	inter-chromosomal
chr1D_438000000	chr2B_618000000	chr2B_618355462	TraesCS1D01G352800.1	2.86794e-11	2	10.5424	0.30103	inter-chromosomal
chr1D_474000000	chr4A_719000000	chr4A_719059926	TraesCS1D01G412000.1	1.33221e-11	2	10.8754	0.30103	inter-chromosomal
chr1D_477000000	chr2A_758000000	chr1D_476566602	TraesCS2A01G551900.1	2.1636e-12	2	11.6648	0.30103	inter-chromosomal
chr1D_481000000	chr2B_240000000	chr2B_239515042	TraesCS1D01G430800.1	1.41485e-10	2	9.84929	0.30103	inter-chromosomal
chr1D_494000000	chr4B_652000000	chr4B_652003561	TraesCS1D01G453600.1	9.56404e-10	2	9.01936	0.30103	inter-chromosomal
chr1D_59000000	chr6A_594000000	chr1D_58620019	TraesCS6A01G367200.1	1.03544e-10	2	9.98488	0.30103	inter-chromosomal
chr1D_85000000	chr6B_217000000	chr6B_217176644	TraesCS1D01G098400.2	1.04167e-09	2	8.98227	0.30103	inter-chromosomal
chr1D_87000000	chr3A_12000000	chr3A_11779590	TraesCS1D01G099900.1	6.37445e-12	2	11.1956	0.30103	inter-chromosomal
chr1D_93000000	chr6B_710000000	chr6B_710069134	TraesCS1D01G103300.1	4.89506e-10	2	9.31024	0.30103	inter-chromosomal
chr1D_93000000	chr5B_548000000	chr5B_548254150	TraesCS1D01G103700.1	1.78818e-12	2	11.7476	0.30103	inter-chromosomal
chr2A_115000000	chr4D_2000000	chr2A_115447763	TraesCS4D01G004400.1	1.02259e-09	2	8.9903	0.30103	inter-chromosomal
chr2A_119000000	chr2B_688000000	chr2B_688244388	TraesCS2A01G166300.1	5.16111e-10	2	9.28726	0.30103	inter-chromosomal
chr2A_119000000	chr5A_679000000	chr5A_679367935	TraesCS2A01G166300.1	2.50375e-11	2	10.6014	0.30103	inter-chromosomal
chr2A_124000000	chr3B_15000000	chr3B_15160763	TraesCS2A01G169100.1	1.09587e-10	2	9.96024	0.30103	inter-chromosomal
chr2A_124000000	chr3B_19000000	chr3B_18516364	TraesCS2A01G169100.1	4.48905e-11	2	10.3478	0.30103	inter-chromosomal
chr2A_194000000	chr2B_705000000	chr2B_704736644	TraesCS2A01G210000.1	1.04969e-09	2	8.97894	0.30103	inter-chromosomal
chr2A_196000000	chr5B_615000000	chr5B_615441218	TraesCS2A01G211700.1	9.82592e-11	2	10.0076	0.30103	inter-chromosomal
chr2A_198000000	chr6B_577000000	chr6B_576857487	TraesCS2A01G213000.2	1.50861e-10	2	9.82142	0.30103	inter-chromosomal
chr2A_213000000	chr2D_641000000	chr2A_212635800	TraesCS2D01G578300.1	6.03243e-10	2	9.21951	0.30103	inter-chromosomal
chr2A_33000000	chr3B_494000000	chr2A_32503122	TraesCS3B01G307700.2	4.69313e-11	2	10.3285	0.30103	inter-chromosomal
chr2A_327000000	chr4D_135000000	chr2A_327146818	TraesCS4D01G145700.1	4.83779e-12	2	11.3154	0.30103	inter-chromosomal
chr2A_335000000	chr3B_730000000	chr3B_729721326	TraesCS2A01G240000.1	6.04164e-10	2	9.21885	0.30103	inter-chromosomal
chr2A_336000000	chr4A_733000000	chr4A_732813152	TraesCS2A01G241200.1	9.88884e-11	2	10.0049	0.30103	inter-chromosomal
chr2A_342000000	chr7B_203000000	chr7B_203062667	TraesCS2A01G243300.1	1.7689e-10	2	9.7523	0.30103	inter-chromosomal
chr2A_417000000	chr7A_19000000	chr7A_18972562	TraesCS2A01G263200.1	2.0901e-10	2	9.67983	0.30103	inter-chromosomal
chr2A_419000000	chr3B_1000000	chr3B_1318472	TraesCS2A01G264500.1	4.91038e-12	2	11.3089	0.30103	inter-chromosomal
chr2A_50000000	chr3B_2000000	chr3B_2304257	TraesCS2A01G096400.1	4.49676e-14	2	13.3471	0.30103	inter-chromosomal
chr2A_50000000	chr6D_471000000	chr6D_471018322	TraesCS2A01G096400.1	7.14876e-10	2	9.14577	0.30103	inter-chromosomal
chr2A_515000000	chr6B_706000000	chr2A_514764535	TraesCS6B01G441000.1	7.84723e-13	2	12.1053	0.30103	inter-chromosomal
chr2A_526000000	chr6B_713000000	chr2A_526278379	TraesCS6B01G456900.1	8.41298e-10	2	9.07505	0.30103	inter-chromosomal
chr2A_538000000	chr7B_59000000	chr7B_58877655	TraesCS2A01G313000.1	1.21995e-11	2	10.9137	0.30103	inter-chromosomal
chr2A_544000000	chr7B_653000000	chr7B_653012650	TraesCS2A01G318500.1	1.5751e-10	2	9.80269	0.30103	inter-chromosomal
chr2A_553000000	chr7B_731000000	chr7B_731336757	TraesCS2A01G323300.1	5.79339e-10	2	9.23707	0.30103	inter-chromosomal
chr2A_6000000	chr4A_12000000	chr4A_12170778	TraesCS2A01G013600.2	2.70434e-15	2	14.5679	0.30103	inter-chromosomal
chr2A_60000000	chr7D_6000000	chr2A_60140761	TraesCS7D01G014300.1	4.07371e-11	2	10.39	0.30103	inter-chromosomal
chr2A_603000000	chr2D_650000000	chr2D_650222616	TraesCS2A01G358900.2	4.7281e-10	2	9.32531	0.30103	inter-chromosomal
chr2A_6000000	chr5B_706000000	chr2A_6143150	TraesCS5B01G559500.1	1.19297e-12	2	11.9234	0.30103	inter-chromosomal
chr2A_661000000	chr2B_396000000	chr2B_395740617	TraesCS2A01G405000.1	2.94517e-10	2	9.53089	0.30103	inter-chromosomal
chr2A_684000000	chr3B_742000000	chr3B_741598345	TraesCS2A01G430100.5	5.29647e-11	2	10.276	0.30103	inter-chromosomal
chr2A_69000000	chr6B_5000000	chr2A_69265345	TraesCS6B01G008100.1	2.89673e-35	2	34.5381	0.30103	inter-chromosomal
chr2A_695000000	chr7D_380000000	chr2A_694750059	TraesCS7D01G299800.1	3.66341e-10	2	9.43611	0.30103	inter-chromosomal
chr2A_697000000	chr3B_5000000	chr3B_5034617	TraesCS2A01G447900.1	4.18216e-11	2	10.3786	0.30103	inter-chromosomal
chr2A_699000000	chr3D_577000000	chr2A_699444366	TraesCS3D01G476600.2	3.08539e-10	2	9.51069	0.30103	inter-chromosomal
chr2A_708000000	chr5D_308000000	chr2A_707955482	TraesCS5D01G203000.1	2.34324e-13	2	12.6302	0.30103	inter-chromosomal
chr2A_709000000	chr3B_711000000	chr2A_709043738	TraesCS3B01G467800.1	3.48854e-10	2	9.45736	0.30103	inter-chromosomal
chr2A_71000000	chr2D_248000000	chr2A_70954817	TraesCS2D01G238300.1	1.99079e-10	2	9.70097	0.30103	inter-chromosomal
chr2A_710000000	chr4B_621000000	chr2A_710456167	TraesCS4B01G329900.1	1.29241e-11	2	10.8886	0.30103	inter-chromosomal
chr2A_710000000	chr4D_129000000	chr2A_710456167	TraesCS4D01G142800.1	1.5624e-10	2	9.80621	0.30103	inter-chromosomal
chr2A_713000000	chr7B_293000000	chr2A_712721253	TraesCS7B01G183800.1	3.37432e-10	2	9.47181	0.30103	inter-chromosomal
chr2A_71000000	chr7B_598000000	chr2A_71315907	TraesCS7B01G342600.1	9.18939e-10	2	9.03671	0.30103	inter-chromosomal
chr2A_716000000	chr4B_12000000	chr2A_715661730	TraesCS4B01G015900.1	1.8361e-10	2	9.7361	0.30103	inter-chromosomal
chr2A_721000000	chr5D_8000000	chr2A_721028983	TraesCS5D01G013600.1	7.46034e-10	2	9.12724	0.30103	inter-chromosomal
chr2A_723000000	chr4B_1000000	chr2A_722802534	TraesCS4B01G002400.2	2.74686e-10	2	9.56116	0.30103	inter-chromosomal
chr2A_724000000	chr2B_560000000	chr2A_724000130	TraesCS2B01G395400.1	6.69038e-10	2	9.17455	0.30103	inter-chromosomal
chr2A_761000000	chr3B_128000000	chr2A_761062036	TraesCS3B01G141300.1	4.90931e-11	2	10.309	0.30103	inter-chromosomal
chr2A_769000000	chr5D_348000000	chr2A_768564117	TraesCS5D01G240100.1	1.18501e-10	2	9.92628	0.30103	inter-chromosomal
chr2A_779000000	chr5B_448000000	chr5B_448463630	TraesCS2A01G590600.1	1.77046e-10	2	9.75191	0.30103	inter-chromosomal
chr2A_82000000	chr2B_762000000	chr2A_82353277	TraesCS2B01G571500.1	3.2254e-10	2	9.49142	0.30103	inter-chromosomal
chr2A_91000000	chr5D_311000000	chr2A_90612957	TraesCS5D01G205300.1	6.93977e-10	2	9.15865	0.30103	inter-chromosomal
chr2B_11000000	chr4D_456000000	chr2B_10664993	TraesCS4D01G285400.1	1.29384e-10	2	9.88812	0.30103	inter-chromosomal
chr2B_133000000	chr7A_282000000	chr7A_281561866	TraesCS2B01G159600.1	9.87806e-10	2	9.00533	0.30103	inter-chromosomal
chr2B_14000000	chr3A_531000000	chr3A_531336911	TraesCS2B01G031400.1	7.88133e-10	2	9.1034	0.30103	inter-chromosomal
chr2B_147000000	chr4A_46000000	chr2B_146908605	TraesCS4A01G054200.1	1.09792e-12	2	11.9594	0.30103	inter-chromosomal
chr2B_15000000	chr2D_604000000	chr2D_603995562	TraesCS2B01G031800.1	1.70716e-13	2	12.7677	0.30103	inter-chromosomal
chr2B_15000000	chr3D_7000000	chr3D_7336041	TraesCS2B01G031800.1	3.18201e-10	2	9.4973	0.30103	inter-chromosomal
chr2B_165000000	chr2D_641000000	chr2D_641064823	TraesCS2B01G189900.1	1.42418e-11	2	10.8464	0.30103	inter-chromosomal
chr2B_169000000	chr7A_22000000	chr2B_168630160	TraesCS7A01G047700.1	3.47997e-14	2	13.4584	0.30103	inter-chromosomal
chr2B_18000000	chr3A_650000000	chr2B_18307893	TraesCS3A01G405500.1	3.26991e-10	2	9.48546	0.30103	inter-chromosomal
chr2B_185000000	chr7D_236000000	chr2B_184539668	TraesCS7D01G260100.1	3.60511e-10	2	9.44308	0.30103	inter-chromosomal
chr2B_20000000	chr7A_26000000	chr2B_20076596	TraesCS7A01G053500.1	5.40964e-12	2	11.2668	0.30103	inter-chromosomal
chr2B_205000000	chr3A_25000000	chr3A_25008350	TraesCS2B01G217000.1	1.49228e-11	2	10.8261	0.30103	inter-chromosomal
chr2B_205000000	chr3A_25000000	chr3A_25008332	TraesCS2B01G217100.1	2.40124e-11	2	10.6196	0.30103	inter-chromosomal
chr2B_207000000	chr6D_403000000	chr2B_207480684	TraesCS6D01G292200.1	8.79465e-10	2	9.05578	0.30103	inter-chromosomal
chr2B_213000000	chr7A_114000000	chr7A_114415704	TraesCS2B01G223000.1	1.12933e-14	2	13.9472	0.30103	inter-chromosomal
chr2B_232000000	chr3A_73000000	chr3A_73243710	TraesCS2B01G233200.1	1.05067e-10	2	9.97853	0.30103	inter-chromosomal
chr2B_24000000	chr7A_4000000	chr7A_3740704	TraesCS2B01G047000.1	1.21814e-15	2	14.9143	0.30103	inter-chromosomal
chr2B_240000000	chr6A_21000000	chr6A_20507365	TraesCS2B01G238700.1	1.86243e-11	2	10.7299	0.30103	inter-chromosomal
chr2B_257000000	chr6A_559000000	chr6A_559285930	TraesCS2B01G249100.1	3.01334e-10	2	9.52095	0.30103	inter-chromosomal
chr2B_264000000	chr7B_697000000	chr7B_697170646	TraesCS2B01G251600.1	7.11163e-12	2	11.148	0.30103	inter-chromosomal
chr2B_28000000	chr2D_566000000	chr2B_27537804	TraesCS2D01G458700.1	9.73797e-10	2	9.01153	0.30103	inter-chromosomal
chr2B_277000000	chr7B_709000000	chr7B_708725569	TraesCS2B01G253500.1	1.5762e-10	2	9.80239	0.30103	inter-chromosomal
chr2B_29000000	chr5A_383000000	chr2B_28774076	TraesCS5A01G183300.1	3.45869e-10	2	9.46109	0.30103	inter-chromosomal
chr2B_294000000	chr7A_516000000	chr7A_516140130	TraesCS2B01G255700.2	5.32156e-13	2	12.274	0.30103	inter-chromosomal
chr2B_311000000	chr2D_10000000	chr2D_10168297	TraesCS2B01G257700.1	3.75913e-10	2	9.42491	0.30103	inter-chromosomal
chr2B_312000000	chr6D_387000000	chr6D_386895405	TraesCS2B01G258200.2	1.73634e-10	2	9.76037	0.30103	inter-chromosomal
chr2B_312000000	chr7B_4000000	chr7B_4386174	TraesCS2B01G258200.2	1.20308e-11	2	10.9197	0.30103	inter-chromosomal
chr2B_312000000	chr6A_614000000	chr6A_614452462	TraesCS2B01G258200.1	6.23447e-11	2	10.2052	0.30103	inter-chromosomal
chr2B_34000000	chr4A_133000000	chr4A_132907363	TraesCS2B01G067000.2	4.71824e-10	2	9.32622	0.30103	inter-chromosomal
chr2B_339000000	chr7A_564000000	chr7A_564166633	TraesCS2B01G262100.1	1.92944e-13	2	12.7146	0.30103	inter-chromosomal
chr2B_369000000	chr2D_16000000	chr2D_15506250	TraesCS2B01G270400.1	3.9495e-10	2	9.40346	0.30103	inter-chromosomal
chr2B_419000000	chr5A_505000000	chr5A_504728660	TraesCS2B01G298800.1	1.15798e-10	2	9.9363	0.30103	inter-chromosomal
chr2B_42000000	chr2D_346000000	chr2B_42175245	TraesCS2D01G276000.2	1.50337e-11	2	10.8229	0.30103	inter-chromosomal
chr2B_44000000	chr5D_527000000	chr2B_44425233	TraesCS5D01G497200.1	1.08242e-10	2	9.9656	0.30103	inter-chromosomal
chr2B_475000000	chr7A_27000000	chr7A_26763715	TraesCS2B01G330200.1	1.83631e-10	2	9.73605	0.30103	inter-chromosomal
chr2B_53000000	chr2D_590000000	chr2B_52871931	TraesCS2D01G491300.1	1.2072e-10	2	9.91822	0.30103	inter-chromosomal
chr2B_53000000	chr2D_597000000	chr2B_52871931	TraesCS2D01G503000.1	5.13542e-16	2	15.2894	0.30103	inter-chromosomal
chr2B_530000000	chr3A_744000000	chr2B_529690795	TraesCS3A01G530400.1	2.41091e-10	2	9.61782	0.30103	inter-chromosomal
chr2B_555000000	chr6B_703000000	chr2B_554720682	TraesCS6B01G435000.1	7.67214e-11	2	10.1151	0.30103	inter-chromosomal
chr2B_561000000	chr7D_619000000	chr2B_561261889	TraesCS7D01G522400.2	5.82682e-10	2	9.23457	0.30103	inter-chromosomal
chr2B_569000000	chr7A_702000000	chr2B_568680505	TraesCS7A01G517700.2	9.73503e-11	2	10.0117	0.30103	inter-chromosomal
chr2B_573000000	chr7D_612000000	chr2B_573181603	TraesCS7D01G507900.1	8.3827e-11	2	10.0766	0.30103	inter-chromosomal
chr2B_589000000	chr7D_100000000	chr2B_589475285	TraesCS7D01G150900.1	8.54975e-10	2	9.06805	0.30103	inter-chromosomal
chr2B_593000000	chr3A_47000000	chr3A_46513380	TraesCS2B01G414700.1	1.26257e-12	2	11.8987	0.30103	inter-chromosomal
chr2B_595000000	chr2D_603000000	chr2D_602513712	TraesCS2B01G415900.1	3.97247e-10	2	9.40094	0.30103	inter-chromosomal
chr2B_597000000	chr6D_436000000	chr2B_597225466	TraesCS6D01G334000.1	1.05889e-09	2	8.97515	0.30103	inter-chromosomal
chr2B_599000000	chr3A_703000000	chr3A_702568428	TraesCS2B01G418100.1	4.6678e-10	2	9.33089	0.30103	inter-chromosomal
chr2B_601000000	chr4B_259000000	chr2B_601391404	TraesCS4B01G152900.1	1.73373e-16	2	15.761	0.30103	inter-chromosomal
chr2B_607000000	chr7A_22000000	chr7A_21815774	TraesCS2B01G421800.1	7.75885e-15	2	14.1102	0.30103	inter-chromosomal
chr2B_615000000	chr5A_333000000	chr5A_333364055	TraesCS2B01G427400.1	6.91107e-13	2	12.1605	0.30103	inter-chromosomal
chr2B_615000000	chr6D_63000000	chr6D_62681698	TraesCS2B01G427400.1	7.14909e-11	2	10.1457	0.30103	inter-chromosomal
chr2B_617000000	chr4D_362000000	chr2B_617126364	TraesCS4D01G210600.1	5.6745e-11	2	10.2461	0.30103	inter-chromosomal
chr2B_633000000	chr7A_241000000	chr2B_632566081	TraesCS7A01G254300.1	2.06846e-11	2	10.6844	0.30103	inter-chromosomal
chr2B_633000000	chr6A_24000000	chr6A_24390061	TraesCS2B01G440700.1	4.11196e-10	2	9.38595	0.30103	inter-chromosomal
chr2B_633000000	chr3A_715000000	chr3A_714571011	TraesCS2B01G441000.1	6.33862e-13	2	12.198	0.30103	inter-chromosomal
chr2B_683000000	chr5A_698000000	chr2B_683045739	TraesCS5A01G540800.2	6.76561e-11	2	10.1697	0.30103	inter-chromosomal
chr2B_683000000	chr5A_698000000	chr2B_683045739	TraesCS5A01G540800.1	8.17017e-11	2	10.0878	0.30103	inter-chromosomal
chr2B_688000000	chr5A_488000000	chr2B_687632557	TraesCS5A01G278400.1	9.1284e-10	2	9.03961	0.30103	inter-chromosomal
chr2B_689000000	chr5A_536000000	chr2B_689084135	TraesCS5A01G323700.1	5.44695e-10	2	9.26385	0.30103	inter-chromosomal
chr2B_689000000	chr7D_621000000	chr2B_689324853	TraesCS7D01G526000.2	9.44173e-19	2	18.0249	0.30103	inter-chromosomal
chr2B_692000000	chr2D_136000000	chr2D_136165914	TraesCS2B01G495000.1	1.33239e-17	2	16.8754	0.30103	inter-chromosomal
chr2B_707000000	chr7A_37000000	chr7A_36899960	TraesCS2B01G511600.1	3.50928e-10	2	9.45478	0.30103	inter-chromosomal
chr2B_707000000	chr4D_326000000	chr2B_707469162	TraesCS4D01G187300.1	1.27845e-10	2	9.89332	0.30103	inter-chromosomal
chr2B_73000000	chr7D_634000000	chr2B_72986866	TraesCS7D01G548000.1	6.31062e-14	2	13.1999	0.30103	inter-chromosomal
chr2B_732000000	chr3A_718000000	chr2B_732058045	TraesCS3A01G490700.1	1.89151e-11	2	10.7232	0.30103	inter-chromosomal
chr2B_732000000	chr5A_119000000	chr2B_732233458	TraesCS5A01G088900.1	1.33613e-11	2	10.8742	0.30103	inter-chromosomal
chr2B_743000000	chr6D_143000000	chr2B_742651008	TraesCS6D01G164200.2	4.46194e-10	2	9.35048	0.30103	inter-chromosomal
chr2B_743000000	chr5A_9000000	chr5A_9339423	TraesCS2B01G546000.2	3.59559e-12	2	11.4442	0.30103	inter-chromosomal
chr2B_747000000	chr5A_539000000	chr2B_746546127	TraesCS5A01G329800.1	1.10697e-12	2	11.9559	0.30103	inter-chromosomal
chr2B_748000000	chr3A_533000000	chr3A_532595146	TraesCS2B01G552400.1	3.81215e-10	2	9.41883	0.30103	inter-chromosomal
chr2B_750000000	chr5B_527000000	chr5B_527053332	TraesCS2B01G555600.1	5.95288e-10	2	9.22527	0.30103	inter-chromosomal
chr2B_753000000	chr3D_1000000	chr3D_775697	TraesCS2B01G558400.1	3.04967e-10	2	9.51575	0.30103	inter-chromosomal
chr2B_758000000	chr6B_705000000	chr2B_757879929	TraesCS6B01G438400.1	1.44488e-12	2	11.8402	0.30103	inter-chromosomal
chr2B_762000000	chr7A_149000000	chr7A_148511516	TraesCS2B01G571500.1	1.6908e-11	2	10.7719	0.30103	inter-chromosomal
chr2B_764000000	chr5D_497000000	chr2B_763877996	TraesCS5D01G446800.1	5.36543e-10	2	9.2704	0.30103	inter-chromosomal
chr2B_765000000	chr7D_5000000	chr2B_765016913	TraesCS7D01G010600.1	3.28566e-10	2	9.48338	0.30103	inter-chromosomal
chr2B_765000000	chr5A_678000000	chr2B_765063178	TraesCS5A01G514500.1	2.20106e-10	2	9.65737	0.30103	inter-chromosomal
chr2B_766000000	chr7A_163000000	chr2B_765918580	TraesCS7A01G200600.2	2.20375e-10	2	9.65684	0.30103	inter-chromosomal
chr2B_768000000	chr6A_466000000	chr2B_767889359	TraesCS6A01G251800.1	5.27544e-13	2	12.2777	0.30103	inter-chromosomal
chr2B_771000000	chr5B_711000000	chr5B_711254417	TraesCS2B01G583300.4	5.80006e-10	2	9.23657	0.30103	inter-chromosomal
chr2B_771000000	chr5B_711000000	chr5B_711270550	TraesCS2B01G583300.1	2.00987e-10	2	9.69683	0.30103	inter-chromosomal
chr2B_779000000	chr5A_109000000	chr5A_109273485	TraesCS2B01G594400.1	3.08277e-12	2	11.5111	0.30103	inter-chromosomal
chr2B_780000000	chr3A_535000000	chr2B_779840152	TraesCS3A01G300600.2	1.09034e-12	2	11.9624	0.30103	inter-chromosomal
chr2B_782000000	chr3D_528000000	chr2B_782025700	TraesCS3D01G416300.1	9.96131e-11	2	10.0017	0.30103	inter-chromosomal
chr2B_786000000	chr5D_160000000	chr2B_785633023	TraesCS5D01G118700.1	9.73583e-14	2	13.0116	0.30103	inter-chromosomal
chr2B_787000000	chr7D_427000000	chr2B_786519468	TraesCS7D01G334900.2	3.69389e-12	2	11.4325	0.30103	inter-chromosomal
chr2B_787000000	chr7B_51000000	chr2B_787157376	TraesCS7B01G050100.2	5.61055e-11	2	10.251	0.30103	inter-chromosomal
chr2B_790000000	chr3D_397000000	chr2B_789681503	TraesCS3D01G287700.1	1.61609e-11	2	10.7915	0.30103	inter-chromosomal
chr2B_793000000	chr6D_459000000	chr2B_793021691	TraesCS6D01G376200.1	4.51674e-11	2	10.3452	0.30103	inter-chromosomal
chr2B_793000000	chr3A_53000000	chr2B_793132285	TraesCS3A01G082500.1	6.85551e-12	2	11.164	0.30103	inter-chromosomal
chr2B_794000000	chr3D_5000000	chr2B_793701078	TraesCS3D01G014000.1	4.87356e-12	2	11.3122	0.30103	inter-chromosomal
chr2B_794000000	chr4A_633000000	chr2B_793701078	TraesCS4A01G359900.1	1.28226e-12	2	11.892	0.30103	inter-chromosomal
chr2B_794000000	chr3B_660000000	chr2B_794326446	TraesCS3B01G423000.1	4.46369e-11	2	10.3503	0.30103	inter-chromosomal
chr2B_794000000	chr5D_269000000	chr2B_794326446	TraesCS5D01G172300.1	2.60829e-11	2	10.5836	0.30103	inter-chromosomal
chr2B_795000000	chr3A_134000000	chr3A_133680891	TraesCS2B01G619900.1	2.76471e-12	2	11.5584	0.30103	inter-chromosomal
chr2B_798000000	chr7A_604000000	chr7A_604248989	TraesCS2B01G625000.1	5.87637e-10	2	9.23089	0.30103	inter-chromosomal
chr2B_799000000	chr7D_57000000	chr7D_56621175	TraesCS2B01G626600.1	2.10918e-10	2	9.67589	0.30103	inter-chromosomal
chr2B_799000000	chr7D_435000000	chr2B_799436231	TraesCS7D01G340200.1	3.66252e-11	2	10.4362	0.30103	inter-chromosomal
chr2B_800000000	chr5D_494000000	chr2B_800030217	TraesCS5D01G442300.2	2.0669e-11	2	10.6847	0.30103	inter-chromosomal
chr2B_800000000	chr7D_538000000	chr7D_538161301	TraesCS2B01G628900.1	9.38867e-10	2	9.0274	0.30103	inter-chromosomal
chr2B_800000000	chr4B_666000000	chr2B_800267714	TraesCS4B01G390100.1	1.78822e-11	2	10.7476	0.30103	inter-chromosomal
chr2B_90000000	chr2D_641000000	chr2D_641064573	TraesCS2B01G122300.1	5.69359e-11	2	10.2446	0.30103	inter-chromosomal
chr2B_90000000	chr2D_10000000	chr2B_90450486	TraesCS2D01G021900.1	2.19531e-10	2	9.6585	0.30103	inter-chromosomal
chr2B_92000000	chr7B_653000000	chr7B_653190889	TraesCS2B01G123900.1	1.03243e-09	2	8.98614	0.30103	inter-chromosomal
chr2D_10000000	chr6B_474000000	chr6B_474166924	TraesCS2D01G022900.1	6.89998e-12	2	11.1612	0.30103	inter-chromosomal
chr2D_105000000	chr4A_742000000	chr4A_742115471	TraesCS2D01G160800.1	1.50471e-10	2	9.82255	0.30103	inter-chromosomal
chr2D_106000000	chr6A_2000000	chr6A_2402582	TraesCS2D01G161300.1	2.03725e-10	2	9.69096	0.30103	inter-chromosomal
chr2D_124000000	chr7A_572000000	chr7A_572239404	TraesCS2D01G179600.3	5.59451e-10	2	9.25224	0.30103	inter-chromosomal
chr2D_146000000	chr6B_691000000	chr6B_691337287	TraesCS2D01G198400.1	3.29567e-10	2	9.48206	0.30103	inter-chromosomal
chr2D_16000000	chr6B_710000000	chr2D_16155202	TraesCS6B01G451100.1	8.45227e-19	2	18.073	0.30103	inter-chromosomal
chr2D_16000000	chr6A_133000000	chr2D_16178199	TraesCS6A01G149800.1	5.08233e-13	2	12.2939	0.30103	inter-chromosomal
chr2D_20000000	chr4A_622000000	chr2D_20191313	TraesCS4A01G340300.1	3.07739e-12	2	11.5118	0.30103	inter-chromosomal
chr2D_20000000	chr5A_384000000	chr2D_20372763	TraesCS5A01G184100.1	8.23661e-10	2	9.08425	0.30103	inter-chromosomal
chr2D_20000000	chr5B_20000000	chr2D_20372763	TraesCS5B01G020300.1	5.91777e-13	2	12.2278	0.30103	inter-chromosomal
chr2D_233000000	chr6B_712000000	chr6B_712123396	TraesCS2D01G236400.1	1.55991e-10	2	9.8069	0.30103	inter-chromosomal
chr2D_2000000	chr6B_653000000	chr6B_653186292	TraesCS2D01G004100.1	3.87727e-12	2	11.4115	0.30103	inter-chromosomal
chr2D_3000000	chr5B_684000000	chr5B_684086255	TraesCS2D01G005000.1	7.18123e-10	2	9.1438	0.30103	inter-chromosomal
chr2D_287000000	chr3A_563000000	chr3A_562789559	TraesCS2D01G246400.1	6.92722e-10	2	9.15944	0.30103	inter-chromosomal
chr2D_296000000	chr7B_667000000	chr7B_667373273	TraesCS2D01G249600.1	1.46577e-10	2	9.83393	0.30103	inter-chromosomal
chr2D_318000000	chr3B_734000000	chr3B_733897282	TraesCS2D01G260800.1	8.97183e-11	2	10.0471	0.30103	inter-chromosomal
chr2D_36000000	chr6B_283000000	chr6B_282987919	TraesCS2D01G082200.3	1.0418e-14	2	13.9822	0.30103	inter-chromosomal
chr2D_365000000	chr5B_703000000	chr5B_702893739	TraesCS2D01G286200.5	1.07689e-09	2	8.96783	0.30103	inter-chromosomal
chr2D_407000000	chr7B_692000000	chr7B_692337663	TraesCS2D01G317400.3	9.65634e-11	2	10.0152	0.30103	inter-chromosomal
chr2D_43000000	chr7B_653000000	chr7B_652611088	TraesCS2D01G090800.1	1.86979e-10	2	9.72821	0.30103	inter-chromosomal
chr2D_461000000	chr3A_0	chr3A_427670	TraesCS2D01G359300.1	3.79559e-23	2	22.4207	0.30103	inter-chromosomal
chr2D_517000000	chr5A_476000000	chr5A_476299330	TraesCS2D01G401700.1	2.22758e-11	2	10.6522	0.30103	inter-chromosomal
chr2D_545000000	chr5B_592000000	chr5B_591499751	TraesCS2D01G433100.1	4.47992e-12	2	11.3487	0.30103	inter-chromosomal
chr2D_570000000	chr7A_4000000	chr7A_3766772	TraesCS2D01G464300.1	8.2959e-16	2	15.0811	0.30103	inter-chromosomal
chr2D_572000000	chr6A_3000000	chr6A_3282463	TraesCS2D01G467200.1	1.13894e-10	2	9.9435	0.30103	inter-chromosomal
chr2D_580000000	chr6B_643000000	chr6B_643240160	TraesCS2D01G478500.2	1.5693e-10	2	9.80429	0.30103	inter-chromosomal
chr2D_585000000	chr7B_9000000	chr2D_584528360	TraesCS7B01G013000.1	4.15347e-11	2	10.3816	0.30103	inter-chromosomal
chr2D_587000000	chr7A_254000000	chr2D_586596148	TraesCS7A01G260900.1	1.18152e-19	2	18.9276	0.30103	inter-chromosomal
chr2D_590000000	chr7B_61000000	chr7B_61044997	TraesCS2D01G490600.1	3.57547e-11	2	10.4467	0.30103	inter-chromosomal
chr2D_590000000	chr7A_38000000	chr7A_37746585	TraesCS2D01G490700.1	1.11858e-10	2	9.95133	0.30103	inter-chromosomal
chr2D_590000000	chr7B_61000000	chr7B_61045027	TraesCS2D01G490700.1	5.72382e-15	2	14.2423	0.30103	inter-chromosomal
chr2D_591000000	chr5A_389000000	chr5A_389164995	TraesCS2D01G493400.1	1.7291e-20	2	19.7622	0.30103	inter-chromosomal
chr2D_597000000	chr7B_109000000	chr7B_108532872	TraesCS2D01G503000.1	2.38117e-10	2	9.62321	0.30103	inter-chromosomal
chr2D_600000000	chr7B_61000000	chr7B_61044997	TraesCS2D01G506600.1	5.25163e-12	2	11.2797	0.30103	inter-chromosomal
chr2D_601000000	chr6B_189000000	chr6B_188695522	TraesCS2D01G507100.1	2.0076e-10	2	9.69732	0.30103	inter-chromosomal
chr2D_601000000	chr3A_653000000	chr3A_653329508	TraesCS2D01G507700.1	5.12749e-10	2	9.2901	0.30103	inter-chromosomal
chr2D_603000000	chr4A_380000000	chr2D_602565570	TraesCS4A01G164500.1	7.49044e-10	2	9.12549	0.30103	inter-chromosomal
chr2D_609000000	chr6B_634000000	chr6B_633683622	TraesCS2D01G518200.1	2.08659e-12	2	11.6806	0.30103	inter-chromosomal
chr2D_62000000	chr6A_3000000	chr6A_3360579	TraesCS2D01G112300.1	1.40477e-10	2	9.85239	0.30103	inter-chromosomal
chr2D_636000000	chr6B_462000000	chr6B_461954206	TraesCS2D01G568300.1	1.53511e-11	2	10.8139	0.30103	inter-chromosomal
chr2D_638000000	chr5A_509000000	chr2D_638336731	TraesCS5A01G300200.1	8.28382e-10	2	9.08177	0.30103	inter-chromosomal
chr2D_638000000	chr6A_526000000	chr2D_638355808	TraesCS6A01G294100.1	5.26863e-11	2	10.2783	0.30103	inter-chromosomal
chr2D_642000000	chr5B_244000000	chr5B_243921173	TraesCS2D01G578900.1	9.69587e-12	2	11.0134	0.30103	inter-chromosomal
chr2D_643000000	chr6A_14000000	chr6A_14302314	TraesCS2D01G581700.1	7.37096e-10	2	9.13248	0.30103	inter-chromosomal
chr2D_644000000	chr6B_630000000	chr2D_644139118	TraesCS6B01G358900.1	9.63172e-10	2	9.0163	0.30103	inter-chromosomal
chr2D_646000000	chr7A_8000000	chr2D_645758120	TraesCS7A01G017500.1	5.26937e-10	2	9.27824	0.30103	inter-chromosomal
chr2D_649000000	chr5A_670000000	chr2D_648988764	TraesCS5A01G505000.1	8.10352e-10	2	9.09133	0.30103	inter-chromosomal
chr2D_650000000	chr6A_608000000	chr6A_608113065	TraesCS2D01G598200.1	4.11627e-12	2	11.3855	0.30103	inter-chromosomal
chr2D_1000000	chr4B_665000000	chr4B_665155734	TraesCS2D01G001300.1	6.48635e-10	2	9.188	0.30103	inter-chromosomal
chr2D_78000000	chr3D_3000000	chr3D_3182432	TraesCS2D01G132900.1	9.88459e-10	2	9.00504	0.30103	inter-chromosomal
chr2D_79000000	chr6A_606000000	chr6A_606074520	TraesCS2D01G135000.1	1.38984e-10	2	9.85704	0.30103	inter-chromosomal
chr2D_8000000	chr6A_618000000	chr6A_617929419	TraesCS2D01G016500.1	4.04006e-14	2	13.3936	0.30103	inter-chromosomal
chr2D_93000000	chr5A_510000000	chr5A_510187481	TraesCS2D01G150500.1	1.02492e-11	2	10.9893	0.30103	inter-chromosomal
chr2D_10000000	chr5A_96000000	chr2D_9928822	TraesCS5A01G078300.1	1.066e-50	2	49.9722	0.30103	inter-chromosomal
chr3A_114000000	chr6B_73000000	chr6B_73159764	TraesCS3A01G136900.1	1.7753e-10	2	9.75073	0.30103	inter-chromosomal
chr3A_1000000	chr4B_241000000	chr3A_1207812	TraesCS4B01G151300.1	9.64908e-14	2	13.0155	0.30103	inter-chromosomal
chr3A_13000000	chr7B_710000000	chr3A_12968204	TraesCS7B01G446900.3	2.78644e-10	2	9.55495	0.30103	inter-chromosomal
chr3A_13000000	chr5B_14000000	chr5B_14222544	TraesCS3A01G024600.1	7.89866e-10	2	9.10245	0.30103	inter-chromosomal
chr3A_136000000	chr5B_166000000	chr3A_136013026	TraesCS5B01G111300.2	6.82201e-12	2	11.1661	0.30103	inter-chromosomal
chr3A_138000000	chr6B_15000000	chr6B_15277150	TraesCS3A01G150500.1	1.07669e-09	2	8.96791	0.30103	inter-chromosomal
chr3A_138000000	chr6B_47000000	chr6B_46883933	TraesCS3A01G150500.1	6.15757e-11	2	10.2106	0.30103	inter-chromosomal
chr3A_0	chr7B_449000000	chr3A_183304	TraesCS7B01G241100.1	5.80101e-11	2	10.2365	0.30103	inter-chromosomal
chr3A_2000000	chr7D_612000000	chr3A_1900677	TraesCS7D01G507500.1	3.3227e-10	2	9.47851	0.30103	inter-chromosomal
chr3A_367000000	chr6B_562000000	chr6B_561656621	TraesCS3A01G207900.2	6.93579e-11	2	10.1589	0.30103	inter-chromosomal
chr3A_393000000	chr6A_1000000	chr6A_827612	TraesCS3A01G215200.1	3.8952e-11	2	10.4095	0.30103	inter-chromosomal
chr3A_438000000	chr3B_2000000	chr3B_2126676	TraesCS3A01G234400.3	3.74991e-12	2	11.426	0.30103	inter-chromosomal
chr3A_450000000	chr4A_742000000	chr3A_449511162	TraesCS4A01G495000.1	3.02253e-10	2	9.51963	0.30103	inter-chromosomal
chr3A_454000000	chr3D_3000000	chr3A_454421089	TraesCS3D01G009400.1	1.35196e-12	2	11.869	0.30103	inter-chromosomal
chr3A_471000000	chr4A_704000000	chr4A_703884187	TraesCS3A01G251600.2	2.27456e-10	2	9.6431	0.30103	inter-chromosomal
chr3A_471000000	chr4A_744000000	chr4A_743948970	TraesCS3A01G251600.1	6.67042e-12	2	11.1758	0.30103	inter-chromosomal
chr3A_483000000	chr5D_500000000	chr3A_482689938	TraesCS5D01G452000.1	2.19754e-10	2	9.65806	0.30103	inter-chromosomal
chr3A_505000000	chr5D_539000000	chr5D_539053582	TraesCS3A01G275600.1	3.07248e-12	2	11.5125	0.30103	inter-chromosomal
chr3A_531000000	chr3D_12000000	chr3A_531005921	TraesCS3D01G033600.1	6.27297e-12	2	11.2025	0.30103	inter-chromosomal
chr3A_535000000	chr6B_706000000	chr3A_534991087	TraesCS6B01G441800.1	8.75059e-10	2	9.05796	0.30103	inter-chromosomal
chr3A_540000000	chr4B_252000000	chr3A_539526970	TraesCS4B01G152400.1	9.81275e-10	2	9.00821	0.30103	inter-chromosomal
chr3A_557000000	chr4B_4000000	chr4B_3833434	TraesCS3A01G315600.1	1.20194e-13	2	12.9201	0.30103	inter-chromosomal
chr3A_562000000	chr4D_4000000	chr4D_3717386	TraesCS3A01G319500.1	1.10576e-12	2	11.9563	0.30103	inter-chromosomal
chr3A_562000000	chr3B_522000000	chr3A_562101848	TraesCS3B01G322200.1	6.12902e-10	2	9.21261	0.30103	inter-chromosomal
chr3A_562000000	chr7D_631000000	chr3A_562101848	TraesCS7D01G541100.2	1.41314e-11	2	10.8498	0.30103	inter-chromosomal
chr3A_572000000	chr3B_24000000	chr3B_23690327	TraesCS3A01G327300.1	3.13276e-10	2	9.50407	0.30103	inter-chromosomal
chr3A_598000000	chr6B_463000000	chr3A_597826543	TraesCS6B01G258200.1	9.10796e-10	2	9.04058	0.30103	inter-chromosomal
chr3A_604000000	chr4A_719000000	chr4A_718618394	TraesCS3A01G356000.1	7.82412e-11	2	10.1066	0.30103	inter-chromosomal
chr3A_629000000	chr6B_680000000	chr6B_679849590	TraesCS3A01G379800.1	1.90579e-10	2	9.71992	0.30103	inter-chromosomal
chr3A_645000000	chr6D_471000000	chr6D_470633278	TraesCS3A01G397900.1	1.71657e-11	2	10.7653	0.30103	inter-chromosomal
chr3A_660000000	chr5B_462000000	chr3A_659630255	TraesCS5B01G276500.1	1.93388e-13	2	12.7136	0.30103	inter-chromosomal
chr3A_662000000	chr3D_6000000	chr3A_661838752	TraesCS3D01G017500.1	7.5153e-11	2	10.1241	0.30103	inter-chromosomal
chr3A_666000000	chr3B_2000000	chr3A_666011275	TraesCS3B01G003200.2	5.32095e-11	2	10.274	0.30103	inter-chromosomal
chr3A_70000000	chr7A_736000000	chr3A_69637917	TraesCS7A01G566400.1	2.94064e-12	2	11.5316	0.30103	inter-chromosomal
chr3A_704000000	chr5B_624000000	chr3A_703835559	TraesCS5B01G451900.1	4.22099e-10	2	9.37459	0.30103	inter-chromosomal
chr3A_711000000	chr5D_8000000	chr3A_710972330	TraesCS5D01G013900.1	2.06384e-10	2	9.68532	0.30103	inter-chromosomal
chr3A_713000000	chr4B_10000000	chr4B_9995625	TraesCS3A01G481600.1	3.87962e-12	2	11.4112	0.30103	inter-chromosomal
chr3A_722000000	chr3D_514000000	chr3A_722305852	TraesCS3D01G398900.1	6.93178e-10	2	9.15916	0.30103	inter-chromosomal
chr3A_722000000	chr3D_514000000	chr3A_722305852	TraesCS3D01G399000.1	5.57225e-10	2	9.25397	0.30103	inter-chromosomal
chr3A_747000000	chr7B_553000000	chr7B_552702671	TraesCS3A01G535700.1	3.14983e-10	2	9.50171	0.30103	inter-chromosomal
chr3A_9000000	chr6B_459000000	chr6B_458508579	TraesCS3A01G011900.1	4.16297e-10	2	9.3806	0.30103	inter-chromosomal
chr3B_103000000	chr6A_460000000	chr3B_103039513	TraesCS6A01G247900.1	2.87063e-12	2	11.542	0.30103	inter-chromosomal
chr3B_11000000	chr6D_2000000	chr3B_10724772	TraesCS6D01G004800.2	1.9226e-10	2	9.71611	0.30103	inter-chromosomal
chr3B_108000000	chr5B_490000000	chr3B_107605790	TraesCS5B01G305600.1	6.57274e-13	2	12.1823	0.30103	inter-chromosomal
chr3B_109000000	chr5D_311000000	chr3B_109092431	TraesCS5D01G205300.1	1.88091e-10	2	9.72563	0.30103	inter-chromosomal
chr3B_114000000	chr4D_252000000	chr3B_113983404	TraesCS4D01G162900.1	4.05484e-10	2	9.39203	0.30103	inter-chromosomal
chr3B_12000000	chr6A_91000000	chr3B_11867519	TraesCS6A01G119700.2	3.03351e-10	2	9.51805	0.30103	inter-chromosomal
chr3B_138000000	chr4D_326000000	chr3B_137747843	TraesCS4D01G187300.1	1.72528e-11	2	10.7631	0.30103	inter-chromosomal
chr3B_141000000	chr7D_269000000	chr3B_140992790	TraesCS7D01G278600.1	5.92584e-10	2	9.22725	0.30103	inter-chromosomal
chr3B_160000000	chr7D_614000000	chr3B_159533896	TraesCS7D01G510900.1	2.28104e-10	2	9.64187	0.30103	inter-chromosomal
chr3B_169000000	chr4A_125000000	chr3B_169185322	TraesCS4A01G107900.1	4.9685e-10	2	9.30377	0.30103	inter-chromosomal
chr3B_169000000	chr7D_620000000	chr3B_169258904	TraesCS7D01G523200.2	2.45506e-10	2	9.60994	0.30103	inter-chromosomal
chr3B_170000000	chr3D_116000000	chr3B_169621454	TraesCS3D01G151300.1	1.12903e-42	2	41.9473	0.30103	inter-chromosomal
chr3B_191000000	chr7A_37000000	chr7A_36630922	TraesCS3B01G181800.1	4.33148e-10	2	9.36336	0.30103	inter-chromosomal
chr3B_211000000	chr5B_589000000	chr3B_210607687	TraesCS5B01G415200.1	4.18889e-11	2	10.3779	0.30103	inter-chromosomal
chr3B_22000000	chr3D_68000000	chr3B_21879782	TraesCS3D01G114100.1	2.5299e-10	2	9.5969	0.30103	inter-chromosomal
chr3B_221000000	chr4D_186000000	chr3B_220625443	TraesCS4D01G152600.1	2.89657e-10	2	9.53812	0.30103	inter-chromosomal
chr3B_22000000	chr3D_199000000	chr3B_22201224	TraesCS3D01G196600.2	2.3847e-11	2	10.6226	0.30103	inter-chromosomal
chr3B_285000000	chr7A_18000000	chr7A_17635909	TraesCS3B01G222800.1	7.53296e-11	2	10.123	0.30103	inter-chromosomal
chr3B_366000000	chr4A_724000000	chr4A_723812600	TraesCS3B01G234200.1	1.88679e-10	2	9.72428	0.30103	inter-chromosomal
chr3B_368000000	chr6B_453000000	chr6B_452618304	TraesCS3B01G235200.1	2.66337e-11	2	10.5746	0.30103	inter-chromosomal
chr3B_368000000	chr6B_5000000	chr6B_4878502	TraesCS3B01G235200.1	6.97488e-11	2	10.1565	0.30103	inter-chromosomal
chr3B_4000000	chr7A_589000000	chr7A_589366257	TraesCS3B01G007400.1	6.61292e-22	2	21.1796	0.30103	inter-chromosomal
chr3B_411000000	chr7A_108000000	chr7A_107917580	TraesCS3B01G254700.1	7.6489e-12	2	11.1164	0.30103	inter-chromosomal
chr3B_5000000	chr5D_521000000	chr3B_4553549	TraesCS5D01G485800.1	6.1777e-11	2	10.2092	0.30103	inter-chromosomal
chr3B_5000000	chr7A_130000000	chr3B_4553549	TraesCS7A01G176800.1	4.28869e-11	2	10.3677	0.30103	inter-chromosomal
chr3B_5000000	chr5B_651000000	chr5B_650545586	TraesCS3B01G010000.1	9.97137e-10	2	9.00125	0.30103	inter-chromosomal
chr3B_5000000	chr5B_380000000	chr3B_4710407	TraesCS5B01G209900.1	1.41037e-11	2	10.8507	0.30103	inter-chromosomal
chr3B_497000000	chr6D_472000000	chr3B_497432834	TraesCS6D01G403400.3	3.26966e-11	2	10.4855	0.30103	inter-chromosomal
chr3B_52000000	chr4D_295000000	chr3B_52434967	TraesCS4D01G170100.2	5.19338e-19	2	18.2845	0.30103	inter-chromosomal
chr3B_545000000	chr6A_2000000	chr3B_545021201	TraesCS6A01G003800.1	5.38814e-10	2	9.26856	0.30103	inter-chromosomal
chr3B_564000000	chr4D_83000000	chr3B_564315396	TraesCS4D01G105000.1	6.07995e-11	2	10.2161	0.30103	inter-chromosomal
chr3B_572000000	chr6A_528000000	chr3B_571820224	TraesCS6A01G294500.1	2.66678e-17	2	16.574	0.30103	inter-chromosomal
chr3B_582000000	chr5A_172000000	chr3B_581685954	TraesCS5A01G106000.1	6.14708e-11	2	10.2113	0.30103	inter-chromosomal
chr3B_587000000	chr4D_268000000	chr3B_586541999	TraesCS4D01G164800.3	2.31666e-14	2	13.6351	0.30103	inter-chromosomal
chr3B_593000000	chr5A_481000000	chr5A_481212128	TraesCS3B01G376800.1	1.97821e-12	2	11.7037	0.30103	inter-chromosomal
chr3B_611000000	chr6A_574000000	chr6A_574261905	TraesCS3B01G388100.1	2.28887e-12	2	11.6404	0.30103	inter-chromosomal
chr3B_614000000	chr7B_710000000	chr7B_709554708	TraesCS3B01G389800.1	4.36526e-11	2	10.36	0.30103	inter-chromosomal
chr3B_617000000	chr4D_51000000	chr3B_617370778	TraesCS4D01G076800.1	2.87704e-10	2	9.54105	0.30103	inter-chromosomal
chr3B_630000000	chr7A_513000000	chr3B_629795028	TraesCS7A01G350300.1	5.27594e-10	2	9.2777	0.30103	inter-chromosomal
chr3B_6000000	chr5A_513000000	chr3B_6336846	TraesCS5A01G304500.1	1.50862e-10	2	9.82142	0.30103	inter-chromosomal
chr3B_660000000	chr6A_47000000	chr6A_46597007	TraesCS3B01G423000.1	2.1106e-10	2	9.67559	0.30103	inter-chromosomal
chr3B_660000000	chr6D_458000000	chr6D_457577526	TraesCS3B01G423000.1	3.37701e-10	2	9.47147	0.30103	inter-chromosomal
chr3B_660000000	chr7D_628000000	chr7D_628225476	TraesCS3B01G423000.1	1.53244e-11	2	10.8146	0.30103	inter-chromosomal
chr3B_662000000	chr5A_668000000	chr5A_667726569	TraesCS3B01G424300.1	2.35799e-10	2	9.62746	0.30103	inter-chromosomal
chr3B_669000000	chr4D_44000000	chr3B_668813145	TraesCS4D01G068900.1	3.62574e-12	2	11.4406	0.30103	inter-chromosomal
chr3B_727000000	chr5D_388000000	chr3B_727464214	TraesCS5D01G289900.1	8.75399e-10	2	9.05779	0.30103	inter-chromosomal
chr3B_729000000	chr5A_239000000	chr3B_729038632	TraesCS5A01G116400.1	3.56523e-13	2	12.4479	0.30103	inter-chromosomal
chr3B_729000000	chr7D_370000000	chr3B_729038632	TraesCS7D01G295400.2	1.22441e-10	2	9.91207	0.30103	inter-chromosomal
chr3B_730000000	chr5A_503000000	chr3B_729977866	TraesCS5A01G292400.1	2.75438e-15	2	14.56	0.30103	inter-chromosomal
chr3B_743000000	chr7A_618000000	chr3B_742820222	TraesCS7A01G425200.1	1.38558e-10	2	9.85837	0.30103	inter-chromosomal
chr3B_759000000	chr7A_534000000	chr3B_758718207	TraesCS7A01G360800.1	2.90439e-13	2	12.5369	0.30103	inter-chromosomal
chr3B_761000000	chr5A_154000000	chr5A_153576381	TraesCS3B01G517800.1	1.00042e-09	2	8.99982	0.30103	inter-chromosomal
chr3B_767000000	chr3D_574000000	chr3B_767297329	TraesCS3D01G472200.1	7.21502e-10	2	9.14176	0.30103	inter-chromosomal
chr3B_768000000	chr6D_4000000	chr6D_3983059	TraesCS3B01G525800.1	8.15685e-10	2	9.08848	0.30103	inter-chromosomal
chr3B_775000000	chr4A_125000000	chr3B_774814369	TraesCS4A01G107700.1	1.48019e-12	2	11.8297	0.30103	inter-chromosomal
chr3B_779000000	chr4A_195000000	chr4A_195454089	TraesCS3B01G539900.1	1.03865e-12	2	11.9835	0.30103	inter-chromosomal
chr3B_780000000	chr7A_626000000	chr7A_625633003	TraesCS3B01G541300.1	3.64214e-12	2	11.4386	0.30103	inter-chromosomal
chr3B_787000000	chr5D_222000000	chr3B_786599144	TraesCS5D01G139300.1	5.25063e-10	2	9.27979	0.30103	inter-chromosomal
chr3B_798000000	chr5D_250000000	chr5D_250384598	TraesCS3B01G565200.1	1.19387e-10	2	9.92304	0.30103	inter-chromosomal
chr3B_798000000	chr7A_640000000	chr7A_639592667	TraesCS3B01G566600.1	8.49198e-10	2	9.07099	0.30103	inter-chromosomal
chr3B_8000000	chr5A_249000000	chr3B_8004708	TraesCS5A01G119300.2	8.97053e-10	2	9.04718	0.30103	inter-chromosomal
chr3B_810000000	chr7A_146000000	chr7A_146473591	TraesCS3B01G581200.1	1.04949e-09	2	8.97902	0.30103	inter-chromosomal
chr3B_820000000	chr5B_4000000	chr3B_820467215	TraesCS5B01G002600.2	3.5002e-11	2	10.4559	0.30103	inter-chromosomal
chr3B_823000000	chr6A_606000000	chr6A_606095898	TraesCS3B01G604000.1	4.75731e-10	2	9.32264	0.30103	inter-chromosomal
chr3B_824000000	chr6A_502000000	chr3B_823764146	TraesCS6A01G275200.3	2.55744e-10	2	9.59219	0.30103	inter-chromosomal
chr3B_824000000	chr4D_8000000	chr3B_823997562	TraesCS4D01G016800.1	1.49866e-16	2	15.8243	0.30103	inter-chromosomal
chr3B_830000000	chr7A_610000000	chr7A_610412552	TraesCS3B01G612400.1	2.8355e-10	2	9.54737	0.30103	inter-chromosomal
chr3B_83000000	chr3D_607000000	chr3B_83331953	TraesCS3D01G530400.1	4.69255e-10	2	9.32859	0.30103	inter-chromosomal
chr3B_84000000	chr5A_475000000	chr5A_475293233	TraesCS3B01G116600.1	2.47559e-20	2	19.6063	0.30103	inter-chromosomal
chr3B_9000000	chr6B_130000000	chr6B_130324452	TraesCS3B01G021600.2	6.78169e-10	2	9.16866	0.30103	inter-chromosomal
chr3D_16000000	chr7A_626000000	chr7A_625544798	TraesCS3D01G041500.1	6.17455e-12	2	11.2094	0.30103	inter-chromosomal
chr3D_16000000	chr7B_16000000	chr7B_15921385	TraesCS3D01G041500.1	2.48286e-10	2	9.60505	0.30103	inter-chromosomal
chr3D_21000000	chr4B_300000000	chr3D_20869388	TraesCS4B01G157700.1	7.79994e-10	2	9.10791	0.30103	inter-chromosomal
chr3D_3000000	chr5B_604000000	chr3D_2802167	TraesCS5B01G427400.2	3.23932e-13	2	12.4895	0.30103	inter-chromosomal
chr3D_3000000	chr6A_205000000	chr3D_2802193	TraesCS6A01G181000.1	6.06347e-12	2	11.2173	0.30103	inter-chromosomal
chr3D_3000000	chr5B_499000000	chr5B_498500685	TraesCS3D01G008800.1	3.59532e-17	2	16.4443	0.30103	inter-chromosomal
chr3D_306000000	chr5A_2000000	chr5A_1758416	TraesCS3D01G224600.1	5.02139e-10	2	9.29918	0.30103	inter-chromosomal
chr3D_3000000	chr4B_188000000	chr3D_3300007	TraesCS4B01G142400.1	2.98105e-14	2	13.5256	0.30103	inter-chromosomal
chr3D_343000000	chr5B_388000000	chr3D_342520826	TraesCS5B01G214700.1	6.01496e-13	2	12.2208	0.30103	inter-chromosomal
chr3D_379000000	chr4B_11000000	chr4B_11454020	TraesCS3D01G272900.1	2.3855e-10	2	9.62242	0.30103	inter-chromosomal
chr3D_427000000	chr4A_735000000	chr3D_427451921	TraesCS4A01G476500.1	2.59723e-10	2	9.58549	0.30103	inter-chromosomal
chr3D_456000000	chr7B_606000000	chr7B_606365633	TraesCS3D01G344000.1	1.06918e-09	2	8.97095	0.30103	inter-chromosomal
chr3D_514000000	chr7B_711000000	chr7B_710734218	TraesCS3D01G398800.2	1.73911e-10	2	9.75967	0.30103	inter-chromosomal
chr3D_514000000	chr7B_711000000	chr7B_710734218	TraesCS3D01G399200.1	9.434e-11	2	10.0253	0.30103	inter-chromosomal
chr3D_514000000	chr6A_2000000	chr6A_1983496	TraesCS3D01G399300.2	4.25177e-12	2	11.3714	0.30103	inter-chromosomal
chr3D_515000000	chr6A_2000000	chr6A_2143111	TraesCS3D01G399500.2	1.22477e-11	2	10.9119	0.30103	inter-chromosomal
chr3D_517000000	chr4B_661000000	chr4B_660670026	TraesCS3D01G403300.1	4.66446e-12	2	11.3312	0.30103	inter-chromosomal
chr3D_523000000	chr5A_271000000	chr5A_270829137	TraesCS3D01G409800.1	2.34948e-10	2	9.62903	0.30103	inter-chromosomal
chr3D_524000000	chr6A_16000000	chr6A_16441289	TraesCS3D01G410300.2	5.44992e-10	2	9.26361	0.30103	inter-chromosomal
chr3D_528000000	chr7B_694000000	chr7B_693658624	TraesCS3D01G417000.1	1.31809e-10	2	9.88005	0.30103	inter-chromosomal
chr3D_531000000	chr4A_438000000	chr4A_438396760	TraesCS3D01G418400.6	2.46805e-10	2	9.60765	0.30103	inter-chromosomal
chr3D_533000000	chr7B_694000000	chr7B_693658624	TraesCS3D01G420400.1	2.02505e-13	2	12.6936	0.30103	inter-chromosomal
chr3D_540000000	chr7B_694000000	chr7B_693658624	TraesCS3D01G426600.1	6.38831e-10	2	9.19461	0.30103	inter-chromosomal
chr3D_540000000	chr7B_694000000	chr7B_693658624	TraesCS3D01G426800.1	6.75971e-11	2	10.1701	0.30103	inter-chromosomal
chr3D_544000000	chr7B_694000000	chr7B_693658624	TraesCS3D01G428900.1	4.70618e-14	2	13.3273	0.30103	inter-chromosomal
chr3D_544000000	chr7B_694000000	chr7B_693658624	TraesCS3D01G429200.1	6.33861e-11	2	10.198	0.30103	inter-chromosomal
chr3D_544000000	chr7B_694000000	chr7B_693661829	TraesCS3D01G429500.1	7.30258e-10	2	9.13652	0.30103	inter-chromosomal
chr3D_553000000	chr5B_398000000	chr5B_398357310	TraesCS3D01G443500.1	7.36125e-10	2	9.13305	0.30103	inter-chromosomal
chr3D_561000000	chr7B_694000000	chr7B_693658624	TraesCS3D01G455100.1	8.00592e-11	2	10.0966	0.30103	inter-chromosomal
chr3D_563000000	chr7B_694000000	chr7B_693661829	TraesCS3D01G457400.1	1.62811e-11	2	10.7883	0.30103	inter-chromosomal
chr3D_563000000	chr7B_711000000	chr7B_710961928	TraesCS3D01G457400.1	5.70073e-12	2	11.2441	0.30103	inter-chromosomal
chr3D_563000000	chr7B_711000000	chr7B_710734218	TraesCS3D01G457500.3	7.39963e-10	2	9.13079	0.30103	inter-chromosomal
chr3D_566000000	chr7B_694000000	chr7B_693658624	TraesCS3D01G462100.3	3.67818e-10	2	9.43437	0.30103	inter-chromosomal
chr3D_570000000	chr7B_709000000	chr7B_708556110	TraesCS3D01G466100.1	9.29946e-11	2	10.0315	0.30103	inter-chromosomal
chr3D_576000000	chr6B_5000000	chr6B_4874347	TraesCS3D01G475400.2	1.70801e-10	2	9.76751	0.30103	inter-chromosomal
chr3D_577000000	chr5B_601000000	chr5B_601230598	TraesCS3D01G476600.1	5.82616e-11	2	10.2346	0.30103	inter-chromosomal
chr3D_581000000	chr7A_108000000	chr7A_107917131	TraesCS3D01G483000.1	1.05314e-11	2	10.9775	0.30103	inter-chromosomal
chr3D_585000000	chr7B_337000000	chr7B_336659948	TraesCS3D01G491400.1	2.48659e-10	2	9.6044	0.30103	inter-chromosomal
chr3D_614000000	chr4A_347000000	chr4A_347401018	TraesCS3D01G543500.1	9.49353e-13	2	12.0226	0.30103	inter-chromosomal
chr3D_615000000	chr5A_391000000	chr5A_390565945	TraesCS3D01G545700.1	4.24164e-10	2	9.37247	0.30103	inter-chromosomal
chr3D_64000000	chr5B_0	chr5B_16191	TraesCS3D01G110700.1	4.47837e-10	2	9.34888	0.30103	inter-chromosomal
chr3D_70000000	chr4B_640000000	chr4B_640020978	TraesCS3D01G116800.1	2.82259e-11	2	10.5494	0.30103	inter-chromosomal
chr3D_1000000	chr5A_689000000	chr3D_773159	TraesCS5A01G528900.1	4.1602e-15	2	14.3809	0.30103	inter-chromosomal
chr3D_1000000	chr7D_175000000	chr3D_775697	TraesCS7D01G215100.1	6.79587e-13	2	12.1678	0.30103	inter-chromosomal
chr4A_111000000	chr6B_720000000	chr6B_719676696	TraesCS4A01G098600.2	3.28933e-10	2	9.48289	0.30103	inter-chromosomal
chr4A_133000000	chr7B_111000000	chr7B_110811970	TraesCS4A01G109300.1	4.65943e-12	2	11.3317	0.30103	inter-chromosomal
chr4A_372000000	chr6B_0	chr6B_262461	TraesCS4A01G163700.1	7.54967e-10	2	9.12207	0.30103	inter-chromosomal
chr4A_381000000	chr4B_657000000	chr4B_656681396	TraesCS4A01G164600.2	4.76795e-10	2	9.32167	0.30103	inter-chromosomal
chr4A_579000000	chr7B_246000000	chr4A_579369183	TraesCS7B01G174800.1	3.40587e-12	2	11.4678	0.30103	inter-chromosomal
chr4A_59000000	chr6D_73000000	chr4A_58572127	TraesCS6D01G108500.1	1.27142e-13	2	12.8957	0.30103	inter-chromosomal
chr4A_621000000	chr4D_209000000	chr4A_621121364	TraesCS4D01G155900.1	4.19182e-18	2	17.3776	0.30103	inter-chromosomal
chr4A_626000000	chr4B_585000000	chr4A_626189843	TraesCS4B01G298900.1	6.08516e-10	2	9.21573	0.30103	inter-chromosomal
chr4A_641000000	chr5D_548000000	chr5D_548100140	TraesCS4A01G369300.1	4.66775e-10	2	9.33089	0.30103	inter-chromosomal
chr4A_645000000	chr6B_288000000	chr6B_287920012	TraesCS4A01G371600.1	7.89183e-12	2	11.1028	0.30103	inter-chromosomal
chr4A_671000000	chr6A_99000000	chr6A_98982959	TraesCS4A01G395700.1	4.58367e-10	2	9.33879	0.30103	inter-chromosomal
chr4A_671000000	chr6A_99000000	chr6A_99420447	TraesCS4A01G395900.1	1.04343e-10	2	9.98154	0.30103	inter-chromosomal
chr4A_686000000	chr6D_422000000	chr4A_685744330	TraesCS6D01G312900.1	4.7498e-13	2	12.3233	0.30103	inter-chromosomal
chr4A_724000000	chr6A_385000000	chr4A_724212464	TraesCS6A01G211600.1	2.73413e-10	2	9.56318	0.30103	inter-chromosomal
chr4A_735000000	chr5D_450000000	chr4A_734988553	TraesCS5D01G379200.1	5.83425e-11	2	10.234	0.30103	inter-chromosomal
chr4A_739000000	chr4D_339000000	chr4A_739302234	TraesCS4D01G195100.1	8.49171e-11	2	10.071	0.30103	inter-chromosomal
chr4A_740000000	chr5A_546000000	chr4A_739681968	TraesCS5A01G338100.1	2.57146e-11	2	10.5898	0.30103	inter-chromosomal
chr4A_740000000	chr7A_572000000	chr4A_739681968	TraesCS7A01G394100.1	5.31668e-10	2	9.27436	0.30103	inter-chromosomal
chr4A_743000000	chr7A_546000000	chr4A_742582221	TraesCS7A01G372600.1	1.32199e-12	2	11.8788	0.30103	inter-chromosomal
chr4A_744000000	chr5B_388000000	chr5B_388247322	TraesCS4A01G498000.1	2.42521e-10	2	9.61525	0.30103	inter-chromosomal
chr4A_744000000	chr5A_67000000	chr4A_743953739	TraesCS5A01G062100.1	1.62937e-20	2	19.788	0.30103	inter-chromosomal
chr4B_13000000	chr7B_497000000	chr7B_496984503	TraesCS4B01G018400.1	2.92643e-11	2	10.5337	0.30103	inter-chromosomal
chr4B_150000000	chr7A_540000000	chr4B_149788008	TraesCS7A01G366100.1	5.00279e-11	2	10.3008	0.30103	inter-chromosomal
chr4B_216000000	chr7B_732000000	chr7B_732431187	TraesCS4B01G148600.1	9.81897e-12	2	11.0079	0.30103	inter-chromosomal
chr4B_223000000	chr7D_604000000	chr7D_603835056	TraesCS4B01G149800.1	1.21252e-11	2	10.9163	0.30103	inter-chromosomal
chr4B_318000000	chr7B_748000000	chr7B_747529770	TraesCS4B01G161500.2	4.5067e-10	2	9.34614	0.30103	inter-chromosomal
chr4B_324000000	chr6A_550000000	chr6A_550080352	TraesCS4B01G162000.1	1.05225e-11	2	10.9779	0.30103	inter-chromosomal
chr4B_330000000	chr6A_551000000	chr6A_550645447	TraesCS4B01G162900.1	5.77657e-10	2	9.23833	0.30103	inter-chromosomal
chr4B_333000000	chr6A_22000000	chr6A_22245561	TraesCS4B01G163200.1	7.88617e-10	2	9.10313	0.30103	inter-chromosomal
chr4B_445000000	chr6A_26000000	chr6A_25634992	TraesCS4B01G208300.1	1.55881e-10	2	9.80721	0.30103	inter-chromosomal
chr4B_445000000	chr6A_26000000	chr6A_25634992	TraesCS4B01G208400.1	1.65413e-14	2	13.7814	0.30103	inter-chromosomal
chr4B_445000000	chr7A_598000000	chr7A_597994731	TraesCS4B01G208400.1	2.10007e-11	2	10.6778	0.30103	inter-chromosomal
chr4B_461000000	chr6B_32000000	chr6B_31777376	TraesCS4B01G219100.1	2.23779e-11	2	10.6502	0.30103	inter-chromosomal
chr4B_563000000	chr6A_604000000	chr6A_604196842	TraesCS4B01G280000.1	2.52152e-12	2	11.5983	0.30103	inter-chromosomal
chr4B_569000000	chr6A_515000000	chr4B_568608555	TraesCS6A01G284000.1	2.30601e-11	2	10.6371	0.30103	inter-chromosomal
chr4B_576000000	chr7D_612000000	chr4B_575530859	TraesCS7D01G507600.1	5.94648e-11	2	10.2257	0.30103	inter-chromosomal
chr4B_633000000	chr5B_170000000	chr4B_633295343	TraesCS5B01G111800.1	5.11294e-11	2	10.2913	0.30103	inter-chromosomal
chr4B_645000000	chr6D_2000000	chr4B_644677001	TraesCS6D01G004800.2	7.15278e-11	2	10.1455	0.30103	inter-chromosomal
chr4B_645000000	chr7A_608000000	chr7A_608253562	TraesCS4B01G352700.1	1.07076e-09	2	8.97031	0.30103	inter-chromosomal
chr4B_652000000	chr5A_488000000	chr5A_487539534	TraesCS4B01G364100.1	9.14591e-10	2	9.03877	0.30103	inter-chromosomal
chr4B_655000000	chr6A_579000000	chr4B_654802892	TraesCS6A01G345400.1	9.50526e-10	2	9.02204	0.30103	inter-chromosomal
chr4B_661000000	chr6A_61000000	chr6A_61390301	TraesCS4B01G379100.1	7.69291e-11	2	10.1139	0.30103	inter-chromosomal
chr4B_665000000	chr7D_407000000	chr4B_665452847	TraesCS7D01G318300.1	5.56494e-10	2	9.25454	0.30103	inter-chromosomal
chr4B_668000000	chr5D_316000000	chr4B_668408930	TraesCS5D01G209100.1	2.09882e-10	2	9.67802	0.30103	inter-chromosomal
chr4B_672000000	chr5D_253000000	chr4B_671616912	TraesCS5D01G162200.1	6.93247e-12	2	11.1591	0.30103	inter-chromosomal
chr4B_89000000	chr6D_453000000	chr6D_453168708	TraesCS4B01G088200.1	6.9497e-10	2	9.15803	0.30103	inter-chromosomal
chr4D_1000000	chr7B_741000000	chr7B_741237589	TraesCS4D01G002200.1	3.37777e-10	2	9.47137	0.30103	inter-chromosomal
chr4D_129000000	chr5B_547000000	chr5B_547100380	TraesCS4D01G142800.1	2.01586e-14	2	13.6955	0.30103	inter-chromosomal
chr4D_149000000	chr7B_614000000	chr7B_614218340	TraesCS4D01G148600.1	1.0423e-09	2	8.98201	0.30103	inter-chromosomal
chr4D_173000000	chr6D_471000000	chr6D_470633278	TraesCS4D01G151000.1	7.90387e-12	2	11.1022	0.30103	inter-chromosomal
chr4D_276000000	chr5A_677000000	chr5A_676812971	TraesCS4D01G165700.3	4.37454e-10	2	9.35907	0.30103	inter-chromosomal
chr4D_307000000	chr6A_585000000	chr6A_584961921	TraesCS4D01G176800.1	2.06283e-10	2	9.68554	0.30103	inter-chromosomal
chr4D_339000000	chr7A_20000000	chr7A_19594836	TraesCS4D01G195100.1	6.90997e-15	2	14.1605	0.30103	inter-chromosomal
chr4D_35000000	chr7A_625000000	chr7A_624979312	TraesCS4D01G058400.2	4.1211e-17	2	16.385	0.30103	inter-chromosomal
chr4D_4000000	chr6A_425000000	chr4D_3717386	TraesCS6A01G225900.1	1.45344e-10	2	9.8376	0.30103	inter-chromosomal
chr4D_374000000	chr6B_42000000	chr4D_374039889	TraesCS6B01G062600.1	7.2596e-10	2	9.13909	0.30103	inter-chromosomal
chr4D_437000000	chr6A_5000000	chr6A_5130647	TraesCS4D01G266400.1	6.30356e-10	2	9.20041	0.30103	inter-chromosomal
chr4D_455000000	chr6B_677000000	chr6B_676735285	TraesCS4D01G283600.2	1.01799e-11	2	10.9923	0.30103	inter-chromosomal
chr4D_459000000	chr7A_21000000	chr7A_21351643	TraesCS4D01G287200.1	2.33611e-11	2	10.6315	0.30103	inter-chromosomal
chr4D_50000000	chr5B_479000000	chr5B_478672618	TraesCS4D01G075300.1	9.28029e-13	2	12.0324	0.30103	inter-chromosomal
chr4D_54000000	chr6B_568000000	chr6B_567609707	TraesCS4D01G079600.2	1.69815e-10	2	9.77002	0.30103	inter-chromosomal
chr4D_77000000	chr7B_680000000	chr7B_680013208	TraesCS4D01G099600.1	4.65664e-11	2	10.3319	0.30103	inter-chromosomal
chr4D_8000000	chr7A_607000000	chr7A_606579683	TraesCS4D01G017700.2	2.48526e-12	2	11.6046	0.30103	inter-chromosomal
chr4D_82000000	chr6A_603000000	chr6A_602623978	TraesCS4D01G102800.1	1.69241e-12	2	11.7715	0.30103	inter-chromosomal
chr5A_132000000	chr7D_118000000	chr7D_117879440	TraesCS5A01G094600.1	1.02769e-09	2	8.98814	0.30103	inter-chromosomal
chr5A_19000000	chr7D_55000000	chr5A_18940605	TraesCS7D01G092800.1	6.41182e-12	2	11.193	0.30103	inter-chromosomal
chr5A_467000000	chr6B_206000000	chr5A_466981312	TraesCS6B01G184100.1	8.37614e-10	2	9.07696	0.30103	inter-chromosomal
chr5A_480000000	chr6A_3000000	chr5A_480084726	TraesCS6A01G008000.1	8.43976e-11	2	10.0737	0.30103	inter-chromosomal
chr5A_502000000	chr7B_741000000	chr5A_501882944	TraesCS7B01G483200.1	1.32075e-14	2	13.8792	0.30103	inter-chromosomal
chr5A_509000000	chr6B_669000000	chr6B_669328616	TraesCS5A01G299400.1	6.65823e-10	2	9.17664	0.30103	inter-chromosomal
chr5A_539000000	chr5B_72000000	chr5B_72081202	TraesCS5A01G329800.1	7.27125e-12	2	11.1384	0.30103	inter-chromosomal
chr5A_650000000	chr5B_571000000	chr5B_571027184	TraesCS5A01G473100.2	8.58413e-11	2	10.0663	0.30103	inter-chromosomal
chr5A_667000000	chr7D_288000000	chr5A_666591433	TraesCS7D01G282500.1	2.22688e-23	2	22.6523	0.30103	inter-chromosomal
chr5A_703000000	chr6D_331000000	chr6D_331251876	TraesCS5A01G549400.1	4.76456e-10	2	9.32198	0.30103	inter-chromosomal
chr5A_703000000	chr5D_506000000	chr5A_703397343	TraesCS5D01G462200.1	6.22285e-10	2	9.20601	0.30103	inter-chromosomal
chr5A_7000000	chr5B_436000000	chr5B_436286105	TraesCS5A01G011200.1	9.35403e-10	2	9.029	0.30103	inter-chromosomal
chr5B_132000000	chr6A_1000000	chr6A_1414926	TraesCS5B01G099200.1	4.76474e-12	2	11.322	0.30103	inter-chromosomal
chr5B_132000000	chr7A_3000000	chr7A_2578878	TraesCS5B01G099400.1	7.01813e-10	2	9.15378	0.30103	inter-chromosomal
chr5B_25000000	chr6D_468000000	chr5B_24916910	TraesCS6D01G393900.2	1.55646e-11	2	10.8079	0.30103	inter-chromosomal
chr5B_330000000	chr6D_472000000	chr6D_471829109	TraesCS5B01G181100.1	2.1571e-10	2	9.66613	0.30103	inter-chromosomal
chr5B_331000000	chr7A_618000000	chr5B_330557339	TraesCS7A01G425200.1	1.88952e-10	2	9.72365	0.30103	inter-chromosomal
chr5B_383000000	chr6B_21000000	chr6B_21323856	TraesCS5B01G212700.1	8.74247e-12	2	11.0584	0.30103	inter-chromosomal
chr5B_428000000	chr7A_736000000	chr5B_427545653	TraesCS7A01G566400.1	8.02006e-10	2	9.09582	0.30103	inter-chromosomal
chr5B_430000000	chr5D_551000000	chr5B_430102680	TraesCS5D01G538600.1	3.53558e-10	2	9.45154	0.30103	inter-chromosomal
chr5B_491000000	chr6A_614000000	chr6A_614166057	TraesCS5B01G307100.1	2.10566e-12	2	11.6766	0.30103	inter-chromosomal
chr5B_539000000	chr6A_12000000	chr6A_12099425	TraesCS5B01G359200.2	6.65954e-11	2	10.1766	0.30103	inter-chromosomal
chr5B_589000000	chr7D_19000000	chr7D_19405128	TraesCS5B01G415200.1	6.99883e-12	2	11.155	0.30103	inter-chromosomal
chr5B_595000000	chr6A_285000000	chr5B_595010604	TraesCS6A01G196100.1	4.22668e-20	2	19.374	0.30103	inter-chromosomal
chr5B_687000000	chr7D_339000000	chr5B_687323912	TraesCS7D01G290100.1	2.20708e-10	2	9.65618	0.30103	inter-chromosomal
chr5B_707000000	chr5D_566000000	chr5B_707189534	TraesCS5D01G569000.1	4.78973e-23	2	22.3197	0.30103	inter-chromosomal
chr5B_82000000	chr7A_134000000	chr7A_134181271	TraesCS5B01G070900.1	6.37562e-10	2	9.19548	0.30103	inter-chromosomal
chr5D_142000000	chr7A_20000000	chr7A_19528659	TraesCS5D01G117600.1	5.07336e-13	2	12.2947	0.30103	inter-chromosomal
chr5D_204000000	chr6B_710000000	chr6B_710340984	TraesCS5D01G129700.1	3.53045e-10	2	9.45217	0.30103	inter-chromosomal
chr5D_204000000	chr7A_130000000	chr7A_130066614	TraesCS5D01G129700.1	1.95426e-10	2	9.70902	0.30103	inter-chromosomal
chr5D_248000000	chr6A_2000000	chr6A_2232119	TraesCS5D01G159100.1	5.37389e-16	2	15.2697	0.30103	inter-chromosomal
chr5D_298000000	chr7A_59000000	chr7A_59229975	TraesCS5D01G194200.1	8.4778e-11	2	10.0717	0.30103	inter-chromosomal
chr5D_309000000	chr7A_8000000	chr7A_7763691	TraesCS5D01G203900.1	1.12415e-13	2	12.9492	0.30103	inter-chromosomal
chr5D_326000000	chr6B_717000000	chr6B_716621060	TraesCS5D01G216500.1	6.48499e-10	2	9.18809	0.30103	inter-chromosomal
chr5D_340000000	chr7A_52000000	chr7A_52432055	TraesCS5D01G232700.1	2.90932e-12	2	11.5362	0.30103	inter-chromosomal
chr5D_346000000	chr7B_680000000	chr7B_680013208	TraesCS5D01G237600.2	5.13379e-10	2	9.28956	0.30103	inter-chromosomal
chr5D_37000000	chr6A_582000000	chr5D_37205172	TraesCS6A01G350500.1	2.11864e-10	2	9.67394	0.30103	inter-chromosomal
chr5D_497000000	chr7B_749000000	chr7B_749052354	TraesCS5D01G446900.1	8.4311e-10	2	9.07412	0.30103	inter-chromosomal
chr5D_501000000	chr6B_68000000	chr5D_501204819	TraesCS6B01G092100.1	4.197e-11	2	10.3771	0.30103	inter-chromosomal
chr5D_540000000	chr7B_60000000	chr7B_60029554	TraesCS5D01G519600.1	2.78457e-10	2	9.55524	0.30103	inter-chromosomal
chr5D_542000000	chr7B_626000000	chr7B_626048225	TraesCS5D01G521400.1	9.49909e-11	2	10.0223	0.30103	inter-chromosomal
chr5D_548000000	chr7B_154000000	chr5D_548100140	TraesCS7B01G128900.1	6.45036e-13	2	12.1904	0.30103	inter-chromosomal
chr5D_548000000	chr7B_11000000	chr7B_11024911	TraesCS5D01G534000.1	2.17567e-11	2	10.6624	0.30103	inter-chromosomal
chr5D_557000000	chr7A_129000000	chr5D_556557508	TraesCS7A01G175300.1	1.99706e-10	2	9.69961	0.30103	inter-chromosomal
chr5D_560000000	chr6B_703000000	chr5D_559885612	TraesCS6B01G434600.1	1.05082e-09	2	8.97847	0.30103	inter-chromosomal
chr5D_560000000	chr6A_415000000	chr6A_414876328	TraesCS5D01G557200.1	2.41099e-14	2	13.6178	0.30103	inter-chromosomal
chr5D_565000000	chr7B_722000000	chr7B_721809839	TraesCS5D01G568100.1	1.02718e-10	2	9.98835	0.30103	inter-chromosomal
chr5D_8000000	chr6B_480000000	chr6B_479839240	TraesCS5D01G013600.1	1.26826e-10	2	9.89679	0.30103	inter-chromosomal
chr5D_10000000	chr6B_30000000	chr6B_29681144	TraesCS5D01G017200.1	4.84355e-10	2	9.31484	0.30103	inter-chromosomal
chr6A_17000000	chr6B_604000000	chr6A_16682884	TraesCS6B01G342800.1	6.3373e-10	2	9.1981	0.30103	inter-chromosomal
chr6A_18000000	chr6B_158000000	chr6A_17909372	TraesCS6B01G153900.1	2.50189e-10	2	9.60173	0.30103	inter-chromosomal
chr6A_20000000	chr6B_213000000	chr6A_19593318	TraesCS6B01G187400.1	6.5013e-10	2	9.187	0.30103	inter-chromosomal
chr6A_2000000	chr7A_196000000	chr6A_1964306	TraesCS7A01G226300.1	1.61939e-11	2	10.7906	0.30103	inter-chromosomal
chr6A_2000000	chr7D_188000000	chr6A_1964306	TraesCS7D01G228100.1	1.5951e-14	2	13.7972	0.30103	inter-chromosomal
chr6A_21000000	chr7B_667000000	chr7B_667470703	TraesCS6A01G040400.1	5.54969e-11	2	10.2557	0.30103	inter-chromosomal
chr6A_24000000	chr6B_115000000	chr6B_114534920	TraesCS6A01G047800.1	1.8913e-10	2	9.72324	0.30103	inter-chromosomal
chr6A_256000000	chr7B_162000000	chr6A_256481781	TraesCS7B01G133400.1	1.45039e-10	2	9.83852	0.30103	inter-chromosomal
chr6A_287000000	chr6B_709000000	chr6B_709116100	TraesCS6A01G196400.1	4.21111e-13	2	12.3756	0.30103	inter-chromosomal
chr6A_390000000	chr7A_3000000	chr7A_2575969	TraesCS6A01G214000.2	3.15213e-12	2	11.5014	0.30103	inter-chromosomal
chr6A_412000000	chr6B_592000000	chr6B_592013786	TraesCS6A01G221700.3	1.56709e-14	2	13.8049	0.30103	inter-chromosomal
chr6A_432000000	chr7B_635000000	chr7B_635319318	TraesCS6A01G229400.1	2.67229e-10	2	9.57312	0.30103	inter-chromosomal
chr6A_502000000	chr6B_592000000	chr6B_592013786	TraesCS6A01G275200.3	9.70514e-11	2	10.013	0.30103	inter-chromosomal
chr6A_502000000	chr6B_592000000	chr6B_592013786	TraesCS6A01G275500.1	1.69369e-10	2	9.77117	0.30103	inter-chromosomal
chr6A_551000000	chr7B_200000000	chr6A_550645447	TraesCS7B01G150500.1	1.8385e-14	2	13.7355	0.30103	inter-chromosomal
chr6A_559000000	chr6B_7000000	chr6A_559317395	TraesCS6B01G012100.1	2.61415e-11	2	10.5827	0.30103	inter-chromosomal
chr6A_579000000	chr7D_32000000	chr6A_579407643	TraesCS7D01G058800.1	8.01144e-10	2	9.09629	0.30103	inter-chromosomal
chr6A_584000000	chr6B_330000000	chr6A_584146845	TraesCS6B01G222900.2	3.37993e-13	2	12.4711	0.30103	inter-chromosomal
chr6A_605000000	chr7B_725000000	chr6A_605101505	TraesCS7B01G467200.1	1.70642e-21	2	20.7679	0.30103	inter-chromosomal
chr6A_607000000	chr6D_173000000	chr6A_606615608	TraesCS6D01G176500.1	6.05204e-10	2	9.2181	0.30103	inter-chromosomal
chr6A_618000000	chr6B_706000000	chr6A_617681109	TraesCS6B01G441000.1	7.66552e-10	2	9.11546	0.30103	inter-chromosomal
chr6A_98000000	chr6D_462000000	chr6A_97603857	TraesCS6D01G383600.1	1.08543e-14	2	13.9644	0.30103	inter-chromosomal
chr6A_10000000	chr6B_423000000	chr6A_9946641	TraesCS6B01G241000.1	6.76803e-12	2	11.1695	0.30103	inter-chromosomal
chr6B_12000000	chr7A_539000000	chr6B_12362740	TraesCS7A01G364500.1	3.01784e-11	2	10.5203	0.30103	inter-chromosomal
chr6B_135000000	chr7D_621000000	chr6B_135264904	TraesCS7D01G526000.2	1.6095e-10	2	9.79331	0.30103	inter-chromosomal
chr6B_143000000	chr7D_634000000	chr6B_142987310	TraesCS7D01G548000.1	2.94673e-10	2	9.53066	0.30103	inter-chromosomal
chr6B_152000000	chr7B_741000000	chr7B_740814358	TraesCS6B01G150600.1	2.51665e-10	2	9.59918	0.30103	inter-chromosomal
chr6B_207000000	chr7D_63000000	chr6B_206836513	TraesCS7D01G103300.1	1.54138e-10	2	9.81209	0.30103	inter-chromosomal
chr6B_216000000	chr6D_450000000	chr6B_216352063	TraesCS6D01G354100.2	7.28308e-11	2	10.1377	0.30103	inter-chromosomal
chr6B_252000000	chr7D_471000000	chr6B_252094179	TraesCS7D01G365000.1	1.40238e-12	2	11.8531	0.30103	inter-chromosomal
chr6B_315000000	chr7A_577000000	chr7A_577239428	TraesCS6B01G220700.7	5.33682e-10	2	9.27272	0.30103	inter-chromosomal
chr6B_453000000	chr7D_577000000	chr6B_452617569	TraesCS7D01G461000.1	3.39155e-37	2	36.4696	0.30103	inter-chromosomal
chr6B_455000000	chr6D_469000000	chr6B_454767514	TraesCS6D01G396300.1	1.10657e-13	2	12.956	0.30103	inter-chromosomal
chr6B_5000000	chr6D_14000000	chr6B_4856209	TraesCS6D01G032600.2	4.92626e-11	2	10.3075	0.30103	inter-chromosomal
chr6B_648000000	chr7D_16000000	chr6B_647768930	TraesCS7D01G030000.1	2.75241e-15	2	14.5603	0.30103	inter-chromosomal
chr6B_658000000	chr7A_620000000	chr6B_657647088	TraesCS7A01G426900.1	8.14836e-10	2	9.08893	0.30103	inter-chromosomal
chr6B_688000000	chr7D_316000000	chr6B_687877459	TraesCS7D01G287900.1	3.99304e-20	2	19.3987	0.30103	inter-chromosomal
chr6B_691000000	chr7A_264000000	chr6B_691031505	TraesCS7A01G264600.1	1.07205e-09	2	8.96978	0.30103	inter-chromosomal
chr6B_703000000	chr7A_217000000	chr6B_703169458	TraesCS7A01G241500.5	1.44229e-14	2	13.8409	0.30103	inter-chromosomal
chr6B_710000000	chr7A_41000000	chr7A_41193339	TraesCS6B01G451100.1	8.59562e-10	2	9.06572	0.30103	inter-chromosomal
chr6D_111000000	chr7B_683000000	chr7B_683456959	TraesCS6D01G141400.1	1.10528e-10	2	9.95653	0.30103	inter-chromosomal
chr6D_116000000	chr7A_691000000	chr7A_691128702	TraesCS6D01G145100.2	1.2971e-10	2	9.88703	0.30103	inter-chromosomal
chr6D_157000000	chr7A_6000000	chr7A_6298566	TraesCS6D01G170200.1	8.06128e-10	2	9.0936	0.30103	inter-chromosomal
chr6D_304000000	chr7B_720000000	chr7B_720118197	TraesCS6D01G213600.1	8.44037e-11	2	10.0736	0.30103	inter-chromosomal
chr6D_390000000	chr7A_696000000	chr7A_695717595	TraesCS6D01G283000.1	6.35719e-10	2	9.19673	0.30103	inter-chromosomal
chr7A_105000000	chr7B_743000000	chr7B_742555622	TraesCS7A01G150900.1	7.78532e-11	2	10.1087	0.30103	inter-chromosomal
chr7A_3000000	chr7B_638000000	chr7A_2663151	TraesCS7B01G372000.1	5.56784e-10	2	9.25431	0.30103	inter-chromosomal
chr7A_5000000	chr7D_539000000	chr7A_4744734	TraesCS7D01G418900.1	3.83218e-10	2	9.41655	0.30103	inter-chromosomal
chr7A_5000000	chr7D_539000000	chr7A_4744734	TraesCS7D01G419000.1	9.96531e-12	2	11.0015	0.30103	inter-chromosomal
chr7A_5000000	chr7D_539000000	chr7A_4744734	TraesCS7D01G419300.1	1.03628e-09	2	8.98452	0.30103	inter-chromosomal
chr7A_613000000	chr7D_615000000	chr7A_613036828	TraesCS7D01G513500.2	4.91077e-12	2	11.3089	0.30103	inter-chromosomal
chr7A_619000000	chr7B_162000000	chr7A_619042953	TraesCS7B01G133400.1	1.84851e-13	2	12.7332	0.30103	inter-chromosomal
chr7A_706000000	chr7B_162000000	chr7A_706279780	TraesCS7B01G133200.2	9.46289e-10	2	9.02398	0.30103	inter-chromosomal
chr7A_82000000	chr7B_694000000	chr7B_693658624	TraesCS7A01G127700.3	5.55761e-14	2	13.2551	0.30103	inter-chromosomal
chr7B_730000000	chr7D_407000000	chr7B_730056664	TraesCS7D01G318300.1	2.04001e-10	2	9.69037	0.30103	inter-chromosomal
chr1B_243000000	chr1B_49000000	chr1B_48624895	TraesCS1B01G152300.1	8.8995e-14	2	13.0506	0.30103	intra-chromosomal
chr1B_466000000	chr1B_675000000	chr1B_674499626	TraesCS1B01G264900.1	8.98828e-11	2	10.0463	0.30103	intra-chromosomal
chr2A_387000000	chr2A_708000000	chr2A_707795576	TraesCS2A01G254000.1	7.57826e-18	2	17.1204	0.30103	intra-chromosomal
chr2B_633000000	chr2B_683000000	chr2B_682863934	TraesCS2B01G441000.1	5.28982e-15	2	14.2766	0.30103	intra-chromosomal
chr2B_725000000	chr2B_761000000	chr2B_724758313	TraesCS2B01G570100.1	6.05959e-13	2	12.2176	0.30103	intra-chromosomal
chr2D_573000000	chr2D_579000000	chr2D_578603738	TraesCS2D01G467700.1	1.62435e-23	2	22.7893	0.30103	intra-chromosomal
chr2D_573000000	chr2D_579000000	chr2D_578929305	TraesCS2D01G467900.1	9.10044e-82	2	81.0409	0.30103	intra-chromosomal
chr2D_603000000	chr2D_610000000	chr2D_603128582	TraesCS2D01G520400.1	1.61912e-12	2	11.7907	0.30103	intra-chromosomal
chr2D_640000000	chr2D_644000000	chr2D_644094372	TraesCS2D01G576800.1	2.75593e-48	2	47.5597	0.30103	intra-chromosomal
chr2D_641000000	chr2D_646000000	chr2D_641309481	TraesCS2D01G588000.1	2.13002e-24	2	23.6716	0.30103	intra-chromosomal
chr2D_641000000	chr2D_646000000	chr2D_641309481	TraesCS2D01G589000.1	2.04001e-30	2	29.6904	0.30103	intra-chromosomal
chr2D_641000000	chr2D_646000000	chr2D_641309481	TraesCS2D01G590200.1	2.1398e-42	2	41.6696	0.30103	intra-chromosomal
chr2D_646000000	chr2D_649000000	chr2D_649389218	TraesCS2D01G587900.1	1.21687e-10	2	9.91476	0.30103	intra-chromosomal
chr3B_497000000	chr3B_10000000	chr3B_497464640	TraesCS3B01G022500.2	5.60793e-19	2	18.2512	0.30103	intra-chromosomal
chr3B_501000000	chr3B_10000000	chr3B_501112214	TraesCS3B01G022900.2	3.30013e-13	2	12.4815	0.30103	intra-chromosomal
chr3B_501000000	chr3B_10000000	chr3B_501112214	TraesCS3B01G023100.1	2.64307e-15	2	14.5779	0.30103	intra-chromosomal
chr4A_123000000	chr4A_719000000	chr4A_719117776	TraesCS4A01G107300.1	7.30741e-14	2	13.1362	0.30103	intra-chromosomal
chr7A_160000000	chr7A_212000000	chr7A_159700889	TraesCS7A01G238800.1	3.86178e-42	2	41.4132	0.30103	intra-chromosomal
chr7B_200000000	chr7B_703000000	chr7B_703287598	TraesCS7B01G150500.1	7.59265e-12	2	11.1196	0.30103	intra-chromosomal
chr1A_107000000	chr3B_764000000	chr3B_763694329	TraesCS1A01G108300.1	3.6778e-10	3	9.43441	0.477121	inter-chromosomal
chr1A_12000000	chr6D_156000000	chr1A_12005550	TraesCS6D01G169600.1	8.7044e-15	3	14.0603	0.477121	inter-chromosomal
chr1A_12000000	chr5B_625000000	chr1A_12096775	TraesCS5B01G452300.1	5.93804e-10	3	9.22636	0.477121	inter-chromosomal
chr1A_13000000	chr3B_474000000	chr3B_474018797	TraesCS1A01G026800.1	7.18553e-21	3	20.1435	0.477121	inter-chromosomal
chr1A_135000000	chr6B_677000000	chr6B_676880046	TraesCS1A01G121400.1	3.52709e-10	3	9.45258	0.477121	inter-chromosomal
chr1A_1000000	chr4D_224000000	chr1A_1378494	TraesCS4D01G158800.1	6.58082e-10	3	9.18172	0.477121	inter-chromosomal
chr1A_16000000	chr5D_243000000	chr5D_242618584	TraesCS1A01G033400.1	2.76973e-48	3	47.5576	0.477121	inter-chromosomal
chr1A_171000000	chr5D_450000000	chr1A_170736412	TraesCS5D01G379200.1	1.04246e-11	3	10.9819	0.477121	inter-chromosomal
chr1A_171000000	chr6A_3000000	chr1A_170736412	TraesCS6A01G008000.1	1.9385e-10	3	9.71253	0.477121	inter-chromosomal
chr1A_20000000	chr1B_329000000	chr1B_329296715	TraesCS1A01G036200.1	2.29216e-14	3	13.6398	0.477121	inter-chromosomal
chr1A_22000000	chr2D_533000000	chr1A_22453988	TraesCS2D01G418600.1	8.82841e-10	3	9.05412	0.477121	inter-chromosomal
chr1A_26000000	chr5B_243000000	chr5B_243377031	TraesCS1A01G044500.1	3.86152e-12	3	11.4132	0.477121	inter-chromosomal
chr1A_26000000	chr1D_470000000	chr1A_26197527	TraesCS1D01G405300.2	2.90613e-10	3	9.53668	0.477121	inter-chromosomal
chr1A_28000000	chr3D_243000000	chr1A_27509924	TraesCS3D01G201900.1	2.10868e-12	3	11.676	0.477121	inter-chromosomal
chr1A_29000000	chr1B_1000000	chr1B_1255216	TraesCS1A01G046600.1	2.77643e-10	3	9.55651	0.477121	inter-chromosomal
chr1A_293000000	chr1B_433000000	chr1A_292563286	TraesCS1B01G244000.1	1.45464e-11	3	10.8372	0.477121	inter-chromosomal
chr1A_304000000	chr1B_511000000	chr1A_303860497	TraesCS1B01G293500.1	4.44628e-12	3	11.352	0.477121	inter-chromosomal
chr1A_315000000	chr4B_650000000	chr4B_649588840	TraesCS1A01G176400.1	1.30002e-12	3	11.886	0.477121	inter-chromosomal
chr1A_33000000	chr1B_168000000	chr1A_32534406	TraesCS1B01G132800.1	5.46345e-10	3	9.26253	0.477121	inter-chromosomal
chr1A_326000000	chr4A_736000000	chr1A_326214280	TraesCS4A01G477900.1	3.29343e-11	3	10.4824	0.477121	inter-chromosomal
chr1A_337000000	chr1D_412000000	chr1A_337450318	TraesCS1D01G316400.1	5.04776e-11	3	10.2969	0.477121	inter-chromosomal
chr1A_337000000	chr1D_412000000	chr1A_337450318	TraesCS1D01G316800.1	2.09701e-12	3	11.6784	0.477121	inter-chromosomal
chr1A_340000000	chr6B_610000000	chr1A_339909340	TraesCS6B01G346400.1	4.8224e-10	3	9.31674	0.477121	inter-chromosomal
chr1A_3000000	chr7B_638000000	chr7B_637642401	TraesCS1A01G006000.1	9.57897e-10	3	9.01868	0.477121	inter-chromosomal
chr1A_349000000	chr3B_579000000	chr3B_578627503	TraesCS1A01G193000.1	6.77456e-10	3	9.16912	0.477121	inter-chromosomal
chr1A_359000000	chr1D_20000000	chr1A_359241479	TraesCS1D01G040500.1	2.52198e-10	3	9.59826	0.477121	inter-chromosomal
chr1A_374000000	chr6D_465000000	chr1A_374296904	TraesCS6D01G388000.1	4.43526e-14	3	13.3531	0.477121	inter-chromosomal
chr1A_4000000	chr6B_446000000	chr1A_3775468	TraesCS6B01G248600.2	3.39204e-12	3	11.4695	0.477121	inter-chromosomal
chr1A_380000000	chr1B_260000000	chr1A_380320151	TraesCS1B01G154800.2	9.52824e-10	3	9.02099	0.477121	inter-chromosomal
chr1A_385000000	chr7B_741000000	chr7B_740970113	TraesCS1A01G217300.1	2.86979e-10	3	9.54215	0.477121	inter-chromosomal
chr1A_388000000	chr3B_3000000	chr1A_388154052	TraesCS3B01G006500.1	2.96284e-12	3	11.5283	0.477121	inter-chromosomal
chr1A_400000000	chr2A_3000000	chr1A_399833328	TraesCS2A01G007300.1	4.77761e-10	3	9.32079	0.477121	inter-chromosomal
chr1A_410000000	chr2B_689000000	chr2B_689051901	TraesCS1A01G234000.1	3.91989e-14	3	13.4067	0.477121	inter-chromosomal
chr1A_441000000	chr2B_189000000	chr2B_188527380	TraesCS1A01G249100.1	9.72207e-11	3	10.0122	0.477121	inter-chromosomal
chr1A_442000000	chr5B_516000000	chr5B_516471747	TraesCS1A01G249700.1	1.78088e-14	3	13.7494	0.477121	inter-chromosomal
chr1A_458000000	chr5D_527000000	chr1A_457944910	TraesCS5D01G494500.1	7.99196e-17	3	16.0973	0.477121	inter-chromosomal
chr1A_474000000	chr4A_734000000	chr1A_474453385	TraesCS4A01G475500.1	1.93487e-10	3	9.71335	0.477121	inter-chromosomal
chr1A_477000000	chr1D_470000000	chr1A_476711783	TraesCS1D01G405300.3	9.23496e-10	3	9.03456	0.477121	inter-chromosomal
chr1A_483000000	chr2B_24000000	chr2B_23550086	TraesCS1A01G285300.1	1.41081e-10	3	9.85053	0.477121	inter-chromosomal
chr1A_484000000	chr3B_730000000	chr3B_729718944	TraesCS1A01G286900.1	3.23181e-12	3	11.4906	0.477121	inter-chromosomal
chr1A_49000000	chr7D_29000000	chr1A_49004323	TraesCS7D01G054500.1	9.52335e-10	3	9.02121	0.477121	inter-chromosomal
chr1A_495000000	chr2D_84000000	chr2D_83865136	TraesCS1A01G300900.1	8.53299e-10	3	9.0689	0.477121	inter-chromosomal
chr1A_498000000	chr2B_134000000	chr1A_498008882	TraesCS2B01G160400.1	8.61416e-10	3	9.06479	0.477121	inter-chromosomal
chr1A_503000000	chr6B_330000000	chr1A_503366129	TraesCS6B01G222900.2	6.50412e-11	3	10.1868	0.477121	inter-chromosomal
chr1A_508000000	chr4B_341000000	chr1A_507901757	TraesCS4B01G164400.1	7.13873e-11	3	10.1464	0.477121	inter-chromosomal
chr1A_509000000	chr1B_356000000	chr1A_508963148	TraesCS1B01G198200.1	1.11969e-12	3	11.9509	0.477121	inter-chromosomal
chr1A_514000000	chr3B_823000000	chr1A_513589937	TraesCS3B01G603400.2	8.95354e-10	3	9.04801	0.477121	inter-chromosomal
chr1A_532000000	chr1B_206000000	chr1B_205499553	TraesCS1A01G342800.1	5.30342e-10	3	9.27544	0.477121	inter-chromosomal
chr1A_535000000	chr5D_9000000	chr1A_535411058	TraesCS5D01G016000.1	3.33965e-10	3	9.4763	0.477121	inter-chromosomal
chr1A_542000000	chr2D_508000000	chr1A_542148864	TraesCS2D01G397400.1	2.854e-12	3	11.5445	0.477121	inter-chromosomal
chr1A_54000000	chr3B_2000000	chr3B_2126676	TraesCS1A01G072100.1	2.14711e-10	3	9.66815	0.477121	inter-chromosomal
chr1A_546000000	chr4A_744000000	chr4A_744276080	TraesCS1A01G366700.2	9.59657e-10	3	9.01788	0.477121	inter-chromosomal
chr1A_546000000	chr2D_649000000	chr1A_545765557	TraesCS2D01G596500.1	9.70167e-10	3	9.01315	0.477121	inter-chromosomal
chr1A_546000000	chr6A_2000000	chr6A_2222226	TraesCS1A01G368100.1	3.21823e-11	3	10.4924	0.477121	inter-chromosomal
chr1A_56000000	chr5D_3000000	chr1A_55761583	TraesCS5D01G002300.1	1.85777e-10	3	9.73101	0.477121	inter-chromosomal
chr1A_560000000	chr2D_532000000	chr1A_559776664	TraesCS2D01G417400.1	1.75053e-12	3	11.7568	0.477121	inter-chromosomal
chr1A_561000000	chr2B_713000000	chr2B_712641619	TraesCS1A01G395600.1	3.61703e-13	3	12.4416	0.477121	inter-chromosomal
chr1A_568000000	chr5B_620000000	chr5B_620003884	TraesCS1A01G404500.1	6.24225e-10	3	9.20466	0.477121	inter-chromosomal
chr1A_568000000	chr3B_31000000	chr3B_30679591	TraesCS1A01G404600.1	1.84024e-11	3	10.7351	0.477121	inter-chromosomal
chr1A_574000000	chr4B_643000000	chr4B_643020539	TraesCS1A01G413900.1	1.42805e-10	3	9.84526	0.477121	inter-chromosomal
chr1A_577000000	chr7B_177000000	chr7B_176733682	TraesCS1A01G420900.1	9.28313e-13	3	12.0323	0.477121	inter-chromosomal
chr1A_579000000	chr1D_200000000	chr1A_578780046	TraesCS1D01G144800.1	5.625e-15	3	14.2499	0.477121	inter-chromosomal
chr1A_580000000	chr3B_22000000	chr3B_21743151	TraesCS1A01G425100.2	2.61733e-10	3	9.58214	0.477121	inter-chromosomal
chr1A_585000000	chr6B_380000000	chr1A_584537970	TraesCS6B01G231300.2	8.72244e-10	3	9.05936	0.477121	inter-chromosomal
chr1A_590000000	chr1B_186000000	chr1A_590429704	TraesCS1B01G140400.3	4.97793e-10	3	9.30295	0.477121	inter-chromosomal
chr1A_591000000	chr3D_1000000	chr3D_775697	TraesCS1A01G442300.1	6.48285e-13	3	12.1882	0.477121	inter-chromosomal
chr1A_6000000	chr2B_730000000	chr1A_6019924	TraesCS2B01G533800.1	7.00316e-11	3	10.1547	0.477121	inter-chromosomal
chr1A_7000000	chr2B_275000000	chr1A_6564310	TraesCS2B01G253300.1	8.54868e-10	3	9.0681	0.477121	inter-chromosomal
chr1A_7000000	chr3B_67000000	chr1A_6891712	TraesCS3B01G099900.2	1.0532e-09	3	8.97749	0.477121	inter-chromosomal
chr1A_8000000	chr5B_601000000	chr5B_600651092	TraesCS1A01G014600.1	3.0065e-11	3	10.5219	0.477121	inter-chromosomal
chr1A_8000000	chr7B_174000000	chr7B_174050181	TraesCS1A01G014600.1	1.24702e-10	3	9.90413	0.477121	inter-chromosomal
chr1A_8000000	chr7B_22000000	chr7B_21813852	TraesCS1A01G014600.1	2.83992e-10	3	9.54669	0.477121	inter-chromosomal
chr1A_79000000	chr2B_17000000	chr1A_79168901	TraesCS2B01G037400.1	5.06106e-10	3	9.29576	0.477121	inter-chromosomal
chr1A_9000000	chr6B_376000000	chr1A_8585461	TraesCS6B01G230900.6	5.29474e-11	3	10.2762	0.477121	inter-chromosomal
chr1A_9000000	chr7B_200000000	chr1A_8741673	TraesCS7B01G150500.1	3.56224e-25	3	24.4483	0.477121	inter-chromosomal
chr1A_9000000	chr7D_65000000	chr1A_8741673	TraesCS7D01G108200.1	1.38769e-16	3	15.8577	0.477121	inter-chromosomal
chr1A_10000000	chr7D_618000000	chr1A_9555068	TraesCS7D01G519900.1	1.29025e-10	3	9.88933	0.477121	inter-chromosomal
chr1A_10000000	chr5D_386000000	chr1A_9587495	TraesCS5D01G284800.1	2.66916e-12	3	11.5736	0.477121	inter-chromosomal
chr1A_10000000	chr2A_541000000	chr1A_9591468	TraesCS2A01G315700.1	1.95804e-11	3	10.7082	0.477121	inter-chromosomal
chr1A_100000000	chr1D_468000000	chr1A_99727102	TraesCS1D01G403700.1	2.59103e-12	3	11.5865	0.477121	inter-chromosomal
chr1B_116000000	chr7A_116000000	chr7A_115520419	TraesCS1B01G104800.1	5.41627e-10	3	9.2663	0.477121	inter-chromosomal
chr1B_117000000	chr7A_143000000	chr7A_143162332	TraesCS1B01G105100.1	1.01325e-17	3	16.9943	0.477121	inter-chromosomal
chr1B_117000000	chr7A_704000000	chr7A_703758429	TraesCS1B01G105200.2	1.46973e-12	3	11.8328	0.477121	inter-chromosomal
chr1B_117000000	chr2D_8000000	chr2D_8476664	TraesCS1B01G105300.1	2.80882e-17	3	16.5515	0.477121	inter-chromosomal
chr1B_12000000	chr6A_496000000	chr6A_496099595	TraesCS1B01G024500.1	2.94789e-10	3	9.53049	0.477121	inter-chromosomal
chr1B_130000000	chr2B_18000000	chr2B_18316333	TraesCS1B01G111600.1	7.62953e-10	3	9.1175	0.477121	inter-chromosomal
chr1B_136000000	chr6A_607000000	chr6A_606823850	TraesCS1B01G115500.1	7.06578e-11	3	10.1508	0.477121	inter-chromosomal
chr1B_138000000	chr3D_3000000	chr3D_3182433	TraesCS1B01G118000.1	1.04761e-09	3	8.9798	0.477121	inter-chromosomal
chr1B_142000000	chr6A_27000000	chr6A_26563247	TraesCS1B01G120300.1	3.62793e-10	3	9.44034	0.477121	inter-chromosomal
chr1B_143000000	chr2D_4000000	chr2D_3788043	TraesCS1B01G120600.1	3.20321e-10	3	9.49441	0.477121	inter-chromosomal
chr1B_144000000	chr7A_129000000	chr7A_128843481	TraesCS1B01G121500.1	1.01392e-10	3	9.994	0.477121	inter-chromosomal
chr1B_1000000	chr2D_596000000	chr1B_1472399	TraesCS2D01G502100.1	6.53398e-10	3	9.18482	0.477121	inter-chromosomal
chr1B_148000000	chr2D_74000000	chr2D_73555444	TraesCS1B01G123100.1	1.59513e-10	3	9.7972	0.477121	inter-chromosomal
chr1B_149000000	chr7D_631000000	chr7D_630814470	TraesCS1B01G123200.1	3.13092e-11	3	10.5043	0.477121	inter-chromosomal
chr1B_151000000	chr5A_547000000	chr5A_546513375	TraesCS1B01G124100.2	2.31744e-10	3	9.63499	0.477121	inter-chromosomal
chr1B_155000000	chr5A_503000000	chr5A_502819786	TraesCS1B01G126500.1	1.22306e-13	3	12.9126	0.477121	inter-chromosomal
chr1B_155000000	chr5A_679000000	chr5A_679457944	TraesCS1B01G126500.1	3.80721e-10	3	9.41939	0.477121	inter-chromosomal
chr1B_155000000	chr6A_3000000	chr6A_3282463	TraesCS1B01G126700.1	1.97917e-14	3	13.7035	0.477121	inter-chromosomal
chr1B_155000000	chr6A_580000000	chr6A_579987940	TraesCS1B01G126700.1	4.17478e-10	3	9.37937	0.477121	inter-chromosomal
chr1B_156000000	chr2A_744000000	chr2A_744448011	TraesCS1B01G127000.1	1.97335e-12	3	11.7048	0.477121	inter-chromosomal
chr1B_156000000	chr4A_609000000	chr4A_608982422	TraesCS1B01G127200.1	5.9333e-11	3	10.2267	0.477121	inter-chromosomal
chr1B_156000000	chr7A_127000000	chr7A_126553496	TraesCS1B01G127200.1	6.8568e-10	3	9.16388	0.477121	inter-chromosomal
chr1B_157000000	chr4D_503000000	chr4D_502572843	TraesCS1B01G127700.1	5.94384e-12	3	11.2259	0.477121	inter-chromosomal
chr1B_157000000	chr3B_2000000	chr3B_2304257	TraesCS1B01G128100.1	1.27493e-18	3	17.8945	0.477121	inter-chromosomal
chr1B_157000000	chr4B_673000000	chr4B_673200476	TraesCS1B01G128100.1	1.24434e-10	3	9.90506	0.477121	inter-chromosomal
chr1B_163000000	chr4A_439000000	chr4A_439064152	TraesCS1B01G130900.1	7.37297e-10	3	9.13236	0.477121	inter-chromosomal
chr1B_163000000	chr1D_470000000	chr1D_469816001	TraesCS1B01G131000.1	1.62429e-10	3	9.78934	0.477121	inter-chromosomal
chr1B_165000000	chr1D_468000000	chr1B_164847070	TraesCS1D01G402400.1	1.48969e-10	3	9.8269	0.477121	inter-chromosomal
chr1B_166000000	chr2D_3000000	chr2D_3020486	TraesCS1B01G132200.1	8.48257e-12	3	11.0715	0.477121	inter-chromosomal
chr1B_17000000	chr2B_647000000	chr2B_646971692	TraesCS1B01G034900.1	1.98932e-11	3	10.7013	0.477121	inter-chromosomal
chr1B_168000000	chr5A_586000000	chr5A_586318238	TraesCS1B01G133100.1	2.06416e-12	3	11.6853	0.477121	inter-chromosomal
chr1B_171000000	chr6A_9000000	chr6A_8696305	TraesCS1B01G134900.1	1.70144e-10	3	9.76918	0.477121	inter-chromosomal
chr1B_171000000	chr7B_713000000	chr7B_713418624	TraesCS1B01G134900.1	8.95783e-10	3	9.0478	0.477121	inter-chromosomal
chr1B_173000000	chr2D_76000000	chr2D_75560977	TraesCS1B01G135900.1	5.98262e-11	3	10.2231	0.477121	inter-chromosomal
chr1B_17000000	chr7A_608000000	chr7A_607550147	TraesCS1B01G036300.1	2.72231e-11	3	10.5651	0.477121	inter-chromosomal
chr1B_17000000	chr7D_547000000	chr7D_546767361	TraesCS1B01G036300.1	4.46066e-10	3	9.3506	0.477121	inter-chromosomal
chr1B_175000000	chr4A_612000000	chr4A_611940457	TraesCS1B01G136700.2	2.0196e-10	3	9.69473	0.477121	inter-chromosomal
chr1B_179000000	chr2B_793000000	chr2B_792856298	TraesCS1B01G138300.1	3.00272e-11	3	10.5225	0.477121	inter-chromosomal
chr1B_184000000	chr5D_531000000	chr5D_531425526	TraesCS1B01G139600.1	6.92409e-12	3	11.1596	0.477121	inter-chromosomal
chr1B_186000000	chr4B_639000000	chr4B_639123176	TraesCS1B01G140300.1	1.92585e-10	3	9.71538	0.477121	inter-chromosomal
chr1B_186000000	chr5D_465000000	chr5D_465010741	TraesCS1B01G140300.1	1.03003e-10	3	9.98715	0.477121	inter-chromosomal
chr1B_186000000	chr3D_610000000	chr3D_609868264	TraesCS1B01G140400.3	2.94338e-10	3	9.53115	0.477121	inter-chromosomal
chr1B_186000000	chr4A_637000000	chr4A_637358563	TraesCS1B01G140400.3	3.32574e-13	3	12.4781	0.477121	inter-chromosomal
chr1B_186000000	chr5D_45000000	chr5D_45343090	TraesCS1B01G140400.3	4.78185e-13	3	12.3204	0.477121	inter-chromosomal
chr1B_192000000	chr1D_8000000	chr1B_192148795	TraesCS1D01G017500.1	3.71506e-11	3	10.43	0.477121	inter-chromosomal
chr1B_196000000	chr3D_1000000	chr3D_774409	TraesCS1B01G143800.1	2.39905e-12	3	11.62	0.477121	inter-chromosomal
chr1B_200000000	chr3A_26000000	chr3A_26481969	TraesCS1B01G145800.1	2.72416e-10	3	9.56477	0.477121	inter-chromosomal
chr1B_202000000	chr3B_2000000	chr3B_2304257	TraesCS1B01G146000.1	4.35901e-17	3	16.3606	0.477121	inter-chromosomal
chr1B_202000000	chr2A_758000000	chr2A_758058103	TraesCS1B01G146100.1	9.34323e-11	3	10.0295	0.477121	inter-chromosomal
chr1B_206000000	chr1D_43000000	chr1D_43075610	TraesCS1B01G146700.2	2.11487e-12	3	11.6747	0.477121	inter-chromosomal
chr1B_21000000	chr2D_233000000	chr1B_20791013	TraesCS2D01G236400.1	2.28569e-11	3	10.641	0.477121	inter-chromosomal
chr1B_2000000	chr2B_546000000	chr2B_546178377	TraesCS1B01G003300.2	1.43945e-10	3	9.8418	0.477121	inter-chromosomal
chr1B_216000000	chr7D_547000000	chr7D_546767361	TraesCS1B01G148200.1	7.83605e-10	3	9.1059	0.477121	inter-chromosomal
chr1B_218000000	chr2B_794000000	chr2B_794326446	TraesCS1B01G148900.1	1.32782e-10	3	9.87686	0.477121	inter-chromosomal
chr1B_218000000	chr7A_122000000	chr7A_122031741	TraesCS1B01G148900.1	2.01146e-10	3	9.69649	0.477121	inter-chromosomal
chr1B_218000000	chr7D_628000000	chr7D_628225476	TraesCS1B01G148900.1	2.20327e-11	3	10.6569	0.477121	inter-chromosomal
chr1B_223000000	chr2A_752000000	chr2A_751509957	TraesCS1B01G149500.1	6.75334e-11	3	10.1705	0.477121	inter-chromosomal
chr1B_228000000	chr5A_437000000	chr5A_436608778	TraesCS1B01G150000.2	1.47108e-10	3	9.83236	0.477121	inter-chromosomal
chr1B_228000000	chr7A_690000000	chr7A_690189702	TraesCS1B01G150000.2	2.44433e-10	3	9.61184	0.477121	inter-chromosomal
chr1B_229000000	chr6A_410000000	chr6A_409815524	TraesCS1B01G150100.1	3.76957e-13	3	12.4237	0.477121	inter-chromosomal
chr1B_230000000	chr5A_661000000	chr5A_660722947	TraesCS1B01G150400.1	3.41063e-12	3	11.4672	0.477121	inter-chromosomal
chr1B_26000000	chr2D_421000000	chr1B_25812697	TraesCS2D01G327100.1	1.35612e-12	3	11.8677	0.477121	inter-chromosomal
chr1B_27000000	chr7A_254000000	chr1B_26617030	TraesCS7A01G260800.1	1.73732e-10	3	9.76012	0.477121	inter-chromosomal
chr1B_275000000	chr6D_473000000	chr6D_472740492	TraesCS1B01G160100.1	2.17751e-11	3	10.662	0.477121	inter-chromosomal
chr1B_281000000	chr2D_344000000	chr1B_280988337	TraesCS2D01G274900.1	3.18851e-11	3	10.4964	0.477121	inter-chromosomal
chr1B_28000000	chr7A_205000000	chr7A_205218313	TraesCS1B01G048100.1	4.57195e-11	3	10.3399	0.477121	inter-chromosomal
chr1B_28000000	chr5A_26000000	chr5A_26116128	TraesCS1B01G048200.1	1.38638e-12	3	11.8581	0.477121	inter-chromosomal
chr1B_285000000	chr7B_731000000	chr7B_730812388	TraesCS1B01G163400.2	8.5559e-11	3	10.0677	0.477121	inter-chromosomal
chr1B_298000000	chr4B_661000000	chr4B_660670026	TraesCS1B01G168500.1	8.32245e-16	3	15.0797	0.477121	inter-chromosomal
chr1B_31000000	chr4D_12000000	chr1B_30675033	TraesCS4D01G027900.1	3.31989e-10	3	9.47888	0.477121	inter-chromosomal
chr1B_317000000	chr3D_278000000	chr1B_316772419	TraesCS3D01G210100.1	4.00824e-10	3	9.39705	0.477121	inter-chromosomal
chr1B_32000000	chr7D_72000000	chr1B_32119103	TraesCS7D01G116300.1	1.82448e-12	3	11.7389	0.477121	inter-chromosomal
chr1B_350000000	chr3A_45000000	chr3A_45128035	TraesCS1B01G194300.1	6.68731e-12	3	11.1747	0.477121	inter-chromosomal
chr1B_351000000	chr6D_372000000	chr6D_372164019	TraesCS1B01G195800.2	9.05087e-10	3	9.04331	0.477121	inter-chromosomal
chr1B_357000000	chr2A_779000000	chr1B_356982205	TraesCS2A01G591000.1	3.05996e-12	3	11.5143	0.477121	inter-chromosomal
chr1B_357000000	chr3A_733000000	chr1B_357342523	TraesCS3A01G513700.1	5.80668e-10	3	9.23607	0.477121	inter-chromosomal
chr1B_368000000	chr3D_601000000	chr1B_367889328	TraesCS3D01G517400.1	1.16865e-11	3	10.9323	0.477121	inter-chromosomal
chr1B_370000000	chr6A_1000000	chr6A_1013467	TraesCS1B01G205500.1	7.72722e-10	3	9.11198	0.477121	inter-chromosomal
chr1B_387000000	chr1D_287000000	chr1B_387298809	TraesCS1D01G203000.2	3.24007e-12	3	11.4894	0.477121	inter-chromosomal
chr1B_39000000	chr2D_189000000	chr1B_38905102	TraesCS2D01G220900.3	1.05068e-09	3	8.97853	0.477121	inter-chromosomal
chr1B_39000000	chr5D_62000000	chr1B_38905102	TraesCS5D01G066100.1	1.45166e-10	3	9.83814	0.477121	inter-chromosomal
chr1B_406000000	chr7B_742000000	chr7B_742069234	TraesCS1B01G225700.2	1.22646e-10	3	9.91135	0.477121	inter-chromosomal
chr1B_406000000	chr7B_742000000	chr7B_742069234	TraesCS1B01G226000.1	9.07774e-11	3	10.042	0.477121	inter-chromosomal
chr1B_427000000	chr3A_623000000	chr1B_426686668	TraesCS3A01G372300.1	1.68789e-10	3	9.77266	0.477121	inter-chromosomal
chr1B_430000000	chr1D_243000000	chr1B_429976133	TraesCS1D01G169300.1	3.6562e-11	3	10.437	0.477121	inter-chromosomal
chr1B_433000000	chr3A_705000000	chr3A_705109365	TraesCS1B01G244000.1	9.35809e-10	3	9.02881	0.477121	inter-chromosomal
chr1B_45000000	chr6A_606000000	chr6A_606036640	TraesCS1B01G060900.1	9.86383e-10	3	9.00595	0.477121	inter-chromosomal
chr1B_466000000	chr6D_265000000	chr6D_265307332	TraesCS1B01G265700.1	5.96587e-10	3	9.22433	0.477121	inter-chromosomal
chr1B_479000000	chr4A_3000000	chr4A_3135134	TraesCS1B01G272900.2	5.86118e-10	3	9.23201	0.477121	inter-chromosomal
chr1B_480000000	chr6A_12000000	chr6A_12131582	TraesCS1B01G273400.1	3.29626e-10	3	9.48198	0.477121	inter-chromosomal
chr1B_487000000	chr2D_520000000	chr1B_487487805	TraesCS2D01G405000.1	2.2148e-10	3	9.65467	0.477121	inter-chromosomal
chr1B_49000000	chr7D_42000000	chr1B_48856144	TraesCS7D01G071200.1	2.19029e-11	3	10.6595	0.477121	inter-chromosomal
chr1B_489000000	chr6D_467000000	chr6D_467206299	TraesCS1B01G280500.1	8.90921e-10	3	9.05016	0.477121	inter-chromosomal
chr1B_492000000	chr5A_666000000	chr5A_665968539	TraesCS1B01G283200.1	8.65976e-10	3	9.06249	0.477121	inter-chromosomal
chr1B_498000000	chr6A_25000000	chr6A_24830322	TraesCS1B01G286100.1	5.00356e-11	3	10.3007	0.477121	inter-chromosomal
chr1B_509000000	chr3D_324000000	chr1B_509005761	TraesCS3D01G234700.1	1.54546e-11	3	10.8109	0.477121	inter-chromosomal
chr1B_512000000	chr7D_6000000	chr1B_512424430	TraesCS7D01G013900.1	1.26164e-10	3	9.89906	0.477121	inter-chromosomal
chr1B_513000000	chr2A_684000000	chr1B_512768236	TraesCS2A01G430100.5	6.71661e-10	3	9.17285	0.477121	inter-chromosomal
chr1B_53000000	chr7D_263000000	chr7D_262695946	TraesCS1B01G068200.1	2.35118e-10	3	9.62871	0.477121	inter-chromosomal
chr1B_531000000	chr2A_776000000	chr1B_530782330	TraesCS2A01G584100.1	1.49207e-13	3	12.8262	0.477121	inter-chromosomal
chr1B_532000000	chr2D_23000000	chr1B_531608007	TraesCS2D01G056800.1	4.53177e-10	3	9.34373	0.477121	inter-chromosomal
chr1B_532000000	chr7A_0	chr1B_532159319	TraesCS7A01G000200.1	7.60943e-10	3	9.11865	0.477121	inter-chromosomal
chr1B_55000000	chr2A_756000000	chr2A_755926762	TraesCS1B01G069300.3	6.78945e-12	3	11.1682	0.477121	inter-chromosomal
chr1B_554000000	chr5D_222000000	chr1B_554033254	TraesCS5D01G139300.1	1.30707e-20	3	19.8837	0.477121	inter-chromosomal
chr1B_555000000	chr5D_213000000	chr1B_554513483	TraesCS5D01G133500.1	6.60717e-11	3	10.18	0.477121	inter-chromosomal
chr1B_558000000	chr2A_707000000	chr1B_558064039	TraesCS2A01G461000.1	3.30374e-10	3	9.48099	0.477121	inter-chromosomal
chr1B_561000000	chr7A_544000000	chr1B_561257955	TraesCS7A01G370500.2	8.70836e-10	3	9.06006	0.477121	inter-chromosomal
chr1B_562000000	chr3B_494000000	chr1B_562475251	TraesCS3B01G307700.1	8.97992e-10	3	9.04673	0.477121	inter-chromosomal
chr1B_563000000	chr4D_8000000	chr1B_562507432	TraesCS4D01G017700.2	5.66501e-11	3	10.2468	0.477121	inter-chromosomal
chr1B_564000000	chr6A_16000000	chr6A_16131074	TraesCS1B01G336600.1	3.34831e-13	3	12.4752	0.477121	inter-chromosomal
chr1B_569000000	chr6B_691000000	chr6B_691337287	TraesCS1B01G341100.1	5.74349e-11	3	10.2408	0.477121	inter-chromosomal
chr1B_575000000	chr7D_222000000	chr1B_575151011	TraesCS7D01G250100.4	6.87735e-10	3	9.16258	0.477121	inter-chromosomal
chr1B_579000000	chr5B_14000000	chr5B_13860041	TraesCS1B01G348900.1	5.94629e-11	3	10.2258	0.477121	inter-chromosomal
chr1B_588000000	chr6A_347000000	chr1B_587988424	TraesCS6A01G203300.1	6.94548e-11	3	10.1583	0.477121	inter-chromosomal
chr1B_595000000	chr2D_601000000	chr1B_594864624	TraesCS2D01G507900.1	6.37182e-10	3	9.19574	0.477121	inter-chromosomal
chr1B_613000000	chr3B_818000000	chr3B_817817780	TraesCS1B01G380300.1	6.35597e-13	3	12.1968	0.477121	inter-chromosomal
chr1B_614000000	chr2A_4000000	chr2A_3595906	TraesCS1B01G381200.1	4.12134e-11	3	10.385	0.477121	inter-chromosomal
chr1B_614000000	chr3A_612000000	chr3A_611956555	TraesCS1B01G381400.1	1.62056e-17	3	16.7903	0.477121	inter-chromosomal
chr1B_623000000	chr1D_22000000	chr1B_622569417	TraesCS1D01G043300.1	1.08355e-10	3	9.96515	0.477121	inter-chromosomal
chr1B_63000000	chr2A_747000000	chr2A_747334817	TraesCS1B01G080400.1	5.88242e-11	3	10.2304	0.477121	inter-chromosomal
chr1B_642000000	chr2D_146000000	chr1B_641495582	TraesCS2D01G198400.1	1.26002e-13	3	12.8996	0.477121	inter-chromosomal
chr1B_642000000	chr5A_548000000	chr5A_548415949	TraesCS1B01G417200.1	1.70529e-10	3	9.7682	0.477121	inter-chromosomal
chr1B_642000000	chr5D_506000000	chr1B_642123756	TraesCS5D01G462200.1	5.0691e-10	3	9.29507	0.477121	inter-chromosomal
chr1B_653000000	chr2A_206000000	chr1B_653233287	TraesCS2A01G218800.1	5.34042e-13	3	12.2724	0.477121	inter-chromosomal
chr1B_654000000	chr2D_131000000	chr1B_654244085	TraesCS2D01G187300.1	7.37337e-10	3	9.13233	0.477121	inter-chromosomal
chr1B_65000000	chr3B_345000000	chr1B_65481164	TraesCS3B01G230400.1	3.13478e-13	3	12.5038	0.477121	inter-chromosomal
chr1B_658000000	chr1D_21000000	chr1D_20708009	TraesCS1B01G433400.3	1.52591e-12	3	11.8165	0.477121	inter-chromosomal
chr1B_658000000	chr5A_487000000	chr5A_487355071	TraesCS1B01G433400.3	5.98483e-10	3	9.22295	0.477121	inter-chromosomal
chr1B_662000000	chr6A_272000000	chr1B_662485365	TraesCS6A01G194500.1	5.09019e-11	3	10.2933	0.477121	inter-chromosomal
chr1B_67000000	chr3A_541000000	chr3A_540651588	TraesCS1B01G083000.1	1.28624e-11	3	10.8907	0.477121	inter-chromosomal
chr1B_671000000	chr5B_384000000	chr1B_670962331	TraesCS5B01G212800.2	1.56181e-10	3	9.80637	0.477121	inter-chromosomal
chr1B_671000000	chr5B_384000000	chr1B_670962331	TraesCS5B01G213000.2	3.94582e-13	3	12.4039	0.477121	inter-chromosomal
chr1B_672000000	chr4B_334000000	chr1B_671613972	TraesCS4B01G163500.1	4.15833e-12	3	11.3811	0.477121	inter-chromosomal
chr1B_676000000	chr2B_350000000	chr1B_676262921	TraesCS2B01G262900.1	5.91795e-10	3	9.22783	0.477121	inter-chromosomal
chr1B_677000000	chr6D_405000000	chr1B_676547657	TraesCS6D01G294400.1	1.01723e-09	3	8.99258	0.477121	inter-chromosomal
chr1B_679000000	chr5B_519000000	chr5B_519258330	TraesCS1B01G471000.1	9.4922e-12	3	11.0226	0.477121	inter-chromosomal
chr1B_681000000	chr3D_434000000	chr1B_680938392	TraesCS3D01G321200.1	4.92889e-10	3	9.30725	0.477121	inter-chromosomal
chr1B_683000000	chr4A_379000000	chr1B_683460824	TraesCS4A01G164300.1	2.22025e-10	3	9.6536	0.477121	inter-chromosomal
chr1B_81000000	chr3B_758000000	chr3B_757520854	TraesCS1B01G087100.1	1.18289e-10	3	9.92706	0.477121	inter-chromosomal
chr1B_83000000	chr2A_750000000	chr2A_749748680	TraesCS1B01G087700.1	2.03451e-10	3	9.69154	0.477121	inter-chromosomal
chr1B_83000000	chr7B_713000000	chr7B_713418096	TraesCS1B01G087700.1	1.59006e-11	3	10.7986	0.477121	inter-chromosomal
chr1B_91000000	chr7A_143000000	chr7A_143162332	TraesCS1B01G090300.1	5.42427e-12	3	11.2657	0.477121	inter-chromosomal
chr1B_92000000	chr3D_2000000	chr3D_2067715	TraesCS1B01G090800.1	4.40834e-16	3	15.3557	0.477121	inter-chromosomal
chr1B_93000000	chr3A_719000000	chr3A_718876487	TraesCS1B01G091500.1	2.01878e-10	3	9.69491	0.477121	inter-chromosomal
chr1D_11000000	chr6A_50000000	chr6A_49574326	TraesCS1D01G027300.1	7.09551e-11	3	10.149	0.477121	inter-chromosomal
chr1D_11000000	chr5B_703000000	chr5B_703176281	TraesCS1D01G027500.1	8.21675e-11	3	10.0853	0.477121	inter-chromosomal
chr1D_111000000	chr2B_175000000	chr2B_174791089	TraesCS1D01G114400.1	8.22018e-11	3	10.0851	0.477121	inter-chromosomal
chr1D_11000000	chr5A_336000000	chr1D_11099156	TraesCS5A01G157100.2	4.07486e-10	3	9.38989	0.477121	inter-chromosomal
chr1D_114000000	chr6B_154000000	chr6B_154120863	TraesCS1D01G118400.1	4.67304e-10	3	9.3304	0.477121	inter-chromosomal
chr1D_127000000	chr5B_547000000	chr5B_547291186	TraesCS1D01G124000.1	2.61143e-11	3	10.5831	0.477121	inter-chromosomal
chr1D_137000000	chr5B_517000000	chr5B_516727807	TraesCS1D01G126100.1	2.32672e-13	3	12.6333	0.477121	inter-chromosomal
chr1D_141000000	chr4B_565000000	chr4B_564752163	TraesCS1D01G127700.1	9.53391e-11	3	10.0207	0.477121	inter-chromosomal
chr1D_157000000	chr4A_41000000	chr4A_40861271	TraesCS1D01G132400.1	1.97456e-15	3	14.7045	0.477121	inter-chromosomal
chr1D_167000000	chr2A_713000000	chr2A_712844461	TraesCS1D01G134200.1	2.23656e-11	3	10.6504	0.477121	inter-chromosomal
chr1D_167000000	chr3B_21000000	chr3B_21162827	TraesCS1D01G134200.1	3.27583e-11	3	10.4847	0.477121	inter-chromosomal
chr1D_167000000	chr6A_582000000	chr6A_581732056	TraesCS1D01G134200.1	5.60145e-12	3	11.2517	0.477121	inter-chromosomal
chr1D_20000000	chr2B_745000000	chr2B_745137949	TraesCS1D01G040900.1	9.7556e-11	3	10.0107	0.477121	inter-chromosomal
chr1D_2000000	chr7B_653000000	chr7B_653352939	TraesCS1D01G004000.1	1.77538e-10	3	9.75071	0.477121	inter-chromosomal
chr1D_227000000	chr4B_637000000	chr4B_636736681	TraesCS1D01G160400.1	7.38603e-11	3	10.1316	0.477121	inter-chromosomal
chr1D_228000000	chr2B_102000000	chr2B_102031733	TraesCS1D01G161200.3	1.75237e-10	3	9.75637	0.477121	inter-chromosomal
chr1D_237000000	chr7B_34000000	chr7B_34052293	TraesCS1D01G165500.1	9.41279e-10	3	9.02628	0.477121	inter-chromosomal
chr1D_2000000	chr3D_320000000	chr3D_319517065	TraesCS1D01G005100.1	8.48472e-11	3	10.0714	0.477121	inter-chromosomal
chr1D_257000000	chr6B_707000000	chr6B_706904069	TraesCS1D01G186100.1	7.69977e-10	3	9.11352	0.477121	inter-chromosomal
chr1D_3000000	chr7D_316000000	chr1D_2670080	TraesCS7D01G287900.1	2.01482e-10	3	9.69576	0.477121	inter-chromosomal
chr1D_283000000	chr5A_705000000	chr5A_705404292	TraesCS1D01G200000.1	5.43376e-10	3	9.2649	0.477121	inter-chromosomal
chr1D_287000000	chr4A_626000000	chr4A_626392957	TraesCS1D01G203200.1	3.63951e-10	3	9.43896	0.477121	inter-chromosomal
chr1D_298000000	chr3B_755000000	chr3B_755076873	TraesCS1D01G211700.1	4.86538e-12	3	11.3129	0.477121	inter-chromosomal
chr1D_298000000	chr6A_7000000	chr6A_6830703	TraesCS1D01G211700.1	3.34042e-11	3	10.4762	0.477121	inter-chromosomal
chr1D_299000000	chr4A_723000000	chr4A_722839079	TraesCS1D01G213500.1	1.90051e-10	3	9.72113	0.477121	inter-chromosomal
chr1D_300000000	chr2B_687000000	chr2B_686820621	TraesCS1D01G215100.2	4.09538e-10	3	9.38771	0.477121	inter-chromosomal
chr1D_328000000	chr7A_35000000	chr7A_34786064	TraesCS1D01G238300.1	1.46751e-10	3	9.83342	0.477121	inter-chromosomal
chr1D_333000000	chr5A_709000000	chr5A_709424194	TraesCS1D01G242500.1	2.33299e-10	3	9.63209	0.477121	inter-chromosomal
chr1D_341000000	chr2B_777000000	chr2B_777161596	TraesCS1D01G248400.1	2.19562e-10	3	9.65844	0.477121	inter-chromosomal
chr1D_341000000	chr7A_139000000	chr7A_138536334	TraesCS1D01G248400.1	2.57609e-11	3	10.589	0.477121	inter-chromosomal
chr1D_342000000	chr3D_3000000	chr3D_2627846	TraesCS1D01G249300.1	4.73119e-30	3	29.325	0.477121	inter-chromosomal
chr1D_35000000	chr7A_699000000	chr7A_698744861	TraesCS1D01G053800.1	1.53048e-12	3	11.8152	0.477121	inter-chromosomal
chr1D_356000000	chr5A_618000000	chr5A_617496644	TraesCS1D01G262100.1	4.49225e-11	3	10.3475	0.477121	inter-chromosomal
chr1D_356000000	chr6B_712000000	chr6B_712120797	TraesCS1D01G262200.1	1.36053e-10	3	9.86629	0.477121	inter-chromosomal
chr1D_356000000	chr7B_93000000	chr7B_92910443	TraesCS1D01G262200.1	1.31545e-10	3	9.88093	0.477121	inter-chromosomal
chr1D_368000000	chr2A_3000000	chr2A_3104636	TraesCS1D01G273500.1	9.1887e-11	3	10.0367	0.477121	inter-chromosomal
chr1D_388000000	chr3B_562000000	chr1D_387939644	TraesCS3B01G352000.1	2.82158e-10	3	9.54951	0.477121	inter-chromosomal
chr1D_403000000	chr6A_604000000	chr6A_603916109	TraesCS1D01G305400.1	1.40526e-10	3	9.85224	0.477121	inter-chromosomal
chr1D_403000000	chr7B_610000000	chr7B_610371489	TraesCS1D01G305400.1	6.0188e-12	3	11.2205	0.477121	inter-chromosomal
chr1D_409000000	chr4A_713000000	chr4A_712560935	TraesCS1D01G313000.1	3.8956e-10	3	9.40943	0.477121	inter-chromosomal
chr1D_415000000	chr7A_42000000	chr7A_41871543	TraesCS1D01G322400.4	2.79848e-12	3	11.5531	0.477121	inter-chromosomal
chr1D_423000000	chr7B_519000000	chr7B_518673233	TraesCS1D01G332900.4	9.33378e-13	3	12.0299	0.477121	inter-chromosomal
chr1D_43000000	chr3D_5000000	chr1D_42886419	TraesCS3D01G013500.1	6.29636e-16	3	15.2009	0.477121	inter-chromosomal
chr1D_43000000	chr6B_381000000	chr1D_42886419	TraesCS6B01G231400.1	2.10984e-14	3	13.6758	0.477121	inter-chromosomal
chr1D_43000000	chr5A_621000000	chr1D_43069490	TraesCS5A01G439700.1	5.98021e-10	3	9.22328	0.477121	inter-chromosomal
chr1D_43000000	chr2B_640000000	chr1D_43220719	TraesCS2B01G447600.1	4.19586e-11	3	10.3772	0.477121	inter-chromosomal
chr1D_437000000	chr2A_712000000	chr2A_711542065	TraesCS1D01G351200.1	6.7956e-10	3	9.16777	0.477121	inter-chromosomal
chr1D_452000000	chr5B_543000000	chr5B_543261573	TraesCS1D01G375500.1	6.63111e-10	3	9.17841	0.477121	inter-chromosomal
chr1D_461000000	chr4A_737000000	chr4A_737092100	TraesCS1D01G389000.1	6.64876e-11	3	10.1773	0.477121	inter-chromosomal
chr1D_466000000	chr2A_716000000	chr2A_716234386	TraesCS1D01G399000.2	3.03601e-10	3	9.5177	0.477121	inter-chromosomal
chr1D_469000000	chr2B_752000000	chr2B_752403466	TraesCS1D01G403800.1	9.01889e-11	3	10.0448	0.477121	inter-chromosomal
chr1D_474000000	chr6B_610000000	chr1D_474076109	TraesCS6B01G346100.1	3.44042e-10	3	9.46339	0.477121	inter-chromosomal
chr1D_48000000	chr4B_241000000	chr1D_47593535	TraesCS4B01G151300.1	1.23306e-12	3	11.909	0.477121	inter-chromosomal
chr1D_50000000	chr6A_522000000	chr1D_50293134	TraesCS6A01G290600.1	1.76947e-12	3	11.7522	0.477121	inter-chromosomal
chr1D_53000000	chr2B_778000000	chr1D_53379981	TraesCS2B01G592800.1	2.23337e-11	3	10.651	0.477121	inter-chromosomal
chr1D_54000000	chr2B_17000000	chr1D_53873442	TraesCS2B01G037400.1	6.07988e-11	3	10.2161	0.477121	inter-chromosomal
chr1D_5000000	chr7A_21000000	chr7A_21259334	TraesCS1D01G010500.1	6.77294e-10	3	9.16922	0.477121	inter-chromosomal
chr1D_1000000	chr5A_519000000	chr5A_519013418	TraesCS1D01G002500.2	4.98046e-10	3	9.30273	0.477121	inter-chromosomal
chr1D_69000000	chr6B_2000000	chr6B_1786501	TraesCS1D01G085000.1	1.33093e-11	3	10.8758	0.477121	inter-chromosomal
chr1D_76000000	chr5A_689000000	chr5A_688736491	TraesCS1D01G089400.3	2.56728e-10	3	9.59053	0.477121	inter-chromosomal
chr1D_93000000	chr3B_734000000	chr3B_733897282	TraesCS1D01G103300.1	2.28884e-12	3	11.6404	0.477121	inter-chromosomal
chr1D_93000000	chr7B_728000000	chr7B_727535326	TraesCS1D01G103300.1	5.90686e-11	3	10.2286	0.477121	inter-chromosomal
chr2A_101000000	chr3D_1000000	chr3D_775697	TraesCS2A01G152700.1	5.24122e-12	3	11.2806	0.477121	inter-chromosomal
chr2A_102000000	chr3B_407000000	chr2A_102102018	TraesCS3B01G253100.1	6.12007e-10	3	9.21324	0.477121	inter-chromosomal
chr2A_102000000	chr6D_410000000	chr2A_102324467	TraesCS6D01G298700.1	1.67388e-10	3	9.77628	0.477121	inter-chromosomal
chr2A_105000000	chr5B_570000000	chr2A_104691295	TraesCS5B01G391000.1	6.19577e-14	3	13.2079	0.477121	inter-chromosomal
chr2A_11000000	chr5D_222000000	chr2A_10505485	TraesCS5D01G139300.1	1.98813e-14	3	13.7016	0.477121	inter-chromosomal
chr2A_13000000	chr4A_722000000	chr4A_722133781	TraesCS2A01G027400.1	2.8034e-14	3	13.5523	0.477121	inter-chromosomal
chr2A_133000000	chr5B_640000000	chr5B_640289992	TraesCS2A01G174300.2	8.60705e-10	3	9.06515	0.477121	inter-chromosomal
chr2A_133000000	chr5B_641000000	chr5B_640750756	TraesCS2A01G174300.2	1.09234e-10	3	9.96164	0.477121	inter-chromosomal
chr2A_133000000	chr5B_640000000	chr5B_640289992	TraesCS2A01G174300.3	8.66748e-10	3	9.06211	0.477121	inter-chromosomal
chr2A_135000000	chr5B_301000000	chr5B_300846884	TraesCS2A01G176000.1	3.69742e-10	3	9.4321	0.477121	inter-chromosomal
chr2A_143000000	chr4A_728000000	chr2A_142740737	TraesCS4A01G464100.1	3.7619e-10	3	9.42459	0.477121	inter-chromosomal
chr2A_149000000	chr7B_61000000	chr7B_60812354	TraesCS2A01G186600.1	1.03639e-09	3	8.98448	0.477121	inter-chromosomal
chr2A_15000000	chr5D_270000000	chr5D_269578832	TraesCS2A01G034600.1	4.78498e-10	3	9.32012	0.477121	inter-chromosomal
chr2A_157000000	chr7B_638000000	chr7B_637822449	TraesCS2A01G190200.1	1.85025e-10	3	9.73277	0.477121	inter-chromosomal
chr2A_166000000	chr2B_728000000	chr2B_727679940	TraesCS2A01G196400.1	3.39221e-10	3	9.46952	0.477121	inter-chromosomal
chr2A_166000000	chr2B_755000000	chr2B_755148288	TraesCS2A01G196400.1	5.6934e-15	3	14.2446	0.477121	inter-chromosomal
chr2A_19000000	chr7B_703000000	chr7B_703297091	TraesCS2A01G047900.1	2.98548e-10	3	9.52499	0.477121	inter-chromosomal
chr2A_206000000	chr6A_20000000	chr6A_19888854	TraesCS2A01G218600.1	1.89768e-10	3	9.72178	0.477121	inter-chromosomal
chr2A_229000000	chr5A_254000000	chr2A_228858488	TraesCS5A01G120100.1	1.8385e-15	3	14.7355	0.477121	inter-chromosomal
chr2A_27000000	chr7D_435000000	chr2A_27357379	TraesCS7D01G340000.1	1.01431e-10	3	9.99383	0.477121	inter-chromosomal
chr2A_294000000	chr4A_741000000	chr2A_293861352	TraesCS4A01G491500.1	8.45075e-10	3	9.0731	0.477121	inter-chromosomal
chr2A_297000000	chr3A_1000000	chr3A_1377968	TraesCS2A01G235700.1	5.77327e-10	3	9.23858	0.477121	inter-chromosomal
chr2A_30000000	chr2B_583000000	chr2A_30171539	TraesCS2B01G409300.1	7.25036e-10	3	9.13964	0.477121	inter-chromosomal
chr2A_302000000	chr7B_534000000	chr7B_533565119	TraesCS2A01G236200.1	3.45379e-11	3	10.4617	0.477121	inter-chromosomal
chr2A_33000000	chr2B_682000000	chr2A_32539273	TraesCS2B01G484400.1	7.56284e-10	3	9.12132	0.477121	inter-chromosomal
chr2A_335000000	chr4B_499000000	chr4B_498879027	TraesCS2A01G240200.1	7.39587e-11	3	10.131	0.477121	inter-chromosomal
chr2A_342000000	chr4B_12000000	chr4B_11723197	TraesCS2A01G243200.1	6.67805e-10	3	9.17535	0.477121	inter-chromosomal
chr2A_3000000	chr2B_674000000	chr2B_673707717	TraesCS2A01G007800.1	1.92854e-10	3	9.71477	0.477121	inter-chromosomal
chr2A_36000000	chr5B_81000000	chr2A_36051086	TraesCS5B01G070200.1	1.67733e-11	3	10.7754	0.477121	inter-chromosomal
chr2A_368000000	chr4A_669000000	chr4A_669241587	TraesCS2A01G247800.1	4.801e-13	3	12.3187	0.477121	inter-chromosomal
chr2A_368000000	chr5B_508000000	chr5B_507703690	TraesCS2A01G247800.1	5.32973e-10	3	9.27329	0.477121	inter-chromosomal
chr2A_368000000	chr5D_458000000	chr5D_458461515	TraesCS2A01G247800.1	6.64287e-11	3	10.1776	0.477121	inter-chromosomal
chr2A_37000000	chr7D_122000000	chr2A_36879157	TraesCS7D01G169800.1	1.90586e-11	3	10.7199	0.477121	inter-chromosomal
chr2A_4000000	chr6D_51000000	chr2A_3689790	TraesCS6D01G085300.4	1.08272e-10	3	9.96548	0.477121	inter-chromosomal
chr2A_370000000	chr5A_596000000	chr5A_595555349	TraesCS2A01G248200.3	6.59232e-10	3	9.18096	0.477121	inter-chromosomal
chr2A_370000000	chr5B_37000000	chr5B_37062976	TraesCS2A01G248200.3	3.3442e-12	3	11.4757	0.477121	inter-chromosomal
chr2A_370000000	chr5A_596000000	chr5A_595555349	TraesCS2A01G248300.1	1.21731e-13	3	12.9146	0.477121	inter-chromosomal
chr2A_370000000	chr5B_37000000	chr5B_37062976	TraesCS2A01G248300.1	7.81448e-16	3	15.1071	0.477121	inter-chromosomal
chr2A_371000000	chr6B_34000000	chr6B_33591605	TraesCS2A01G248500.1	4.41143e-10	3	9.35542	0.477121	inter-chromosomal
chr2A_376000000	chr2B_635000000	chr2B_635070618	TraesCS2A01G249700.1	2.33605e-10	3	9.63152	0.477121	inter-chromosomal
chr2A_391000000	chr7A_5000000	chr7A_4744713	TraesCS2A01G255600.1	6.53679e-12	3	11.1846	0.477121	inter-chromosomal
chr2A_4000000	chr2D_638000000	chr2D_638333019	TraesCS2A01G010000.1	1.13252e-12	3	11.946	0.477121	inter-chromosomal
chr2A_419000000	chr3D_524000000	chr3D_524222083	TraesCS2A01G264500.1	1.05683e-10	3	9.97599	0.477121	inter-chromosomal
chr2A_424000000	chr4A_647000000	chr4A_647195365	TraesCS2A01G266600.1	1.00497e-22	3	21.9978	0.477121	inter-chromosomal
chr2A_433000000	chr4B_2000000	chr4B_2036709	TraesCS2A01G268700.1	1.08942e-11	3	10.9628	0.477121	inter-chromosomal
chr2A_479000000	chr5B_35000000	chr5B_34775836	TraesCS2A01G284700.1	4.76652e-10	3	9.3218	0.477121	inter-chromosomal
chr2A_49000000	chr7B_375000000	chr2A_48626648	TraesCS7B01G205000.2	2.31325e-11	3	10.6358	0.477121	inter-chromosomal
chr2A_49000000	chr5D_139000000	chr2A_48738909	TraesCS5D01G117200.1	3.22306e-13	3	12.4917	0.477121	inter-chromosomal
chr2A_49000000	chr6D_68000000	chr2A_49298943	TraesCS6D01G104800.1	6.73429e-10	3	9.17171	0.477121	inter-chromosomal
chr2A_502000000	chr3B_27000000	chr3B_27213696	TraesCS2A01G291200.1	3.56682e-10	3	9.44772	0.477121	inter-chromosomal
chr2A_504000000	chr3B_660000000	chr2A_504105544	TraesCS3B01G423000.1	3.00733e-10	3	9.52182	0.477121	inter-chromosomal
chr2A_504000000	chr3B_780000000	chr3B_779533026	TraesCS2A01G293300.1	9.35198e-10	3	9.0291	0.477121	inter-chromosomal
chr2A_504000000	chr4B_3000000	chr4B_3311443	TraesCS2A01G293300.1	5.37719e-10	3	9.26944	0.477121	inter-chromosomal
chr2A_504000000	chr5B_569000000	chr5B_568743190	TraesCS2A01G293300.1	1.20175e-10	3	9.92019	0.477121	inter-chromosomal
chr2A_507000000	chr3D_326000000	chr2A_507386111	TraesCS3D01G235600.1	2.48587e-12	3	11.6045	0.477121	inter-chromosomal
chr2A_51000000	chr5A_510000000	chr5A_509642708	TraesCS2A01G096900.1	2.99435e-10	3	9.5237	0.477121	inter-chromosomal
chr2A_514000000	chr5D_552000000	chr2A_513841611	TraesCS5D01G541400.1	7.65329e-10	3	9.11615	0.477121	inter-chromosomal
chr2A_1000000	chr5B_571000000	chr5B_571237267	TraesCS2A01G001100.1	1.78771e-10	3	9.7477	0.477121	inter-chromosomal
chr2A_533000000	chr5B_529000000	chr5B_529335126	TraesCS2A01G309800.1	2.07526e-15	3	14.6829	0.477121	inter-chromosomal
chr2A_541000000	chr4A_662000000	chr2A_541390560	TraesCS4A01G384500.1	1.35731e-10	3	9.86732	0.477121	inter-chromosomal
chr2A_542000000	chr4B_17000000	chr4B_17031341	TraesCS2A01G316400.3	1.34186e-10	3	9.87229	0.477121	inter-chromosomal
chr2A_542000000	chr7B_720000000	chr7B_720486988	TraesCS2A01G316400.3	3.75046e-10	3	9.42592	0.477121	inter-chromosomal
chr2A_554000000	chr4A_650000000	chr2A_554132816	TraesCS4A01G376000.1	2.40181e-11	3	10.6195	0.477121	inter-chromosomal
chr2A_564000000	chr7B_733000000	chr7B_732643137	TraesCS2A01G330900.1	1.97699e-10	3	9.704	0.477121	inter-chromosomal
chr2A_6000000	chr2B_24000000	chr2A_5700832	TraesCS2B01G047000.1	3.85641e-11	3	10.4138	0.477121	inter-chromosomal
chr2A_579000000	chr2B_105000000	chr2B_104791730	TraesCS2A01G342000.1	9.31956e-13	3	12.0306	0.477121	inter-chromosomal
chr2A_579000000	chr3D_327000000	chr2A_579447204	TraesCS3D01G236600.1	2.77185e-19	3	18.5572	0.477121	inter-chromosomal
chr2A_581000000	chr6B_7000000	chr2A_581149282	TraesCS6B01G012100.1	4.92656e-15	3	14.3075	0.477121	inter-chromosomal
chr2A_6000000	chr7D_559000000	chr7D_558942741	TraesCS2A01G015000.1	1.30796e-10	3	9.88341	0.477121	inter-chromosomal
chr2A_61000000	chr6B_565000000	chr6B_564915489	TraesCS2A01G108600.1	3.0692e-10	3	9.51297	0.477121	inter-chromosomal
chr2A_620000000	chr3A_748000000	chr3A_747934249	TraesCS2A01G377400.1	2.78213e-10	3	9.55562	0.477121	inter-chromosomal
chr2A_625000000	chr2B_380000000	chr2A_625126109	TraesCS2B01G275300.2	5.03637e-11	3	10.2979	0.477121	inter-chromosomal
chr2A_6000000	chr5D_132000000	chr2A_6266688	TraesCS5D01G113600.1	9.74463e-10	3	9.01123	0.477121	inter-chromosomal
chr2A_632000000	chr4A_725000000	chr4A_724700983	TraesCS2A01G385700.1	3.01998e-11	3	10.52	0.477121	inter-chromosomal
chr2A_657000000	chr3B_731000000	chr2A_656957323	TraesCS3B01G485000.1	8.53425e-12	3	11.0688	0.477121	inter-chromosomal
chr2A_676000000	chr3D_559000000	chr2A_676161741	TraesCS3D01G451500.1	8.35124e-11	3	10.0782	0.477121	inter-chromosomal
chr2A_676000000	chr2B_787000000	chr2B_787157381	TraesCS2A01G420700.1	6.47254e-11	3	10.1889	0.477121	inter-chromosomal
chr2A_677000000	chr3D_102000000	chr3D_101672002	TraesCS2A01G421600.1	2.11108e-10	3	9.6755	0.477121	inter-chromosomal
chr2A_677000000	chr3D_102000000	chr3D_101672002	TraesCS2A01G421700.1	2.11108e-10	3	9.6755	0.477121	inter-chromosomal
chr2A_677000000	chr3D_102000000	chr3D_101672002	TraesCS2A01G421800.1	2.11108e-10	3	9.6755	0.477121	inter-chromosomal
chr2A_677000000	chr3D_102000000	chr3D_101672002	TraesCS2A01G421900.1	2.11108e-10	3	9.6755	0.477121	inter-chromosomal
chr2A_677000000	chr7D_630000000	chr2A_677395562	TraesCS7D01G539400.1	4.71908e-10	3	9.32614	0.477121	inter-chromosomal
chr2A_677000000	chr7D_630000000	chr2A_677395562	TraesCS7D01G539700.1	1.96327e-12	3	11.707	0.477121	inter-chromosomal
chr2A_68000000	chr3B_16000000	chr3B_16413036	TraesCS2A01G117900.3	2.93705e-10	3	9.53209	0.477121	inter-chromosomal
chr2A_69000000	chr2B_611000000	chr2B_611285869	TraesCS2A01G118800.1	5.08523e-10	3	9.29369	0.477121	inter-chromosomal
chr2A_693000000	chr2B_742000000	chr2B_742120042	TraesCS2A01G442800.1	2.993e-10	3	9.52389	0.477121	inter-chromosomal
chr2A_697000000	chr3D_615000000	chr2A_697411878	TraesCS3D01G545700.1	3.24547e-11	3	10.4887	0.477121	inter-chromosomal
chr2A_707000000	chr2B_750000000	chr2B_750330259	TraesCS2A01G461000.1	6.65721e-11	3	10.1767	0.477121	inter-chromosomal
chr2A_710000000	chr6D_213000000	chr2A_709730961	TraesCS6D01G182500.1	5.03809e-10	3	9.29773	0.477121	inter-chromosomal
chr2A_710000000	chr3D_182000000	chr2A_710456167	TraesCS3D01G191800.1	4.37779e-11	3	10.3587	0.477121	inter-chromosomal
chr2A_711000000	chr6D_343000000	chr2A_710798168	TraesCS6D01G240800.1	7.98334e-15	3	14.0978	0.477121	inter-chromosomal
chr2A_712000000	chr6B_574000000	chr6B_574021197	TraesCS2A01G467500.1	1.55525e-10	3	9.8082	0.477121	inter-chromosomal
chr2A_71000000	chr5D_340000000	chr2A_71315907	TraesCS5D01G232700.1	2.63583e-13	3	12.5791	0.477121	inter-chromosomal
chr2A_716000000	chr3B_326000000	chr2A_715963933	TraesCS3B01G227800.1	1.07347e-10	3	9.96921	0.477121	inter-chromosomal
chr2A_718000000	chr3B_798000000	chr2A_718386356	TraesCS3B01G566600.1	6.48387e-11	3	10.1882	0.477121	inter-chromosomal
chr2A_718000000	chr4B_666000000	chr2A_718386356	TraesCS4B01G390100.1	3.71062e-11	3	10.4306	0.477121	inter-chromosomal
chr2A_719000000	chr4B_378000000	chr2A_718927988	TraesCS4B01G172900.3	3.19756e-13	3	12.4952	0.477121	inter-chromosomal
chr2A_720000000	chr2B_706000000	chr2A_719496841	TraesCS2B01G509700.1	4.79412e-11	3	10.3193	0.477121	inter-chromosomal
chr2A_720000000	chr2D_436000000	chr2A_720438453	TraesCS2D01G341400.3	6.59701e-10	3	9.18065	0.477121	inter-chromosomal
chr2A_724000000	chr4B_35000000	chr2A_723630481	TraesCS4B01G047400.1	7.88643e-10	3	9.10312	0.477121	inter-chromosomal
chr2A_728000000	chr6D_390000000	chr2A_728085986	TraesCS6D01G281900.1	9.0403e-13	3	12.0438	0.477121	inter-chromosomal
chr2A_729000000	chr7A_722000000	chr7A_721915810	TraesCS2A01G500400.1	6.90934e-10	3	9.16056	0.477121	inter-chromosomal
chr2A_733000000	chr4D_439000000	chr2A_733333512	TraesCS4D01G267800.1	3.82721e-11	3	10.4171	0.477121	inter-chromosomal
chr2A_738000000	chr2D_588000000	chr2D_588130125	TraesCS2A01G513500.1	2.76338e-11	3	10.5586	0.477121	inter-chromosomal
chr2A_743000000	chr6B_526000000	chr2A_742584298	TraesCS6B01G292700.1	4.71625e-10	3	9.3264	0.477121	inter-chromosomal
chr2A_743000000	chr3D_5000000	chr2A_742757191	TraesCS3D01G013500.1	9.52174e-10	3	9.02128	0.477121	inter-chromosomal
chr2A_743000000	chr6B_229000000	chr6B_228972692	TraesCS2A01G520400.1	2.50988e-13	3	12.6003	0.477121	inter-chromosomal
chr2A_748000000	chr4B_398000000	chr4B_397902359	TraesCS2A01G529300.1	2.64323e-10	3	9.57787	0.477121	inter-chromosomal
chr2A_748000000	chr4B_398000000	chr4B_397902359	TraesCS2A01G529500.1	3.69877e-10	3	9.43194	0.477121	inter-chromosomal
chr2A_748000000	chr4B_398000000	chr4B_397902359	TraesCS2A01G529600.1	1.22149e-10	3	9.91311	0.477121	inter-chromosomal
chr2A_748000000	chr3B_800000000	chr3B_800131805	TraesCS2A01G529700.1	5.18979e-15	3	14.2849	0.477121	inter-chromosomal
chr2A_751000000	chr7B_219000000	chr2A_750550042	TraesCS7B01G160100.1	1.36747e-10	3	9.86408	0.477121	inter-chromosomal
chr2A_75000000	chr4B_404000000	chr2A_75136631	TraesCS4B01G184400.1	6.45301e-10	3	9.19024	0.477121	inter-chromosomal
chr2A_753000000	chr5B_487000000	chr2A_753174059	TraesCS5B01G302500.1	1.05942e-12	3	11.9749	0.477121	inter-chromosomal
chr2A_753000000	chr2D_646000000	chr2A_753435421	TraesCS2D01G590300.1	5.81171e-33	3	32.2357	0.477121	inter-chromosomal
chr2A_754000000	chr6B_565000000	chr2A_753710453	TraesCS6B01G317200.1	1.12016e-12	3	11.9507	0.477121	inter-chromosomal
chr2A_754000000	chr5D_384000000	chr2A_754042963	TraesCS5D01G282400.2	7.21696e-10	3	9.14165	0.477121	inter-chromosomal
chr2A_757000000	chr5B_5000000	chr2A_756833506	TraesCS5B01G003300.2	4.60836e-12	3	11.3365	0.477121	inter-chromosomal
chr2A_761000000	chr4B_666000000	chr2A_761253226	TraesCS4B01G390100.1	9.62788e-12	3	11.0165	0.477121	inter-chromosomal
chr2A_761000000	chr5D_450000000	chr2A_761253226	TraesCS5D01G379200.1	7.21922e-10	3	9.14151	0.477121	inter-chromosomal
chr2A_761000000	chr5D_450000000	chr2A_761253226	TraesCS5D01G379300.1	9.17206e-12	3	11.0375	0.477121	inter-chromosomal
chr2A_77000000	chr5B_674000000	chr2A_76511671	TraesCS5B01G508600.1	3.60886e-10	3	9.44263	0.477121	inter-chromosomal
chr2A_767000000	chr7A_278000000	chr7A_277734080	TraesCS2A01G569500.1	7.79364e-12	3	11.1083	0.477121	inter-chromosomal
chr2A_775000000	chr5B_438000000	chr5B_437804152	TraesCS2A01G583100.1	1.32062e-12	3	11.8792	0.477121	inter-chromosomal
chr2A_778000000	chr5D_284000000	chr2A_777515729	TraesCS5D01G182900.1	2.40839e-11	3	10.6183	0.477121	inter-chromosomal
chr2A_88000000	chr3B_730000000	chr2A_88308720	TraesCS3B01G483600.1	4.1812e-11	3	10.3787	0.477121	inter-chromosomal
chr2A_91000000	chr7D_268000000	chr2A_90614871	TraesCS7D01G278100.1	2.69146e-10	3	9.57001	0.477121	inter-chromosomal
chr2B_11000000	chr7A_109000000	chr2B_10664993	TraesCS7A01G156800.1	1.01584e-12	3	11.9932	0.477121	inter-chromosomal
chr2B_11000000	chr6A_593000000	chr6A_592804484	TraesCS2B01G022200.1	3.8809e-14	3	13.4111	0.477121	inter-chromosomal
chr2B_115000000	chr2D_641000000	chr2D_641064823	TraesCS2B01G148600.2	2.21539e-10	3	9.65455	0.477121	inter-chromosomal
chr2B_132000000	chr3B_186000000	chr2B_132182777	TraesCS3B01G179000.1	4.84133e-10	3	9.31504	0.477121	inter-chromosomal
chr2B_134000000	chr5A_539000000	chr2B_133809421	TraesCS5A01G329800.1	2.12358e-10	3	9.67293	0.477121	inter-chromosomal
chr2B_134000000	chr7A_645000000	chr7A_645073980	TraesCS2B01G160700.1	4.99103e-12	3	11.3018	0.477121	inter-chromosomal
chr2B_134000000	chr7A_700000000	chr7A_700096327	TraesCS2B01G161000.1	4.73702e-10	3	9.32449	0.477121	inter-chromosomal
chr2B_14000000	chr5A_472000000	chr5A_471911025	TraesCS2B01G030700.2	1.60894e-11	3	10.7935	0.477121	inter-chromosomal
chr2B_158000000	chr6D_74000000	chr6D_73783009	TraesCS2B01G182700.1	1.75326e-11	3	10.7562	0.477121	inter-chromosomal
chr2B_158000000	chr7D_510000000	chr7D_509620521	TraesCS2B01G182800.1	1.04774e-09	3	8.97975	0.477121	inter-chromosomal
chr2B_16000000	chr5D_529000000	chr2B_15911884	TraesCS5D01G499900.1	1.27561e-15	3	14.8943	0.477121	inter-chromosomal
chr2B_160000000	chr4A_610000000	chr2B_160283874	TraesCS4A01G322300.1	3.16913e-10	3	9.49906	0.477121	inter-chromosomal
chr2B_165000000	chr3B_820000000	chr2B_164658419	TraesCS3B01G597000.1	1.45941e-11	3	10.8358	0.477121	inter-chromosomal
chr2B_169000000	chr7D_572000000	chr7D_572017927	TraesCS2B01G192700.1	7.17403e-10	3	9.14424	0.477121	inter-chromosomal
chr2B_17000000	chr4A_482000000	chr4A_482139712	TraesCS2B01G036200.1	9.0931e-10	3	9.04129	0.477121	inter-chromosomal
chr2B_17000000	chr6A_23000000	chr6A_23491121	TraesCS2B01G036700.1	2.09819e-11	3	10.6782	0.477121	inter-chromosomal
chr2B_17000000	chr7D_33000000	chr2B_17458318	TraesCS7D01G061900.1	1.03146e-10	3	9.98655	0.477121	inter-chromosomal
chr2B_17000000	chr5B_459000000	chr5B_459493248	TraesCS2B01G037400.1	1.30173e-12	3	11.8855	0.477121	inter-chromosomal
chr2B_176000000	chr3D_23000000	chr2B_175538201	TraesCS3D01G055300.1	3.57251e-10	3	9.44703	0.477121	inter-chromosomal
chr2B_184000000	chr7D_105000000	chr2B_184467517	TraesCS7D01G156900.1	1.63463e-10	3	9.78658	0.477121	inter-chromosomal
chr2B_185000000	chr7B_710000000	chr7B_709610603	TraesCS2B01G205200.1	7.04277e-10	3	9.15226	0.477121	inter-chromosomal
chr2B_20000000	chr7A_736000000	chr2B_19838960	TraesCS7A01G566400.1	1.33832e-12	3	11.8734	0.477121	inter-chromosomal
chr2B_20000000	chr7A_107000000	chr2B_20076596	TraesCS7A01G153400.1	6.91791e-11	3	10.16	0.477121	inter-chromosomal
chr2B_201000000	chr6B_707000000	chr6B_706655410	TraesCS2B01G215900.1	9.58474e-10	3	9.01842	0.477121	inter-chromosomal
chr2B_221000000	chr6A_595000000	chr6A_595066492	TraesCS2B01G227600.1	7.30648e-13	3	12.1363	0.477121	inter-chromosomal
chr2B_232000000	chr2D_20000000	chr2D_20372763	TraesCS2B01G233200.1	4.45542e-13	3	12.3511	0.477121	inter-chromosomal
chr2B_24000000	chr4A_347000000	chr4A_347413638	TraesCS2B01G047700.1	1.43023e-10	3	9.84459	0.477121	inter-chromosomal
chr2B_24000000	chr7D_619000000	chr2B_24235353	TraesCS7D01G521600.1	5.559e-10	3	9.255	0.477121	inter-chromosomal
chr2B_244000000	chr6A_380000000	chr2B_243706505	TraesCS6A01G209600.1	8.67e-12	3	11.062	0.477121	inter-chromosomal
chr2B_245000000	chr5B_548000000	chr5B_547580839	TraesCS2B01G240100.2	6.90087e-15	3	14.1611	0.477121	inter-chromosomal
chr2B_251000000	chr2D_641000000	chr2D_641064823	TraesCS2B01G246400.1	1.80642e-12	3	11.7432	0.477121	inter-chromosomal
chr2B_25000000	chr2D_260000000	chr2B_25250230	TraesCS2D01G240900.1	5.53165e-12	3	11.2571	0.477121	inter-chromosomal
chr2B_25000000	chr5D_222000000	chr2B_25250230	TraesCS5D01G139300.1	1.17154e-11	3	10.9312	0.477121	inter-chromosomal
chr2B_257000000	chr5B_618000000	chr5B_617629736	TraesCS2B01G249100.1	2.84896e-17	3	16.5453	0.477121	inter-chromosomal
chr2B_277000000	chr7A_539000000	chr7A_539296060	TraesCS2B01G253500.1	1.06274e-09	3	8.97357	0.477121	inter-chromosomal
chr2B_283000000	chr6B_708000000	chr6B_708373789	TraesCS2B01G254600.1	2.95375e-11	3	10.5296	0.477121	inter-chromosomal
chr2B_297000000	chr7A_33000000	chr7A_32794754	TraesCS2B01G256100.3	5.73002e-10	3	9.24184	0.477121	inter-chromosomal
chr2B_297000000	chr7A_516000000	chr7A_516140130	TraesCS2B01G256100.3	9.46027e-13	3	12.0241	0.477121	inter-chromosomal
chr2B_311000000	chr3B_782000000	chr3B_781983941	TraesCS2B01G257700.1	5.65626e-10	3	9.24747	0.477121	inter-chromosomal
chr2B_3000000	chr4D_440000000	chr2B_3223423	TraesCS4D01G269500.1	8.37079e-10	3	9.07723	0.477121	inter-chromosomal
chr2B_350000000	chr6A_616000000	chr6A_616349203	TraesCS2B01G262900.1	8.27033e-19	3	18.0825	0.477121	inter-chromosomal
chr2B_380000000	chr6A_78000000	chr6A_77722306	TraesCS2B01G275300.2	6.62791e-11	3	10.1786	0.477121	inter-chromosomal
chr2B_413000000	chr5D_50000000	chr2B_412662642	TraesCS5D01G052000.1	4.31122e-13	3	12.3654	0.477121	inter-chromosomal
chr2B_413000000	chr4B_8000000	chr4B_7760309	TraesCS2B01G296000.1	4.27053e-10	3	9.36952	0.477121	inter-chromosomal
chr2B_417000000	chr4A_719000000	chr4A_718951185	TraesCS2B01G297700.1	2.49365e-11	3	10.6032	0.477121	inter-chromosomal
chr2B_441000000	chr3B_128000000	chr3B_127809863	TraesCS2B01G308000.2	3.71027e-10	3	9.43059	0.477121	inter-chromosomal
chr2B_441000000	chr3A_720000000	chr3A_719935330	TraesCS2B01G308400.1	7.36174e-10	3	9.13302	0.477121	inter-chromosomal
chr2B_450000000	chr4A_740000000	chr4A_739661926	TraesCS2B01G314900.1	2.20881e-10	3	9.65584	0.477121	inter-chromosomal
chr2B_5000000	chr6A_599000000	chr6A_599041974	TraesCS2B01G008100.1	3.00787e-10	3	9.52174	0.477121	inter-chromosomal
chr2B_478000000	chr6A_599000000	chr6A_599310943	TraesCS2B01G334400.1	1.8284e-10	3	9.73793	0.477121	inter-chromosomal
chr2B_48000000	chr3D_66000000	chr2B_48293102	TraesCS3D01G112100.1	3.49931e-11	3	10.456	0.477121	inter-chromosomal
chr2B_48000000	chr6D_471000000	chr2B_48293102	TraesCS6D01G402800.1	7.08233e-10	3	9.14982	0.477121	inter-chromosomal
chr2B_483000000	chr4A_381000000	chr2B_483462677	TraesCS4A01G164600.2	4.07671e-17	3	16.3897	0.477121	inter-chromosomal
chr2B_512000000	chr5B_20000000	chr5B_19752337	TraesCS2B01G358900.1	3.25601e-10	3	9.48731	0.477121	inter-chromosomal
chr2B_512000000	chr6A_2000000	chr6A_2227928	TraesCS2B01G358900.1	1.27963e-14	3	13.8929	0.477121	inter-chromosomal
chr2B_543000000	chr5A_458000000	chr5A_458291091	TraesCS2B01G379500.1	8.89035e-12	3	11.0511	0.477121	inter-chromosomal
chr2B_551000000	chr5D_192000000	chr2B_551480179	TraesCS5D01G125600.1	5.5778e-10	3	9.25354	0.477121	inter-chromosomal
chr2B_573000000	chr7D_634000000	chr2B_573207882	TraesCS7D01G549500.1	3.56474e-10	3	9.44797	0.477121	inter-chromosomal
chr2B_595000000	chr5D_458000000	chr2B_594850663	TraesCS5D01G388900.1	5.6699e-15	3	14.2464	0.477121	inter-chromosomal
chr2B_595000000	chr4A_598000000	chr2B_595257717	TraesCS4A01G300300.2	7.42885e-11	3	10.1291	0.477121	inter-chromosomal
chr2B_607000000	chr7A_625000000	chr7A_624638375	TraesCS2B01G421800.1	9.13369e-14	3	13.0394	0.477121	inter-chromosomal
chr2B_609000000	chr4A_523000000	chr2B_609106116	TraesCS4A01G220400.2	4.7542e-12	3	11.3229	0.477121	inter-chromosomal
chr2B_611000000	chr7A_5000000	chr2B_610604300	TraesCS7A01G011900.1	7.21028e-10	3	9.14205	0.477121	inter-chromosomal
chr2B_615000000	chr2D_102000000	chr2D_101908426	TraesCS2B01G427400.1	4.41248e-11	3	10.3553	0.477121	inter-chromosomal
chr2B_615000000	chr7A_718000000	chr7A_718434638	TraesCS2B01G427400.1	5.98558e-10	3	9.22289	0.477121	inter-chromosomal
chr2B_616000000	chr3D_243000000	chr2B_615895571	TraesCS3D01G201900.1	5.93592e-10	3	9.22651	0.477121	inter-chromosomal
chr2B_617000000	chr4A_646000000	chr4A_646290883	TraesCS2B01G429700.1	8.35031e-10	3	9.0783	0.477121	inter-chromosomal
chr2B_617000000	chr7B_189000000	chr7B_189491232	TraesCS2B01G429700.1	6.49725e-12	3	11.1873	0.477121	inter-chromosomal
chr2B_617000000	chr7A_700000000	chr2B_617126364	TraesCS7A01G513200.1	2.80563e-13	3	12.552	0.477121	inter-chromosomal
chr2B_648000000	chr6A_617000000	chr6A_617316008	TraesCS2B01G453800.1	1.89479e-16	3	15.7224	0.477121	inter-chromosomal
chr2B_65000000	chr6A_573000000	chr6A_573141049	TraesCS2B01G105100.1	6.22563e-10	3	9.20582	0.477121	inter-chromosomal
chr2B_66000000	chr6D_307000000	chr2B_66474746	TraesCS6D01G217700.1	1.06579e-09	3	8.97233	0.477121	inter-chromosomal
chr2B_672000000	chr7D_620000000	chr2B_671773210	TraesCS7D01G523200.2	2.6383e-10	3	9.57868	0.477121	inter-chromosomal
chr2B_674000000	chr6D_434000000	chr2B_673597398	TraesCS6D01G330800.1	3.19866e-11	3	10.495	0.477121	inter-chromosomal
chr2B_674000000	chr4A_524000000	chr2B_673673090	TraesCS4A01G220600.1	6.0749e-10	3	9.21646	0.477121	inter-chromosomal
chr2B_676000000	chr6B_378000000	chr2B_675496830	TraesCS6B01G231000.1	4.22848e-10	3	9.37382	0.477121	inter-chromosomal
chr2B_683000000	chr6A_564000000	chr6A_563503954	TraesCS2B01G486000.2	9.93108e-10	3	9.003	0.477121	inter-chromosomal
chr2B_688000000	chr5A_694000000	chr2B_687632557	TraesCS5A01G537300.1	7.63395e-10	3	9.11725	0.477121	inter-chromosomal
chr2B_693000000	chr3A_647000000	chr3A_647238608	TraesCS2B01G495800.2	3.8408e-10	3	9.41558	0.477121	inter-chromosomal
chr2B_696000000	chr6D_11000000	chr6D_11153478	TraesCS2B01G499400.1	9.86235e-10	3	9.00602	0.477121	inter-chromosomal
chr2B_698000000	chr4A_381000000	chr2B_697585781	TraesCS4A01G164600.2	1.88842e-16	3	15.7239	0.477121	inter-chromosomal
chr2B_698000000	chr6A_606000000	chr6A_606118429	TraesCS2B01G503600.1	4.4279e-12	3	11.3538	0.477121	inter-chromosomal
chr2B_700000000	chr2D_585000000	chr2D_585471700	TraesCS2B01G505500.1	3.51391e-13	3	12.4542	0.477121	inter-chromosomal
chr2B_705000000	chr5D_391000000	chr2B_705328615	TraesCS5D01G293500.1	8.96135e-10	3	9.04763	0.477121	inter-chromosomal
chr2B_707000000	chr5A_488000000	chr2B_706699706	TraesCS5A01G278400.1	9.02522e-10	3	9.04454	0.477121	inter-chromosomal
chr2B_707000000	chr5A_488000000	chr2B_706699706	TraesCS5A01G278500.1	1.90671e-10	3	9.71972	0.477121	inter-chromosomal
chr2B_713000000	chr7A_254000000	chr2B_712954792	TraesCS7A01G260800.1	9.91287e-12	3	11.0038	0.477121	inter-chromosomal
chr2B_723000000	chr6A_598000000	chr2B_723435009	TraesCS6A01G375400.1	2.72013e-10	3	9.56541	0.477121	inter-chromosomal
chr2B_730000000	chr7A_593000000	chr7A_593377716	TraesCS2B01G533500.1	2.94074e-11	3	10.5315	0.477121	inter-chromosomal
chr2B_732000000	chr5A_612000000	chr2B_732044739	TraesCS5A01G427400.1	1.24767e-10	3	9.9039	0.477121	inter-chromosomal
chr2B_733000000	chr5A_692000000	chr2B_732610409	TraesCS5A01G534900.1	8.30747e-11	3	10.0805	0.477121	inter-chromosomal
chr2B_743000000	chr4D_209000000	chr2B_742554142	TraesCS4D01G155900.1	3.64221e-10	3	9.43864	0.477121	inter-chromosomal
chr2B_748000000	chr3A_576000000	chr2B_747831810	TraesCS3A01G331800.1	3.04394e-10	3	9.51656	0.477121	inter-chromosomal
chr2B_749000000	chr4D_26000000	chr2B_748985095	TraesCS4D01G050400.2	1.47404e-15	3	14.8315	0.477121	inter-chromosomal
chr2B_749000000	chr6D_111000000	chr2B_749189205	TraesCS6D01G141400.1	7.59872e-10	3	9.11926	0.477121	inter-chromosomal
chr2B_751000000	chr4D_54000000	chr2B_750695157	TraesCS4D01G079600.2	2.32775e-12	3	11.6331	0.477121	inter-chromosomal
chr2B_755000000	chr6A_380000000	chr2B_754647327	TraesCS6A01G209600.1	2.27343e-12	3	11.6433	0.477121	inter-chromosomal
chr2B_755000000	chr7A_515000000	chr2B_755148288	TraesCS7A01G352100.1	4.70919e-11	3	10.3271	0.477121	inter-chromosomal
chr2B_758000000	chr4A_478000000	chr2B_757879929	TraesCS4A01G196400.1	1.19286e-10	3	9.92341	0.477121	inter-chromosomal
chr2B_8000000	chr4B_218000000	chr2B_7592175	TraesCS4B01G148900.2	6.98717e-14	3	13.1557	0.477121	inter-chromosomal
chr2B_762000000	chr7A_589000000	chr7A_589366257	TraesCS2B01G571500.1	1.79528e-10	3	9.74587	0.477121	inter-chromosomal
chr2B_764000000	chr7A_547000000	chr2B_763496288	TraesCS7A01G374400.1	2.62777e-31	3	30.5804	0.477121	inter-chromosomal
chr2B_764000000	chr4D_481000000	chr4D_480982059	TraesCS2B01G574200.2	5.15972e-10	3	9.28737	0.477121	inter-chromosomal
chr2B_764000000	chr5B_175000000	chr2B_763840778	TraesCS5B01G112300.1	1.48312e-10	3	9.82882	0.477121	inter-chromosomal
chr2B_764000000	chr4D_481000000	chr2B_763947088	TraesCS4D01G316200.1	3.76793e-10	3	9.4239	0.477121	inter-chromosomal
chr2B_765000000	chr3B_798000000	chr2B_765068493	TraesCS3B01G565200.1	3.4723e-10	3	9.45938	0.477121	inter-chromosomal
chr2B_767000000	chr7D_614000000	chr2B_767168351	TraesCS7D01G510900.1	8.42699e-10	3	9.07433	0.477121	inter-chromosomal
chr2B_767000000	chr4B_632000000	chr2B_767171404	TraesCS4B01G338800.1	3.39898e-10	3	9.46865	0.477121	inter-chromosomal
chr2B_769000000	chr5A_324000000	chr2B_768545143	TraesCS5A01G147100.1	7.18604e-11	3	10.1435	0.477121	inter-chromosomal
chr2B_771000000	chr7D_627000000	chr2B_770691645	TraesCS7D01G534500.1	1.5233e-11	3	10.8172	0.477121	inter-chromosomal
chr2B_771000000	chr7D_620000000	chr2B_770710807	TraesCS7D01G524700.1	6.0561e-10	3	9.21781	0.477121	inter-chromosomal
chr2B_771000000	chr6A_25000000	chr2B_771262994	TraesCS6A01G048900.1	2.79264e-20	3	19.554	0.477121	inter-chromosomal
chr2B_775000000	chr4A_582000000	chr2B_774546809	TraesCS4A01G270500.1	5.50944e-10	3	9.25889	0.477121	inter-chromosomal
chr2B_780000000	chr5D_174000000	chr2B_779965279	TraesCS5D01G121400.1	3.51412e-10	3	9.45418	0.477121	inter-chromosomal
chr2B_787000000	chr5B_560000000	chr2B_787055620	TraesCS5B01G382200.1	3.22237e-11	3	10.4918	0.477121	inter-chromosomal
chr2B_787000000	chr2D_170000000	chr2B_787057150	TraesCS2D01G212100.1	3.17652e-14	3	13.498	0.477121	inter-chromosomal
chr2B_787000000	chr3A_36000000	chr2B_787058275	TraesCS3A01G060700.1	1.07471e-09	3	8.96871	0.477121	inter-chromosomal
chr2B_787000000	chr5D_302000000	chr2B_787157381	TraesCS5D01G199900.1	1.33701e-11	3	10.8739	0.477121	inter-chromosomal
chr2B_793000000	chr5D_50000000	chr2B_793230178	TraesCS5D01G052000.1	8.41729e-12	3	11.0748	0.477121	inter-chromosomal
chr2B_797000000	chr4D_415000000	chr2B_797282339	TraesCS4D01G246700.3	2.45764e-10	3	9.60948	0.477121	inter-chromosomal
chr2B_798000000	chr3D_556000000	chr3D_556162203	TraesCS2B01G624300.1	1.07836e-09	3	8.96724	0.477121	inter-chromosomal
chr2B_798000000	chr6A_49000000	chr6A_49132382	TraesCS2B01G624600.1	9.06511e-10	3	9.04263	0.477121	inter-chromosomal
chr2B_799000000	chr5D_142000000	chr2B_798633019	TraesCS5D01G117600.1	1.71212e-12	3	11.7665	0.477121	inter-chromosomal
chr2B_799000000	chr4B_6000000	chr2B_799255306	TraesCS4B01G009400.1	1.48061e-11	3	10.8296	0.477121	inter-chromosomal
chr2B_8000000	chr3B_579000000	chr3B_578599418	TraesCS2B01G017600.1	3.98608e-11	3	10.3995	0.477121	inter-chromosomal
chr2B_94000000	chr5A_677000000	chr5A_676957808	TraesCS2B01G125400.1	9.52499e-11	3	10.0211	0.477121	inter-chromosomal
chr2B_96000000	chr4D_209000000	chr2B_95788136	TraesCS4D01G155900.1	3.39887e-12	3	11.4687	0.477121	inter-chromosomal
chr2B_98000000	chr6D_423000000	chr6D_423177064	TraesCS2B01G131200.1	4.70863e-10	3	9.32711	0.477121	inter-chromosomal
chr2B_98000000	chr7A_700000000	chr7A_699623804	TraesCS2B01G131200.1	1.00207e-12	3	11.9991	0.477121	inter-chromosomal
chr2B_98000000	chr6D_473000000	chr2B_98300002	TraesCS6D01G406500.1	1.03863e-09	3	8.98354	0.477121	inter-chromosomal
chr2D_10000000	chr3B_743000000	chr3B_742526621	TraesCS2D01G021900.1	1.2023e-13	3	12.92	0.477121	inter-chromosomal
chr2D_105000000	chr6A_4000000	chr6A_3687468	TraesCS2D01G160800.1	1.13442e-10	3	9.94523	0.477121	inter-chromosomal
chr2D_113000000	chr6A_1000000	chr6A_1029110	TraesCS2D01G168900.1	5.17252e-11	3	10.2863	0.477121	inter-chromosomal
chr2D_12000000	chr6B_186000000	chr6B_185991350	TraesCS2D01G030500.1	8.72502e-13	3	12.0592	0.477121	inter-chromosomal
chr2D_13000000	chr3B_420000000	chr3B_419555456	TraesCS2D01G033900.1	1.04146e-10	3	9.98236	0.477121	inter-chromosomal
chr2D_15000000	chr3A_720000000	chr2D_14785172	TraesCS3A01G493100.1	2.52564e-10	3	9.59763	0.477121	inter-chromosomal
chr2D_157000000	chr3B_53000000	chr3B_52779095	TraesCS2D01G205000.1	3.66728e-11	3	10.4357	0.477121	inter-chromosomal
chr2D_17000000	chr6B_720000000	chr6B_720492177	TraesCS2D01G047200.1	5.32394e-13	3	12.2738	0.477121	inter-chromosomal
chr2D_180000000	chr3A_25000000	chr3A_24686521	TraesCS2D01G216800.1	5.7079e-10	3	9.24352	0.477121	inter-chromosomal
chr2D_19000000	chr6B_125000000	chr6B_124562403	TraesCS2D01G050900.1	1.4079e-10	3	9.85143	0.477121	inter-chromosomal
chr2D_20000000	chr5B_198000000	chr2D_19593676	TraesCS5B01G116300.1	1.32305e-10	3	9.87842	0.477121	inter-chromosomal
chr2D_2000000	chr6B_634000000	chr6B_633538314	TraesCS2D01G002700.1	5.49394e-11	3	10.2601	0.477121	inter-chromosomal
chr2D_233000000	chr5A_505000000	chr5A_505340790	TraesCS2D01G236400.1	2.31247e-13	3	12.6359	0.477121	inter-chromosomal
chr2D_233000000	chr7B_741000000	chr7B_740814358	TraesCS2D01G236400.1	1.45153e-17	3	16.8382	0.477121	inter-chromosomal
chr2D_248000000	chr5B_470000000	chr5B_470358089	TraesCS2D01G238300.1	6.9277e-14	3	13.1594	0.477121	inter-chromosomal
chr2D_270000000	chr3B_793000000	chr3B_792766498	TraesCS2D01G242400.3	3.46046e-17	3	16.4609	0.477121	inter-chromosomal
chr2D_270000000	chr4D_12000000	chr4D_11878409	TraesCS2D01G242400.3	6.84029e-11	3	10.1649	0.477121	inter-chromosomal
chr2D_270000000	chr6A_2000000	chr6A_2279033	TraesCS2D01G242400.3	2.69566e-10	3	9.56933	0.477121	inter-chromosomal
chr2D_270000000	chr7A_629000000	chr7A_628833779	TraesCS2D01G242400.3	1.00105e-11	3	10.9995	0.477121	inter-chromosomal
chr2D_278000000	chr7A_734000000	chr7A_734470272	TraesCS2D01G245100.1	1.98826e-11	3	10.7015	0.477121	inter-chromosomal
chr2D_293000000	chr5A_462000000	chr5A_461908164	TraesCS2D01G248600.1	1.75848e-10	3	9.75486	0.477121	inter-chromosomal
chr2D_355000000	chr3B_54000000	chr3B_53807211	TraesCS2D01G281600.1	1.52819e-10	3	9.81582	0.477121	inter-chromosomal
chr2D_38000000	chr7B_244000000	chr2D_37537164	TraesCS7B01G172000.1	3.44389e-11	3	10.463	0.477121	inter-chromosomal
chr2D_421000000	chr4A_631000000	chr4A_631446144	TraesCS2D01G327100.1	1.69009e-10	3	9.77209	0.477121	inter-chromosomal
chr2D_432000000	chr7B_0	chr2D_432082365	TraesCS7B01G000300.1	1.13505e-10	3	9.94499	0.477121	inter-chromosomal
chr2D_446000000	chr3B_119000000	chr3B_119115615	TraesCS2D01G347600.2	6.51422e-12	3	11.1861	0.477121	inter-chromosomal
chr2D_447000000	chr5B_0	chr5B_16191	TraesCS2D01G348700.1	2.37022e-11	3	10.6252	0.477121	inter-chromosomal
chr2D_45000000	chr7B_244000000	chr2D_45465219	TraesCS7B01G172000.1	1.50066e-10	3	9.82372	0.477121	inter-chromosomal
chr2D_469000000	chr5B_20000000	chr5B_20015949	TraesCS2D01G363700.1	1.06275e-09	3	8.97357	0.477121	inter-chromosomal
chr2D_5000000	chr7A_636000000	chr7A_635558921	TraesCS2D01G008900.1	9.10693e-12	3	11.0406	0.477121	inter-chromosomal
chr2D_517000000	chr3B_24000000	chr3B_23843368	TraesCS2D01G401700.1	2.48302e-14	3	13.605	0.477121	inter-chromosomal
chr2D_542000000	chr5A_690000000	chr5A_689903265	TraesCS2D01G430000.3	1.87331e-10	3	9.72739	0.477121	inter-chromosomal
chr2D_545000000	chr4A_537000000	chr4A_537432935	TraesCS2D01G433100.1	2.8866e-13	3	12.5396	0.477121	inter-chromosomal
chr2D_554000000	chr7A_695000000	chr7A_694664749	TraesCS2D01G443500.1	1.04002e-09	3	8.98296	0.477121	inter-chromosomal
chr2D_566000000	chr5B_314000000	chr5B_313937384	TraesCS2D01G458700.1	2.52508e-13	3	12.5977	0.477121	inter-chromosomal
chr2D_566000000	chr5A_24000000	chr5A_23915853	TraesCS2D01G459200.1	4.19032e-12	3	11.3778	0.477121	inter-chromosomal
chr2D_572000000	chr7B_726000000	chr7B_726460438	TraesCS2D01G467100.1	1.0359e-09	3	8.98468	0.477121	inter-chromosomal
chr2D_572000000	chr5B_294000000	chr5B_294273518	TraesCS2D01G467200.1	1.70048e-11	3	10.7694	0.477121	inter-chromosomal
chr2D_574000000	chr3A_25000000	chr3A_24878902	TraesCS2D01G469300.1	7.98348e-10	3	9.09781	0.477121	inter-chromosomal
chr2D_574000000	chr3A_728000000	chr3A_728055037	TraesCS2D01G469300.1	8.78093e-10	3	9.05646	0.477121	inter-chromosomal
chr2D_577000000	chr3B_13000000	chr3B_12762036	TraesCS2D01G473400.2	2.9047e-11	3	10.5369	0.477121	inter-chromosomal
chr2D_578000000	chr7B_612000000	chr7B_611718273	TraesCS2D01G474700.1	1.54358e-86	3	85.8115	0.477121	inter-chromosomal
chr2D_580000000	chr4D_496000000	chr4D_496335938	TraesCS2D01G479500.1	7.90773e-14	3	13.1019	0.477121	inter-chromosomal
chr2D_584000000	chr7A_34000000	chr2D_584312336	TraesCS7A01G067800.1	2.91833e-10	3	9.53487	0.477121	inter-chromosomal
chr2D_59000000	chr3B_10000000	chr2D_58729395	TraesCS3B01G023100.1	9.16815e-14	3	13.0377	0.477121	inter-chromosomal
chr2D_588000000	chr6B_643000000	chr6B_643240160	TraesCS2D01G489100.1	6.47733e-12	3	11.1886	0.477121	inter-chromosomal
chr2D_590000000	chr6A_551000000	chr6A_550639665	TraesCS2D01G490600.1	4.51236e-10	3	9.3456	0.477121	inter-chromosomal
chr2D_590000000	chr6B_22000000	chr6B_21830439	TraesCS2D01G490600.1	1.23449e-10	3	9.90851	0.477121	inter-chromosomal
chr2D_590000000	chr6B_36000000	chr6B_35513448	TraesCS2D01G490600.1	8.60619e-10	3	9.06519	0.477121	inter-chromosomal
chr2D_590000000	chr7A_236000000	chr7A_236321489	TraesCS2D01G490600.1	4.12755e-10	3	9.38431	0.477121	inter-chromosomal
chr2D_590000000	chr3A_685000000	chr3A_684768968	TraesCS2D01G490700.1	2.48923e-12	3	11.6039	0.477121	inter-chromosomal
chr2D_590000000	chr3D_243000000	chr2D_589642334	TraesCS3D01G201900.1	3.74906e-10	3	9.42608	0.477121	inter-chromosomal
chr2D_591000000	chr3B_261000000	chr3B_260864868	TraesCS2D01G493400.1	7.45199e-14	3	13.1277	0.477121	inter-chromosomal
chr2D_594000000	chr6B_655000000	chr6B_654637703	TraesCS2D01G499000.1	3.39692e-10	3	9.46891	0.477121	inter-chromosomal
chr2D_59000000	chr6A_16000000	chr6A_15504700	TraesCS2D01G107000.1	9.14758e-10	3	9.03869	0.477121	inter-chromosomal
chr2D_600000000	chr5A_556000000	chr5A_555586335	TraesCS2D01G506600.1	9.48573e-10	3	9.02293	0.477121	inter-chromosomal
chr2D_601000000	chr6B_21000000	chr6B_21422677	TraesCS2D01G507000.1	6.15906e-10	3	9.21049	0.477121	inter-chromosomal
chr2D_601000000	chr5A_505000000	chr5A_505162399	TraesCS2D01G507700.1	3.41258e-11	3	10.4669	0.477121	inter-chromosomal
chr2D_603000000	chr4B_609000000	chr4B_608940584	TraesCS2D01G511700.2	5.62712e-11	3	10.2497	0.477121	inter-chromosomal
chr2D_603000000	chr4B_609000000	chr4B_609313177	TraesCS2D01G511900.1	3.36572e-10	3	9.47292	0.477121	inter-chromosomal
chr2D_604000000	chr6B_68000000	chr2D_603995958	TraesCS6B01G092100.1	5.04873e-14	3	13.2968	0.477121	inter-chromosomal
chr2D_607000000	chr7A_5000000	chr7A_4744734	TraesCS2D01G515400.2	4.62711e-18	3	17.3347	0.477121	inter-chromosomal
chr2D_618000000	chr6B_147000000	chr6B_146706516	TraesCS2D01G533800.1	6.84683e-10	3	9.16451	0.477121	inter-chromosomal
chr2D_621000000	chr5A_79000000	chr5A_79274869	TraesCS2D01G541300.1	3.34332e-10	3	9.47582	0.477121	inter-chromosomal
chr2D_625000000	chr5A_109000000	chr5A_109273485	TraesCS2D01G549000.1	4.76281e-10	3	9.32214	0.477121	inter-chromosomal
chr2D_625000000	chr5A_109000000	chr5A_109273485	TraesCS2D01G549100.1	7.15173e-11	3	10.1456	0.477121	inter-chromosomal
chr2D_636000000	chr4A_2000000	chr2D_636356451	TraesCS4A01G002300.1	1.02643e-09	3	8.98867	0.477121	inter-chromosomal
chr2D_636000000	chr3B_76000000	chr3B_76440198	TraesCS2D01G568300.1	4.91001e-12	3	11.3089	0.477121	inter-chromosomal
chr2D_640000000	chr3B_544000000	chr3B_543581687	TraesCS2D01G577000.1	4.27646e-10	3	9.36892	0.477121	inter-chromosomal
chr2D_641000000	chr6B_33000000	chr6B_33080535	TraesCS2D01G577700.1	1.04755e-09	3	8.97983	0.477121	inter-chromosomal
chr2D_642000000	chr3B_556000000	chr3B_556426996	TraesCS2D01G578900.1	5.71295e-10	3	9.24314	0.477121	inter-chromosomal
chr2D_64000000	chr7B_596000000	chr2D_64193196	TraesCS7B01G341300.1	8.43905e-11	3	10.0737	0.477121	inter-chromosomal
chr2D_643000000	chr5B_437000000	chr5B_437465005	TraesCS2D01G583000.1	4.87995e-10	3	9.31158	0.477121	inter-chromosomal
chr2D_648000000	chr6B_196000000	chr6B_196478373	TraesCS2D01G594400.1	5.55921e-11	3	10.255	0.477121	inter-chromosomal
chr2D_649000000	chr5A_464000000	chr5A_464212291	TraesCS2D01G596500.1	4.38194e-13	3	12.3583	0.477121	inter-chromosomal
chr2D_650000000	chr7A_116000000	chr2D_650222616	TraesCS7A01G160100.1	5.63329e-11	3	10.2492	0.477121	inter-chromosomal
chr2D_66000000	chr7A_718000000	chr2D_66114875	TraesCS7A01G542000.1	1.64971e-11	3	10.7826	0.477121	inter-chromosomal
chr2D_1000000	chr5B_475000000	chr5B_474573767	TraesCS2D01G001400.1	3.23117e-11	3	10.4906	0.477121	inter-chromosomal
chr2D_8000000	chr4B_639000000	chr4B_639123176	TraesCS2D01G016500.1	2.97212e-11	3	10.5269	0.477121	inter-chromosomal
chr2D_8000000	chr3B_800000000	chr3B_800070564	TraesCS2D01G017200.1	8.42712e-11	3	10.0743	0.477121	inter-chromosomal
chr2D_92000000	chr3A_20000000	chr2D_92458473	TraesCS3A01G037100.1	8.84651e-10	3	9.05323	0.477121	inter-chromosomal
chr2D_10000000	chr5D_139000000	chr2D_9872996	TraesCS5D01G117200.1	1.90782e-10	3	9.71946	0.477121	inter-chromosomal
chr3A_12000000	chr5A_191000000	chr3A_12397294	TraesCS5A01G107900.2	2.24676e-11	3	10.6484	0.477121	inter-chromosomal
chr3A_148000000	chr4A_648000000	chr4A_648472128	TraesCS3A01G155300.1	4.10712e-10	3	9.38646	0.477121	inter-chromosomal
chr3A_151000000	chr6A_112000000	chr6A_111557715	TraesCS3A01G156200.3	1.89354e-10	3	9.72273	0.477121	inter-chromosomal
chr3A_15000000	chr6B_47000000	chr6B_47284820	TraesCS3A01G028400.1	5.3394e-10	3	9.27251	0.477121	inter-chromosomal
chr3A_20000000	chr4A_733000000	chr3A_20160946	TraesCS4A01G472200.1	2.29071e-10	3	9.64003	0.477121	inter-chromosomal
chr3A_23000000	chr5D_170000000	chr3A_23330404	TraesCS5D01G120300.1	9.74055e-10	3	9.01142	0.477121	inter-chromosomal
chr3A_3000000	chr7B_726000000	chr3A_3428182	TraesCS7B01G468500.1	1.02056e-09	3	8.99116	0.477121	inter-chromosomal
chr3A_367000000	chr6A_3000000	chr6A_2869229	TraesCS3A01G207900.2	1.3104e-10	3	9.8826	0.477121	inter-chromosomal
chr3A_37000000	chr4B_461000000	chr3A_37299313	TraesCS4B01G219100.1	3.27783e-10	3	9.48441	0.477121	inter-chromosomal
chr3A_391000000	chr5D_523000000	chr3A_391494234	TraesCS5D01G488300.1	1.60996e-10	3	9.79318	0.477121	inter-chromosomal
chr3A_41000000	chr7D_9000000	chr7D_9040115	TraesCS3A01G067500.1	2.89585e-10	3	9.53822	0.477121	inter-chromosomal
chr3A_45000000	chr5D_464000000	chr3A_44643997	TraesCS5D01G397400.1	1.08072e-09	3	8.96629	0.477121	inter-chromosomal
chr3A_449000000	chr7B_685000000	chr7B_685478906	TraesCS3A01G239200.1	2.12992e-10	3	9.67164	0.477121	inter-chromosomal
chr3A_478000000	chr4A_744000000	chr3A_478243944	TraesCS4A01G498000.1	1.75419e-10	3	9.75592	0.477121	inter-chromosomal
chr3A_482000000	chr5B_627000000	chr3A_482178256	TraesCS5B01G454400.1	1.17868e-10	3	9.9286	0.477121	inter-chromosomal
chr3A_485000000	chr3B_415000000	chr3A_484639695	TraesCS3B01G257400.1	1.64441e-14	3	13.784	0.477121	inter-chromosomal
chr3A_516000000	chr4B_547000000	chr4B_547276556	TraesCS3A01G287600.1	6.85406e-11	3	10.1641	0.477121	inter-chromosomal
chr3A_517000000	chr4B_661000000	chr3A_516787767	TraesCS4B01G379100.1	3.31354e-16	3	15.4797	0.477121	inter-chromosomal
chr3A_542000000	chr5B_680000000	chr3A_542161047	TraesCS5B01G515800.1	1.97261e-10	3	9.70496	0.477121	inter-chromosomal
chr3A_556000000	chr3B_742000000	chr3B_742257024	TraesCS3A01G314500.1	3.74061e-13	3	12.4271	0.477121	inter-chromosomal
chr3A_557000000	chr3B_300000000	chr3B_299795769	TraesCS3A01G315600.1	7.03595e-10	3	9.15268	0.477121	inter-chromosomal
chr3A_562000000	chr4B_644000000	chr4B_643809136	TraesCS3A01G319600.1	1.89186e-10	3	9.72311	0.477121	inter-chromosomal
chr3A_575000000	chr3D_570000000	chr3A_574523838	TraesCS3D01G467300.1	7.43228e-13	3	12.1289	0.477121	inter-chromosomal
chr3A_576000000	chr3D_1000000	chr3D_775697	TraesCS3A01G331800.1	9.12854e-13	3	12.0396	0.477121	inter-chromosomal
chr3A_585000000	chr3B_30000000	chr3B_30234071	TraesCS3A01G338400.3	2.04021e-11	3	10.6903	0.477121	inter-chromosomal
chr3A_585000000	chr3B_147000000	chr3B_146548899	TraesCS3A01G338500.2	8.56631e-10	3	9.06721	0.477121	inter-chromosomal
chr3A_589000000	chr5B_585000000	chr5B_585482646	TraesCS3A01G342100.1	9.96875e-10	3	9.00136	0.477121	inter-chromosomal
chr3A_599000000	chr7B_468000000	chr3A_598949849	TraesCS7B01G253600.2	4.60147e-10	3	9.3371	0.477121	inter-chromosomal
chr3A_601000000	chr3B_511000000	chr3B_510793979	TraesCS3A01G353800.1	7.78795e-11	3	10.1086	0.477121	inter-chromosomal
chr3A_605000000	chr5D_243000000	chr5D_242618584	TraesCS3A01G356900.1	4.55821e-20	3	19.3412	0.477121	inter-chromosomal
chr3A_629000000	chr6B_155000000	chr6B_154828735	TraesCS3A01G379800.1	3.51207e-12	3	11.4544	0.477121	inter-chromosomal
chr3A_649000000	chr4B_667000000	chr3A_648687390	TraesCS4B01G391700.1	3.47383e-11	3	10.4592	0.477121	inter-chromosomal
chr3A_659000000	chr3B_795000000	chr3B_794862584	TraesCS3A01G417000.3	3.16032e-11	3	10.5003	0.477121	inter-chromosomal
chr3A_663000000	chr5B_437000000	chr5B_437185329	TraesCS3A01G421700.1	2.78946e-11	3	10.5545	0.477121	inter-chromosomal
chr3A_666000000	chr4D_268000000	chr3A_665805712	TraesCS4D01G164800.3	7.51958e-13	3	12.1238	0.477121	inter-chromosomal
chr3A_669000000	chr3B_730000000	chr3A_668815497	TraesCS3B01G482400.1	4.21256e-14	3	13.3755	0.477121	inter-chromosomal
chr3A_669000000	chr6B_714000000	chr3A_669179777	TraesCS6B01G460300.1	6.79554e-10	3	9.16778	0.477121	inter-chromosomal
chr3A_67000000	chr7B_680000000	chr7B_679994948	TraesCS3A01G103600.1	4.62213e-10	3	9.33516	0.477121	inter-chromosomal
chr3A_683000000	chr3B_5000000	chr3A_683239011	TraesCS3B01G010000.1	4.61734e-12	3	11.3356	0.477121	inter-chromosomal
chr3A_685000000	chr5B_625000000	chr3A_684587905	TraesCS5B01G452300.1	9.8294e-12	3	11.0075	0.477121	inter-chromosomal
chr3A_689000000	chr6B_102000000	chr6B_101725537	TraesCS3A01G448500.1	5.09454e-13	3	12.2929	0.477121	inter-chromosomal
chr3A_702000000	chr6B_395000000	chr3A_701590337	TraesCS6B01G234900.1	6.0966e-10	3	9.21491	0.477121	inter-chromosomal
chr3A_711000000	chr3D_614000000	chr3A_710605491	TraesCS3D01G543400.4	8.53779e-11	3	10.0687	0.477121	inter-chromosomal
chr3A_711000000	chr6D_451000000	chr6D_450552329	TraesCS3A01G478800.3	2.25104e-11	3	10.6476	0.477121	inter-chromosomal
chr3A_712000000	chr3B_743000000	chr3B_742717589	TraesCS3A01G481400.1	4.93896e-18	3	17.3064	0.477121	inter-chromosomal
chr3A_713000000	chr3B_716000000	chr3B_716341689	TraesCS3A01G481600.1	5.8009e-10	3	9.2365	0.477121	inter-chromosomal
chr3A_721000000	chr4B_669000000	chr3A_721259308	TraesCS4B01G395200.1	1.90826e-10	3	9.71936	0.477121	inter-chromosomal
chr3A_730000000	chr6B_563000000	chr3A_729905817	TraesCS6B01G314700.2	1.00941e-10	3	9.99593	0.477121	inter-chromosomal
chr3A_730000000	chr3D_529000000	chr3A_730072806	TraesCS3D01G417100.2	2.35203e-11	3	10.6286	0.477121	inter-chromosomal
chr3A_730000000	chr3D_38000000	chr3A_730165059	TraesCS3D01G077500.4	1.88778e-10	3	9.72405	0.477121	inter-chromosomal
chr3A_732000000	chr4D_438000000	chr3A_731516290	TraesCS4D01G267600.2	7.95943e-10	3	9.09912	0.477121	inter-chromosomal
chr3A_732000000	chr3B_434000000	chr3A_731741485	TraesCS3B01G269800.1	2.20502e-12	3	11.6566	0.477121	inter-chromosomal
chr3A_746000000	chr4A_743000000	chr4A_742888996	TraesCS3A01G533700.1	3.28412e-10	3	9.48358	0.477121	inter-chromosomal
chr3A_746000000	chr3D_615000000	chr3D_614923273	TraesCS3A01G534700.1	7.53788e-10	3	9.12275	0.477121	inter-chromosomal
chr3A_747000000	chr4B_661000000	chr3A_746536451	TraesCS4B01G379100.1	4.61175e-10	3	9.33613	0.477121	inter-chromosomal
chr3A_747000000	chr4D_173000000	chr3A_746918475	TraesCS4D01G151000.1	7.69111e-13	3	12.114	0.477121	inter-chromosomal
chr3A_9000000	chr7B_215000000	chr3A_8909237	TraesCS7B01G158700.4	2.66892e-10	3	9.57366	0.477121	inter-chromosomal
chr3A_9000000	chr6B_338000000	chr3A_9053038	TraesCS6B01G223800.1	4.3992e-10	3	9.35663	0.477121	inter-chromosomal
chr3B_109000000	chr7A_167000000	chr3B_109092431	TraesCS7A01G204600.1	7.40752e-11	3	10.1303	0.477121	inter-chromosomal
chr3B_114000000	chr4D_302000000	chr3B_113983404	TraesCS4D01G173800.2	1.59079e-11	3	10.7984	0.477121	inter-chromosomal
chr3B_14000000	chr4D_378000000	chr3B_13988874	TraesCS4D01G221200.3	2.03106e-10	3	9.69228	0.477121	inter-chromosomal
chr3B_160000000	chr7A_353000000	chr3B_160121284	TraesCS7A01G291000.1	2.92788e-11	3	10.5334	0.477121	inter-chromosomal
chr3B_20000000	chr4D_424000000	chr3B_20462175	TraesCS4D01G255100.1	5.66432e-10	3	9.24685	0.477121	inter-chromosomal
chr3B_22000000	chr7D_620000000	chr3B_22248073	TraesCS7D01G524400.1	3.91275e-10	3	9.40752	0.477121	inter-chromosomal
chr3B_23000000	chr3D_437000000	chr3B_23182413	TraesCS3D01G324400.1	1.53603e-10	3	9.8136	0.477121	inter-chromosomal
chr3B_238000000	chr7A_136000000	chr7A_136353860	TraesCS3B01G203700.1	4.89793e-10	3	9.30999	0.477121	inter-chromosomal
chr3B_24000000	chr5A_617000000	chr3B_23955501	TraesCS5A01G433300.1	2.34103e-11	3	10.6306	0.477121	inter-chromosomal
chr3B_256000000	chr6D_456000000	chr6D_455923325	TraesCS3B01G215300.1	9.06809e-10	3	9.04248	0.477121	inter-chromosomal
chr3B_275000000	chr4D_498000000	chr3B_275303097	TraesCS4D01G340300.1	1.88512e-10	3	9.72466	0.477121	inter-chromosomal
chr3B_28000000	chr7D_611000000	chr3B_28182445	TraesCS7D01G506300.1	2.41842e-10	3	9.61647	0.477121	inter-chromosomal
chr3B_290000000	chr4B_645000000	chr4B_645297039	TraesCS3B01G223000.1	9.80199e-10	3	9.00869	0.477121	inter-chromosomal
chr3B_30000000	chr7A_108000000	chr3B_29714719	TraesCS7A01G154800.1	5.14047e-10	3	9.289	0.477121	inter-chromosomal
chr3B_30000000	chr5D_232000000	chr3B_30206545	TraesCS5D01G145100.1	5.94387e-10	3	9.22593	0.477121	inter-chromosomal
chr3B_3000000	chr6A_600000000	chr6A_600377241	TraesCS3B01G005000.1	4.23334e-11	3	10.3733	0.477121	inter-chromosomal
chr3B_30000000	chr7A_547000000	chr3B_30234071	TraesCS7A01G373400.1	5.68404e-11	3	10.2453	0.477121	inter-chromosomal
chr3B_31000000	chr5D_488000000	chr3B_30903156	TraesCS5D01G430600.1	8.0332e-10	3	9.09511	0.477121	inter-chromosomal
chr3B_32000000	chr5B_539000000	chr3B_31873696	TraesCS5B01G359200.2	1.02743e-09	3	8.98825	0.477121	inter-chromosomal
chr3B_32000000	chr4A_379000000	chr3B_31981706	TraesCS4A01G164300.1	9.46523e-10	3	9.02387	0.477121	inter-chromosomal
chr3B_355000000	chr4A_398000000	chr4A_397798308	TraesCS3B01G232500.4	5.00003e-13	3	12.301	0.477121	inter-chromosomal
chr3B_359000000	chr7A_129000000	chr7A_128825169	TraesCS3B01G232800.1	9.80769e-10	3	9.00843	0.477121	inter-chromosomal
chr3B_365000000	chr4A_602000000	chr4A_602179796	TraesCS3B01G234000.1	1.25276e-11	3	10.9021	0.477121	inter-chromosomal
chr3B_365000000	chr4B_20000000	chr4B_19739133	TraesCS3B01G234000.1	9.82056e-10	3	9.00786	0.477121	inter-chromosomal
chr3B_36000000	chr7A_686000000	chr7A_686112407	TraesCS3B01G064600.2	1.02671e-09	3	8.98855	0.477121	inter-chromosomal
chr3B_368000000	chr5A_660000000	chr3B_367667428	TraesCS5A01G490600.1	5.34307e-10	3	9.27221	0.477121	inter-chromosomal
chr3B_4000000	chr5B_651000000	chr5B_650545586	TraesCS3B01G007300.1	7.58807e-10	3	9.11987	0.477121	inter-chromosomal
chr3B_385000000	chr5A_576000000	chr5A_575601193	TraesCS3B01G243500.1	1.49365e-12	3	11.8258	0.477121	inter-chromosomal
chr3B_4000000	chr7A_661000000	chr7A_660505592	TraesCS3B01G007400.1	4.43545e-12	3	11.3531	0.477121	inter-chromosomal
chr3B_434000000	chr6B_5000000	chr6B_4874347	TraesCS3B01G269800.1	4.72843e-10	3	9.32528	0.477121	inter-chromosomal
chr3B_447000000	chr3D_539000000	chr3B_447260329	TraesCS3D01G426000.1	9.00173e-11	3	10.0457	0.477121	inter-chromosomal
chr3B_5000000	chr4A_714000000	chr3B_4553493	TraesCS4A01G446700.1	1.05924e-09	3	8.97501	0.477121	inter-chromosomal
chr3B_474000000	chr7A_116000000	chr3B_474242922	TraesCS7A01G160100.1	5.8768e-11	3	10.2309	0.477121	inter-chromosomal
chr3B_50000000	chr4A_34000000	chr3B_49626788	TraesCS4A01G040500.1	9.84957e-12	3	11.0066	0.477121	inter-chromosomal
chr3B_499000000	chr6D_3000000	chr3B_498917117	TraesCS6D01G005800.1	1.33095e-10	3	9.87584	0.477121	inter-chromosomal
chr3B_503000000	chr7D_48000000	chr3B_502828540	TraesCS7D01G081000.1	5.33299e-10	3	9.27303	0.477121	inter-chromosomal
chr3B_503000000	chr3D_6000000	chr3B_502930973	TraesCS3D01G017700.2	1.69697e-12	3	11.7703	0.477121	inter-chromosomal
chr3B_51000000	chr6A_20000000	chr6A_19593318	TraesCS3B01G080600.1	1.03252e-09	3	8.9861	0.477121	inter-chromosomal
chr3B_51000000	chr7A_692000000	chr7A_691638409	TraesCS3B01G080700.1	8.57553e-10	3	9.06674	0.477121	inter-chromosomal
chr3B_511000000	chr6A_7000000	chr3B_511382783	TraesCS6A01G013800.1	1.04589e-09	3	8.98051	0.477121	inter-chromosomal
chr3B_513000000	chr5D_556000000	chr3B_512866232	TraesCS5D01G547400.1	7.54668e-11	3	10.1222	0.477121	inter-chromosomal
chr3B_52000000	chr3D_445000000	chr3B_52434967	TraesCS3D01G332300.1	9.28722e-10	3	9.03211	0.477121	inter-chromosomal
chr3B_525000000	chr5B_20000000	chr3B_524554751	TraesCS5B01G020400.1	3.52825e-10	3	9.45244	0.477121	inter-chromosomal
chr3B_527000000	chr4D_268000000	chr3B_526691666	TraesCS4D01G164800.3	2.70953e-11	3	10.5671	0.477121	inter-chromosomal
chr3B_53000000	chr7D_30000000	chr3B_53221294	TraesCS7D01G055000.1	2.16664e-10	3	9.66421	0.477121	inter-chromosomal
chr3B_54000000	chr3D_527000000	chr3B_54275335	TraesCS3D01G415200.1	3.26884e-11	3	10.4856	0.477121	inter-chromosomal
chr3B_552000000	chr7A_293000000	chr3B_552473381	TraesCS7A01G278000.1	1.67324e-10	3	9.77644	0.477121	inter-chromosomal
chr3B_556000000	chr5A_690000000	chr5A_689534680	TraesCS3B01G346000.1	1.00994e-11	3	10.9957	0.477121	inter-chromosomal
chr3B_556000000	chr4A_117000000	chr3B_556427192	TraesCS4A01G103700.1	4.95552e-10	3	9.30491	0.477121	inter-chromosomal
chr3B_6000000	chr6A_502000000	chr3B_5643183	TraesCS6A01G275200.3	4.42277e-10	3	9.35431	0.477121	inter-chromosomal
chr3B_565000000	chr7A_642000000	chr7A_642252135	TraesCS3B01G354200.1	3.74604e-10	3	9.42643	0.477121	inter-chromosomal
chr3B_572000000	chr6A_20000000	chr6A_20273565	TraesCS3B01G360100.1	1.04602e-14	3	13.9805	0.477121	inter-chromosomal
chr3B_582000000	chr7B_680000000	chr7B_680013208	TraesCS3B01G370300.1	7.09207e-10	3	9.14923	0.477121	inter-chromosomal
chr3B_612000000	chr7D_192000000	chr7D_192257317	TraesCS3B01G388900.2	5.46792e-11	3	10.2622	0.477121	inter-chromosomal
chr3B_625000000	chr3D_580000000	chr3D_579976414	TraesCS3B01G396600.1	2.73557e-10	3	9.56295	0.477121	inter-chromosomal
chr3B_64000000	chr3D_1000000	chr3D_775697	TraesCS3B01G095400.1	9.48073e-14	3	13.0232	0.477121	inter-chromosomal
chr3B_673000000	chr7D_624000000	chr3B_672964422	TraesCS7D01G528600.2	8.67161e-11	3	10.0619	0.477121	inter-chromosomal
chr3B_68000000	chr6A_7000000	chr6A_6824933	TraesCS3B01G101300.1	2.17061e-11	3	10.6634	0.477121	inter-chromosomal
chr3B_686000000	chr3D_141000000	chr3D_141404209	TraesCS3B01G447000.1	9.96526e-14	3	13.0015	0.477121	inter-chromosomal
chr3B_69000000	chr6D_60000000	chr3B_68952304	TraesCS6D01G095800.1	7.27139e-10	3	9.13838	0.477121	inter-chromosomal
chr3B_698000000	chr6D_468000000	chr3B_698118415	TraesCS6D01G395000.1	6.1637e-10	3	9.21016	0.477121	inter-chromosomal
chr3B_698000000	chr5A_256000000	chr3B_698197703	TraesCS5A01G120200.1	4.30383e-10	3	9.36614	0.477121	inter-chromosomal
chr3B_724000000	chr7D_51000000	chr3B_723786575	TraesCS7D01G084200.1	8.49208e-10	3	9.07099	0.477121	inter-chromosomal
chr3B_724000000	chr4D_186000000	chr3B_723863130	TraesCS4D01G152600.1	1.02709e-09	3	8.98839	0.477121	inter-chromosomal
chr3B_730000000	chr7A_246000000	chr7A_246260452	TraesCS3B01G482400.1	9.34268e-10	3	9.02953	0.477121	inter-chromosomal
chr3B_731000000	chr6A_605000000	chr6A_605364958	TraesCS3B01G485000.1	2.33712e-11	3	10.6313	0.477121	inter-chromosomal
chr3B_731000000	chr5B_700000000	chr5B_700216126	TraesCS3B01G485100.1	8.40698e-11	3	10.0754	0.477121	inter-chromosomal
chr3B_732000000	chr7D_79000000	chr7D_78882154	TraesCS3B01G485200.1	3.51701e-11	3	10.4538	0.477121	inter-chromosomal
chr3B_732000000	chr7D_79000000	chr7D_78882154	TraesCS3B01G485300.1	3.51701e-11	3	10.4538	0.477121	inter-chromosomal
chr3B_740000000	chr7A_14000000	chr7A_13884304	TraesCS3B01G495700.1	2.7998e-10	3	9.55287	0.477121	inter-chromosomal
chr3B_744000000	chr5A_401000000	chr3B_743606014	TraesCS5A01G197100.1	6.07516e-11	3	10.2164	0.477121	inter-chromosomal
chr3B_744000000	chr5A_664000000	chr3B_744367829	TraesCS5A01G496200.1	2.99864e-10	3	9.52308	0.477121	inter-chromosomal
chr3B_751000000	chr6D_442000000	chr3B_750537751	TraesCS6D01G342200.1	7.7233e-11	3	10.1122	0.477121	inter-chromosomal
chr3B_758000000	chr4A_517000000	chr4A_516644157	TraesCS3B01G515100.1	1.89077e-12	3	11.7234	0.477121	inter-chromosomal
chr3B_768000000	chr6A_21000000	chr3B_767686976	TraesCS6A01G040400.1	3.02147e-11	3	10.5198	0.477121	inter-chromosomal
chr3B_773000000	chr4D_375000000	chr3B_772607919	TraesCS4D01G220000.2	3.4676e-10	3	9.45997	0.477121	inter-chromosomal
chr3B_774000000	chr4A_528000000	chr3B_774488809	TraesCS4A01G221800.1	2.90008e-12	3	11.5376	0.477121	inter-chromosomal
chr3B_775000000	chr6A_316000000	chr3B_774795946	TraesCS6A01G199600.1	3.07261e-10	3	9.51249	0.477121	inter-chromosomal
chr3B_793000000	chr7A_116000000	chr3B_792766498	TraesCS7A01G159900.1	3.51258e-11	3	10.4544	0.477121	inter-chromosomal
chr3B_803000000	chr5D_43000000	chr3B_802768033	TraesCS5D01G043300.1	2.4785e-11	3	10.6058	0.477121	inter-chromosomal
chr3B_820000000	chr5A_700000000	chr3B_819751280	TraesCS5A01G543700.1	1.08114e-09	3	8.96612	0.477121	inter-chromosomal
chr3B_820000000	chr5D_42000000	chr3B_819990786	TraesCS5D01G042300.1	1.05323e-09	3	8.97748	0.477121	inter-chromosomal
chr3B_820000000	chr4D_475000000	chr3B_819993390	TraesCS4D01G306700.1	6.61451e-10	3	9.1795	0.477121	inter-chromosomal
chr3B_820000000	chr6B_516000000	chr3B_820293786	TraesCS6B01G286400.2	1.07761e-09	3	8.96754	0.477121	inter-chromosomal
chr3B_823000000	chr6A_127000000	chr3B_822811081	TraesCS6A01G147000.1	1.40912e-11	3	10.8511	0.477121	inter-chromosomal
chr3B_83000000	chr6D_428000000	chr6D_427753386	TraesCS3B01G116000.1	1.69137e-10	3	9.77176	0.477121	inter-chromosomal
chr3B_9000000	chr4D_26000000	chr3B_8524710	TraesCS4D01G050400.2	1.04508e-12	3	11.9809	0.477121	inter-chromosomal
chr3B_9000000	chr3D_528000000	chr3D_527706059	TraesCS3B01G021600.2	5.80812e-10	3	9.23596	0.477121	inter-chromosomal
chr3D_12000000	chr6B_130000000	chr6B_130298485	TraesCS3D01G033600.1	8.55476e-13	3	12.0678	0.477121	inter-chromosomal
chr3D_1000000	chr4B_461000000	chr3D_1271000	TraesCS4B01G219100.1	5.44829e-14	3	13.2637	0.477121	inter-chromosomal
chr3D_163000000	chr5A_687000000	chr5A_687150815	TraesCS3D01G180600.1	1.02552e-09	3	8.98906	0.477121	inter-chromosomal
chr3D_2000000	chr4B_564000000	chr3D_1639486	TraesCS4B01G280700.1	6.10463e-11	3	10.2143	0.477121	inter-chromosomal
chr3D_2000000	chr4D_345000000	chr3D_1639486	TraesCS4D01G198600.1	1.9694e-10	3	9.70567	0.477121	inter-chromosomal
chr3D_2000000	chr6D_410000000	chr3D_1639486	TraesCS6D01G299200.1	9.68452e-20	3	19.0139	0.477121	inter-chromosomal
chr3D_171000000	chr6B_693000000	chr6B_693135269	TraesCS3D01G186000.1	3.83579e-10	3	9.41615	0.477121	inter-chromosomal
chr3D_18000000	chr6B_214000000	chr6B_214083556	TraesCS3D01G048300.1	1.84224e-12	3	11.7347	0.477121	inter-chromosomal
chr3D_199000000	chr5B_440000000	chr5B_439714390	TraesCS3D01G196600.2	4.71409e-10	3	9.3266	0.477121	inter-chromosomal
chr3D_199000000	chr6A_7000000	chr6A_7258670	TraesCS3D01G196600.2	3.00426e-10	3	9.52226	0.477121	inter-chromosomal
chr3D_22000000	chr6B_30000000	chr6B_30068933	TraesCS3D01G052200.1	4.44746e-11	3	10.3519	0.477121	inter-chromosomal
chr3D_24000000	chr5B_65000000	chr5B_65106751	TraesCS3D01G056700.1	1.28202e-10	3	9.89211	0.477121	inter-chromosomal
chr3D_243000000	chr4A_7000000	chr4A_6922271	TraesCS3D01G201900.1	3.78798e-12	3	11.4216	0.477121	inter-chromosomal
chr3D_3000000	chr5B_116000000	chr3D_2625688	TraesCS5B01G090200.1	1.77023e-11	3	10.752	0.477121	inter-chromosomal
chr3D_278000000	chr5B_58000000	chr5B_58427558	TraesCS3D01G210300.2	7.49117e-12	3	11.1255	0.477121	inter-chromosomal
chr3D_30000000	chr4A_726000000	chr4A_725551715	TraesCS3D01G067400.1	2.52011e-11	3	10.5986	0.477121	inter-chromosomal
chr3D_3000000	chr4A_29000000	chr4A_28764566	TraesCS3D01G008800.1	6.84881e-10	3	9.16438	0.477121	inter-chromosomal
chr3D_3000000	chr6D_415000000	chr3D_3239072	TraesCS6D01G306000.1	1.57469e-10	3	9.8028	0.477121	inter-chromosomal
chr3D_328000000	chr7A_516000000	chr7A_515971313	TraesCS3D01G237400.1	1.8891e-11	3	10.7237	0.477121	inter-chromosomal
chr3D_338000000	chr4A_657000000	chr4A_657311806	TraesCS3D01G242400.1	1.75397e-11	3	10.756	0.477121	inter-chromosomal
chr3D_374000000	chr7A_641000000	chr7A_640584761	TraesCS3D01G269100.1	7.77469e-10	3	9.10932	0.477121	inter-chromosomal
chr3D_379000000	chr4A_624000000	chr4A_624225953	TraesCS3D01G272900.1	2.06797e-11	3	10.6845	0.477121	inter-chromosomal
chr3D_397000000	chr4A_743000000	chr4A_742851885	TraesCS3D01G287700.1	1.43847e-10	3	9.8421	0.477121	inter-chromosomal
chr3D_397000000	chr7A_108000000	chr7A_107917580	TraesCS3D01G288600.1	3.74521e-10	3	9.42652	0.477121	inter-chromosomal
chr3D_422000000	chr6A_611000000	chr6A_610528263	TraesCS3D01G308300.1	3.72506e-11	3	10.4289	0.477121	inter-chromosomal
chr3D_433000000	chr5A_569000000	chr5A_569181626	TraesCS3D01G320000.1	4.62991e-10	3	9.33443	0.477121	inter-chromosomal
chr3D_4000000	chr7A_733000000	chr7A_732867001	TraesCS3D01G012600.1	3.28837e-11	3	10.483	0.477121	inter-chromosomal
chr3D_448000000	chr7A_695000000	chr7A_694664749	TraesCS3D01G335900.2	4.67811e-12	3	11.3299	0.477121	inter-chromosomal
chr3D_452000000	chr5A_481000000	chr5A_481212128	TraesCS3D01G338400.1	5.02986e-11	3	10.2984	0.477121	inter-chromosomal
chr3D_457000000	chr7A_52000000	chr7A_52392295	TraesCS3D01G345000.1	4.85936e-10	3	9.31342	0.477121	inter-chromosomal
chr3D_462000000	chr7A_52000000	chr7A_51622060	TraesCS3D01G351300.1	6.45296e-11	3	10.1902	0.477121	inter-chromosomal
chr3D_474000000	chr5A_546000000	chr5A_545630824	TraesCS3D01G360800.1	5.36618e-10	3	9.27033	0.477121	inter-chromosomal
chr3D_474000000	chr6B_120000000	chr6B_119826925	TraesCS3D01G360800.1	2.55811e-11	3	10.5921	0.477121	inter-chromosomal
chr3D_474000000	chr7A_65000000	chr7A_65148101	TraesCS3D01G360800.1	9.5735e-11	3	10.0189	0.477121	inter-chromosomal
chr3D_492000000	chr7B_695000000	chr7B_695290230	TraesCS3D01G377200.1	8.20807e-11	3	10.0858	0.477121	inter-chromosomal
chr3D_500000000	chr6A_3000000	chr6A_3282463	TraesCS3D01G383800.1	2.70689e-12	3	11.5675	0.477121	inter-chromosomal
chr3D_505000000	chr4A_629000000	chr4A_628946597	TraesCS3D01G390100.1	9.63978e-16	3	15.0159	0.477121	inter-chromosomal
chr3D_505000000	chr7B_694000000	chr7B_693658624	TraesCS3D01G390300.1	1.43008e-10	3	9.84464	0.477121	inter-chromosomal
[truncated: 22,757 more rows]
