# Supplementary material for: Genomic variants affecting homoeologous gene expression dosage contribute to agronomic trait variation in allopolyploid wheat
Source: Nat Commun. 2022 Feb 11;13:826. doi: 10.1038/s41467-022-28453-y (PMC8837796; doi:10.1038/s41467-022-28453-y)
Supplement: Supplementary file 10 — Supplementary Data 7 [file 41467_2022_28453_MOESM10_ESM.xlsx]

## Sheet: sheet1
Supplementary Data 7. Distribution of SCC between duplicated homoeologous genes having different configurations (Fig. 4e) of cis- and trans-eQTL. PEER values were used for calculating SCC between homoeologous genes. cis-eQTL were located within 2 Mb from the target gene; trans-eQTL were located on a chromosome different from the location of the target gene (separate file).
Homoeologous gene 1	Homoeologous gene 2	SCC (PEER)	eQTL_Configuration (Fig. 4e)
TraesCS2A01G313400	TraesCS2B01G332200	0.715	Conf_1
TraesCS2A01G313400	TraesCS2D01G311900	0.5994	Conf_1
TraesCS2B01G332200	TraesCS2D01G311900	0.765	Conf_1
TraesCS2A01G266900	TraesCS2B01G275500	0.745	Conf_1
TraesCS2A01G266900	TraesCS2D01G257100	0.8274	Conf_1
TraesCS2B01G275500	TraesCS2D01G257100	0.7701	Conf_1
TraesCS2A01G314700	TraesCS2D01G312900	0.5679	Conf_1
TraesCS6B01G286600	TraesCS6D01G240400	-0.0956	Conf_1
TraesCS7A01G422900	TraesCS7B01G323300	0.4217	Conf_1
TraesCS7A01G422900	TraesCS7D01G415300	0.3871	Conf_1
TraesCS7B01G323300	TraesCS7D01G415300	0.4413	Conf_1
TraesCS5A01G492100	TraesCS4B01G319800	0.7708	Conf_1
TraesCS5A01G492100	TraesCS4D01G316400	0.6265	Conf_1
TraesCS4B01G319800	TraesCS4D01G316400	0.6504	Conf_1
TraesCS3B01G205100	TraesCS3D01G180800	0.7668	Conf_1
TraesCS3A01G082100	TraesCS3B01G097200	0.6601	Conf_1
TraesCS7A01G291600	TraesCS7B01G184100	0.884	Conf_1
TraesCS7A01G291600	TraesCS7D01G284400	0.8772	Conf_1
TraesCS7B01G184100	TraesCS7D01G284400	0.8992	Conf_1
TraesCS5A01G172900	TraesCS5D01G177400	0.494	Conf_1
TraesCS6A01G179700	TraesCS6B01G205600	-0.0931	Conf_1
TraesCS6A01G179700	TraesCS6D01G165300	0.1534	Conf_1
TraesCS6B01G205600	TraesCS6D01G165300	0.1477	Conf_1
TraesCS6A01G269300	TraesCS6B01G296600	1	Conf_1
TraesCS6A01G269300	TraesCS6D01G245600	1	Conf_1
TraesCS6B01G296600	TraesCS6D01G245600	1	Conf_1
TraesCS6A01G215300	TraesCS6D01G197600	0.634	Conf_1
TraesCS7A01G282300	TraesCS3D01G204700	0.1856	Conf_1
TraesCS6A01G241700	TraesCS6D01G223700	0.6505	Conf_1
TraesCS5A01G362100	TraesCS5D01G371100	0.104	Conf_1
TraesCS6A01G299900	TraesCS6B01G329500	0.4201	Conf_1
TraesCS2A01G246400	TraesCS2B01G270700	0.6066	Conf_1
TraesCS2A01G246400	TraesCS2D01G248800	0.7073	Conf_1
TraesCS2B01G270700	TraesCS2D01G248800	0.6192	Conf_1
TraesCS4A01G216600	TraesCS4B01G094800	0.3446	Conf_1
TraesCS7B01G170700	TraesCS7D01G272800	0.5484	Conf_1
TraesCS5B01G381600	TraesCS5D01G388000	0.7775	Conf_1
TraesCS1A01G151600	TraesCS1B01G169200	0.3569	Conf_1
TraesCS1A01G151600	TraesCS1D01G148600	0.4031	Conf_1
TraesCS1B01G169200	TraesCS1D01G148600	0.785	Conf_1
TraesCS5A01G503800	TraesCS4B01G332700	0.593	Conf_1
TraesCS7A01G182900	TraesCS7B01G088000	0.5018	Conf_1
TraesCS7A01G182900	TraesCS7D01G184400	0.5269	Conf_1
TraesCS7B01G088000	TraesCS7D01G184400	0.5424	Conf_1
TraesCS6A01G145400	TraesCS6B01G173700	0.158	Conf_1
TraesCS6A01G145400	TraesCS6D01G134600	0.4165	Conf_1
TraesCS6B01G173700	TraesCS6D01G134600	0.3668	Conf_1
TraesCS6B01G190000	TraesCS6D01G151500	0.3693	Conf_1
TraesCS6A01G277300	TraesCS6B01G305300	0.6713	Conf_1
TraesCS6A01G277300	TraesCS6D01G257900	0.7102	Conf_1
TraesCS6B01G305300	TraesCS6D01G257900	0.7999	Conf_1
TraesCS4A01G255400	TraesCS4B01G059700	0.7366	Conf_1
TraesCS2A01G306300	TraesCS2D01G304700	0.4386	Conf_1
TraesCS2B01G480100	TraesCS2D01G458400	0.2948	Conf_1
TraesCS2A01G290400	TraesCS2D01G288300	0.2058	Conf_1
TraesCS1A01G194500	TraesCS1D01G198200	0.2559	Conf_1
TraesCS4B01G294000	TraesCS4D01G292800	0.7925	Conf_1
TraesCS4A01G325800	TraesCS5B01G538700	0.3897	Conf_1
TraesCS4A01G325800	TraesCS5D01G557000	0.3523	Conf_1
TraesCS5B01G538700	TraesCS5D01G557000	0.5106	Conf_1
TraesCS2A01G331500	TraesCS2B01G350700	0.3718	Conf_1
TraesCS4A01G312100	TraesCS4B01G000800	0.1573	Conf_1
TraesCS1A01G151700	TraesCS1B01G169300	0.1949	Conf_1
TraesCS1A01G151700	TraesCS1D01G148700	0.3811	Conf_1
TraesCS1B01G169300	TraesCS1D01G148700	0.0728	Conf_1
TraesCS1A01G157900	TraesCS1B01G174100	0.7353	Conf_1
TraesCS1A01G157900	TraesCS1D01G155400	0.7678	Conf_1
TraesCS1B01G174100	TraesCS1D01G155400	0.7626	Conf_1
TraesCS2A01G379600	TraesCS2B01G396500	0.2195	Conf_1
TraesCS2A01G379600	TraesCS2D01G375800	0.3589	Conf_1
TraesCS2B01G396500	TraesCS2D01G375800	0.3435	Conf_1
TraesCS2B01G278400	TraesCS2D01G260200	0.7724	Conf_1
TraesCS3A01G307900	TraesCS3B01G151000	0.5689	Conf_1
TraesCS5B01G119600	TraesCS5D01G128500	0.2325	Conf_1
TraesCS7B01G151300	TraesCS7D01G253600	0.6286	Conf_1
TraesCS1B01G322800	TraesCS1D01G311300	0.3866	Conf_1
TraesCS2B01G290000	TraesCS2D01G270400	0.4684	Conf_1
TraesCS1B01G436600	TraesCS1D01G414800	0.1154	Conf_1
TraesCS5A01G488000	TraesCS5D01G502900	0.7782	Conf_1
TraesCS5A01G180600	TraesCS5D01G185100	0.7067	Conf_1
TraesCS2A01G267300	TraesCS2B01G275400	0.2594	Conf_1
TraesCS2A01G267300	TraesCS2D01G256800	0.241	Conf_1
TraesCS2B01G275400	TraesCS2D01G256800	0.0685	Conf_1
TraesCS2A01G337000	TraesCS2D01G325900	0.5199	Conf_1
TraesCS2A01G374700	TraesCS2B01G391700	0.6044	Conf_1
TraesCS2A01G374700	TraesCS2D01G371100	0.6014	Conf_1
TraesCS2B01G391700	TraesCS2D01G371100	0.5796	Conf_1
TraesCS2B01G353600	TraesCS2D01G334000	0.2449	Conf_1
TraesCS4A01G260000	TraesCS4B01G054600	0.5481	Conf_1
TraesCS4A01G260000	TraesCS4D01G054700	0.4944	Conf_1
TraesCS4B01G054600	TraesCS4D01G054700	0.4371	Conf_1
TraesCS7A01G254800	TraesCS7D01G253300	0.5268	Conf_1
TraesCS5A01G049400	TraesCS5B01G054600	0.8086	Conf_1
TraesCS5A01G049400	TraesCS5D01G060200	0.8122	Conf_1
TraesCS5B01G054600	TraesCS5D01G060200	0.9409	Conf_1
TraesCS2B01G279500	TraesCS2D01G261400	0.4205	Conf_1
TraesCS2A01G374500	TraesCS2B01G391500	0.4142	Conf_1
TraesCS2A01G374500	TraesCS2D01G370900	0.3094	Conf_1
TraesCS2B01G391500	TraesCS2D01G370900	0.2917	Conf_1
TraesCS5A01G343000	TraesCS5D01G348900	0.5259	Conf_1
TraesCS5A01G171800	TraesCS5B01G169100	0.0405	Conf_1
TraesCS1A01G423700	TraesCS1D01G432300	0.509	Conf_1
TraesCS4A01G062600	TraesCS4B01G239400	0.6004	Conf_1
TraesCS4A01G062600	TraesCS4D01G239400	0.5738	Conf_1
TraesCS4B01G239400	TraesCS4D01G239400	0.8526	Conf_1
TraesCS1B01G198100	TraesCS1D01G185900	0.7001	Conf_1
TraesCS4A01G053100	TraesCS4D01G251400	0.4043	Conf_1
TraesCS6A01G323500	TraesCS6B01G354100	0.6332	Conf_1
TraesCS4A01G049100	TraesCS4B01G255700	0.7439	Conf_1
TraesCS4A01G049100	TraesCS4D01G255800	0.7033	Conf_1
TraesCS4B01G255700	TraesCS4D01G255800	0.8011	Conf_1
TraesCS1A01G246500	TraesCS1D01G245800	0.5843	Conf_1
TraesCS5A01G484800	TraesCS5D01G498300	0.9454	Conf_1
TraesCS5A01G105200	TraesCS5B01G108200	0.222	Conf_1
TraesCS5A01G105200	TraesCS5D01G115800	0.238	Conf_1
TraesCS5B01G108200	TraesCS5D01G115800	0.2158	Conf_1
TraesCS3A01G200600	TraesCS3D01G203300	0.3999	Conf_1
TraesCS7A01G312300	TraesCS7D01G308700	0.5896	Conf_1
TraesCS6B01G333900	TraesCS6D01G284800	0.8171	Conf_1
TraesCS4B01G303200	TraesCS4D01G301700	0.6674	Conf_1
TraesCS7A01G307300	TraesCS7D01G304100	0.755	Conf_1
TraesCS5A01G123900	TraesCS5B01G123500	0.3523	Conf_1
TraesCS5A01G123900	TraesCS5D01G131800	0.3093	Conf_1
TraesCS5B01G123500	TraesCS5D01G131800	0.3337	Conf_1
TraesCS6A01G252000	TraesCS6B01G273500	0.4847	Conf_1
TraesCS1A01G069900	TraesCS1D01G072500	0.5321	Conf_1
TraesCS7B01G325100	TraesCS7D01G416800	0.7994	Conf_1
TraesCS4A01G275000	TraesCS4D01G035400	1	Conf_1
TraesCS3A01G385700	TraesCS3B01G417900	0.2993	Conf_1
TraesCS4A01G224300	TraesCS4D01G088800	0.6085	Conf_1
TraesCS3A01G402700	TraesCS3B01G436300	0.5749	Conf_1
TraesCS3A01G402700	TraesCS3D01G397700	0.5645	Conf_1
TraesCS3B01G436300	TraesCS3D01G397700	0.5575	Conf_1
TraesCS3B01G189800	TraesCS3D01G166500	0.8353	Conf_1
TraesCS3A01G164100	TraesCS3B01G202000	0.1281	Conf_1
TraesCS1B01G164100	TraesCS1D01G144500	0.4058	Conf_1
TraesCS5B01G107600	TraesCS5D01G115200	1	Conf_1
TraesCS3B01G176500	TraesCS3D01G157300	0.2925	Conf_1
TraesCS3B01G144100	TraesCS3D01G125300	0.6823	Conf_1
TraesCS6B01G331700	TraesCS6D01G282000	0.7905	Conf_1
TraesCS3A01G175900	TraesCS3B01G205600	0.663	Conf_1
TraesCS3A01G175900	TraesCS3D01G181600	0.6719	Conf_1
TraesCS3B01G205600	TraesCS3D01G181600	0.5804	Conf_1
TraesCS4A01G128500	TraesCS4D01G178100	0.295	Conf_1
TraesCS7A01G338400	TraesCS7D01G345600	0.7999	Conf_1
TraesCS7A01G456600	TraesCS7D01G445300	0.7647	Conf_1
TraesCS3A01G332300	TraesCS3B01G362100	0.8956	Conf_1
TraesCS3A01G332300	TraesCS3D01G325800	0.8962	Conf_1
TraesCS3B01G362100	TraesCS3D01G325800	0.8799	Conf_1
TraesCS7A01G205300	TraesCS7D01G208200	0.6358	Conf_1
TraesCS3A01G181900	TraesCS3D01G186500	0.5702	Conf_1
TraesCS4A01G271100	TraesCS4B01G043000	0.7723	Conf_1
TraesCS4A01G271100	TraesCS4D01G040300	0.8958	Conf_1
TraesCS4B01G043000	TraesCS4D01G040300	0.8131	Conf_1
TraesCS1A01G119800	TraesCS1D01G120700	0.476	Conf_1
TraesCS2B01G049600	TraesCS2D01G035600	0.2235	Conf_1
TraesCS4A01G064800	TraesCS4B01G242200	0.4726	Conf_1
TraesCS4A01G064800	TraesCS4D01G241800	0.6228	Conf_1
TraesCS4B01G242200	TraesCS4D01G241800	0.6282	Conf_1
TraesCS4B01G052800	TraesCS4D01G053000	0.2832	Conf_1
TraesCS5A01G425000	TraesCS5B01G427000	0.5702	Conf_1
TraesCS5A01G425000	TraesCS5D01G433400	0.5972	Conf_1
TraesCS5B01G427000	TraesCS5D01G433400	0.6352	Conf_1
TraesCS6A01G315600	TraesCS6D01G294800	0.6823	Conf_1
TraesCS3A01G283700	TraesCS3D01G283600	0.6885	Conf_1
TraesCS3A01G219800	TraesCS3B01G250200	0.6013	Conf_1
TraesCS3A01G219800	TraesCS3D01G232800	0.6722	Conf_1
TraesCS3B01G250200	TraesCS3D01G232800	0.5286	Conf_1
TraesCS5B01G234700	TraesCS5D01G243400	0.3571	Conf_1
TraesCS6B01G254700	TraesCS6D01G208000	0.4218	Conf_1
TraesCS7B01G113600	TraesCS7D01G209200	0.5726	Conf_1
TraesCS4A01G004500	TraesCS4D01G299300	0.1651	Conf_1
TraesCS4B01G244100	TraesCS4D01G243400	0.9279	Conf_1
TraesCS4A01G293800	TraesCS4B01G019700	0.6506	Conf_1
TraesCS6A01G178600	TraesCS6B01G206000	0.8206	Conf_1
TraesCS6A01G178600	TraesCS6D01G166000	0.6349	Conf_1
TraesCS6B01G206000	TraesCS6D01G166000	0.7084	Conf_1
TraesCS3A01G278300	TraesCS3D01G278600	0.2054	Conf_1
TraesCS3A01G166100	TraesCS3B01G199800	0.6685	Conf_1
TraesCS5B01G227400	TraesCS5D01G239000	0.6796	Conf_1
TraesCS1A01G155600	TraesCS1D01G154300	0.396	Conf_1
TraesCS1A01G214000	TraesCS1B01G227800	0.3779	Conf_1
TraesCS1A01G214000	TraesCS1D01G216900	0.4225	Conf_1
TraesCS1B01G227800	TraesCS1D01G216900	0.3534	Conf_1
TraesCS3A01G308600	TraesCS3D01G133900	0.7846	Conf_1
TraesCS1A01G207000	TraesCS1B01G220800	0.1791	Conf_1
TraesCS5A01G095800	TraesCS5D01G108400	0.38	Conf_1
TraesCS2A01G205900	TraesCS2D01G210300	0.303	Conf_1
TraesCS5A01G185400	TraesCS5B01G183400	0.4514	Conf_1
TraesCS5A01G185400	TraesCS5D01G190400	0.62	Conf_1
TraesCS5B01G183400	TraesCS5D01G190400	0.4591	Conf_1
TraesCS6B01G352800	TraesCS6D01G301800	0.654	Conf_1
TraesCS5A01G165600	TraesCS5D01G169800	0.4981	Conf_1
TraesCS7A01G435500	TraesCS7B01G335200	0.7792	Conf_1
TraesCS7A01G435500	TraesCS7D01G426200	0.6362	Conf_1
TraesCS7B01G335200	TraesCS7D01G426200	0.6694	Conf_1
TraesCS3A01G041900	TraesCS3B01G041800	0.6381	Conf_1
TraesCS3A01G041900	TraesCS3D01G038400	0.6563	Conf_1
TraesCS3B01G041800	TraesCS3D01G038400	0.6574	Conf_1
TraesCS3B01G260400	TraesCS3D01G222300	0.8409	Conf_1
TraesCS3A01G117000	TraesCS3D01G118800	0.1592	Conf_1
TraesCS5A01G229000	TraesCS5B01G227700	0.9151	Conf_1
TraesCS5A01G229000	TraesCS5D01G238700	0.9231	Conf_1
TraesCS5B01G227700	TraesCS5D01G238700	0.9277	Conf_1
TraesCS3A01G159100	TraesCS3B01G190000	0.1788	Conf_1
TraesCS3A01G159100	TraesCS3D01G166600	0.1592	Conf_1
TraesCS3B01G190000	TraesCS3D01G166600	0.3396	Conf_1
TraesCS7B01G139300	TraesCS7D01G249800	0.7997	Conf_1
TraesCS3A01G211200	TraesCS3B01G241700	0.2543	Conf_1
TraesCS3A01G211200	TraesCS3D01G214000	0.4831	Conf_1
TraesCS3B01G241700	TraesCS3D01G214000	0.262	Conf_1
TraesCS5A01G082700	TraesCS5B01G088800	0.5135	Conf_1
TraesCS5A01G082700	TraesCS5D01G095200	0.4966	Conf_1
TraesCS5B01G088800	TraesCS5D01G095200	0.4812	Conf_1
TraesCS2A01G282700	TraesCS2D01G281400	0.6079	Conf_1
TraesCS3A01G098700	TraesCS3D01G099100	0.3673	Conf_1
TraesCS5A01G011300	TraesCS5D01G016200	0.6367	Conf_1
TraesCS3A01G190100	TraesCS3D01G193600	0.2075	Conf_1
TraesCS1B01G086800	TraesCS1D01G069500	0.4921	Conf_1
TraesCS5A01G080800	TraesCS5D01G091800	0.2876	Conf_1
TraesCS1B01G244300	TraesCS1D01G232200	0.3897	Conf_1
TraesCS5A01G141500	TraesCS5B01G139800	0.7286	Conf_1
TraesCS5A01G141500	TraesCS5D01G150700	0.7449	Conf_1
TraesCS5B01G139800	TraesCS5D01G150700	0.6585	Conf_1
TraesCS5B01G368900	TraesCS5D01G376000	0.6248	Conf_1
TraesCS7B01G237200	TraesCS7D01G333200	0.5336	Conf_1
TraesCS7B01G153700	TraesCS7D01G257700	0.6371	Conf_1
TraesCS5A01G228800	TraesCS5B01G227500	0.3388	Conf_1
TraesCS5A01G228800	TraesCS5D01G238900	0.3705	Conf_1
TraesCS5B01G227500	TraesCS5D01G238900	0.2429	Conf_1
TraesCS4A01G078300	TraesCS4B01G234300	0.7846	Conf_1
TraesCS4A01G078300	TraesCS4D01G235500	0.7847	Conf_1
TraesCS4B01G234300	TraesCS4D01G235500	0.7691	Conf_1
TraesCS3A01G308000	TraesCS3B01G151100	0.7846	Conf_1
TraesCS2B01G200300	TraesCS2D01G181100	0.696	Conf_1
TraesCS7B01G030600	TraesCS7D01G129700	0.6668	Conf_1
TraesCS7A01G318500	TraesCS7D01G315100	0.7543	Conf_1
TraesCS4A01G252100	TraesCS4D01G062100	0.8125	Conf_1
TraesCS7A01G245200	TraesCS7D01G243800	0.5067	Conf_1
TraesCS4A01G116800	TraesCS4B01G187600	0.8249	Conf_1
TraesCS5B01G195200	TraesCS5D01G202600	0.5261	Conf_1
TraesCS1A01G289100	TraesCS1D01G288100	0.3447	Conf_1
TraesCS2A01G199500	TraesCS2D01G207100	0.6843	Conf_1
TraesCS3A01G163000	TraesCS3D01G169900	0.662	Conf_1
TraesCS4A01G247600	TraesCS4B01G067300	0.6735	Conf_1
TraesCS4A01G247600	TraesCS4D01G066200	0.6609	Conf_1
TraesCS4B01G067300	TraesCS4D01G066200	0.6696	Conf_1
TraesCS2A01G256100	TraesCS2B01G286400	0.6532	Conf_1
TraesCS2A01G256100	TraesCS2D01G266600	0.6145	Conf_1
TraesCS2B01G286400	TraesCS2D01G266600	0.6115	Conf_1
TraesCS3A01G230300	TraesCS3B01G259600	0.5053	Conf_1
TraesCS3A01G230300	TraesCS3D01G223000	0.4946	Conf_1
TraesCS3B01G259600	TraesCS3D01G223000	0.5188	Conf_1
TraesCS3A01G292800	TraesCS3D01G292600	0.7375	Conf_1
TraesCS3A01G189500	TraesCS3B01G218700	0.61	Conf_1
TraesCS3A01G189500	TraesCS3D01G193000	0.5806	Conf_1
TraesCS3B01G218700	TraesCS3D01G193000	0.5213	Conf_1
TraesCS3A01G042700	TraesCS3D01G037900	0.6445	Conf_1
TraesCS4B01G302900	TraesCS4D01G301400	0.6401	Conf_1
TraesCS3A01G185900	TraesCS3B01G215500	0.6644	Conf_1
TraesCS1A01G084600	TraesCS1B01G101900	0.8026	Conf_1
TraesCS6A01G263400	TraesCS6D01G251600	0.5906	Conf_1
TraesCS1B01G287400	TraesCS1D01G277700	0.407	Conf_1
TraesCS7A01G211200	TraesCS7D01G212900	0.6862	Conf_1
TraesCS4A01G296700	TraesCS4D01G015300	0.4785	Conf_1
TraesCS3A01G117700	TraesCS3B01G137000	0.6387	Conf_1
TraesCS3A01G117700	TraesCS3D01G119500	0.6999	Conf_1
TraesCS3B01G137000	TraesCS3D01G119500	0.7206	Conf_1
TraesCS5A01G387800	TraesCS5D01G397700	0.4784	Conf_1
TraesCS5A01G238900	TraesCS5D01G246000	0.6386	Conf_1
TraesCS2A01G400000	TraesCS2D01G397600	0.4142	Conf_1
TraesCS6A01G235100	TraesCS6B01G263800	0.8667	Conf_1
TraesCS2A01G310100	TraesCS2B01G327100	0.1136	Conf_1
TraesCS2A01G310100	TraesCS2D01G308300	-0.0661	Conf_1
TraesCS2B01G327100	TraesCS2D01G308300	0.2023	Conf_1
TraesCS1A01G394400	TraesCS1B01G422400	0.259	Conf_1
TraesCS1A01G394400	TraesCS1D01G402000	0.6836	Conf_1
TraesCS1B01G422400	TraesCS1D01G402000	0.6591	Conf_1
TraesCS6A01G162500	TraesCS6B01G188700	0.5919	Conf_1
TraesCS3A01G226800	TraesCS3B01G257700	0.8345	Conf_1
TraesCS3A01G226800	TraesCS3D01G224800	0.8384	Conf_1
TraesCS3B01G257700	TraesCS3D01G224800	0.8364	Conf_1
TraesCS1B01G285600	TraesCS1D01G275900	0.4738	Conf_1
TraesCS7B01G393700	TraesCS7D01G476800	0.7496	Conf_1
TraesCS3A01G336000	TraesCS3B01G366700	0.1921	Conf_1
TraesCS3A01G336000	TraesCS3D01G329000	0.369	Conf_1
TraesCS3B01G366700	TraesCS3D01G329000	0.3846	Conf_1
TraesCS4B01G318800	TraesCS4D01G315300	0.6774	Conf_1
TraesCS2B01G401800	TraesCS2D01G381500	0.5619	Conf_1
TraesCS3A01G313200	TraesCS3B01G158700	0.129	Conf_1
TraesCS6A01G229800	TraesCS6D01G205200	0.811	Conf_1
TraesCS7B01G217500	TraesCS7D01G313400	0.6518	Conf_1
TraesCS2A01G367000	TraesCS2B01G384500	0.5445	Conf_1
TraesCS2A01G367000	TraesCS2D01G363900	0.5929	Conf_1
TraesCS2B01G384500	TraesCS2D01G363900	0.6956	Conf_1
TraesCS6A01G159600	TraesCS6D01G152900	0.1596	Conf_1
TraesCS5B01G396800	TraesCS5D01G401800	0.3813	Conf_1
TraesCS6A01G155000	TraesCS6B01G183000	0.486	Conf_1
TraesCS6A01G155000	TraesCS6D01G144900	0.4499	Conf_1
TraesCS6B01G183000	TraesCS6D01G144900	0.5411	Conf_1
TraesCS1A01G332400	TraesCS1B01G346100	0.3115	Conf_1
TraesCS2B01G347700	TraesCS2D01G328700	0.542	Conf_1
TraesCS3A01G094900	TraesCS3D01G095100	0.6248	Conf_1
TraesCS5A01G375900	TraesCS5D01G385400	0.8519	Conf_1
TraesCS3B01G340900	TraesCS3D01G307000	0.2897	Conf_1
TraesCS7A01G235100	TraesCS7D01G235100	0.9595	Conf_1
TraesCS2A01G410600	TraesCS2B01G429400	0.3585	Conf_1
TraesCS2A01G410600	TraesCS2D01G408000	0.5238	Conf_1
TraesCS2B01G429400	TraesCS2D01G408000	0.382	Conf_1
TraesCS2A01G384700	TraesCS2B01G401700	0.4515	Conf_1
TraesCS2A01G384700	TraesCS2D01G381400	0.6792	Conf_1
TraesCS2B01G401700	TraesCS2D01G381400	0.4003	Conf_1
TraesCS5A01G318900	TraesCS5D01G325100	0.5614	Conf_1
TraesCS2A01G210700	TraesCS2B01G236600	0.5666	Conf_1
TraesCS2A01G210700	TraesCS2D01G217200	0.8268	Conf_1
TraesCS2B01G236600	TraesCS2D01G217200	0.6369	Conf_1
TraesCS2A01G305800	TraesCS2B01G322500	0.5559	Conf_1
TraesCS2A01G305800	TraesCS2D01G304200	0.6585	Conf_1
TraesCS2B01G322500	TraesCS2D01G304200	0.7369	Conf_1
TraesCS3A01G248200	TraesCS3B01G276900	0.4805	Conf_1
TraesCS4B01G090700	TraesCS4D01G087800	0.517	Conf_1
TraesCS1B01G415100	TraesCS1D01G395600	0.7874	Conf_1
TraesCS3A01G022200	TraesCS3D01G024500	0.5457	Conf_1
TraesCS7A01G306100	TraesCS7B01G206300	0.5813	Conf_1
TraesCS6A01G168200	TraesCS6D01G157300	0.2624	Conf_1
TraesCS5A01G146500	TraesCS5B01G145300	0.8678	Conf_1
TraesCS5A01G146500	TraesCS5D01G145800	0.8482	Conf_1
TraesCS5B01G145300	TraesCS5D01G145800	0.8323	Conf_1
TraesCS3A01G354000	TraesCS3D01G348100	0.7494	Conf_1
TraesCS2A01G307300	TraesCS2B01G323800	0.4071	Conf_1
TraesCS2A01G307300	TraesCS2D01G305600	0.4458	Conf_1
TraesCS2B01G323800	TraesCS2D01G305600	0.4582	Conf_1
TraesCS2B01G274400	TraesCS2D01G230500	0.7171	Conf_1
TraesCS3A01G191400	TraesCS3B01G219400	0.8901	Conf_1
TraesCS3A01G191400	TraesCS3D01G194000	0.9233	Conf_1
TraesCS3B01G219400	TraesCS3D01G194000	0.9018	Conf_1
TraesCS7B01G393000	TraesCS7D01G476300	0.2974	Conf_1
TraesCS1A01G259700	TraesCS1B01G270000	0.6574	Conf_1
TraesCS1A01G259700	TraesCS1D01G259500	0.8249	Conf_1
TraesCS1B01G270000	TraesCS1D01G259500	0.7736	Conf_1
TraesCS3A01G239400	TraesCS3B01G268000	0.3581	Conf_1
TraesCS3A01G239400	TraesCS3D01G239700	0.4828	Conf_1
TraesCS3B01G268000	TraesCS3D01G239700	0.3559	Conf_1
TraesCS7B01G230300	TraesCS7D01G326500	0.7153	Conf_1
TraesCS5A01G275100	TraesCS5D01G282700	0.1431	Conf_1
TraesCS4B01G347400	TraesCS4D01G342400	0.9196	Conf_1
TraesCS5B01G078400	TraesCS5D01G085300	0.6182	Conf_1
TraesCS3A01G435300	TraesCS3B01G470200	0.7336	Conf_1
TraesCS2A01G340900	TraesCS2D01G318500	0.5526	Conf_1
TraesCS2A01G189200	TraesCS2D01G198500	0.6108	Conf_1
TraesCS7A01G173100	TraesCS7B01G078400	0.4884	Conf_1
TraesCS7A01G173100	TraesCS7D01G174500	0.6955	Conf_1
TraesCS7B01G078400	TraesCS7D01G174500	0.7409	Conf_1
TraesCS3A01G270900	TraesCS3D01G270600	0.3764	Conf_1
TraesCS5A01G054200	TraesCS5B01G062200	0.2933	Conf_1
TraesCS6A01G112500	TraesCS6B01G141700	0.3157	Conf_1
TraesCS6A01G112500	TraesCS6D01G102700	0.262	Conf_1
TraesCS6B01G141700	TraesCS6D01G102700	0.2517	Conf_1
TraesCS3B01G314900	TraesCS3D01G281100	0.6166	Conf_1
TraesCS2A01G331300	TraesCS2B01G350900	0.2668	Conf_1
TraesCS2A01G331300	TraesCS2D01G331600	0.5589	Conf_1
TraesCS2B01G350900	TraesCS2D01G331600	0.2641	Conf_1
TraesCS4B01G112000	TraesCS4D01G109500	0.7769	Conf_1
TraesCS2A01G183400	TraesCS2D01G191200	0.7029	Conf_1
TraesCS2A01G306200	TraesCS2B01G322900	0.3722	Conf_1
TraesCS2A01G306200	TraesCS2D01G304600	0.3187	Conf_1
TraesCS2B01G322900	TraesCS2D01G304600	0.1382	Conf_1
TraesCS3A01G128000	TraesCS3B01G147200	0.5386	Conf_1
TraesCS3A01G128000	TraesCS3D01G129000	0.4334	Conf_1
TraesCS3B01G147200	TraesCS3D01G129000	0.4258	Conf_1
TraesCS4A01G214800	TraesCS4D01G098000	0.4641	Conf_1
TraesCS1B01G170100	TraesCS1D01G149700	0.5148	Conf_1
TraesCS3A01G376100	TraesCS3B01G408400	0.55	Conf_1
TraesCS3A01G376100	TraesCS3D01G368600	0.6022	Conf_1
TraesCS3B01G408400	TraesCS3D01G368600	0.6728	Conf_1
TraesCS4A01G268500	TraesCS4D01G046200	0.7647	Conf_1
TraesCS1B01G366900	TraesCS1D01G355700	0.2518	Conf_1
TraesCS5A01G159900	TraesCS5B01G157600	0.8243	Conf_1
TraesCS5A01G159900	TraesCS5D01G165000	0.7943	Conf_1
TraesCS5B01G157600	TraesCS5D01G165000	0.7307	Conf_1
TraesCS5A01G401200	TraesCS5D01G411400	0.8924	Conf_1
TraesCS2B01G209700	TraesCS2D01G190900	0.5834	Conf_1
TraesCS1A01G068500	TraesCS1B01G086400	0.3067	Conf_1
TraesCS1A01G068400	TraesCS1B01G086500	0.4199	Conf_1
TraesCS1A01G068400	TraesCS1D01G069800	0.2886	Conf_1
TraesCS1B01G086500	TraesCS1D01G069800	0.2513	Conf_1
TraesCS2B01G476700	TraesCS2D01G455000	0.7632	Conf_1
TraesCS4B01G292700	TraesCS4D01G291600	0.3533	Conf_1
TraesCS2A01G451100	TraesCS2D01G450800	0.3168	Conf_1
TraesCS2A01G294600	TraesCS2D01G292300	0.6851	Conf_1
TraesCS5A01G337000	TraesCS5D01G341700	0.587	Conf_1
TraesCS2B01G202000	TraesCS2D01G183300	0.4418	Conf_1
TraesCS3A01G207100	TraesCS3D01G208800	0.522	Conf_1
TraesCS2A01G393900	TraesCS2D01G391800	0.8586	Conf_1
TraesCS7B01G126900	TraesCS7D01G221600	0.2804	Conf_1
TraesCS3B01G262500	TraesCS3D01G220000	0.4574	Conf_1
TraesCS2A01G134400	TraesCS2B01G157900	0.4222	Conf_1
TraesCS1B01G199500	TraesCS1D01G184600	0.5929	Conf_1
TraesCS7B01G118700	TraesCS7D01G213400	0.0879	Conf_1
TraesCS7A01G213000	TraesCS7D01G214900	0.5211	Conf_1
TraesCS4A01G209500	TraesCS4D01G110500	0.4884	Conf_1
TraesCS5B01G160500	TraesCS5D01G168100	0.6558	Conf_1
TraesCS3A01G082800	TraesCS3B01G097900	0.6179	Conf_1
TraesCS3A01G250600	TraesCS3B01G280100	0.3922	Conf_1
TraesCS7A01G251100	TraesCS7D01G251000	0.7273	Conf_1
TraesCS6A01G099400	TraesCS6D01G083000	0.3687	Conf_1
TraesCS2A01G172600	TraesCS2D01G179700	0.8067	Conf_1
TraesCS7A01G466900	TraesCS7D01G454700	0.5708	Conf_1
TraesCS5A01G105400	TraesCS5B01G108000	0.5815	Conf_1
TraesCS5A01G105400	TraesCS5D01G115600	0.5323	Conf_1
TraesCS5B01G108000	TraesCS5D01G115600	0.614	Conf_1
TraesCS3B01G325900	TraesCS3D01G291000	0.5399	Conf_1
TraesCS3A01G247800	TraesCS3B01G271600	0.576	Conf_1
TraesCS6B01G248000	TraesCS6D01G201600	0.495	Conf_1
TraesCS1A01G086600	TraesCS1D01G088100	0.7377	Conf_1
TraesCS2A01G501700	TraesCS2B01G529900	0.1728	Conf_1
TraesCS2A01G336200	TraesCS2B01G345700	0.0754	Conf_1
TraesCS2A01G336200	TraesCS2D01G326700	0.3261	Conf_1
TraesCS2B01G345700	TraesCS2D01G326700	0.2569	Conf_1
TraesCS2A01G429800	TraesCS2D01G427400	0.7446	Conf_1
TraesCS1A01G392000	TraesCS1B01G420100	0.7421	Conf_1
TraesCS1A01G392000	TraesCS1D01G400100	0.867	Conf_1
TraesCS1B01G420100	TraesCS1D01G400100	0.5646	Conf_1
TraesCS4A01G204600	TraesCS4B01G108200	0.3079	Conf_1
TraesCS6A01G271600	TraesCS6B01G298800	0.8838	Conf_1
TraesCS2A01G276300	TraesCS2D01G275300	0.4378	Conf_1
TraesCS7A01G384600	TraesCS7D01G381000	0.7567	Conf_1
TraesCS3A01G208800	TraesCS3B01G239100	0.8323	Conf_1
TraesCS3A01G208800	TraesCS3D01G211700	0.8633	Conf_1
TraesCS3B01G239100	TraesCS3D01G211700	0.7837	Conf_1
TraesCS2A01G278800	TraesCS2D01G277800	0.3198	Conf_1
TraesCS3A01G100300	TraesCS3D01G101100	0.7147	Conf_1
TraesCS4A01G103300	TraesCS4B01G200800	0.6543	Conf_1
TraesCS4A01G103300	TraesCS4D01G201800	0.3495	Conf_1
TraesCS4B01G200800	TraesCS4D01G201800	0.3874	Conf_1
TraesCS4A01G019900	TraesCS4D01G282500	0.8744	Conf_1
TraesCS3A01G259400	TraesCS3B01G292300	0.2716	Conf_1
TraesCS3A01G259400	TraesCS3D01G259400	0.3331	Conf_1
TraesCS3B01G292300	TraesCS3D01G259400	0.3256	Conf_1
TraesCS6A01G159400	TraesCS6D01G153100	0.7132	Conf_1
TraesCS1A01G400500	TraesCS1D01G408300	0.8586	Conf_1
TraesCS7A01G232700	TraesCS7D01G232900	0.5688	Conf_1
TraesCS7A01G308700	TraesCS7B01G208800	0.1394	Conf_1
TraesCS4A01G266500	TraesCS4B01G047800	0.268	Conf_1
TraesCS4A01G266500	TraesCS4D01G047700	0.4076	Conf_1
TraesCS4B01G047800	TraesCS4D01G047700	0.4317	Conf_1
TraesCS4A01G089100	TraesCS4B01G215200	0.6669	Conf_1
TraesCS4A01G089100	TraesCS4D01G215700	0.6663	Conf_1
TraesCS4B01G215200	TraesCS4D01G215700	0.5255	Conf_1
TraesCS5A01G364300	TraesCS5D01G373200	0.245	Conf_1
TraesCS4B01G075700	TraesCS4D01G074400	0.3265	Conf_1
TraesCS5A01G355100	TraesCS5D01G362400	0.5559	Conf_1
TraesCS5A01G256900	TraesCS5D01G265500	0.8113	Conf_1
TraesCS2A01G222600	TraesCS2D01G228600	0.3684	Conf_1
TraesCS3A01G416200	TraesCS3B01G451300	0.7236	Conf_1
TraesCS3A01G068100	TraesCS3D01G068000	0.3175	Conf_1
TraesCS7A01G291500	TraesCS7B01G198200	0.6543	Conf_1
TraesCS4B01G179500	TraesCS4D01G181100	0.5598	Conf_1
TraesCS6B01G311000	TraesCS6D01G263200	0.5055	Conf_1
TraesCS4A01G260900	TraesCS4B01G053700	0.3992	Conf_1
TraesCS4A01G260900	TraesCS4D01G053700	0.5296	Conf_1
TraesCS4B01G053700	TraesCS4D01G053700	0.5254	Conf_1
TraesCS4A01G118000	TraesCS4B01G186400	0.2818	Conf_1
TraesCS4A01G118000	TraesCS4D01G187700	0.2333	Conf_1
TraesCS4B01G186400	TraesCS4D01G187700	0.1122	Conf_1
TraesCS3B01G222400	TraesCS3D01G200400	0.6707	Conf_1
TraesCS3A01G060800	TraesCS3D01G060800	0.4544	Conf_1
TraesCS7A01G406200	TraesCS7D01G399900	0.6328	Conf_1
TraesCS6B01G144800	TraesCS6D01G106700	0.4016	Conf_1
TraesCS7A01G263100	TraesCS7B01G160900	0.8844	Conf_1
TraesCS7A01G263100	TraesCS7D01G263800	0.8985	Conf_1
TraesCS7B01G160900	TraesCS7D01G263800	0.8956	Conf_1
TraesCS3A01G272000	TraesCS3B01G305700	0.637	Conf_1
TraesCS3A01G272000	TraesCS3D01G271600	0.7631	Conf_1
TraesCS3B01G305700	TraesCS3D01G271600	0.7058	Conf_1
TraesCS1A01G288400	TraesCS1D01G287400	0.6315	Conf_1
TraesCS2A01G219600	TraesCS2D01G225400	0.8396	Conf_1
TraesCS5A01G027400	TraesCS5B01G026600	0.8017	Conf_1
TraesCS4A01G070600	TraesCS4B01G226700	0.8177	Conf_1
TraesCS4A01G070600	TraesCS4D01G227300	0.5582	Conf_1
TraesCS4B01G226700	TraesCS4D01G227300	0.5368	Conf_1
TraesCS7B01G208500	TraesCS7D01G305000	0.5448	Conf_1
TraesCS6A01G253300	TraesCS6B01G273400	0.7511	Conf_1
TraesCS6A01G253300	TraesCS6D01G234700	0.7857	Conf_1
TraesCS6B01G273400	TraesCS6D01G234700	0.8654	Conf_1
TraesCS7A01G423600	TraesCS7B01G326400	0.5216	Conf_1
TraesCS7A01G423600	TraesCS7D01G417800	0.631	Conf_1
TraesCS7B01G326400	TraesCS7D01G417800	0.7792	Conf_1
TraesCS3B01G398500	TraesCS3D01G360000	0.1607	Conf_1
TraesCS5A01G130400	TraesCS5B01G130300	0.6351	Conf_1
TraesCS5A01G130400	TraesCS5D01G137900	0.2035	Conf_1
TraesCS5B01G130300	TraesCS5D01G137900	0.319	Conf_1
TraesCS1B01G138500	TraesCS1D01G119900	0.3175	Conf_1
TraesCS2A01G207000	TraesCS2B01G234100	0.4536	Conf_1
TraesCS2A01G207000	TraesCS2D01G209000	0.5578	Conf_1
TraesCS2B01G234100	TraesCS2D01G209000	0.5327	Conf_1
TraesCS3A01G041200	TraesCS3D01G039000	0.7061	Conf_1
TraesCS2B01G348800	TraesCS2D01G329900	0.7876	Conf_1
TraesCS2B01G370400	TraesCS2D01G350400	0.5109	Conf_1
TraesCS2A01G286600	TraesCS2D01G285200	0.5529	Conf_1
TraesCS7A01G216100	TraesCS7B01G123300	0.4682	Conf_1
TraesCS7A01G216100	TraesCS7D01G217900	0.1971	Conf_1
TraesCS7B01G123300	TraesCS7D01G217900	0.3661	Conf_1
TraesCS6A01G173100	TraesCS6D01G162200	0.789	Conf_1
TraesCS5A01G316800	TraesCS5D01G323100	0.6595	Conf_1
TraesCS4A01G203900	TraesCS4B01G107700	0.7497	Conf_1
TraesCS4A01G203900	TraesCS4D01G104800	0.7235	Conf_1
TraesCS4B01G107700	TraesCS4D01G104800	0.766	Conf_1
TraesCS3A01G327400	TraesCS3D01G320900	0.3371	Conf_1
TraesCS4A01G022100	TraesCS4B01G281200	0.6911	Conf_1
TraesCS4A01G022100	TraesCS4D01G279900	0.7588	Conf_1
TraesCS4B01G281200	TraesCS4D01G279900	0.6961	Conf_1
TraesCS5B01G108900	TraesCS5D01G116300	0.3512	Conf_1
TraesCS5A01G192500	TraesCS5B01G190600	0.7226	Conf_1
TraesCS5A01G192500	TraesCS5D01G198500	0.6856	Conf_1
TraesCS5B01G190600	TraesCS5D01G198500	0.6839	Conf_1
TraesCS7A01G398400	TraesCS7B01G299200	0.7075	Conf_1
TraesCS7A01G398400	TraesCS7D01G392800	0.7617	Conf_1
TraesCS7B01G299200	TraesCS7D01G392800	0.8141	Conf_1
TraesCS7A01G384700	TraesCS7B01G287500	0.512	Conf_1
TraesCS3A01G242800	TraesCS3B01G270900	0.3905	Conf_1
TraesCS1A01G220300	TraesCS1B01G233600	0.6851	Conf_1
TraesCS1A01G220300	TraesCS1D01G221800	0.7902	Conf_1
TraesCS1B01G233600	TraesCS1D01G221800	0.7114	Conf_1
TraesCS5A01G127300	TraesCS5D01G134900	0.3593	Conf_1
TraesCS5A01G169000	TraesCS5D01G173300	0.8602	Conf_1
TraesCS7B01G272000	TraesCS7D01G367200	0.8208	Conf_1
TraesCS3A01G402200	TraesCS3B01G435600	0.7472	Conf_1
TraesCS3A01G402200	TraesCS3D01G397100	0.6601	Conf_1
TraesCS3B01G435600	TraesCS3D01G397100	0.7072	Conf_1
TraesCS4A01G073200	TraesCS4B01G229200	0.695	Conf_1
TraesCS4A01G073200	TraesCS4D01G230300	0.6797	Conf_1
TraesCS4B01G229200	TraesCS4D01G230300	0.6512	Conf_1
TraesCS5A01G164700	TraesCS5B01G163300	0.7701	Conf_1
TraesCS5A01G164700	TraesCS5D01G170500	0.748	Conf_1
TraesCS5B01G163300	TraesCS5D01G170500	0.782	Conf_1
TraesCS4B01G274300	TraesCS4D01G273000	0.7216	Conf_1
TraesCS3A01G237300	TraesCS3B01G265900	0.7057	Conf_1
TraesCS3A01G237300	TraesCS3D01G237700	0.6892	Conf_1
TraesCS3B01G265900	TraesCS3D01G237700	0.7515	Conf_1
TraesCS7A01G307000	TraesCS7B01G207300	0.853	Conf_1
TraesCS4A01G049700	TraesCS4B01G255000	0.3275	Conf_1
TraesCS4A01G049700	TraesCS4D01G254800	0.3467	Conf_1
TraesCS4B01G255000	TraesCS4D01G254800	0.4672	Conf_1
TraesCS6A01G266500	TraesCS6B01G293900	0.1646	Conf_1
TraesCS6A01G266500	TraesCS6D01G248200	0.4668	Conf_1
TraesCS6B01G293900	TraesCS6D01G248200	0.2356	Conf_1
TraesCS6A01G271100	TraesCS6B01G298200	0.2988	Conf_1
TraesCS6A01G271100	TraesCS6D01G244000	0.2843	Conf_1
TraesCS6B01G298200	TraesCS6D01G244000	0.5129	Conf_1
TraesCS2A01G209500	TraesCS2D01G216200	0.4186	Conf_1
TraesCS3A01G263000	TraesCS3B01G296400	0.5654	Conf_1
TraesCS3A01G263000	TraesCS3D01G262900	0.6356	Conf_1
TraesCS3B01G296400	TraesCS3D01G262900	0.64	Conf_1
TraesCS6A01G297800	TraesCS6D01G277600	0.6194	Conf_1
TraesCS6A01G180800	TraesCS6B01G204700	0.5273	Conf_1
TraesCS6A01G180800	TraesCS6D01G164300	0.4949	Conf_1
TraesCS6B01G204700	TraesCS6D01G164300	0.5395	Conf_1
TraesCS4A01G092400	TraesCS4B01G211900	0.3997	Conf_1
TraesCS4A01G111000	TraesCS4D01G194100	0.5855	Conf_1
TraesCS5A01G482900	TraesCS5D01G496500	0.5472	Conf_1
TraesCS4A01G143100	TraesCS4D01G154200	0.5687	Conf_1
TraesCS7B01G308700	TraesCS7D01G402200	0.4198	Conf_1
TraesCS2A01G190800	TraesCS2D01G197200	0.4187	Conf_1
TraesCS5B01G246900	TraesCS5D01G256400	0.5519	Conf_1
TraesCS7A01G293400	TraesCS7D01G289300	0.3916	Conf_1
TraesCS4A01G060600	TraesCS4B01G236000	0.8808	Conf_1
TraesCS4A01G060600	TraesCS4D01G237400	0.8971	Conf_1
TraesCS4B01G236000	TraesCS4D01G237400	0.8767	Conf_1
TraesCS7A01G287600	TraesCS7B01G198300	0.1853	Conf_1
TraesCS7B01G274400	TraesCS7D01G369600	0.4544	Conf_1
TraesCS4A01G367700	TraesCS5D01G505700	0.9389	Conf_1
TraesCS2A01G214400	TraesCS2B01G239400	0.7849	Conf_1
TraesCS4A01G011900	TraesCS4D01G291700	0.5719	Conf_1
TraesCS3A01G334600	TraesCS3D01G327900	0.352	Conf_1
TraesCS1A01G263800	TraesCS1D01G263900	0.1464	Conf_1
TraesCS6B01G333000	TraesCS6D01G282700	0.409	Conf_1
TraesCS4A01G268900	TraesCS4D01G045200	0.9007	Conf_1
TraesCS4A01G316300	TraesCS5D01G566600	0.5984	Conf_1
TraesCS5A01G126500	TraesCS5B01G125700	0.7267	Conf_1
TraesCS5A01G126500	TraesCS5D01G134000	0.8027	Conf_1
TraesCS5B01G125700	TraesCS5D01G134000	0.6757	Conf_1
TraesCS1A01G369800	TraesCS1D01G376000	0.7271	Conf_1
TraesCS3B01G198700	TraesCS3D01G173800	0.2891	Conf_1
TraesCS1B01G376900	TraesCS1D01G364800	0.7521	Conf_1
TraesCS6A01G232000	TraesCS6D01G203200	0.4062	Conf_1
TraesCS3A01G334800	TraesCS3B01G365700	0.8114	Conf_1
TraesCS3A01G334800	TraesCS3D01G328100	0.7558	Conf_1
TraesCS3B01G365700	TraesCS3D01G328100	0.814	Conf_1
TraesCS3A01G349000	TraesCS3B01G381100	0.5624	Conf_1
TraesCS2A01G242900	TraesCS7B01G204000	0.3624	Conf_1
TraesCS2A01G347300	TraesCS2B01G365700	0.2723	Conf_1
TraesCS2A01G347300	TraesCS2D01G345900	0.3179	Conf_1
TraesCS2B01G365700	TraesCS2D01G345900	0.2777	Conf_1
TraesCS2A01G401800	TraesCS2B01G419900	0.4113	Conf_1
TraesCS2A01G401800	TraesCS2D01G399300	0.4817	Conf_1
TraesCS2B01G419900	TraesCS2D01G399300	0.5133	Conf_1
TraesCS1B01G439700	TraesCS1D01G417000	0.4484	Conf_1
TraesCS7A01G227400	TraesCS7D01G227000	0.4331	Conf_1
TraesCS6A01G209500	TraesCS6B01G238400	0.501	Conf_1
TraesCS6A01G209500	TraesCS6D01G192800	0.4423	Conf_1
TraesCS6B01G238400	TraesCS6D01G192800	0.4592	Conf_1
TraesCS5B01G413300	TraesCS5D01G418400	0.7361	Conf_1
TraesCS7A01G178100	TraesCS7D01G179900	0.4935	Conf_1
TraesCS4B01G110800	TraesCS4D01G108500	0.3849	Conf_1
TraesCS6B01G333400	TraesCS6D01G284300	0.692	Conf_1
TraesCS1B01G396800	TraesCS1D01G383500	0.8881	Conf_1
TraesCS5B01G179900	TraesCS5D01G186300	0.3214	Conf_1
TraesCS3B01G245200	TraesCS3D01G217200	0.5663	Conf_1
TraesCS3A01G374200	TraesCS3B01G406400	0.2065	Conf_1
TraesCS4A01G295700	TraesCS4B01G018200	0.4289	Conf_1
TraesCS4A01G295700	TraesCS4D01G016400	0.5046	Conf_1
TraesCS4B01G018200	TraesCS4D01G016400	0.4438	Conf_1
TraesCS5A01G357000	TraesCS5D01G366100	0.5823	Conf_1
TraesCS5A01G132300	TraesCS5D01G140400	0.2914	Conf_1
TraesCS3A01G143400	TraesCS3B01G161700	0.2238	Conf_1
TraesCS3A01G143400	TraesCS3D01G144200	0.2354	Conf_1
TraesCS3B01G161700	TraesCS3D01G144200	0.2687	Conf_1
TraesCS3B01G362500	TraesCS3D01G325900	0.7801	Conf_1
TraesCS7B01G228400	TraesCS7D01G324500	0.2563	Conf_1
TraesCS4A01G032100	TraesCS4B01G273500	0.671	Conf_1
TraesCS4A01G126900	TraesCS4B01G178000	0.6353	Conf_1
TraesCS4A01G126900	TraesCS4D01G179600	0.4503	Conf_1
TraesCS4B01G178000	TraesCS4D01G179600	0.4372	Conf_1
TraesCS4B01G263100	TraesCS4D01G263300	0.835	Conf_1
TraesCS7A01G267900	TraesCS7D01G267000	0.7664	Conf_1
TraesCS4A01G085100	TraesCS4D01G219300	0.4675	Conf_1
TraesCS4A01G193400	TraesCS4B01G121700	0.6275	Conf_1
TraesCS4A01G193400	TraesCS4D01G119800	0.6507	Conf_1
TraesCS4B01G121700	TraesCS4D01G119800	0.6489	Conf_1
TraesCS5A01G370600	TraesCS5B01G372900	0.534	Conf_1
TraesCS7B01G155900	TraesCS7D01G259200	0.2801	Conf_1
TraesCS3A01G294500	TraesCS3D01G294300	0.3821	Conf_1
TraesCS3B01G250800	TraesCS3D01G232100	0.4985	Conf_1
TraesCS5A01G045400	TraesCS5D01G055500	0.6026	Conf_1
TraesCS3A01G187100	TraesCS3B01G216500	0.0318	Conf_1
TraesCS3A01G187100	TraesCS3D01G190900	0.3761	Conf_1
TraesCS3B01G216500	TraesCS3D01G190900	0.4271	Conf_1
TraesCS4B01G030600	TraesCS4D01G028100	0.4109	Conf_1
TraesCS4A01G298100	TraesCS4D01G013900	0.9475	Conf_1
TraesCS2A01G278700	TraesCS2D01G277900	0.2644	Conf_1
TraesCS5B01G448800	TraesCS5D01G451800	0.6349	Conf_1
TraesCS3B01G154800	TraesCS3D01G137700	0.5232	Conf_1
TraesCS5A01G045700	TraesCS5B01G049800	0.8764	Conf_1
TraesCS5A01G045700	TraesCS5D01G055700	0.8902	Conf_1
TraesCS5B01G049800	TraesCS5D01G055700	0.8639	Conf_1
TraesCS6A01G200500	TraesCS6B01G226600	0.3556	Conf_1
TraesCS6A01G200500	TraesCS6D01G189400	0.2262	Conf_1
TraesCS6B01G226600	TraesCS6D01G189400	0.3009	Conf_1
TraesCS3B01G243400	TraesCS3D01G215400	-0.0343	Conf_1
TraesCS1A01G274800	TraesCS1D01G274600	0.7445	Conf_1
TraesCS3A01G251900	TraesCS3D01G252300	0.6978	Conf_1
TraesCS4A01G078900	TraesCS4B01G245400	0.7466	Conf_1
TraesCS4A01G078900	TraesCS4D01G244000	0.789	Conf_1
TraesCS4B01G245400	TraesCS4D01G244000	0.6915	Conf_1
TraesCS1A01G157700	TraesCS1D01G155300	0.5675	Conf_1
TraesCS2A01G171100	TraesCS2B01G197600	-0.008	Conf_1
TraesCS2A01G171100	TraesCS2D01G178900	0.2457	Conf_1
TraesCS2B01G197600	TraesCS2D01G178900	0.257	Conf_1
TraesCS5B01G134500	TraesCS5D01G142200	0.1488	Conf_1
TraesCS4A01G095600	TraesCS4B01G209000	0.4565	Conf_1
TraesCS4A01G095600	TraesCS4D01G209600	0.4775	Conf_1
TraesCS4B01G209000	TraesCS4D01G209600	0.5433	Conf_1
TraesCS1A01G259500	TraesCS1D01G259300	0.5811	Conf_1
TraesCS2A01G165100	TraesCS2B01G191300	0.2951	Conf_1
TraesCS7A01G373500	TraesCS7B01G253500	0.4479	Conf_1
TraesCS5A01G422500	TraesCS5B01G424500	0.5115	Conf_1
TraesCS6A01G348200	TraesCS6D01G331200	0.7358	Conf_1
TraesCS7B01G067400	TraesCS7D01G163800	0.6216	Conf_1
TraesCS3A01G330400	TraesCS3B01G360400	0.4752	Conf_1
TraesCS3A01G330400	TraesCS3D01G323800	0.6042	Conf_1
TraesCS3B01G360400	TraesCS3D01G323800	0.6394	Conf_1
TraesCS3A01G342600	TraesCS3D01G336400	0.6742	Conf_1
TraesCS5B01G419200	TraesCS5D01G424600	0.2692	Conf_1
TraesCS6B01G263700	TraesCS6D01G217600	0.1351	Conf_1
TraesCS6B01G236200	TraesCS6D01G191200	0.6252	Conf_1
TraesCS3A01G092800	TraesCS3B01G108000	0.7593	Conf_1
TraesCS5A01G427100	TraesCS5D01G435000	0.4827	Conf_1
TraesCS3B01G072200	TraesCS3D01G059900	0.8669	Conf_1
TraesCS4A01G256200	TraesCS4B01G058500	0.4101	Conf_1
TraesCS2A01G317800	TraesCS2D01G315500	0.8452	Conf_1
TraesCS1B01G391400	TraesCS1D01G378200	0.7161	Conf_1
TraesCS2A01G404100	TraesCS2B01G422000	0.2154	Conf_1
TraesCS2A01G404100	TraesCS2D01G401100	0.3665	Conf_1
TraesCS2B01G422000	TraesCS2D01G401100	0.6925	Conf_1
TraesCS5B01G246100	TraesCS5D01G255400	0.697	Conf_1
TraesCS1A01G305500	TraesCS1B01G316200	0.6323	Conf_1
TraesCS7A01G333800	TraesCS7D01G341400	0.336	Conf_1
TraesCS7A01G316100	TraesCS7B01G217200	0.6496	Conf_1
TraesCS3A01G304900	TraesCS3B01G331600	0.738	Conf_1
TraesCS4A01G260700	TraesCS4D01G053900	0.4351	Conf_1
TraesCS5A01G403800	TraesCS5B01G408600	0.1513	Conf_1
TraesCS5A01G403800	TraesCS5D01G413900	0.5509	Conf_1
TraesCS5B01G408600	TraesCS5D01G413900	0.3328	Conf_1
TraesCS1A01G066700	TraesCS1B01G085000	0.6652	Conf_1
TraesCS4B01G104700	TraesCS1D01G397600	0.6319	Conf_1
TraesCS1A01G255900	TraesCS1D01G255200	0.4317	Conf_1
TraesCS2B01G258500	TraesCS2D01G246700	0.5288	Conf_1
TraesCS2A01G356500	TraesCS2B01G375800	0.4592	Conf_1
TraesCS2A01G356500	TraesCS2D01G355400	0.4173	Conf_1
TraesCS2B01G375800	TraesCS2D01G355400	0.2455	Conf_1
TraesCS6B01G414800	TraesCS6D01G362000	0.7282	Conf_1
TraesCS4B01G260200	TraesCS4D01G259900	0.6262	Conf_1
TraesCS2A01G259400	TraesCS2D01G264300	0.7759	Conf_1
TraesCS6A01G293600	TraesCS6D01G274500	0.6031	Conf_1
TraesCS2B01G267200	TraesCS2D01G255400	0.5668	Conf_1
TraesCS6B01G253900	TraesCS6D01G207100	0.8942	Conf_1
TraesCS6A01G319200	TraesCS6B01G349400	0.673	Conf_1
TraesCS7A01G228700	TraesCS7D01G229800	0.5226	Conf_1
TraesCS3A01G245400	TraesCS3B01G274700	0.0758	Conf_1
TraesCS3A01G245400	TraesCS3D01G246100	0.1337	Conf_1
TraesCS3B01G274700	TraesCS3D01G246100	0.1058	Conf_1
TraesCS7B01G240100	TraesCS7D01G336500	0.3327	Conf_1
TraesCS4B01G047100	TraesCS4D01G046900	0.5941	Conf_1
TraesCS1A01G239100	TraesCS1B01G251300	0.8054	Conf_1
TraesCS3B01G250600	TraesCS3D01G232400	0.5391	Conf_1
TraesCS3A01G231400	TraesCS3B01G260600	0.5819	Conf_1
TraesCS3A01G231400	TraesCS3D01G222000	0.619	Conf_1
TraesCS3B01G260600	TraesCS3D01G222000	0.6507	Conf_1
TraesCS2A01G249600	TraesCS2B01G271300	0.7347	Conf_1
TraesCS2A01G249600	TraesCS2D01G251000	0.8162	Conf_1
TraesCS2B01G271300	TraesCS2D01G251000	0.7583	Conf_1
TraesCS4B01G221900	TraesCS4D01G222300	0.4557	Conf_1
TraesCS1A01G182000	TraesCS1D01G185100	0.2199	Conf_1
TraesCS7B01G211800	TraesCS7D01G308500	0.6966	Conf_1
TraesCS5A01G399900	TraesCS5D01G409800	0.3243	Conf_1
TraesCS6A01G182600	TraesCS6D01G171900	0.2532	Conf_1
TraesCS3B01G416100	TraesCS3D01G376800	0.665	Conf_1
TraesCS2B01G299300	TraesCS2D01G280900	0.1211	Conf_1
TraesCS2A01G179800	TraesCS2D01G188500	0.0786	Conf_1
TraesCS7B01G190400	TraesCS7D01G225200	0.6909	Conf_1
TraesCS5A01G473300	TraesCS5D01G486000	0.2992	Conf_1
TraesCS4B01G049400	TraesCS4D01G049700	0.2605	Conf_1
TraesCS4B01G251900	TraesCS4D01G251700	0.0737	Conf_1
TraesCS7A01G351100	TraesCS7B01G231800	0.856	Conf_1
TraesCS7A01G351100	TraesCS7D01G327700	0.8066	Conf_1
TraesCS7B01G231800	TraesCS7D01G327700	0.8692	Conf_1
TraesCS5A01G391600	TraesCS5B01G396500	0.667	Conf_1
TraesCS5A01G391600	TraesCS5D01G401400	0.7968	Conf_1
TraesCS5B01G396500	TraesCS5D01G401400	0.6986	Conf_1
TraesCS4A01G079600	TraesCS4D01G225000	0.5666	Conf_1
TraesCS2B01G333300	TraesCS2D01G313000	0.5983	Conf_1
TraesCS5A01G202200	TraesCS5D01G208600	0.4465	Conf_1
TraesCS7A01G306800	TraesCS7D01G303700	0.3289	Conf_1
TraesCS2B01G273800	TraesCS2D01G229500	0.3232	Conf_1
TraesCS5A01G134500	TraesCS5B01G131200	0.2337	Conf_1
TraesCS3B01G214700	TraesCS3D01G188900	0.7972	Conf_1
TraesCS7A01G385200	TraesCS7B01G288200	0.1305	Conf_1
TraesCS7A01G385200	TraesCS7D01G381800	0.1126	Conf_1
TraesCS7B01G288200	TraesCS7D01G381800	0.2593	Conf_1
TraesCS5A01G284700	TraesCS5D01G292100	0.6193	Conf_1
TraesCS4A01G180200	TraesCS4B01G137500	0.6304	Conf_1
TraesCS4A01G180200	TraesCS4D01G132200	0.5939	Conf_1
TraesCS4B01G137500	TraesCS4D01G132200	0.7411	Conf_1
TraesCS4A01G232300	TraesCS4B01G083600	0.8756	Conf_1
TraesCS4A01G232300	TraesCS4D01G081600	0.8847	Conf_1
TraesCS4B01G083600	TraesCS4D01G081600	0.8617	Conf_1
TraesCS2A01G065000	TraesCS2D01G063100	0.7514	Conf_1
TraesCS2A01G069600	TraesCS2D01G068400	0.1198	Conf_1
TraesCS5A01G370100	TraesCS5B01G372400	0.6163	Conf_1
TraesCS5A01G370100	TraesCS5D01G379600	0.6067	Conf_1
TraesCS5B01G372400	TraesCS5D01G379600	0.6718	Conf_1
TraesCS2A01G462900	TraesCS2B01G484600	0.2785	Conf_1
TraesCS2A01G462900	TraesCS2D01G463500	0.3017	Conf_1
TraesCS2B01G484600	TraesCS2D01G463500	0.3465	Conf_1
TraesCS4B01G182300	TraesCS4D01G183500	0.3106	Conf_1
TraesCS3B01G109000	TraesCS3D01G093600	0.1859	Conf_1
TraesCS5A01G524200	TraesCS4B01G354900	0.5822	Conf_1
TraesCS5A01G524200	TraesCS4D01G348400	0.5415	Conf_1
TraesCS4B01G354900	TraesCS4D01G348400	0.5759	Conf_1
TraesCS6A01G318700	TraesCS6B01G348900	0.5708	Conf_1
TraesCS6A01G318700	TraesCS6D01G297900	0.281	Conf_1
TraesCS6B01G348900	TraesCS6D01G297900	0.5663	Conf_1
TraesCS2A01G203400	TraesCS2B01G230700	0.3947	Conf_1
TraesCS2A01G203400	TraesCS2D01G212300	0.3947	Conf_1
TraesCS2B01G230700	TraesCS2D01G212300	1	Conf_1
TraesCS4A01G256000	TraesCS4B01G058800	0.356	Conf_1
TraesCS4A01G256000	TraesCS4D01G058700	0.4875	Conf_1
TraesCS4B01G058800	TraesCS4D01G058700	0.3942	Conf_1
TraesCS4A01G055000	TraesCS4B01G249600	0.6014	Conf_1
TraesCS4A01G055000	TraesCS4D01G249800	0.6335	Conf_1
TraesCS4B01G249600	TraesCS4D01G249800	0.4767	Conf_1
TraesCS4A01G017000	TraesCS4B01G287100	0.7667	Conf_1
TraesCS4A01G017000	TraesCS4D01G285800	0.7811	Conf_1
TraesCS4B01G287100	TraesCS4D01G285800	0.8024	Conf_1
TraesCS3A01G292000	TraesCS3B01G326600	0.5266	Conf_1
TraesCS3A01G292000	TraesCS3D01G291700	0.5717	Conf_1
TraesCS3B01G326600	TraesCS3D01G291700	0.6629	Conf_1
TraesCS4A01G104400	TraesCS4B01G199500	0.3921	Conf_1
TraesCS4A01G104400	TraesCS4D01G200600	0.4776	Conf_1
TraesCS4B01G199500	TraesCS4D01G200600	0.6002	Conf_1
TraesCS2A01G248600	TraesCS2B01G268600	0.6446	Conf_1
TraesCS2A01G248600	TraesCS2D01G250300	0.7938	Conf_1
TraesCS2B01G268600	TraesCS2D01G250300	0.6116	Conf_1
TraesCS6A01G096300	TraesCS6D01G087400	0.5805	Conf_1
TraesCS3A01G224500	TraesCS3B01G254000	0.3348	Conf_1
TraesCS3A01G224500	TraesCS3D01G229100	0.432	Conf_1
TraesCS3B01G254000	TraesCS3D01G229100	0.3331	Conf_1
TraesCS3A01G186100	TraesCS3D01G190100	0.2908	Conf_1
TraesCS6B01G160300	TraesCS6D01G121800	0.4746	Conf_1
TraesCS4B01G333800	TraesCS4D01G330000	0.2058	Conf_1
TraesCS4A01G091800	TraesCS4B01G212700	0.4433	Conf_1
TraesCS4A01G091800	TraesCS4D01G213700	0.4841	Conf_1
TraesCS4B01G212700	TraesCS4D01G213700	0.6016	Conf_1
TraesCS4A01G121400	TraesCS4B01G181500	0.7032	Conf_1
TraesCS3B01G211000	TraesCS3D01G185800	0.4557	Conf_1
TraesCS3A01G148700	TraesCS3B01G175900	0.7467	Conf_1
TraesCS3A01G148700	TraesCS3D01G156500	0.8572	Conf_1
TraesCS3B01G175900	TraesCS3D01G156500	0.7045	Conf_1
TraesCS6B01G302900	TraesCS6D01G255800	0.8237	Conf_1
TraesCS1A01G239000	TraesCS1B01G251200	0.5147	Conf_1
TraesCS5A01G299600	TraesCS5D01G308400	0.4756	Conf_1
TraesCS4A01G051900	TraesCS4B01G252400	0.605	Conf_1
TraesCS4A01G051900	TraesCS4D01G252700	0.7905	Conf_1
TraesCS4B01G252400	TraesCS4D01G252700	0.6431	Conf_1
TraesCS5A01G445100	TraesCS5D01G453300	0.6388	Conf_1
TraesCS7A01G414100	TraesCS7D01G407300	0.3825	Conf_1
TraesCS7B01G393600	TraesCS7D01G476700	0.3931	Conf_1
TraesCS5A01G404500	TraesCS5D01G414600	0.8687	Conf_1
TraesCS6A01G210200	TraesCS6D01G193400	0.5419	Conf_1
TraesCS6A01G308800	TraesCS6B01G337600	0.627	Conf_1
TraesCS6A01G308800	TraesCS6D01G288100	0.7763	Conf_1
TraesCS6B01G337600	TraesCS6D01G288100	0.7413	Conf_1
TraesCS7B01G223000	TraesCS7D01G319000	0.536	Conf_1
TraesCS6A01G372100	TraesCS6D01G356100	0.7403	Conf_1
TraesCS5A01G077700	TraesCS4B01G291000	0.2406	Conf_1
TraesCS1A01G206900	TraesCS1D01G210200	0.5878	Conf_1
TraesCS4A01G267900	TraesCS4D01G045600	0.2407	Conf_1
TraesCS2A01G146700	TraesCS2B01G172000	0.1682	Conf_1
TraesCS2A01G146700	TraesCS2D01G151300	0.0873	Conf_1
TraesCS2B01G172000	TraesCS2D01G151300	0.068	Conf_1
TraesCS4B01G256900	TraesCS4D01G256800	0.1804	Conf_1
TraesCS7A01G384400	TraesCS7B01G287000	0.1424	Conf_1
TraesCS5A01G467000	TraesCS5B01G478800	0.361	Conf_1
TraesCS5A01G467000	TraesCS5D01G479900	0.4217	Conf_1
TraesCS5B01G478800	TraesCS5D01G479900	0.403	Conf_1
TraesCS4A01G134100	TraesCS4D01G172800	0.8093	Conf_1
TraesCS4B01G198500	TraesCS4D01G199400	0.3617	Conf_1
TraesCS3A01G332500	TraesCS3B01G362600	0.6418	Conf_1
TraesCS3A01G332500	TraesCS3D01G326100	0.7801	Conf_1
TraesCS3B01G362600	TraesCS3D01G326100	0.7481	Conf_1
TraesCS4B01G292800	TraesCS4D01G291500	0.6555	Conf_1
TraesCS4A01G297900	TraesCS4B01G015800	0.5691	Conf_1
TraesCS4A01G297900	TraesCS4D01G014200	0.4103	Conf_1
TraesCS4B01G015800	TraesCS4D01G014200	0.327	Conf_1
TraesCS6B01G300700	TraesCS6D01G253400	0.2542	Conf_1
TraesCS4A01G066400	TraesCS4D01G243300	0.7525	Conf_1
TraesCS2B01G193500	TraesCS2D01G174800	0.6174	Conf_1
TraesCS2A01G409700	TraesCS2D01G407000	0.5406	Conf_1
TraesCS1A01G089100	TraesCS1B01G116700	0.1024	Conf_1
TraesCS5A01G227700	TraesCS5B01G226500	0.539	Conf_1
TraesCS2A01G280400	TraesCS2D01G279200	0.6676	Conf_1
TraesCS4A01G405800	TraesCS4B01G305300	0.6182	Conf_1
TraesCS4A01G405800	TraesCS4D01G303500	0.7206	Conf_1
TraesCS4B01G305300	TraesCS4D01G303500	0.6931	Conf_1
TraesCS5A01G088300	TraesCS5B01G094300	0.7004	Conf_1
TraesCS5A01G088300	TraesCS5D01G100700	0.7706	Conf_1
TraesCS5B01G094300	TraesCS5D01G100700	0.7152	Conf_1
TraesCS2A01G425900	TraesCS2D01G423800	0.3946	Conf_1
TraesCS5A01G370700	TraesCS5D01G380300	0.3953	Conf_1
TraesCS3B01G266500	TraesCS3D01G238400	0.5618	Conf_1
TraesCS7A01G337900	TraesCS7B01G249200	0.6097	Conf_1
TraesCS7A01G337900	TraesCS7D01G345200	0.5664	Conf_1
TraesCS7B01G249200	TraesCS7D01G345200	0.5424	Conf_1
TraesCS2A01G313900	TraesCS2B01G332500	0.3096	Conf_1
TraesCS2A01G313900	TraesCS2D01G312200	0.1065	Conf_1
TraesCS2B01G332500	TraesCS2D01G312200	0.3877	Conf_1
TraesCS1A01G296300	TraesCS1B01G305200	0.5948	Conf_1
TraesCS1A01G296300	TraesCS1D01G295800	0.6206	Conf_1
TraesCS1B01G305200	TraesCS1D01G295800	0.5759	Conf_1
TraesCS5A01G105500	TraesCS5B01G107900	0.4262	Conf_1
TraesCS6B01G263300	TraesCS6D01G217100	0.3619	Conf_1
TraesCS2A01G199900	TraesCS2D01G207800	0.8181	Conf_1
TraesCS2A01G218200	TraesCS2D01G225200	0.6939	Conf_1
TraesCS3B01G021700	TraesCS3D01G023000	0.2703	Conf_1
TraesCS5A01G101800	TraesCS5B01G106400	0.5658	Conf_1
TraesCS5A01G101800	TraesCS5D01G113800	0.407	Conf_1
TraesCS5B01G106400	TraesCS5D01G113800	0.3954	Conf_1
TraesCS4B01G029300	TraesCS4D01G027000	0.6184	Conf_1
TraesCS5A01G332100	TraesCS5D01G338100	0.4378	Conf_1
TraesCS2A01G221100	TraesCS2B01G246800	0.2717	Conf_1
TraesCS2A01G221100	TraesCS2D01G226800	0.319	Conf_1
TraesCS2B01G246800	TraesCS2D01G226800	0.1827	Conf_1
TraesCS4B01G166300	TraesCS4D01G166400	0.5905	Conf_1
TraesCS7A01G439200	TraesCS7B01G337800	0.6296	Conf_1
TraesCS7A01G439200	TraesCS7D01G428800	0.6791	Conf_1
TraesCS7B01G337800	TraesCS7D01G428800	0.5818	Conf_1
TraesCS4A01G235200	TraesCS4D01G078700	0.2314	Conf_1
TraesCS5A01G194000	TraesCS5B01G189300	0.0665	Conf_1
TraesCS3A01G427500	TraesCS3B01G464600	0.4977	Conf_1
TraesCS5A01G456200	TraesCS5D01G467000	0.3965	Conf_1
TraesCS6A01G262200	TraesCS6D01G243000	0.5101	Conf_1
TraesCS5B01G090800	TraesCS5D01G097200	0.7997	Conf_1
TraesCS3A01G248000	TraesCS3D01G248000	0.7969	Conf_1
TraesCS3A01G253800	TraesCS3B01G285700	0.5861	Conf_1
TraesCS3A01G253800	TraesCS3D01G254700	0.7684	Conf_1
TraesCS3B01G285700	TraesCS3D01G254700	0.7027	Conf_1
TraesCS2A01G409100	TraesCS2B01G427600	0.2268	Conf_1
TraesCS2A01G409100	TraesCS2D01G405700	0.2059	Conf_1
TraesCS2B01G427600	TraesCS2D01G405700	0.1345	Conf_1
TraesCS3A01G199000	TraesCS3D01G205600	0.7052	Conf_1
TraesCS6B01G388100	TraesCS6D01G337500	0.5909	Conf_1
TraesCS2A01G346700	TraesCS2B01G365000	0.5519	Conf_1
TraesCS2A01G346700	TraesCS2D01G345400	0.4958	Conf_1
TraesCS2B01G365000	TraesCS2D01G345400	0.6473	Conf_1
TraesCS7B01G275500	TraesCS7D01G370500	0.7603	Conf_1
TraesCS3A01G248300	TraesCS3D01G248300	0.4363	Conf_1
TraesCS7B01G221500	TraesCS7D01G317400	0.7307	Conf_1
TraesCS7A01G287100	TraesCS7B01G183200	0.6147	Conf_1
TraesCS7A01G287100	TraesCS7D01G291100	0.684	Conf_1
TraesCS7B01G183200	TraesCS7D01G291100	0.6717	Conf_1
TraesCS3A01G333700	TraesCS3D01G327300	0.5926	Conf_1
TraesCS5A01G515100	TraesCS4B01G346300	0.6006	Conf_1
TraesCS5A01G515100	TraesCS4D01G341300	0.6349	Conf_1
TraesCS4B01G346300	TraesCS4D01G341300	0.5837	Conf_1
TraesCS1A01G082600	TraesCS1D01G084000	0.2114	Conf_1
TraesCS2A01G327700	TraesCS2B01G354300	0.0866	Conf_1
TraesCS2A01G327700	TraesCS2D01G335200	0.1634	Conf_1
TraesCS2B01G354300	TraesCS2D01G335200	0.1625	Conf_1
TraesCS5B01G101900	TraesCS5D01G108600	0.4006	Conf_1
TraesCS4A01G041000	TraesCS4B01G261900	0.815	Conf_1
TraesCS3A01G391000	TraesCS3B01G422800	0.5597	Conf_1
TraesCS3A01G391000	TraesCS3D01G383600	0.6903	Conf_1
TraesCS3B01G422800	TraesCS3D01G383600	0.6956	Conf_1
TraesCS2A01G320100	TraesCS2D01G343200	0.4023	Conf_1
TraesCS6B01G425600	TraesCS6D01G371100	0.6432	Conf_1
TraesCS6A01G166300	TraesCS6D01G154900	0.389	Conf_1
TraesCS3A01G304300	TraesCS3B01G332200	0.3415	Conf_1
TraesCS3A01G304300	TraesCS3D01G297700	0.587	Conf_1
TraesCS3B01G332200	TraesCS3D01G297700	0.4324	Conf_1
TraesCS1A01G111900	TraesCS1D01G113400	0.7487	Conf_1
TraesCS5A01G227500	TraesCS5B01G226300	0.6972	Conf_1
TraesCS5A01G179300	TraesCS5D01G184000	0.5804	Conf_1
TraesCS7A01G218400	TraesCS7D01G220100	0.5098	Conf_1
TraesCS5A01G332000	TraesCS5D01G338000	0.4041	Conf_1
TraesCS5A01G099100	TraesCS5B01G104300	0.661	Conf_1
TraesCS5A01G099100	TraesCS5D01G111400	0.712	Conf_1
TraesCS5B01G104300	TraesCS5D01G111400	0.6923	Conf_1
TraesCS5A01G306100	TraesCS5B01G306500	0.4559	Conf_1
TraesCS5A01G306100	TraesCS5D01G313100	0.4742	Conf_1
TraesCS5B01G306500	TraesCS5D01G313100	0.5334	Conf_1
TraesCS5A01G502700	TraesCS4D01G328200	0.8318	Conf_1
TraesCS7A01G483800	TraesCS7B01G386900	0.4678	Conf_1
TraesCS7A01G483800	TraesCS7D01G471100	0.4389	Conf_1
TraesCS7B01G386900	TraesCS7D01G471100	0.4193	Conf_1
TraesCS5A01G081900	TraesCS5D01G090700	0.5962	Conf_1
TraesCS3B01G154900	TraesCS3D01G137800	0.6233	Conf_1
TraesCS5A01G376400	TraesCS5B01G380000	0.2505	Conf_1
TraesCS4B01G240400	TraesCS4D01G240200	0.5517	Conf_1
TraesCS2B01G444400	TraesCS2D01G422600	0.6181	Conf_1
TraesCS7A01G166900	TraesCS7B01G071500	0.3077	Conf_1
TraesCS6A01G303300	TraesCS6D01G282900	0.6893	Conf_1
TraesCS5A01G045300	TraesCS5D01G055400	0.5215	Conf_1
TraesCS5B01G257400	TraesCS5D01G266400	0.6231	Conf_1
TraesCS3A01G290400	TraesCS3B01G325200	0.5577	Conf_1
TraesCS6A01G165700	TraesCS6D01G154300	0.2495	Conf_1
TraesCS7A01G272900	TraesCS7D01G273000	0.6134	Conf_1
TraesCS5A01G139200	TraesCS5B01G136800	0.1771	Conf_1
TraesCS5A01G139200	TraesCS5D01G152900	0.3589	Conf_1
TraesCS5B01G136800	TraesCS5D01G152900	0.1179	Conf_1
TraesCS3B01G199100	TraesCS3D01G173200	0.3906	Conf_1
TraesCS3A01G407200	TraesCS3B01G441000	0.6321	Conf_1
TraesCS2A01G146100	TraesCS2B01G171500	0.2114	Conf_1
TraesCS2A01G146100	TraesCS2D01G150700	0.2671	Conf_1
TraesCS2B01G171500	TraesCS2D01G150700	0.1878	Conf_1
TraesCS3A01G177500	TraesCS3B01G207500	0.666	Conf_1
TraesCS3A01G177500	TraesCS3D01G183300	0.7047	Conf_1
TraesCS3B01G207500	TraesCS3D01G183300	0.7025	Conf_1
TraesCS2B01G313500	TraesCS2D01G295200	0.3553	Conf_1
TraesCS3A01G206000	TraesCS3B01G237900	0.2214	Conf_1
TraesCS4A01G239500	TraesCS4B01G075500	0.1726	Conf_1
TraesCS4A01G239500	TraesCS4D01G074200	0.2229	Conf_1
TraesCS4B01G075500	TraesCS4D01G074200	0.2806	Conf_1
TraesCS7A01G278900	TraesCS7D01G278700	0.4151	Conf_1
TraesCS5A01G487100	TraesCS5B01G500900	0.7167	Conf_1
TraesCS5A01G487100	TraesCS5D01G501300	0.7527	Conf_1
TraesCS5B01G500900	TraesCS5D01G501300	0.725	Conf_1
TraesCS5B01G381700	TraesCS5D01G388100	0.7213	Conf_1
TraesCS2A01G198600	TraesCS2B01G226000	0.266	Conf_1
TraesCS2A01G198600	TraesCS2D01G206400	0.2652	Conf_1
TraesCS2B01G226000	TraesCS2D01G206400	0.369	Conf_1
TraesCS5B01G165400	TraesCS5D01G172900	0.8517	Conf_1
TraesCS7B01G191400	TraesCS7D01G226300	0.8426	Conf_1
TraesCS4A01G241100	TraesCS4B01G074000	0.5383	Conf_1
TraesCS1A01G120500	TraesCS1D01G121500	0.269	Conf_1
TraesCS5B01G171800	TraesCS5D01G179000	0.6793	Conf_1
TraesCS1A01G193900	TraesCS1D01G197800	0.3378	Conf_1
TraesCS6A01G147200	TraesCS6B01G175400	0.1821	Conf_1
TraesCS6A01G147200	TraesCS6D01G136500	0.0551	Conf_1
TraesCS6B01G175400	TraesCS6D01G136500	-0.0703	Conf_1
TraesCS3A01G390700	TraesCS3B01G422500	0.5556	Conf_1
TraesCS4A01G151300	TraesCS4B01G158200	0.6189	Conf_1
TraesCS3A01G164700	TraesCS3B01G201400	0.6067	Conf_1
TraesCS3A01G164700	TraesCS3D01G176800	0.6487	Conf_1
TraesCS3B01G201400	TraesCS3D01G176800	0.511	Conf_1
TraesCS5A01G124000	TraesCS5B01G123600	0.2927	Conf_1
TraesCS5A01G124000	TraesCS5D01G131900	0.2313	Conf_1
TraesCS5B01G123600	TraesCS5D01G131900	0.4224	Conf_1
TraesCS7A01G276000	TraesCS7D01G275900	0.8561	Conf_1
TraesCS5B01G376900	TraesCS5D01G384500	0.8669	Conf_1
TraesCS4A01G091600	TraesCS4B01G213100	0.4299	Conf_1
TraesCS4A01G091600	TraesCS4D01G213900	0.3046	Conf_1
TraesCS4B01G213100	TraesCS4D01G213900	0.1995	Conf_1
TraesCS1A01G205600	TraesCS1D01G208800	0.528	Conf_1
TraesCS3A01G243100	TraesCS3B01G271200	0.0259	Conf_1
TraesCS3A01G243100	TraesCS3D01G243100	0.1527	Conf_1
TraesCS3B01G271200	TraesCS3D01G243100	0.1374	Conf_1
TraesCS2B01G275700	TraesCS2D01G257400	0.4137	Conf_1
TraesCS3A01G160900	TraesCS3B01G191500	0.6721	Conf_1
TraesCS3A01G160900	TraesCS3D01G168100	0.5134	Conf_1
TraesCS3B01G191500	TraesCS3D01G168100	0.4845	Conf_1
TraesCS5B01G398300	TraesCS5D01G403300	0.5325	Conf_1
TraesCS1A01G362700	TraesCS1D01G367600	0.7891	Conf_1
TraesCS7B01G183100	TraesCS7D01G290500	0.618	Conf_1
TraesCS3A01G209700	TraesCS3B01G239500	0.8213	Conf_1
TraesCS7A01G288200	TraesCS7D01G292600	0.5765	Conf_1
TraesCS5B01G077200	TraesCS5D01G083400	0.35	Conf_1
TraesCS2A01G259600	TraesCS2B01G282300	0.4889	Conf_1
TraesCS3B01G281200	TraesCS3D01G252100	0.3052	Conf_1
TraesCS4A01G119700	TraesCS4D01G186300	0.7865	Conf_1
TraesCS5A01G096700	TraesCS5B01G102600	0.718	Conf_1
TraesCS5A01G096700	TraesCS5D01G109400	0.7496	Conf_1
TraesCS5B01G102600	TraesCS5D01G109400	0.7696	Conf_1
TraesCS4A01G407600	TraesCS4D01G305200	0.2685	Conf_1
TraesCS4A01G003600	TraesCS4B01G301800	0.7007	Conf_1
TraesCS4A01G003600	TraesCS4D01G300100	0.712	Conf_1
TraesCS4B01G301800	TraesCS4D01G300100	0.7895	Conf_1
TraesCS2A01G191500	TraesCS2B01G215200	0.5913	Conf_1
TraesCS2A01G191500	TraesCS2D01G196100	0.5446	Conf_1
TraesCS2B01G215200	TraesCS2D01G196100	0.4161	Conf_1
TraesCS5A01G467100	TraesCS5D01G480000	0.5628	Conf_1
TraesCS5A01G084600	TraesCS5D01G097000	0.4837	Conf_1
TraesCS3A01G086900	TraesCS3B01G102300	0.3826	Conf_1
TraesCS5A01G423600	TraesCS5D01G432100	0.7929	Conf_1
TraesCS7B01G142700	TraesCS7D01G247600	0.7239	Conf_1
TraesCS1B01G265300	TraesCS1D01G252400	0.7763	Conf_1
TraesCS2B01G477200	TraesCS2D01G455500	0.4087	Conf_1
TraesCS5A01G201500	TraesCS5B01G200200	0.2811	Conf_1
TraesCS2A01G257300	TraesCS2B01G285200	0.2982	Conf_1
TraesCS2A01G257300	TraesCS2D01G265500	0.3538	Conf_1
TraesCS2B01G285200	TraesCS2D01G265500	0.3161	Conf_1
TraesCS1A01G250300	TraesCS1D01G249900	0.3311	Conf_1
TraesCS5A01G269800	TraesCS5D01G277900	0.9128	Conf_1
TraesCS4A01G016700	TraesCS4B01G287400	0.5121	Conf_1
TraesCS4A01G016700	TraesCS4D01G286200	0.6465	Conf_1
TraesCS4B01G287400	TraesCS4D01G286200	0.6508	Conf_1
TraesCS1A01G143800	TraesCS1B01G161200	0.4315	Conf_1
TraesCS5A01G121700	TraesCS5B01G117200	0.0633	Conf_1
TraesCS5A01G121700	TraesCS5D01G130300	0.1465	Conf_1
TraesCS5B01G117200	TraesCS5D01G130300	0.2528	Conf_1
TraesCS1A01G143500	TraesCS1B01G160900	0.3696	Conf_1
TraesCS1A01G143500	TraesCS1D01G142300	0.4352	Conf_1
TraesCS1B01G160900	TraesCS1D01G142300	0.5975	Conf_1
TraesCS7A01G282100	TraesCS7D01G280600	0.7692	Conf_1
TraesCS5A01G159700	TraesCS5B01G157400	0.5668	Conf_1
TraesCS5A01G159700	TraesCS5D01G164700	0.46	Conf_1
TraesCS5B01G157400	TraesCS5D01G164700	0.4735	Conf_1
TraesCS3A01G181200	TraesCS3B01G211300	0.3153	Conf_1
TraesCS4A01G409000	TraesCS4D01G306000	0.1568	Conf_1
TraesCS2A01G296400	TraesCS2D01G294300	0.9602	Conf_1
TraesCS4A01G091100	TraesCS4B01G213600	0.9093	Conf_1
TraesCS4A01G091100	TraesCS4D01G214300	0.8622	Conf_1
TraesCS4B01G213600	TraesCS4D01G214300	0.8705	Conf_1
TraesCS7B01G020600	TraesCS7D01G120300	0.2854	Conf_1
TraesCS6B01G286800	TraesCS6D01G240500	0.5085	Conf_1
TraesCS1A01G047300	TraesCS1B01G061800	0.6495	Conf_1
TraesCS4A01G358400	TraesCS5D01G514500	0.7117	Conf_1
TraesCS5A01G199300	TraesCS5D01G205000	0.3646	Conf_1
TraesCS6B01G162000	TraesCS6D01G123100	0.576	Conf_1
TraesCS6A01G169900	TraesCS6B01G198100	0.2915	Conf_1
TraesCS6A01G169900	TraesCS6D01G159700	0.4674	Conf_1
TraesCS6B01G198100	TraesCS6D01G159700	0.3826	Conf_1
TraesCS2A01G202700	TraesCS2D01G213000	0.3543	Conf_1
TraesCS2A01G298500	TraesCS2B01G315000	0.2579	Conf_1
TraesCS6A01G156100	TraesCS6D01G146100	0.3645	Conf_1
TraesCS4A01G049300	TraesCS4B01G255500	0.7969	Conf_1
TraesCS5A01G226100	TraesCS5D01G233300	0.7057	Conf_1
TraesCS1A01G079800	TraesCS1D01G081500	0.4176	Conf_1
TraesCS2A01G220200	TraesCS2B01G245800	0.3199	Conf_1
TraesCS2A01G220200	TraesCS2D01G225900	0.564	Conf_1
TraesCS2B01G245800	TraesCS2D01G225900	0.3383	Conf_1
TraesCS4A01G214400	TraesCS4D01G098200	0.3485	Conf_1
TraesCS5A01G082300	TraesCS5D01G090300	0.7047	Conf_1
TraesCS3A01G097300	TraesCS3B01G113000	0.6129	Conf_1
TraesCS3A01G097300	TraesCS3D01G097800	0.5408	Conf_1
TraesCS3B01G113000	TraesCS3D01G097800	0.6832	Conf_1
TraesCS6A01G263100	TraesCS6D01G243600	0.4614	Conf_1
TraesCS4A01G004100	TraesCS4D01G299500	0.6515	Conf_1
TraesCS5A01G481300	TraesCS5B01G494500	0.4835	Conf_1
TraesCS5A01G131200	TraesCS5B01G133600	0.4265	Conf_1
TraesCS5A01G131200	TraesCS5D01G139700	0.6219	Conf_1
TraesCS5B01G133600	TraesCS5D01G139700	0.5146	Conf_1
TraesCS3A01G302600	TraesCS3B01G333800	0.7237	Conf_1
TraesCS3A01G302600	TraesCS3D01G299200	0.7358	Conf_1
TraesCS3B01G333800	TraesCS3D01G299200	0.7635	Conf_1
TraesCS3B01G123700	TraesCS3D01G107400	0.845	Conf_1
TraesCS5A01G159000	TraesCS5B01G156800	0.5347	Conf_1
TraesCS5A01G159000	TraesCS5D01G164100	0.5594	Conf_1
TraesCS5B01G156800	TraesCS5D01G164100	0.5306	Conf_1
TraesCS7B01G302300	TraesCS7D01G396000	0.3981	Conf_1
TraesCS6A01G318400	TraesCS6D01G297600	0.5438	Conf_1
TraesCS4A01G047100	TraesCS4D01G257600	0.4311	Conf_1
TraesCS6B01G239800	TraesCS6D01G193900	0.5947	Conf_1
TraesCS2A01G173300	TraesCS2D01G180400	0.4823	Conf_1
TraesCS2A01G403700	TraesCS2B01G421700	0.5575	Conf_1
TraesCS5A01G183200	TraesCS5B01G181400	0.4059	Conf_1
TraesCS5A01G183200	TraesCS5D01G188300	0.4522	Conf_1
TraesCS5B01G181400	TraesCS5D01G188300	0.445	Conf_1
TraesCS4A01G297700	TraesCS4D01G014400	0.7756	Conf_1
TraesCS2A01G409000	TraesCS2D01G405800	0.5459	Conf_1
TraesCS4A01G106100	TraesCS4B01G198000	0.6362	Conf_1
TraesCS4A01G106100	TraesCS4D01G198800	0.6794	Conf_1
TraesCS4B01G198000	TraesCS4D01G198800	0.6314	Conf_1
TraesCS4B01G217800	TraesCS4D01G218100	0.33	Conf_1
TraesCS6A01G178400	TraesCS6B01G205800	0.1535	Conf_1
TraesCS6A01G178400	TraesCS6D01G166200	0.462	Conf_1
TraesCS6B01G205800	TraesCS6D01G166200	0.2839	Conf_1
TraesCS3B01G160000	TraesCS3D01G142200	0.6379	Conf_1
TraesCS6A01G308100	TraesCS6B01G336800	0.8077	Conf_1
TraesCS6A01G308100	TraesCS6D01G287300	0.7431	Conf_1
TraesCS6B01G336800	TraesCS6D01G287300	0.8284	Conf_1
TraesCS1A01G262800	TraesCS1D01G262800	0.5387	Conf_1
TraesCS3A01G313600	TraesCS3B01G158300	0.4359	Conf_1
TraesCS3A01G313600	TraesCS3D01G140700	0.3749	Conf_1
TraesCS3B01G158300	TraesCS3D01G140700	0.6527	Conf_1
TraesCS3A01G219400	TraesCS3B01G249800	0.7951	Conf_1
TraesCS3A01G219400	TraesCS3D01G233100	0.5312	Conf_1
TraesCS3B01G249800	TraesCS3D01G233100	0.514	Conf_1
TraesCS1A01G242900	TraesCS1B01G254400	0.3077	Conf_1
TraesCS3A01G086400	TraesCS3B01G101900	0.1768	Conf_1
TraesCS4B01G097400	TraesCS4D01G093800	0.2393	Conf_1
TraesCS4B01G054500	TraesCS4D01G054600	0.7274	Conf_1
TraesCS5A01G114400	TraesCS5B01G120500	0.574	Conf_1
TraesCS5A01G114400	TraesCS5D01G125100	0.6021	Conf_1
TraesCS5B01G120500	TraesCS5D01G125100	0.6799	Conf_1
TraesCS5A01G207500	TraesCS5B01G205800	0.5842	Conf_1
TraesCS5A01G207500	TraesCS5D01G213600	0.5502	Conf_1
TraesCS5B01G205800	TraesCS5D01G213600	0.7425	Conf_1
TraesCS7A01G416200	TraesCS7B01G316200	0.3074	Conf_1
TraesCS6B01G262800	TraesCS6D01G216300	0.6341	Conf_1
TraesCS6B01G281300	TraesCS6D01G225200	0.4089	Conf_1
TraesCS6A01G369000	TraesCS6B01G405200	0.124	Conf_1
TraesCS5B01G478500	TraesCS5D01G479600	0.3198	Conf_1
TraesCS5A01G096400	TraesCS5B01G102300	0.7934	Conf_1
TraesCS5A01G096400	TraesCS5D01G109100	0.6992	Conf_1
TraesCS5B01G102300	TraesCS5D01G109100	0.7711	Conf_1
TraesCS7B01G191100	TraesCS7D01G226000	0.1925	Conf_1
TraesCS6B01G381000	TraesCS6D01G330600	0.5595	Conf_1
TraesCS1A01G364600	TraesCS1D01G370000	0.4596	Conf_1
TraesCS4A01G060300	TraesCS4B01G235800	0.545	Conf_1
TraesCS3B01G252900	TraesCS3D01G230100	0.8053	Conf_1
TraesCS5A01G094300	TraesCS5B01G100400	0.5333	Conf_1
TraesCS2B01G352200	TraesCS2D01G332600	0.1116	Conf_1
TraesCS7A01G311300	TraesCS7B01G210900	0.2219	Conf_1
TraesCS7A01G311300	TraesCS7D01G307700	0.3207	Conf_1
TraesCS7B01G210900	TraesCS7D01G307700	0.3145	Conf_1
TraesCS2A01G126900	TraesCS2B01G148800	0.4152	Conf_1
TraesCS2A01G160100	TraesCS2B01G186400	0.6238	Conf_1
TraesCS1B01G197800	TraesCS1D01G186400	0.4654	Conf_1
TraesCS4A01G121500	TraesCS4D01G184400	0.8815	Conf_1
TraesCS7A01G336600	TraesCS7D01G344300	0.5731	Conf_1
TraesCS7A01G322200	TraesCS7B01G223100	0.6198	Conf_1
TraesCS7A01G322200	TraesCS7D01G319100	0.6428	Conf_1
TraesCS7B01G223100	TraesCS7D01G319100	0.6795	Conf_1
TraesCS1A01G298800	TraesCS1D01G292500	0.5013	Conf_1
TraesCS7A01G269300	TraesCS7D01G269800	0.7586	Conf_1
TraesCS3A01G367400	TraesCS3D01G360300	0.8631	Conf_1
TraesCS1A01G126300	TraesCS1D01G127200	0.4605	Conf_1
TraesCS1A01G243000	TraesCS1D01G243000	0.613	Conf_1
TraesCS2A01G322700	TraesCS2B01G359900	0.3304	Conf_1
TraesCS2A01G322700	TraesCS2D01G340200	0.445	Conf_1
TraesCS2B01G359900	TraesCS2D01G340200	0.1661	Conf_1
TraesCS2A01G322800	TraesCS2D01G340100	0.2032	Conf_1
TraesCS5A01G455100	TraesCS5B01G463900	0.5587	Conf_1
TraesCS5A01G455100	TraesCS5D01G465500	0.6799	Conf_1
TraesCS5B01G463900	TraesCS5D01G465500	0.3632	Conf_1
TraesCS7B01G259300	TraesCS7D01G354100	0.7317	Conf_1
TraesCS2B01G322800	TraesCS2D01G304500	0.3008	Conf_1
TraesCS4B01G039000	TraesCS4D01G036100	0.6318	Conf_1
TraesCS3B01G244300	TraesCS3D01G216000	0.493	Conf_1
TraesCS3B01G177700	TraesCS3D01G158700	0.2682	Conf_1
TraesCS6A01G265700	TraesCS6D01G248900	0.1118	Conf_1
TraesCS5B01G241800	TraesCS5D01G250500	0.5283	Conf_1
TraesCS6A01G092300	TraesCS6D01G081200	0.7739	Conf_1
TraesCS3A01G275000	TraesCS3D01G274900	0.6665	Conf_1
TraesCS6A01G371300	TraesCS6D01G355200	0.7207	Conf_1
TraesCS6A01G319100	TraesCS6D01G298300	0.9185	Conf_1
TraesCS2A01G419100	TraesCS2B01G437800	0.4979	Conf_1
TraesCS2A01G419100	TraesCS2D01G416000	0.4182	Conf_1
TraesCS2B01G437800	TraesCS2D01G416000	0.4958	Conf_1
TraesCS7A01G375200	TraesCS7D01G348200	0.086	Conf_1
TraesCS6A01G250200	TraesCS6B01G275200	0.1253	Conf_1
TraesCS6A01G250200	TraesCS6D01G232000	-0.0563	Conf_1
TraesCS6B01G275200	TraesCS6D01G232000	0.2775	Conf_1
TraesCS4B01G134600	TraesCS4D01G129300	0.8317	Conf_1
TraesCS5A01G174800	TraesCS5B01G174000	0.4954	Conf_1
TraesCS5A01G174800	TraesCS5D01G181000	0.3888	Conf_1
TraesCS5B01G174000	TraesCS5D01G181000	0.5149	Conf_1
TraesCS3B01G335700	TraesCS3D01G301000	0.2645	Conf_1
TraesCS5A01G315800	TraesCS5B01G316400	0.8423	Conf_1
TraesCS5A01G315800	TraesCS5D01G321900	0.8949	Conf_1
TraesCS5B01G316400	TraesCS5D01G321900	0.8903	Conf_1
TraesCS7B01G080200	TraesCS7D01G176600	0.1647	Conf_1
TraesCS4A01G125500	TraesCS4B01G179200	0.6627	Conf_1
TraesCS1A01G142000	TraesCS1B01G159700	0.7462	Conf_1
TraesCS1A01G142000	TraesCS1D01G141100	0.7217	Conf_1
TraesCS1B01G159700	TraesCS1D01G141100	0.7661	Conf_1
TraesCS1B01G319200	TraesCS1D01G307900	0.6451	Conf_1
TraesCS4B01G301900	TraesCS4D01G300200	0.3217	Conf_1
TraesCS3B01G237500	TraesCS3D01G210000	0.3145	Conf_1
TraesCS3B01G419900	TraesCS3D01G380800	0.4687	Conf_1
TraesCS1A01G172700	TraesCS1D01G166100	0.6325	Conf_1
TraesCS6B01G309800	TraesCS6D01G261300	0.9059	Conf_1
TraesCS4A01G230500	TraesCS4B01G085400	0.7735	Conf_1
TraesCS4A01G230500	TraesCS4D01G083500	0.8159	Conf_1
TraesCS4B01G085400	TraesCS4D01G083500	0.7095	Conf_1
TraesCS5A01G137800	TraesCS5B01G136500	0.4791	Conf_1
TraesCS6B01G290800	TraesCS6D01G251100	0.6223	Conf_1
TraesCS6A01G289200	TraesCS6B01G319000	0.6209	Conf_1
TraesCS1A01G260100	TraesCS1B01G270600	0.4478	Conf_1
TraesCS1A01G260100	TraesCS1D01G260000	0.3595	Conf_1
TraesCS1B01G270600	TraesCS1D01G260000	0.2096	Conf_1
TraesCS3A01G197200	TraesCS3D01G200300	0.3449	Conf_1
TraesCS6B01G159800	TraesCS6D01G121300	0.8219	Conf_1
TraesCS3A01G122900	TraesCS3D01G124600	0.4543	Conf_1
TraesCS2A01G345500	TraesCS2D01G344200	0.8652	Conf_1
TraesCS2A01G387000	TraesCS2B01G404600	0.8444	Conf_1
TraesCS2A01G387000	TraesCS2D01G383800	0.9234	Conf_1
TraesCS2B01G404600	TraesCS2D01G383800	0.84	Conf_1
TraesCS2B01G344400	TraesCS2D01G325400	0.4106	Conf_1
TraesCS1A01G350600	TraesCS1B01G364900	0.538	Conf_1
TraesCS1A01G350600	TraesCS1D01G353400	0.4478	Conf_1
TraesCS1B01G364900	TraesCS1D01G353400	0.6049	Conf_1
TraesCS6A01G365100	TraesCS6D01G348500	0.4382	Conf_1
TraesCS3B01G326200	TraesCS3D01G291300	0.6963	Conf_1
TraesCS3A01G244300	TraesCS3B01G275700	0.5146	Conf_1
TraesCS3A01G244300	TraesCS3D01G247100	0.5408	Conf_1
TraesCS3B01G275700	TraesCS3D01G247100	0.54	Conf_1
TraesCS3A01G171300	TraesCS3B01G202300	0.4375	Conf_1
TraesCS3A01G171300	TraesCS3D01G178000	0.2061	Conf_1
TraesCS3B01G202300	TraesCS3D01G178000	0.3192	Conf_1
TraesCS2A01G374600	TraesCS2B01G391600	0.2522	Conf_1
TraesCS2A01G374600	TraesCS2D01G371000	0.4835	Conf_1
TraesCS2B01G391600	TraesCS2D01G371000	0.455	Conf_1
TraesCS5A01G059600	TraesCS5B01G066900	0.8172	Conf_1
TraesCS5A01G059600	TraesCS5D01G071100	0.7671	Conf_1
TraesCS5B01G066900	TraesCS5D01G071100	0.8077	Conf_1
TraesCS6B01G162800	TraesCS6D01G123900	0.532	Conf_1
TraesCS4A01G232400	TraesCS4D01G081500	0.9141	Conf_1
TraesCS2A01G245200	TraesCS2B01G253200	0.7226	Conf_1
TraesCS2A01G245200	TraesCS2D01G242100	0.5614	Conf_1
TraesCS2B01G253200	TraesCS2D01G242100	0.4267	Conf_1
TraesCS6B01G277200	TraesCS6D01G229600	0.392	Conf_1
TraesCS6B01G246600	TraesCS6D01G199300	0.3501	Conf_1
TraesCS7A01G383600	TraesCS7D01G380000	0.3731	Conf_1
TraesCS4A01G340600	TraesCS5D01G532100	0.8276	Conf_1
TraesCS3A01G328300	TraesCS3B01G358300	0.8225	Conf_1
TraesCS3A01G328300	TraesCS3D01G321900	0.7985	Conf_1
TraesCS3B01G358300	TraesCS3D01G321900	0.7328	Conf_1
TraesCS7A01G386100	TraesCS7B01G289000	0.7161	Conf_1
TraesCS7A01G386100	TraesCS7D01G382700	0.7289	Conf_1
TraesCS7B01G289000	TraesCS7D01G382700	0.6452	Conf_1
TraesCS6B01G277800	TraesCS6D01G229000	0.2497	Conf_1
TraesCS2A01G262200	TraesCS2B01G280000	0.6156	Conf_1
TraesCS2A01G262200	TraesCS2D01G261800	0.5943	Conf_1
TraesCS2B01G280000	TraesCS2D01G261800	0.6981	Conf_1
TraesCS4A01G099800	TraesCS4D01G205400	0.6442	Conf_1
TraesCS4A01G405300	TraesCS4D01G303200	0.5384	Conf_1
TraesCS5A01G128100	TraesCS5D01G135700	0.4087	Conf_1
TraesCS6A01G043200	TraesCS6D01G050000	0.6043	Conf_1
TraesCS5A01G206500	TraesCS5D01G212700	0.1417	Conf_1
TraesCS6A01G096600	TraesCS6B01G125000	0.4344	Conf_1
TraesCS7A01G401900	TraesCS7B01G302000	0.5871	Conf_1
TraesCS3A01G242600	TraesCS3B01G270700	0.6166	Conf_1
TraesCS5A01G234500	TraesCS5B01G233000	0.4167	Conf_1
TraesCS4A01G063100	TraesCS4B01G240100	0.6037	Conf_1
TraesCS4A01G063100	TraesCS4D01G239900	0.6842	Conf_1
TraesCS4B01G240100	TraesCS4D01G239900	0.6387	Conf_1
TraesCS4A01G089700	TraesCS4B01G214600	0.5352	Conf_1
TraesCS4A01G278700	TraesCS4D01G032800	-0.1168	Conf_1
TraesCS3A01G106200	TraesCS3B01G124800	0.2538	Conf_1
TraesCS6B01G342200	TraesCS6D01G291400	0.6745	Conf_1
TraesCS5A01G153600	TraesCS5D01G158900	0.4526	Conf_1
TraesCS5A01G444200	TraesCS5D01G451900	0.5336	Conf_1
TraesCS6B01G227000	TraesCS6D01G186600	0.166	Conf_1
TraesCS7A01G269200	TraesCS7B01G167400	0.6166	Conf_1
TraesCS7A01G269200	TraesCS7D01G269700	0.7225	Conf_1
TraesCS7B01G167400	TraesCS7D01G269700	0.6321	Conf_1
TraesCS3B01G185200	TraesCS3D01G165900	0.3252	Conf_1
TraesCS5A01G037400	TraesCS5D01G044900	0.7557	Conf_1
TraesCS5A01G099800	TraesCS5B01G105000	0.3797	Conf_1
TraesCS3B01G181300	TraesCS3D01G162500	0.3168	Conf_1
TraesCS3A01G160300	TraesCS3D01G167500	0.1878	Conf_1
TraesCS2A01G298600	TraesCS2B01G315100	0.4511	Conf_1
TraesCS2A01G298600	TraesCS2D01G296700	0.6747	Conf_1
TraesCS2B01G315100	TraesCS2D01G296700	0.5546	Conf_1
TraesCS4B01G093600	TraesCS4D01G090400	0.4036	Conf_1
TraesCS1A01G255100	TraesCS1B01G265900	0.6411	Conf_1
TraesCS7B01G238400	TraesCS7D01G334800	0.6505	Conf_1
TraesCS3B01G238500	TraesCS3D01G209200	0.77	Conf_1
TraesCS3B01G121000	TraesCS3D01G105900	0.8754	Conf_1
TraesCS5A01G233800	TraesCS5B01G232300	0.2827	Conf_1
TraesCS5A01G233800	TraesCS5D01G240700	0.1796	Conf_1
TraesCS5B01G232300	TraesCS5D01G240700	0.2757	Conf_1
TraesCS1A01G182300	TraesCS1B01G198700	0.6099	Conf_1
TraesCS1A01G179600	TraesCS1D01G177900	0.7909	Conf_1
TraesCS7A01G213500	TraesCS7D01G215500	0.4009	Conf_1
TraesCS2A01G438900	TraesCS2B01G458500	0.2839	Conf_1
TraesCS2A01G438900	TraesCS2D01G435300	0.429	Conf_1
TraesCS2B01G458500	TraesCS2D01G435300	0.1536	Conf_1
TraesCS6A01G249800	TraesCS6B01G275600	0.7013	Conf_1
TraesCS6A01G249800	TraesCS6D01G231500	0.5669	Conf_1
TraesCS6B01G275600	TraesCS6D01G231500	0.6515	Conf_1
TraesCS4A01G201000	TraesCS4D01G111800	0.5463	Conf_1
TraesCS6B01G357000	TraesCS6D01G306200	0.5692	Conf_1
TraesCS5A01G164300	TraesCS5D01G169200	-0.0168	Conf_1
TraesCS6B01G284100	TraesCS6D01G222800	0.5941	Conf_1
TraesCS4A01G255700	TraesCS4B01G059500	0.5758	Conf_1
TraesCS5A01G160200	TraesCS5D01G165300	0.5629	Conf_1
TraesCS6A01G104800	TraesCS6D01G093700	0.6354	Conf_1
TraesCS2A01G420800	TraesCS2D01G417800	0.7579	Conf_1
TraesCS3A01G488600	TraesCS3D01G484700	0.3335	Conf_1
TraesCS3B01G332500	TraesCS3D01G298000	0.7114	Conf_1
TraesCS5A01G446300	TraesCS5D01G453900	0.4544	Conf_1
TraesCS5A01G104500	TraesCS5D01G116400	0.1384	Conf_1
TraesCS5B01G134400	TraesCS5D01G142100	0.5654	Conf_1
TraesCS5B01G149800	TraesCS5D01G156400	0.3503	Conf_1
TraesCS7A01G293200	TraesCS7B01G185900	0.2931	Conf_1
TraesCS7A01G293200	TraesCS7D01G286500	0.179	Conf_1
TraesCS7B01G185900	TraesCS7D01G286500	0.3363	Conf_1
TraesCS4B01G211400	TraesCS4D01G212000	0.8279	Conf_1
TraesCS3B01G127700	TraesCS3D01G110500	0.6923	Conf_1
TraesCS5A01G058100	TraesCS5B01G065400	0.588	Conf_1
TraesCS5A01G058100	TraesCS5D01G069700	0.4511	Conf_1
TraesCS5B01G065400	TraesCS5D01G069700	0.5283	Conf_1
TraesCS7A01G251400	TraesCS7B01G139700	0.3902	Conf_1
TraesCS7A01G251400	TraesCS7D01G249500	0.539	Conf_1
TraesCS7B01G139700	TraesCS7D01G249500	0.4007	Conf_1
TraesCS4A01G260800	TraesCS4D01G053800	0.556	Conf_1
TraesCS7B01G028600	TraesCS7D01G127500	0.525	Conf_1
TraesCS7A01G386700	TraesCS7B01G289500	0.6405	Conf_1
TraesCS7A01G386700	TraesCS7D01G383200	0.5535	Conf_1
TraesCS7B01G289500	TraesCS7D01G383200	0.6527	Conf_1
TraesCS2A01G163100	TraesCS2D01G170000	0.3398	Conf_1
TraesCS2A01G432900	TraesCS2D01G430900	0.2479	Conf_1
TraesCS2A01G230200	TraesCS2B01G251800	0.6655	Conf_1
TraesCS2A01G230200	TraesCS2D01G233900	0.5403	Conf_1
TraesCS2B01G251800	TraesCS2D01G233900	0.5537	Conf_1
TraesCS6B01G249500	TraesCS6D01G203100	0.3922	Conf_1
TraesCS3A01G256400	TraesCS3B01G289600	0.8382	Conf_1
TraesCS3A01G256400	TraesCS3D01G256700	0.8856	Conf_1
TraesCS3B01G289600	TraesCS3D01G256700	0.844	Conf_1
TraesCS7B01G119200	TraesCS7D01G214000	0.5171	Conf_1
TraesCS5B01G397300	TraesCS5D01G402300	0.5592	Conf_1
TraesCS3A01G398500	TraesCS3B01G430900	0.8375	Conf_1
TraesCS6B01G272900	TraesCS6D01G234300	0.5563	Conf_1
TraesCS4A01G089400	TraesCS4B01G215000	0.6849	Conf_1
TraesCS4A01G089400	TraesCS4D01G215500	0.7177	Conf_1
TraesCS4B01G215000	TraesCS4D01G215500	0.7243	Conf_1
TraesCS1A01G281300	TraesCS1B01G290500	0.7199	Conf_1
TraesCS1A01G281300	TraesCS1D01G280600	0.7567	Conf_1
TraesCS1B01G290500	TraesCS1D01G280600	0.7794	Conf_1
TraesCS3A01G273300	TraesCS3D01G272700	0.7491	Conf_1
TraesCS4A01G124700	TraesCS4D01G181300	0.8111	Conf_1
TraesCS1B01G180700	TraesCS1D01G160800	0.5194	Conf_1
TraesCS7A01G324600	TraesCS7B01G225100	0.8444	Conf_1
TraesCS7A01G324600	TraesCS7D01G320300	0.8575	Conf_1
TraesCS7B01G225100	TraesCS7D01G320300	0.8635	Conf_1
TraesCS3A01G213900	TraesCS3B01G244100	0.2765	Conf_1
TraesCS3A01G213900	TraesCS3D01G216200	0.6379	Conf_1
TraesCS3B01G244100	TraesCS3D01G216200	0.3659	Conf_1
TraesCS2A01G177700	TraesCS2B01G204800	0.2968	Conf_1
TraesCS2A01G177700	TraesCS2D01G185900	0.6193	Conf_1
TraesCS2B01G204800	TraesCS2D01G185900	0.6355	Conf_1
TraesCS3A01G100000	TraesCS3D01G100600	0.633	Conf_1
TraesCS5A01G095900	TraesCS5D01G108500	0.605	Conf_1
TraesCS3A01G184800	TraesCS3B01G214600	0.862	Conf_1
TraesCS3A01G184800	TraesCS3D01G188800	0.8812	Conf_1
TraesCS3B01G214600	TraesCS3D01G188800	0.8904	Conf_1
TraesCS5A01G095100	TraesCS5D01G107800	0.7131	Conf_1
TraesCS1A01G233600	TraesCS1B01G250300	0.5384	Conf_1
TraesCS3A01G204000	TraesCS3B01G234300	0.1858	Conf_1
TraesCS3A01G204000	TraesCS3D01G205000	0.2375	Conf_1
TraesCS3B01G234300	TraesCS3D01G205000	0.5487	Conf_1
TraesCS3B01G365600	TraesCS3D01G328000	0.672	Conf_1
TraesCS4A01G146300	TraesCS4B01G156000	0.109	Conf_1
TraesCS3A01G272100	TraesCS3B01G305800	0.329	Conf_1
TraesCS5A01G176300	TraesCS5B01G173600	0.5862	Conf_1
TraesCS5A01G176300	TraesCS5D01G180600	0.6177	Conf_1
TraesCS5B01G173600	TraesCS5D01G180600	0.5721	Conf_1
TraesCS5A01G466800	TraesCS5D01G479700	0.6219	Conf_1
TraesCS1A01G224700	TraesCS1D01G226100	0.737	Conf_1
TraesCS3A01G147700	TraesCS3B01G174400	0.69	Conf_1
TraesCS3A01G147700	TraesCS3D01G155700	0.5555	Conf_1
TraesCS3B01G174400	TraesCS3D01G155700	0.5306	Conf_1
TraesCS6B01G267000	TraesCS6D01G239500	0.111	Conf_1
TraesCS3A01G268600	TraesCS3B01G303000	0.9047	Conf_1
TraesCS3A01G268600	TraesCS3D01G268700	0.914	Conf_1
TraesCS3B01G303000	TraesCS3D01G268700	0.9139	Conf_1
TraesCS1A01G233400	TraesCS1B01G250000	0.639	Conf_1
TraesCS1A01G233400	TraesCS1D01G238500	0.588	Conf_1
TraesCS1B01G250000	TraesCS1D01G238500	0.6713	Conf_1
TraesCS3B01G238600	TraesCS3D01G209100	0.7219	Conf_1
TraesCS2A01G436900	TraesCS2B01G456300	0.1334	Conf_1
TraesCS3A01G196600	TraesCS3D01G199600	0.4255	Conf_1
TraesCS4A01G044300	TraesCS4D01G265400	0.2595	Conf_1
TraesCS6A01G070500	TraesCS6D01G068300	0.5722	Conf_1
TraesCS3A01G302800	TraesCS3B01G333500	0.4774	Conf_1
TraesCS3A01G302800	TraesCS3D01G299000	0.4808	Conf_1
TraesCS3B01G333500	TraesCS3D01G299000	0.5233	Conf_1
TraesCS1A01G163200	TraesCS1B01G179100	0.2425	Conf_1
TraesCS1A01G163200	TraesCS1D01G159300	0.2038	Conf_1
TraesCS1B01G179100	TraesCS1D01G159300	0.0369	Conf_1
TraesCS4A01G286600	TraesCS4D01G025500	0.7072	Conf_1
TraesCS1A01G161300	TraesCS1D01G158300	0.4016	Conf_1
TraesCS3B01G309400	TraesCS3D01G275600	0.5894	Conf_1
TraesCS1A01G228900	TraesCS1B01G245100	0.4821	Conf_1
TraesCS5A01G148200	TraesCS5B01G146700	-0.186	Conf_1
TraesCS5A01G148200	TraesCS5D01G144600	-0.0309	Conf_1
TraesCS5B01G146700	TraesCS5D01G144600	0.4353	Conf_1
TraesCS4A01G247100	TraesCS4D01G066800	0.6437	Conf_1
TraesCS6A01G159100	TraesCS6D01G153400	0.4169	Conf_1
TraesCS7A01G161200	TraesCS7B01G066200	0.156	Conf_1
TraesCS7A01G161200	TraesCS7D01G162500	0.199	Conf_1
TraesCS7B01G066200	TraesCS7D01G162500	0.1928	Conf_1
TraesCS3B01G306000	TraesCS3D01G271800	0.9031	Conf_1
TraesCS5A01G140800	TraesCS5B01G139100	0.7373	Conf_1
TraesCS7A01G450600	TraesCS7B01G350400	0.8247	Conf_1
TraesCS7A01G450600	TraesCS7D01G439900	0.7802	Conf_1
TraesCS7B01G350400	TraesCS7D01G439900	0.7735	Conf_1
TraesCS4B01G216800	TraesCS4D01G217100	0.2273	Conf_1
TraesCS7A01G364100	TraesCS7B01G263800	0.4492	Conf_1
TraesCS7A01G364100	TraesCS7D01G359100	0.6	Conf_1
TraesCS7B01G263800	TraesCS7D01G359100	0.5916	Conf_1
TraesCS1B01G257300	TraesCS1D01G245900	0.8234	Conf_1
TraesCS5A01G086100	TraesCS5B01G092100	0.2675	Conf_1
TraesCS5A01G086100	TraesCS5D01G099500	0.3458	Conf_1
TraesCS5B01G092100	TraesCS5D01G099500	0.4894	Conf_1
TraesCS3A01G181500	TraesCS3B01G211500	0.695	Conf_1
TraesCS3A01G181500	TraesCS3D01G186300	0.6138	Conf_1
TraesCS3B01G211500	TraesCS3D01G186300	0.6776	Conf_1
TraesCS5A01G093800	TraesCS5D01G106200	0.4889	Conf_1
TraesCS2A01G200900	TraesCS2B01G228300	0.5737	Conf_1
TraesCS2A01G200900	TraesCS2D01G213400	0.5186	Conf_1
TraesCS2B01G228300	TraesCS2D01G213400	0.5574	Conf_1
TraesCS2A01G234200	TraesCS2D01G237400	0.6611	Conf_1
TraesCS1A01G198300	TraesCS1D01G201800	0.716	Conf_1
TraesCS2A01G338400	TraesCS2B01G343500	0.0633	Conf_1
TraesCS2A01G338400	TraesCS2D01G324600	0.1147	Conf_1
TraesCS2B01G343500	TraesCS2D01G324600	0.1167	Conf_1
TraesCS5A01G218300	TraesCS5B01G217500	0.4307	Conf_1
TraesCS5A01G218300	TraesCS5D01G226400	0.6742	Conf_1
TraesCS5B01G217500	TraesCS5D01G226400	0.558	Conf_1
TraesCS6B01G123200	TraesCS6D01G088200	0.4935	Conf_1
TraesCS4B01G117700	TraesCS4D01G115400	0.7295	Conf_1
TraesCS5A01G127800	TraesCS5B01G126800	0.4602	Conf_1
TraesCS2A01G336800	TraesCS2B01G345100	0.3616	Conf_1
TraesCS2A01G336800	TraesCS2D01G326100	0.5288	Conf_1
TraesCS2B01G345100	TraesCS2D01G326100	0.4306	Conf_1
TraesCS3A01G255400	TraesCS3B01G287300	0.6892	Conf_1
TraesCS3A01G255400	TraesCS3D01G256200	0.6245	Conf_1
TraesCS3B01G287300	TraesCS3D01G256200	0.7242	Conf_1
TraesCS1A01G084900	TraesCS1B01G102100	0.5363	Conf_1
TraesCS1A01G084900	TraesCS1D01G086300	0.7514	Conf_1
TraesCS1B01G102100	TraesCS1D01G086300	0.6559	Conf_1
TraesCS6A01G277000	TraesCS6B01G304700	0.3079	Conf_1
TraesCS6A01G277000	TraesCS6D01G257500	0.471	Conf_1
TraesCS6B01G304700	TraesCS6D01G257500	0.4318	Conf_1
TraesCS5B01G237600	TraesCS5D01G246100	0.5403	Conf_1
TraesCS4B01G087300	TraesCS4D01G084600	0.4422	Conf_1
TraesCS4B01G189100	TraesCS4D01G190400	0.4574	Conf_1
TraesCS2B01G274700	TraesCS2D01G230700	0.385	Conf_1
TraesCS3A01G326500	TraesCS3D01G319900	0.5421	Conf_1
TraesCS3A01G299200	TraesCS3D01G302500	0.7397	Conf_1
TraesCS2A01G177000	TraesCS2D01G185000	0.4319	Conf_1
TraesCS6A01G264500	TraesCS6D01G250400	0.1593	Conf_1
TraesCS5A01G207000	TraesCS5B01G205400	0.7	Conf_1
TraesCS3B01G413600	TraesCS3D01G374100	0.6102	Conf_1
TraesCS6A01G279700	TraesCS6B01G308500	0.6284	Conf_1
TraesCS6A01G279700	TraesCS6D01G260100	0.6007	Conf_1
TraesCS6B01G308500	TraesCS6D01G260100	0.4531	Conf_1
TraesCS5A01G100300	TraesCS5D01G112800	0.7611	Conf_1
TraesCS6A01G247200	TraesCS6B01G277400	0.5436	Conf_1
TraesCS3A01G209000	TraesCS3D01G211900	0.4059	Conf_1
TraesCS2A01G313200	TraesCS2B01G330300	0.0175	Conf_1
TraesCS3A01G372500	TraesCS3B01G404900	0.4329	Conf_1
TraesCS3A01G372500	TraesCS3D01G365400	0.4812	Conf_1
TraesCS3B01G404900	TraesCS3D01G365400	0.3923	Conf_1
TraesCS7B01G044400	TraesCS7D01G142900	0.042	Conf_1
TraesCS3A01G153300	TraesCS3B01G179900	0.6414	Conf_1
TraesCS3A01G153300	TraesCS3D01G160600	0.6106	Conf_1
TraesCS3B01G179900	TraesCS3D01G160600	0.52	Conf_1
TraesCS7A01G478700	TraesCS7D01G466100	0.7817	Conf_1
TraesCS6A01G156200	TraesCS6B01G184400	0.7931	Conf_1
TraesCS6A01G156200	TraesCS6D01G146200	0.7173	Conf_1
TraesCS6B01G184400	TraesCS6D01G146200	0.7433	Conf_1
TraesCS4A01G047400	TraesCS4D01G257200	0.2391	Conf_1
TraesCS3A01G436600	TraesCS3B01G470900	0.035	Conf_1
TraesCS3A01G436600	TraesCS3D01G429100	-0.007	Conf_1
TraesCS3B01G470900	TraesCS3D01G429100	0.0347	Conf_1
TraesCS3A01G129600	TraesCS3D01G130500	0.6018	Conf_1
TraesCS1B01G135300	TraesCS1D01G116800	0.3146	Conf_1
TraesCS6A01G160800	TraesCS6B01G190500	0.399	Conf_1
TraesCS6A01G160800	TraesCS6D01G151900	0.5271	Conf_1
TraesCS6B01G190500	TraesCS6D01G151900	0.3271	Conf_1
TraesCS5A01G149000	TraesCS5B01G147600	0.6487	Conf_1
TraesCS5A01G149000	TraesCS5D01G143800	0.5505	Conf_1
TraesCS5B01G147600	TraesCS5D01G143800	0.4988	Conf_1
TraesCS2A01G201200	TraesCS2D01G213600	0.3876	Conf_1
TraesCS3A01G299000	TraesCS3D01G302700	0.6397	Conf_1
TraesCS5A01G264300	TraesCS5D01G271800	0.1252	Conf_1
TraesCS7A01G309100	TraesCS7D01G305800	0.4902	Conf_1
TraesCS2A01G295900	TraesCS2D01G293800	0.5482	Conf_1
TraesCS4A01G079500	TraesCS4D01G225100	0.6653	Conf_1
TraesCS5A01G107200	TraesCS5D01G117700	0.1147	Conf_1
TraesCS3A01G396300	TraesCS3B01G428300	0.597	Conf_1
TraesCS2A01G281500	TraesCS2D01G280300	0.6363	Conf_1
TraesCS2A01G342600	TraesCS2B01G340300	0.8676	Conf_1
TraesCS2A01G342600	TraesCS2D01G320900	0.977	Conf_1
TraesCS2B01G340300	TraesCS2D01G320900	0.8608	Conf_1
TraesCS7B01G100800	TraesCS7D01G196700	0.7668	Conf_1
TraesCS5A01G479100	TraesCS5D01G492600	0.4268	Conf_1
TraesCS2A01G366700	TraesCS2B01G384300	0.5324	Conf_1
TraesCS4A01G406900	TraesCS4D01G304400	0.7497	Conf_1
TraesCS4A01G222200	TraesCS4B01G094200	0.8089	Conf_1
TraesCS7A01G319300	TraesCS7B01G220100	0.2306	Conf_1
TraesCS7A01G319300	TraesCS7D01G315800	0.7269	Conf_1
TraesCS7B01G220100	TraesCS7D01G315800	0.387	Conf_1
TraesCS4A01G256600	TraesCS4B01G058100	0.2743	Conf_1
TraesCS4A01G256600	TraesCS4D01G058100	0.1161	Conf_1
TraesCS4B01G058100	TraesCS4D01G058100	0.1709	Conf_1
TraesCS1B01G291900	TraesCS1D01G282200	0.5493	Conf_1
TraesCS4A01G120900	TraesCS4D01G185100	0.7278	Conf_1
TraesCS1A01G426700	TraesCS1D01G436500	0.5339	Conf_1
TraesCS7A01G407000	TraesCS7B01G307000	0.4423	Conf_1
TraesCS5A01G317100	TraesCS5D01G323400	0.7053	Conf_1
TraesCS5B01G407400	TraesCS5D01G412600	0.8396	Conf_1
TraesCS6B01G236600	TraesCS6D01G191600	0.7789	Conf_1
TraesCS2A01G293700	TraesCS2B01G310000	0.4292	Conf_1
TraesCS3B01G413500	TraesCS3D01G374000	0.1429	Conf_1
TraesCS5A01G162900	TraesCS5B01G160300	0.1978	Conf_1
TraesCS5A01G162900	TraesCS5D01G167900	0.2119	Conf_1
TraesCS5B01G160300	TraesCS5D01G167900	0.2774	Conf_1
TraesCS7A01G305100	TraesCS7B01G205500	0.4754	Conf_1
TraesCS6A01G286600	TraesCS6B01G315600	0.8764	Conf_1
TraesCS6A01G286600	TraesCS6D01G267300	0.8262	Conf_1
TraesCS6B01G315600	TraesCS6D01G267300	0.8696	Conf_1
TraesCS4B01G218500	TraesCS4D01G218800	0.7388	Conf_1
TraesCS7A01G130600	TraesCS7B01G030900	0.4267	Conf_1
TraesCS7A01G130600	TraesCS7D01G130000	0.1391	Conf_1
TraesCS7B01G030900	TraesCS7D01G130000	0.3311	Conf_1
TraesCS2A01G206800	TraesCS2B01G234000	0.5518	Conf_1
TraesCS2A01G206800	TraesCS2D01G209100	0.6575	Conf_1
TraesCS2B01G234000	TraesCS2D01G209100	0.6392	Conf_1
TraesCS4A01G004900	TraesCS4B01G300100	0.528	Conf_1
TraesCS4A01G004900	TraesCS4D01G299000	0.6677	Conf_1
TraesCS4B01G300100	TraesCS4D01G299000	0.6865	Conf_1
TraesCS5A01G078900	TraesCS5B01G087200	0.4714	Conf_1
TraesCS5A01G078900	TraesCS5D01G093400	0.5213	Conf_1
TraesCS5B01G087200	TraesCS5D01G093400	0.5603	Conf_1
TraesCS4A01G266400	TraesCS4B01G047900	0.726	Conf_1
TraesCS4A01G266400	TraesCS4D01G047800	0.7783	Conf_1
TraesCS4B01G047900	TraesCS4D01G047800	0.7749	Conf_1
TraesCS4A01G087400	TraesCS4B01G217000	0.8261	Conf_1
TraesCS4A01G087400	TraesCS4D01G217300	0.7787	Conf_1
TraesCS4B01G217000	TraesCS4D01G217300	0.8318	Conf_1
TraesCS1A01G181000	TraesCS1B01G199600	0.5635	Conf_1
TraesCS7B01G129300	TraesCS7D01G224400	0.7834	Conf_1
TraesCS5B01G025200	TraesCS5D01G033800	0.7444	Conf_1
TraesCS6B01G322000	TraesCS6D01G272800	0.4639	Conf_1
TraesCS4A01G316800	TraesCS5D01G567300	0.4103	Conf_1
TraesCS6B01G290900	TraesCS6D01G251000	0.7828	Conf_1
TraesCS3A01G175600	TraesCS3D01G181100	0.3326	Conf_1
TraesCS4A01G249300	TraesCS4B01G065400	0.628	Conf_1
TraesCS4A01G249300	TraesCS4D01G064400	0.7417	Conf_1
TraesCS4B01G065400	TraesCS4D01G064400	0.6289	Conf_1
TraesCS5A01G173900	TraesCS5B01G171400	0.4964	Conf_1
TraesCS2A01G270600	TraesCS2B01G289400	0.2458	Conf_1
TraesCS2A01G270600	TraesCS2D01G269700	0.4678	Conf_1
TraesCS2B01G289400	TraesCS2D01G269700	0.4056	Conf_1
TraesCS3A01G223400	TraesCS3B01G252100	0.7009	Conf_1
TraesCS3A01G223400	TraesCS3D01G230900	0.7572	Conf_1
TraesCS3B01G252100	TraesCS3D01G230900	0.7815	Conf_1
TraesCS5B01G183900	TraesCS5D01G190900	0.2874	Conf_1
TraesCS1B01G229800	TraesCS1D01G218600	0.2318	Conf_1
TraesCS5A01G098700	TraesCS5D01G110900	0.7819	Conf_1
TraesCS2A01G221000	TraesCS2D01G226700	0.6689	Conf_1
TraesCS4A01G090700	TraesCS4B01G213900	0.3571	Conf_1
TraesCS4A01G090700	TraesCS4D01G214600	0.4241	Conf_1
TraesCS4B01G213900	TraesCS4D01G214600	0.5749	Conf_1
TraesCS4B01G142700	TraesCS4D01G141000	0.3071	Conf_1
TraesCS4A01G368800	TraesCS5B01G503800	0.8305	Conf_1
TraesCS4A01G368800	TraesCS5D01G504600	0.8901	Conf_1
TraesCS5B01G503800	TraesCS5D01G504600	0.8837	Conf_1
TraesCS4A01G255600	TraesCS4B01G059400	0.6132	Conf_1
TraesCS4A01G255600	TraesCS4D01G059100	0.6842	Conf_1
TraesCS4B01G059400	TraesCS4D01G059100	0.5929	Conf_1
TraesCS1A01G180800	TraesCS1D01G184400	0.5725	Conf_1
TraesCS2A01G252600	TraesCS2D01G253200	0.9682	Conf_1
TraesCS5A01G482800	TraesCS5D01G496400	0.9068	Conf_1
TraesCS3A01G122400	TraesCS3D01G124300	0.73	Conf_1
TraesCS6B01G268000	TraesCS6D01G238300	0.2667	Conf_1
TraesCS5B01G209300	TraesCS5D01G217500	0.4183	Conf_1
TraesCS4A01G275700	TraesCS4D01G035300	0.4826	Conf_1
TraesCS5A01G501900	TraesCS4D01G327300	0.6546	Conf_1
TraesCS5A01G416300	TraesCS5D01G424000	0.6087	Conf_1
TraesCS6B01G410100	TraesCS6D01G356400	0.5583	Conf_1
TraesCS5A01G016300	TraesCS5D01G023500	0.4659	Conf_1
TraesCS4B01G132600	TraesCS4D01G127400	0.5784	Conf_1
TraesCS4A01G043600	TraesCS4D01G264300	0.8498	Conf_1
TraesCS3B01G156800	TraesCS3D01G139500	0.5293	Conf_1
TraesCS5A01G085100	TraesCS5D01G097500	0.4762	Conf_1
TraesCS6A01G107200	TraesCS6D01G095000	0.5942	Conf_1
TraesCS2B01G316500	TraesCS2D01G298100	0.3278	Conf_1
TraesCS6B01G357800	TraesCS4D01G012100	0.6462	Conf_1
TraesCS5A01G408100	TraesCS5B01G413000	0.6121	Conf_1
TraesCS5A01G408100	TraesCS5D01G418000	0.6564	Conf_1
TraesCS5B01G413000	TraesCS5D01G418000	0.7235	Conf_1
TraesCS7A01G419600	TraesCS7B01G320200	0.6373	Conf_1
TraesCS7A01G419600	TraesCS7D01G412500	0.7345	Conf_1
TraesCS7B01G320200	TraesCS7D01G412500	0.6231	Conf_1
TraesCS4A01G060700	TraesCS4B01G236100	0.2401	Conf_1
TraesCS4A01G060700	TraesCS4D01G237500	0.1327	Conf_1
TraesCS4B01G236100	TraesCS4D01G237500	0.2957	Conf_1
TraesCS5A01G468400	TraesCS5B01G481000	0.6624	Conf_1
TraesCS5A01G468400	TraesCS5D01G481300	0.8709	Conf_1
TraesCS5B01G481000	TraesCS5D01G481300	0.7432	Conf_1
TraesCS5B01G093100	TraesCS5D01G099000	0.722	Conf_1
TraesCS4A01G239300	TraesCS4B01G075600	0.4162	Conf_1
TraesCS4A01G239300	TraesCS4D01G074300	0.4995	Conf_1
TraesCS4B01G075600	TraesCS4D01G074300	0.522	Conf_1
TraesCS4B01G353800	TraesCS4D01G347700	0.6958	Conf_1
TraesCS7A01G203200	TraesCS7B01G110400	0.4985	Conf_1
TraesCS5A01G467200	TraesCS5B01G479000	0.4941	Conf_1
TraesCS5A01G467200	TraesCS5D01G480100	0.4816	Conf_1
TraesCS5B01G479000	TraesCS5D01G480100	0.464	Conf_1
TraesCS6A01G036600	TraesCS6D01G042500	0.6902	Conf_1
TraesCS2B01G234500	TraesCS2D01G214700	0.6696	Conf_1
TraesCS3B01G123000	TraesCS3D01G106700	0.516	Conf_1
TraesCS3B01G104400	TraesCS3D01G089200	0.503	Conf_1
TraesCS3B01G343100	TraesCS3D01G309000	0.715	Conf_1
TraesCS1A01G417700	TraesCS1B01G447800	0.3551	Conf_1
TraesCS1A01G417700	TraesCS1D01G425200	0.5335	Conf_1
TraesCS1B01G447800	TraesCS1D01G425200	0.4194	Conf_1
TraesCS4A01G192900	TraesCS4B01G122300	0.9095	Conf_1
TraesCS4B01G137700	TraesCS4D01G132500	0.1987	Conf_1
TraesCS2A01G284200	TraesCS2D01G283100	0.5013	Conf_1
TraesCS6A01G242700	TraesCS6B01G281800	0.7754	Conf_1
TraesCS6A01G242700	TraesCS6D01G224700	0.8186	Conf_1
TraesCS6B01G281800	TraesCS6D01G224700	0.7435	Conf_1
TraesCS2A01G111500	TraesCS2D01G014800	0.7963	Conf_1
TraesCS2A01G172700	TraesCS2D01G179800	0.7552	Conf_1
TraesCS2A01G328600	TraesCS2B01G353700	0.305	Conf_1
TraesCS2A01G328600	TraesCS2D01G334100	0.3375	Conf_1
TraesCS2B01G353700	TraesCS2D01G334100	0.4587	Conf_1
TraesCS2B01G246100	TraesCS2D01G226300	0.3372	Conf_1
TraesCS7A01G301400	TraesCS7D01G296800	0.7446	Conf_1
TraesCS5B01G238900	TraesCS5D01G247200	0.0801	Conf_1
TraesCS3A01G183600	TraesCS3D01G187800	0.6876	Conf_1
TraesCS7A01G354900	TraesCS7B01G272800	0.6093	Conf_1
TraesCS7A01G354900	TraesCS7D01G367900	0.6539	Conf_1
TraesCS7B01G272800	TraesCS7D01G367900	0.7135	Conf_1
TraesCS5A01G087300	TraesCS5D01G098900	0.5387	Conf_1
TraesCS2A01G420600	TraesCS2B01G439500	0.4632	Conf_1
TraesCS2A01G420600	TraesCS2D01G417300	0.6422	Conf_1
TraesCS2B01G439500	TraesCS2D01G417300	0.5825	Conf_1
TraesCS5A01G139100	TraesCS5B01G136700	0.6869	Conf_1
TraesCS1B01G453700	TraesCS1D01G430600	0.4229	Conf_1
TraesCS4A01G241200	TraesCS4D01G072400	0.391	Conf_1
TraesCS1A01G105300	TraesCS1D01G109900	0.717	Conf_1
TraesCS5A01G085800	TraesCS5B01G091600	0.6768	Conf_1
TraesCS5A01G085800	TraesCS5D01G097800	0.6539	Conf_1
TraesCS5B01G091600	TraesCS5D01G097800	0.6096	Conf_1
TraesCS6A01G153900	TraesCS6B01G181600	0.6333	Conf_1
TraesCS6A01G153900	TraesCS6D01G143400	0.7375	Conf_1
TraesCS6B01G181600	TraesCS6D01G143400	0.7105	Conf_1
TraesCS6A01G167900	TraesCS6D01G156900	0.2778	Conf_1
TraesCS6B01G270700	TraesCS6D01G236100	0.2314	Conf_1
TraesCS2A01G310400	TraesCS2D01G308700	0.2151	Conf_1
TraesCS4A01G122900	TraesCS4B01G182700	0.5735	Conf_1
TraesCS4A01G122900	TraesCS4D01G183000	0.368	Conf_1
TraesCS4B01G182700	TraesCS4D01G183000	0.3557	Conf_1
TraesCS2A01G488400	TraesCS2B01G516000	0.6242	Conf_1
TraesCS3A01G189000	TraesCS3B01G218200	0.5113	Conf_1
TraesCS5A01G106100	TraesCS5D01G123700	0.508	Conf_1
TraesCS4B01G035800	TraesCS4D01G034000	0.6355	Conf_1
TraesCS2B01G377200	TraesCS2D01G356700	0.0327	Conf_1
TraesCS3A01G191800	TraesCS3B01G219800	0.6159	Conf_1
TraesCS3A01G250900	TraesCS3D01G251300	0.7951	Conf_1
TraesCS1A01G270400	TraesCS1D01G270600	0.6032	Conf_1
TraesCS5A01G229500	TraesCS5D01G238000	0.8064	Conf_1
TraesCS4A01G225200	TraesCS4B01G091000	0.28	Conf_1
TraesCS4A01G225200	TraesCS4D01G088100	0.0079	Conf_1
TraesCS4B01G091000	TraesCS4D01G088100	0.0879	Conf_1
TraesCS1A01G329200	TraesCS1D01G331300	0.4061	Conf_1
TraesCS6A01G340600	TraesCS6B01G372100	0.6381	Conf_1
TraesCS2A01G069200	TraesCS2D01G067900	0.1007	Conf_1
TraesCS4A01G361900	TraesCS5D01G511200	0.5849	Conf_1
TraesCS3A01G185800	TraesCS3D01G189800	0.6957	Conf_1
TraesCS3B01G407800	TraesCS3D01G368100	0.5241	Conf_1
TraesCS7B01G266500	TraesCS7D01G361700	0.5066	Conf_1
TraesCS6B01G299500	TraesCS6D01G252100	0.2452	Conf_1
TraesCS2A01G113100	TraesCS2B01G131900	0.4062	Conf_1
TraesCS1A01G209600	TraesCS1B01G223600	-0.0319	Conf_1
TraesCS1A01G209600	TraesCS1D01G213000	0.568	Conf_1
TraesCS1B01G223600	TraesCS1D01G213000	0.3274	Conf_1
TraesCS3A01G354600	TraesCS3B01G387600	0.6711	Conf_1
TraesCS7A01G419100	TraesCS7B01G319200	0.8191	Conf_1
TraesCS7A01G386300	TraesCS7D01G382900	0.9093	Conf_1
TraesCS5A01G145900	TraesCS5D01G146300	0.3172	Conf_1
TraesCS1A01G281700	TraesCS1D01G280900	0.6081	Conf_1
TraesCS4A01G370100	TraesCS4B01G317700	0.257	Conf_1
TraesCS7B01G107100	TraesCS7D01G203300	0.7028	Conf_1
TraesCS7B01G197900	TraesCS7D01G290000	0.3042	Conf_1
TraesCS7A01G298300	TraesCS7B01G188700	0.6596	Conf_1
TraesCS7A01G298300	TraesCS7D01G294100	0.6468	Conf_1
TraesCS7B01G188700	TraesCS7D01G294100	0.5936	Conf_1
TraesCS2A01G097800	TraesCS2D01G097200	0.7532	Conf_1
TraesCS6B01G245100	TraesCS6D01G197800	0.8726	Conf_1
TraesCS4A01G117800	TraesCS4D01G187900	0.2455	Conf_1
TraesCS2A01G338100	TraesCS2D01G324900	0.7842	Conf_1
TraesCS6A01G293400	TraesCS6B01G323800	0.8114	Conf_1
TraesCS6A01G293400	TraesCS6D01G274300	0.895	Conf_1
TraesCS6B01G323800	TraesCS6D01G274300	0.8652	Conf_1
TraesCS4A01G248100	TraesCS4B01G066800	0.6985	Conf_1
TraesCS4A01G248100	TraesCS4D01G065700	0.8047	Conf_1
TraesCS4B01G066800	TraesCS4D01G065700	0.7011	Conf_1
TraesCS7A01G263900	TraesCS7B01G161900	0.494	Conf_1
TraesCS5A01G414400	TraesCS5D01G422800	0.9215	Conf_1
TraesCS3A01G281800	TraesCS3B01G315500	0.5306	Conf_1
TraesCS3A01G281800	TraesCS3D01G281800	0.583	Conf_1
TraesCS3B01G315500	TraesCS3D01G281800	0.5593	Conf_1
TraesCS1A01G301400	TraesCS1B01G311200	0.855	Conf_1
TraesCS1A01G443600	TraesCS1B01G478100	0.5427	Conf_1
TraesCS1A01G214600	TraesCS1B01G228500	0.8954	Conf_1
TraesCS1A01G214600	TraesCS1D01G217600	0.8694	Conf_1
TraesCS1B01G228500	TraesCS1D01G217600	0.8422	Conf_1
TraesCS6B01G140700	TraesCS6D01G101600	0.393	Conf_1
TraesCS4A01G123600	TraesCS4B01G180700	0.6523	Conf_1
TraesCS4A01G123600	TraesCS4D01G182200	0.589	Conf_1
TraesCS4B01G180700	TraesCS4D01G182200	0.5847	Conf_1
TraesCS7A01G266500	TraesCS7B01G166000	0.7393	Conf_1
TraesCS7A01G266500	TraesCS7D01G268300	0.7462	Conf_1
TraesCS7B01G166000	TraesCS7D01G268300	0.6691	Conf_1
TraesCS7B01G314500	TraesCS7D01G407700	0.6533	Conf_1
TraesCS2A01G309200	TraesCS2D01G307500	0.3768	Conf_1
TraesCS6B01G168500	TraesCS6D01G129000	0.2094	Conf_1
TraesCS6B01G373300	TraesCS6D01G321900	0.812	Conf_1
TraesCS5A01G485700	TraesCS5D01G499700	0.5187	Conf_1
TraesCS2B01G157600	TraesCS2D01G136200	0.8859	Conf_1
TraesCS4A01G195600	TraesCS4D01G117900	0.5524	Conf_1
TraesCS4B01G160600	TraesCS4D01G149400	0.7544	Conf_1
TraesCS1A01G193300	TraesCS1D01G197000	0.8962	Conf_1
TraesCS7B01G143100	TraesCS7D01G247200	0.4607	Conf_1
TraesCS5A01G476600	TraesCS5B01G489500	0.0328	Conf_1
TraesCS5A01G476600	TraesCS5D01G489900	0.1505	Conf_1
TraesCS5B01G489500	TraesCS5D01G489900	-0.008	Conf_1
TraesCS4A01G149900	TraesCS4B01G165100	0.2745	Conf_1
TraesCS6B01G262700	TraesCS6D01G216200	0.3938	Conf_1
TraesCS5A01G191300	TraesCS5B01G191900	0.5344	Conf_1
TraesCS5A01G191300	TraesCS5D01G199800	0.5471	Conf_1
TraesCS5B01G191900	TraesCS5D01G199800	0.5388	Conf_1
TraesCS7B01G202400	TraesCS7D01G297600	0.2967	Conf_1
TraesCS2A01G227900	TraesCS2B01G251900	0.7037	Conf_1
TraesCS2A01G227900	TraesCS2D01G234200	0.6381	Conf_1
TraesCS2B01G251900	TraesCS2D01G234200	0.6051	Conf_1
TraesCS3A01G187300	TraesCS3D01G191100	0.7665	Conf_1
TraesCS7A01G303500	TraesCS7B01G203700	0.6613	Conf_1
TraesCS3A01G283800	TraesCS3B01G317500	0.7547	Conf_1
TraesCS3A01G283800	TraesCS3D01G283700	0.7988	Conf_1
TraesCS3B01G317500	TraesCS3D01G283700	0.7762	Conf_1
TraesCS1B01G365100	TraesCS1D01G353800	0.6798	Conf_1
TraesCS4B01G251100	TraesCS4D01G251000	0.5511	Conf_1
TraesCS7A01G296500	TraesCS7B01G189000	0.3836	Conf_1
TraesCS7A01G296500	TraesCS7D01G293200	0.4181	Conf_1
TraesCS7B01G189000	TraesCS7D01G293200	0.3763	Conf_1
TraesCS5A01G127600	TraesCS5B01G126600	0.5595	Conf_1
TraesCS5A01G127600	TraesCS5D01G135100	0.5703	Conf_1
TraesCS5B01G126600	TraesCS5D01G135100	0.5904	Conf_1
TraesCS4A01G094900	TraesCS4B01G209600	0.6923	Conf_1
TraesCS4A01G094900	TraesCS4D01G210300	0.8589	Conf_1
TraesCS4B01G209600	TraesCS4D01G210300	0.7349	Conf_1
TraesCS6B01G330200	TraesCS6D01G280400	0.3625	Conf_1
TraesCS4A01G204300	TraesCS4D01G105100	0.6565	Conf_1
TraesCS3A01G382000	TraesCS3B01G414600	0.2716	Conf_1
TraesCS5A01G171100	TraesCS5B01G168600	0.3996	Conf_1
TraesCS3A01G345800	TraesCS3B01G377600	0.5443	Conf_1
TraesCS3A01G345800	TraesCS3D01G339600	0.484	Conf_1
TraesCS3B01G377600	TraesCS3D01G339600	0.4702	Conf_1
TraesCS2A01G331700	TraesCS2B01G350500	0.5269	Conf_1
TraesCS2A01G331700	TraesCS2D01G331200	0.6691	Conf_1
TraesCS2B01G350500	TraesCS2D01G331200	0.5813	Conf_1
TraesCS2A01G193000	TraesCS2D01G194400	0.2853	Conf_1
TraesCS4A01G059400	TraesCS4D01G236400	0.7957	Conf_1
TraesCS3A01G244400	TraesCS3B01G275600	0.7542	Conf_1
TraesCS3A01G244400	TraesCS3D01G247000	0.4977	Conf_1
TraesCS3B01G275600	TraesCS3D01G247000	0.59	Conf_1
TraesCS3A01G185700	TraesCS3D01G189700	0.4857	Conf_1
TraesCS4A01G056800	TraesCS4B01G248200	0.7423	Conf_1
TraesCS3A01G203300	TraesCS3B01G229300	0.4559	Conf_1
TraesCS5A01G179000	TraesCS5B01G176700	0.6415	Conf_1
TraesCS5A01G179000	TraesCS5D01G183500	0.8088	Conf_1
TraesCS5B01G176700	TraesCS5D01G183500	0.5822	Conf_1
TraesCS2A01G182800	TraesCS2B01G209300	0.6028	Conf_1
TraesCS2A01G182800	TraesCS2D01G190600	0.677	Conf_1
TraesCS2B01G209300	TraesCS2D01G190600	0.6512	Conf_1
TraesCS5A01G122300	TraesCS5D01G130700	0.5921	Conf_1
TraesCS4A01G093700	TraesCS4B01G210700	0.5585	Conf_1
TraesCS4A01G093700	TraesCS4D01G211400	0.3739	Conf_1
TraesCS4B01G210700	TraesCS4D01G211400	0.2926	Conf_1
TraesCS3B01G340800	TraesCS3D01G306600	0.6562	Conf_1
TraesCS4A01G088300	TraesCS4B01G215900	0.4596	Conf_1
TraesCS4A01G088300	TraesCS4D01G216400	0.4927	Conf_1
TraesCS4B01G215900	TraesCS4D01G216400	0.3072	Conf_1
TraesCS5A01G237100	TraesCS5B01G235700	0.6032	Conf_1
TraesCS5A01G237100	TraesCS5D01G244600	0.5412	Conf_1
TraesCS5B01G235700	TraesCS5D01G244600	0.4984	Conf_1
TraesCS5A01G449300	TraesCS5B01G456800	0.3979	Conf_1
TraesCS2A01G280500	TraesCS2B01G297800	0.7436	Conf_1
TraesCS2A01G280500	TraesCS2D01G279300	0.7861	Conf_1
TraesCS2B01G297800	TraesCS2D01G279300	0.7518	Conf_1
TraesCS6A01G274300	TraesCS6B01G301800	0.6396	Conf_1
TraesCS6A01G274300	TraesCS6D01G254500	0.576	Conf_1
TraesCS6B01G301800	TraesCS6D01G254500	0.6943	Conf_1
TraesCS1B01G447600	TraesCS1D01G425000	0.5046	Conf_1
TraesCS5B01G159100	TraesCS5D01G167500	0.7244	Conf_1
TraesCS3A01G198600	TraesCS3B01G227200	0.0889	Conf_1
TraesCS3A01G198600	TraesCS3D01G196500	0.1589	Conf_1
TraesCS3B01G227200	TraesCS3D01G196500	0.2465	Conf_1
TraesCS1A01G381800	TraesCS1D01G389500	0.645	Conf_1
TraesCS1B01G187900	TraesCS1D01G167000	0.7657	Conf_1
TraesCS2A01G320500	TraesCS2B01G362600	0.4614	Conf_1
TraesCS3A01G381000	TraesCS3B01G413700	0.875	Conf_1
TraesCS3A01G381000	TraesCS3D01G374200	0.9208	Conf_1
TraesCS3B01G413700	TraesCS3D01G374200	0.8806	Conf_1
TraesCS7A01G117700	TraesCS7D01G113300	0.2707	Conf_1
TraesCS4B01G187900	TraesCS4D01G189300	0.7179	Conf_1
TraesCS7A01G303400	TraesCS7B01G203600	0.7065	Conf_1
TraesCS7A01G303400	TraesCS7D01G298800	0.6673	Conf_1
TraesCS7B01G203600	TraesCS7D01G298800	0.7231	Conf_1
TraesCS4A01G067400	TraesCS4B01G224700	0.9049	Conf_1
TraesCS4A01G067400	TraesCS4D01G225300	0.9162	Conf_1
TraesCS4B01G224700	TraesCS4D01G225300	0.921	Conf_1
TraesCS2B01G484800	TraesCS2D01G463700	0.5298	Conf_1
TraesCS3A01G221700	TraesCS3B01G251500	0.5866	Conf_1
TraesCS3A01G221700	TraesCS3D01G231400	0.6853	Conf_1
TraesCS3B01G251500	TraesCS3D01G231400	0.6987	Conf_1
TraesCS3A01G191200	TraesCS3B01G220600	0.7764	Conf_1
TraesCS7A01G470400	TraesCS7B01G372400	0.4078	Conf_1
TraesCS5A01G416700	TraesCS5D01G424400	0.8345	Conf_1
TraesCS4B01G062800	TraesCS4D01G061800	0.7988	Conf_1
TraesCS1B01G451500	TraesCS1D01G428400	0.6762	Conf_1
TraesCS2B01G443300	TraesCS2D01G421500	0.5797	Conf_1
TraesCS6A01G149000	TraesCS6B01G177000	0.5868	Conf_1
TraesCS6A01G149000	TraesCS6D01G138400	0.7321	Conf_1
TraesCS6B01G177000	TraesCS6D01G138400	0.6367	Conf_1
TraesCS7A01G337800	TraesCS7B01G249100	0.7881	Conf_1
TraesCS7A01G337800	TraesCS7D01G345100	0.8222	Conf_1
TraesCS7B01G249100	TraesCS7D01G345100	0.7873	Conf_1
TraesCS3A01G376400	TraesCS3D01G369200	0.7449	Conf_1
TraesCS5A01G229200	TraesCS5B01G227800	0.3871	Conf_1
TraesCS5A01G229200	TraesCS5D01G238400	0.2038	Conf_1
TraesCS5B01G227800	TraesCS5D01G238400	0.1614	Conf_1
TraesCS1B01G159200	TraesCS1D01G141500	0.388	Conf_1
TraesCS5A01G084500	TraesCS5B01G090400	0.6262	Conf_1
TraesCS5A01G084500	TraesCS5D01G096900	0.7601	Conf_1
TraesCS5B01G090400	TraesCS5D01G096900	0.5963	Conf_1
TraesCS2B01G389700	TraesCS2D01G368900	0.2781	Conf_1
TraesCS3B01G418100	TraesCS3D01G379000	0.4482	Conf_1
TraesCS3A01G399200	TraesCS3B01G432200	0.389	Conf_1
TraesCS2A01G160500	TraesCS2D01G167900	0.2773	Conf_1
TraesCS2A01G313700	TraesCS2D01G312100	0.3824	Conf_1
TraesCS5A01G156600	TraesCS5D01G162000	0.299	Conf_1
TraesCS5A01G409100	TraesCS5B01G413800	0.453	Conf_1
TraesCS5A01G409100	TraesCS5D01G418900	0.3797	Conf_1
TraesCS5B01G413800	TraesCS5D01G418900	0.7234	Conf_1
TraesCS4A01G262300	TraesCS4B01G052500	0.8858	Conf_1
TraesCS4A01G262300	TraesCS4D01G052700	0.9113	Conf_1
TraesCS4B01G052500	TraesCS4D01G052700	0.9058	Conf_1
TraesCS4B01G070500	TraesCS4D01G069300	0.4339	Conf_1
TraesCS7B01G034400	TraesCS7D01G132900	0.7849	Conf_1
TraesCS6A01G156300	TraesCS6B01G184500	0.2799	Conf_1
TraesCS6A01G156300	TraesCS6D01G146300	0.2682	Conf_1
TraesCS6B01G184500	TraesCS6D01G146300	0.6292	Conf_1
TraesCS4B01G204900	TraesCS4D01G205800	0.7257	Conf_1
TraesCS7A01G326300	TraesCS7B01G226900	0.3684	Conf_1
TraesCS7A01G326300	TraesCS7D01G323000	0.2899	Conf_1
TraesCS7B01G226900	TraesCS7D01G323000	0.5014	Conf_1
TraesCS4A01G036500	TraesCS4B01G269400	0.5909	Conf_1
TraesCS4A01G036500	TraesCS4D01G268600	0.7945	Conf_1
TraesCS4B01G269400	TraesCS4D01G268600	0.5908	Conf_1
TraesCS1B01G459400	TraesCS1D01G434000	0.62	Conf_1
TraesCS4A01G203800	TraesCS4D01G104600	0.8005	Conf_1
TraesCS6A01G368900	TraesCS6D01G352400	0.5437	Conf_1
TraesCS3A01G087500	TraesCS3D01G087600	0.5511	Conf_1
TraesCS1B01G182100	TraesCS1D01G175300	0.7392	Conf_1
TraesCS3A01G201200	TraesCS3B01G224700	0.7735	Conf_1
TraesCS3A01G201200	TraesCS3D01G203900	0.7105	Conf_1
TraesCS3B01G224700	TraesCS3D01G203900	0.6642	Conf_1
TraesCS2A01G270500	TraesCS2B01G289300	0.5269	Conf_1
TraesCS2A01G270500	TraesCS2D01G269600	0.5329	Conf_1
TraesCS2B01G289300	TraesCS2D01G269600	0.6805	Conf_1
TraesCS2A01G243500	TraesCS2D01G248300	0.7871	Conf_1
TraesCS7A01G308600	TraesCS7B01G208700	0.5731	Conf_1
TraesCS2A01G394600	TraesCS2B01G412600	0.1794	Conf_1
TraesCS3B01G488600	TraesCS3D01G444100	0.2154	Conf_1
TraesCS4A01G158100	TraesCS4D01G169100	0.827	Conf_1
TraesCS5A01G027100	TraesCS5B01G026300	0.251	Conf_1
TraesCS5A01G027100	TraesCS5D01G034800	0.3345	Conf_1
TraesCS5B01G026300	TraesCS5D01G034800	0.3453	Conf_1
TraesCS2A01G298100	TraesCS2B01G314600	0.6235	Conf_1
TraesCS2A01G298100	TraesCS2D01G296200	0.7126	Conf_1
TraesCS2B01G314600	TraesCS2D01G296200	0.5644	Conf_1
TraesCS2A01G319500	TraesCS2B01G337700	0.5159	Conf_1
TraesCS2A01G319500	TraesCS2D01G317300	0.5251	Conf_1
TraesCS2B01G337700	TraesCS2D01G317300	0.4956	Conf_1
TraesCS4A01G191600	TraesCS4B01G123700	0.2728	Conf_1
TraesCS4A01G191600	TraesCS4D01G121700	0.438	Conf_1
TraesCS4B01G123700	TraesCS4D01G121700	0.4548	Conf_1
TraesCS4A01G038300	TraesCS4B01G267400	0.8436	Conf_1
TraesCS4A01G038300	TraesCS4D01G267000	0.8249	Conf_1
TraesCS4B01G267400	TraesCS4D01G267000	0.8391	Conf_1
TraesCS5A01G191700	TraesCS5B01G191400	0.3416	Conf_1
TraesCS5A01G418200	TraesCS5D01G426200	0.5971	Conf_1
TraesCS5A01G232400	TraesCS5D01G235600	0.769	Conf_1
TraesCS5A01G057400	TraesCS5B01G059300	0.8108	Conf_1
TraesCS5A01G057400	TraesCS5D01G068700	0.8437	Conf_1
TraesCS5B01G059300	TraesCS5D01G068700	0.8053	Conf_1
TraesCS3A01G082700	TraesCS3B01G097800	0.7823	Conf_1
TraesCS3A01G082700	TraesCS3D01G083400	0.7682	Conf_1
TraesCS3B01G097800	TraesCS3D01G083400	0.877	Conf_1
TraesCS2B01G468400	TraesCS2D01G446900	0.3888	Conf_1
TraesCS3A01G253900	TraesCS3B01G285800	0.361	Conf_1
TraesCS3A01G253900	TraesCS3D01G254800	0.4115	Conf_1
TraesCS3B01G285800	TraesCS3D01G254800	0.4551	Conf_1
TraesCS1A01G269200	TraesCS1B01G279700	0.5656	Conf_1
TraesCS1A01G269200	TraesCS1D01G269300	0.5517	Conf_1
TraesCS1B01G279700	TraesCS1D01G269300	0.5974	Conf_1
TraesCS7A01G464000	TraesCS7D01G451600	-0.0668	Conf_1
TraesCS4B01G276900	TraesCS4D01G275500	0.5467	Conf_1
TraesCS2A01G223800	TraesCS2B01G274100	0.6683	Conf_1
TraesCS2B01G275600	TraesCS2D01G257300	0.4138	Conf_1
TraesCS5A01G383000	TraesCS5B01G387500	0.2669	Conf_1
TraesCS3A01G149900	TraesCS3B01G177000	0.8106	Conf_1
TraesCS3A01G149900	TraesCS3D01G157800	0.6011	Conf_1
TraesCS3B01G177000	TraesCS3D01G157800	0.5706	Conf_1
TraesCS6A01G084300	TraesCS6D01G077800	0.3052	Conf_1
TraesCS7A01G391500	TraesCS7D01G387100	0.7617	Conf_1
TraesCS2A01G261100	TraesCS2B01G281100	0.5642	Conf_1
TraesCS2A01G215000	TraesCS2B01G240000	0.7896	Conf_1
TraesCS2A01G215000	TraesCS2D01G220800	0.9569	Conf_1
TraesCS2B01G240000	TraesCS2D01G220800	0.8293	Conf_1
TraesCS6B01G235500	TraesCS6D01G178900	0.4575	Conf_1
TraesCS4B01G039200	TraesCS4D01G036300	0.5927	Conf_1
TraesCS4B01G046600	TraesCS4D01G045500	0.6268	Conf_1
TraesCS4A01G144400	TraesCS4D01G163500	0.4588	Conf_1
TraesCS4A01G096600	TraesCS4B01G207800	0.6741	Conf_1
TraesCS4A01G096600	TraesCS4D01G208700	0.644	Conf_1
TraesCS4B01G207800	TraesCS4D01G208700	0.5908	Conf_1
TraesCS5A01G171500	TraesCS5B01G169000	0.5207	Conf_1
TraesCS4A01G216300	TraesCS4D01G091400	0.4701	Conf_1
TraesCS4B01G324500	TraesCS4D01G321600	0.7201	Conf_1
TraesCS5A01G336700	TraesCS5D01G341400	0.6078	Conf_1
TraesCS3A01G054700	TraesCS3D01G054200	0.5198	Conf_1
TraesCS2B01G380000	TraesCS2D01G359700	0.5158	Conf_1
TraesCS2A01G416500	TraesCS2B01G435400	0.7178	Conf_1
TraesCS2A01G416500	TraesCS2D01G413500	0.8346	Conf_1
TraesCS2B01G435400	TraesCS2D01G413500	0.7493	Conf_1
TraesCS5A01G457500	TraesCS5B01G466700	0.9235	Conf_1
TraesCS5A01G457500	TraesCS5D01G468400	0.954	Conf_1
TraesCS5B01G466700	TraesCS5D01G468400	0.9007	Conf_1
TraesCS3A01G365900	TraesCS3D01G359000	0.3897	Conf_1
TraesCS6A01G162300	TraesCS6D01G149800	0.5104	Conf_1
TraesCS3A01G218100	TraesCS3D01G234100	0.6001	Conf_1
TraesCS5A01G184700	TraesCS5D01G189700	0.56	Conf_1
TraesCS7B01G245300	TraesCS7D01G341300	0.6998	Conf_1
TraesCS5B01G196900	TraesCS5D01G204100	0.849	Conf_1
TraesCS7B01G249400	TraesCS7D01G345400	0.8452	Conf_1
TraesCS1A01G055000	TraesCS1D01G055700	0.3677	Conf_1
TraesCS4A01G240300	TraesCS4D01G073200	0.4235	Conf_1
TraesCS5A01G159100	TraesCS5D01G164200	0.6657	Conf_1
TraesCS1B01G296800	TraesCS1D01G286300	0.8252	Conf_1
TraesCS5A01G038500	TraesCS5B01G039900	0.7182	Conf_1
TraesCS5A01G038500	TraesCS5D01G045800	0.7894	Conf_1
TraesCS5B01G039900	TraesCS5D01G045800	0.7225	Conf_1
TraesCS6A01G167300	TraesCS6D01G155800	0.6818	Conf_1
TraesCS5A01G360900	TraesCS5D01G370000	0.7727	Conf_1
TraesCS5A01G548400	TraesCS4D01G358600	0.5279	Conf_1
TraesCS7A01G426400	TraesCS7B01G068100	0.6636	Conf_1
TraesCS7A01G426400	TraesCS7D01G164400	0.7208	Conf_1
TraesCS7B01G068100	TraesCS7D01G164400	0.682	Conf_1
TraesCS5B01G153200	TraesCS5D01G159900	0.8094	Conf_1
TraesCS4A01G407200	TraesCS4B01G306400	0.2445	Conf_1
TraesCS5A01G483200	TraesCS5D01G496700	0.4634	Conf_1
TraesCS2A01G383100	TraesCS2B01G400300	0.2238	Conf_1
TraesCS1B01G229500	TraesCS1D01G218500	0.4302	Conf_1
TraesCS4A01G315300	TraesCS5D01G550500	0.5192	Conf_1
TraesCS7A01G233800	TraesCS7D01G234000	0.3994	Conf_1
[truncated: 3,588 more rows]
