# Supplementary material for: Genomic variants affecting homoeologous gene expression dosage contribute to agronomic trait variation in allopolyploid wheat
Source: Nat Commun. 2022 Feb 11;13:826. doi: 10.1038/s41467-022-28453-y (PMC8837796; doi:10.1038/s41467-022-28453-y)
Supplement: Supplementary file 11 — Supplementary Data 8 [file 41467_2022_28453_MOESM11_ESM.xlsx]

## Sheet: Phenotype_keys
Supplementary Data 8. Description of phenotyping data collected for 1) the diversity panel used for eQTL mapping, and 2) wheat lines from the 1000 wheat exomes project (He et al., 2019).
Phenotype_ID_1	Phenotype_ID_2	Phenotype_ID_original	Phenotype_comment	Year	Environment
AWN	AWN-14-1	awn201405	Awnedness	2014	Greenhosue
AWN	AWN-14-2	awn201410	Awnedness	2014	Greenhosue
AWN	AWN-14-3	awn201408	Awnedness	2014	Greenhosue
AWN	AWN-15-1	awn201502	Awnedness	2015	Greenhosue
GAR	GAR-13-1	seed_stock_area_mm2	Grain area	2013	Greenhosue
GAR	GAR-16-1	Area-2016	Grain area	2016	Greenhosue
GAR	GAR-17-1	Area-2017-107B	Grain area	2017	Greenhosue
GAR	GAR-17-2	Area-2017-105E	Grain area	2017	Greenhosue
GIE	GIE-13-1	seed_stock_minellipse_mm	Grain minor ellipse (grain width)	2013	Greenhosue
GJE	GJE-13-1	seed_stock_majellipse_mm	Grain major ellipse (grain length)	2013	Greenhosue
GL	GL-16-1	Length-2016	Grain length	2016	Greenhosue
GL	GL-17-1	Length-2017-107B	Grain length	2017	Greenhosue
GL	GL-17-2	Length-2017-105E	Grain length	2017	Greenhosue
GPR	GPR-13-1	seed_stock_perimeter_mm	Grain perimeter	2013	Greenhosue
GW	GW-16-1	Width-2016	Grain width	2016	Greenhosue
GW	GW-17-1	Width-2017-107B	Grain width	2017	Greenhosue
GW	GW-17-2	Width-2017-105E	Grain width	2017	Greenhosue
GWLR	GWLR-16-1	ratio1	ratio of GL to GW	2016	Greenhosue
GWLR	GWLR-17-1	ratio2	ratio of GL to GW	2017	Greenhosue
GWLR	GWLR-17-2	ratio3	ratio of GL to GW	2017	Greenhosue
HDT	HDT-14-1	heading_date201410	days from seed germinated until Zadok's growth stage 50	2014	Greenhosue
HDT	HDT-15-1	heading_date201502	days from seed germinated until Zadok's growth stage 50	2015	Greenhosue
HT	HT-14-1	Height201405	Plant height	2014	Greenhosue
HT	HT-14-2	Height201408	Plant height	2014	Greenhosue
HT	HT-14-3	Height201412	Plant height	2014	Greenhosue
HT	HT-15-1	Height201502	Plant height	2015	Greenhosue
RCL	RCL-14-1	red_coleoptile (red_sheath)	Red coleoptile	2014	Greenhosue
SPC	SPC-14-1	spikelet_compactness201405	Spikelet compactness	2014	Greenhosue
SPC	SPC-14-2	spikelet_compactness201408	Spikelet compactness	2014	Greenhosue
SPC	SPC-14-3	spikelet_compactness201412	Spikelet compactness	2014	Greenhosue
SPC	SPC-15-1	spikelet_compactness201502	Spikelet compactness	2015	Greenhosue
SPL	SPL-14-1	Spike_length1405105J	spikelet length	2014	Greenhosue
SPL	SPL-14-2	Spike_length1408107B	spikelet length	2014	Greenhosue
SPL	SPL-15-1	Spike_length1502105E	spikelet length	2015	Greenhosue
SPN	SPN-14-1	Spikelet_N.O.1405105J	spikelet number per spike	2014	Greenhosue
SPN	SPN-14-2	Spikelet_N.O.1408107B	spikelet number per spike	2014	Greenhosue
SPN	SPN-15-1	Spikelet_N.O.1502105E	spikelet number per spike	2015	Greenhosue
TGW	TGW-16-1	TGW-2016	Thousand grain weight	2016	Greenhosue
TGW	TGW-17-1	TGW-2017-107B	Thousand grain weight	2017	Greenhosue
TGW	TGW-17-2	TGW-2017-105E	Thousand grain weight	2017	Greenhosue
HD	HD14_I	HD14_I	Days to heading in 2014	2014	Field
HD	HD15_I	HD15_I	Days to heading in 2015	2015	Field
PHT	PHT14_I	PHT14_I	Plant height in 2014	2014	Field
PHT	PHT15_I	PHT15_I	Plant height in 2015	2015	Field
GFP	GFP14_I	GFP14_I	Grain filling period in 2014	2014	Field
GFP	GFP15_I	GFP15_I	Grain filling period in 2015	2015	Field
HW	HW14_I	HW14_I	Harvest weight of grain in 2014	2014	Field
HW	HW15_I	HW15_I	Harvest weight of grain in 2015	2015	Field
HWS	HW14_S	HW14_S	Stress susceptibility index for harvest weight in 2014	2014	Field
HWS	HW14_S	HW14_S	Stress susceptibility index for harvest weight in 2015	2015	Field
Description of phenotyping data collected for the diversity panel used in this study.
Plnat_ID	AWN.blup	GAR.blup	GL.blup	GW.blup	GWLR.blup	HDT.blup	HT.blup	RCL.blup	SPC.blup	SPL.blup	SPN.blup	TGW.blup
GF1	0.6485	-0.5752	-0.296	0.0156	-0.0941	-9.0597	-26.7866	0.3333	0.1353	-1.3128	-1.581	0.7283
GF10	0.6485	-0.6003	-0.2414	-0.0079	-0.0659	5.2822	-7.8914	-0.0927	0.3315	-0.706	0.3295	-1.4028
GF100	0.6485	-1.8572	-0.296	-0.2427	0.0686	6.2713	-1.4288	-0.0927	-0.0806	0.4403	0.7221	-5.9478
GF101	-1.3075	0.179	0.0044	0.0391	-0.0244	3.7985	-3.3457	-0.0927	0.1344	0.0526	1.1147	-0.6318
GF102	-1.3075	0.7069	-0.2141	0.2504	-0.1939	-6.8343	2.4598	-0.0927	0.0928	-0.4531	0.552	3.9662
GF103	0.6485	-0.3489	-0.1595	0.0156	-0.0561	-2.1361	6.2388	-0.0927	-0.1335	-0.1328	-0.6258	-1.0852
GF104	-1.3075	-1.5053	-0.569	-0.0314	-0.1445	0.8312	4.7601	-0.0927	0.0767	0.0357	0.552	-4.6614
GF105	0.1595	2.7682	0.6051	0.2974	-0.0151	4.0458	2.8158	-0.0927	-0.178	-0.1497	-1.0576	8.6701
GF106	-1.3075	0.4052	-0.0775	0.1095	-0.0883	2.0676	-2.8254	-0.0927	0.0363	-0.0148	-0.1023	1.6396
GF107	0.6485	-1.3544	-0.4052	-0.0783	-0.0698	0.3367	-2.4146	-0.0927	0.5642	-1.4646	0.1201	-3.5407
GF108	0.404	-1.9578	-0.5963	-0.1723	-0.0705	-8.5652	1.8574	-0.0927	0.0304	-0.3688	0.3426	-5.0872
GF109	-0.8185	-0.55	-0.4598	0.0625	-0.1655	1.8203	8.0462	-0.0927	-0.04	-0.6048	-0.4033	-0.2728
GF11	-1.063	0.3801	0.0044	0.0625	-0.041	-4.1143	-16.1067	-0.0927	0.2632	-1.2454	-0.4295	1.0573
GF110	0.404	0.5309	0.059	0.086	-0.0342	5.2822	0.4608	-0.0927	-0.226	2.5474	1.3764	2.0331
GF111	0.6485	0.6063	0.059	0.1095	-0.0527	0.584	-0.1691	-0.0927	0.1107	-0.5543	-1.3586	3.2551
GF112	0.6485	0.3801	0.2501	0.0391	0.0405	6.5186	-4.1672	-0.0927	0.1782	-1.06	-0.5865	1.8559
GF114	0.6485	-1.8321	-0.4325	-0.1958	0.0096	1.8203	3.6099	-0.0927	0.2458	-0.6554	0.6566	-5.6003
GF115	-1.3075	-0.0221	-0.1868	0.1095	-0.1205	7.7549	1.693	0.1203	0.2475	-0.9757	-0.2725	1.1379
GF116	0.404	2.7933	0.6597	0.2739	0.0119	5.2822	-0.9906	0.5463	0.1627	-0.6217	-0.1416	8.1822
GF117	0.6569	0.9834	0.414	0.0625	0.0707	-15.7362	-23.6822	-0.0927	-0.0931	-0.8941	-1.2196	0.9216
GF119	0.6485	-1.0528	-0.4052	-0.0549	-0.0875	3.7985	-8.0557	-0.0927	-0.1113	0.1706	-0.1547	-2.7835
GF12	0.6485	-0.4243	-0.0229	-0.0549	0.0245	-6.587	-6.1936	-0.0927	-0.06	0.1537	-0.2725	-0.855
GF120	0.6485	0.1538	0.0317	-0.0079	0.009	1.8203	4.6506	-0.0927	-0.1588	3.6263	-0.8351	-0.0588
GF121	0.6485	0.5058	0.1409	-0.0079	0.0389	-4.6088	-2.4146	-0.0927	-0.0836	0.0694	-0.1416	2.2816
GF122	0.6485	1.637	0.3594	0.1565	0.0043	-11.5325	-19.7214	-0.0927	-0.0691	-0.6217	-1.2408	4.8614
GF123	0.6485	1.0839	0.3594	0.0625	0.0573	-1.6415	-11.9991	-0.0927	-0.1502	0.2043	-0.5865	2.9858
GF124	0.6485	1.4107	0.1136	0.18	-0.0757	-3.3724	-5.7555	-0.0927	0.0576	-0.0486	0.2902	4.6451
GF125	0.6485	-0.4495	0.0863	-0.0549	0.0558	-10.2961	-15.5864	-0.0927	0.172	-0.6891	-0.4557	-2.1921
GF126	0.6569	1.0337	0.2501	0.0391	0.0503	4.7876	-1.3998	-0.0927	0.0724	-0.002	1.4453	2.9996
GF127	0.6485	0.6817	0.1409	0.086	-0.0153	-0.6524	1.4192	-0.0927	-0.1358	-0.0823	-0.5342	1.2437
GF128	0.6485	0.2795	0.0044	0.0625	-0.0408	5.0349	-6.3579	-0.0927	-0.0838	0.2212	-0.5865	1.0665
GF129	-1.3075	1.2599	0.0317	0.2269	-0.123	4.2931	-11.9443	-0.0927	0.1391	0.0863	1.3371	5.1514
GF13	0.6485	0.4806	0.2774	-0.0314	0.0969	9.9804	0.762	0.5463	0.069	0.0357	0.4734	1.0113
GF130	0.6485	-0.55	-0.0775	-0.0549	0.0078	-11.2852	-5.7555	-0.0927	0.0889	-0.352	-0.0631	-3.2599
GF131	0.6485	0.8326	0.0317	0.1565	-0.0742	6.024	16.6996	0.3333	0.021	-0.5711	-0.3641	2.8316
GF132	0.6485	-0.6506	0.0044	-0.1488	0.0935	-6.8343	3.1581	-0.0927	0.4843	-0.1497	3.7187	-2.8089
GF133	0.6485	0.003	-0.1048	0.0391	-0.049	7.7549	6.3484	-0.0927	0.4222	-1.9871	-0.9268	0.1046
GF134	0.6569	0.556	0.0044	0.0625	-0.041	-1.6415	-0.5806	-0.0927	-0.0474	-0.225	-0.5873	2.8846
GF135	-1.3075	0.2544	-0.2141	0.133	-0.1375	-7.0815	-8.2748	-0.0927	-0.0583	-0.5374	-0.8875	1.5774
GF136	-1.3075	1.2096	0.1136	0.2034	-0.0879	-10.5434	-7.0699	-0.0927	-0.1201	-0.3351	-1.0576	2.5118
GF137	-1.3075	0.732	0.0863	0.1095	-0.0449	8.4968	2.9527	-0.0927	-0.1327	0.474	0.2117	1.8743
GF138	-1.3075	0.3298	-0.1595	0.1565	-0.1309	2.8094	11.4966	-0.0927	-0.0162	-0.6554	-0.7043	1.1494
GF139	-1.063	0.0784	-0.1595	0.086	-0.0971	-6.3397	7.964	-0.0927	0.0051	-0.0991	-0.1023	-0.572
GF14	-0.085	1.0085	-0.1868	0.2504	-0.1878	3.304	0.6524	-0.0927	0.0539	-0.6723	-0.0238	4.461
GF140	-1.2849	-0.9522	-0.3233	-0.0549	-0.06	-4.1143	-5.5941	-0.0927	0.1178	-0.59	-0.3163	-2.3923
GF141	-1.3075	-2.4102	-0.6237	-0.2192	-0.048	0.584	-3.373	-0.0927	0.0248	-0.7228	-0.5473	-7.9592
GF142	-1.3075	-0.7009	-0.3779	0.0156	-0.1149	1.3258	3.7743	-0.0927	-0.0448	0.1369	0.1594	-1.9044
GF143	0.6485	-0.9271	-0.2687	-0.1018	-0.0176	-9.5543	-10.6846	-0.0927	0.0507	-0.9588	-1.4109	-3.1103
GF144	-1.3075	-0.4746	-0.1321	-0.0314	-0.0228	-1.3942	-4.5643	-0.0927	-0.0857	-0.3183	-1.0184	-1.8492
GF145	0.6485	0.6315	0.1136	0.133	-0.0457	12.4532	-4.7696	-0.0927	-0.1122	-0.2508	-1.11	2.5256
GF146	0.6485	-1.5304	-0.5144	-0.1488	-0.0586	-10.5434	-16.9282	-0.0927	0.1049	-1.0768	-0.665	-4.5648
GF147	0.6485	0.7571	0.2774	0.0156	0.0677	0.8312	1.0358	0.5463	0.1432	-0.5037	0.0285	1.4255
GF148	0.6485	-0.5249	-0.0502	-0.1018	0.0468	-3.3724	-8.1927	-0.0927	0.0612	-0.5543	-0.3248	-2.3624
GF149	-1.3075	-0.6506	-0.2687	-0.0314	-0.0602	-5.8452	-10.6025	-0.0927	0.0185	1.064	0.9445	-3.0045
GF15	0.6485	-2.36	-0.7329	-0.1958	-0.0957	-10.0488	-10.356	-0.0927	-0.1961	-0.0654	-0.8221	-5.5198
GF150	-0.6376	-0.6757	0.0044	-0.1018	0.0617	10.9695	-18.0297	-0.0927	-0.065	0.1602	-0.3012	-2.3693
GF151	-1.3075	0.2544	0.059	0.0156	0.0207	-11.0379	-13.7791	-0.0927	0.1017	-0.2677	-0.1939	2.7718
GF152	0.6485	1.0588	0.1409	0.133	-0.0358	-2.6306	-3.2909	-0.0927	-0.1149	-0.5543	-1.4502	4.3942
GF153	0.6485	1.9638	0.2228	0.2739	-0.0989	1.3258	11.7431	-0.0927	0.0926	1.3843	2.1484	7.3215
GF154	0.6485	-0.902	-0.0229	-0.1958	0.1242	-9.0597	-15.9972	-0.0927	0.03	-0.352	-0.05	-3.8329
GF155	0.6485	-1.2288	-0.296	-0.1018	-0.0239	-10.5434	-17.2021	-0.0927	-0.0653	-0.2508	-0.4949	-4.2242
GF156	0.6485	-0.8768	-0.1048	-0.1253	0.054	-12.7689	-16.7092	-0.0927	-0.0409	-0.1328	0.0547	-2.9746
GF157	0.6485	-0.1227	0.0863	-0.0314	0.0396	-3.6197	3.3361	-0.0927	-0.0594	0.356	-0.1939	-0.4017
GF158	-1.3075	0.3801	0.1136	0.0391	0.0015	-2.3833	-3.154	-0.0927	0.1382	-0.9757	-0.2332	1.5935
GF159	0.6485	0.4052	0.1955	0.0391	0.0309	-5.3506	-10.137	-0.0927	-0.134	-0.6723	-1.2408	1.1908
GF16	0.404	-1.455	-0.2414	-0.1488	0.027	1.3258	-2.2503	0.7593	0.0157	0.71	1.167	-4.3945
GF160	0.6485	1.1342	0.2501	0.133	-0.0149	-1.6415	15.3852	-0.0927	-0.009	0.0526	-0.1023	4.0214
GF161	0.6485	0.6566	0.0044	0.1565	-0.0916	2.0676	7.5597	-0.0927	-0.0614	0.3662	0.7179	2.1067
GF162	0.6485	-0.3238	-0.1048	-0.0314	-0.0118	-6.0924	-1.5109	-0.0927	0.0538	-0.0486	0.251	-0.5375
GF163	0.6485	0.556	-0.1595	0.18	-0.1475	4.0458	8.0462	-0.0927	-0.0243	0.4572	1.2455	1.8559
GF164	0.6485	1.1091	0.3867	0.086	0.0469	3.0567	6.4579	-0.0927	-0.1403	1.3	0.5912	2.0009
GF165	-1.3075	0.6566	-0.0502	0.133	-0.0883	7.2604	-1.9764	-0.0927	0.0334	0.6426	1.2586	3.1308
GF166	-1.3075	0.7571	0.2228	0.086	0.0073	2.3149	-6.933	-0.0927	-0.0561	0.5077	1.1016	1.536
GF167	0.0096	-0.2986	-0.1048	-0.0314	-0.0124	0.0894	8.3651	-0.0927	-0.0279	0.3832	-0.1205	-0.6042
GF168	0.404	0.5309	0.1136	0.0391	0.0056	3.7985	-0.0595	-0.0927	-0.0205	-0.1666	-0.1285	2.0101
GF169	0.6485	0.4806	0.059	0.086	-0.0394	3.7985	-0.5525	-0.0927	-0.0434	0.7943	0.8791	1.49
GF17	0.6485	-1.1533	-0.2414	-0.1253	0.0179	-6.0924	-12.3003	-0.0927	-0.0387	3.6263	0.0285	-2.6593
GF170	-1.3075	0.7571	0.1955	0.086	0.0004	-8.0706	5.8555	-0.0927	-0.2246	1.1146	-0.1416	2.2103
GF171	-1.2849	1.8632	0.3594	0.2269	-0.0386	7.5077	9.6759	-0.0927	0.0026	0.4643	0.0902	5.7612
GF172	-1.3075	-0.1981	0.0317	-0.0314	0.0245	-5.8452	7.1425	-0.0927	-0.1926	1.2157	0.5127	-0.3488
GF173	-0.8185	-1.3544	-0.1048	-0.1723	0.082	-0.1579	4.8696	-0.0927	-0.1353	1.1989	0.9969	-4.2955
GF175	0.6485	-0.8768	0.0317	-0.2192	0.1494	6.5186	-4.9339	0.3333	-0.0579	0.3729	0.3295	-3.4325
GF176	0.6485	-2.1086	-0.4052	-0.2897	0.0762	-6.587	9.0046	1.6112	-0.0954	-0.3183	-0.7566	-6.8707
GF177	0.6485	1.6621	0.6324	0.1095	0.1003	2.8094	-3.1266	-0.0927	-0.0582	0.3392	-0.6258	3.6026
GF178	-1.3075	0.8828	0.059	0.133	-0.0659	3.304	-3.8386	-0.0927	-0.0239	-0.0486	0.3295	3.4231
GF179	0.6485	0.179	0.2774	-0.0549	0.1092	0.584	-2.4694	-0.0927	-0.0807	-0.2003	-1.0969	-0.1071
GF18	0.404	2.5922	0.7416	0.2504	0.0452	1.3258	-3.7017	-0.0927	-0.0811	-0.5206	-1.1492	8.1569
GF180	-1.3075	0.7069	0.3594	0.0156	0.0929	1.5731	-14.628	-0.0927	0.1372	-0.9926	-0.9791	0.8962
GF181	-1.3075	-0.1478	0.0044	-0.0549	0.047	-1.6415	-1.3192	-0.0927	0.0379	-0.3014	0.251	-0.6824
GF183	0.6569	0.4555	0.1682	0.0391	0.0226	4.2931	-7.1015	-0.0927	0.0015	0.1602	-0.4668	1.7753
GF184	0.6485	-0.173	-0.1321	0.0156	-0.0497	-2.1361	-21.5562	-0.0927	0.2113	-0.7903	-0.0369	-0.6986
GF185	0.6485	-0.2484	0.1682	-0.1253	0.1292	0.3367	-2.7432	-0.0927	-0.0316	-0.4026	-0.4949	-2.2819
GF186	0.6485	-0.2484	0.0863	-0.0549	0.0614	-7.0815	-15.8876	-0.0927	-0.0357	-0.0654	-0.0107	-1.5615
GF187	0.6485	0.2041	-0.1048	0.0625	-0.0665	-7.0815	-0.6072	-0.0927	-0.3867	1.2663	-0.3117	1.6235
GF188	-1.3075	0.5058	0.1409	-0.0079	0.0429	2.8094	9.4702	-0.0927	-0.2308	1.0809	-0.1023	2.5164
GF189	-1.3075	1.7375	0.1136	0.2504	-0.1095	1.3258	-1.8943	-0.0927	-0.0881	-0.4194	-1.1754	5.538
GF19	0.6485	2.7179	0.7963	0.2504	0.0594	5.2822	-2.0312	-0.0927	-0.0232	-0.4363	-1.0184	9.8898
GF190	0.6485	0.0281	-0.0229	0.0156	-0.0146	-0.4051	1.3097	-0.0927	-0.0313	0.1874	-0.0107	0.604
GF191	0.6485	0.179	-0.0229	0.0391	-0.0345	3.7985	-4.4684	-0.0927	-0.217	0.9291	0.1986	1.6004
GF192	0.6485	-0.2484	0.1409	-0.1253	0.1209	-4.1143	-0.4429	-0.0927	-0.2563	0.7943	0.0285	-1.481
GF194	0.6485	-1.455	-0.3233	-0.1723	0.0135	-9.8016	-20.0501	-0.0927	-0.1219	0.4066	0.4211	-5.2045
GF195	0.6485	-1.7064	-0.3779	-0.1958	0.0107	-13.758	-30.8395	-0.0927	0.0777	-0.6891	-0.7566	-4.6269
GF196	0.3332	0.9331	0.1955	0.0625	0.0146	2.0676	9.086	-0.0927	-0.14	0.221	-0.0603	2.7902
GF197	0.6485	-1.8572	-0.2141	-0.2662	0.1269	-5.8452	-24.8697	-0.0927	0.1252	-0.116	0.866	-7.2527
GF198	0.6485	-1.1533	-0.1868	-0.1723	0.0547	-14.2525	-11.3419	-0.0927	-0.0669	0.0526	0.0809	-3.9365
GF199	0.6485	-0.9522	-0.1321	-0.1253	0.0374	-15.4889	-9.9726	-0.0927	-0.234	-0.0317	-1.2408	-3.2277
GF2	0.6296	0.8828	0.3867	0.086	0.0485	-0.9681	-23.7195	-0.0927	-0.1003	-0.7566	-2.4185	1.8904
GF20	0.6485	-1.5053	-0.1048	-0.2192	0.1119	4.2931	-10.0548	-0.0927	0.134	-0.4531	0.8791	-5.315
GF200	0.6485	-0.8517	-0.2141	-0.1018	-0.0017	-14.2525	-4.2767	-0.0927	-0.0653	0.4572	0.0547	-1.1864
GF201	-1.3075	-1.8321	-0.5144	-0.1488	-0.0607	0.584	-1.3192	-0.0927	0.2402	-0.4531	0.4211	-5.7891
GF202	0.6485	-1.0025	-0.2141	-0.0783	-0.0172	-2.8779	-7.2068	-0.0927	0.1733	-0.9588	-0.4557	-2.6063
GF203	0.6296	-0.5265	-0.1639	-0.02	-0.0364	2.317	-2.5241	-0.0927	0.0016	-0.3688	-0.5473	-2.7857
GF204	0.6485	-0.6003	-0.0502	-0.1253	0.0731	-8.3179	-7.3438	-0.0927	0.1589	-1.1274	-0.4426	-2.7444
GF205	0.6485	-2.2594	-0.0775	-0.4071	0.2685	-6.8343	-5.5638	1.6112	-0.0879	-0.3857	-0.5342	-8.1433
GF206	0.6485	0.7069	0.5778	-0.0783	0.2134	4.0458	10.2917	-0.0927	-0.2315	0.7606	-0.2332	0.9032
GF207	0.6485	2.7933	0.7416	0.2269	0.0585	-1.3942	7.0877	-0.0927	-0.132	0.3897	0.1856	9.8575
GF208	0.6485	1.4359	0.414	0.18	0.0037	-1.8888	-9.6988	-0.0927	-0.1103	0.002	-0.3641	5.6277
GF209	-1.063	0.1036	0.059	0.0156	0.0025	5.0349	-4.0303	-0.0927	-0.101	0.3392	0.4211	0.3531
GF21	0.6485	0.6817	0.3867	0.0156	0.0958	0.584	-5.9472	-0.0927	-0.2607	0.7943	-0.1939	1.8743
GF210	0.6485	0.0533	0.1136	-0.0549	0.0638	-5.8452	-11.78	-0.0927	0.096	-1.2791	-0.9268	0.8801
GF211	-1.3075	0.8074	0.1682	0.133	-0.0384	-4.1143	-3.4004	-0.0927	-0.085	-0.4194	-1.2801	2.2448
GF212	-1.3075	-0.6506	-0.2414	0.0156	-0.0761	0.8312	3.7195	-0.0927	0.0567	0.6426	0.7744	-2.6846
GF213	0.6485	-1.0277	0.0044	-0.1958	0.1305	-8.8125	-2.9349	-0.0927	-0.0705	-0.3183	-0.4687	-6.5738
GF214	0.6485	0.556	0.1955	0.0391	0.0306	-3.1252	-1.5383	-0.0927	0.7729	-2.1894	-0.0238	0.4199
GF215	-1.3075	0.179	0.0863	0.0391	0.0004	1.5731	3.9386	-0.0927	-0.0329	0.5414	-0.4949	1.2691
GF216	0.6485	0.3047	0.0863	0.0391	-0.0035	1.0785	6.5127	-0.0927	0.1189	0.2886	0.8137	2.1643
GF217	0.6569	-0.3992	-0.1048	-0.0314	-0.0142	-7.0815	-8.1501	-0.0927	0.1634	-1.036	-0.3614	-0.6157
GF218	0.6485	0.6566	0.3321	-0.0314	0.1087	-0.8997	3.3909	-0.0927	0.0797	-0.3351	0.1986	1.0228
GF219	0.6485	0.4555	0.1955	-0.0079	0.057	0.8312	12.236	-0.0927	-0.1803	0.12	-0.1023	1.4117
GF22	-1.3075	-0.5752	-0.0229	-0.0783	0.0395	5.2822	-1.1549	-0.0927	-0.0069	0.4403	1.2063	-1.9804
GF220	-1.3075	0.2041	0.1409	0.0391	0.0107	-4.8561	5.0887	-0.0927	0.0204	0.6257	0.4211	1.0757
GF221	0.6485	0.0784	0.0317	0.0156	-0.0036	3.5513	10.4012	-0.0927	-0.1596	0.4403	0.0678	-0.167
GF222	0.6485	0.2544	0.2774	-0.0783	0.1229	-2.1361	-3.51	-0.0927	0.297	-0.4531	0.0285	-1
GF223	0.6485	2.5168	0.687	0.18	0.0722	5.7767	10.3739	-0.0927	-0.2234	0.3223	-0.966	6.0581
GF224	0.6485	1.9889	0.3594	0.2269	-0.025	5.2822	1.5835	1.3983	0.4418	-0.3688	0.5912	6.5322
GF225	0.6485	0.6817	0.2774	0.0625	0.0342	2.5622	-0.8811	-0.0927	-0.286	0.592	-0.9268	2.8063
GF226	0.6569	0.5812	0.2228	-0.0079	0.0604	4.945	4.5958	-0.0927	-0.0306	-0.3264	-0.7077	1.9618
GF227	0.6485	3.0196	0.8509	0.2504	0.0746	-0.8997	-6.1936	-0.0927	-0.0903	-0.4868	-1.4502	10.2879
GF228	-0.0073	1.4107	0.5505	0.0625	0.1093	11.4641	1.2275	-0.0927	-0.1749	-0.2846	-1.568	2.3691
GF23	0.404	-0.4685	-0.014	-0.0508	0.0252	0.3367	5.1982	-0.0927	0.0096	-0.352	0.0678	-1.0288
GF230	-1.3075	0.6315	0.3321	0.0156	0.0881	-9.5543	1.1889	-0.0927	-0.0949	-0.225	-0.6626	0.5695
GF231	0.6485	0.9834	0.6324	-0.0314	0.1939	6.2713	1.8574	1.3983	0.0338	-0.1834	0.0285	1.2645
GF232	0.6485	1.4107	0.4686	0.133	0.0444	10.9695	7.0056	-0.0927	-0.1283	0.5414	0.552	3.743
GF233	0.6485	0.1036	0.0317	0.0156	0.0001	12.7004	6.9234	-0.0927	0.0942	-0.6723	-0.3641	0.9906
GF234	0.6485	1.9386	0.5232	0.1565	0.0441	5.2822	7.7724	-0.0927	-0.1194	0.4066	0.2902	6.3711
GF235	0.6485	-0.9271	-0.1868	-0.1018	0.0098	-4.3615	9.4976	1.6112	0.0586	-0.47	-0.5211	-1.6191
GF236	-1.063	1.9828	0.587	0.164	0.0493	-0.4051	4.2124	-0.0927	-0.078	0.3392	0.3295	5.6103
GF237	0.6485	0.4555	0.2228	0.0391	0.035	-1.147	7.8271	-0.0927	-0.0734	-0.1666	-0.1547	1.6327
GF238	0.6485	2.7179	0.7143	0.2504	0.0399	4.2931	5.1982	-0.0927	-0.2736	1.2326	0.0939	8.5987
GF239	0.6485	-0.6254	-0.0775	-0.1018	0.0432	3.0567	-2.9623	-0.0927	-0.1038	0.4234	0.5127	-1.8377
GF24	0.6485	0.1538	0.1955	-0.0314	0.0724	9.7331	-0.4429	-0.0927	-0.0008	0.1369	-0.0107	0.2404
GF240	0.6485	0.8326	0.4959	0.0156	0.1304	4.2931	17.1104	0.7593	0.1043	0.1032	1.0754	2.0745
GF241	0.1595	0.556	0.414	-0.0314	0.1333	4.2931	9.6619	-0.0927	-0.2009	1.182	0.552	1.4232
GF242	0.6485	0.2795	0.4413	-0.0783	0.1751	2.0676	4.4315	-0.0927	0.0064	-0.1834	-0.5865	-0.1969
GF243	0.1595	0.8577	0.4413	0.0391	0.0949	4.2931	-3.017	-0.0927	-0.0878	-0.1328	-0.1023	2.5141
GF244	0.6485	0.908	0.4413	0.0391	0.0934	7.0131	14.1803	-0.0927	-0.2667	1.4011	0.4211	1.7892
GF245	0.6569	0.7823	0.3048	0.0156	0.068	-0.1579	2.6635	-0.0927	-0.1254	0.1196	0.1354	1.5958
GF246	0.6485	0.6063	0.1409	0.086	-0.0174	5.2822	5.4447	-0.0927	-0.1425	0.12	-0.207	2.7833
GF247	-0.085	3.1955	0.687	0.3209	-0.0079	4.2931	2.6241	-0.0927	-0.1361	0.71	0.3164	10.1958
GF248	0.6485	-0.3741	-0.2687	0.0391	-0.107	2.5622	2.3503	-0.0927	0.1451	-0.4194	0.2902	0.0448
GF249	-1.3075	2.7431	0.414	0.3443	-0.0846	-0.6524	9.1963	-0.0927	-0.0694	-0.0317	-0.0107	10.6676
GF25	0.6485	0.1023	0.0612	-0.0201	0.0261	-6.8343	-13.916	0.5463	-0.1408	0.0357	-0.7566	1.7841
GF250	-0.8185	2.3408	0.7143	0.18	0.0809	3.5513	0.1321	-0.0927	0.0357	-0.3688	-0.2855	7.6184
GF251	0.6485	1.5616	0.3048	0.18	-0.0205	11.4641	4.2946	-0.0927	-0.2355	-0.5037	-1.6726	6.5183
GF252	0.404	1.0337	0.4686	0.0625	0.0903	9.9804	0.8715	-0.0927	-0.0057	-0.4531	-0.3641	1.8329
GF253	0.6485	1.1845	0.5778	0.0625	0.1165	7.2604	2.5693	-0.0927	-0.0863	-0.0823	-0.1939	3.3932
GF254	0.1595	1.2599	0.3048	0.133	-0.0026	4.0458	-0.662	-0.0927	-0.1414	0.1874	-0.2986	3.9754
GF255	0.6485	1.5616	0.8236	0.0391	0.2109	14.6786	11.0311	-0.0927	0.0929	-0.3351	0.0678	2.5072
GF256	-0.6376	3.0447	0.6324	0.3443	-0.0344	2.3149	-0.0891	-0.0927	-0.1248	0.0994	-0.4217	11.839
GF257	0.6485	0.4555	0.0317	0.0625	-0.0331	-8.3179	-1.374	-0.0927	-0.0366	0.3897	1.01	1.872
GF258	-1.3075	0.5812	-0.1321	0.18	-0.1406	2.5622	7.8271	-0.0927	0.0191	-0.7566	-0.7828	2.5624
GF259	-1.3075	-0.5693	-0.4647	0.0413	-0.1541	0.8312	-3.4004	-0.0927	-0.0193	0.4234	0.6043	-0.1201
GF26	-1.3075	-0.8014	-0.3779	-0.0079	-0.1039	5.0349	-8.4939	0.1203	0.1041	-0.5711	-0.4557	-1.2141
GF260	-1.3075	0.556	-0.1048	0.1565	-0.1219	-12.7689	2.9527	-0.0927	-0.1328	0.1706	-0.5342	3.4691
GF261	0.6485	1.0085	0.1682	0.133	-0.0367	-11.5325	-8.0557	-0.0927	-0.1887	-0.1497	-1.0838	2.88
GF262	-1.3075	0.179	-0.1048	0.0625	-0.0677	0.0174	0.1869	-0.0927	-0.1608	1.3674	1.2063	1.2046
GF263	0.6485	-0.2232	-0.2687	0.0625	-0.1137	0.0894	-0.3882	0.1203	0.1436	-0.6048	-0.2725	1.49
GF264	-0.9886	-0.3489	-0.296	0.0391	-0.1085	-8.3179	11.88	-0.0927	0.0608	-0.116	0.0285	0.5902
GF265	0.6485	0.1695	0.0236	0.0413	-0.0218	-7.0815	-3.51	-0.0927	0.3452	-0.9251	-0.3248	1.6495
GF266	0.6485	0.7069	0.1409	0.086	-0.0162	4.0458	8.813	-0.0927	-0.1131	0.6426	0.1594	3.2252
GF267	0.6485	0.732	-0.0502	0.133	-0.0947	-4.1143	18.1784	-0.0927	-0.0773	0.0189	-0.3248	4.5484
GF268	-1.063	1.9135	0.2228	0.2269	-0.0721	2.0676	2.6241	-0.0927	-0.0117	-0.6217	-1.1885	6.042
GF269	-1.063	1.7627	0.3867	0.2034	-0.019	3.304	1.5561	-0.0927	0.1161	0.0694	0.4211	6.4424
GF27	-1.3075	-0.6254	-0.0502	-0.1253	0.0724	-3.6197	-16.7366	0.7593	-0.0252	-0.5037	-0.2725	-3.4072
GF270	-1.063	1.7124	0.3048	0.2034	-0.0405	-1.6415	14.6732	-0.0927	-0.2132	0.7943	-0.0631	5.561
GF271	-1.063	2.2152	0.3321	0.2739	-0.0688	-3.3724	16.015	-0.0927	-0.0538	0.2212	0.1332	8.2443
GF272	-1.063	2.19	0.3867	0.2269	-0.0308	-0.1579	6.7318	-0.0927	-0.1809	0.4572	-0.5342	6.2836
GF273	0.6485	0.8326	0.6051	-0.0314	0.1889	13.195	2.7884	-0.0927	-0.1326	-0.1834	-0.665	1.0113
GF274	0.6485	1.2599	0.5505	0.0625	0.1076	11.4641	3.0075	-0.0927	-0.1631	0.1369	-0.3248	3.8143
GF275	0.6485	2.0141	0.7416	0.1565	0.1005	-3.3724	3.4456	-0.0927	-0.2259	0.1706	-0.9137	2.9582
GF276	-1.3075	0.5812	0.4959	-0.0549	0.1736	1.5731	11.9348	-0.0927	0.4203	-1.6668	-1.1492	2.5049
GF277	-0.8185	-0.4998	-0.1868	-0.0314	-0.0374	-8.0706	-12.7658	-0.0927	0.1146	-0.7397	-0.4949	-2.1714
GF278	0.6485	-1.1533	-0.2687	-0.1723	0.0287	2.6455	7.0604	-0.0927	-0.0361	0.2717	0.3295	-5.0756
GF279	0.6485	1.3605	0.1409	0.18	-0.0698	-3.6197	1.6383	-0.0927	-0.044	0.6594	0.0678	5.7773
GF28	-1.063	-1.1282	-0.3506	-0.0783	-0.0536	-7.3288	-16.8461	0.1203	0.562	-1.9703	-0.0631	-3.0827
GF280	0.6485	-0.0221	0.414	-0.1253	0.2004	-12.5216	-14.1077	-0.0927	-0.0383	-1.2286	-1.725	-1.5569
GF281	-1.2849	-0.2735	-0.3779	0.086	-0.1545	-4.6088	3.5482	-0.0927	0.2593	-0.2656	0.6473	-0.7975
GF282	-1.3075	-0.6254	-0.296	-0.0314	-0.0683	-5.5979	-4.085	-0.0927	0.1894	-0.352	0.1201	-1.2624
GF283	0.6485	-0.5752	-0.1868	-0.0079	-0.052	-4.8561	7.2247	-0.0927	0.411	-0.7397	0.6174	-0.2751
GF284	0.6485	-2.0834	-0.569	-0.2192	-0.0313	-1.147	-11.6705	-0.0927	0.1213	0.2043	0.6436	-5.8374
GF285	-1.3075	0.5058	-0.296	0.2269	-0.2056	-11.7798	7.3616	-0.0927	0.0129	-0.0654	0.0547	2.2149
GF286	-1.063	2.0895	0.2774	0.2269	-0.0594	3.0567	11.0859	-0.0927	0.0295	-0.0317	0.1594	7.0177
GF287	-1.3075	0.1538	-0.2141	0.133	-0.1364	3.304	-1.5657	-0.0927	0.7838	-1.7848	1.167	-0.0542
GF288	-1.3075	0.0533	-0.296	0.1095	-0.1449	-9.5543	5.0887	-0.0927	-0.0185	-0.234	-0.3641	-1.0392
GF289	-1.3075	-0.4998	-0.4871	0.0391	-0.1611	-11.0379	5.9102	-0.0927	-0.0502	-0.2003	-0.2332	-1.0622
GF29	0.6485	2.2152	0.4686	0.2269	-0.0094	0.584	-4.8792	-0.0927	-0.1274	-0.3014	-0.5865	8.0096
GF290	-1.063	-0.7511	-0.3233	-0.0314	-0.0752	-8.5652	13.6874	-0.0927	0.121	-0.1328	0.251	-1.3544
GF291	0.6485	-0.3489	-0.1868	-0.0314	-0.0368	-1.3942	2.0217	-0.0927	-0.2457	0.0863	-1.2277	-0.8182
GF293	0.6485	0.9754	0.0987	0.1026	-0.0415	9.2386	-2.4146	-0.0927	-0.0022	0.0189	-0.0631	3.8347
GF294	0.6485	0.5309	0.059	0.0391	-0.0081	5.5295	5.6364	-0.0927	-0.112	0.12	-0.1416	2.2517
GF295	0.6485	-0.6506	-0.0502	-0.1018	0.0496	-16.7253	-7.3164	-0.0927	-0.1537	-0.1497	-1.11	-3.0206
GF296	0.6485	0.2544	0.059	0.0156	0.0028	-7.0815	6.2662	-0.0927	-0.0105	-0.6723	-0.7305	1.0343
GF297	0.6485	0.9331	0.0863	0.1565	-0.0704	-8.3179	-4.9066	-0.0927	0.3764	-0.9083	0.3426	3.2022
GF298	0.6485	0.556	-0.0502	0.1565	-0.1048	-8.3179	-4.9613	-0.0927	0.2635	-0.8071	-0.1023	4.1802
GF299	0.6485	0.8074	0.059	0.18	-0.0916	-8.0706	-10.0274	-0.0927	0.3191	-0.7228	-0.2594	3.7453
GF3	-1.3075	-1.3293	-0.569	-0.0549	-0.1285	0.8312	-13.8886	-0.0927	0.0854	-0.942	-0.7566	-1.8906
GF30	0.6485	-0.4746	0.2774	-0.1958	0.213	4.0458	-0.7441	-0.0927	-0.0968	0.8954	0.8529	-3.2162
GF300	-0.574	-0.4243	-0.3233	0.0625	-0.1281	2.5622	2.7063	-0.0927	0.4368	-0.2508	1.9129	0.4843
GF301	0.6485	1.0337	0.059	0.18	-0.0852	-8.3179	-8.9047	-0.0927	0.4082	-0.9588	-0.1023	4.507
GF302	0.6485	0.732	0.2501	0.0625	0.0295	-1.6415	11.0037	-0.0927	-0.0601	0.7606	0.1986	2.1827
GF303	-1.3075	1.2599	0.3048	0.1565	-0.0139	-1.6415	5.3899	-0.0927	-0.123	-0.3351	-0.9398	2.5693
GF304	0.6485	0.9834	0.2774	0.133	-0.008	3.5513	5.8555	0.1203	-0.0874	0.4066	-0.4949	2.1136
GF305	0.6485	1.7878	0.1136	0.2504	-0.1133	-7.5761	-6.1388	-0.0927	0.3461	-0.588	0.8529	6.9349
GF306	-1.3075	-0.4243	-0.2687	0.0156	-0.0858	1.0785	12.5372	-0.0927	0.0176	-0.6048	-0.6912	-1.2048
GF307	-1.3075	-0.8265	0.0863	-0.1723	0.1343	-7.3288	-25.8008	-0.0927	0.0312	0.002	0.1594	-4.7351
GF308	0.6485	1.3605	0.3321	0.1095	0.0144	-10.0488	-13.9707	1.6112	-0.4003	1.0977	-1.0184	4.3413
GF309	0.6485	-0.3992	-0.3506	0.0391	-0.1245	-3.5961	-10.9037	-0.0927	0.0509	-0.3351	-0.1023	-0.8666
GF31	0.1595	-2.6616	-0.3779	-0.4071	0.1724	-6.3397	-10.0685	1.6112	0.0775	-1.0937	-1.1492	-9.6161
GF310	0.6485	0.9331	0.0863	0.133	-0.0598	2.5622	16.8365	-0.0927	-0.1996	0.474	0.3818	2.9536
GF311	0.6485	-0.0221	-0.2141	0.086	-0.1095	0.8312	-7.2616	-0.0927	-0.0123	0.238	0.0809	1.4394
GF312	0.6485	-0.6254	-0.1595	-0.0549	-0.0142	4.5404	13.7202	-0.0927	-0.0694	-0.0393	-0.1403	-0.9954
GF313	0.6485	-0.6757	0.0317	-0.1488	0.1052	3.7985	-0.0048	-0.0927	-0.1102	-0.2003	-0.7566	-3.8836
GF314	0.6485	-0.7707	-0.014	-0.1429	0.0892	2.5622	-22.9528	0.5463	-0.0947	0.2886	-0.2332	-3.6354
GF315	0.6485	-1.7567	-0.2141	-0.2897	0.1297	-9.0597	-10.9859	-0.0927	0.0335	0.4572	0.9445	-6.2125
GF316	0.6485	-0.9774	-0.1868	-0.1253	0.026	6.024	19.2737	-0.0927	-0.0023	0.12	0.5127	-4.0769
GF317	-1.3075	-1.3042	-0.4598	-0.0783	-0.0847	-8.8125	1.7478	-0.0927	0.0479	-0.116	0.0547	-3.1448
GF318	0.6485	-2.184	-0.5417	-0.2427	-0.0081	1.3258	17.8224	-0.0927	0.0937	-0.1834	0.4604	-6.583
GF319	0.6485	-1.7818	-0.3506	-0.2427	0.0535	4.5404	10.5656	0.5463	0.0149	0.4909	1.2455	-6.0928
GF32	0.6485	-2.3851	-0.4871	-0.2897	0.0428	0.3367	-0.7441	1.6112	0.0414	-0.6217	-0.2986	-7.3217
GF320	0.6485	-1.0779	-0.1595	-0.1253	0.0302	6.024	10.99	0.5463	0.0316	0.4403	1.2455	-3.8537
GF321	0.6485	-0.4495	-0.0502	-0.0783	0.0321	5.2822	1.3644	-0.0927	-0.021	0.002	0.2379	-1.1243
GF322	0.6485	-2.1086	-0.4871	-0.2427	0.0099	4.0458	17.2747	0.5463	0.1382	-0.2508	0.8137	-6.125
GF323	0.6485	-1.6561	-0.296	-0.2192	0.0532	5.0349	15.44	0.5463	-0.1312	0.5752	0.1986	-6.1412
GF324	0.6485	-2.0834	-0.4052	-0.2427	0.0367	5.7767	13.9064	0.7593	-0.0753	1.0471	0.9445	-6.7073
GF325	0.6485	-2.36	-0.569	-0.2662	-0.0003	4.5404	20.0131	0.7593	-0.0871	0.7943	0.9445	-7.1445
GF326	0.6485	-1.1533	-0.296	-0.1253	-0.0109	4.2931	11.0037	0.5463	1.0337	-1.8354	1.2455	-3.2231
GF327	0.6485	0.179	0.1136	-0.0079	0.0338	4.0458	15.659	-0.0927	0.0354	0.002	0.1201	-0.6456
GF328	0.6485	-0.9271	-0.2141	-0.1253	0.0133	2.5622	9.0594	0.3333	-0.0566	0.2886	0.552	-3.6857
GF329	-0.8185	0.1538	0.1136	0.0391	0.0059	4.7876	-1.1549	-0.0927	-0.1844	1.1989	0.6828	0.4038
GF33	0.6485	-0.6003	-0.0502	-0.1018	0.052	3.304	7.4164	-0.0927	-0.1147	0.238	-0.4295	-1.1105
GF330	-1.3075	0.6063	0.1955	0.0391	0.0305	1.5731	12.8111	-0.0927	0.0376	0.0357	0.7613	1.8398
GF331	0.6485	-0.4243	-0.0229	-0.0783	0.0419	0.584	16.2889	-0.0927	0.0611	0.2212	0.7482	-1.0438
GF332	-1.3075	-1.455	-0.569	-0.0783	-0.118	2.5622	8.813	-0.0927	-0.1436	0.8449	0.7352	-3.6373
GF333	0.6485	-0.6506	-0.3506	-0.0079	-0.0996	6.5186	14.5363	0.7593	-0.1009	1.9911	2.4756	-1.2279
GF334	0.6485	0.0533	0.1136	-0.0079	0.035	-1.6415	16.8092	-0.0927	0.0729	0.2043	1.1277	-1.0092
GF335	0.6485	-0.6506	-0.2687	-0.0314	-0.0563	2.3149	26.7223	-0.0927	0.0775	-0.0823	0.4734	-1.0161
GF336	0.6485	-2.008	-0.5144	-0.2427	0.0125	6.2713	16.5353	0.5463	-0.1741	1.182	0.552	-6.4058
GF337	-1.3075	-0.8517	-0.4598	-0.0079	-0.1204	5.2822	-3.4552	-0.0927	-0.0286	0.3392	-0.05	-3.3013
GF338	0.6485	-1.9326	-0.4325	-0.2427	0.026	4.2931	4.2124	-0.0927	-0.0065	0.1369	0.6828	-6.5186
GF339	0.6485	-2.2846	-0.4598	-0.2897	0.0506	5.5295	11.4692	0.5463	-0.1749	1.1146	0.866	-7.0686
GF34	0.6485	1.461	0.5778	-0.0079	0.1642	7.7549	8.5939	-0.0927	-0.0587	-0.1834	-0.2855	5.1237
GF340	0.6485	-2.3348	-0.4871	-0.2662	0.026	4.5404	7.8271	0.5463	-0.2503	0.5246	-0.5996	-7.0686
GF341	-1.3075	0.4555	0.1682	0.0156	0.0324	0.584	10.7025	0.3333	-0.1447	1.3	1.1539	0.9262
GF342	0.6485	-0.7009	-0.1868	-0.0549	-0.0206	-6.0924	-1.8395	-0.0927	-0.0436	-0.7566	-1.2801	-1.5915
GF343	0.6485	-2.1086	-0.4052	-0.2662	0.0524	5.2822	13.7421	0.5463	-0.1214	0.6257	0.4734	-6.8292
GF344	0.6485	-0.9522	-0.1321	-0.1488	0.0523	4.7876	-0.7441	-0.0927	0.1816	-0.5543	-0.0631	-3.5706
GF345	0.6485	-0.902	-0.2414	-0.0783	-0.0247	4.7876	4.2398	-0.0927	0.0209	0.828	1.6512	-1.9229
GF346	-1.3075	-1.4299	-0.651	-0.0314	-0.1667	2.0676	3.6647	-0.0927	0.1727	-0.1497	0.9184	-3.1955
GF347	0.6485	0.0533	-0.2141	0.0625	-0.0988	-2.1361	-5.0161	-0.0927	0.0483	0.1537	1.2063	2.0837
GF348	-1.3075	-1.4047	-0.569	-0.0549	-0.1327	0.584	0.8989	-0.0927	-0.0662	0.5077	0.7744	-3.1863
GF349	-1.2849	-0.7511	-0.651	0.133	-0.2508	-4.6088	1.9426	-0.0927	0.1209	-0.5292	-0.1055	-0.9356
GF35	0.6485	1.5364	0.4686	0.133	0.0446	6.2713	-0.3608	-0.0927	-0.0531	-0.2846	-0.4164	5.1353
GF350	0.6485	-0.8438	-0.2233	-0.1033	0.0027	-5.8452	-6.3305	-0.0927	0.0979	-0.9588	-0.4033	-2.493
GF351	0.6485	-0.9782	-0.2233	-0.134	0.0201	1.5731	11.0311	-0.0927	0.038	0.002	0.7613	-2.4392
GF352	0.6485	-1.5826	-0.2984	-0.226	0.0628	2.8094	2.6789	0.3333	-0.1872	0.3729	-0.2332	-5.3118
GF353	0.6485	-1.3475	-0.2984	-0.1647	0.019	-10.7907	-8.4391	-0.0927	-0.0184	-0.234	-0.3641	-3.7724
GF354	-1.3075	-0.7095	-0.073	-0.1033	0.0428	1.3258	6.0198	0.3333	-0.0761	0.592	0.8922	-3.5542
GF355	-1.3075	0.0964	-0.2984	0.1115	-0.1453	3.304	-2.0586	-0.0927	0.0329	1.3	2.083	0.5381
GF356	0.6569	-1.7169	-0.2984	-0.226	0.0624	3.631	9.4839	0.5463	-0.0644	-0.1845	-0.4518	-6.0442
GF357	0.6485	-1.0453	-0.1857	-0.134	0.0327	4.0458	14.947	0.7593	0.0241	0.12	0.4734	-3.871
GF358	0.6485	-0.1051	-0.1857	0.0808	-0.0999	-8.3179	5.2804	-0.0927	-0.11	0.1706	-0.4557	0.2362
GF359	0.6485	-1.2804	-0.1106	-0.1954	0.0964	8.0022	13.879	0.7593	-0.054	0.6089	0.5912	-4.3463
GF36	0.6485	2.9442	1.042	0.1565	0.1803	5.5295	-0.4429	-0.0927	-0.091	-0.5711	-1.3717	9.0337
GF360	0.6485	-0.2394	-0.2233	0.0502	-0.093	-12.027	-18.6808	-0.0927	0.0975	-0.6386	-0.2986	-0.7832
GF361	0.6485	-0.9782	-0.2233	-0.0726	-0.0176	3.5513	3.8016	-0.0927	0.1681	-0.5206	0.3818	-2.9115
GF362	0.6485	-1.5826	-0.2608	-0.1954	0.0519	4.7876	11.7157	0.1203	-0.0055	0.5246	1.0754	-5.7393
GF363	0.6485	0.6672	0.3402	0.0502	0.0583	5.5295	13.2492	-0.0927	-0.1053	0.7774	0.3818	0.846
GF364	-0.8185	0.365	-0.073	0.0808	-0.0708	3.7985	10.2917	-0.0927	-0.2475	1.9406	0.6828	0.4514
GF365	-1.3075	0.13	0.0772	0.0195	0.0055	-9.8016	-9.4797	-0.0927	0.0821	-0.4026	-0.1416	-0.4245
GF366	0.6485	-1.0453	-0.2608	-0.1033	-0.0085	1.5731	-6.3305	-0.0927	-0.1108	1.1483	1.0754	-3.9697
GF367	0.6485	-1.549	-0.2984	-0.1954	0.0404	4.0458	6.4579	-0.0927	-0.0784	0.2212	-0.0238	-5.2819
GF368	-1.3075	-0.0379	0.1148	-0.0112	0.0343	-10.5434	-10.4656	-0.0927	-0.0606	0.0357	-0.1678	-2.0177
GF369	-1.3075	-0.2394	0.0021	-0.0112	0.0055	-1.147	-1.4561	-0.0927	0.031	-0.1666	-0.3641	-1.1
GF37	-0.3295	1.2599	0.0317	0.2739	-0.1454	7.7549	2.583	-0.0927	0.0644	0.0863	0.4734	6.8474
GF370	-1.3075	-0.3737	-0.1857	0.0195	-0.0616	3.0567	-19.2285	-0.0927	-0.0067	-1.06	-1.581	-1.2674
GF371	0.6485	-1.3475	-0.1106	-0.1954	0.1017	-3.1252	-4.0303	-0.0927	-0.0023	0.0694	-0.207	-4.7588
GF372	0.6485	-0.3401	0.0021	-0.0419	0.0231	2.8094	2.6378	0.1203	-0.1878	0.6426	-0.1939	-1.5335
GF373	0.6485	-0.5416	0.0772	-0.1033	0.0855	-2.3833	-4.8244	-0.0927	0.0197	-0.2677	-0.0107	-1.396
GF374	0.6485	2.0104	0.3402	0.265	-0.0671	-0.6524	4.9792	-0.0927	-0.09	-0.0317	-0.2855	6.651
GF375	0.6485	-0.8103	-0.1481	-0.1033	0.023	0.0894	7.5807	-0.0927	-0.122	0.9123	0.709	-2.4781
GF376	0.1595	-1.0453	-0.4862	-0.0112	-0.1286	-3.3724	-1.6204	-0.0927	-0.0872	-0.0148	-0.3902	-2.1791
GF377	0.6485	1.7418	0.2275	0.2343	-0.078	0.0894	7.1425	-0.0927	-0.0943	-0.1666	-0.5211	5.0966
GF378	-1.3075	-1.2468	-0.5238	-0.0419	-0.1211	-1.147	-1.9295	-0.0927	0.1331	-0.3857	0.4604	-4.427
GF379	-1.3075	-0.8438	-0.6365	0.0808	-0.2162	-5.1034	1.3097	-0.0927	0.1029	-0.6386	-0.1547	-1.0791
GF38	0.1595	1.9638	0.7143	0.133	0.1077	3.5513	0.8441	-0.0927	-0.0078	0.3054	0.6436	6.6587
GF380	-1.3075	-0.1387	-0.1857	0.0502	-0.0829	-14.0052	-20.4882	-0.0927	-0.0799	-1.1274	-1.8035	0.0807
GF381	-0.8185	-1.3475	-0.4111	-0.1033	-0.0538	-11.2852	-15.7781	-0.0927	-0.115	-0.2003	-0.4426	-3.6827
GF382	-1.3075	-0.5416	-0.1857	-0.0112	-0.0471	1.3315	0.8168	-0.0927	0.0278	0.4403	0.9445	-2.7172
GF383	-1.3075	-0.7767	-0.2984	-0.0419	-0.0597	-4.1143	-7.8367	-0.0927	0.174	-0.2508	1.0361	-2.8039
GF384	-1.3075	-0.5752	-0.4111	0.0195	-0.1255	3.0567	0.2691	-0.0927	0.1956	-0.3688	0.2902	-0.4304
GF385	-1.3075	0.2979	-0.1857	0.1115	-0.1164	5.2822	6.0745	-0.0927	0.0547	0.474	0.7613	2.49
GF386	-1.3075	-0.4745	-0.2608	0.0195	-0.0853	1.8203	-4.9339	-0.0927	0.0954	-0.0317	0.3818	-0.3736
GF387	0.6485	-0.4745	-0.1106	-0.0419	-0.0076	-9.0597	-10.5203	-0.0927	-0.249	0.12	-1.1754	-2.1971
GF388	0.6485	-1.9184	-0.5613	-0.1647	-0.0557	-0.6524	2.4324	-0.0927	0.1599	-0.6723	-0.2332	-5.4613
GF389	0.6485	-1.3139	-0.2608	-0.134	0.0102	4.5404	6.1841	-0.0927	-0.1151	1.0303	1.2455	-4.4719
GF39	0.6485	2.9442	0.8509	0.18	0.117	7.7549	9.4428	-0.0927	-0.1689	0.3392	-0.966	8.6355
GF390	0.6485	-2.5228	-0.7867	-0.2567	-0.0622	0.0894	-19.6119	-0.0927	0.1747	-0.0991	0.6828	-7.491
GF391	0.6485	-0.2394	-0.3359	0.0808	-0.1364	-12.7689	-17.9962	-0.0927	0.0958	-1.2454	-1.2801	0.0807
GF392	0.6485	-1.1125	-0.1106	-0.134	0.0527	7.5077	13.1671	-0.0927	-0.0673	0.9123	1.167	-3.6558
GF393	0.6485	-1.549	-0.4111	-0.1647	-0.0142	9.7331	0.8168	-0.0927	-0.0605	0.6257	-0.0631	-4.6841
GF394	0.6485	-1.0789	-0.4862	-0.0726	-0.0933	-6.587	-10.9859	-0.0927	0.072	-0.5374	-0.0369	-2.3914
GF395	0.6485	-0.9446	-0.1481	-0.1033	0.0215	-11.7798	-12.0812	-0.0927	0.0347	-0.6217	-0.3641	-4.4181
GF396	0.6485	-0.1387	-0.0354	-0.0112	-0.0065	-0.6524	2.8706	-0.0927	0.0022	0.356	0.7744	-0.8519
GF397	0.6486	1.6074	0.6031	0.1115	0.0852	2.0676	14.1682	-0.0927	-0.0667	0.3503	0.1157	2.8786
GF398	-1.3075	-0.0379	-0.1106	0.0502	-0.0564	4.5404	-29.4429	-0.0927	0.1503	0.5414	2.2139	-0.0478
GF399	0.6485	0.0628	-0.1857	0.1115	-0.1165	-2.3833	-1.9217	-0.0927	0.0118	-0.0148	-0.05	1.946
GF4	0.6485	-0.2484	-0.0775	-0.0314	-0.0072	3.5513	-8.6308	-0.0927	-0.1886	-0.1834	-0.9791	-0.5766
GF40	-1.3075	1.3353	0.2774	0.18	-0.033	2.5622	0.406	0.1203	-0.0869	-0.2003	-0.4949	4.5852
GF400	0.6485	-1.4818	-0.2233	-0.226	0.086	-10.7907	-33.2493	-0.0927	-0.0483	-0.4363	-0.6912	-5.8469
GF41	0.6485	2.0141	0.8236	0.0625	0.1815	1.8203	3.7743	-0.0927	-0.136	0.5246	-0.2332	4.3873
GF42	0.6485	1.1091	0.4686	0.0625	0.0842	-4.8561	3.6099	-0.0927	-0.1095	0.1032	-0.1023	2.7005
GF43	-1.3075	-1.1785	-0.1595	-0.1723	0.0632	3.304	8.0736	-0.0927	-0.1528	1.1483	2.0438	-4.2886
GF44	-1.3075	-0.55	-0.1048	-0.1018	0.03	4.5404	-7.0699	-0.0927	-0.1661	1.0303	0.3818	-2.5327
GF45	-1.3075	0.5309	0.0044	0.133	-0.0783	2.974	-4.3863	-0.0927	0.0859	-0.3264	0.2408	1.9272
GF46	0.64	1.8884	0.2228	0.2739	-0.0974	4.0458	3.5004	-0.0927	-0.0722	0.2717	0.2379	5.2434
GF47	-1.3075	2.4917	0.687	0.18	0.0727	-2.3833	6.9508	0.7593	-0.1591	0.4403	-0.5734	4.3827
GF48	-1.3075	-0.032	-0.2769	0.1026	-0.1371	6.5186	-2.3598	-0.0927	0.11	0.4572	0.3818	0.5316
GF49	0.6485	-1.2539	-0.1048	-0.1958	0.0963	5.5295	-10.0548	-0.0927	0.1836	-0.5543	0.3426	-4.4359
GF5	-1.3075	1.1845	0.3867	0.0625	0.0675	-12.7689	-24.5685	-0.0927	-0.206	-0.2171	-1.4502	3.0411
GF50	0.6485	0.908	0.414	0.086	0.0562	-0.8997	9.0594	-0.0927	0.2216	-1.3297	-0.0762	-0.3373
GF51	0.6485	1.3102	0.1955	0.2034	-0.0677	2.0676	5.1982	-0.0927	-0.0889	0.2886	-0.0631	3.6026
GF52	0.6485	0.5309	0.1682	0.0156	0.0384	85.3992	0.5703	-0.0927	-0.1367	0.7437	-0.1939	1.7017
GF53	0.404	-1.4801	-0.3233	-0.1958	0.0292	3.5513	10.5108	-0.0927	0.0143	4.4017	1.167	-4.8409
GF54	-1.3075	1.0337	0.3048	0.086	0.0284	5.602	6.4031	-0.0927	0.0024	0.3729	1.2063	1.5452
GF55	0.6485	2.1146	0.414	0.2269	-0.0247	8.744	10.6203	-0.0927	-0.1172	0.1537	0.6828	7.0476
GF56	-1.063	0.5058	0.414	-0.1018	0.1816	0.8312	-3.3457	-0.0927	-0.1607	-0.0317	-0.4949	0.9055
GF57	-1.3075	0.3047	-0.0502	0.0625	-0.0553	-8.8125	-3.6743	-0.0927	-0.2998	0.3392	-1.0445	3.3517
GF58	0.6485	-1.455	0.0044	-0.2897	0.2	3.7985	5.6912	-0.0927	-0.3121	0.7606	-0.5865	-6.2608
GF59	-1.3075	0.7069	0.2501	-0.0079	0.0712	0.584	14.728	-0.0927	0.085	0.71	0.0678	2.3829
GF6	0.6485	-0.1981	0.0044	-0.0079	0.0039	-10.2961	-17.9689	-0.0927	-0.1324	-0.3857	-1.581	-0.3971
GF60	0.6485	0.556	0.0044	0.086	-0.0536	5.2822	13.7147	-0.0927	0.3105	-1.2117	0.0547	2.0837
GF61	-1.3075	0.1287	0.1409	-0.0783	0.0846	4.7876	11.3871	-0.0927	-0.1206	0.946	0.0285	0.2381
GF62	0.6485	0.3801	0.3867	-0.0549	0.1404	6.024	15.44	-0.0927	0.5476	-0.9588	1.5072	-1.1335
GF63	-0.8185	-0.902	0.2228	-0.2427	0.2312	0.3459	8.0462	-0.0927	0.5507	-1.6837	0.7221	-5.0135
GF64	-1.3075	-0.5249	-0.1868	-0.0314	-0.0363	7.0131	17.2473	-0.0927	-0.0293	1.1651	1.0754	-4.2288
GF65	-1.3075	-2.0332	-0.569	-0.1723	-0.0627	3.5513	11.6335	-0.0927	0.8723	-1.178	1.2324	-7.0663
GF66	-1.3075	-2.2594	-0.569	-0.2662	-0.0003	1.3315	11.6062	0.3333	0.572	-1.2286	1.8082	-7.874
GF67	-1.3075	-1.2288	-0.5417	-0.0314	-0.1372	5.0349	4.541	-0.0927	-0.053	0.4909	1.6381	-4.3622
GF68	0.6485	-0.5752	-0.1321	-0.0549	-0.006	5.7767	18.3153	-0.0927	-0.1896	3.2048	2.8158	-2.7467
GF69	0.6485	-0.9774	-0.2687	-0.1253	-0.0018	5.7767	4.6506	-0.0927	0.0434	0.3729	1.3371	-2.8618
GF7	0.404	-1.7064	-0.5144	-0.1253	-0.074	-4.8561	-11.4514	-0.0927	0.0627	-0.8408	-1.11	-3.925
GF70	0.6485	0.6315	0.2501	-0.0079	0.0729	6.5186	6.1567	-0.0927	0.0149	-0.3183	-0.3379	3.384
GF71	0.6485	0.2795	0.3867	-0.1253	0.1891	-5.5979	-13.5326	-0.0927	-0.1302	-0.1497	-0.7566	-0.1232
GF72	-1.3075	0.2795	0.0044	0.0391	-0.0268	5.2822	-2.9623	-0.0927	-0.1458	0.0526	-0.7566	1.5613
GF73	0.6485	-0.4746	0.0863	-0.1253	0.1016	-0.4051	3.473	0.7593	-0.1342	0.5246	-0.0238	-2.1208
GF74	-1.3075	0.2041	-0.2414	0.133	-0.1428	-12.2743	-7.3711	-0.0927	-0.0165	0.12	-0.2594	2.0653
GF75	0.6485	1.2096	0.1955	0.133	-0.0289	7.2604	-4.0576	-0.0927	0.3279	-0.3014	1.3109	3.8442
GF76	0.404	-1.0277	-0.4871	-0.0314	-0.1157	8.0022	-25.9103	-0.0927	0.3576	-0.6723	1.0361	-3.4601
GF77	0.404	1.3353	0.1409	0.2034	-0.0817	-2.1361	-8.6856	-0.0927	-0.1104	0.1706	-0.4949	6.5322
GF78	0.404	-0.4243	0.4959	-0.2192	0.2963	7.0131	-9.0964	-0.0927	0.0549	-0.5374	-0.1416	-5.3587
GF79	0.6485	-1.1282	-0.3233	-0.0783	-0.0496	-6.3397	-0.8811	-0.0927	-0.0795	-0.8577	-0.966	-1.58
GF8	-1.3075	-2.2846	-0.651	-0.1958	-0.0713	2.3149	-11.9991	-0.0927	0.1976	-0.6891	0.3295	-6.8753
GF80	0.6485	0.6817	0.4413	-0.0549	0.1554	8.4968	2.6581	-0.0927	-0.2029	0.12	-0.8875	1.7823
GF81	0.6296	0.6315	0.2774	-0.0079	0.0772	2.317	6.5674	-0.0927	0.0466	-1.178	-1.2408	2.132
GF82	-1.3075	-0.3489	-0.0775	-0.0079	-0.0198	-6.587	-0.2786	-0.0927	0.0102	-0.2677	-0.5473	-1.5155
GF83	-1.3075	0.179	-0.1595	0.1095	-0.1107	3.0567	12.9206	-0.0927	-0.0463	-0.3857	-0.6519	1.7109
GF84	0.6485	1.4359	0.3867	0.18	-0.0065	-1.6415	10.456	-0.0927	0.0221	0.0526	-0.4557	4.4955
GF85	0.6485	0.179	0.1136	-0.0079	0.0332	0.584	6.5127	-0.0927	-0.0572	0.1369	-0.1939	0.1506
GF86	0.6485	-1.5807	-0.1595	-0.2192	0.0988	-9.8016	-7.6176	-0.0927	-0.0616	0.1369	0.2902	-6.56
GF87	-1.2849	0.2292	0.1682	-0.0314	0.0643	5.7767	4.2036	-0.0927	-0.0983	0.2413	-0.1205	1.0504
GF88	0.6485	-0.0473	0.3048	-0.1723	0.2066	3.5513	-4.222	-0.0927	0.0655	-0.4026	0.2379	-1.2647
GF89	-1.3075	0.1538	-0.1048	0.0625	-0.0695	-10.5434	-3.866	-0.0927	-0.1266	-0.5374	-1.2801	1.3887
GF9	0.6485	-0.6506	-0.2687	-0.0314	-0.059	4.0458	-4.4958	-0.0927	0.0333	-0.706	-1.2801	-0.1854
GF90	-1.3075	0.5309	-0.0229	0.133	-0.0867	-8.5652	2.3503	-0.0927	-0.1316	0.0357	-0.2725	2.1597
GF91	-1.3075	-0.7763	-0.1048	-0.1018	0.0287	1.0785	-1.1549	-0.0927	-0.2517	0.2212	-0.8351	-1.9505
GF92	-1.3075	0.8828	0.0317	0.1565	-0.0854	-10.5434	-14.6827	-0.0927	-0.2684	0.2043	-1.5025	4.7763
GF93	-1.3075	-0.9522	-0.296	-0.0783	-0.0405	-7.8234	-9.0416	-0.0927	-0.0024	0.1369	-0.0631	-3.6903
GF94	0.6485	-0.7511	-0.0775	-0.1253	0.0679	0.0894	-14.3541	-0.0927	0.2391	-0.9588	-0.2594	-2.0955
GF95	-0.8185	0.2702	-0.2393	0.164	-0.1597	-7.8234	0.4608	-0.0927	0.1556	-0.8408	0.1332	2.1338
GF96	-1.3075	-0.902	-0.1321	-0.1253	0.0376	-2.3833	19.7119	-0.0927	-0.0948	0.2212	0.3164	-3.5752
GF97	0.6485	-0.7009	0.2774	-0.2427	0.2473	0.0894	11.9895	-0.0927	-0.2305	1.3674	1.1539	-4.6223
GF98	-1.3075	-1.2036	-0.4325	-0.0549	-0.0934	3.0567	-2.6063	-0.0927	0.0234	0.946	1.3109	-3.734
GF99	-1.3075	-0.2484	0.0317	-0.0783	0.0558	7.5077	5.253	-0.0927	-0.0049	0.5583	1.167	-2.4752
