# Supplementary material for: Genomic variants affecting homoeologous gene expression dosage contribute to agronomic trait variation in allopolyploid wheat
Source: Nat Commun. 2022 Feb 11;13:826. doi: 10.1038/s41467-022-28453-y (PMC8837796; doi:10.1038/s41467-022-28453-y)
Supplement: Supplementary file 12 — Supplementary Data 9 [file 41467_2022_28453_MOESM12_ESM.xlsx]

## Sheet: Suppl. Data 9
Supplementary Data 9. eQTL overlapping with SNPs associated with trait variation in GWAS of productivity traits in our panel of 400 wheat accessions.
Phentypic trait (BLUP)	SNP shared between eQTL and GWAS hit	GWAS FDR-corrected p-value
GAR	chr1A_7197071	0.000772294
GAR	chr1A_7229955	0.000188215
GAR	chr1A_7310827	0.00069786
GAR	chr1A_7313768	0.000883052
GAR	chr1A_7326727	0.000619612
GAR	chr1A_7524428	0.000184779
GAR	chr1A_7527147	4.27626e-05
GAR	chr1A_7634230	0.000402894
GAR	chr1A_7648455	0.000133791
GAR	chr1A_12593949	0.000733336
GAR	chr1A_12670630	0.000149383
GAR	chr1A_38729994	0.000333198
GAR	chr1A_38734441	5.84441e-05
GAR	chr1A_46319339	0.000658837
GAR	chr1A_46321005	0.000479704
GAR	chr1A_46357673	0.000142948
GAR	chr1A_46440774	0.000411024
GAR	chr1A_46441269	0.000808354
GAR	chr1A_47183765	0.000915894
GAR	chr1A_47194475	0.000207321
GAR	chr1A_47194822	0.000130126
GAR	chr1A_47195068	0.000153699
GAR	chr1A_47195296	0.000496305
GAR	chr1A_47195522	0.000587472
GAR	chr1A_47195682	0.000647113
GAR	chr1A_47195690	0.000402521
GAR	chr1A_47195760	0.000166386
GAR	chr1A_47196027	0.000379618
GAR	chr1A_47196077	0.000175482
GAR	chr1A_47551146	0.000104917
GAR	chr1A_47551186	0.000113534
GAR	chr1A_47551309	0.000235585
GAR	chr1A_47551339	0.00041328
GAR	chr1A_47551376	0.000240706
GAR	chr1A_47551588	0.000187143
GAR	chr1A_47553135	0.000271274
GAR	chr1A_47576922	0.000214497
GAR	chr1A_47577016	0.00040222
GAR	chr1A_47577045	0.000371036
GAR	chr1A_47577335	0.000900525
GAR	chr1A_47730742	0.000514028
GAR	chr1A_48328247	9.56824e-05
GAR	chr1A_48462367	0.000381513
GAR	chr1A_48594201	0.000529095
GAR	chr1A_48594454	0.000837186
GAR	chr1A_48594473	0.000837186
GAR	chr1A_48594692	2.0838e-05
GAR	chr1A_48594845	3.47473e-05
GAR	chr1A_48682678	0.000629383
GAR	chr1A_48682701	0.000577683
GAR	chr1A_48682818	0.000577683
GAR	chr1A_48730496	0.000920371
GAR	chr1A_48730610	0.000979669
GAR	chr1A_48775501	0.000294552
GAR	chr1A_48775752	0.000433313
GAR	chr1A_48783210	0.000766605
GAR	chr1A_48783607	0.000196451
GAR	chr1A_48783609	0.000397688
GAR	chr1A_48784217	0.000614175
GAR	chr1A_48785571	0.000614175
GAR	chr1A_48785579	0.000963027
GAR	chr1A_48786008	0.000614175
GAR	chr1A_48832075	0.000822786
GAR	chr1A_48874386	0.000302972
GAR	chr1A_48978836	0.000724045
GAR	chr1A_48979497	0.000732479
GAR	chr1A_48999982	0.000921902
GAR	chr1A_49000082	0.000921902
GAR	chr1A_49000500	0.000224436
GAR	chr1A_49000824	0.000224436
GAR	chr1A_49000951	0.000224436
GAR	chr1A_49001074	0.000185005
GAR	chr1A_49003536	0.000812419
GAR	chr1A_49095740	0.000136635
GAR	chr1A_49095883	0.000218843
GAR	chr1A_49095912	0.000154461
GAR	chr1A_49096338	0.0001401
GAR	chr1A_49096400	0.000382928
GAR	chr1A_49097441	0.000114384
GAR	chr1A_49097469	0.000671002
GAR	chr1A_49097675	0.000157764
GAR	chr1A_49098763	0.000389014
GAR	chr1A_49098844	0.000141934
GAR	chr1A_49099181	0.000157764
GAR	chr1A_49099415	0.000406999
GAR	chr1A_49099421	0.000389014
GAR	chr1A_49099455	0.000428461
GAR	chr1A_49099484	0.000539433
GAR	chr1A_49099577	0.000201522
GAR	chr1A_49099873	0.000141934
GAR	chr1A_49254503	0.000251256
GAR	chr1A_76031114	5.56372e-05
GAR	chr1A_96471310	0.000226237
GAR	chr1A_97800822	0.000234983
GAR	chr1A_99017523	0.000125328
GAR	chr1A_99069325	0.000411426
GAR	chr1A_99138299	0.000540887
GAR	chr1A_99148008	0.000470756
GAR	chr1A_99148135	0.000470756
GAR	chr1A_100293004	0.000216213
GAR	chr1A_101377545	0.000750994
GAR	chr1A_101761474	0.000942916
GAR	chr1A_101764663	0.000903953
GAR	chr1A_101774422	0.000956608
GAR	chr1A_102161701	0.000851672
GAR	chr1A_102365173	0.000931222
GAR	chr1A_102365545	0.000989438
GAR	chr1A_102370423	0.000194428
GAR	chr1A_102381954	0.000984131
GAR	chr1A_103624255	0.000298728
GAR	chr1A_103625141	0.000779051
GAR	chr1A_167142964	0.000840113
GAR	chr1A_167214985	0.000844692
GAR	chr1A_167215306	0.000980327
GAR	chr1A_167215578	0.000980327
GAR	chr1A_167216833	0.000857598
GAR	chr1A_252320989	0.000574035
GAR	chr1A_298037397	0.000490907
GAR	chr1A_304047301	0.000632783
GAR	chr1A_344294441	0.000377619
GAR	chr1A_351340522	0.000549509
GAR	chr1A_354940945	7.67831e-05
GAR	chr1A_354949809	0.000936542
GAR	chr1A_354952385	0.000498634
GAR	chr1A_355333524	0.000468239
GAR	chr1A_355334633	9.95602e-05
GAR	chr1A_355340991	0.000412493
GAR	chr1A_360994768	0.000237324
GAR	chr1A_360994922	0.000237324
GAR	chr1A_361076126	0.00023119
GAR	chr1A_361076171	0.00023119
GAR	chr1A_361076198	0.00023119
GAR	chr1A_361175320	0.000725247
GAR	chr1A_361175681	0.000725247
GAR	chr1A_361175839	0.000917133
GAR	chr1A_361193079	0.000473217
GAR	chr1A_361193248	0.000473217
GAR	chr1A_361233854	0.000327388
GAR	chr1A_361234200	0.000748886
GAR	chr1A_361234535	0.000350505
GAR	chr1A_361265238	4.74557e-05
GAR	chr1A_361265331	0.00032076
GAR	chr1A_361265474	0.00032076
GAR	chr1A_361268401	0.000649718
GAR	chr1A_361268465	0.000863217
GAR	chr1A_361274139	0.000910084
GAR	chr1A_361274147	0.000144238
GAR	chr1A_361274196	0.000823607
GAR	chr1A_361274262	0.000823607
GAR	chr1A_361352095	0.000298066
GAR	chr1A_361360495	0.000137641
GAR	chr1A_361360757	0.000137641
GAR	chr1A_361360864	0.000137641
GAR	chr1A_361362186	0.000109699
GAR	chr1A_361362290	0.000137641
GAR	chr1A_361362300	0.000137641
GAR	chr1A_361362392	8.28803e-05
GAR	chr1A_363053034	0.000398054
GAR	chr1A_363054333	0.00061531
GAR	chr1A_363647592	0.000548628
GAR	chr1A_367027010	0.000870671
GAR	chr1A_367027053	0.000870671
GAR	chr1A_367105989	0.000173275
GAR	chr1A_387811952	7.42093e-05
GAR	chr1A_387812859	0.000126755
GAR	chr1A_387812974	8.86802e-05
GAR	chr1A_387813441	0.000346807
GAR	chr1A_387814020	0.000978653
GAR	chr1A_387814163	0.000686509
GAR	chr1A_387814464	9.54197e-05
GAR	chr1A_387814547	9.54197e-05
GAR	chr1A_387815044	0.000147727
GAR	chr1A_387815230	9.54197e-05
GAR	chr1A_387832677	0.000126004
GAR	chr1A_388159777	6.57399e-05
GAR	chr1A_389834155	0.000190261
GAR	chr1A_390092493	9.00145e-06
GAR	chr1A_390094537	1.52909e-05
GAR	chr1A_390102320	2.64512e-05
GAR	chr1A_390102937	0.000466483
GAR	chr1A_390103810	7.85719e-05
GAR	chr1A_390103838	6.83303e-05
GAR	chr1A_390701509	0.000310658
GAR	chr1A_390702813	0.000730062
GAR	chr1A_391240936	0.000338564
GAR	chr1A_391669510	0.000415415
GAR	chr1A_391846532	8.51449e-06
GAR	chr1A_391847139	1.52909e-05
GAR	chr1A_392046731	0.000119675
GAR	chr1A_399477886	0.000212752
GAR	chr1A_503324173	0.000349576
GAR	chr1A_503324238	0.000457876
GAR	chr1A_503324271	0.00034374
GAR	chr1A_503324730	0.0002495
GAR	chr1A_503324799	0.000372915
GAR	chr1A_503366745	0.000517279
GAR	chr1A_503367582	0.000384207
GAR	chr1A_530238008	0.000677019
GAR	chr1A_568724199	0.000862002
GAR	chr1A_584676523	0.00086854
GAR	chr1A_584679901	0.000860785
GAR	chr1A_584680197	0.000985327
GAR	chr1A_584680212	0.000985327
GAR	chr1A_584680579	0.00086239
GAR	chr1A_584706771	0.000651738
GAR	chr1A_584706804	0.000515118
GAR	chr1A_584707735	0.000659695
GAR	chr1A_584708098	0.000659695
GAR	chr1A_584751746	0.00047649
GAR	chr1A_584751978	0.00047649
GAR	chr1A_584752182	0.00047649
GAR	chr1A_584758299	0.00086854
GAR	chr1A_584810576	0.000758744
GAR	chr1B_38454577	2.01849e-05
GAR	chr1B_38584787	0.000351944
GAR	chr1B_38585370	0.000448462
GAR	chr1B_39070322	3.70815e-05
GAR	chr1B_39070469	0.000124193
GAR	chr1B_39070914	0.000504224
GAR	chr1B_39235606	0.000987298
GAR	chr1B_39298760	0.000574532
GAR	chr1B_39307070	0.000482019
GAR	chr1B_46688946	0.000220254
GAR	chr1B_56063263	0.00083726
GAR	chr1B_56063277	0.000895262
GAR	chr1B_354513178	0.000977082
GAR	chr1B_354545913	0.000325546
GAR	chr1B_354582072	0.000903229
GAR	chr1B_416635446	9.55262e-05
GAR	chr1B_416635584	0.000910961
GAR	chr1B_416765218	0.000317018
GAR	chr1B_416774474	0.000228772
GAR	chr1B_417422991	7.11038e-05
GAR	chr1B_417422993	4.77864e-05
GAR	chr1B_417424208	7.11038e-05
GAR	chr1B_417427945	1.57699e-05
GAR	chr1B_417428567	3.24146e-05
GAR	chr1B_418054212	9.1784e-05
GAR	chr1B_418169069	0.000661661
GAR	chr1B_449712473	0.000870815
GAR	chr1B_476073540	0.000357211
GAR	chr1B_483288433	7.83681e-07
GAR	chr1B_483591530	0.00016823
GAR	chr1B_483596267	1.21472e-05
GAR	chr1B_483961596	0.000287055
GAR	chr1B_484004749	1.30499e-05
GAR	chr1B_484295997	1.67502e-05
GAR	chr1B_484296005	5.59117e-05
GAR	chr1B_484361137	0.000215945
GAR	chr1B_484376325	5.94472e-05
GAR	chr1B_484452533	6.25221e-05
GAR	chr1B_484452695	5.46322e-05
GAR	chr1B_484452775	4.1279e-05
GAR	chr1B_484452784	3.8321e-05
GAR	chr1B_484453256	5.18988e-05
GAR	chr1B_484453304	6.18877e-06
GAR	chr1B_484453571	4.67989e-05
GAR	chr1B_484454345	4.84043e-05
GAR	chr1B_484467410	0.000132814
GAR	chr1B_484505110	0.000188069
GAR	chr1B_484693965	2.98902e-05
GAR	chr1B_484714307	5.56719e-05
GAR	chr1B_484714917	8.33221e-06
GAR	chr1B_484715121	3.16292e-05
GAR	chr1B_486157709	0.000239242
GAR	chr1B_486158044	0.00022707
GAR	chr1B_486299944	0.000300281
GAR	chr1B_486300019	0.000300281
GAR	chr1B_486300124	0.000300281
GAR	chr1B_486337767	0.000501815
GAR	chr1B_486337863	0.000138612
GAR	chr1B_486338001	0.000235483
GAR	chr1B_486338137	0.000418635
GAR	chr1B_486338223	9.8166e-05
GAR	chr1B_486338236	0.000210504
GAR	chr1B_486338352	6.93653e-05
GAR	chr1B_486338417	0.000117506
GAR	chr1B_486343664	0.00084562
GAR	chr1B_487389112	0.000867244
GAR	chr1B_488750617	0.000371837
GAR	chr1B_518182733	1.36841e-06
GAR	chr1B_518185413	2.31656e-06
GAR	chr1B_518186131	0.000133721
GAR	chr1B_518186305	0.000133721
GAR	chr1B_518186605	0.000116959
GAR	chr1B_518186811	2.02704e-06
GAR	chr1B_518186871	0.000116959
GAR	chr1B_518187146	2.02704e-06
GAR	chr1B_518187372	0.00015245
GAR	chr1B_518187454	0.000116959
GAR	chr1B_518187539	0.000116959
GAR	chr1B_518188067	0.000164673
GAR	chr1B_518188114	0.000678644
GAR	chr1B_518912418	0.000352382
GAR	chr1B_518914698	0.000297272
GAR	chr1B_520787579	0.000658193
GAR	chr1B_522836416	0.000693712
GAR	chr1B_523142454	0.000945724
GAR	chr1B_523142671	0.000734373
GAR	chr1B_523142675	0.000734373
GAR	chr1B_523385707	0.000981253
GAR	chr1B_526279058	0.000766075
GAR	chr1B_526279065	0.000766075
GAR	chr1B_539122502	0.000276676
GAR	chr1B_539444164	0.000477976
GAR	chr1B_539555647	2.98946e-05
GAR	chr1B_539564335	0.000341235
GAR	chr1B_539566082	0.000143877
GAR	chr1B_539568024	7.0815e-05
GAR	chr1B_539570896	0.000200296
GAR	chr1B_539571200	0.000174973
GAR	chr1B_539586528	0.000115778
GAR	chr1B_539587432	0.000388969
GAR	chr1B_539587828	0.000100342
GAR	chr1B_539588074	0.000138632
GAR	chr1B_539588233	3.44059e-05
GAR	chr1B_539588263	3.44059e-05
GAR	chr1B_539642455	0.000215418
GAR	chr1B_539642532	0.000259822
GAR	chr1B_539642732	0.000521231
GAR	chr1B_539643073	0.000215418
GAR	chr1B_539643158	0.000215418
GAR	chr1B_539643466	0.000437751
GAR	chr1B_539643642	0.000350749
GAR	chr1B_539664033	0.000218599
GAR	chr1B_539664236	0.000212301
GAR	chr1B_539664939	0.00023464
GAR	chr1B_539665091	0.000195452
GAR	chr1B_539665182	0.000195452
GAR	chr1B_539944723	0.000460215
GAR	chr1B_539948323	0.000599492
GAR	chr1B_539948362	0.0009889
GAR	chr1B_540317427	5.54217e-05
GAR	chr1B_540318024	4.32048e-05
GAR	chr1B_540334275	0.00033707
GAR	chr1B_540346406	9.60148e-05
GAR	chr1B_540346553	0.000107797
GAR	chr1B_540346574	8.33222e-05
GAR	chr1B_540346587	8.33222e-05
GAR	chr1B_540346589	6.73468e-05
GAR	chr1B_540346680	0.000735803
GAR	chr1B_540346920	8.89413e-05
GAR	chr1B_540347083	0.000880457
GAR	chr1B_540358521	3.61462e-05
GAR	chr1B_540358571	0.000559174
GAR	chr1B_540358900	0.000880457
GAR	chr1B_540359042	4.82252e-05
GAR	chr1B_540359127	0.000513788
GAR	chr1B_540359231	0.000804726
GAR	chr1B_540360167	4.83449e-05
GAR	chr1B_540360445	0.000300647
GAR	chr1B_540732783	0.000721168
GAR	chr1B_543889805	0.000512569
GAR	chr1B_544129959	0.000430416
GAR	chr1B_544129998	0.000290901
GAR	chr1B_544130051	0.000210196
GAR	chr1B_544130153	0.000290901
GAR	chr1B_544130172	0.000290901
GAR	chr1B_544130232	0.000225429
GAR	chr1B_544132366	0.000117591
GAR	chr1B_544132390	0.000223747
GAR	chr1B_544142901	0.000654408
GAR	chr1B_561151667	0.000963933
GAR	chr1B_613323162	0.000551976
GAR	chr1B_613325117	0.000551976
GAR	chr1B_645085191	0.000152525
GAR	chr1B_652457039	0.000810545
GAR	chr1B_652457616	0.000836057
GAR	chr1B_657505545	4.83559e-05
GAR	chr1B_667221931	0.000223469
GAR	chr1B_667222222	0.000223469
GAR	chr1B_667222368	0.000223469
GAR	chr1B_682472758	0.000889295
GAR	chr1B_682472763	0.000429783
GAR	chr1B_682472782	0.000846741
GAR	chr1B_682472842	0.000846741
GAR	chr1B_682485459	0.000208211
GAR	chr1B_683036289	0.000346243
GAR	chr1B_683036333	0.000346243
GAR	chr1B_683036661	0.000413784
GAR	chr1B_683036667	0.000413784
GAR	chr1B_683036672	0.000413784
GAR	chr1B_683036762	0.000245757
GAR	chr1B_683036796	0.000245757
GAR	chr1B_683036959	0.000198938
GAR	chr1B_683037152	0.000198938
GAR	chr1B_683042240	0.000155563
GAR	chr1B_683042257	0.000533308
GAR	chr1B_683042327	0.000533308
GAR	chr1B_683042343	0.000533308
GAR	chr1B_683042399	0.000216063
GAR	chr1B_683042442	0.00071108
GAR	chr1B_683042453	0.00071108
GAR	chr1B_683042476	0.00071108
GAR	chr1B_683042487	0.00071108
GAR	chr1B_683042493	0.000698082
GAR	chr1B_683042537	0.000698082
GAR	chr1B_683042575	0.000899684
GAR	chr1B_683042806	0.000124755
GAR	chr1B_683042815	0.000685205
GAR	chr1B_683042858	0.000561383
GAR	chr1B_683042888	0.000561383
GAR	chr1B_683042907	0.000771257
GAR	chr1B_683042923	0.000771257
GAR	chr1B_683042930	0.000771257
GAR	chr1B_683043306	0.000640695
GAR	chr1B_683043459	6.31848e-05
GAR	chr1B_683043598	0.000295495
GAR	chr1B_683043825	0.000580741
GAR	chr1B_683043900	0.000679074
GAR	chr1B_683043920	0.000679074
GAR	chr1B_683044104	0.000362466
GAR	chr1B_683044113	0.000362466
GAR	chr1B_683044166	0.000119444
GAR	chr1B_683044272	0.000227833
GAR	chr1B_683044303	0.000362466
GAR	chr1B_683044356	0.000119444
GAR	chr1B_683124872	0.000228433
GAR	chr1B_683128343	0.00012214
GAR	chr1B_683128357	0.00012214
GAR	chr1B_683128382	0.000690703
GAR	chr1B_683128458	0.000193012
GAR	chr1B_683213156	0.000571608
GAR	chr1B_683219020	0.000554233
GAR	chr1B_683219034	0.000554233
GAR	chr1B_683221516	0.000554233
GAR	chr1B_683222890	0.000835914
GAR	chr1B_683222945	0.000554233
GAR	chr1B_683225111	0.000836563
GAR	chr1B_683225261	0.000836563
GAR	chr1B_683225307	0.000836563
GAR	chr1B_683225523	0.000631852
GAR	chr1B_683235288	0.000871158
GAR	chr1B_683235782	0.000730075
GAR	chr1B_683266424	0.000447101
GAR	chr1B_683266600	0.000528873
GAR	chr1B_683266674	0.000214725
GAR	chr1B_683266776	0.000608157
GAR	chr1B_687797890	0.000910792
GAR	chr1D_9311473	0.00010416
GAR	chr1D_9389292	6.78689e-05
GAR	chr1D_9435402	5.92623e-05
GAR	chr1D_9437639	5.92623e-05
GAR	chr1D_9438552	6.935e-05
GAR	chr1D_9439018	6.935e-05
GAR	chr1D_9439265	0.000581368
GAR	chr1D_9439298	0.000581368
GAR	chr1D_10157593	6.73897e-05
GAR	chr1D_10158166	0.000205449
GAR	chr1D_10187694	5.69735e-05
GAR	chr1D_10187820	5.70963e-05
GAR	chr1D_10217789	0.000797368
GAR	chr1D_10279393	0.000767029
GAR	chr1D_96702813	0.000604483
GAR	chr1D_474144140	0.000673823
GAR	chr1D_474144196	0.000673823
GAR	chr1D_474144211	0.000673823
GAR	chr1D_474144267	0.000673823
GAR	chr1D_474144268	0.000673823
GAR	chr1D_474144285	0.000673823
GAR	chr1D_484108163	1.4116e-07
GAR	chr2A_8042185	0.000454612
GAR	chr2A_8042516	0.000554774
GAR	chr2A_8415731	8.73785e-05
GAR	chr2A_8415797	8.73785e-05
GAR	chr2A_8415832	8.73785e-05
GAR	chr2A_8415903	8.73785e-05
GAR	chr2A_40641494	0.000985259
GAR	chr2A_42334198	0.000396179
GAR	chr2A_42402263	0.000641928
GAR	chr2A_49164995	0.000794869
GAR	chr2A_49170092	0.000794869
GAR	chr2A_49170157	0.000794869
GAR	chr2A_49170358	0.000756583
GAR	chr2A_49170363	0.000756583
GAR	chr2A_49170760	0.000794869
GAR	chr2A_49170998	0.000794869
GAR	chr2A_49176264	0.000600016
GAR	chr2A_49176324	0.000514754
GAR	chr2A_49176723	0.000545835
GAR	chr2A_52578112	3.66149e-05
GAR	chr2A_52578517	3.66149e-05
GAR	chr2A_52579053	3.66149e-05
GAR	chr2A_52579610	3.66149e-05
GAR	chr2A_70704351	0.00094176
GAR	chr2A_70704558	0.000459292
GAR	chr2A_70704720	0.000459292
GAR	chr2A_70705031	0.000452169
GAR	chr2A_70705580	0.000326296
GAR	chr2A_70705615	0.000326296
GAR	chr2A_70705774	0.000327379
GAR	chr2A_70707684	0.000418176
GAR	chr2A_70707727	0.000418176
GAR	chr2A_70708158	0.000337783
GAR	chr2A_70708718	0.000594592
GAR	chr2A_70708815	0.000433625
GAR	chr2A_70884482	0.000925498
GAR	chr2A_70889901	0.000447267
GAR	chr2A_70890206	0.000729846
GAR	chr2A_70919815	0.000934669
GAR	chr2A_70919953	0.000364601
GAR	chr2A_70920152	0.000574681
GAR	chr2A_70921808	0.000468743
GAR	chr2A_70922092	0.000500058
GAR	chr2A_70922172	0.000443086
GAR	chr2A_70922348	0.000196768
GAR	chr2A_70922408	0.000364786
GAR	chr2A_70922656	0.000574625
GAR	chr2A_70922700	0.00045513
GAR	chr2A_70922996	0.000551665
GAR	chr2A_77963267	0.000407637
GAR	chr2A_84541333	0.000725513
GAR	chr2A_84541625	0.000501691
GAR	chr2A_84542052	0.00040841
GAR	chr2A_84542111	0.000550568
GAR	chr2A_84542933	0.000545204
GAR	chr2A_84543071	0.000581056
GAR	chr2A_84549296	0.000748502
GAR	chr2A_84552420	0.000684062
GAR	chr2A_84606423	0.000793932
GAR	chr2A_84828744	0.000371039
GAR	chr2A_84828831	0.00040692
GAR	chr2A_84944793	0.000306817
GAR	chr2A_84945705	9.14822e-05
GAR	chr2A_84957118	0.000325992
GAR	chr2A_84957191	0.000325992
GAR	chr2A_84957696	7.68238e-05
GAR	chr2A_84979821	0.000233027
GAR	chr2A_85291161	0.000739314
GAR	chr2A_85588507	6.54986e-05
GAR	chr2A_85588882	4.41766e-05
GAR	chr2A_85589158	0.000256826
GAR	chr2A_85592645	0.00017232
GAR	chr2A_85592755	2.35613e-05
GAR	chr2A_85593986	0.000168357
GAR	chr2A_85594014	2.42813e-05
GAR	chr2A_85605752	4.45815e-05
GAR	chr2A_85610643	8.81337e-05
GAR	chr2A_86052726	2.53859e-05
GAR	chr2A_86063735	0.000299993
GAR	chr2A_86063769	0.000551872
GAR	chr2A_86271642	0.000121801
GAR	chr2A_86273878	8.84893e-05
GAR	chr2A_86313910	0.000133583
GAR	chr2A_86378828	0.000161004
GAR	chr2A_86910090	0.000719495
GAR	chr2A_86910468	0.000733296
GAR	chr2A_87459762	0.000490723
GAR	chr2A_87460105	0.000263786
GAR	chr2A_87541499	0.000130431
GAR	chr2A_87542388	0.000265491
GAR	chr2A_87697394	0.00046526
GAR	chr2A_95160244	0.000877676
GAR	chr2A_95272493	0.000930078
GAR	chr2A_95610626	0.000833412
GAR	chr2A_95610640	0.000833412
GAR	chr2A_95610849	0.000605487
GAR	chr2A_95610854	0.000605487
GAR	chr2A_100126763	0.000948117
GAR	chr2A_100129893	0.000130502
GAR	chr2A_100189843	0.000461346
GAR	chr2A_100189951	5.45216e-05
GAR	chr2A_100190024	0.000636788
GAR	chr2A_100190116	0.000706337
GAR	chr2A_100190147	0.000706337
GAR	chr2A_100191204	0.000829845
GAR	chr2A_100191278	0.000704195
GAR	chr2A_100191314	0.000536054
GAR	chr2A_100540121	0.000585009
GAR	chr2A_100633514	0.00046428
GAR	chr2A_101902953	6.16837e-05
GAR	chr2A_101903189	0.000188682
GAR	chr2A_101903548	0.000337244
GAR	chr2A_101905399	0.000436718
GAR	chr2A_101912248	5.25229e-05
GAR	chr2A_101915197	0.00069339
GAR	chr2A_101915308	7.99649e-05
GAR	chr2A_101915442	4.74768e-05
GAR	chr2A_101915740	0.000244578
GAR	chr2A_101916032	0.000186714
GAR	chr2A_101916087	0.000151443
GAR	chr2A_101916266	1.16961e-05
GAR	chr2A_101916287	1.16961e-05
GAR	chr2A_101916389	1.11956e-05
GAR	chr2A_101916510	1.11956e-05
GAR	chr2A_101916518	0.000129824
GAR	chr2A_101916606	0.000135664
GAR	chr2A_101916622	0.000135664
GAR	chr2A_101990368	3.01451e-05
GAR	chr2A_101990407	0.000160985
GAR	chr2A_101990418	2.3104e-05
GAR	chr2A_101990949	9.26443e-05
GAR	chr2A_101991077	0.00012766
GAR	chr2A_101991207	3.89671e-05
GAR	chr2A_101991244	0.000400792
GAR	chr2A_101991461	3.39612e-05
GAR	chr2A_101991576	2.98895e-05
GAR	chr2A_101991769	0.000384062
GAR	chr2A_101991800	0.000178426
GAR	chr2A_101991880	4.93613e-05
GAR	chr2A_101991959	0.000384062
GAR	chr2A_101992365	4.91987e-05
GAR	chr2A_101993513	0.000132509
GAR	chr2A_101994229	0.000286492
GAR	chr2A_101998051	0.000544801
GAR	chr2A_101998565	0.000413068
GAR	chr2A_101998702	8.04054e-05
GAR	chr2A_101998860	0.000190823
GAR	chr2A_101998966	0.000366262
GAR	chr2A_101999112	7.9658e-05
GAR	chr2A_103719437	0.000829338
GAR	chr2A_103894903	0.000838611
GAR	chr2A_103895065	0.000368923
GAR	chr2A_103895214	0.000901857
GAR	chr2A_118395789	0.000615232
GAR	chr2A_118446662	0.000564119
GAR	chr2A_118446792	1.33577e-05
GAR	chr2A_140631961	0.000984134
GAR	chr2A_140631964	0.000984134
GAR	chr2A_141166682	0.000820541
GAR	chr2A_141166911	0.000581526
GAR	chr2A_141258523	7.5163e-05
GAR	chr2A_150914953	0.000718523
GAR	chr2A_154410719	0.000130931
GAR	chr2A_154415628	0.000323596
GAR	chr2A_154419653	4.71452e-05
GAR	chr2A_154420349	4.71452e-05
GAR	chr2A_178472434	0.000529172
GAR	chr2A_178472510	0.000109554
GAR	chr2A_179812285	0.000563197
GAR	chr2A_179817203	0.000577138
GAR	chr2A_179818113	0.000529172
GAR	chr2A_182146095	0.000177222
GAR	chr2A_182146365	0.00016699
GAR	chr2A_182149040	0.000177222
GAR	chr2A_182298883	5.53927e-05
GAR	chr2A_182299965	0.000177222
GAR	chr2A_182300100	0.000151068
GAR	chr2A_182300384	0.000151068
GAR	chr2A_182300548	0.000151068
GAR	chr2A_182301766	0.000239281
GAR	chr2A_182301925	0.000151068
GAR	chr2A_182302093	0.000177222
GAR	chr2A_182302407	0.000315063
GAR	chr2A_182302745	0.000151068
GAR	chr2A_182303099	0.000151068
GAR	chr2A_182303494	0.000104417
GAR	chr2A_182303670	0.000209674
GAR	chr2A_182304763	0.000297873
GAR	chr2A_182304778	0.000235658
GAR	chr2A_182304923	0.000235658
GAR	chr2A_182305625	0.000197168
GAR	chr2A_182305627	0.000197168
GAR	chr2A_182306051	0.000260054
GAR	chr2A_182306290	0.000318395
GAR	chr2A_182306360	0.000429991
GAR	chr2A_182306422	0.000429991
GAR	chr2A_182306464	0.000437723
GAR	chr2A_182309975	0.000201087
GAR	chr2A_182310227	0.000138957
GAR	chr2A_182311135	0.000332659
GAR	chr2A_182314069	0.000231574
GAR	chr2A_182314170	0.000227945
GAR	chr2A_182314430	0.000223982
GAR	chr2A_182314554	0.000273339
GAR	chr2A_187944311	0.000516389
GAR	chr2A_187944687	0.000516389
GAR	chr2A_187945020	0.000464784
GAR	chr2A_187945261	0.000611697
GAR	chr2A_187945273	0.000611697
GAR	chr2A_187945816	0.000602596
GAR	chr2A_187945992	0.000602596
GAR	chr2A_187946204	0.000602596
GAR	chr2A_187946445	0.000749485
GAR	chr2A_187947148	0.000602596
GAR	chr2A_187947505	0.000602596
GAR	chr2A_187947808	0.000602596
GAR	chr2A_187948109	0.000723073
GAR	chr2A_187948265	0.000764593
GAR	chr2A_191878516	9.76309e-05
GAR	chr2A_191878614	0.000182212
GAR	chr2A_191879595	0.000182212
GAR	chr2A_191879607	0.000182212
GAR	chr2A_191880015	0.000182212
GAR	chr2A_191880163	0.000182212
GAR	chr2A_191881183	0.000177222
GAR	chr2A_191882074	0.000189533
GAR	chr2A_191882119	0.000155936
GAR	chr2A_191882193	0.000219965
GAR	chr2A_191899678	0.000212514
GAR	chr2A_192064315	0.000422552
GAR	chr2A_192064540	0.000422552
GAR	chr2A_192064542	0.000422552
GAR	chr2A_192064668	0.00046428
GAR	chr2A_192064690	0.00046428
GAR	chr2A_192064697	0.00046428
GAR	chr2A_192064728	0.00046428
GAR	chr2A_192064740	0.000207945
GAR	chr2A_192064836	0.00046428
GAR	chr2A_192066190	0.000432716
GAR	chr2A_192066231	0.000463421
GAR	chr2A_192066270	0.000369585
GAR	chr2A_192066294	0.000369585
GAR	chr2A_192066390	0.00033364
GAR	chr2A_192066722	0.000432716
GAR	chr2A_192066926	0.000564824
GAR	chr2A_192067447	0.00034887
GAR	chr2A_192067493	0.000313654
GAR	chr2A_192067542	0.000370344
GAR	chr2A_192067736	0.000402108
GAR	chr2A_192067848	0.000598212
GAR	chr2A_192067894	0.000539743
GAR	chr2A_192068034	0.000539743
GAR	chr2A_192070052	0.000613922
GAR	chr2A_192214062	0.000326455
GAR	chr2A_192214109	0.000350081
GAR	chr2A_192214739	0.000265247
GAR	chr2A_192214829	0.000192042
GAR	chr2A_192215244	0.000219429
GAR	chr2A_192215280	0.000254228
GAR	chr2A_192215343	0.000254228
GAR	chr2A_192215360	0.000241557
GAR	chr2A_192215588	0.000254228
GAR	chr2A_192215643	0.000254228
GAR	chr2A_192215854	0.00017245
GAR	chr2A_192215859	0.000148012
GAR	chr2A_192215964	0.000148012
GAR	chr2A_192216277	0.000432532
GAR	chr2A_192218890	0.000289604
GAR	chr2A_192218900	0.000289604
GAR	chr2A_192218964	0.000252314
GAR	chr2A_192219396	0.000488956
GAR	chr2A_192219434	0.000555885
GAR	chr2A_192219444	0.000454293
GAR	chr2A_192219569	0.000410743
GAR	chr2A_192219778	0.000410743
GAR	chr2A_192219802	0.000410743
GAR	chr2A_192219803	0.000410743
GAR	chr2A_192507769	0.000138847
GAR	chr2A_192509943	0.00080104
GAR	chr2A_192512393	8.14005e-05
GAR	chr2A_192512876	8.14005e-05
GAR	chr2A_192513741	9.24821e-05
GAR	chr2A_193727754	0.000982447
GAR	chr2A_193727976	0.000620543
GAR	chr2A_193729053	0.000625503
GAR	chr2A_193729502	0.000486507
GAR	chr2A_193731389	0.000486507
GAR	chr2A_193731444	0.000486507
GAR	chr2A_193731849	0.000809231
GAR	chr2A_193732191	0.000486507
GAR	chr2A_193732765	0.000486507
GAR	chr2A_193733025	0.000486507
GAR	chr2A_193733588	0.000461184
GAR	chr2A_193734262	0.000660664
GAR	chr2A_193777988	0.000489872
GAR	chr2A_193778002	0.000489872
GAR	chr2A_193778081	0.000575853
GAR	chr2A_193778271	0.000807316
GAR	chr2A_193778294	0.000458361
GAR	chr2A_193778336	0.000521013
GAR	chr2A_193778417	0.00098746
GAR	chr2A_193778459	0.000881621
GAR	chr2A_193778541	0.000853386
GAR	chr2A_193778662	0.000984053
GAR	chr2A_193778672	0.00086539
GAR	chr2A_193778872	0.000716893
GAR	chr2A_193778916	0.000632073
GAR	chr2A_193778957	0.000723846
GAR	chr2A_199582669	0.000621838
GAR	chr2A_199586348	0.000258904
GAR	chr2A_199587182	0.000614982
GAR	chr2A_205011763	0.000109396
GAR	chr2A_205200996	0.000423472
GAR	chr2A_208104063	0.000665068
GAR	chr2A_208104095	0.000869864
GAR	chr2A_208104394	0.000600877
GAR	chr2A_208105154	0.000359293
GAR	chr2A_208105551	0.00063706
GAR	chr2A_208105570	0.00063706
GAR	chr2A_208105686	0.000600877
GAR	chr2A_208105796	0.000534068
GAR	chr2A_208106194	0.000405453
GAR	chr2A_208106744	0.000406054
GAR	chr2A_210463727	0.000309281
GAR	chr2A_210463774	0.000309281
GAR	chr2A_210463825	0.000309281
GAR	chr2A_210463964	0.000309281
GAR	chr2A_210463976	0.000309281
GAR	chr2A_210464086	0.000434953
GAR	chr2A_210464170	0.000419768
GAR	chr2A_210464326	0.000434953
GAR	chr2A_210464485	0.000434953
GAR	chr2A_210464658	0.000473073
GAR	chr2A_210464680	0.000473073
GAR	chr2A_210465106	0.000434953
GAR	chr2A_210465107	0.000779424
GAR	chr2A_210465173	0.000434953
GAR	chr2A_210465200	0.000434953
GAR	chr2A_210465258	0.000404787
GAR	chr2A_210466431	0.000606483
GAR	chr2A_210468344	0.000750883
GAR	chr2A_210470126	0.00060738
GAR	chr2A_210470326	0.000689899
GAR	chr2A_210749953	0.000827402
GAR	chr2A_211300003	0.000779852
GAR	chr2A_211480541	0.000657999
GAR	chr2A_211480603	0.000657999
GAR	chr2A_211480734	0.000657999
GAR	chr2A_211693136	4.8802e-05
GAR	chr2A_211693137	4.8802e-05
GAR	chr2A_211693251	7.07171e-05
GAR	chr2A_211696514	7.16725e-05
GAR	chr2A_211696969	6.747e-05
GAR	chr2A_211697110	6.747e-05
GAR	chr2A_211711063	5.9527e-05
GAR	chr2A_211711115	5.9527e-05
GAR	chr2A_211711304	7.89646e-05
GAR	chr2A_211904319	0.000100981
GAR	chr2A_211904334	0.000100981
GAR	chr2A_211904429	0.000100981
GAR	chr2A_211904560	0.000100981
GAR	chr2A_211904863	0.000111468
GAR	chr2A_211905497	0.000104941
GAR	chr2A_211905609	0.000119599
GAR	chr2A_211905674	0.000113204
GAR	chr2A_211911743	0.000492135
GAR	chr2A_212633852	0.000352766
GAR	chr2A_212633931	0.000714397
GAR	chr2A_212633957	0.000352766
GAR	chr2A_212634205	0.000463169
GAR	chr2A_212634470	0.000615001
GAR	chr2A_212634876	0.000862751
GAR	chr2A_212635296	0.000665547
GAR	chr2A_212636415	0.00050162
GAR	chr2A_212636486	0.000527107
GAR	chr2A_212637430	0.000304275
GAR	chr2A_212637596	0.000465154
GAR	chr2A_212638262	0.000304275
GAR	chr2A_212641704	0.000176225
GAR	chr2A_212641750	0.000176225
GAR	chr2A_212642208	0.000300428
GAR	chr2A_212642261	0.000132819
GAR	chr2A_212901267	0.000306372
GAR	chr2A_212901809	0.000614747
GAR	chr2A_214713309	0.000169818
GAR	chr2A_214713526	0.000169818
GAR	chr2A_214713831	0.000169818
GAR	chr2A_214714043	0.000169818
GAR	chr2A_214717258	0.000138824
GAR	chr2A_214717342	0.000138824
GAR	chr2A_214717427	9.11318e-05
GAR	chr2A_214717670	0.000138824
GAR	chr2A_214719730	2.11116e-05
GAR	chr2A_214729139	0.000579606
GAR	chr2A_214729216	1.44917e-05
GAR	chr2A_214729245	0.000579606
GAR	chr2A_214729372	0.000579606
GAR	chr2A_214740938	0.00053956
GAR	chr2A_214898260	0.0008374
GAR	chr2A_214899983	0.000153871
GAR	chr2A_214903996	9.33157e-05
GAR	chr2A_214904086	0.00014326
GAR	chr2A_214904227	0.00014326
GAR	chr2A_214911729	0.000895747
GAR	chr2A_222594245	0.000614747
GAR	chr2A_222594868	0.000306372
GAR	chr2A_222595233	0.00041382
GAR	chr2A_222596108	0.000241055
GAR	chr2A_222596421	0.000241055
GAR	chr2A_222596777	0.000492135
GAR	chr2A_222601247	0.000854048
GAR	chr2A_222668452	0.000973913
GAR	chr2A_228854604	0.000297313
GAR	chr2A_233470737	0.000295523
GAR	chr2A_233470772	0.000417828
GAR	chr2A_238000152	0.000969487
GAR	chr2A_238002771	0.000614747
GAR	chr2A_238024130	0.00045902
GAR	chr2A_241972800	0.000293065
GAR	chr2A_241972802	0.000293065
GAR	chr2A_241972806	0.000293065
GAR	chr2A_241973753	0.000224254
GAR	chr2A_246725152	0.000969912
GAR	chr2A_247233963	0.000782632
GAR	chr2A_250829281	0.000306372
GAR	chr2A_250831237	0.000428239
GAR	chr2A_252086845	0.000672743
GAR	chr2A_252087648	0.000301423
GAR	chr2A_252093351	0.00018789
GAR	chr2A_252094021	0.000306372
GAR	chr2A_256213391	0.000410594
GAR	chr2A_256213502	0.000410594
GAR	chr2A_256213789	0.000410594
GAR	chr2A_256215142	0.000827402
GAR	chr2A_257852735	0.000830319
GAR	chr2A_257854492	0.00022914
GAR	chr2A_257854704	0.000174211
GAR	chr2A_257854719	0.000936735
GAR	chr2A_257854792	0.000235813
GAR	chr2A_262129643	0.000882741
GAR	chr2A_262571157	0.000687525
GAR	chr2A_262571544	0.000783712
GAR	chr2A_262572591	0.000783712
GAR	chr2A_262572596	0.000783712
GAR	chr2A_262572636	0.000783712
GAR	chr2A_262580892	0.000306372
GAR	chr2A_275929536	0.000306372
GAR	chr2A_275932973	0.000816775
GAR	chr2A_276257789	0.000129098
GAR	chr2A_276258496	0.000476991
GAR	chr2A_276258737	0.000931035
GAR	chr2A_276276570	0.000306372
GAR	chr2A_276387848	0.000306372
GAR	chr2A_280533525	0.00029533
GAR	chr2A_281117063	0.000489572
GAR	chr2A_281118114	2.85905e-05
GAR	chr2A_281756733	0.000306372
GAR	chr2A_283945136	0.000827402
GAR	chr2A_284611656	0.000532509
GAR	chr2A_284614994	0.000923899
GAR	chr2A_286596920	0.000614747
GAR	chr2A_286598823	0.000462016
GAR	chr2A_289759383	0.000306372
GAR	chr2A_293152431	0.000614747
GAR	chr2A_293153220	0.000729328
GAR	chr2A_293891183	0.000329485
GAR	chr2A_293892029	0.000838437
GAR	chr2A_293892280	0.000816775
GAR	chr2A_293892950	0.000662367
GAR	chr2A_293894013	0.000838437
GAR	chr2A_293967632	0.000655539
GAR	chr2A_299779005	0.000614747
GAR	chr2A_303730717	0.00018789
GAR	chr2A_303743146	0.000614747
GAR	chr2A_309687710	7.19049e-05
GAR	chr2A_309689202	7.11671e-05
GAR	chr2A_309689406	0.000380484
GAR	chr2A_309689436	0.000241055
GAR	chr2A_309691530	0.00029422
GAR	chr2A_309692262	8.2778e-05
GAR	chr2A_313770444	0.000306372
GAR	chr2A_319013245	0.000850647
GAR	chr2A_319013283	0.000850647
GAR	chr2A_319013441	0.000790885
GAR	chr2A_319019034	0.000568459
GAR	chr2A_319019266	0.000615109
GAR	chr2A_319019277	0.000603061
GAR	chr2A_319019388	0.000869173
GAR	chr2A_319019438	0.000882301
GAR	chr2A_319019607	0.000850637
GAR	chr2A_319019639	0.000850637
GAR	chr2A_319019781	0.000850637
GAR	chr2A_319042401	0.000152572
GAR	chr2A_321159291	0.000800035
GAR	chr2A_323528637	0.000306372
GAR	chr2A_323528729	0.000306372
GAR	chr2A_323529519	0.000306372
GAR	chr2A_323531215	0.000135295
GAR	chr2A_323532082	0.000113726
GAR	chr2A_323532130	0.000113726
GAR	chr2A_324169611	8.21684e-05
GAR	chr2A_324285645	0.000878576
GAR	chr2A_324285875	0.00086333
GAR	chr2A_324286345	0.00086333
GAR	chr2A_324291274	0.00020398
GAR	chr2A_324292455	0.000614747
GAR	chr2A_324293793	0.000614747
GAR	chr2A_324299235	0.000228268
GAR	chr2A_324299681	0.000281074
GAR	chr2A_324300881	0.000258721
GAR	chr2A_324300991	0.000195749
GAR	chr2A_324301307	0.000262729
GAR	chr2A_324332974	0.000240784
GAR	chr2A_324333103	0.000331589
GAR	chr2A_324635153	0.000241143
GAR	chr2A_334598615	0.000238074
GAR	chr2A_334598779	0.000266477
GAR	chr2A_334598854	0.000266477
GAR	chr2A_334599017	0.000342651
GAR	chr2A_334599381	0.000412838
GAR	chr2A_334599390	0.000362842
GAR	chr2A_334599887	0.000362842
GAR	chr2A_334602642	0.000367015
GAR	chr2A_334882528	0.00012651
GAR	chr2A_334892970	0.000545962
GAR	chr2A_334893009	0.000712023
GAR	chr2A_334893067	0.000475098
GAR	chr2A_334893159	0.000315746
GAR	chr2A_334905590	0.000241077
GAR	chr2A_334905842	0.000241077
GAR	chr2A_334905913	0.000241077
GAR	chr2A_334906064	0.0003073
GAR	chr2A_334906362	0.000241077
GAR	chr2A_334906438	0.000241077
GAR	chr2A_334907164	0.00024198
GAR	chr2A_334907328	0.000241077
GAR	chr2A_334907365	0.000241077
GAR	chr2A_334907613	0.000241077
GAR	chr2A_335391263	0.000522788
GAR	chr2A_335391700	0.000437233
GAR	chr2A_335391927	0.000361366
GAR	chr2A_335392217	0.000462415
GAR	chr2A_335392308	0.000391671
GAR	chr2A_335392584	0.000312986
GAR	chr2A_335392896	0.000312986
GAR	chr2A_335393143	0.000307812
GAR	chr2A_337543407	0.00054888
GAR	chr2A_337668030	0.000719036
GAR	chr2A_337669742	0.000719036
GAR	chr2A_337671368	0.000719036
GAR	chr2A_337672121	0.000719036
GAR	chr2A_337672317	0.000541
GAR	chr2A_338515513	0.000841809
GAR	chr2A_338515600	0.000841809
GAR	chr2A_338516083	0.000676112
GAR	chr2A_338516504	0.000992689
GAR	chr2A_340725745	0.000121583
GAR	chr2A_340725776	9.73088e-05
GAR	chr2A_340726200	0.000121943
GAR	chr2A_340726303	0.00015835
GAR	chr2A_340727409	0.000136615
GAR	chr2A_341920429	0.000212543
GAR	chr2A_341920438	0.000245018
GAR	chr2A_341920558	0.000245018
GAR	chr2A_341920794	0.000222106
GAR	chr2A_341921066	0.000208232
GAR	chr2A_341922169	0.000254183
GAR	chr2A_341922247	0.000254183
GAR	chr2A_341929661	0.000581756
GAR	chr2A_341931223	0.000191828
GAR	chr2A_341935129	0.000198685
GAR	chr2A_341935175	0.000198685
GAR	chr2A_341935395	0.000193105
GAR	chr2A_341935496	0.00021068
GAR	chr2A_341935659	0.00021068
GAR	chr2A_341935718	0.000193105
GAR	chr2A_341936185	0.000193105
GAR	chr2A_341936546	0.000167286
GAR	chr2A_341936593	0.000176033
GAR	chr2A_341936720	0.000176033
GAR	chr2A_341936724	0.000176033
GAR	chr2A_341936923	0.000211879
GAR	chr2A_342546484	0.000191929
GAR	chr2A_342547028	0.000152575
GAR	chr2A_342547731	0.000167341
GAR	chr2A_342547744	0.000751755
GAR	chr2A_342548035	0.000193105
GAR	chr2A_342548246	0.000167602
GAR	chr2A_342548294	0.000167602
GAR	chr2A_342549081	0.000212748
GAR	chr2A_342549286	0.000434527
GAR	chr2A_342549530	0.000279478
GAR	chr2A_342649994	0.000324848
GAR	chr2A_343416510	0.00053857
GAR	chr2A_343416793	0.00053857
GAR	chr2A_343417044	0.00053857
GAR	chr2A_343417207	0.000938337
GAR	chr2A_343417495	0.00053857
GAR	chr2A_343417739	0.000536951
GAR	chr2A_343438980	0.000948817
GAR	chr2A_343886230	0.000639681
GAR	chr2A_343886330	0.000610913
GAR	chr2A_343886547	0.000816775
GAR	chr2A_346206481	0.000827402
GAR	chr2A_346211396	0.00060738
GAR	chr2A_349720309	0.000902335
GAR	chr2A_349721164	0.000827402
GAR	chr2A_349722989	0.000514048
GAR	chr2A_349726061	0.000614747
GAR	chr2A_349749817	0.000938363
GAR	chr2A_349750087	0.000938363
GAR	chr2A_350401415	0.000224254
GAR	chr2A_350408621	0.000725753
GAR	chr2A_350408763	0.000725753
GAR	chr2A_350409748	0.000557782
GAR	chr2A_350413765	0.000557782
GAR	chr2A_350739269	0.000621524
GAR	chr2A_353380810	0.000266018
GAR	chr2A_353470685	0.000270266
GAR	chr2A_353470689	0.000306372
GAR	chr2A_355387038	0.000242608
GAR	chr2A_355387475	0.000166247
GAR	chr2A_355387665	0.000182577
GAR	chr2A_355388545	0.000109896
GAR	chr2A_355388699	0.000157325
GAR	chr2A_355389551	0.000522692
GAR	chr2A_355390813	0.000523305
GAR	chr2A_355398010	0.00020398
GAR	chr2A_356960329	0.000319549
GAR	chr2A_360424480	0.00060738
GAR	chr2A_360424958	0.000827402
GAR	chr2A_360426037	0.00073202
GAR	chr2A_360426107	0.00073202
GAR	chr2A_361383652	0.000413261
GAR	chr2A_364403356	0.000123274
GAR	chr2A_364403414	5.49913e-05
GAR	chr2A_364403615	4.95819e-05
GAR	chr2A_364404978	3.47714e-05
GAR	chr2A_364460923	0.000593404
GAR	chr2A_367588277	0.000306372
GAR	chr2A_369832479	0.000498188
GAR	chr2A_369832690	0.000654901
GAR	chr2A_369832703	0.000603925
GAR	chr2A_372227758	0.000643338
GAR	chr2A_372227875	0.000813592
GAR	chr2A_372228176	0.000705994
GAR	chr2A_372228341	0.000705994
GAR	chr2A_372229686	0.000534165
GAR	chr2A_372229714	0.000589062
GAR	chr2A_372229797	0.000534165
GAR	chr2A_372229808	0.000534165
GAR	chr2A_376752608	0.000440314
GAR	chr2A_378848396	0.000386937
GAR	chr2A_379118345	0.000386937
GAR	chr2A_379151189	0.000395896
GAR	chr2A_379946810	0.000486276
GAR	chr2A_379947688	0.000325444
GAR	chr2A_384879029	0.000697826
GAR	chr2A_384890683	0.000946239
GAR	chr2A_384999912	0.000806328
GAR	chr2A_404927605	0.000771661
GAR	chr2A_410884134	0.0002016
GAR	chr2A_410886547	0.000349456
GAR	chr2A_410889135	0.000317148
GAR	chr2A_410889319	0.000326837
GAR	chr2A_410890326	0.000317148
GAR	chr2A_410890815	0.000317148
GAR	chr2A_413438098	0.000252235
GAR	chr2A_413438296	0.000249722
GAR	chr2A_413438298	0.000207501
GAR	chr2A_414450447	9.9886e-05
GAR	chr2A_414450527	4.76155e-05
GAR	chr2A_498035682	0.000517924
GAR	chr2A_498094119	0.000676209
GAR	chr2A_498110228	0.000917583
GAR	chr2A_498132090	0.000300883
GAR	chr2A_501846393	0.000776087
GAR	chr2A_560777424	0.000945791
GAR	chr2A_560777667	0.000428592
GAR	chr2A_560777713	0.000994039
GAR	chr2A_560777842	0.000994039
GAR	chr2A_560777935	0.000994039
GAR	chr2A_560777975	0.000994039
GAR	chr2A_561262402	0.000997461
GAR	chr2A_561262869	0.000918398
GAR	chr2A_561276435	0.00098567
GAR	chr2A_561276531	0.00098567
GAR	chr2A_561298772	0.000916555
GAR	chr2A_561299011	0.000876316
GAR	chr2A_561299102	0.000876316
GAR	chr2A_561299113	0.000940519
GAR	chr2A_561299115	0.000940519
GAR	chr2A_561550273	0.000238164
GAR	chr2A_561550512	0.000273462
GAR	chr2A_561550578	0.000273462
GAR	chr2A_561550768	0.000273462
GAR	chr2A_561551119	0.000273462
GAR	chr2A_561551158	0.000249802
GAR	chr2A_561557234	0.000611886
GAR	chr2A_561557615	0.000611886
GAR	chr2A_561557842	0.000620526
GAR	chr2A_561557986	0.000253382
GAR	chr2A_561558034	0.000611886
GAR	chr2A_561558240	0.00046397
GAR	chr2A_561850904	0.000935843
GAR	chr2A_561850971	0.000935843
GAR	chr2A_561851055	0.000935843
GAR	chr2A_561851210	0.000845401
GAR	chr2A_561851311	0.000935843
GAR	chr2A_561851390	0.000935843
GAR	chr2A_561851602	0.000935843
GAR	chr2A_561851757	0.000935843
GAR	chr2A_561851852	0.000921095
GAR	chr2A_564501658	0.000856774
GAR	chr2A_564502091	0.000856774
GAR	chr2A_564502110	0.000856774
GAR	chr2A_564502120	0.000856774
GAR	chr2A_564502809	0.000656213
GAR	chr2A_564503087	0.00084547
GAR	chr2A_564503641	0.000856774
GAR	chr2A_646628192	0.000645022
GAR	chr2A_693293455	0.000511402
GAR	chr2A_696924536	0.000497824
GAR	chr2A_696924608	0.000288725
GAR	chr2A_696924782	0.000288725
GAR	chr2A_696924834	0.00036852
GAR	chr2A_696924864	0.000288725
GAR	chr2A_703179831	2.15736e-05
GAR	chr2A_703182241	0.00011652
GAR	chr2A_703182304	5.50227e-05
GAR	chr2A_703183343	5.75894e-05
GAR	chr2A_703206449	2.17861e-05
GAR	chr2A_703206869	0.000172526
GAR	chr2A_703273597	5.6533e-05
GAR	chr2A_703337870	0.000467368
GAR	chr2A_703337872	0.000281266
GAR	chr2A_703345661	0.000377638
GAR	chr2A_703346190	9.77115e-05
GAR	chr2A_703399769	0.000543917
GAR	chr2A_703427680	0.000897091
GAR	chr2A_703451964	0.000106841
GAR	chr2A_704768120	0.000501052
GAR	chr2A_704768321	0.000135655
GAR	chr2A_704779018	0.000164552
GAR	chr2A_704781747	0.000687718
GAR	chr2A_704783341	6.89698e-05
GAR	chr2A_704785788	0.000360113
GAR	chr2A_706272547	0.000370475
GAR	chr2A_706275948	0.000477389
GAR	chr2A_706276809	0.000368147
GAR	chr2A_715396835	0.000224646
GAR	chr2A_715965717	0.000621958
GAR	chr2A_716184211	0.000897464
GAR	chr2A_753967967	0.000752091
GAR	chr2A_759822875	0.00048915
GAR	chr2A_759829772	0.000799848
GAR	chr2A_778722860	0.00020815
GAR	chr2A_778761322	0.000539954
GAR	chr2A_778761378	0.000197487
GAR	chr2A_778761434	0.000447339
GAR	chr2A_778761641	0.000443754
GAR	chr2A_779272453	0.000795109
GAR	chr2A_779273482	0.000676608
GAR	chr2A_779645413	0.000454621
GAR	chr2A_779656401	0.000714144
GAR	chr2A_779670974	0.00098275
GAR	chr2A_780714118	0.00038589
GAR	chr2A_780714186	0.00038589
GAR	chr2A_780719806	0.000870559
GAR	chr2B_11390119	0.000117092
GAR	chr2B_11399953	0.000100975
GAR	chr2B_12404123	0.000406941
GAR	chr2B_12404135	0.000406941
GAR	chr2B_12404140	0.000406941
GAR	chr2B_12404176	0.000406941
GAR	chr2B_12404188	0.000395388
GAR	chr2B_12404295	0.000306027
GAR	chr2B_12404315	0.000406941
GAR	chr2B_12404349	0.000406941
GAR	chr2B_12404402	0.000306027
GAR	chr2B_17504244	0.000249221
GAR	chr2B_17506093	0.000965517
GAR	chr2B_17506200	0.000371608
GAR	chr2B_17506202	7.11937e-05
GAR	chr2B_17506268	0.000598454
GAR	chr2B_17506323	0.000591526
GAR	chr2B_17513300	0.000213073
GAR	chr2B_33839793	0.000313753
GAR	chr2B_41383902	0.00066141
GAR	chr2B_41384193	0.000870237
GAR	chr2B_41479522	0.000170375
GAR	chr2B_69191406	0.000503984
GAR	chr2B_69200673	0.000394688
GAR	chr2B_69200728	0.000678549
GAR	chr2B_69255863	6.48182e-05
GAR	chr2B_69405168	0.00069888
GAR	chr2B_69410086	0.000627431
GAR	chr2B_69410238	0.00096968
GAR	chr2B_69410320	0.00096968
GAR	chr2B_69410384	0.000192226
GAR	chr2B_69411716	0.000849347
GAR	chr2B_69411731	0.000849347
GAR	chr2B_69411751	7.08509e-05
GAR	chr2B_69411790	0.000563772
GAR	chr2B_69411930	0.000694295
GAR	chr2B_69412035	0.000841945
GAR	chr2B_69412126	0.000866082
GAR	chr2B_69412174	0.000871834
GAR	chr2B_69412411	0.000847229
GAR	chr2B_69412447	0.000488874
GAR	chr2B_69412706	0.000488874
GAR	chr2B_77296409	0.000132229
GAR	chr2B_77853789	0.000504978
GAR	chr2B_110463892	0.00056941
GAR	chr2B_174595044	0.000588917
GAR	chr2B_178165674	0.000484643
GAR	chr2B_180054197	0.000559154
GAR	chr2B_183954071	0.000957708
GAR	chr2B_195532342	0.00040899
GAR	chr2B_195532350	0.00040899
GAR	chr2B_207054795	0.000792287
GAR	chr2B_207700859	0.000100889
GAR	chr2B_207700930	0.000372624
GAR	chr2B_207738686	0.000198254
GAR	chr2B_209095115	0.000347419
GAR	chr2B_209096204	0.000798795
GAR	chr2B_209097177	0.000347419
GAR	chr2B_209097277	0.000512862
GAR	chr2B_209130797	0.000636044
GAR	chr2B_209244734	0.000249396
GAR	chr2B_209249177	0.0006657
GAR	chr2B_209249452	0.000624131
GAR	chr2B_209435343	0.000478557
GAR	chr2B_247871292	3.6212e-05
GAR	chr2B_247871533	3.99575e-05
GAR	chr2B_247871549	2.10477e-05
GAR	chr2B_247871697	1.50742e-05
GAR	chr2B_247925042	0.000140663
GAR	chr2B_247925163	0.000776003
GAR	chr2B_247926868	3.5864e-05
GAR	chr2B_247934995	0.000816998
GAR	chr2B_247935196	7.94429e-05
GAR	chr2B_247937690	0.000191793
GAR	chr2B_247938817	0.000285666
GAR	chr2B_247939235	0.00060988
GAR	chr2B_247953355	0.000241083
GAR	chr2B_247953551	3.4363e-05
GAR	chr2B_247953613	0.000514436
GAR	chr2B_248012059	0.000711713
GAR	chr2B_248012275	0.000964555
GAR	chr2B_248013084	0.000673138
GAR	chr2B_248149824	0.000325467
GAR	chr2B_355383750	0.00074468
GAR	chr2B_355389940	0.000640074
GAR	chr2B_372237238	0.000482028
GAR	chr2B_420610461	0.000701349
GAR	chr2B_420613989	0.000814658
GAR	chr2B_420745426	0.000669216
GAR	chr2B_420745775	0.000669216
GAR	chr2B_423638402	6.79433e-05
GAR	chr2B_423638503	1.04307e-05
GAR	chr2B_423638605	5.46258e-05
GAR	chr2B_423638616	1.0683e-05
GAR	chr2B_423638851	5.42e-05
GAR	chr2B_423638902	0.00039913
GAR	chr2B_423638911	6.79433e-05
GAR	chr2B_423656233	0.000449557
GAR	chr2B_423656426	0.000372582
GAR	chr2B_423661850	0.000437269
GAR	chr2B_423664799	3.89358e-05
GAR	chr2B_423665894	0.000853947
GAR	chr2B_423826627	0.000287189
GAR	chr2B_423834131	0.000147476
GAR	chr2B_423836074	0.000902347
GAR	chr2B_423836280	0.000802239
GAR	chr2B_424332371	0.000437269
GAR	chr2B_426477291	0.000470832
GAR	chr2B_429140596	0.000902347
GAR	chr2B_429142810	4.99625e-06
GAR	chr2B_429143451	0.000201747
GAR	chr2B_429147178	0.000902347
GAR	chr2B_433533190	0.000454251
GAR	chr2B_433533270	0.000376514
GAR	chr2B_437007052	0.000750377
GAR	chr2B_441603016	0.000212191
GAR	chr2B_441603122	0.000884963
GAR	chr2B_441796339	0.000269461
GAR	chr2B_441867367	0.000805149
GAR	chr2B_441867417	0.000540259
GAR	chr2B_441867815	0.000122857
GAR	chr2B_441868907	0.000181919
GAR	chr2B_441868921	0.000104062
GAR	chr2B_441869061	0.000651002
GAR	chr2B_441869152	5.38497e-05
GAR	chr2B_441870486	8.98479e-05
GAR	chr2B_441870910	0.000712614
GAR	chr2B_441871206	5.9533e-05
GAR	chr2B_441886257	5.09492e-05
GAR	chr2B_441898801	3.17711e-05
GAR	chr2B_441899338	0.000362908
GAR	chr2B_441920454	0.000644505
GAR	chr2B_442083688	0.000430905
GAR	chr2B_442083907	0.000234808
GAR	chr2B_442084183	0.000377907
GAR	chr2B_442312344	0.000731018
GAR	chr2B_442512620	0.000205439
GAR	chr2B_442525991	0.000563058
GAR	chr2B_442579502	0.000636576
GAR	chr2B_442785179	0.000439199
GAR	chr2B_442796872	0.000579377
GAR	chr2B_442799674	0.000237988
GAR	chr2B_442802524	8.76075e-05
GAR	chr2B_453029394	8.34074e-05
GAR	chr2B_453029486	8.34074e-05
GAR	chr2B_453029650	0.000103043
GAR	chr2B_453029698	0.000153016
GAR	chr2B_453029728	0.000144156
GAR	chr2B_453029841	0.000216155
GAR	chr2B_453030068	0.00014493
GAR	chr2B_453030442	0.000194633
GAR	chr2B_453030521	0.000129262
GAR	chr2B_453030921	0.000162597
GAR	chr2B_453031082	0.000201966
GAR	chr2B_453031135	0.000162597
GAR	chr2B_453031296	0.000171279
GAR	chr2B_453031361	0.000225253
GAR	chr2B_453031529	0.000276942
GAR	chr2B_453031682	0.000252643
GAR	chr2B_453031825	0.000410703
GAR	chr2B_453077836	0.00030783
GAR	chr2B_453077935	0.000138306
GAR	chr2B_453146885	5.25135e-05
GAR	chr2B_453146932	5.25135e-05
GAR	chr2B_453160939	0.000323488
GAR	chr2B_453171209	0.000503308
GAR	chr2B_453171215	9.66803e-05
GAR	chr2B_453171353	0.000356731
GAR	chr2B_453171451	0.000356731
GAR	chr2B_453214459	6.48867e-05
GAR	chr2B_453215108	5.3384e-05
GAR	chr2B_453215337	5.59216e-05
GAR	chr2B_453215486	2.23656e-05
GAR	chr2B_453221706	4.97506e-05
GAR	chr2B_453222564	2.52543e-05
GAR	chr2B_453222586	2.52543e-05
GAR	chr2B_453223485	5.52499e-05
GAR	chr2B_453224915	1.58928e-05
GAR	chr2B_453225079	1.27064e-05
GAR	chr2B_453225213	5.33203e-05
GAR	chr2B_453225304	4.97648e-05
GAR	chr2B_453264199	4.04565e-05
GAR	chr2B_453266842	4.82896e-05
GAR	chr2B_453268860	1.48247e-05
GAR	chr2B_453268967	1.57266e-05
GAR	chr2B_453269387	9.6093e-06
GAR	chr2B_453269635	7.44867e-06
GAR	chr2B_456300501	0.000640616
GAR	chr2B_456300525	0.000362899
GAR	chr2B_456300662	9.29338e-05
GAR	chr2B_456301113	0.000156574
GAR	chr2B_456301237	0.000279485
GAR	chr2B_456301238	0.000584797
GAR	chr2B_456588742	1.79408e-06
GAR	chr2B_456591250	0.000645368
GAR	chr2B_456591253	2.34257e-06
GAR	chr2B_456591476	0.000541398
GAR	chr2B_456591830	0.000298701
GAR	chr2B_456591930	0.00020581
GAR	chr2B_456593086	1.5045e-06
GAR	chr2B_456593303	1.18588e-06
GAR	chr2B_456593345	0.000614815
GAR	chr2B_456593447	0.000614815
GAR	chr2B_456593449	1.18588e-06
GAR	chr2B_456593608	1.18588e-06
GAR	chr2B_456593627	1.18588e-06
GAR	chr2B_456593804	0.00040197
GAR	chr2B_456593867	0.000233726
GAR	chr2B_456597710	0.00093428
GAR	chr2B_456597885	0.00074706
GAR	chr2B_456749460	3.76604e-05
GAR	chr2B_456749463	9.96746e-05
GAR	chr2B_457675758	0.000953687
GAR	chr2B_457687423	0.000404961
GAR	chr2B_457687547	0.000404961
GAR	chr2B_457687787	0.000724216
GAR	chr2B_457687788	0.000724216
GAR	chr2B_457688044	0.000712569
GAR	chr2B_457688090	0.000404961
GAR	chr2B_457688368	0.000404961
GAR	chr2B_457688598	0.000404961
GAR	chr2B_457688791	0.000551399
GAR	chr2B_462727527	7.35038e-07
GAR	chr2B_462949025	1.60047e-05
GAR	chr2B_462949180	1.06847e-05
GAR	chr2B_462954814	8.2152e-06
GAR	chr2B_522835671	0.000988848
GAR	chr2B_522835915	0.000866915
GAR	chr2B_523075254	0.000876625
GAR	chr2B_523266368	0.000183942
GAR	chr2B_523325154	0.000516348
GAR	chr2B_540971266	2.90439e-05
GAR	chr2B_540971283	0.000253219
GAR	chr2B_540971572	0.000253219
GAR	chr2B_540971906	2.90439e-05
GAR	chr2B_540971995	0.000253219
GAR	chr2B_540972144	3.63866e-05
GAR	chr2B_540972148	3.63866e-05
GAR	chr2B_540972176	3.63866e-05
GAR	chr2B_540972457	0.00037305
GAR	chr2B_540972464	0.00037305
GAR	chr2B_540972710	0.000357007
GAR	chr2B_540975397	5.0729e-05
GAR	chr2B_540975530	0.000223784
GAR	chr2B_540977094	0.000371574
GAR	chr2B_540977140	1.37939e-05
GAR	chr2B_540977240	1.37939e-05
GAR	chr2B_540978086	0.000272745
GAR	chr2B_540978101	1.8002e-05
GAR	chr2B_540978182	0.000309124
GAR	chr2B_540978184	0.000309124
GAR	chr2B_540978324	0.000384356
GAR	chr2B_540978333	2.80447e-05
GAR	chr2B_540978422	2.11385e-05
GAR	chr2B_540978466	2.11385e-05
GAR	chr2B_540978496	0.000287121
GAR	chr2B_540978507	3.21133e-05
GAR	chr2B_540984711	1.39793e-05
GAR	chr2B_540984739	4.11545e-05
GAR	chr2B_540984882	0.000245511
GAR	chr2B_540984931	0.000276985
GAR	chr2B_540985052	0.000276985
GAR	chr2B_540985080	2.08103e-05
GAR	chr2B_540985211	2.11385e-05
GAR	chr2B_540985267	2.11385e-05
GAR	chr2B_540985468	0.000311308
GAR	chr2B_540985587	0.000311308
GAR	chr2B_540985786	0.000265103
GAR	chr2B_540985904	0.000201527
GAR	chr2B_540985922	2.11385e-05
GAR	chr2B_540986620	7.82784e-05
GAR	chr2B_540990934	0.000167356
GAR	chr2B_540990939	0.000620419
GAR	chr2B_540991215	8.26973e-05
GAR	chr2B_540991372	1.08501e-05
GAR	chr2B_540991484	1.08501e-05
GAR	chr2B_540991518	1.08501e-05
GAR	chr2B_540991690	0.000167356
GAR	chr2B_540991747	0.00012583
GAR	chr2B_540991764	0.000620419
GAR	chr2B_540991775	0.00012583
GAR	chr2B_540991831	0.00012583
GAR	chr2B_540991952	0.00012583
GAR	chr2B_540991964	0.00012583
GAR	chr2B_540992058	0.000620419
GAR	chr2B_540992173	3.80778e-05
GAR	chr2B_540992227	3.80778e-05
GAR	chr2B_540992298	5.69611e-05
GAR	chr2B_540992655	5.78783e-05
GAR	chr2B_540992703	5.78783e-05
GAR	chr2B_541004489	4.4395e-05
GAR	chr2B_541004986	0.000747826
GAR	chr2B_541005119	7.91533e-05
GAR	chr2B_541005307	8.60684e-05
GAR	chr2B_541005495	8.60684e-05
GAR	chr2B_541005866	7.91533e-05
GAR	chr2B_541048490	0.000695211
GAR	chr2B_541081742	0.00023875
GAR	chr2B_541081752	0.00023875
GAR	chr2B_541081805	0.000201453
GAR	chr2B_541081816	0.000201453
GAR	chr2B_541088496	0.000213917
GAR	chr2B_541088704	0.000395308
GAR	chr2B_594849586	0.000888977
GAR	chr2B_595124098	0.000520913
GAR	chr2B_595141818	0.000662605
GAR	chr2B_595141846	0.000805217
GAR	chr2B_595259477	0.00080399
GAR	chr2B_596102685	0.000309366
GAR	chr2B_596102710	0.000197195
GAR	chr2B_596103182	0.000450529
GAR	chr2B_596104407	0.000589062
GAR	chr2B_596104619	0.000557346
GAR	chr2B_596105790	0.00054726
GAR	chr2B_596105980	0.000368079
GAR	chr2B_596106015	0.000339683
GAR	chr2B_596106073	0.000118811
GAR	chr2B_596372737	0.000802524
GAR	chr2B_596375522	0.000585912
GAR	chr2B_596408527	0.00025024
GAR	chr2B_596409522	0.000189979
GAR	chr2B_596409688	0.000198608
GAR	chr2B_603424602	0.000480044
GAR	chr2B_607949301	0.000343045
GAR	chr2B_607956462	0.000255678
GAR	chr2B_607956746	0.000486048
GAR	chr2B_607956763	0.000486048
GAR	chr2B_607956999	0.000296445
GAR	chr2B_607957251	0.00060607
GAR	chr2B_607957285	0.00060607
GAR	chr2B_607957288	0.00060607
GAR	chr2B_607958178	9.19094e-05
GAR	chr2B_607958347	9.19094e-05
GAR	chr2B_607958658	0.000289299
GAR	chr2B_608174610	0.00022578
GAR	chr2B_608174654	0.000110014
GAR	chr2B_608174761	2.18769e-05
GAR	chr2B_608174940	0.000519506
GAR	chr2B_608199372	3.01788e-05
GAR	chr2B_608199680	0.000562795
GAR	chr2B_608199755	0.000562795
GAR	chr2B_608199811	0.000452269
GAR	chr2B_608199827	0.000452269
GAR	chr2B_608199830	0.000101353
GAR	chr2B_608201070	0.000961894
GAR	chr2B_608205307	0.000778929
GAR	chr2B_608205346	0.000778929
GAR	chr2B_608205506	0.000778929
GAR	chr2B_608206283	0.000948072
GAR	chr2B_608206519	0.000300109
GAR	chr2B_608206819	0.000300109
GAR	chr2B_608211019	5.28533e-05
GAR	chr2B_608211224	3.09504e-05
GAR	chr2B_608211278	3.05928e-05
GAR	chr2B_608231168	0.000116452
GAR	chr2B_608232230	5.55943e-05
GAR	chr2B_615365740	0.000951656
GAR	chr2B_637574105	0.000478473
GAR	chr2B_637574892	0.000698818
GAR	chr2B_637784908	0.000474712
GAR	chr2B_638518690	3.72148e-05
GAR	chr2B_638630217	0.000405265
GAR	chr2B_638761625	0.000542379
GAR	chr2B_638955436	0.000450562
GAR	chr2B_638957308	0.000524269
GAR	chr2B_641942799	0.00056921
GAR	chr2B_641942882	0.000562348
GAR	chr2B_641943063	0.000376133
GAR	chr2B_641943137	0.000562348
GAR	chr2B_641943186	0.000562348
GAR	chr2B_641943529	8.28903e-05
GAR	chr2B_641943574	8.28903e-05
GAR	chr2B_641943634	6.6694e-05
GAR	chr2B_641943849	8.28903e-05
GAR	chr2B_641944062	0.000553513
GAR	chr2B_646971054	0.00020118
GAR	chr2B_647105455	0.000500442
GAR	chr2B_647108830	0.000677097
GAR	chr2B_647109350	0.000625831
GAR	chr2B_647109655	0.000872529
GAR	chr2B_647112446	0.000371643
GAR	chr2B_647281539	0.000178877
GAR	chr2B_647307110	0.000644991
GAR	chr2B_647307296	0.000509741
GAR	chr2B_647449513	0.000388838
GAR	chr2B_653616367	4.09859e-05
GAR	chr2B_653616561	0.000419621
GAR	chr2B_653616612	4.41163e-05
GAR	chr2B_653616625	4.41163e-05
GAR	chr2B_653616699	0.000419621
GAR	chr2B_653616755	4.73403e-06
GAR	chr2B_653617012	1.49993e-05
GAR	chr2B_653617066	1.49993e-05
GAR	chr2B_653618729	4.24333e-06
GAR	chr2B_653618843	2.68248e-06
GAR	chr2B_653618877	2.18231e-05
GAR	chr2B_653619056	4.40021e-06
GAR	chr2B_653619126	6.0861e-06
GAR	chr2B_653619148	2.73003e-06
GAR	chr2B_653619159	2.09463e-06
GAR	chr2B_653619213	4.40021e-06
GAR	chr2B_653619230	4.40021e-06
GAR	chr2B_653619252	1.63679e-06
GAR	chr2B_653619310	1.63679e-06
GAR	chr2B_653619325	1.63679e-06
GAR	chr2B_653619337	1.63679e-06
GAR	chr2B_653619553	2.47798e-06
GAR	chr2B_653619611	3.32602e-06
GAR	chr2B_653619979	8.3807e-06
GAR	chr2B_653620042	1.28628e-05
GAR	chr2B_653620051	1.28628e-05
GAR	chr2B_653620072	1.28628e-05
GAR	chr2B_653620135	1.85422e-05
GAR	chr2B_653620143	1.85422e-05
GAR	chr2B_653620150	1.85422e-05
GAR	chr2B_653620438	8.73164e-05
GAR	chr2B_653620555	1.83466e-06
GAR	chr2B_653620597	1.61112e-06
GAR	chr2B_653620838	2.53154e-05
GAR	chr2B_653621263	2.65616e-05
GAR	chr2B_653621286	2.65616e-05
GAR	chr2B_653621314	1.61524e-05
GAR	chr2B_653621532	0.000115263
GAR	chr2B_653621639	2.22992e-05
GAR	chr2B_653622331	0.000111652
GAR	chr2B_653622340	1.57014e-05
GAR	chr2B_653622410	1.57014e-05
GAR	chr2B_653622444	8.79467e-05
GAR	chr2B_653657413	7.48122e-05
GAR	chr2B_653658426	0.000107775
GAR	chr2B_653671760	0.000185506
GAR	chr2B_665180033	0.000879627
GAR	chr2B_665180529	0.000551922
GAR	chr2B_665180644	0.000601776
GAR	chr2B_665185943	0.000836378
GAR	chr2B_665187083	0.000909272
GAR	chr2B_665189340	0.000704945
GAR	chr2B_665189474	0.000704945
GAR	chr2B_665189808	0.000472403
GAR	chr2B_665447138	0.000578656
GAR	chr2B_665447157	0.000610327
GAR	chr2B_665447221	0.000393829
GAR	chr2B_665448172	0.000591997
GAR	chr2B_665448419	0.000592003
GAR	chr2B_665448642	0.000614457
GAR	chr2B_665448731	0.000330692
GAR	chr2B_665449962	0.000754134
GAR	chr2B_665449963	0.000489023
GAR	chr2B_665450027	0.0001335
GAR	chr2B_665450137	0.000479744
GAR	chr2B_665457700	0.00054888
GAR	chr2B_665457771	0.000778642
GAR	chr2B_665458173	0.000820277
GAR	chr2B_665458715	0.000861422
GAR	chr2B_665515489	0.000645942
GAR	chr2B_665515546	0.000647369
GAR	chr2B_665515933	0.000243909
GAR	chr2B_665516098	0.00082892
GAR	chr2B_665516157	0.000187874
GAR	chr2B_665517306	0.000648505
GAR	chr2B_665656898	0.000939372
GAR	chr2B_665657069	0.00097712
GAR	chr2B_665659576	0.000345829
GAR	chr2B_665659792	0.000325998
GAR	chr2B_665660672	0.000992204
GAR	chr2B_665665680	0.000635558
GAR	chr2B_665666523	0.000649246
GAR	chr2B_665666545	0.000504618
GAR	chr2B_665666660	0.000312293
GAR	chr2B_665666793	0.000612491
GAR	chr2B_665668737	0.000149495
GAR	chr2B_665668997	0.000192431
GAR	chr2B_665669888	0.000207072
GAR	chr2B_665679696	0.000893286
GAR	chr2B_665860886	0.000962479
GAR	chr2B_665861022	0.000469726
GAR	chr2B_665861628	0.000827532
GAR	chr2B_665869961	9.82687e-05
GAR	chr2B_665870036	0.000843279
GAR	chr2B_666650024	0.000232171
GAR	chr2B_668566968	0.00087301
GAR	chr2B_668567005	0.000531519
GAR	chr2B_668567152	0.000945356
GAR	chr2B_668567322	0.000945356
GAR	chr2B_668567604	0.000945356
GAR	chr2B_668567687	0.000945356
GAR	chr2B_668567839	0.000174005
GAR	chr2B_668567857	0.000945356
GAR	chr2B_668567922	0.000945356
GAR	chr2B_668567924	0.000945356
GAR	chr2B_668567973	0.000945356
GAR	chr2B_668568003	0.000639679
GAR	chr2B_668568018	0.000138992
GAR	chr2B_668568614	0.000995628
GAR	chr2B_668568643	0.000995628
GAR	chr2B_668568729	0.000995628
GAR	chr2B_668568734	0.000995628
GAR	chr2B_668568735	0.000850193
GAR	chr2B_668568845	0.000741253
GAR	chr2B_668568860	0.000995628
GAR	chr2B_668568929	0.000945356
GAR	chr2B_668568974	0.000945356
GAR	chr2B_668568996	0.000156337
GAR	chr2B_668568997	0.000807328
GAR	chr2B_668569023	0.000183549
GAR	chr2B_668569110	0.00053674
GAR	chr2B_668569114	9.92224e-05
GAR	chr2B_668569230	0.000112128
GAR	chr2B_668569315	0.000112128
GAR	chr2B_668569348	8.46135e-05
GAR	chr2B_668569366	0.000112128
GAR	chr2B_668569427	0.000112128
GAR	chr2B_668569666	0.000116331
GAR	chr2B_668569670	0.000116331
GAR	chr2B_668569922	0.00022198
GAR	chr2B_668569930	5.57351e-05
GAR	chr2B_668570062	0.000182135
GAR	chr2B_668570359	0.000116331
GAR	chr2B_668570625	0.00014484
GAR	chr2B_668570979	0.000586749
GAR	chr2B_668571393	0.000557146
GAR	chr2B_668571877	9.97496e-05
GAR	chr2B_668572043	3.64397e-05
GAR	chr2B_668680953	0.000627256
GAR	chr2B_668681002	0.00049451
GAR	chr2B_668681762	0.000578911
GAR	chr2B_668681799	0.000677507
GAR	chr2B_669436075	6.28453e-06
GAR	chr2B_669436096	0.000385382
GAR	chr2B_669436138	8.89187e-06
GAR	chr2B_669436241	8.24225e-06
GAR	chr2B_669436308	0.000385382
GAR	chr2B_669436492	9.30276e-06
GAR	chr2B_669436583	7.07107e-06
GAR	chr2B_669436586	7.07107e-06
GAR	chr2B_669436661	4.60131e-06
GAR	chr2B_669436676	4.60131e-06
GAR	chr2B_669436682	4.60131e-06
GAR	chr2B_669436685	6.09536e-06
GAR	chr2B_669440793	0.000288684
GAR	chr2B_669932775	0.000814492
GAR	chr2B_670173062	0.000723799
GAR	chr2B_670173201	0.00010613
GAR	chr2B_670173260	0.000874556
GAR	chr2B_670173271	0.000498955
GAR	chr2B_670173285	0.000966028
GAR	chr2B_670173308	0.000498955
GAR	chr2B_670173318	0.000966028
GAR	chr2B_670173416	0.000962012
GAR	chr2B_671356545	5.30587e-05
GAR	chr2B_671389291	3.74982e-05
GAR	chr2B_671594481	2.86429e-05
GAR	chr2B_671594925	1.22416e-05
GAR	chr2B_671740010	1.42616e-05
GAR	chr2B_671740073	1.42616e-05
GAR	chr2B_671740151	7.73271e-06
GAR	chr2B_671740255	2.04288e-05
GAR	chr2B_671740616	1.63888e-05
GAR	chr2B_671740626	2.43742e-05
GAR	chr2B_671740875	2.43742e-05
GAR	chr2B_671740928	2.04288e-05
GAR	chr2B_671741070	2.43742e-05
GAR	chr2B_671741094	2.43742e-05
GAR	chr2B_671741110	2.43742e-05
GAR	chr2B_671742894	1.70601e-05
GAR	chr2B_671746988	8.00312e-05
GAR	chr2B_671752711	0.000663785
GAR	chr2B_671753281	0.000750698
GAR	chr2B_671753737	0.000292531
GAR	chr2B_671767943	0.00081585
GAR	chr2B_671899557	0.000633132
GAR	chr2B_671900295	0.000801204
GAR	chr2B_671900698	0.000229038
GAR	chr2B_672021169	0.000192815
GAR	chr2B_672022302	0.000551728
GAR	chr2B_672022316	0.000551728
GAR	chr2B_672023579	0.000251082
GAR	chr2B_672029368	0.000174991
GAR	chr2B_672029469	0.000966416
GAR	chr2B_672029492	0.000154384
GAR	chr2B_672029852	0.000960603
GAR	chr2B_672081540	0.000433226
GAR	chr2B_672317657	0.000443215
GAR	chr2B_672317660	0.000443215
GAR	chr2B_672317822	0.000282812
GAR	chr2B_672317849	0.000282812
GAR	chr2B_672317924	0.000657051
GAR	chr2B_672318026	0.000726703
GAR	chr2B_672319082	0.00024271
GAR	chr2B_672319294	0.000228693
GAR	chr2B_672319322	0.000228693
GAR	chr2B_672319420	0.00024271
GAR	chr2B_672320464	0.000337849
GAR	chr2B_672320519	0.000308908
GAR	chr2B_672320548	0.000308908
GAR	chr2B_672320624	1.08088e-05
GAR	chr2B_672320713	5.01002e-05
GAR	chr2B_672320823	0.000223651
GAR	chr2B_672335649	0.000709069
GAR	chr2B_672335865	0.000249193
GAR	chr2B_672336190	0.000878211
GAR	chr2B_672336294	0.000240897
GAR	chr2B_672336381	0.000878211
GAR	chr2B_672336515	0.00028033
GAR	chr2B_672336640	0.000421437
GAR	chr2B_672336698	0.000362552
GAR	chr2B_672336788	0.00057336
GAR	chr2B_672336791	0.00057336
GAR	chr2B_672336959	0.00031248
GAR	chr2B_672637416	0.000972398
GAR	chr2B_672717154	0.000756669
GAR	chr2B_672799557	0.000995087
GAR	chr2B_673002308	0.000554832
GAR	chr2B_673002897	0.000772892
GAR	chr2B_673003613	0.000479179
GAR	chr2B_673004655	0.000524678
GAR	chr2B_673225515	0.000705394
GAR	chr2B_682194852	0.000903819
GAR	chr2B_682686766	0.000857256
GAR	chr2B_683047207	0.000280904
GAR	chr2B_683047800	0.00095108
GAR	chr2B_683054780	0.000616779
GAR	chr2B_714783146	0.000180422
GAR	chr2B_715599384	0.000188337
GAR	chr2B_715599468	0.000996992
GAR	chr2B_715599509	2.53658e-05
GAR	chr2B_715599564	0.000130993
GAR	chr2B_715921733	5.7542e-05
GAR	chr2B_715921885	5.7542e-05
GAR	chr2B_715922421	6.75784e-05
GAR	chr2B_715923213	5.47708e-05
GAR	chr2B_715926631	1.1316e-05
GAR	chr2B_715945873	0.000121397
GAR	chr2B_716074744	0.000178649
GAR	chr2B_716550457	3.21441e-05
GAR	chr2B_716592542	0.000764323
GAR	chr2B_716592607	3.2202e-05
GAR	chr2B_716593415	4.79934e-05
GAR	chr2B_716596607	0.000973559
GAR	chr2B_716597557	0.000406679
GAR	chr2B_716597616	0.000246087
GAR	chr2B_716597823	0.00035035
GAR	chr2B_716599507	0.000199016
GAR	chr2B_716599524	0.000160047
GAR	chr2B_716767826	0.000192184
GAR	chr2B_716768429	0.000117931
GAR	chr2B_716769186	7.49542e-05
GAR	chr2B_716769464	9.20687e-05
GAR	chr2B_716772706	0.000130657
GAR	chr2B_716772717	1.01454e-05
GAR	chr2B_716772844	0.000528294
GAR	chr2B_716772976	8.38725e-06
GAR	chr2B_716773475	0.000273847
GAR	chr2B_716773513	0.000316201
GAR	chr2B_716773528	0.000277665
GAR	chr2B_716780376	0.000176435
GAR	chr2B_716808947	0.000404693
GAR	chr2B_716812579	1.34525e-05
GAR	chr2B_716813058	0.000513677
GAR	chr2B_717097451	0.00076446
GAR	chr2B_723422614	0.000800948
GAR	chr2B_747821277	4.92081e-07
GAR	chr2B_754924314	5.68804e-06
GAR	chr2B_754994690	0.000262738
GAR	chr2B_754994844	0.000181577
GAR	chr2B_755012102	0.000208077
GAR	chr2B_760883203	0.000816714
GAR	chr2B_760883848	0.000122828
GAR	chr2B_760931558	0.000495922
GAR	chr2B_760935170	0.000741189
GAR	chr2B_770677807	0.000921622
GAR	chr2B_770684822	0.000249955
GAR	chr2B_770684826	0.000193038
GAR	chr2B_770684840	0.000215635
GAR	chr2B_770684873	0.000360713
GAR	chr2B_770684882	0.000415454
GAR	chr2B_770685905	0.000292584
GAR	chr2B_770688350	0.000276227
GAR	chr2B_770694926	0.000248435
GAR	chr2B_770695001	0.000248435
GAR	chr2B_777120120	0.00047197
GAR	chr2B_777137096	0.000954045
GAR	chr2B_777161404	0.000446314
GAR	chr2B_777161510	0.000521132
GAR	chr2B_777161536	0.000875351
GAR	chr2B_777161596	0.000294621
GAR	chr2B_777161603	0.000940712
GAR	chr2B_777161651	3.09765e-05
GAR	chr2B_777161696	0.000771598
GAR	chr2B_777161701	0.000771598
GAR	chr2B_777305907	0.000323904
GAR	chr2B_777305984	0.000207494
GAR	chr2B_777306174	0.000488808
GAR	chr2B_777328351	0.000818015
GAR	chr2B_777328770	8.04816e-05
GAR	chr2B_777328793	0.000847257
GAR	chr2B_777328912	0.000847257
GAR	chr2B_777329016	0.000420668
GAR	chr2B_777330201	1.05719e-05
GAR	chr2B_777343783	0.000231515
GAR	chr2B_777344327	0.000282544
GAR	chr2B_777344498	0.000282544
GAR	chr2B_777344566	0.000465339
GAR	chr2B_793131160	0.000169652
GAR	chr2B_793131244	0.000324111
GAR	chr2B_793131312	0.000454621
GAR	chr2B_793131510	0.000335943
GAR	chr2B_793131933	0.000307025
GAR	chr2B_793131972	0.00050897
GAR	chr2B_793131991	0.000106787
GAR	chr2B_793132014	4.01159e-05
GAR	chr2B_793132137	0.000116204
GAR	chr2B_793132373	0.000277383
GAR	chr2B_793178206	0.000310896
GAR	chr2B_793178207	0.000600816
GAR	chr2B_793178850	0.000173695
GAR	chr2B_793179143	0.000237457
GAR	chr2B_793179150	8.7381e-05
GAR	chr2B_793179253	0.000191291
GAR	chr2B_793256931	0.000834639
GAR	chr2B_793257109	0.000577628
GAR	chr2B_793257664	0.000183026
GAR	chr2B_793258573	9.27211e-05
GAR	chr2B_793258853	0.000880449
GAR	chr2B_793258855	9.27211e-05
GAR	chr2B_793259661	0.000932325
GAR	chr2D_416760921	1.48783e-05
GAR	chr2D_600972285	0.000406124
GAR	chr2D_600972547	0.000307125
GAR	chr2D_600975227	0.000359413
GAR	chr2D_600975230	0.000675322
GAR	chr2D_600975457	0.000291679
GAR	chr2D_608265650	0.000579832
GAR	chr2D_616150304	4.32623e-07
GAR	chr3A_7252582	0.000366914
GAR	chr3A_7252686	0.00056763
GAR	chr3A_7252980	0.000366914
GAR	chr3A_7253318	0.000340417
GAR	chr3A_7253681	0.000805218
GAR	chr3A_7254006	0.000257268
GAR	chr3A_7254090	0.000257268
GAR	chr3A_7254108	0.00063878
GAR	chr3A_7254164	0.000257268
GAR	chr3A_7391033	0.000346295
GAR	chr3A_7391072	0.000394998
GAR	chr3A_23829119	0.000137261
GAR	chr3A_23829160	5.90294e-05
GAR	chr3A_23829202	1.36691e-05
GAR	chr3A_25765353	0.00076067
GAR	chr3A_25765847	0.000879951
GAR	chr3A_25767721	0.000564279
GAR	chr3A_25771331	0.000424018
GAR	chr3A_25771334	0.000672793
GAR	chr3A_25771657	0.000576728
GAR	chr3A_25771686	0.000424018
GAR	chr3A_25850805	0.000497103
GAR	chr3A_25850900	0.000948373
GAR	chr3A_25851057	0.000677286
GAR	chr3A_25851059	0.000731625
GAR	chr3A_25870603	0.000575435
GAR	chr3A_25894952	0.00062218
GAR	chr3A_159993264	0.000297811
GAR	chr3A_456805732	0.00044572
GAR	chr3A_502843441	0.000915555
GAR	chr3A_511596031	0.000477362
GAR	chr3A_520468296	0.000904959
GAR	chr3A_522172172	0.000540016
GAR	chr3A_522182149	0.000611879
[truncated: 28,907 more rows]
