# Supplementary material for: Genomic variants affecting homoeologous gene expression dosage contribute to agronomic trait variation in allopolyploid wheat
Source: Nat Commun. 2022 Feb 11;13:826. doi: 10.1038/s41467-022-28453-y (PMC8837796; doi:10.1038/s41467-022-28453-y)
Supplement: Supplementary file 13 — Supplementary Data 10 [file 41467_2022_28453_MOESM13_ESM.xlsx]

## Sheet: Sheet1
Supplemenary Data 10. Significant marker-trait associations detected in bi-parental mapping populations or wheat diversity panels for various agronomic traits (see Supplementary Methods for data description).
Mapping Population	Trait	Location/Year	Chromosome	Top Marker	Position of top marker in RefSeq v.2.0 (bp)	Data contributor
Scarlet/Kelse	Grain yield	Pullamn, WA, 2014-2015	3A	IWB7130	61348643	WSU
Scarlet/Kelse	Kernels per spike	Pullamn, WA, 2014-2015	4A	A41860_B22767	NA	WSU
Scarlet/Kelse	Spike length	Pullamn, WA, 2014-2015	2D	A31089_B16783	NA	WSU
Scarlet/Kelse	Spike length	Pullamn, WA, 2014-2015	3A	IWB44737	577575988	WSU
Scarlet/Kelse	Spike length	Pullamn, WA, 2014-2015	3A	A9295_B4861	NA	WSU
Scarlet/Kelse	Spike length	Pullamn, WA, 2014-2015	4A	IWB59451	NA	WSU
Scarlet/Kelse	Thousand Grain Weight	Pullamn, WA, 2014-2015	4A	IWB59451	NA	WSU
Scarlet/Kelse	Thousand Grain Weight	Pullamn, WA, 2014-2015	6A	A70769_B37282	NA	WSU
Scarlet/Kelse	Test Weight	Pullamn, WA, 2014-2015	4A	IWB59451	NA	WSU
Scarlet/Kelse	Plant Height	Pullamn, WA, 2014-2015	2B	A66155_B34895	NA	WSU
Scarlet/Kelse	Plant Height	Pullamn, WA, 2014-2015	3A	IWB31551	NA	WSU
Scarlet/Kelse	Plant Height	Pullamn, WA, 2014-2015	3D	IWB20874	NA	WSU
Scarlet/Kelse	Heading Date	Pullamn, WA, 2014-2015	2D	IWB49853	NA	WSU
Scarlet/Kelse	Heading Date	Pullamn, WA, 2014-2015	2A	IWA3803.1	NA	WSU
Scarlet/Kelse	Heading Date	Pullamn, WA, 2014-2015	4A	IWB59451	NA	WSU
Scarlet/Kelse	Heading Date	Pullamn, WA, 2014-2015	7A	A44726_B24358	NA	WSU
Scarlet/Kelse	Heading Date	Pullamn, WA, 2014-2015	7B	IWB6455	NA	WSU
Scarlet/Kelse	Days to Flowering	Pullamn, WA, 2014-2015	4A	IWB87	686382488	WSU
Hiline/PI66331	Solid stems	Bozeman, MT, 2017; Amsterdam, MT, 2017	1A	S1_448170	448170	MSU
Hiline/PI66331	Heading date	Bozeman, MT, 2017; Amsterdam, MT, 2017	2B	S5_306655715	306655715	MSU
Hiline/PI66331	Heading date	Bozeman, MT, 2017; Amsterdam, MT, 2017	2D	S6_17244824	17244824	MSU
Hiline/PI166471	Heading date	Bozeman, MT, 2017; Amsterdam, MT, 2017	1B	IWA3384	588627965	MSU
Berkut/PI185715	Solid stems	Bozeman, MT, 2017; Amsterdam, MT, 2017	5A	BS00023076_51	524671184	MSU
Berkut/PI 166333	Coleoptile Color	Bozeman, MT, 2017; Amsterdam, MT, 2017	7D	IWB38274	108816571	MSU
W7984/Opata M84	Grain Length	Ithaca, NY, 2017-2019	2D	synopGBS757	19022217	Cornell University
W7984/Opata M84	Thousand Grain Weight	Ithaca, NY, 2017-2019	2D	synopGBS757	19022217	Cornell University
LA-95135/MP-V57	Plant Height	Kinston 2019	1A	S1A_517409836	517409836	NCSU/USDA ARS
LA-95135/MP-V57	Grain Length	Raleigh 2018	1B	S1B_639043667	639043667	NCSU/USDA ARS
LA-95135/MP-V57	Grain Length	Kinston 2018	1B	S1B_639043667	639043667	NCSU/USDA ARS
LA-95135/MP-V57	Grain Length	Kinston 2019	1B	S1B_639043667	639043667	NCSU/USDA ARS
LA-95135/MP-V57	Grain Length	Kinston 2019	1B	S1B_1687624:693	1687624	NCSU/USDA ARS
LA-95135/MP-V57	Spikelet Number per Spike	Kinston 2019	1B	S1B_7989391:448	7989391	NCSU/USDA ARS
LA-95135/MP-V57	Spikelet Number per Spike	Plains 2019	1B	S1B_683478214:265	683478214	NCSU/USDA ARS
LA-95135/MP-V57	Grain Length	Raleigh 2018	1D	S1D_253081308	253081308	NCSU/USDA ARS
LA-95135/MP-V57	Grain Length	Kinston 2018	1D	S1D_253081308	253081308	NCSU/USDA ARS
LA-95135/MP-V57	Grain Length	Kinston 2019	1D	S1D_355828486	355828486	NCSU/USDA ARS
LA-95135/MP-V57	Grain Length	Raleigh 2018	2A	S2A_657002201	657002201	NCSU/USDA ARS
LA-95135/MP-V57	Grain Length	Raleigh 2018	2A	S2A_165000346	165000346	NCSU/USDA ARS
LA-95135/MP-V57	Grain Length	Kinston 2018	2A	S2A_669838500:570	669838500	NCSU/USDA ARS
LA-95135/MP-V57	Grain Length	Kinston 2018	2A	S2A_105634303	105634303	NCSU/USDA ARS
LA-95135/MP-V57	Grain Length	Kinston 2019	2A	S2A_657002201	657002201	NCSU/USDA ARS
LA-95135/MP-V57	Grain Length	Kinston 2019	2A	S2A_532867510	532867510	NCSU/USDA ARS
LA-95135/MP-V57	Plant Height	Kinston 2018	2A	S2A_536421556	536421556	NCSU/USDA ARS
LA-95135/MP-V57	Spikelet Number per Spike	Raleigh 2018	2A	S2A_223722835:855	223722835	NCSU/USDA ARS
LA-95135/MP-V57	Spikelet Number per Spike	Raleigh 2019	2A	S2A_223722835:855	223722835	NCSU/USDA ARS
LA-95135/MP-V57	Spikelet Number per Spike	Kinston 2019	2A	S2A_196116965	196116965	NCSU/USDA ARS
LA-95135/MP-V57	Spike Length	Kinston 2019	2B	S2B_632518317:320	632518317	NCSU/USDA ARS
LA-95135/MP-V57	Spikelet Number per Spike	Raleigh 2018	2B	S2B_612673903	612673903	NCSU/USDA ARS
LA-95135/MP-V57	Heading Date	Raleigh 2018	2D	K2D_PpdD1	33952224	NCSU/USDA ARS
LA-95135/MP-V57	Heading Date	Raleigh 2019	2D	K2D_PpdD1	33952224	NCSU/USDA ARS
LA-95135/MP-V57	Heading Date	Kinston 2019	2D	K2D_PpdD1	33952224	NCSU/USDA ARS
LA-95135/MP-V57	Heading Date	Plains 2019	2D	K2D_PpdD1	33952224	NCSU/USDA ARS
LA-95135/MP-V57	Grain Length	Kinston 2019	2D	S2D_357703428	357703428	NCSU/USDA ARS
LA-95135/MP-V57	Grain Width	Kinston 2018	2D	S2D_412279742	412279742	NCSU/USDA ARS
LA-95135/MP-V57	Grain Width	Kinston 2019	2D	S2D_584768708:806	584768708	NCSU/USDA ARS
LA-95135/MP-V57	Plant Height	Raleigh 2018	2D	S2D_32151744:807	32151744	NCSU/USDA ARS
LA-95135/MP-V57	Plant Height	Kinston 2018	2D	S2D_32151744:807	32151744	NCSU/USDA ARS
LA-95135/MP-V57	Plant Height	Kinston 2019	2D	S2D_32151744:807	32151744	NCSU/USDA ARS
LA-95135/MP-V57	Spike Length	Raleigh 2019	2D	S2D_23300414:420	23300414	NCSU/USDA ARS
LA-95135/MP-V57	Spike Length	Raleigh 2019	2D	S2D_601971733:761	601971733	NCSU/USDA ARS
LA-95135/MP-V57	Spike Length	Kinston 2019	2D	S2D_23300414:420	23300414	NCSU/USDA ARS
LA-95135/MP-V57	Spike Compactness	Raleigh 2019	2D	S2D_32151744:807	32151744	NCSU/USDA ARS
LA-95135/MP-V57	Spike Compactness	Raleigh 2019	2D	S2D_587367146:193	587367146	NCSU/USDA ARS
LA-95135/MP-V57	Spike Compactness	Raleigh 2019	2D	S2D_32400558	32400558	NCSU/USDA ARS
LA-95135/MP-V57	Spike Compactness	Kinston 2019	2D	S2D_23300414:420	23300414	NCSU/USDA ARS
LA-95135/MP-V57	Spike Compactness	Kinston 2019	2D	S2D_587367146:193	587367146	NCSU/USDA ARS
LA-95135/MP-V57	Spikelet Number per Spike	Raleigh 2018	2D	K2D_PpdD1	33952224	NCSU/USDA ARS
LA-95135/MP-V57	Spikelet Number per Spike	Kinston 2018	2D	K2D_PpdD1	33952224	NCSU/USDA ARS
LA-95135/MP-V57	Spikelet Number per Spike	Raleigh 2019	2D	S2D_32151744:807	32151744	NCSU/USDA ARS
LA-95135/MP-V57	Spikelet Number per Spike	Kinston 2019	2D	K2D_PpdD1	33952224	NCSU/USDA ARS
LA-95135/MP-V57	Spikelet Number per Spike	Plains 2019	2D	S2D_32151744:807	32151744	NCSU/USDA ARS
LA-95135/MP-V57	Heading Date	Raleigh 2018	3A	S3A_135590642	135590642	NCSU/USDA ARS
LA-95135/MP-V57	Heading Date	Raleigh 2019	3A	S3A_135590642	135590642	NCSU/USDA ARS
LA-95135/MP-V57	Heading Date	Kinston 2019	3A	S3A_485014343	485014343	NCSU/USDA ARS
LA-95135/MP-V57	Heading Date	Plains 2019	3A	S3A_434822203	434822203	NCSU/USDA ARS
LA-95135/MP-V57	Spikelet Number per Spike	Raleigh 2018	3A	S3A_609909640	609909640	NCSU/USDA ARS
LA-95135/MP-V57	Spikelet Number per Spike	Raleigh 2019	3A	S3A_84182162	84182162	NCSU/USDA ARS
LA-95135/MP-V57	Spikelet Number per Spike	Kinston 2019	3A	S3A_511594570	511594570	NCSU/USDA ARS
LA-95135/MP-V57	Spikelet Number per Spike	Plains 2019	3A	S3A_434822203	434822203	NCSU/USDA ARS
LA-95135/MP-V57	Grain Length	Raleigh 2018	3B	S3B_585027889:891	585027889	NCSU/USDA ARS
LA-95135/MP-V57	Grain Length	Kinston 2018	3B	S3B_462058027	462058027	NCSU/USDA ARS
LA-95135/MP-V57	Grain Length	Kinston 2019	3B	S3B_578814655:680	578814655	NCSU/USDA ARS
LA-95135/MP-V57	Spikelet Number per Spike	Raleigh 2019	3B	S3B_465887357	465887357	NCSU/USDA ARS
LA-95135/MP-V57	Spikelet Number per Spike	Kinston 2019	3B	S3B_250568343:362	250568343	NCSU/USDA ARS
LA-95135/MP-V57	Spikelet Number per Spike	Plains 2019	3B	S3B_414162401	414162401	NCSU/USDA ARS
LA-95135/MP-V57	Grain Length	Raleigh 2018	3D	S3D_298356803	298356803	NCSU/USDA ARS
LA-95135/MP-V57	Grain Length	Kinston 2018	3D	S3D_298356803	298356803	NCSU/USDA ARS
LA-95135/MP-V57	Grain Length	Kinston 2019	3D	S3D_132161971	132161971	NCSU/USDA ARS
LA-95135/MP-V57	Grain Width	Raleigh 2018	3D	S3D_496955493	496955493	NCSU/USDA ARS
LA-95135/MP-V57	Grain Width	Kinston 2018	3D	S3D_476608044	476608044	NCSU/USDA ARS
LA-95135/MP-V57	Grain Width	Kinston 2019	3D	S3D_496955493	496955493	NCSU/USDA ARS
LA-95135/MP-V57	Plant Height	Raleigh 2018	3D	S3D_476608044	476608044	NCSU/USDA ARS
LA-95135/MP-V57	Plant Height	Kinston 2018	3D	S3D_496955493	496955493	NCSU/USDA ARS
LA-95135/MP-V57	Plant Height	Kinston 2019	3D	S3D_476608044	476608044	NCSU/USDA ARS
LA-95135/MP-V57	Spike Length	Kinston 2019	3D	S3D_527039234	527039234	NCSU/USDA ARS
LA-95135/MP-V57	Spike Compactness	Raleigh 2019	3D	S3D_496955493	496955493	NCSU/USDA ARS
LA-95135/MP-V57	Spike Compactness	Kinston 2019	3D	S3D_496955493	496955493	NCSU/USDA ARS
LA-95135/MP-V57	Spikelet Number per Spike	Raleigh 2018	3D	S3D_476608044	476608044	NCSU/USDA ARS
LA-95135/MP-V57	Spikelet Number per Spike	Raleigh 2019	3D	S3D_529775477	529775477	NCSU/USDA ARS
LA-95135/MP-V57	Spikelet Number per Spike	Plains 2019	3D	S3D_476608044	476608044	NCSU/USDA ARS
LA-95135/MP-V57	Grain Yield	Raleigh 2018	3D	S3D_496955493	496955493	NCSU/USDA ARS
LA-95135/MP-V57	Grain Yield	Kinston 2018	3D	S3D_496955493	496955493	NCSU/USDA ARS
LA-95135/MP-V57	Grain Yield	Kinston 2019	3D	S3D_496955493	496955493	NCSU/USDA ARS
LA-95135/MP-V57	Grain Length	Raleigh 2018	4A	S4A_482512619	482512619	NCSU/USDA ARS
LA-95135/MP-V57	Grain Length	Kinston 2018	4A	S4A_482512619	482512619	NCSU/USDA ARS
LA-95135/MP-V57	Grain Length	Kinston 2019	4A	S4A_482512619	482512619	NCSU/USDA ARS
LA-95135/MP-V57	Spike Length	Kinston 2019	4A	S4A_43348193	43348193	NCSU/USDA ARS
LA-95135/MP-V57	Grain Length	Raleigh 2018	4B	S4B_408606348	408606348	NCSU/USDA ARS
LA-95135/MP-V57	Grain Length	Kinston 2019	4B	S4B_652980104	652980104	NCSU/USDA ARS
LA-95135/MP-V57	Spikelet Number per Spike	Raleigh 2018	4B	S4B_416305737	416305737	NCSU/USDA ARS
LA-95135/MP-V57	Spikelet Number per Spike	Raleigh 2019	4B	S4B_408606348	408606348	NCSU/USDA ARS
LA-95135/MP-V57	Heading Date	Raleigh 2018	4D	K4D_RhtD1	18781062	NCSU/USDA ARS
LA-95135/MP-V57	Heading Date	Kinston 2019	4D	K4D_RhtD1	18781062	NCSU/USDA ARS
LA-95135/MP-V57	Grain Width	Raleigh 2018	4D	K4D_RhtD1	18781062	NCSU/USDA ARS
LA-95135/MP-V57	Grain Width	Kinston 2019	4D	K4D_RhtD1	18781062	NCSU/USDA ARS
LA-95135/MP-V57	Plant Height	Raleigh 2018	4D	K4D_RhtD1	18781062	NCSU/USDA ARS
LA-95135/MP-V57	Plant Height	Kinston 2018	4D	K4D_RhtD1	18781062	NCSU/USDA ARS
LA-95135/MP-V57	Plant Height	Kinston 2019	4D	K4D_RhtD1	18781062	NCSU/USDA ARS
LA-95135/MP-V57	Spikelet Number per Spike	Kinston 2018	4D	K4D_RhtD1	18781062	NCSU/USDA ARS
LA-95135/MP-V57	Grain Yield	Raleigh 2018	4D	K4D_RhtD1	18781062	NCSU/USDA ARS
LA-95135/MP-V57	Grain Yield	Kinston 2018	4D	S4D_352442308	352442308	NCSU/USDA ARS
LA-95135/MP-V57	Grain Yield	Kinston 2019	4D	K4D_RhtD1	18781062	NCSU/USDA ARS
LA-95135/MP-V57	Heading Date	Raleigh 2018	5A	S5A_439551041	439551041	NCSU/USDA ARS
LA-95135/MP-V57	Heading Date	Raleigh 2019	5A	S5A_437907067:112	437907067	NCSU/USDA ARS
LA-95135/MP-V57	Heading Date	Kinston 2019	5A	S5A_438355133	438355133	NCSU/USDA ARS
LA-95135/MP-V57	Heading Date	Plains 2019	5A	S5A_169302619	169302619	NCSU/USDA ARS
LA-95135/MP-V57	Grain Length	Raleigh 2018	5A	S5A_698528417	698528417	NCSU/USDA ARS
LA-95135/MP-V57	Grain Length	Kinston 2018	5A	S5A_697552811:848	697552811	NCSU/USDA ARS
LA-95135/MP-V57	Grain Length	Kinston 2018	5A	S5A_447655455	447655455	NCSU/USDA ARS
LA-95135/MP-V57	Grain Length	Kinston 2019	5A	K5A_B1	698528636	NCSU/USDA ARS
LA-95135/MP-V57	Grain Length	Kinston 2019	5A	S5A_416124643	416124643	NCSU/USDA ARS
LA-95135/MP-V57	Grain Width	Raleigh 2018	5A	S5A_356594891	356594891	NCSU/USDA ARS
LA-95135/MP-V57	Grain Width	Kinston 2019	5A	S5A_37970940:941	37970940	NCSU/USDA ARS
LA-95135/MP-V57	Plant Height	Kinston 2018	5A	S5A_51560475	51560475	NCSU/USDA ARS
LA-95135/MP-V57	Spike Compactness	Raleigh 2019	5A	S5A_657658370	657658370	NCSU/USDA ARS
LA-95135/MP-V57	Spikelet Number per Spike	Raleigh 2018	5A	K5A_B1	698528636	NCSU/USDA ARS
LA-95135/MP-V57	Spikelet Number per Spike	Raleigh 2018	5A	S5A_479461686	479461686	NCSU/USDA ARS
LA-95135/MP-V57	Spikelet Number per Spike	Kinston 2018	5A	S5A_698528417	698528417	NCSU/USDA ARS
LA-95135/MP-V57	Spikelet Number per Spike	Kinston 2018	5A	S5A_480804629	480804629	NCSU/USDA ARS
LA-95135/MP-V57	Spikelet Number per Spike	Raleigh 2019	5A	S5A_502691654	502691654	NCSU/USDA ARS
LA-95135/MP-V57	Spikelet Number per Spike	Kinston 2019	5A	S5A_438355133	438355133	NCSU/USDA ARS
LA-95135/MP-V57	Spikelet Number per Spike	Plains 2019	5A	S5A_438411966	438411966	NCSU/USDA ARS
LA-95135/MP-V57	Grain Yield	Raleigh 2018	5A	S5A_698528417	698528417	NCSU/USDA ARS
LA-95135/MP-V57	Grain Yield	Raleigh 2018	5A	S5A_439551041	439551041	NCSU/USDA ARS
LA-95135/MP-V57	Grain Yield	Kinston 2018	5A	S5A_698528417	698528417	NCSU/USDA ARS
LA-95135/MP-V57	Grain Yield	Kinston 2019	5A	K5A_B1	698528636	NCSU/USDA ARS
LA-95135/MP-V57	Heading Date	Raleigh 2018	5B	S5B_511010094	511010094	NCSU/USDA ARS
LA-95135/MP-V57	Heading Date	Raleigh 2019	5B	S5B_528990686	528990686	NCSU/USDA ARS
LA-95135/MP-V57	Heading Date	Kinston 2019	5B	S5B_511010094	511010094	NCSU/USDA ARS
LA-95135/MP-V57	Heading Date	Plains 2019	5B	S5B_522011151	522011151	NCSU/USDA ARS
LA-95135/MP-V57	Heading Date	Plains 2019	5B	S5B_595018467:486	595018467	NCSU/USDA ARS
LA-95135/MP-V57	Plant Height	Raleigh 2018	5B	S5B_536592571	536592571	NCSU/USDA ARS
LA-95135/MP-V57	Plant Height	Kinston 2018	5B	S5B_511010094	511010094	NCSU/USDA ARS
LA-95135/MP-V57	Plant Height	Kinston 2019	5B	S5B_517249959	517249959	NCSU/USDA ARS
LA-95135/MP-V57	Grain Length	Raleigh 2018	6A	S6A_99129219	99129219	NCSU/USDA ARS
LA-95135/MP-V57	Grain Length	Kinston 2018	6A	S6A_98064510	98064510	NCSU/USDA ARS
LA-95135/MP-V57	Grain Length	Kinston 2019	6A	S6A_449964357	449964357	NCSU/USDA ARS
LA-95135/MP-V57	Grain Width	Raleigh 2018	6A	S6A_151492080	151492080	NCSU/USDA ARS
LA-95135/MP-V57	Grain Width	Kinston 2018	6A	S6A_114457003	114457003	NCSU/USDA ARS
LA-95135/MP-V57	Grain Width	Kinston 2019	6A	S6A_355433083:139	355433083	NCSU/USDA ARS
LA-95135/MP-V57	Spikelet Number per Spike	Raleigh 2019	6A	S6A_384448543	384448543	NCSU/USDA ARS
LA-95135/MP-V57	Spikelet Number per Spike	Plains 2019	6A	S6A_264705367	264705367	NCSU/USDA ARS
LA-95135/MP-V57	Grain Yield	Raleigh 2018	6A	S6A_355433083:139	355433083	NCSU/USDA ARS
LA-95135/MP-V57	Grain Yield	Kinston 2019	6A	S6A_67125288:326	67125288	NCSU/USDA ARS
LA-95135/MP-V57	Grain Length	Raleigh 2018	6B	S6B_93428457	93428457	NCSU/USDA ARS
LA-95135/MP-V57	Grain Length	Kinston 2018	6B	S6B_153542760:773	153542760	NCSU/USDA ARS
LA-95135/MP-V57	Grain Length	Kinston 2019	6B	S6B_93428457	93428457	NCSU/USDA ARS
LA-95135/MP-V57	Spikelet Number per Spike	Raleigh 2019	6B	S6B_560990847	560990847	NCSU/USDA ARS
LA-95135/MP-V57	Spikelet Number per Spike	Kinston 2018	6D	S6D_250410640	250410640	NCSU/USDA ARS
LA-95135/MP-V57	Spikelet Number per Spike	Raleigh 2019	6D	S6D_323045603	323045603	NCSU/USDA ARS
LA-95135/MP-V57	Spikelet Number per Spike	Kinston 2019	6D	S6D_113893427	113893427	NCSU/USDA ARS
LA-95135/MP-V57	Spikelet Number per Spike	Plains 2019	6D	S6D_323045603	323045603	NCSU/USDA ARS
LA-95135/MP-V57	Heading Date	Raleigh 2018	7A	S7A_690439217	690439217	NCSU/USDA ARS
LA-95135/MP-V57	Heading Date	Raleigh 2019	7A	S7A_506298541	506298541	NCSU/USDA ARS
LA-95135/MP-V57	Grain Width	Raleigh 2018	7A	S7A_72104395	72104395	NCSU/USDA ARS
LA-95135/MP-V57	Spike Length	Raleigh 2019	7A	S7A_668041155	668041155	NCSU/USDA ARS
LA-95135/MP-V57	Spike Length	Raleigh 2019	7A	S7A_709816061	709816061	NCSU/USDA ARS
LA-95135/MP-V57	Spike Length	Raleigh 2019	7A	S7A_77195144	77195144	NCSU/USDA ARS
LA-95135/MP-V57	Spike Length	Kinston 2019	7A	S7A_673096342:350	673096342	NCSU/USDA ARS
LA-95135/MP-V57	Spikelet Number per Spike	Raleigh 2018	7A	S7A_673096342:350	673096342	NCSU/USDA ARS
LA-95135/MP-V57	Spikelet Number per Spike	Kinston 2018	7A	S7A_672150738	672150738	NCSU/USDA ARS
LA-95135/MP-V57	Spikelet Number per Spike	Raleigh 2019	7A	S7A_673126601	673126601	NCSU/USDA ARS
LA-95135/MP-V57	Spikelet Number per Spike	Kinston 2019	7A	S7A_673096342:350	673096342	NCSU/USDA ARS
LA-95135/MP-V57	Spikelet Number per Spike	Plains 2019	7A	S7A_672150738	672150738	NCSU/USDA ARS
LA-95135/MP-V57	Grain Yield	Raleigh 2018	7A	S7A_66220298	66220298	NCSU/USDA ARS
LA-95135/MP-V57	Grain Yield	Raleigh 2018	7A	S7A_149426090	149426090	NCSU/USDA ARS
Soft white winter wheat panel	Grain Yield		2B	wsnp_Ex_c24135_33382521	715029997	WSU
Soft white winter wheat panel	Grain Yield		3B	wsnp_CAP12_c2297_1121142	783465994	WSU
Soft white winter wheat panel	Grain Yield		5B	Ex_c6571_224	601326543	WSU
Soft white winter wheat panel	Heading date		2D	BS00022276_51	29454372	WSU
Soft white winter wheat panel	Heading date		2D	Ku_c19185_1569	461301211	WSU
Soft white winter wheat panel	Heading date		4A	BobWhite_c20514_70	46172346	WSU
Soft white winter wheat panel	Heading date		6B	Excalibur_c16135_253	613614318	WSU
Soft white winter wheat panel	Heading date		6B	GENE-3171_203	135112675	WSU
Soft white winter wheat panel	Heading date		7B	Tdurum_contig9465_925	9754260	WSU
Soft white winter wheat panel	Plant Height		2B	Excalibur_c74925_338	792711405	WSU
Soft white winter wheat panel	Plant Height		3A	wsnp_Ex_rep_c102478_87635370	63073930	WSU
Soft white winter wheat panel	Plant Height		5B	BS00108019_51	435158652	WSU
UI Platinum/LCS Star	Grain Yield	Aberdeen, Idaho, 2017	7D	IWB4045	68417416	University of Idaho
UI Platinum/LCS Star	Grain Yield	Ashton, Idaho, 2018	7D	IWB4045	68417416	University of Idaho
UI Platinum/LCS Star	Grain Yield	Walla Walla, Washington, 2018	7D	IWB4045	68417416	University of Idaho
UI Platinum/LCS Star	Grain Yield	BLUP	7D	IWB4045	68417416	University of Idaho
UI Platinum/LCS Star	Grain Yield	Aberdeen, Idaho, 2017	7D	IWB4045	68417416	University of Idaho
UI Platinum/LCS Star	Grain Yield	Ashton, Idaho, 2018	7D	Kasp71343	71343000	University of Idaho
UI Platinum/LCS Star	Grain Yield	Walla Walla, Washington, 2018	7D	IWB4045	68417416	University of Idaho
UI Platinum/LCS Star	Grain Yield	Soda Springs, Idaho, 2019	7D	Kasp66074	66074000	University of Idaho
UI Platinum/LCS Star	Grain Yield	BLUP	7D	IWB4045	68417416	University of Idaho
UI Platinum/LCS Star	Heading date	Aberdeen, Idaho, 2018	4B	IWB23968	518682966	University of Idaho
UI Platinum/LCS Star	Heading date	Walla Walla, Washington, 2018	4B	IWB64397	517623727	University of Idaho
UI Platinum/LCS Star	Heading date	Aberdeen, Idaho, 2019	4B	IWB23968	518682966	University of Idaho
UI Platinum/LCS Star	Heading date	BLUP	4B	IWB23968	518682966	University of Idaho
UI Platinum/LCS Star	Heading date	Aberdeen, Idaho, 2018	6A	IWB9036	19242465	University of Idaho
UI Platinum/LCS Star	Heading date	Walla Walla, Washington, 2018	6A	IWB11102	61024039	University of Idaho
UI Platinum/LCS Star	Heading date	Aberdeen, Idaho, 2019	6A	IWB76736	NA	University of Idaho
UI Platinum/LCS Star	Heading date	Soda Springs, Idaho, 2019	6A	IWB11102	61024039	University of Idaho
UI Platinum/LCS Star	Heading date	BLUP	6A	IWB11102	61024039	University of Idaho
UI Platinum/LCS Star	Heading date	Aberdeen, Idaho, 2018	7B	IWB76332	5922944	University of Idaho
UI Platinum/LCS Star	Heading date	Walla Walla, Washington, 2018	7B	IWB76332	5922944	University of Idaho
UI Platinum/LCS Star	Heading date	Aberdeen, Idaho, 2019	7B	IWB76332	5922944	University of Idaho
UI Platinum/LCS Star	Heading date	Soda Springs, Idaho, 2019	7B	IWB76332	5922944	University of Idaho
UI Platinum/LCS Star	Heading date	BLUP	7B	IWB76332	5922944	University of Idaho
UI Platinum/LCS Star	Heading date	Aberdeen, Idaho, 2018	7D	IWB4045	68417416	University of Idaho
UI Platinum/LCS Star	Heading date	Walla Walla, Washington, 2018	7D	IWB4045	68417416	University of Idaho
UI Platinum/LCS Star	Heading date	Aberdeen, Idaho, 2019	7D	IWB4045	68417416	University of Idaho
UI Platinum/LCS Star	Heading date	Soda Springs, Idaho, 2019	7D	IWB4045	68417416	University of Idaho
UI Platinum/LCS Star	Heading date	BLUP	7D	IWB4045	68417416	University of Idaho
UI Platinum/LCS Star	Heading date	Aberdeen, Idaho, 2018	7D	Kasp71343	71343000	University of Idaho
UI Platinum/LCS Star	Heading date	Walla Walla, Washington, 2018	7D	Kasp71343	71343000	University of Idaho
UI Platinum/LCS Star	Heading date	Aberdeen, Idaho, 2019	7D	Kasp71343	71343000	University of Idaho
UI Platinum/LCS Star	Heading date	Soda Springs, Idaho, 2019	7D	IWB4045	68417416	University of Idaho
UI Platinum/LCS Star	Heading date	BLUP	7D	IWB4045	68417416	University of Idaho
UI Platinum/LCS Star	Plant Height	Aberdeen, Idaho, 2018	4A	IWB33052	102614749	University of Idaho
UI Platinum/LCS Star	Plant Height	Walla Walla, Washington, 2018	4A	IWB33052	102614749	University of Idaho
UI Platinum/LCS Star	Plant Height	Aberdeen, Idaho, 2019	4A	IWB65970	596836024	University of Idaho
UI Platinum/LCS Star	Plant Height	Soda Springs, Idaho, 2018	4A	IWB31143	38447212	University of Idaho
UI Platinum/LCS Star	Plant Height	BLUP	4A	IWB33052	102614749	University of Idaho
UI Platinum/LCS Star	Plant Height	Aberdeen, Idaho, 2018	4A	IWB11801	713120773	University of Idaho
UI Platinum/LCS Star	Plant Height	Walla Walla, Washington, 2018	4A	IWB12351	715512708	University of Idaho
UI Platinum/LCS Star	Plant Height	Aberdeen, Idaho, 2019	4A	IWB1056	715512708	University of Idaho
UI Platinum/LCS Star	Plant Height	Soda Springs, Idaho, 2018	4A	IWB20951	618040255	University of Idaho
UI Platinum/LCS Star	Plant Height	Soda Springs, Idaho, 2019	4A	IWB1375	689853869	University of Idaho
UI Platinum/LCS Star	Plant Height	BLUP	4A	IWB25876	663273738	University of Idaho
UI Platinum/LCS Star	Plant Height	Aberdeen, Idaho, 2018	5A	IWB24570	NA	University of Idaho
UI Platinum/LCS Star	Plant Height	Soda Springs, Idaho, 2018	5A	IWB3232	665471359	University of Idaho
UI Platinum/LCS Star	Plant Height	BLUP	5A	IWB10313	673549466	University of Idaho
UI Platinum/LCS Star	Plant Height	Aberdeen, Idaho, 2018	5D	IWB6557	107583992	University of Idaho
UI Platinum/LCS Star	Plant Height	Walla Walla, Washington, 2018	5D	IWB6557	107583992	University of Idaho
UI Platinum/LCS Star	Plant Height	BLUP	5D	IWB6557	107583992	University of Idaho
UI Platinum/LCS Star	Plant Height	Aberdeen, Idaho, 2018	7D	IWB4045	68417416	University of Idaho
UI Platinum/LCS Star	Plant Height	Walla Walla, Washington, 2018	7D	IWB44453	NA	University of Idaho
UI Platinum/LCS Star	Plant Height	Aberdeen, Idaho, 2019	7D	IWB4045	68417416	University of Idaho
UI Platinum/LCS Star	Plant Height	BLUP	7D	IWB44453	NA	University of Idaho
UI Platinum/LCS Star	Plant Height	Aberdeen, Idaho, 2018	7D	Kasp66074	66074000	University of Idaho
UI Platinum/LCS Star	Plant Height	Walla Walla, Washington, 2018	7D	IWB4045	68417416	University of Idaho
UI Platinum/LCS Star	Plant Height	Aberdeen, Idaho, 2019	7D	IWB4045	68417416	University of Idaho
UI Platinum/LCS Star	Plant Height	BLUP	7D	Kasp62215	62215000	University of Idaho
UI Platinum/LCS Star	Fertile spikelet number per spike	Aberdeen, Idaho, 2017	5D	IWB17912	464633623	University of Idaho
UI Platinum/LCS Star	Fertile spikelet number per spike	Aberdeen, Idaho, 2018	5D	IWB17912	464633623	University of Idaho
UI Platinum/LCS Star	Fertile spikelet number per spike	Soda Springs, Idaho, 2018	5D	IWB17912	464633623	University of Idaho
UI Platinum/LCS Star	Fertile spikelet number per spike	Soda Springs, Idaho, 2019	5D	IWB34466	586352242	University of Idaho
UI Platinum/LCS Star	Fertile spikelet number per spike	BLUP	5D	IWB17912	464633623	University of Idaho
UI Platinum/LCS Star	Fertile spikelet number per spike	Aberdeen, Idaho, 2017	6A	IWB10738	535894664	University of Idaho
UI Platinum/LCS Star	Fertile spikelet number per spike	Aberdeen, Idaho, 2018	6A	IWB63176	63562964	University of Idaho
UI Platinum/LCS Star	Fertile spikelet number per spike	Walla Walla, Washington, 2018	6A	IWB10321	288411565	University of Idaho
UI Platinum/LCS Star	Fertile spikelet number per spike	Ashton, Idaho, 2018	6A	IWB45465	646630596	University of Idaho
UI Platinum/LCS Star	Fertile spikelet number per spike	Aberdeen, Idaho, 2019	6A	IWB76733	454649338	University of Idaho
UI Platinum/LCS Star	Fertile spikelet number per spike	Soda Springs, Idaho, 2018	6A	IWB45465	646630596	University of Idaho
UI Platinum/LCS Star	Fertile spikelet number per spike	Soda Springs, Idaho, 2019	6A	IWB35333	NA	University of Idaho
UI Platinum/LCS Star	Fertile spikelet number per spike	BLUP	6A	IWB45465	646630596	University of Idaho
UI Platinum/LCS Star	Fertile spikelet number per spike	Walla Walla, Washington, 2018	7B	IWB76332	5922944	University of Idaho
UI Platinum/LCS Star	Fertile spikelet number per spike	Ashton, Idaho, 2018	7B	IWB76332	5922944	University of Idaho
UI Platinum/LCS Star	Fertile spikelet number per spike	Aberdeen, Idaho, 2019	7B	IWB76332	5922944	University of Idaho
UI Platinum/LCS Star	Fertile spikelet number per spike	Soda Springs, Idaho, 2019	7B	IWB76332	5922944	University of Idaho
UI Platinum/LCS Star	Fertile spikelet number per spike	BLUP	7B	IWB76332	5922944	University of Idaho
UI Platinum/LCS Star	Fertile spikelet number per spike	Aberdeen, Idaho, 2017	7D	IWB4045	68417514	University of Idaho
UI Platinum/LCS Star	Fertile spikelet number per spike	Aberdeen, Idaho, 2018	7D	IWB4045	68417514	University of Idaho
UI Platinum/LCS Star	Fertile spikelet number per spike	Walla Walla, Washington, 2018	7D	IWB4045	68417514	University of Idaho
UI Platinum/LCS Star	Fertile spikelet number per spike	Ashton, Idaho, 2018	7D	IWB4045	68417514	University of Idaho
UI Platinum/LCS Star	Fertile spikelet number per spike	Aberdeen, Idaho, 2019	7D	IWB4045	68417514	University of Idaho
UI Platinum/LCS Star	Fertile spikelet number per spike	Soda Springs, Idaho, 2018	7D	IWB4045	68417514	University of Idaho
UI Platinum/LCS Star	Fertile spikelet number per spike	Soda Springs, Idaho, 2019	7D	IWB4045	68417514	University of Idaho
UI Platinum/LCS Star	Fertile spikelet number per spike	BLUP	7D	IWB4045	68417514	University of Idaho
UI Platinum/LCS Star	Fertile spikelet number per spike	Aberdeen, Idaho, 2017	7D	Kasp62115	62115000	University of Idaho
UI Platinum/LCS Star	Fertile spikelet number per spike	Aberdeen, Idaho, 2018	7D	Kasp71343	71343000	University of Idaho
UI Platinum/LCS Star	Fertile spikelet number per spike	Ashton, Idaho, 2018	7D	IWB4045	68417514	University of Idaho
UI Platinum/LCS Star	Fertile spikelet number per spike	Walla Walla, Washington, 2018	7D	IWB4045	68417514	University of Idaho
UI Platinum/LCS Star	Fertile spikelet number per spike	Aberdeen, Idaho, 2019	7D	IWB4045	68417514	University of Idaho
UI Platinum/LCS Star	Fertile spikelet number per spike	Soda Springs, Idaho, 2018	7D	Kasp62115	66074000	University of Idaho
UI Platinum/LCS Star	Fertile spikelet number per spike	Soda Springs, Idaho, 2019	7D	Kasp71343	71343000	University of Idaho
UI Platinum/LCS Star	Fertile spikelet number per spike	BLUP	7D	Kasp71343	71343000	University of Idaho
UI Platinum/LCS Star	Thousand Grain Weight	Aberdeen, Idaho, 2017	4A	IWB18325	394968199	University of Idaho
UI Platinum/LCS Star	Thousand Grain Weight	Aberdeen, Idaho, 2018	4A	IWB18325	394968199	University of Idaho
UI Platinum/LCS Star	Thousand Grain Weight	Moscow, Idaho, 2018	4A	IWB31143	38447212	University of Idaho
UI Platinum/LCS Star	Thousand Grain Weight	Soda Springs, Idaho, 2018	4A	IWB35445	21063715	University of Idaho
UI Platinum/LCS Star	Thousand Grain Weight	BLUP	4A	IWB46934	488252088	University of Idaho
UI Platinum/LCS Star	Thousand Grain Weight	Soda Springs, Idaho, 2018	6A	IWB38557	201348573	University of Idaho
UI Platinum/LCS Star	Thousand Grain Weight	Aberdeen, Idaho, 2017	6A	IWB12868	73723540	University of Idaho
UI Platinum/LCS Star	Thousand Grain Weight	BLUP	6A	IWB38557	201348573	University of Idaho
UI Platinum/LCS Star	Thousand Grain Weight	Soda Springs, Idahob, 2019	6A	IWB68246	410915261	University of Idaho
UI Platinum/LCS Star	Thousand Grain Weight	Aberdeen, Idaho, 2018	7D	IWB4045	68417514	University of Idaho
UI Platinum/LCS Star	Thousand Grain Weight	Aberdeen, Idaho, 2019	7D	IWB4045	68417514	University of Idaho
UI Platinum/LCS Star	Thousand Grain Weight	BLUP	7D	IWB4045	68417514	University of Idaho
UI Platinum/LCS Star	Thousand Grain Weight	Ashton, Idahob, 2018	7D	IWB23802	59091469	University of Idaho
UI Platinum/LCS Star	Thousand Grain Weight	Moscow, Idaho, 2018	7D	IWB23802	59091469	University of Idaho
UI Platinum/LCS Star	Thousand Grain Weight	Aberdeen, Idaho, 2018	7D	Kasp62215	62215000	University of Idaho
UI Platinum/LCS Star	Thousand Grain Weight	Ashton, Idahob, 2018	7D	IWB4045	68417514	University of Idaho
UI Platinum/LCS Star	Thousand Grain Weight	Soda Springs, Idaho, 2018	7D	IWB40120	92570641	University of Idaho
UI Platinum/LCS Star	Thousand Grain Weight	Aberdeen, Idaho, 2019	7D	Kasp62215	62215000	University of Idaho
UI Platinum/LCS Star	Thousand Grain Weight	BLUP	7D	IWB4045	68417514	University of Idaho
UI Platinum/LCS Star	Productive tiller number per unit area	Aberdeen, Idaho, 2018	4A	IWB31143	38447212	University of Idaho
UI Platinum/LCS Star	Productive tiller number per unit area	Ashton, Idaho, 2018	4A	IWB77282	24755594	University of Idaho
UI Platinum/LCS Star	Productive tiller number per unit area	BLUP	4A	IWB33052	102614749	University of Idaho
UI Platinum/LCS Star	Productive tiller number per unit area	Aberdeen, Idaho, 2018	6A	IWB38557	201348573	University of Idaho
UI Platinum/LCS Star	Productive tiller number per unit area	Ashton, Idaho, 2018	6A	IWB68246	410915261	University of Idaho
UI Platinum/LCS Star	Productive tiller number per unit area	Walla Walla, Washington, 2018	6A	IWB35333	454649338	University of Idaho
UI Platinum/LCS Star	Productive tiller number per unit area	Aberdeen, Idaho, 2019	6A	IWB68246	410915261	University of Idaho
UI Platinum/LCS Star	Productive tiller number per unit area	BLUP	6A	IWB38557	201348573	University of Idaho
TAM 112/TAM 111	Heading date	across all env	1A	chr1A_1190549_1339718	1.19055	TAMU
TAM 112/TAM 111	Heading date	across all env	1A	chr1A_11819733_13765948	11.8197	TAMU
TAM 112/TAM 111	Test Weight	across all env	1A	chr1A_11819733_13765948	11.8197	TAMU
TAM 112/TAM 111	Test Weight	across all env	1A	chr1A_21040639_21048534	21.0406	TAMU
TAM 112/TAM 111	Test Weight	across all env	1A	chr1A_25479893_28620434	25.4799	TAMU
TAM 112/TAM 111	Heading date	across all env	1A	chr1A_224207845_224785350	224.208	TAMU
TAM 112/TAM 111	Test Weight	across all env	1A	chr1A_232644690_235689712	232.645	TAMU
TAM 112/TAM 111	Heading date	across all env	1A	chr1A_238312589_245711879	238.313	TAMU
TAM 112/TAM 111	Test Weight	across all env	1A	chr1A_251308630_254989242	251.309	TAMU
TAM 112/TAM 111	Test Weight	across all env	1A	chr1A_290731869_293952352	290.732	TAMU
TAM 112/TAM 111	Heading date	across all env	1A	chr1A_294734899_294737505	294.735	TAMU
TAM 112/TAM 111	Plant Height	12BD	1A	chr1A_296240994_301782284	296.241	TAMU
TAM 112/TAM 111	Plant Height	across all env	1A	chr1A_296240994_301782284	296.241	TAMU
TAM 112/TAM 111	Test Weight	across all env	1A	chr1A_304105448_308745343	304.105	TAMU
TAM 112/TAM 111	Test Weight	across all env	1A	chr1A_339351112_341181093	339.351	TAMU
TAM 112/TAM 111	Test Weight	across all env	1A	chr1A_358771162_359972952	358.771	TAMU
TAM 112/TAM 111	Test Weight	across all env	1A	chr1A_380651438_381927793	380.651	TAMU
TAM 112/TAM 111	Test Weight	AcrossME2	1A	chr1A_380651438_381927793	380.651	TAMU
TAM 112/TAM 111	Test Weight	across all env	1A	chr1A_390094587_392526732	390.095	TAMU
TAM 112/TAM 111	Yield	17EI	1A	chr1A_411661876_422489292	411.662	TAMU
TAM 112/TAM 111	Yield	AcrossME2	1A	chr1A_411661876_422489292	411.662	TAMU
TAM 112/TAM 111	Test Weight	13EP5	1A	chr1A_485182809_485210044	485.183	TAMU
TAM 112/TAM 111	Test Weight	across all env	1A	chr1A_485182809_485210044	485.183	TAMU
TAM 112/TAM 111	Test Weight	AcrossME2	1A	chr1A_485182809_485210044	485.183	TAMU
TAM 112/TAM 111	Plant Height	12BD	1A	chr1A_520355139_520412990	520.355	TAMU
TAM 112/TAM 111	Yield	ME3	1A	chr1A_585634721_586952175	585.635	TAMU
TAM 112/TAM 111	Yield	Across ME1234	1A	chr1A_585634721_586952175	585.635	TAMU
TAM 112/TAM 111	Yield	ME3	1A	chr1A_586953142_587809620	586.953	TAMU
TAM 112/TAM 111	Yield	Across ME1234	1A	chr1A_586953142_587809620	586.953	TAMU
TAM 112/TAM 111	Yield	AcrossME1	1B	chr1B_376055687_378828312	376.056	TAMU
TAM 112/TAM 111	Yield	across all env	1B	chr1B_556289586_562375202	556.29	TAMU
TAM 112/TAM 111	Yield	Across ME1234	1B	chr1B_573004304_581209687	573.004	TAMU
TAM 112/TAM 111	Plant Height	across all env	1B	chr1B_642781585_644448476	642.782	TAMU
TAM 112/TAM 111	Test Weight	12EP3	1D	chr1D_375429093_379833963	375.429	TAMU
TAM 112/TAM 111	Test Weight	across all env	1D	chr1D_375429093_379833963	375.429	TAMU
TAM 112/TAM 111	Test Weight	AcrossME2	1D	chr1D_375429093_379833963	375.429	TAMU
TAM 112/TAM 111	Test Weight	13EP3	1D	chr1D_379833963_388774891	379.834	TAMU
TAM 112/TAM 111	Heading date	11BD	1D	chr1D_420924121_424989163	420.924	TAMU
TAM 112/TAM 111	Test Weight	12CH	1D	chr1D_421848091_425676570	421.848	TAMU
TAM 112/TAM 111	Test Weight	across all env	1D	chr1D_421848091_425676570	421.848	TAMU
TAM 112/TAM 111	Test Weight	AcrossME2	1D	chr1D_421848091_425676570	421.848	TAMU
TAM 112/TAM 111	Test Weight	ME2	1D	chr1D_421848091_425676570	421.848	TAMU
TAM 112/TAM 111	Test Weight	Across ME12	1D	chr1D_421848091_425676570	421.848	TAMU
TAM 112/TAM 111	Yield	12CH	1D	chr1D_421848091_425676570	421.848	TAMU
TAM 112/TAM 111	Yield	across all env	1D	chr1D_421848091_425676570	421.848	TAMU
TAM 112/TAM 111	Yield	AcrossME3	1D	chr1D_421848091_425676570	421.848	TAMU
TAM 112/TAM 111	Heading date	DRY	1D	chr1D_439476309_441158482	439.476	TAMU
TAM 112/TAM 111	Plant Height	12BD	1D	chr1D_444006167_486066919	444.006	TAMU
TAM 112/TAM 111	Heading date	12EP1	1D	chr1D_486758602_487189805	486.759	TAMU
TAM 112/TAM 111	Heading date	17BD	1D	chr1D_486758602_487189805	486.759	TAMU
TAM 112/TAM 111	Heading date	12EP3	1D	chr1D_486758602_487189805	486.759	TAMU
TAM 112/TAM 111	Heading date	across all env	1D	chr1D_486758602_487189805	486.759	TAMU
TAM 112/TAM 111	Test Weight	across all env	1D	chr1D_489719471_491044422	489.719	TAMU
TAM 112/TAM 111	Plant Height	11EP4	1D	chr1D_492173462_493764982	492.173	TAMU
TAM 112/TAM 111	Plant Height	across all env	1D	chr1D_492173462_493764982	492.173	TAMU
TAM 112/TAM 111	Yield	AcrossME1	2A	chr2A_79750432_90656384	79.7504	TAMU
TAM 112/TAM 111	Heading date	DRY	2A	chr2A_319045668_351623303	319.046	TAMU
TAM 112/TAM 111	Heading date	across all env	2A	chr2A_533465059_588428707	533.465	TAMU
TAM 112/TAM 111	Heading date	across all env	2A	chr2A_635581134_637700116	635.581	TAMU
TAM 112/TAM 111	Yield	13EP3	2A	chr2A_734509026_739876905	734.509	TAMU
TAM 112/TAM 111	Heading date	11EP5	2B	chr2B_39201688_56923863	39.2017	TAMU
TAM 112/TAM 111	Heading date	11EP1	2B	chr2B_65113487_65754674	65.1135	TAMU
TAM 112/TAM 111	Test Weight	13EP5	2B	chr2B_708735252_709783620	708.735	TAMU
TAM 112/TAM 111	Test Weight	across all env	2B	chr2B_708735252_709783620	708.735	TAMU
TAM 112/TAM 111	Test Weight	AcrossME2	2B	chr2B_708735252_709783620	708.735	TAMU
TAM 112/TAM 111	Test Weight	12EP3	2B	chr2B_745858426_747239457	745.858	TAMU
TAM 112/TAM 111	Heading date	11EP1	2D	chr2D_15967348_15992370	15.9673	TAMU
TAM 112/TAM 111	Heading date	across all env	2D	chr2D_15967348_15992370	15.9673	TAMU
TAM 112/TAM 111	Test Weight	13EP5	2D	chr2D_82033993_486784732	82.034	TAMU
TAM 112/TAM 111	Test Weight	across all env	2D	chr2D_486784732_513026603	486.785	TAMU
TAM 112/TAM 111	Test Weight	AcrossME2	2D	chr2D_486784732_513026603	486.785	TAMU
TAM 112/TAM 111	Test Weight	across all env	2D	chr2D_532963304_536603074	532.963	TAMU
TAM 112/TAM 111	Yield	across all env	3A	chr3A_9603661_9614596	9.60366	TAMU
TAM 112/TAM 111	Heading date	11EP2	3A	chr3A_507537433_527750258	507.537	TAMU
TAM 112/TAM 111	Yield	12UVL	3B	chr3B_48559796_49861612	48.5598	TAMU
TAM 112/TAM 111	Yield	AcrossME4	3B	chr3B_48559796_49861612	48.5598	TAMU
TAM 112/TAM 111	Test Weight	12CH	3B	chr3B_506970918_556867060	506.971	TAMU
TAM 112/TAM 111	Test Weight	across all env	3B	chr3B_506970918_556867060	506.971	TAMU
TAM 112/TAM 111	Test Weight	AcrossME2	3B	chr3B_506970918_556867060	506.971	TAMU
TAM 112/TAM 111	Test Weight	across all env	3D	chr3D_548566475_551071177	548.566	TAMU
TAM 112/TAM 111	Test Weight	AcrossME2	3D	chr3D_548566475_551071177	548.566	TAMU
TAM 112/TAM 111	Test Weight	across all env	3D	chr3D_554691244_559380217	554.691	TAMU
TAM 112/TAM 111	Test Weight	AcrossME2	3D	chr3D_554691244_559380217	554.691	TAMU
TAM 112/TAM 111	Test Weight	across all env	3D	chr3D_562699360_564635656	562.699	TAMU
TAM 112/TAM 111	Test Weight	AcrossME2	3D	chr3D_562699360_564635656	562.699	TAMU
TAM 112/TAM 111	Yield	AcrossME2	3D	chr3D_590230131_595110175	590.23	TAMU
TAM 112/TAM 111	Test Weight	12CH	4B	chr4B_10947725_13088582	10.9477	TAMU
TAM 112/TAM 111	Test Weight	13EP4	4B	chr4B_17043959_46621201	17.044	TAMU
TAM 112/TAM 111	Yield	17CVI	4B	chr4B_266831997_284871153	266.832	TAMU
TAM 112/TAM 111	Yield	across all env	4B	chr4B_266831997_284871153	266.832	TAMU
TAM 112/TAM 111	Yield	AcrossME1	4B	chr4B_266831997_284871153	266.832	TAMU
TAM 112/TAM 111	Heading date	across all env	4B	chr4B_657173306_657469771	657.173	TAMU
TAM 112/TAM 111	Heading date	11EP2	4B	chr4B_659155620_660589109	659.156	TAMU
TAM 112/TAM 111	Heading date	across all env	4B	chr4B_659155620_660589109	659.156	TAMU
TAM 112/TAM 111	Yield	14EP4	4B	chr4B_659155620_660589109	659.156	TAMU
TAM 112/TAM 111	Yield	AcrossME1	4B	chr4B_659155620_660589109	659.156	TAMU
TAM 112/TAM 111	Yield	12UVLD	4B	chr4B_660943213_662538355	660.943	TAMU
TAM 112/TAM 111	Yield	AcrossME3	4B	chr4B_660943213_662538355	660.943	TAMU
TAM 112/TAM 111	Plant Height	12BD	4D	chr4D_20579748_25989315	20.5797	TAMU
TAM 112/TAM 111	Plant Height	DRY	4D	chr4D_20579748_25989315	20.5797	TAMU
TAM 112/TAM 111	Plant Height	across all env	4D	chr4D_20579748_25989315	20.5797	TAMU
TAM 112/TAM 111	Yield	17CVI	4D	chr4D_20579748_25989315	20.5797	TAMU
TAM 112/TAM 111	Yield	AcrossME1	4D	chr4D_20579748_25989315	20.5797	TAMU
TAM 112/TAM 111	Yield	ME1	4D	chr4D_20579748_25989315	20.5797	TAMU
TAM 112/TAM 111	Yield	Across ME1234	4D	chr4D_20579748_25989315	20.5797	TAMU
TAM 112/TAM 111	Test Weight	12UV7	4D	chr4D_28994521_37607464	28.9945	TAMU
TAM 112/TAM 111	Test Weight	AcrossME1	4D	chr4D_28994521_37607464	28.9945	TAMU
TAM 112/TAM 111	Test Weight	17BD	4D	chr4D_35360351_62796253	35.3604	TAMU
TAM 112/TAM 111	Test Weight	12BD	4D	chr4D_62796253_78836923	62.7963	TAMU
TAM 112/TAM 111	Test Weight	12EP1	4D	chr4D_62796253_78836923	62.7963	TAMU
TAM 112/TAM 111	Test Weight	12EP3	4D	chr4D_62796253_78836923	62.7963	TAMU
TAM 112/TAM 111	Test Weight	13EP2	4D	chr4D_62796253_78836923	62.7963	TAMU
TAM 112/TAM 111	Test Weight	14CH	4D	chr4D_62796253_78836923	62.7963	TAMU
TAM 112/TAM 111	Test Weight	across all env	4D	chr4D_62796253_78836923	62.7963	TAMU
TAM 112/TAM 111	Test Weight	AcrossME2	4D	chr4D_62796253_78836923	62.7963	TAMU
TAM 112/TAM 111	Test Weight	12UV5	4D	chr4D_109804326_121181672	109.804	TAMU
TAM 112/TAM 111	Test Weight	13EP3	4D	chr4D_109804326_121181672	109.804	TAMU
TAM 112/TAM 111	Test Weight	across all env	4D	chr4D_109804326_121181672	109.804	TAMU
TAM 112/TAM 111	Test Weight	AcrossME1	4D	chr4D_109804326_121181672	109.804	TAMU
TAM 112/TAM 111	Yield	17BI	4D	chr4D_109804326_121181672	109.804	TAMU
TAM 112/TAM 111	Yield	across all env	4D	chr4D_109804326_121181672	109.804	TAMU
TAM 112/TAM 111	Yield	AcrossME1	4D	chr4D_109804326_121181672	109.804	TAMU
TAM 112/TAM 111	Test Weight	12UVL	4D	chr4D_366276069_378307126	366.276	TAMU
TAM 112/TAM 111	Yield	14CH	4D	chr4D_445500980_455250967	445.501	TAMU
TAM 112/TAM 111	Yield	across all env	4D	chr4D_445500980_455250967	445.501	TAMU
TAM 112/TAM 111	Yield	AcrossME4	4D	chr4D_445500980_455250967	445.501	TAMU
TAM 112/TAM 111	Test Weight	across all env	5A	chr5A_73833992_103390773	73.834	TAMU
TAM 112/TAM 111	Test Weight	AcrossME2	5A	chr5A_73833992_103390773	73.834	TAMU
TAM 112/TAM 111	Test Weight	across all env	5A	chr5A_157322074_234496621	157.322	TAMU
TAM 112/TAM 111	Test Weight	AcrossME2	5A	chr5A_157322074_234496621	157.322	TAMU
TAM 112/TAM 111	Yield	ME3	5A	chr5A_555067953_580939278	555.068	TAMU
TAM 112/TAM 111	Test Weight	across all env	5A	chr5A_701999757_702461315	702	TAMU
TAM 112/TAM 111	Test Weight	AcrossME1	5A	chr5A_701999757_702461315	702	TAMU
TAM 112/TAM 111	Test Weight	across all env	5B	chr5B_589373406_589465483	589.373	TAMU
TAM 112/TAM 111	Test Weight	AcrossME1	5B	chr5B_589373406_589465483	589.373	TAMU
TAM 112/TAM 111	Test Weight	AcrossME2	5B	chr5B_589373406_589465483	589.373	TAMU
TAM 112/TAM 111	Test Weight	across all env	5B	chr5B_645984602_650121557	645.985	TAMU
TAM 112/TAM 111	Test Weight	AcrossME2	5B	chr5B_645984602_650121557	645.985	TAMU
TAM 112/TAM 111	Test Weight	across all env	6A	chr6A_7192241_7522660	7.19224	TAMU
TAM 112/TAM 111	Test Weight	AcrossME2	6A	chr6A_7192241_7522660	7.19224	TAMU
TAM 112/TAM 111	Plant Height	12BD	6A	chr6A_7595597_9317831	7.5956	TAMU
TAM 112/TAM 111	Plant Height	across all env	6A	chr6A_7595597_9317831	7.5956	TAMU
TAM 112/TAM 111	Test Weight	across all env	6A	chr6A_9892720_10982847	9.89272	TAMU
TAM 112/TAM 111	Test Weight	12BD	6A	chr6A_12419954_12459433	12.42	TAMU
TAM 112/TAM 111	Test Weight	across all env	6A	chr6A_12419954_12459433	12.42	TAMU
TAM 112/TAM 111	Test Weight	AcrossME1	6A	chr6A_12419954_12459433	12.42	TAMU
TAM 112/TAM 111	Yield	17BI	6A	chr6A_12419954_12459433	12.42	TAMU
TAM 112/TAM 111	Test Weight	12UV7	6A	chr6A_603282410_604122360	603.282	TAMU
TAM 112/TAM 111	Test Weight	across all env	6A	chr6A_603282410_604122360	603.282	TAMU
TAM 112/TAM 111	Test Weight	AcrossME1	6A	chr6A_603282410_604122360	603.282	TAMU
TAM 112/TAM 111	Test Weight	13EP5	6A	chr6A_608501002_608572839	608.501	TAMU
TAM 112/TAM 111	Test Weight	across all env	6A	chr6A_608501002_608572839	608.501	TAMU
TAM 112/TAM 111	Test Weight	AcrossME2	6A	chr6A_608501002_608572839	608.501	TAMU
TAM 112/TAM 111	Yield	ME3	6A	chr6A_608501002_608572839	608.501	TAMU
TAM 112/TAM 111	Yield	Across ME1234	6A	chr6A_608501002_608572839	608.501	TAMU
TAM 112/TAM 111	Test Weight	12CH	6A	chr6A_611567367_612107764	611.567	TAMU
TAM 112/TAM 111	Test Weight	across all env	6A	chr6A_611567367_612107764	611.567	TAMU
TAM 112/TAM 111	Test Weight	AcrossME2	6A	chr6A_611567367_612107764	611.567	TAMU
TAM 112/TAM 111	Test Weight	12UVL	6B	chr6B_130301984_159372629	130.302	TAMU
TAM 112/TAM 111	Test Weight	14EP4	6B	chr6B_130301984_159372629	130.302	TAMU
TAM 112/TAM 111	Test Weight	across all env	6B	chr6B_130301984_159372629	130.302	TAMU
TAM 112/TAM 111	Test Weight	AcrossME1	6B	chr6B_130301984_159372629	130.302	TAMU
TAM 112/TAM 111	Test Weight	11EP5	6B	chr6B_465954358_530569320	465.954	TAMU
TAM 112/TAM 111	Test Weight	12BD	6B	chr6B_465954358_530569320	465.954	TAMU
TAM 112/TAM 111	Test Weight	13EP2	6B	chr6B_465954358_530569320	465.954	TAMU
TAM 112/TAM 111	Test Weight	14CH	6B	chr6B_465954358_530569320	465.954	TAMU
TAM 112/TAM 111	Test Weight	17BD	6B	chr6B_465954358_530569320	465.954	TAMU
TAM 112/TAM 111	Test Weight	across all env	6B	chr6B_465954358_530569320	465.954	TAMU
TAM 112/TAM 111	Test Weight	AcrossME1	6B	chr6B_465954358_530569320	465.954	TAMU
TAM 112/TAM 111	Test Weight	ME1	6B	chr6B_465954358_530569320	465.954	TAMU
TAM 112/TAM 111	Test Weight	Across ME12	6B	chr6B_465954358_530569320	465.954	TAMU
TAM 112/TAM 111	Test Weight	13EP5	6B	chr6B_559357017_561993358	559.357	TAMU
TAM 112/TAM 111	Test Weight	AcrossME2	6B	chr6B_559357017_561993358	559.357	TAMU
TAM 112/TAM 111	Test Weight	ME2	6B	chr6B_559357017_561993358	559.357	TAMU
TAM 112/TAM 111	Test Weight	Across ME12	6B	chr6B_559357017_561993358	559.357	TAMU
TAM 112/TAM 111	Yield	14CH	6D	chr6D_19643622_20474555	19.6436	TAMU
TAM 112/TAM 111	Test Weight	12BD	6D	chr6D_458488610_458765146	458.489	TAMU
TAM 112/TAM 111	Test Weight	12UV5	6D	chr6D_459237590_461316144	459.238	TAMU
TAM 112/TAM 111	Test Weight	across all env	6D	chr6D_459237590_461316144	459.238	TAMU
TAM 112/TAM 111	Test Weight	across all env	6D	chr6D_459237590_461316144	459.238	TAMU
TAM 112/TAM 111	Test Weight	AcrossME1	6D	chr6D_459237590_461316144	459.238	TAMU
TAM 112/TAM 111	Test Weight	AcrossME2	6D	chr6D_459237590_461316144	459.238	TAMU
TAM 112/TAM 111	Test Weight	ME1	6D	chr6D_459237590_461316144	459.238	TAMU
TAM 112/TAM 111	Test Weight	across all env	7A	chr7A_18771267_56975589	18.7713	TAMU
TAM 112/TAM 111	Plant Height	12BD	7A	chr7A_85777202_90652707	85.7772	TAMU
TAM 112/TAM 111	Test Weight	12CH	7B	chr7B_8521139_15592759	8.52114	TAMU
TAM 112/TAM 111	Test Weight	across all env	7B	chr7B_8521139_15592759	8.52114	TAMU
TAM 112/TAM 111	Test Weight	AcrossME2	7B	chr7B_8521139_15592759	8.52114	TAMU
TAM 112/TAM 111	Heading date	12EP3	7B	chr7B_9196218_17091249	9.19622	TAMU
TAM 112/TAM 111	Heading date	across all env	7B	chr7B_15592759_17656855	15.5928	TAMU
TAM 112/TAM 111	Yield	12CH	7B	chr7B_15592759_17656855	15.5928	TAMU
TAM 112/TAM 111	Yield	AcrossME3	7B	chr7B_15592759_17656855	15.5928	TAMU
TAM 112/TAM 111	Yield	ME3	7B	chr7B_15592759_17656855	15.5928	TAMU
TAM 112/TAM 111	Yield	Across ME1234	7B	chr7B_15592759_17656855	15.5928	TAMU
TAM 112/TAM 111	Test Weight	across all env	7B	chr7B_64471203_65837074	64.4712	TAMU
TAM 112/TAM 111	Test Weight	AcrossME2	7B	chr7B_64471203_65837074	64.4712	TAMU
TAM 112/TAM 111	Yield	12CH	7B	chr7B_616964338_626381393	616.964	TAMU
TAM 112/TAM 111	Test Weight	across all env	7B	chr7B_707364034_708558531	707.364	TAMU
TAM 112/TAM 111	Test Weight	AcrossME2	7B	chr7B_709611114_712241548	709.611	TAMU
TAM 112/TAM 111	Plant Height	across all env	7D	chr7D_21144380_21683580	21.1444	TAMU
TAM 112/TAM 111	Plant Height	12CH	7D	chr7D_21683580_38541955	21.6836	TAMU
TAM 112/TAM 111	Yield	AcrossME4	7D	chr7D_45104258_47429198	45.1043	TAMU
TAM 112/TAM 111	Yield	Across ME1234	7D	chr7D_58868393_60599997	58.8684	TAMU
TAM 112/TAM 111	Plant Height	17EI	7D	chr7D_60599997_64327425	60.6	TAMU
TAM 112/TAM 111	Test Weight	11EP5	7D	chr7D_60599997_64327425	60.6	TAMU
TAM 112/TAM 111	Test Weight	12CH	7D	chr7D_60599997_64327425	60.6	TAMU
TAM 112/TAM 111	Test Weight	across all env	7D	chr7D_60599997_64327425	60.6	TAMU
TAM 112/TAM 111	Test Weight	AcrossME2	7D	chr7D_60599997_64327425	60.6	TAMU
TAM 112/TAM 111	Yield	12UVLD	7D	chr7D_60599997_64327425	60.6	TAMU
TAM 112/TAM 111	Yield	across all env	7D	chr7D_60599997_64327425	60.6	TAMU
TAM 112/TAM 111	Yield	AcrossME3	7D	chr7D_60599997_64327425	60.6	TAMU
TAM 112/TAM 111	Yield	12CH	7D	chr7D_64327425_72946905	64.3274	TAMU
TAM 112/TAM 111	Yield	17BD	7D	chr7D_64327425_72946905	64.3274	TAMU
TAM 112/TAM 111	Yield	ME3	7D	chr7D_64327425_72946905	64.3274	TAMU
TAM 112/TAM 111	Yield	14CH	7D	chr7D_72946905_78504849	72.9469	TAMU
TAM 112/TAM 111	Heading date	11EP5	7D	chr7D_74657303_213100323	74.6573	TAMU
TAM 112/TAM 111	Heading date	11EP4	7D	chr7D_74657303_213100323	74.6573	TAMU
TAM 112/TAM 111	Heading date	12EP1	7D	chr7D_74657303_213100323	74.6573	TAMU
TAM 112/TAM 111	Heading date	12EP2	7D	chr7D_74657303_213100323	74.6573	TAMU
TAM 112/TAM 111	Heading date	12BD	7D	chr7D_74657303_213100323	74.6573	TAMU
TAM 112/TAM 111	Heading date	12EP3	7D	chr7D_74657303_213100323	74.6573	TAMU
TAM 112/TAM 111	Heading date	DRY	7D	chr7D_74657303_213100323	74.6573	TAMU
TAM 112/TAM 111	Heading date	11BD	7D	chr7D_74657303_213100323	74.6573	TAMU
TAM 112/TAM 111	Heading date	across all env	7D	chr7D_74657303_213100323	74.6573	TAMU
TAM 112/TAM 111	Plant Height	11EP5	7D	chr7D_74657303_213100323	74.6573	TAMU
TAM 112/TAM 111	Plant Height	across all env	7D	chr7D_74657303_213100323	74.6573	TAMU
TAM 112/TAM 111	Heading date	11EP1	7D	chr7D_78504849_84338704	78.5048	TAMU
TAM 112/TAM 111	Yield	17BI	7D	chr7D_84338704_90196112	84.3387	TAMU
TAM 112/TAM 111	Yield	across all env	7D	chr7D_84338704_90196112	84.3387	TAMU
TAM 112/TAM 111	Yield	AcrossME1	7D	chr7D_84338704_90196112	84.3387	TAMU
TAM 112/TAM 111	Test Weight	AcrossME2	7D	chr7D_101398153_105394404	101.398	TAMU
TAM 112/TAM 111	Test Weight	AcrossME2	7D	chr7D_109299287_109370458	109.299	TAMU
TAM 112/TAM 111	Plant Height	12BD	7D	chr7D_123267424_165154743	123.267	TAMU
TAM 112/TAM 111	Test Weight	AcrossME2	7D	chr7D_175922132_541432583	175.922	TAMU
TAM 112/TAM 111	Yield	12BD	7D	chr7D_591204218_591394250	591.204	TAMU
TAM 112/TAM 111	Yield	AcrossME2	7D	chr7D_591204218_591394250	591.204	TAMU
TAM 112/TAM 111	Test Weight	13EP2	7D	7D__597026713	597	TAMU
TAM 112/TAM 111	Yield	13EP4	7D	chr7D_598614906_598666837	598.615	TAMU
TAM 112/TAM 111	Test Weight	13EP5	7D	7D_604000000_606027247	604	TAMU
Kansas Wheat Breeding Population	Yield	2012-2014/Manhattan and Gypsum, KS	1A	M1173	36187301	KSU
Kansas Wheat Breeding Population	Yield	2012-2014/Manhattan and Gypsum, KS	1B	M2723	584160644	KSU
Kansas Wheat Breeding Population	Yield	2012-2014/Manhattan and Gypsum, KS	2B	M232	697713344	KSU
Kansas Wheat Breeding Population	Yield	2012-2014/Manhattan and Gypsum, KS	2B	M392	94102751	KSU
Kansas Wheat Breeding Population	Yield	2012-2014/Manhattan and Gypsum, KS	2B	M621	704753616	KSU
Kansas Wheat Breeding Population	Yield	2012-2014/Manhattan and Gypsum, KS	6B	M2430	26204582	KSU
Kansas Wheat Breeding Population	Yield	2012-2014/Manhattan and Gypsum, KS	7D	M3259	5671083	KSU
Kansas Wheat Breeding Population	Yield	2012-2014/Manhattan and Gypsum, KS	3B	M2727	772467478	KSU
Kansas Wheat Breeding Population	Yield	2012-2014/Manhattan and Gypsum, KS	3B	M4718	804547047	KSU
Winter Wheat Association mapping panel	Spikelet Number per Spike	Multiple locations SD	6A	Excalibur_c97022_396	37415157	SDSU
Winter Wheat Association mapping panel	Spikelet Number per Spike	Multiple locations SD	6A	RFL_Contig3175_1217	604877158	SDSU
Winter Wheat Association mapping panel	Spikelet Number per Spike	Multiple locations SD	6D	IWA4455	462631946	SDSU
Winter Wheat Association mapping panel	Spikelet Number per Spike	Multiple locations SD	7A	IWA5913	674276906	SDSU
Winter Wheat Association mapping panel	Spike Length	Multiple locations SD	2A	Kukri_c10860_1283	87857405	SDSU
Winter Wheat Association mapping panel	Spike Length	Multiple locations SD	2B	Tdurum_contig82393_484	730562664	SDSU
Winter Wheat Association mapping panel	Spike Length	Multiple locations SD	7A	IWA3639	610934198	SDSU
Winter Wheat Association mapping panel	Spikelet density	Multiple locations SD	3A	IWA2519	371628644	SDSU
Winter Wheat Association mapping panel	Spikelet density	Multiple locations SD	7A	IWA5913	674276906	SDSU
Winter Wheat Association mapping panel	Spikelet density	Multiple locations SD	7D	IWA1902	530035575	SDSU
Winter Wheat Association mapping panel	Grain Number Per Spike	Multiple locations SD	2B	BS00021959_51	110818850	SDSU
Winter Wheat Association mapping panel	Grain Number Per Spike	Multiple locations SD	5B	Excalibur_c1921_1191	427650909	SDSU
Winter Wheat Association mapping panel	Grain width	Multiple locations SD	2A	BS00044274_51	47826702	SDSU
Winter Wheat Association mapping panel	Grain area	Multiple locations SD	4A	Kukri_c74409_199	37773890	SDSU
WAMI	Grain Number Per Spike	2009-10, 2010-11 BARI, India I, IARI, PAK I, Nepal B, Sudan W and CENEB	1A	Ra_c11613_81	1486515	S. Sukumaran et.al. , Theoretical and Applied Genetics 131,985–998 (2018)
Roelfs F2007 × Hong Hua Mai//Blouk #1	Thousand Kernel Weight	2016-17/ CENEB	1A	1160755	9911820	J. Liu et al. , Journal of Cereal Science 88, 57-64 (2019)
WAMI	Thousand Grain Weight	2009-10/CENEB	1A	wsnp_Ex_c7252_12452995	13673955	D. N. Lozada et al. , Crop Sci. 58, 1964–1971 (2018)
Hexaploid spring wheat lines	Grain Yield	NARC (ISD), RARI (BWP), SGD	1A	S1A_14224631	14224631	M. Jamil et al . , BMC Plant Biology 19, 149 (2019)
SHW	Thousand Grain Weight	2016, 2017 / Bahri Dagdas IARI, Turkey	1A	S1A_17748135	17748135	M. Bhatta et al ., Int. J. Mol. Sci. 19, 3011 (2018)
Hexaploid spring wheat lines	Grain Yield	NARC (ISD), RARI (BWP), SGD	1A	S1A_22415204	22415204	M. Jamil et al . , BMC Plant Biology 19, 149 (2019)
WAMI	Spikes per square metre	2015-16 and 2016-17/ CENEB	1A	AX-94630858	92567883	G. Molero et al. , Plant Biotechnology Journal 17, 1276–1288 (2019)
HAP	Thousand Grain Weight	2014-2015/Sudan	1A	ExcalibuR_c6255_1119	155693869	W. Tadesse et al., Crop Sci. 59, 199-211 (2019)
SW	Number of efficient spikes	2013 - 2015 / KX (KO, KA, KB)	1A	AX-94948615	268468852	Y. Turuspekov et al ., BMC Plant Biology 17, (2017)
WAMI	Spikes per square metre	2015-16 and 2016-17/ CENEB	1A	AX-94873875	308813822	G. Molero et al. , Plant Biotechnology Journal 17, 1276–1288 (2019)
WAMI	Spikes per square metre	2015-16 and 2016-17/ CENEB	1A	AX-94404955	402232673	G. Molero et al. , Plant Biotechnology Journal 17, 1276–1288 (2019)
SW	Number of efficient spikes	2013 - 2015 / KX (KO, KA, KB)	1A	AX-94869415	421097913	Y. Turuspekov et al ., BMC Plant Biology 17, (2017)
WAMI	Grain weight per spike	2015-16 and 2016-17/ CENEB	1A	AX-94413932	462794136	G. Molero et al. , Plant Biotechnology Journal 17, 1276–1288 (2019)
SW	Spike lenght	2013 - 2015 / KX (KO, KA, KB)	1A	AX-94653665	465131806	Y. Turuspekov et al ., BMC Plant Biology 17, (2017)
WAMI	Grain Yield	2009-10/CENEB	1A	wsnp_Ku_c557_1166684	472168091	D. N. Lozada et al. , Crop Sci. 58, 1964–1971 (2018)
ND3338 x JD6	Heat susceptibility index of thousand grain weight	2014/Sanyuan	1A	RAC875_c54380_249	487558760	P. Guan et al., Front. Plant Sci. 9, 529 (2018)
Elite Yield Trial	Grain Yield	CENEB/EYT2011-12; DS, EYT2012-13; HS, EYT2013-14; MD, EYT2013-14; SD, EYT2016-17; MD	1A	HB1A.12(S1A_494392059, S1A_494393037)	494392059	D. Sehgal et. al., Front. Genet. 11, 589490 (2020)
Elite Yield Trial	Grain Yield	CENEB/EYT2011-12; DS, EYT2012-13; HS, EYT2013-14; MD, EYT2013-14; SD, EYT2016-17; MD	1A	HB1A.12(S1A_494392059, S1A_494393037)	494393037	D. Sehgal et. al., Front. Genet. 11, 589490 (2020)
Elite Yield Trial	Grain Yield	CENEB/EYT2012-13; MD, EYT2013-14; MD, EYT2013-14; SD, EYT2016-17; MD, EYT2016-17; HS	1A	HB1A.13(S1A_497201550, S1A_497201682)	497201550	D. Sehgal et. al., Front. Genet. 11, 589490 (2020)
Elite Yield Trial	Grain Yield	CENEB/EYT2012-13; MD, EYT2013-14; MD, EYT2013-14; SD, EYT2016-17; MD, EYT2016-17; HS	1A	HB1A.13(S1A_497201550, S1A_497201682)	497201682	D. Sehgal et. al., Front. Genet. 11, 589490 (2020)
Elite Yield Trial	Grain Yield	CENEB/EYT2011-12; MD, EYT2012-13; HS, EYT2015-16; MD, EYT2016-17; MD, EYT2016-17; HS	1A	HB1A.14( S1A_499864157, S1A_499864420, S1A_499864432, S1A_500074551)	499864157	D. Sehgal et. al., Front. Genet. 11, 589490 (2020)
Elite Yield Trial	Grain Yield	CENEB/EYT2011-12; MD, EYT2012-13; HS, EYT2015-16; MD, EYT2016-17; MD, EYT2016-17; HS	1A	HB1A.14( S1A_499864157, S1A_499864420, S1A_499864432, S1A_500074551)	499864420	D. Sehgal et. al., Front. Genet. 11, 589490 (2020)
Elite Yield Trial	Grain Yield	CENEB/EYT2011-12; MD, EYT2012-13; HS, EYT2015-16; MD, EYT2016-17; MD, EYT2016-17; HS	1A	HB1A.14( S1A_499864157, S1A_499864420, S1A_499864432, S1A_500074551)	499864432	D. Sehgal et. al., Front. Genet. 11, 589490 (2020)
Elite Yield Trial	Grain Yield	CENEB/EYT2011-12; MD, EYT2012-13; HS, EYT2015-16; MD, EYT2016-17; MD, EYT2016-17; HS	1A	HB1A.14( S1A_499864157, S1A_499864420, S1A_499864432, S1A_500074551)	500074551	D. Sehgal et. al., Front. Genet. 11, 589490 (2020)
SW	Yield per plant	2013 - 2015 / KX (KO, KA, KB)	1A	AX-94414189	527177787	Y. Turuspekov et al ., BMC Plant Biology 17, (2017)
WAMI	Number of spikelets per spike	2015-16 and 2016-17/ CENEB	1A	AX-94651424	544723326	G. Molero et al. , Plant Biotechnology Journal 17, 1276–1288 (2019)
Elite Yield Trial	Grain Yield	CENEB/BedDrip/EYT2011-12, EYT2012-13, EYT2013-14	1A	HB1A.29(S1A_585645864, S1A_585645875, S1A_585656529, S1A_585656558)	585645864	D. Sehgal et. al., Front. Genet. 11, 589490 (2020)
Elite Yield Trial	Grain Yield	CENEB/BedDrip/EYT2011-12, EYT2012-13, EYT2013-14	1A	HB1A.29(S1A_585645864, S1A_585645875, S1A_585656529, S1A_585656558)	585645875	D. Sehgal et. al., Front. Genet. 11, 589490 (2020)
Elite Yield Trial	Grain Yield	CENEB/BedDrip/EYT2011-12, EYT2012-13, EYT2013-14	1A	HB1A.29(S1A_585645864, S1A_585645875, S1A_585656529, S1A_585656558)	585656529	D. Sehgal et. al., Front. Genet. 11, 589490 (2020)
Elite Yield Trial	Grain Yield	CENEB/BedDrip/EYT2011-12, EYT2012-13, EYT2013-14	1A	HB1A.29(S1A_585645864, S1A_585645875, S1A_585656529, S1A_585656558)	585656558	D. Sehgal et. al., Front. Genet. 11, 589490 (2020)
SHW	Grain Yield	2016, 2017 / Bahri Dagdas IARI, Turkey	1B	S1B_5001751	5001751	M. Bhatta et al ., Int. J. Mol. Sci. 19, 3011 (2018)
Turkish landrace panel	Grain Yield	2013 / Erzurum, Eskisehir, Konya	1B	2275550	8820725	D. Sehgal et al ., Front. Genet. 7, (2016)
Turkish landrace panel	Grain Yield	2013 / Erzurum, Eskisehir, Konya	1B	997799	10086208	D. Sehgal et al ., Front. Genet. 7, (2016)
Winter diverse set	Harvest index	2013-2014/Germany	1B	Tdurum_contig58525_304	14152715	H. Lehnert et al., Front. Plant Sci. 9, 1728 (2018)
Elite Yield Trial	Grain Yield	CENEB/EYT2011-12; I, EYT2013-14; SD, EYT2014-15; MD, EYT2014-15; HS, EYT2015-16; SD, EYT2017-18; SD	1B	HB1B.3(S1B_18569448, S1B_18570787)	18569448	D. Sehgal et. al., Front. Genet. 11, 589490 (2020)
Elite Yield Trial	Grain Yield	CENEB/EYT2011-12; I, EYT2013-14; SD, EYT2014-15; MD, EYT2014-15; HS, EYT2015-16; SD, EYT2017-18; SD	1B	HB1B.3(S1B_18569448, S1B_18570787)	18570787	D. Sehgal et. al., Front. Genet. 11, 589490 (2020)
WAMI	Thousand Grain Weight	2009-10, 2010-11 BARI, India I, IARI, PAK I, Nepal B, Sudan W and CENEB	1B	RFL_Contig785_1700	22089293	S. Sukumaran et.al. , Theoretical and Applied Genetics 131,985–998 (2018)
WAMI	Biomass measured 40 days after emergence	2015-16 and 2016-17/ CENEB	1B	AX-94416856	22593095	G. Molero et al. , Plant Biotechnology Journal 17, 1276–1288 (2019)
Hexaploid spring wheat lines	Grain Yield	NARC (ISD), RARI (BWP), SGD	1B	S1B_49723852	49723852	M. Jamil et al . , BMC Plant Biology 19, 149 (2019)
SYN-DER	Spike lenght	2014-15,2015-16/BARI, NARC, WL	1B	IWB48031	49886407	F. Afzal et al., G3 9 (2020)
WAMI	Adaptation to density for yield	2009,10,12,13/ CENEB	1B	wsnp_BE443531B_Ta_1_1	156687512	S. Sukumaran et al. ,Crop Science 55, 2609-2619 (2015)
Hexaploid spring wheat lines	Grain Yield	NARC (ISD), RARI (BWP), SGD	1B	S1B_164107163	164107163	M. Jamil et al . , BMC Plant Biology 19, 149 (2019)
Collection	Spike Length	2012-13,2013-14,2014-15/China	1B	BobWhite_rep_c66146_237	297114998	C. Sun et al., Plant Biotech Journal 15, 953–969 (2017)
SW	Number of efficient spikes	2013 - 2015 / KX (KO, KA, KB)	1B	AX-94443802	338882839	Y. Turuspekov et al ., BMC Plant Biology 17, (2017)
SW	Number of efficient spikes	2013 - 2015 / KX (KO, KA, KB)	1B	AX-94721893	339905772	Y. Turuspekov et al ., BMC Plant Biology 17, (2017)
WAMI	Grain weight per spike	2015-16 and 2016-17/ CENEB	1B	AX-94540417	431456757	G. Molero et al. , Plant Biotechnology Journal 17, 1276–1288 (2019)
WAMI	Grain Number Per Spike	2015-16 / CENEB	1B	wsnp_Ex_rep_c68712_67571580	440448511	C. Liu et al. , Front. Agr. Sci. Eng. 6, 296-308 (2019)
WAMI	Grain Number Per Spike	2015-16 / CENEB	1B	Ra_c34433_417	453878508	C. Liu et al. , Front. Agr. Sci. Eng. 6, 296-308 (2019)
WAMI	Grain Number Per Spike	2015-16 / CENEB	1B	wsnp_Ex_c2025_3799847	456976127	C. Liu et al. , Front. Agr. Sci. Eng. 6, 296-308 (2019)
WAMI	Grain Number Per Spike	2015-16 / CENEB	1B	wsnp_Ra_c2027_3943938	456977173	C. Liu et al. , Front. Agr. Sci. Eng. 6, 296-308 (2019)
WAMI	Grain Number Per Spike	2015-16 / CENEB	1B	IAAV5704	457460601	C. Liu et al. , Front. Agr. Sci. Eng. 6, 296-308 (2019)
Hexaploid spring wheat lines	Grain Yield	NARC (ISD), RARI (BWP), SGD	1B	S1B_465548215	465548215	M. Jamil et al . , BMC Plant Biology 19, 149 (2019)
HAP	Thousand Grain Weight	2014-2015/Egypt	1B	JD_c3116_778	468607160	W. Tadesse et al., Crop Sci. 59, 199-211 (2019)
HAP	Thousand Grain Weight	2014-2015/Sudan	1B	RAC875_Rep_c119728_146	472142928	W. Tadesse et al., Crop Sci. 59, 199-211 (2019)
Hexaploid spring wheat lines	Spikes per plant	NARC (ISD), RARI (BWP), SGD	1B	S1B_475270285	475270285	M. Jamil et al . , BMC Plant Biology 19, 149 (2019)
Turkish landrace panel	Grain Yield	2013 / Erzurum, Eskisehir, Konya	1B	1260851	480438619	D. Sehgal et al ., Front. Genet. 7, (2016)
WAMI	Thousand Grain Weight	2009-10, 2010-11 BARI, India I, IARI, PAK I, Nepal B, Sudan W and CENEB	1B	BS00063686_51	487633501	S. Sukumaran et.al. , Theoretical and Applied Genetics 131,985–998 (2018)
Hexaploid spring wheat lines	Thousand Grain Weight	NARC (ISD), RARI (BWP), SGD	1B	S1B_526812249	526812249	M. Jamil et al . , BMC Plant Biology 19, 149 (2019)
SW	Number of efficient spikes	2013 - 2015 / KX (KO, KA, KB)	1B	AX-94954240	588627542	Y. Turuspekov et al ., BMC Plant Biology 17, (2017)
Hexaploid spring wheat lines	Grain Yield	NARC (ISD), RARI (BWP), SGD	1B	S1B_592939183	592939183	M. Jamil et al . , BMC Plant Biology 19, 149 (2019)
Turkish landrace panel	Grain Yield	2013 / Erzurum, Eskisehir, Konya	1B	3025163	622709450	D. Sehgal et al ., Front. Genet. 7, (2016)
SHW	Grain Yield	2016, 2017 / Bahri Dagdas IARI, Turkey	1B	S1B_631118054	631118054	M. Bhatta et al ., Int. J. Mol. Sci. 19, 3011 (2018)
Elite Yield Trial	Grain Yield	CENEB/EYT2011-12; MD, EYT2012-13; HS, EYT2013-14; MD, EYT2014-15; I, EYT2014-15; MD, EYT2014-15; HS, EYT2015-16; MD	1B	HB1B.19(S1B_639415604, S1B_639415692, S1B_639426265)	639415604	D. Sehgal et. al., Front. Genet. 11, 589490 (2020)
Elite Yield Trial	Grain Yield	CENEB/EYT2011-12; MD, EYT2012-13; HS, EYT2013-14; MD, EYT2014-15; I, EYT2014-15; MD, EYT2014-15; HS, EYT2015-16; MD	1B	HB1B.19(S1B_639415604, S1B_639415692, S1B_639426265)	639415692	D. Sehgal et. al., Front. Genet. 11, 589490 (2020)
Elite Yield Trial	Grain Yield	CENEB/EYT2011-12; MD, EYT2012-13; HS, EYT2013-14; MD, EYT2014-15; I, EYT2014-15; MD, EYT2014-15; HS, EYT2015-16; MD	1B	HB1B.19(S1B_639415604, S1B_639415692, S1B_639426265)	639426265	D. Sehgal et. al., Front. Genet. 11, 589490 (2020)
Elite Yield Trial	Grain Yield	CENEB/EYT2014-15; SD, EYT2016-17; MD, EYT2016-17; HS, EYT2017-18; SD	1B	HB1B.20(S1B_642616640, S1B_642616658)	642616640	D. Sehgal et. al., Front. Genet. 11, 589490 (2020)
Elite Yield Trial	Grain Yield	CENEB/EYT2014-15; SD, EYT2016-17; MD, EYT2016-17; HS, EYT2017-18; SD	1B	HB1B.20(S1B_642616640, S1B_642616658)	642616658	D. Sehgal et. al., Front. Genet. 11, 589490 (2020)
Winter diverse set	Harvest index	2013-2014/Germany	1B	Kukri_c18230_1633	664787622	H. Lehnert et al., Front. Plant Sci. 9, 1728 (2018)
WAMI	Thousand Grain Weight	2009-10, 2010-11 BARI, India I, IARI, PAK I, Nepal B, Sudan W and CENEB	1B	wsnp_Ex_c4436_7981188	668124748	S. Sukumaran et.al. , Theoretical and Applied Genetics 131,985–998 (2018)
Winter diverse set	Number of grains per spike	2013-2014/Germany	1D	BS00096470_51	5357586	H. Lehnert et al., Front. Plant Sci. 9, 1728 (2018)
Winter diverse set	Grain Yield	2013-2014/Germany	1D	BS00096470_51	5357586	H. Lehnert et al., Front. Plant Sci. 9, 1728 (2018)
SYN-DER	Spike lenght	2014-15,2015-16/BARI, NARC, WL	1D	IWA4073	8726971	F. Afzal et al., G3 9 (2020)
Winter diverse set	Aboveground biomass	2013-2014/Germany	1D	BS00022178_51	16612833	H. Lehnert et al., Front. Plant Sci. 9, 1728 (2018)
WAMI	Grain Number Per Spike	2009-10, 2010-11 BARI, India I, IARI, PAK I, Nepal B, Sudan W and CENEB	1D	D_contig08749_250	18222477	S. Sukumaran et.al. , Theoretical and Applied Genetics 131,985–998 (2018)
Hexaploid spring wheat lines	Grain Yield	NARC (ISD), RARI (BWP), SGD	1D	S1D_250212446	250212446	M. Jamil et al . , BMC Plant Biology 19, 149 (2019)
WAMI	Grain Number Per Spike	2015-16 / CENEB	1D	Excalibur_c54055_694	308455892	C. Liu et al. , Front. Agr. Sci. Eng. 6, 296-308 (2019)
Hexaploid spring wheat lines	Grain Yield	NARC (ISD), RARI (BWP), SGD	1D	S1D_351086570	351086570	M. Jamil et al . , BMC Plant Biology 19, 149 (2019)
SW	Number of efficient spikes	2013 - 2015 / KX (KO, KA, KB)	1D	AX-94678469	352878969	Y. Turuspekov et al ., BMC Plant Biology 17, (2017)
SHW	Biomass weight	2016, 2017 / Bahri Dagdas IARI, Turkey	1D	S1D_441309135	441309135	M. Bhatta et al ., Int. J. Mol. Sci. 19, 3011 (2018)
Hexaploid spring wheat lines	Grain Yield	NARC (ISD), RARI (BWP), SGD	1D	S1D_450556479	450556479	M. Jamil et al . , BMC Plant Biology 19, 149 (2019)
Hexaploid spring wheat lines	Grain number per spike	NARC (ISD), RARI (BWP), SGD	2A	S2A_1050029	1050029	M. Jamil et al . , BMC Plant Biology 19, 149 (2019)
Panel 6 comprising 676 lines from (ESWYTs)	Grain Yield	2013 to 17/ISL	2A	S2A_1872142	1872142	J. Philomin et al. , Nature Genetics 51, 1530–1539(2019)
Panel 2 comprising 2,142 lines from SABWYT (South Asia bread wheat yield trials)	Grain Yield	LUDH	2A	S2A_17830617	2280114	J. Philomin et al. , Nature Genetics 51, 1530–1539(2019)
WAMI	Adaptation to density for yield	2009,10,12,13/ CENEB	2A	BS00022393_51	5929857	S. Sukumaran et al. ,Crop Science 55, 2609-2619 (2015)
Panel 6 comprising 676 lines from (ESWYTs)	Grain Yield	2013 to 17/MOR	2A	S2A_16509035	16509035	J. Philomin et al. , Nature Genetics 51, 1530–1539(2019)
Panel 6 comprising 676 lines from (ESWYTs)	Grain Yield	2013 to 17 /BAH	2A	S2A_1872142	16509035	J. Philomin et al. , Nature Genetics 51, 1530–1539(2019)
SHW	Thousand Grain Weight	2016, 2017 / Bahri Dagdas IARI, Turkey	2A	S2A_47781717	47781717	M. Bhatta et al ., Int. J. Mol. Sci. 19, 3011 (2018)
Roelfs F2007 × Hong Hua Mai//Blouk #1	Thousand Kernel Weight	2016-17/ CENEB	2A	3033455	59572043	J. Liu et al. , Journal of Cereal Science 88, 57-64 (2019)
Winter diverse set	Harvest index	2013-2014/Germany	2A	wsnp_RFL_Contig2744_2471775	69352365	H. Lehnert et al., Front. Plant Sci. 9, 1728 (2018)
Turkish landrace panel	Grain Yield	2013 / Erzurum, Eskisehir, Konya	2A	1161563	75644862	D. Sehgal et al ., Front. Genet. 7, (2016)
WAMI	Grain Yield	2009-10, 2010-11 BARI, India I, IARI, PAK I, Nepal B, Sudan W and CENEB	2A	Tdurum_contig56511_144	88732336	S. Sukumaran et.al. , Theoretical and Applied Genetics 131,985–998 (2018)
Turkish landrace panel	Grain Yield	2013 / Erzurum, Eskisehir, Konya	2A	1215845, 1229432	157115363	D. Sehgal et al ., Front. Genet. 7, (2016)
SYN-D:Croc1/Aegilops squarrosa(224//Opata) x Weebill1	Thousand Kernel Weight	2010, 2012, 2013/CENEB, D10, H10, HD12, HD13, HDC, HD13, HDC	2A	2264948	171835529	C.Liu et al., Mol Breeding 39, 34 (2019)
Hexaploid spring wheat lines	Grain Yield	NARC (ISD), RARI (BWP), SGD	2A	S2A_488411487	488411487	M. Jamil et al . , BMC Plant Biology 19, 149 (2019)
SW Set	Spike dry weight	2013-2015 / CENEB	2A	Kukri_c11327_977	507691423	R. Valluru et al ., New Phytologist 214, 271–283 (2017)
SYN-DER	Thousand Grain Weight	2014-15,2015-16/BARI, NARC, WL	2A	IWB65286	553276150	F. Afzal et al., G3 9 (2020)
Hexaploid spring wheat lines	Grain number per spike	NARC (ISD), RARI (BWP), SGD	2A	S2A_575379774	575379774	M. Jamil et al . , BMC Plant Biology 19, 149 (2019)
WAMI	Grain Yield	2009-10/CENEB	2A	wsnp_Ex_rep_c102538_87682273	580250923	D. N. Lozada et al. , Crop Sci. 58, 1964–1971 (2018)
SERI M82//SHW CWI76364	Thousand Grain Weight	2013-14 CENEB	2A	TP63625	663637251	L. A. Crespo-Herrera et al. , Ann Appl Biol 169, 27-35 (2016)
ND3338 x JD6	Thousand Grain Weight	Combined QTL analysis based on BLUP values	2A	IAAV6957	675231735	P. Guan et al., Front. Plant Sci. 9, 529 (2018)
Elite Yield Trial	Grain Yield	CENEB/Bed5IR/EYT2011-12, EYT2012-13, EYT2013-14, EYT2014-15	2A	HB2A.13(S2A_691480248, S2A_691480277, S2A_691529982, S2A_691531800, S2A_691845674)	691480248	D. Sehgal et. al., Front. Genet. 11, 589490 (2020)
Elite Yield Trial	Grain Yield	CENEB/Bed5IR/EYT2011-12, EYT2012-13, EYT2013-14, EYT2014-15	2A	HB2A.13(S2A_691480248, S2A_691480277, S2A_691529982, S2A_691531800, S2A_691845674)	691480277	D. Sehgal et. al., Front. Genet. 11, 589490 (2020)
Elite Yield Trial	Grain Yield	CENEB/Bed5IR/EYT2011-12, EYT2012-13, EYT2013-14, EYT2014-15	2A	HB2A.13(S2A_691480248, S2A_691480277, S2A_691529982, S2A_691531800, S2A_691845674)	691529982	D. Sehgal et. al., Front. Genet. 11, 589490 (2020)
Elite Yield Trial	Grain Yield	CENEB/Bed5IR/EYT2011-12, EYT2012-13, EYT2013-14, EYT2014-15	2A	HB2A.13(S2A_691480248, S2A_691480277, S2A_691529982, S2A_691531800, S2A_691845674)	691531800	D. Sehgal et. al., Front. Genet. 11, 589490 (2020)
Elite Yield Trial	Grain Yield	CENEB/Bed5IR/EYT2011-12, EYT2012-13, EYT2013-14, EYT2014-15	2A	HB2A.13(S2A_691480248, S2A_691480277, S2A_691529982, S2A_691531800, S2A_691845674)	691845674	D. Sehgal et. al., Front. Genet. 11, 589490 (2020)
SYN-D:Croc1/Aegilops squarrosa(224//Opata) x Weebill1	Grain Number Per Spike	2010, 2012/CENEB, H10, HD12, HDC, H10, HDC	2A	BS00089497_51	694753643	C.Liu et al., Mol Breeding 39, 34 (2019)
Winter diverse set	Aboveground biomass	2013-2014/Germany	2A	BS00086329_51	711077642	H. Lehnert et al., Front. Plant Sci. 9, 1728 (2018)
ND3338 x JD6	Thousand Grain Weight	Combined QTL analysis based on BLUP values	2A	BS00065865_51	717816990	P. Guan et al., Front. Plant Sci. 9, 529 (2018)
Panel 6 comprising 676 lines from (ESWYTs)	Grain Yield	2013-17/AFG	2A	S2A_16629866	722069775	J. Philomin et al. , Nature Genetics 51, 1530–1539(2019)
SYN-D:Croc1/Aegilops squarrosa(224//Opata) x Weebill1	Thousand Kernel Weight	2010, 2012, 2013/CENEB, D10, H10, HD12, HD13, HDC, HD13, HDC	2A	snp_Ra_c3378_6318431	723525824	C.Liu et al., Mol Breeding 39, 34 (2019)
Turkish landrace panel	Grain Yield	2013 / Erzurum, Eskisehir, Konya	2A	2372250	728790463	D. Sehgal et al ., Front. Genet. 7, (2016)
AM Panel	Grain Weight	2014-15, 2015-16/Islamabad, D	2A	wsnp_JD_c2578_3489735	735564561	M. F. Qaseem et al., PLoS ONE 13, 6 (2018)
AM Panel	Grain Weight	2014-15, 2015-16/Islamabad, D	2A	BS00077768_51	739923970	M. F. Qaseem et al., PLoS ONE 13, 6 (2018)
AM Panel	Grain Weight	2014-15, 2015-16/Islamabad, D	2A	BS00077769_51	739924052	M. F. Qaseem et al., PLoS ONE 13, 6 (2018)
Hexaploid spring wheat lines	Grain Yield	NARC (ISD), RARI (BWP), SGD	2A	S2A_748559027	748559027	M. Jamil et al . , BMC Plant Biology 19, 149 (2019)
WAMI	Thousand Grain Weight	2009-10, 2010-11 BARI, India I, IARI, PAK I, Nepal B, Sudan W and CENEB	2A	IACX987	751006094	S. Sukumaran et.al. , Theoretical and Applied Genetics 131,985–998 (2018)
Hexaploid spring wheat lines	Thousand Grain Weight	NARC (ISD), RARI (BWP), SGD	2A	S2A_752870462	752870462	M. Jamil et al . , BMC Plant Biology 19, 149 (2019)
WAMI	Biomass at initiation of booting	2015-16 and 2016-17/ CENEB	2A	AX-94884567	760619458	G. Molero et al. , Plant Biotechnology Journal 17, 1276–1288 (2019)
Hexaploid spring wheat lines	Thousand Grain Weight	NARC (ISD), RARI (BWP), SGD	2A	S2A_763944016	763944016	M. Jamil et al . , BMC Plant Biology 19, 149 (2019)
Elite Yield Trial	Grain Yield	CENEB/Bed2IR/EYT2011-12, EYT2012-13, EYT2014-15 EYT2015-16	2A	HB2A.29(S2A_768927927, S2A_768927939, S2A_768930701)	768927927	D. Sehgal et. al., Front. Genet. 11, 589490 (2020)
Elite Yield Trial	Grain Yield	CENEB/Bed2IR/EYT2011-12, EYT2012-13, EYT2014-15 EYT2015-16	2A	HB2A.29(S2A_768927927, S2A_768927939, S2A_768930701)	768927939	D. Sehgal et. al., Front. Genet. 11, 589490 (2020)
Elite Yield Trial	Grain Yield	CENEB/Bed2IR/EYT2011-12, EYT2012-13, EYT2014-15 EYT2015-16	2A	HB2A.29(S2A_768927927, S2A_768927939, S2A_768930701)	768930701	D. Sehgal et. al., Front. Genet. 11, 589490 (2020)
SYN-DER	Spike lenght	2014-15,2015-16/BARI, NARC, WL	2A	IWB48188	776290034	F. Afzal et al., G3 9 (2020)
SYN-DER	Grain Yield	2014-15,2015-16/BARI, NARC, WL	2A	IWB72112	779818833	F. Afzal et al., G3 9 (2020)
WAMI	Thousand Grain Weight	2009-10, 2010-11 BARI, India I, IARI, PAK I, Nepal B, Sudan W and CENEB	2B	Kukri_c96623_195	1575965	S. Sukumaran et.al. , Theoretical and Applied Genetics 131,985–998 (2018)
Turkish landrace panel	Grain Yield	2013 / Erzurum, Eskisehir, Konya	2B	1075469	2416569	D. Sehgal et al ., Front. Genet. 7, (2016)
WAMI	Thousand Grain Weight	2009-10, 2010-11 BARI, India I, IARI, PAK I, Nepal B, Sudan W and CENEB	2B	Kukri_c22513_1780	14047161	S. Sukumaran et.al. , Theoretical and Applied Genetics 131,985–998 (2018)
Elite Yield Trial	Grain Yield	CENEB/EYT2012-13; HS, EYT2016-17; I, EYT2017-18; MD, EYT2017-18; HS	2B	HB2B.10(S2B_24883552, S2B_24887574, S2B_24899507, S2B_24899536, S2B_24899572)	24883552	D. Sehgal et. al., Front. Genet. 11, 589490 (2020)
Elite Yield Trial	Grain Yield	CENEB/EYT2012-13; HS, EYT2016-17; I, EYT2017-18; MD, EYT2017-18; HS	2B	HB2B.10(S2B_24883552, S2B_24887574, S2B_24899507, S2B_24899536, S2B_24899572)	24887574	D. Sehgal et. al., Front. Genet. 11, 589490 (2020)
Elite Yield Trial	Grain Yield	CENEB/EYT2012-13; HS, EYT2016-17; I, EYT2017-18; MD, EYT2017-18; HS	2B	HB2B.10(S2B_24883552, S2B_24887574, S2B_24899507, S2B_24899536, S2B_24899572)	24899507	D. Sehgal et. al., Front. Genet. 11, 589490 (2020)
Elite Yield Trial	Grain Yield	CENEB/EYT2012-13; HS, EYT2016-17; I, EYT2017-18; MD, EYT2017-18; HS	2B	HB2B.10(S2B_24883552, S2B_24887574, S2B_24899507, S2B_24899536, S2B_24899572)	24899536	D. Sehgal et. al., Front. Genet. 11, 589490 (2020)
Elite Yield Trial	Grain Yield	CENEB/EYT2012-13; HS, EYT2016-17; I, EYT2017-18; MD, EYT2017-18; HS	2B	HB2B.10(S2B_24883552, S2B_24887574, S2B_24899507, S2B_24899536, S2B_24899572)	24899572	D. Sehgal et. al., Front. Genet. 11, 589490 (2020)
Hexaploid spring wheat lines	Grain Yield	NARC (ISD), RARI (BWP), SGD	2B	S2B_43278561	43278561	M. Jamil et al . , BMC Plant Biology 19, 149 (2019)
Elite Yield Trial	Grain Yield	CENEB/BedHeat/EYT2012-13, EYT2013-14, EYT2017-18	2B	HB2B.12(S2B_50741298, S2B_50741368, S2B_51077637, S2B_51227491)	50741298	D. Sehgal et. al., Front. Genet. 11, 589490 (2020)
Elite Yield Trial	Grain Yield	CENEB/BedHeat/EYT2012-13, EYT2013-14, EYT2017-18	2B	HB2B.12(S2B_50741298, S2B_50741368, S2B_51077637, S2B_51227491)	50741368	D. Sehgal et. al., Front. Genet. 11, 589490 (2020)
Elite Yield Trial	Grain Yield	CENEB/BedHeat/EYT2012-13, EYT2013-14, EYT2017-18	2B	HB2B.12(S2B_50741298, S2B_50741368, S2B_51077637, S2B_51227491)	51077637	D. Sehgal et. al., Front. Genet. 11, 589490 (2020)
Elite Yield Trial	Grain Yield	CENEB/BedHeat/EYT2012-13, EYT2013-14, EYT2017-18	2B	HB2B.12(S2B_50741298, S2B_50741368, S2B_51077637, S2B_51227491)	51227491	D. Sehgal et. al., Front. Genet. 11, 589490 (2020)
Collection	Spike Length	2012-13,2013-14,2014-15/China	2B	BS00022060_51	52701712	C. Sun et al., Plant Biotech Journal 15, 953–969 (2017)
WAMI	Spikes per square metre	2015-16 and 2016-17/ CENEB	2B	AX-94846202	65370788	G. Molero et al. , Plant Biotechnology Journal 17, 1276–1288 (2019)
WAMI	Grain weight per spike	2015-16 and 2016-17/ CENEB	2B	AX-94846202	65370788	G. Molero et al. , Plant Biotechnology Journal 17, 1276–1288 (2019)
SHW	Grain Yield	2016, 2017 / Bahri Dagdas IARI, Turkey	2B	S2B_67787236	67787236	M. Bhatta et al ., Int. J. Mol. Sci. 19, 3011 (2018)
SYN-DER	Spike lenght	2014-15,2015-16/BARI, NARC, WL	2B	IWB61861	69014963	F. Afzal et al., G3 9 (2020)
Elite Yield Trial	Grain Yield	CENEB/EYT2012-13; DS, EYT2012-13; HS, EYT2015-16; DS, EYT2016-17; HS	2B	HB2B.15(S2B_75832544, S2B_75848057)	75832544	D. Sehgal et. al., Front. Genet. 11, 589490 (2020)
Elite Yield Trial	Grain Yield	CENEB/EYT2012-13; DS, EYT2012-13; HS, EYT2015-16; DS, EYT2016-17; HS	2B	HB2B.15(S2B_75832544, S2B_75848057)	75848057	D. Sehgal et. al., Front. Genet. 11, 589490 (2020)
Hexaploid spring wheat lines	Grain Yield	NARC (ISD), RARI (BWP), SGD	2B	S2B_79870855	79870855	M. Jamil et al . , BMC Plant Biology 19, 149 (2019)
Roelfs F2007 × Hong Hua Mai//Blouk #1	Thousand Kernel Weight	2016-17/ CENEB	2B	3939679	91256320	J. Liu et al. , Journal of Cereal Science 88, 57-64 (2019)
Winter diverse set	Harvest index	2013-2014/Germany	2B	BS00021675_51	104792516	H. Lehnert et al., Front. Plant Sci. 9, 1728 (2018)
Winter diverse set	Harvest index	2013-2014/Germany	2B	BS00022486_51	121371060	H. Lehnert et al., Front. Plant Sci. 9, 1728 (2018)
Winter diverse set	Harvest index	2013-2014/Germany	2B	BS00083078_51	131130470	H. Lehnert et al., Front. Plant Sci. 9, 1728 (2018)
Turkish landrace panel	Grain Yield	2013 / Erzurum, Eskisehir, Konya	2B	1105759	133822064	D. Sehgal et al ., Front. Genet. 7, (2016)
SHW	Biomass weight	2016, 2017 / Bahri Dagdas IARI, Turkey	2B	S2B_190232037	190232037	M. Bhatta et al ., Int. J. Mol. Sci. 19, 3011 (2018)
WAMI	Grain Number Per Spike	2009-10, 2010-11 BARI, India I, IARI, PAK I, Nepal B, Sudan W and CENEB	2B	Kukri_rep_c107245_634	225437866	S. Sukumaran et.al. , Theoretical and Applied Genetics 131,985–998 (2018)
Hexaploid spring wheat lines	Thousand Grain Weight	NARC (ISD), RARI (BWP), SGD	2B	S2B_235163611	235163611	M. Jamil et al . , BMC Plant Biology 19, 149 (2019)
ND3338 x JD6	Grain number per spike	2008-2009/Beijing	2B	BS00072689_51	249371786	P. Guan et al., Front. Plant Sci. 9, 529 (2018)
WAMI	Thousand Grain Weight	2009-10, 2010-11 BARI, India I, IARI, PAK I, Nepal B, Sudan W and CENEB	2B	BobWhite_c30995_403	372371599	S. Sukumaran et.al. , Theoretical and Applied Genetics 131,985–998 (2018)
SHW	Thousand Grain Weight	2016, 2017 / Bahri Dagdas IARI, Turkey	2B	S2B_409327412	409327412	M. Bhatta et al ., Int. J. Mol. Sci. 19, 3011 (2018)
SW	Number of efficient spikes	2013 - 2015 / KX (KO, KA, KB)	2B	AX-95131442	506147838	Y. Turuspekov et al ., BMC Plant Biology 17, (2017)
ND3338 x JD6	Grain number per spike	Combined QTL analysis based on BLUP values	2B	BobWhite_c9351_274	522835621	P. Guan et al., Front. Plant Sci. 9, 529 (2018)
ND3338 x JD6	Weight per spike	2012-2013/Urumqi	2B	BobWhite_c9351_274	522835621	P. Guan et al., Front. Plant Sci. 9, 529 (2018)
ND3338 x JD6	Weight per spike	Combined QTL analysis based on BLUP values	2B	Kukri_c50842_573	564233172	P. Guan et al., Front. Plant Sci. 9, 529 (2018)
WAMI	Thousand Grain Weight	2015-16 / CENEB	2B	BobWhite_c3871_1596	572082047	C. Liu et al. , Front. Agr. Sci. Eng. 6, 296-308 (2019)
WAMI	Thousand Grain Weight	2015-16 / CENEB	2B	BS00010012_51	572335797	C. Liu et al. , Front. Agr. Sci. Eng. 6, 296-308 (2019)
WAMI	Grain Yield	2015-16 / CENEB	2B	Excalibur_c74466_344	577482195	C. Liu et al. , Front. Agr. Sci. Eng. 6, 296-308 (2019)
M45 IBWSN	Grain Yield	2010-11/ CENEB	2B	1121362	587248173	D. Sehgal et al. , Scientific Reports 7, 41578 (2017)
WAMI	Number of spikelets per spike	2015-16 and 2016-17/ CENEB	2B	AX-95629283	593675095	G. Molero et al. , Plant Biotechnology Journal 17, 1276–1288 (2019)
HAP	Number of grains per spike	2014-2015/Sudan	2B	KukRi_c19751_873	594172437	W. Tadesse et al., Crop Sci. 59, 199-211 (2019)
HAP	Number of grains per spike	2014-2015/Egypt	2B	KukRi_c19751_873	594172437	W. Tadesse et al., Crop Sci. 59, 199-211 (2019)
SW Set	Spike dry weight	2013-2015 / CENEB	2B	Kukri_c657_1139	630389396	R. Valluru et al ., New Phytologist 214, 271–283 (2017)
WAMI	Grain Yield	2015-16 / CENEB	2B	wsnp_JD_c52_87219	640689118	C. Liu et al. , Front. Agr. Sci. Eng. 6, 296-308 (2019)
WAMI	Grain Yield	2015-16 / CENEB	2B	Ku_c66734_472	640691822	C. Liu et al. , Front. Agr. Sci. Eng. 6, 296-308 (2019)
WAMI	Grain Yield	2015-16 / CENEB	2B	Excalibur_c11392_1193	641943184	C. Liu et al. , Front. Agr. Sci. Eng. 6, 296-308 (2019)
WAMI	Grain Yield	2015-16 / CENEB	2B	wsnp_Ex_c9729_16071358	643685086	C. Liu et al. , Front. Agr. Sci. Eng. 6, 296-308 (2019)
ND3338 x JD6	Weight per spike	Combined QTL analysis based on BLUP values	2B	wsnp_RFL_Contig3522_3685860	657729754	P. Guan et al., Front. Plant Sci. 9, 529 (2018)
WAMI	Grain Yield	2015-16 / CENEB	2B	GENE-1375_20	679993512	C. Liu et al. , Front. Agr. Sci. Eng. 6, 296-308 (2019)
WAMI	Thousand Grain Weight	2015-16 / CENEB	2B	BS00016650_51	683029170	C. Liu et al. , Front. Agr. Sci. Eng. 6, 296-308 (2019)
SHW	Thousand Grain Weight	2016, 2017 / Bahri Dagdas IARI, Turkey	2B	S2B_683472157	683472157	M. Bhatta et al ., Int. J. Mol. Sci. 19, 3011 (2018)
Roelfs F2007 × Hong Hua Mai//Blouk #1	Thousand Kernel Weight	2016,17,18/ CENEB	2B	3939679	685773811	J. Liu et al. , Journal of Cereal Science 88, 57-64 (2019)
WAMI	Thousand Grain Weight	2015-16 / CENEB	2B	BS00086322_51	686834821	C. Liu et al. , Front. Agr. Sci. Eng. 6, 296-308 (2019)
WAMI	Thousand Grain Weight	2015-16 / CENEB	2B	BobWhite_rep_c64049_232	686836007	C. Liu et al. , Front. Agr. Sci. Eng. 6, 296-308 (2019)
WAMI	Thousand Grain Weight	2015-16 / CENEB	2B	GENE-0966_173	686836501	C. Liu et al. , Front. Agr. Sci. Eng. 6, 296-308 (2019)
M45 IBWSN	Grain Yield	2010-11/ CENEB	2B	1386000	689481217	D. Sehgal et al. , Scientific Reports 7, 41578 (2017)
WAMI	Thousand Grain Weight	2015-16 / CENEB	2B	wsnp_Ex_c12922_20472434	690029335	C. Liu et al. , Front. Agr. Sci. Eng. 6, 296-308 (2019)
SHW	Biomass weight	2016, 2017 / Bahri Dagdas IARI, Turkey	2B	S2B_691513138	691513138	M. Bhatta et al ., Int. J. Mol. Sci. 19, 3011 (2018)
WAMI	Lower grain number	2015-16 and 2016-17/ CENEB	2B	AX-94461881	691780758	G. Molero et al. , Plant Biotechnology Journal 17, 1276–1288 (2019)
ND3338 x JD6	Weight per spike	Combined QTL analysis based on BLUP values	2B	wsnp_Ex_c1604_3060855	692633922	P. Guan et al., Front. Plant Sci. 9, 529 (2018)
Winter diverse set	Number of grains per spike	2013-2014/Germany	2B	wsnp_Ex_c5123_9089025	696678792	H. Lehnert et al., Front. Plant Sci. 9, 1728 (2018)
AM Panel	Biomass	2014-15, 2015-16/Islamabad, H	2B	wsnp_Ra_rep_c74497_72390803	709704898	M. F. Qaseem et al., PLoS ONE 13, 6 (2018)
WAMI	Thousand Grain Weight	2015-16 / CENEB	2B	IACX5919	709836617	C. Liu et al. , Front. Agr. Sci. Eng. 6, 296-308 (2019)
WAMI	Thousand Grain Weight	2015-16 / CENEB	2B	BobWhite_c8253_397	711066793	C. Liu et al. , Front. Agr. Sci. Eng. 6, 296-308 (2019)
Collection	Spike Length	2012-13,2013-14,2014-15/China	2B	CAP12_rep_c3980_87	740007049	C. Sun et al., Plant Biotech Journal 15, 953–969 (2017)
Hexaploid spring wheat lines	Grain Yield	NARC (ISD), RARI (BWP), SGD	2B	S2B_753442043	753442043	M. Jamil et al . , BMC Plant Biology 19, 149 (2019)
Winter diverse set	Number of grains per spike	2013-2014/Germany	2B	Kukri_c55996_63	765069399	H. Lehnert et al., Front. Plant Sci. 9, 1728 (2018)
AM Panel	Spike lenght	2014-15, 2015-16/Islamabad, D	2B	Jagger_c7688_98	765072211	M. F. Qaseem et al., PLoS ONE 13, 6 (2018)
AM Panel	Grain Yield	2014-15, 2015-16/Islamabad, H	2B	Jagger_c7688_98	765072211	M. F. Qaseem et al., PLoS ONE 13, 6 (2018)
AM Panel	Spike lenght	2014-15, 2015-16/Islamabad, D	2B	BS00011047_51	765278696	M. F. Qaseem et al., PLoS ONE 13, 6 (2018)
AM Panel	Grain Yield	2014-15, 2015-16/Islamabad, H	2B	BS00011047_51	765278696	M. F. Qaseem et al., PLoS ONE 13, 6 (2018)
WAMI	Thousand Grain Weight	2009-10, 2010-11 BARI, India I, IARI, PAK I, Nepal B, Sudan W and CENEB	2B	GENE-1320_141	778849430	S. Sukumaran et.al. , Theoretical and Applied Genetics 131,985–998 (2018)
WAMI	Number of spikelets per spike	2015-16 and 2016-17/ CENEB	2B	AX-94567292	782122768	G. Molero et al. , Plant Biotechnology Journal 17, 1276–1288 (2019)
Elite Yield Trial	Grain Yield	CENEB/EYT2011-12; MD, EYT2011-12; HS, EYT2012-13; I, EYT2014-15; SD, EYT2015-16; SD	2B	HB2B.42(S2B_784544719, S2B_784774250, S2B_784905791,S2B_784905811)	784544719	D. Sehgal et. al., Front. Genet. 11, 589490 (2020)
Elite Yield Trial	Grain Yield	CENEB/EYT2011-12; MD, EYT2011-12; HS, EYT2012-13; I, EYT2014-15; SD, EYT2015-16; SD	2B	HB2B.42(S2B_784544719, S2B_784774250, S2B_784905791,S2B_784905811)	784774250	D. Sehgal et. al., Front. Genet. 11, 589490 (2020)
Elite Yield Trial	Grain Yield	CENEB/EYT2011-12; MD, EYT2011-12; HS, EYT2012-13; I, EYT2014-15; SD, EYT2015-16; SD	2B	HB2B.42(S2B_784544719, S2B_784774250, S2B_784905791,S2B_784905811)	784905791	D. Sehgal et. al., Front. Genet. 11, 589490 (2020)
Elite Yield Trial	Grain Yield	CENEB/EYT2011-12; MD, EYT2011-12; HS, EYT2012-13; I, EYT2014-15; SD, EYT2015-16; SD	2B	HB2B.42(S2B_784544719, S2B_784774250, S2B_784905791,S2B_784905811)	784905811	D. Sehgal et. al., Front. Genet. 11, 589490 (2020)
HAP	Number of grains per spike	2014-2015/Sudan, Egypt	2B	ExcalibuR_c47996_509	793150837	W. Tadesse et al., Crop Sci. 59, 199-211 (2019)
SHW	Thousand Grain Weight	2016, 2017 / Bahri Dagdas IARI, Turkey	2D	S2D_7309581	7309581	M. Bhatta et al ., Int. J. Mol. Sci. 19, 3011 (2018)
Hexaploid spring wheat lines	Grain number per spike	NARC (ISD), RARI (BWP), SGD	2D	S2D_12870959	12870959	M. Jamil et al . , BMC Plant Biology 19, 149 (2019)
Hexaploid spring wheat lines	Grain Yield	NARC (ISD), RARI (BWP), SGD	2D	S2D_21561794	21561794	M. Jamil et al . , BMC Plant Biology 19, 149 (2019)
PBLs	Spike Length	2018/D/CENEB	2D	1113306	22651790	S. Shokat et al ., Int. J. Mol. Sci. 21, 3156 (2020)
Hexaploid spring wheat lines	Grain Yield	NARC (ISD), RARI (BWP), SGD	2D	S2D_22673899	22673899	M. Jamil et al . , BMC Plant Biology 19, 149 (2019)
ND3338 x JD6	Thousand Grain Weight	2011-2012/Urumqi	2D	D_GDRF1KQ01AX0PH_169	24368905	P. Guan et al., Front. Plant Sci. 9, 529 (2018)
SERI M82//SHW CWI76364	Thousand Grain Weight	2013-14 CENEB	2D	TP36999	33732439	L. A. Crespo-Herrera et al. , Ann Appl Biol 169, 27-35 (2016)
SW	Spike lenght	2013 - 2015 / KX (KO, KA, KB)	2D	AX-94735883	35683648	Y. Turuspekov et al ., BMC Plant Biology 17, (2017)
ND3338 x JD6	Thousand Grain Weight	Combined QTL analysis based on BLUP values	2D	Kukri_c19540_425	39399105	P. Guan et al., Front. Plant Sci. 9, 529 (2018)
ND3338 x JD6	Heat susceptibility index of thousand grain weight	2014/Sanyuan	2D	Kukri_c19540_425	39399105	P. Guan et al., Front. Plant Sci. 9, 529 (2018)
ND3338 x JD6	Thousand Grain Weight	Combined QTL analysis based on BLUP values	2D	GENE-0641_239	40510341	P. Guan et al., Front. Plant Sci. 9, 529 (2018)
Winter diverse set	Harvest index	2013-2014/Germany	2D	IAAV666	62958775	H. Lehnert et al., Front. Plant Sci. 9, 1728 (2018)
Hexaploid spring wheat lines	Spikes per plant	NARC (ISD), RARI (BWP), SGD	2D	S2D_72213516	72213516	M. Jamil et al . , BMC Plant Biology 19, 149 (2019)
Hexaploid spring wheat lines	Spikes per plant	NARC (ISD), RARI (BWP), SGD	2D	S2D_73405773	73405773	M. Jamil et al . , BMC Plant Biology 19, 149 (2019)
Hexaploid spring wheat lines	Spikes per plant	NARC (ISD), RARI (BWP), SGD	2D	S2D_74859293	74859293	M. Jamil et al . , BMC Plant Biology 19, 149 (2019)
ND3338 x JD6	Thousand Grain Weight	2014/Linfen	2D	BS00063970_51	73570877	P. Guan et al., Front. Plant Sci. 9, 529 (2018)
Winter diverse set	Harvest index	2013-2014/Germany	2D	IAAV2480	77131602	H. Lehnert et al., Front. Plant Sci. 9, 1728 (2018)
WAMI	Adaptation to density for grain number	2009,10,12,13/ CENEB	2D	D_GB5Y7FA01EHPZX_186	353058238	S. Sukumaran et al. ,Crop Science 55, 2609-2619 (2015)
WAMI	Thousand Grain Weight	2015-16 and 2016-17/ CENEB	2D	AX-94659739	381335181	G. Molero et al. , Plant Biotechnology Journal 17, 1276–1288 (2019)
WAMI	Grain Yield	2019-10, 2012-13/AVG	2D	wsnp_Ex_c8303_14001708	481601603	M.S. Lopes et al., Theor Appl Genet 128, 453–464 (2015)
SERI M82//SHW CWI76364	Thousand Grain Weight	2013-14 CENEB	2D	TP62885	490045706	L. A. Crespo-Herrera et al. , Ann Appl Biol 169, 27-35 (2016)
PBLs	Spike Length	2018/D/CENEB	2D	1046144	561324841	S. Shokat et al ., Int. J. Mol. Sci. 21, 3156 (2020)
Seri × Babax	Thousand Grain Weight	2010/M/CENEB	2D	gwm102	598851735	R. S. Pinto et al. , Theor Appl Genet 129, 2055–2074 (2016)
Winter diverse set	Number of grains per spike	2013-2014/Germany	2D	RAC875_c5673_1209	622382798	H. Lehnert et al., Front. Plant Sci. 9, 1728 (2018)
PBLs	Spike Length	2018/CENEB	2D	HB6.10 (M10104, M5311)	648101986	S. Shokat et al ., Int. J. Mol. Sci. 21, 3156 (2020)
PBLs	Spike Length	2018/CENEB	2D	HB6.10 (M10104, M5311)	651419207	S. Shokat et al ., Int. J. Mol. Sci. 21, 3156 (2020)
Winter diverse set	Root dry mass	2013-2014/Germany	3A	tplb0053a24_1247	8590685	H. Lehnert et al., Front. Plant Sci. 9, 1728 (2018)
WAMI	Grain Number Per Spike	2009-10, 2010-11 BARI, India I, IARI, PAK I, Nepal B, Sudan W and CENEB	3A	RFL_Contig1488_671	8866683	S. Sukumaran et.al. , Theoretical and Applied Genetics 131,985–998 (2018)
WAMI	Grain Number Per Spike	2015-16 / CENEB	3A	Kukri_c54593_543	13354470	C. Liu et al. , Front. Agr. Sci. Eng. 6, 296-308 (2019)
Elite Yield Trial	Grain Yield	CENEB/Bed5IR/EYT2013-14, EYT2014-15, EYT2016-17	3A	HB3A.1(S3A_13375958, S3A_13376453, S3A_13376456, S3A_13496895)	13375958	D. Sehgal et. al., Front. Genet. 11, 589490 (2020)
Elite Yield Trial	Grain Yield	CENEB/Bed5IR/EYT2013-14, EYT2014-15, EYT2016-17	3A	HB3A.1(S3A_13375958, S3A_13376453, S3A_13376456, S3A_13496895)	13376453	D. Sehgal et. al., Front. Genet. 11, 589490 (2020)
Elite Yield Trial	Grain Yield	CENEB/Bed5IR/EYT2013-14, EYT2014-15, EYT2016-17	3A	HB3A.1(S3A_13375958, S3A_13376453, S3A_13376456, S3A_13496895)	13376456	D. Sehgal et. al., Front. Genet. 11, 589490 (2020)
Elite Yield Trial	Grain Yield	CENEB/Bed5IR/EYT2013-14, EYT2014-15, EYT2016-17	3A	HB3A.1(S3A_13375958, S3A_13376453, S3A_13376456, S3A_13496895)	13496895	D. Sehgal et. al., Front. Genet. 11, 589490 (2020)
Hexaploid spring wheat lines	Grain Yield	NARC (ISD), RARI (BWP), SGD	3A	S3A_21102523	21102523	M. Jamil et al . , BMC Plant Biology 19, 149 (2019)
SHW	Biomass weight	2016, 2017 / Bahri Dagdas IARI, Turkey	3A	S3A_24973175	24973175	M. Bhatta et al ., Int. J. Mol. Sci. 19, 3011 (2018)
SHW	Biomass weight	2016, 2017 / Bahri Dagdas IARI, Turkey	3A	S3A_24973182	24973182	M. Bhatta et al ., Int. J. Mol. Sci. 19, 3011 (2018)
SHW	Grain Yield	2016, 2017 / Bahri Dagdas IARI, Turkey	3A	S3A_24993796	24993796	M. Bhatta et al ., Int. J. Mol. Sci. 19, 3011 (2018)
SHW	Grain Yield	2016, 2017 / Bahri Dagdas IARI, Turkey	3A	S3A_24993797	24993797	M. Bhatta et al ., Int. J. Mol. Sci. 19, 3011 (2018)
SHW	Biomass weight	2016, 2017 / Bahri Dagdas IARI, Turkey	3A	S3A_25012018	25012018	M. Bhatta et al ., Int. J. Mol. Sci. 19, 3011 (2018)
SHW	Grain Yield	2016, 2017 / Bahri Dagdas IARI, Turkey	3A	S3A_25012018	25012018	M. Bhatta et al ., Int. J. Mol. Sci. 19, 3011 (2018)
WAMI	Grain Yield	2009-10, 2012-13/AVG	3A	wsnp_Ex_c55051_57706127	25359261	M.S. Lopes et al., Theor Appl Genet 128, 453–464 (2015)
HAP	Thousand Grain Weight	2014-2015/Sudan	3A	BS00049032_51	25946939	W. Tadesse et al., Crop Sci. 59, 199-211 (2019)
SW Set	Spike dry weight	2013-2015 / CENEB	3A	wsnp_Ex_rep_c69816_68774416	45598968	R. Valluru et al ., New Phytologist 214, 271–283 (2017)
SHW	Thousand Grain Weight	2016, 2017 / Bahri Dagdas IARI, Turkey	3A	S3A_52455011	52455011	M. Bhatta et al ., Int. J. Mol. Sci. 19, 3011 (2018)
Elite Yield Trial	Grain Yield	CENEB/BedHeat/EYT2012-13, EYT2013-14, EYT2015-16	3A	HB3A.13(S3A_143491853, S3A_143493411)	143491853	D. Sehgal et. al., Front. Genet. 11, 589490 (2020)
Elite Yield Trial	Grain Yield	CENEB/BedHeat/EYT2012-13, EYT2013-14, EYT2015-16	3A	HB3A.13(S3A_143491853, S3A_143493411)	143493411	D. Sehgal et. al., Front. Genet. 11, 589490 (2020)
Collection	Thousand Grain Weight	2012-13,2013-14,2014-15/China	3A	Excalibur_c39508_88	657616589	C. Sun et al., Plant Biotech Journal 15, 953–969 (2017)
SYN-DER	Thousand Grain Weight	2014-15,2015-16/BARI, NARC, WL	3A	IWB6655	657945858	F. Afzal et al., G3 9 (2020)
Hexaploid spring wheat lines	Grain Yield	NARC (ISD), RARI (BWP), SGD	3A	S3A_661975132	661975132	M. Jamil et al . , BMC Plant Biology 19, 149 (2019)
Winter diverse set	Harvest index	2013-2014/Germany	3A	Excalibur_c29769_81	662597671	H. Lehnert et al., Front. Plant Sci. 9, 1728 (2018)
SHW	Grain Yield	2016, 2017 / Bahri Dagdas IARI, Turkey	3A	S3A_686179591	686179591	M. Bhatta et al ., Int. J. Mol. Sci. 19, 3011 (2018)
WAMI	Grain Yield	2015-16 / CENEB	3A	BS00065734_51	711095135	C. Liu et al. , Front. Agr. Sci. Eng. 6, 296-308 (2019)
Seri x Babax	Grain Yield	2005-2006/CENEB, D05, H06	3A	aca-cta-13	729609869	C.Liu et al., Mol Breeding 39, 134 (2019)
Hexaploid spring wheat lines	Grain number per spike	NARC (ISD), RARI (BWP), SGD	3A	S3A_730295762	730295762	M. Jamil et al . , BMC Plant Biology 19, 149 (2019)
WAMI	Grain Yield	2009-10/CENEB	3A	wsnp_Ex_c361_708712	732472553	D. N. Lozada et al. , Crop Sci. 58, 1964–1971 (2018)
WAMI	Grain Yield	2009-10/CENEB	3A	wsnp_Ex_rep_c104141_88935451	733998334	D. N. Lozada et al. , Crop Sci. 58, 1964–1971 (2018)
M45 IBWSN	Grain Yield	2010-11/ CENEB	3A	2265707	737173629	D. Sehgal et al. , Scientific Reports 7, 41578 (2017)
Panel 2 comprising 2,142 lines from SABWYT (South Asia bread wheat yield trials)	Grain Yield	PUSA	3B	S3B_2280114	2280114	J. Philomin et al. , Nature Genetics 51, 1530–1539(2019)
WAMI	Thousand Grain Weight	2009-10, 2010-11 BARI, India I, IARI, PAK I, Nepal B, Sudan W and CENEB	3B	Kukri_c12817_59	2802159	S. Sukumaran et.al. , Theoretical and Applied Genetics 131,985–998 (2018)
AM Panel	Grain Yield	2014-15, 2015-16/Islamabad, H	3B	IACX4260	3228129	M. F. Qaseem et al., PLoS ONE 13, 6 (2018)
AM Panel	Grain Yield	2014-15, 2015-16/Islamabad, H	3B	RAC875_rep_c69171_92	3606015	M. F. Qaseem et al., PLoS ONE 13, 6 (2018)
AM Panel	Grain Yield	2014-15, 2015-16/Islamabad, H	3B	Ra_c58335_189	5954045	M. F. Qaseem et al., PLoS ONE 13, 6 (2018)
Elite Yield Trial	Grain Yield	CENEB/BedHeat/EYT2013-14, EYT2015-16, EYT2017-18	3B	HB3B.1(S3B_6085798, S3B_6085816)	6085798	D. Sehgal et. al., Front. Genet. 11, 589490 (2020)
Elite Yield Trial	Grain Yield	CENEB/BedHeat/EYT2013-14, EYT2015-16, EYT2017-18	3B	HB3B.1(S3B_6085798, S3B_6085816)	6085816	D. Sehgal et. al., Front. Genet. 11, 589490 (2020)
Elite Yield Trial	Grain Yield	CENEB/EYT2011-12; MD, EYT2011-12; HS, EYT2012-13; SD, EYT2017-18; HS	3B	HB3B.2(S3B_7240747, S3B_7240753)	7240747	D. Sehgal et. al., Front. Genet. 11, 589490 (2020)
Elite Yield Trial	Grain Yield	CENEB/EYT2011-12; MD, EYT2011-12; HS, EYT2012-13; SD, EYT2017-18; HS	3B	HB3B.2(S3B_7240747, S3B_7240753)	7240753	D. Sehgal et. al., Front. Genet. 11, 589490 (2020)
WAMI	Lower grain number	2015-16 and 2016-17/ CENEB	3B	AX-94385986	9936984	G. Molero et al. , Plant Biotechnology Journal 17, 1276–1288 (2019)
SW	Number of efficient spikes	2013 - 2015 / KX (KO, KA, KB)	3B	AX-94527258	11800000	Y. Turuspekov et al ., BMC Plant Biology 17, (2017)
AM Panel	Grain Yield	2014-15, 2015-16/Islamabad, H	3B	BobWhite_c12908_381	21002980	M. F. Qaseem et al., PLoS ONE 13, 6 (2018)
WAMI	Spikes per square metre	2015-16 and 2016-17/ CENEB	3B	AX-94512327	21331548	G. Molero et al. , Plant Biotechnology Journal 17, 1276–1288 (2019)
AM Panel	Biomass	2014-15, 2015-16/Islamabad, Drought and Heat	3B	RAC875_c3138_224	72716905	M. F. Qaseem et al., PLoS ONE 13, 6 (2018)
Collection	Spike Length	2012-13,2013-14,2014-15/China	3B	Excalibur_c37787_925	114728604	C. Sun et al., Plant Biotech Journal 15, 953–969 (2017)
Hexaploid spring wheat lines	Thousand Grain Weight	NARC (ISD), RARI (BWP), SGD	3B	S3B_220267045	220267045	M. Jamil et al . , BMC Plant Biology 19, 149 (2019)
HAP	Thousand Grain Weight	2014-2015/Sudan and Egypt	3B	CAP8_Rep_c4453_136	244985329	W. Tadesse et al., Crop Sci. 59, 199-211 (2019)
Hexaploid spring wheat lines	Grain Yield	NARC (ISD), RARI (BWP), SGD	3B	S3B_285767866	285767866	M. Jamil et al . , BMC Plant Biology 19, 149 (2019)
SW	Number of efficient spikes	2013 - 2015 / KX (KO, KA, KB)	3B	AX-94855940	338606233	Y. Turuspekov et al ., BMC Plant Biology 17, (2017)
AM Panel	Biomass	2014-15, 2015-16/Islamabad, H	3B	wsnp_BE489326B_Ta_2_2	414017994	M. F. Qaseem et al., PLoS ONE 13, 6 (2018)
AM Panel	Biomass	2014-15, 2015-16/Islamabad, H	3B	BobWhite_c16847_343	414186071	M. F. Qaseem et al., PLoS ONE 13, 6 (2018)
AM Panel	Biomass	2014-15, 2015-16/Islamabad, H	3B	TA001218-0519	426864814	M. F. Qaseem et al., PLoS ONE 13, 6 (2018)
Winter diverse set	Harvest index	2013-2014/Germany	3B	RFL_Contig5246_1091	447287184	H. Lehnert et al., Front. Plant Sci. 9, 1728 (2018)
WAMI	Biomass measured 40 days after emergence	2015-16 and 2016-17/ CENEB	3B	AX-94407996	480568890	G. Molero et al. , Plant Biotechnology Journal 17, 1276–1288 (2019)
PBLs	Thousand Grain Weight	2018/I/CENEB	3B	3064863	492199919	S. Shokat et al ., Int. J. Mol. Sci. 21, 3156 (2020)
SW	Thousand Grain Weight	2013 - 2015 / KX (KO, KA, KB)	3B	AX-94523972	503736720	Y. Turuspekov et al ., BMC Plant Biology 17, (2017)
	Thousand Grain Weight	2009 to 2014 / CENEB	3B	S8_511291591	511291591	S. D. Battendfield et al . , Plos One 13, 11 (2018)
PBLs	Thousand Grain Weight	2018/D/CENEB	3B	988433	512864029	S. Shokat et al ., Int. J. Mol. Sci. 21, 3156 (2020)
WAMI	Grain Yield	2009-10, 2010-11 BARI, India I, IARI, PAK I, Nepal B, Sudan W and CENEB	3B	BobWhite_c35398_181	562709373	S. Sukumaran et.al. , Theoretical and Applied Genetics 131,985–998 (2018)
WAMI	Grain Yield	2009,10,12,13/ CENEB	3B	wsnp_Ex_rep_c69664_68618163	574990384	S. Sukumaran et al. ,Theor Appl Genet 128, 353–363 (2015)
Hexaploid spring wheat lines	Thousand Grain Weight	NARC (ISD), RARI (BWP), SGD	3B	S3B_577609492	577609492	M. Jamil et al . , BMC Plant Biology 19, 149 (2019)
WAMI	Adaptation to density for yield	2009,10,12,13/ CENEB	3B	IAAV7721	579284893	S. Sukumaran et al. ,Crop Science 55, 2609-2619 (2015)
WAMI	Adaptation to density for grain number	2009,10,12,13/ CENEB	3B	IAAV7721	579284893	S. Sukumaran et al. ,Crop Science 55, 2609-2619 (2015)
SW Set	Spike dry weight	2013-2015 / CENEB	3B	TA003922_1105	584747097	R. Valluru et al ., New Phytologist 214, 271–283 (2017)
PBLs	Thousand Grain Weight	2016/I/CENEB	3B	2260800	586423381	S. Shokat et al ., Int. J. Mol. Sci. 21, 3156 (2020)
Winter diverse set	Root dry mass	2013-2014/Germany	3B	Excalibur_c21751_421	655310004	H. Lehnert et al., Front. Plant Sci. 9, 1728 (2018)
WAMI	Grain Yield	2009-10, 2010-11 BARI, India I, IARI, PAK I, Nepal B, Sudan W and CENEB	3B	RAC875_c1997_2590	691712394	S. Sukumaran et.al. , Theoretical and Applied Genetics 131,985–998 (2018)
Hexaploid spring wheat lines	Grain Yield	NARC (ISD), RARI (BWP), SGD	3B	S3B_697598464	697598464	M. Jamil et al . , BMC Plant Biology 19, 149 (2019)
AM Panel	Number of grains per spike	2014-15, 2015-16/Islamabad, D	3B	Excalibur_c18172_2105	700368819	M. F. Qaseem et al., PLoS ONE 13, 6 (2018)
Winter diverse set	Thousand Grain Weight	2013-2014/Germany	3B	Tdurum_contig21756_137	721071723	H. Lehnert et al., Front. Plant Sci. 9, 1728 (2018)
LTP1-PBL	Grain Yield	2016 / IRRI+HS /CENEB	3B	Haplotype (HB8.22)(M7963, M923, M10202, M7356)	740106785	S. Singh et al . , Scientific Reports 8, 12527 (2018)
LTP1-PBL	Grain Yield	2016 / IRRI+HS /CENEB	3B	Haplotype (HB8.22)(M7963, M923, M10202, M7356)	740503111	S. Singh et al . , Scientific Reports 8, 12527 (2018)
LTP1-PBL	Grain Yield	2016 / IRRI+HS /CENEB	3B	Haplotype (HB8.22)(M7963, M923, M10202, M7356)	742164451	S. Singh et al . , Scientific Reports 8, 12527 (2018)
LTP1-PBL	Grain Yield	2016 /IRRI+HS/CENEB	3B	Haplotype (HB8.22)(M7963, M923, M10202, M7356)	743141613	S. Singh et al . , Scientific Reports 8, 12527 (2018)
WAMI	Grain Yield	2009-10, 2010-11 BARI, India I, IARI, PAK I, Nepal B, Sudan W and CENEB	3B	RAC875_c5427_447	750139000	S. Sukumaran et.al. , Theoretical and Applied Genetics 131,985–998 (2018)
Winter diverse set	Harvest index	2013-2014/Germany	3B	BS00085434_51	750357915	H. Lehnert et al., Front. Plant Sci. 9, 1728 (2018)
SHW	Thousand Grain Weight	2016, 2017 / Bahri Dagdas IARI, Turkey	3B	S3B_758391015	758391015	M. Bhatta et al ., Int. J. Mol. Sci. 19, 3011 (2018)
Elite Yield Trial	Grain Yield	CENEB/EYT2011-12; MD, EYT2011-12; HS, EYT2013-14; MD, EYT2016-17; I, EYT2016-17; SD, EYT2017-18; HS	3B	HB3B.23(S3B_758391015, S3B_758438223, S3B_758464620,S3B_758612003, S3B_758612056, S3B_758613386)	758391015	D. Sehgal et. al., Front. Genet. 11, 589490 (2020)
Elite Yield Trial	Grain Yield	CENEB/EYT2011-12; MD, EYT2011-12; HS, EYT2013-14; MD, EYT2016-17; I, EYT2016-17; SD, EYT2017-18; HS	3B	HB3B.23(S3B_758391015, S3B_758438223, S3B_758464620,S3B_758612003, S3B_758612056, S3B_758613386)	758438223	D. Sehgal et. al., Front. Genet. 11, 589490 (2020)
Elite Yield Trial	Grain Yield	CENEB/EYT2011-12; MD, EYT2011-12; HS, EYT2013-14; MD, EYT2016-17; I, EYT2016-17; SD, EYT2017-18; HS	3B	HB3B.23(S3B_758391015, S3B_758438223, S3B_758464620,S3B_758612003, S3B_758612056, S3B_758613386)	758464620	D. Sehgal et. al., Front. Genet. 11, 589490 (2020)
Elite Yield Trial	Grain Yield	CENEB/EYT2011-12; MD, EYT2011-12; HS, EYT2013-14; MD, EYT2016-17; I, EYT2016-17; SD, EYT2017-18; HS	3B	HB3B.23(S3B_758391015, S3B_758438223, S3B_758464620,S3B_758612003, S3B_758612056, S3B_758613386)	758612003	D. Sehgal et. al., Front. Genet. 11, 589490 (2020)
Elite Yield Trial	Grain Yield	CENEB/EYT2011-12; MD, EYT2011-12; HS, EYT2013-14; MD, EYT2016-17; I, EYT2016-17; SD, EYT2017-18; HS	3B	HB3B.23(S3B_758391015, S3B_758438223, S3B_758464620,S3B_758612003, S3B_758612056, S3B_758613386)	758612056	D. Sehgal et. al., Front. Genet. 11, 589490 (2020)
Elite Yield Trial	Grain Yield	CENEB/EYT2011-12; MD, EYT2011-12; HS, EYT2013-14; MD, EYT2016-17; I, EYT2016-17; SD, EYT2017-18; HS	3B	HB3B.23(S3B_758391015, S3B_758438223, S3B_758464620,S3B_758612003, S3B_758612056, S3B_758613386)	758613386	D. Sehgal et. al., Front. Genet. 11, 589490 (2020)
Winter diverse set	Root dry mass	2013-2014/Germany	3B	GENE-1785_118	760136494	H. Lehnert et al., Front. Plant Sci. 9, 1728 (2018)
Panel 1 comprising 3,485 lines from the Elite yield trials (EYT)	Grain Yield	2013-14 to 2016-17 (EHT, MEX)/ CENEB	3B	S3B_760372965	760372965	J. Philomin et al. , Nature Genetics 51, 1530–1539(2019)
WAMI	Grain Number Per Spike	2009-10, 2010-11 BARI, India I, IARI, PAK I, Nepal B, Sudan W and CENEB	3B	BS00063624_51	760578628	S. Sukumaran et.al. , Theoretical and Applied Genetics 131,985–998 (2018)
Elite Yield Trial	Grain Yield	CENEB/BedHeat/EYT2011-12, EYT2012-13, EYT2016-17	3B	HB3B.25 (S3B_762639074, S3B_762743699, S3B_763055468, S3B_763055485 )	762639074	D. Sehgal et. al., Front. Genet. 11, 589490 (2020)
Elite Yield Trial	Grain Yield	CENEB/BedHeat/EYT2011-12, EYT2012-13, EYT2016-17	3B	HB3B.25 (S3B_762639074, S3B_762743699, S3B_763055468, S3B_763055485 )	762743699	D. Sehgal et. al., Front. Genet. 11, 589490 (2020)
Elite Yield Trial	Grain Yield	CENEB/BedHeat/EYT2011-12, EYT2012-13, EYT2016-17	3B	HB3B.25 (S3B_762639074, S3B_762743699, S3B_763055468, S3B_763055485 )	763055468	D. Sehgal et. al., Front. Genet. 11, 589490 (2020)
Elite Yield Trial	Grain Yield	CENEB/BedHeat/EYT2011-12, EYT2012-13, EYT2016-17	3B	HB3B.25 (S3B_762639074, S3B_762743699, S3B_763055468, S3B_763055485 )	763055485	D. Sehgal et. al., Front. Genet. 11, 589490 (2020)
HAP	Grain Yield	2014-2015/Egypt	3B	KukRi_c3243_1065	765394730	W. Tadesse et al., Crop Sci. 59, 199-211 (2019)
WAMI	Grain Yield	2019-10, 2012-13/AVG STRESS	3B	wsnp_CAP12_c2297_1121142	783466086	M.S. Lopes et al., Theor Appl Genet 128, 453–464 (2015)
HAP	Biomass	2014-2015/Sudan	3B	BS00086093_51	798506931	W. Tadesse et al., Crop Sci. 59, 199-211 (2019)
M45 IBWSN	Grain Yield	2010-11/ CENEB	3B	1098221	823582947	D. Sehgal et al. , Scientific Reports 7, 41578 (2017)
SHW	Grain Yield	2016, 2017 / Bahri Dagdas IARI, Turkey	3D	S3D_1203058	1203058	M. Bhatta et al ., Int. J. Mol. Sci. 19, 3011 (2018)
Winter diverse set	Root dry mass	2013-2014/Germany	3D	Kukri_c50527_241	3299007	H. Lehnert et al., Front. Plant Sci. 9, 1728 (2018)
AM Panel	Grain Yield	2014-15, 2015-16/Islamabad, H	3D	RAC875_rep_c69171_241	3603363	M. F. Qaseem et al., PLoS ONE 13, 6 (2018)
AM Panel	Grain Yield	2014-15, 2015-16/Islamabad, H	3D	BS00098161_51	3606189	M. F. Qaseem et al., PLoS ONE 13, 6 (2018)
PBLs	Spike Length	2018/D/CENEB	3D	1216938	18933700	S. Shokat et al ., Int. J. Mol. Sci. 21, 3156 (2020)
SYN-DER	Thousand Grain Weight	2014-15,2015-16/BARI, NARC, WL	3D	IWB16311	48365010	F. Afzal et al., G3 9 (2020)
WAMI	Number of spikelets per spike	2015-16 and 2016-17/ CENEB	3D	AX-95209004	162182031	G. Molero et al. , Plant Biotechnology Journal 17, 1276–1288 (2019)
SW Set	Spike dry weight	2013-2015 / CENEB	3D	Kukri_c43208_335	175404753	R. Valluru et al ., New Phytologist 214, 271–283 (2017)
Winter diverse set	Root dry mass	2013-2014/Germany	3D	Ra_c10284_405	209687062	H. Lehnert et al., Front. Plant Sci. 9, 1728 (2018)
WAMI	Number of spikelets per spike	2015-16 and 2016-17/ CENEB	3D	AX-94552356	263354244	G. Molero et al. , Plant Biotechnology Journal 17, 1276–1288 (2019)
Winter diverse set	Grain Yield	2013-2014/Germany	3D	BS00065107_51	499582732	H. Lehnert et al., Front. Plant Sci. 9, 1728 (2018)
Winter diverse set	Harvest index	2013-2014/Germany	3D	BS00065107_51	499582732	H. Lehnert et al., Front. Plant Sci. 9, 1728 (2018)
WAMI	Biomass	2009,10,12,13/ CENEB	3D	D_F5MV3MU01DWT7N_151	606880541	S. Sukumaran et al. ,Theor Appl Genet 128, 353–363 (2015)
WAMI	Thousand Grain Weight	2009-10, 2010-11 BARI, India I, IARI, PAK I, Nepal B, Sudan W and CENEB	3D	Excalibur_c22503_590	606896204	S. Sukumaran et.al. , Theoretical and Applied Genetics 131,985–998 (2018)
Winter diverse set	Root dry mass	2013-2014/Germany	3D	wsnp_Ku_c25527_35493338	610348624	H. Lehnert et al., Front. Plant Sci. 9, 1728 (2018)
Winter diverse set	Root dry mass	2013-2014/Germany	3D	wsnp_Ex_c12963_20529964	612902535	H. Lehnert et al., Front. Plant Sci. 9, 1728 (2018)
WAMI	Grain Yield	2009-10, 2010-11 BARI, India I, IARI, PAK I, Nepal B, Sudan W and CENEB	4A	BS00010887_51	6013935	S. Sukumaran et.al. , Theoretical and Applied Genetics 131,985–998 (2018)
Lomero	Grain Yield	2012/Australia	4A	BS00022177_51	11811377	F. Shahinnia et al., BMC Plant Biology 16, 150 (2016)
PBLs	Grain Yield	2016,2018/I,D/CENEB	4A	HB10.1(M1323, M7847, M8311)	17017869	S. Shokat et al ., Int. J. Mol. Sci. 21, 3156 (2020)
PBLs	Grain Yield	2016,2018/I,D/CENEB	4A	HB10.1(M1323, M7847, M8311)	17403028	S. Shokat et al ., Int. J. Mol. Sci. 21, 3156 (2020)
PBLs	Grain Yield	2016,2018/I,D/CENEB	4A	HB10.1(M1323, M7847, M8311)	17023815	S. Shokat et al ., Int. J. Mol. Sci. 21, 3156 (2020)
Seri x Babax	Grain Number Per Spike	2005/CENEB, D05	4A	Ra_c7973_1185	60043162	C.Liu et al., Mol Breeding 39, 134 (2019)
ND3338 x JD6	Spikes per plant	2007-2008/Linfen	4A	wsnp_Ex_rep_c67799_66488792	65463089	P. Guan et al., Front. Plant Sci. 9, 529 (2018)
PBLs	Thousand Grain Weight	2018/D/CENEB	4A	1664941	81763324	S. Shokat et al ., Int. J. Mol. Sci. 21, 3156 (2020)
Winter diverse set	Harvest index	2013-2014/Germany	4A	BobWhite_c1907_124	216145861	H. Lehnert et al., Front. Plant Sci. 9, 1728 (2018)
SHW	Thousand Grain Weight	2016, 2017 / Bahri Dagdas IARI, Turkey	4A	S4A_402470267	402470267	M. Bhatta et al ., Int. J. Mol. Sci. 19, 3011 (2018)
Turkish landrace panel	Grain Yield	2013 / Erzurum, Eskisehir, Konya	4A	1120855	405893484	D. Sehgal et al ., Front. Genet. 7, (2016)
ND3338 x JD6	Spikes per plant	Combined QTL analysis based on BLUP values	4A	Excalibur_c16353_264	475388252	P. Guan et al., Front. Plant Sci. 9, 529 (2018)
Winter diverse set	Aboveground biomass	2013-2014/Germany	4A	Ra_c45147_1600	492891477	H. Lehnert et al., Front. Plant Sci. 9, 1728 (2018)
M45 IBWSN	Grain Yield	2010-11/ CENEB	4A	1192194	507588874	D. Sehgal et al. , Scientific Reports 7, 41578 (2017)
M45 IBWSN	Grain Yield	2010-11/ CENEB	4A	2255707	536854631	D. Sehgal et al. , Scientific Reports 7, 41578 (2017)
PBLs	Grain Yield	2016,2018/I,D/CENEB	4A	HB10.6(M5707, M6761)	556531311	S. Shokat et al ., Int. J. Mol. Sci. 21, 3156 (2020)
PBLs	Grain Yield	2016,2018/I,D/CENEB	4A	HB10.6(M5707, M6761)	570236084	S. Shokat et al ., Int. J. Mol. Sci. 21, 3156 (2020)
Winter diverse set	Aboveground biomass	2013-2014/Germany	4A	BS00065509_51	590123186	H. Lehnert et al., Front. Plant Sci. 9, 1728 (2018)
Winter diverse set	Aboveground biomass	2013-2014/Germany	4A	BS00064810_51	595376414	H. Lehnert et al., Front. Plant Sci. 9, 1728 (2018)
Winter diverse set	Harvest index	2013-2014/Germany	4A	wsnp_Ex_c12812_20324273	605729749	H. Lehnert et al., Front. Plant Sci. 9, 1728 (2018)
HAP	Grain Yield	2014-2015/Sudan and Egypt	4A	wsnp_Ex_c12812_20324622	605731006	W. Tadesse et al., Crop Sci. 59, 199-211 (2019)
SHW	Thousand Grain Weight	2016, 2017 / Bahri Dagdas IARI, Turkey	4A	S4A_625466381	625466381	M. Bhatta et al ., Int. J. Mol. Sci. 19, 3011 (2018)
Turkish landrace panel	Grain Yield	2013 / Erzurum, Eskisehir, Konya	4A	1093756	627809314	D. Sehgal et al ., Front. Genet. 7, (2016)
ND3338 x JD6	Grain number per spike	2007-2008/Linfen, 2008-2009/Shijiazhuang, 2011-2012/Urumqi	4A	wsnp_Ex_c2352_4405961	641504297	P. Guan et al., Front. Plant Sci. 9, 529 (2018)
Turkish landrace panel	Grain Yield	2013 / Erzurum, Eskisehir, Konya	4A	1217741	666798746	D. Sehgal et al ., Front. Genet. 7, (2016)
ND3338 x JD6	Thousand Grain Weight	Combined QTL analysis based on BLUP values	4A	Excalibur_c11968_204	679274298	P. Guan et al., Front. Plant Sci. 9, 529 (2018)
SHW	Thousand Grain Weight	2016, 2017 / Bahri Dagdas IARI, Turkey	4A	S4A_681180933	681180933	M. Bhatta et al ., Int. J. Mol. Sci. 19, 3011 (2018)
SERI M82//SHW CWI76364	Thousand Grain Weight	2013-14 CENEB	4A	TP63562	684060821	L. A. Crespo-Herrera et al. , Ann Appl Biol 169, 27-35 (2016)
ND3338 x JD6	Grain number per spike	Combined QTL analysis based on BLUP values	4A	Kukri_c48943_1149	684998591	P. Guan et al., Front. Plant Sci. 9, 529 (2018)
SYN-DER	Grain Yield	2014-15,2015-16/BARI, NARC, WL	4A	IWB24186	687548787	F. Afzal et al., G3 9 (2020)
SHW	Biomass weight	2016, 2017 / Bahri Dagdas IARI, Turkey	4A	S4A_704559254	704559254	M. Bhatta et al ., Int. J. Mol. Sci. 19, 3011 (2018)
HAP	Thousand Grain Weight	2014-2015/Sudan	4A	KukRi_c27648_350	705517541	W. Tadesse et al., Crop Sci. 59, 199-211 (2019)
Elite Yield Trial	Grain Yield	CENEB/EYT2011-12; SD, EYT2013-14; I, EYT2013-14; SD, EYT2014-15; HS, EYT2017-18; SD	4A	HB4A.20(S4A_713064971, S4A_713506269, S4A_713517340,S4A_713522176)	713064971	D. Sehgal et. al., Front. Genet. 11, 589490 (2020)
Elite Yield Trial	Grain Yield	CENEB/EYT2011-12; SD, EYT2013-14; I, EYT2013-14; SD, EYT2014-15; HS, EYT2017-18; SD	4A	HB4A.20(S4A_713064971, S4A_713506269, S4A_713517340,S4A_713522176)	713506269	D. Sehgal et. al., Front. Genet. 11, 589490 (2020)
Elite Yield Trial	Grain Yield	CENEB/EYT2011-12; SD, EYT2013-14; I, EYT2013-14; SD, EYT2014-15; HS, EYT2017-18; SD	4A	HB4A.20(S4A_713064971, S4A_713506269, S4A_713517340,S4A_713522176)	713517340	D. Sehgal et. al., Front. Genet. 11, 589490 (2020)
Elite Yield Trial	Grain Yield	CENEB/EYT2011-12; SD, EYT2013-14; I, EYT2013-14; SD, EYT2014-15; HS, EYT2017-18; SD	4A	HB4A.20(S4A_713064971, S4A_713506269, S4A_713517340,S4A_713522176)	713522176	D. Sehgal et. al., Front. Genet. 11, 589490 (2020)
EYT2011-12 - EYT2015-16	Thousand Grain Weight	2011-12 to 2015-16/CENEB	4A	Hap-4A-14	718920432	D. Sehgal et al. , Front. Plant Sci. 10, (2019)
EYT2011-12 - EYT2015-16	Thousand Grain Weight	2011-12 to 2015-16/CENEB	4A	Hap-4A-14	718920438	D. Sehgal et al. , Front. Plant Sci. 10, (2019)
M45 IBWSN	Grain Yield	2010-11/ CENEB	4A	992502	719934001	D. Sehgal et al. , Scientific Reports 7, 41578 (2017)
Elite Yield Trial	Grain Yield	CENEB/Bed5IR/EYT2013-14, EYT2015-16, EYT2016-17	4A	HB4A.23(S4A_719934007, S4A_719951086)	719934007	D. Sehgal et. al., Front. Genet. 11, 589490 (2020)
Elite Yield Trial	Grain Yield	CENEB/Bed5IR/EYT2013-14, EYT2015-16, EYT2016-17	4A	HB4A.23(S4A_719934007, S4A_719951086)	719951086	D. Sehgal et. al., Front. Genet. 11, 589490 (2020)
Elite Yield Trial	Grain Yield	CENEB/BedHeat/EYT2012-13, EYT2014-15, EYT2016-17	4A	HB4A.24(S4A_720045719, S4A_720047771, S4A_720048088)	720045719	D. Sehgal et. al., Front. Genet. 11, 589490 (2020)
Elite Yield Trial	Grain Yield	CENEB/BedHeat/EYT2012-13, EYT2014-15, EYT2016-17	4A	HB4A.24(S4A_720045719, S4A_720047771, S4A_720048088)	720047771	D. Sehgal et. al., Front. Genet. 11, 589490 (2020)
Elite Yield Trial	Grain Yield	CENEB/BedHeat/EYT2012-13, EYT2014-15, EYT2016-17	4A	HB4A.24(S4A_720045719, S4A_720047771, S4A_720048088)	720048088	D. Sehgal et. al., Front. Genet. 11, 589490 (2020)
Elite Yield Trial	Grain Yield	CENEB/EYT2012-13; MD, EYT2013-14; SD, EYT2015-16; I, EYT2015-16; MD	4A	HB4A.25(S4A_721406670, S4A_721406696, S4A_721826603,S4A_721826636)	721406670	D. Sehgal et. al., Front. Genet. 11, 589490 (2020)
Elite Yield Trial	Grain Yield	CENEB/EYT2012-13; MD, EYT2013-14; SD, EYT2015-16; I, EYT2015-16; MD	4A	HB4A.25(S4A_721406670, S4A_721406696, S4A_721826603,S4A_721826636)	721406696	D. Sehgal et. al., Front. Genet. 11, 589490 (2020)
Elite Yield Trial	Grain Yield	CENEB/EYT2012-13; MD, EYT2013-14; SD, EYT2015-16; I, EYT2015-16; MD	4A	HB4A.25(S4A_721406670, S4A_721406696, S4A_721826603,S4A_721826636)	721826603	D. Sehgal et. al., Front. Genet. 11, 589490 (2020)
Elite Yield Trial	Grain Yield	CENEB/EYT2012-13; MD, EYT2013-14; SD, EYT2015-16; I, EYT2015-16; MD	4A	HB4A.25(S4A_721406670, S4A_721406696, S4A_721826603,S4A_721826636)	721826636	D. Sehgal et. al., Front. Genet. 11, 589490 (2020)
Panel 1 comprising 3,485 lines from the Elite yield trials (EYT)	Grain Yield	2013-14 to 2016-17 (LHT, MEX)/ CENEB	4A	S4A_722069775	722069775	J. Philomin et al. , Nature Genetics 51, 1530–1539(2019)
Elite Yield Trial	Grain Yield	CENEB/EYT2011-12; SD, EYT2012-13; SD, EYT2012-13; HS, EYT2014-15; I, EYT2014-15; MD	4A	HB4A.27(S4A_730188545, S4A_730188899)	730188545	D. Sehgal et. al., Front. Genet. 11, 589490 (2020)
Elite Yield Trial	Grain Yield	CENEB/EYT2011-12; SD, EYT2012-13; SD, EYT2012-13; HS, EYT2014-15; I, EYT2014-15; MD	4A	HB4A.27(S4A_730188545, S4A_730188899)	730188899	D. Sehgal et. al., Front. Genet. 11, 589490 (2020)
EYT2011-12 - EYT2015-16	Thousand Grain Weight	2011-12 to 2015-16/CENEB	4A	Hap-4A-19	732004686	D. Sehgal et al. , Front. Plant Sci. 10, (2019)
EYT2011-12 - EYT2015-16	Thousand Grain Weight	2011-12 to 2015-16/CENEB	4A	Hap-4A-19	732004703	D. Sehgal et al. , Front. Plant Sci. 10, (2019)
Hexaploid spring wheat lines	Thousand Grain Weight	NARC (ISD), RARI (BWP), SGD	4A	S4A_733664972	733664972	M. Jamil et al . , BMC Plant Biology 19, 149 (2019)
Hexaploid spring wheat lines	Thousand Grain Weight	NARC (ISD), RARI (BWP), SGD	4A	S4A_737882127	737882127	M. Jamil et al . , BMC Plant Biology 19, 149 (2019)
AM Panel	Grain Yield	2014-15, 2015-16/Islamabad, H	4B	BS00039936_51	5468492	M. F. Qaseem et al., PLoS ONE 13, 6 (2018)
AM Panel	Grain Yield	2014-15, 2015-16/Islamabad, H	4B	BS00039935_51	5468520	M. F. Qaseem et al., PLoS ONE 13, 6 (2018)
ND3338 x JD6	Weight per spike	Combined QTL analysis based on BLUP values	4B	wsnp_Ex_c17561_26284882	6541251	P. Guan et al., Front. Plant Sci. 9, 529 (2018)
SHW	Thousand Grain Weight	2016, 2017 / Bahri Dagdas IARI, Turkey	4B	S4B_11905230	11905230	M. Bhatta et al ., Int. J. Mol. Sci. 19, 3011 (2018)
ND3338 x JD6	Weight per spike	2008-2009/Linfen, 2008-2009/Shijiazhuang	4B	RAC875_c10850_316	13977224	P. Guan et al., Front. Plant Sci. 9, 529 (2018)
WAMI	Adaptation to density for grain number	2009,10,12,13/ CENEB	4B	Tdurum_contig76213_958	15412916	S. Sukumaran et al. ,Crop Science 55, 2609-2619 (2015)
ND3338 x JD6	Thousand Grain Weight	Combined QTL analysis based on BLUP values	4B	BS00011510_51	16056666	P. Guan et al., Front. Plant Sci. 9, 529 (2018)
ND3338 x JD6	Weight per spike	2007-2008/Beijing, 2011-2012/Urumqi	4B	BS00011510_51	16056666	P. Guan et al., Front. Plant Sci. 9, 529 (2018)
ND3338 x JD6	Spikes per plant	2008-2009/Shijiazhuang	4B	BS00011510_51	16056666	P. Guan et al., Front. Plant Sci. 9, 529 (2018)
ND3338 x JD6	Weight per spike	Combined QTL analysis based on BLUP values	4B	Kukri_c52413_282	21553891	P. Guan et al., Front. Plant Sci. 9, 529 (2018)
ND3338 x JD6	Spikes per plant	Combined QTL analysis based on BLUP values	4B	Kukri_c52413_282	21553891	P. Guan et al., Front. Plant Sci. 9, 529 (2018)
ND3338 x JD6	Thousand Grain Weight	2013-2014/Sanyuan	4B	Excalibur_c24115_858	23657287	P. Guan et al., Front. Plant Sci. 9, 529 (2018)
SW	Number of efficient spikes	2013 - 2015 / KX (KO, KA, KB)	4B	AX-94592612	24554735	Y. Turuspekov et al ., BMC Plant Biology 17, (2017)
SW	Number of efficient spikes	2013 - 2015 / KX (KO, KA, KB)	4B	AX-94438527	26491532	Y. Turuspekov et al ., BMC Plant Biology 17, (2017)
SW	Spike lenght	2013 - 2015 / KX (KO, KA, KB)	4B	AX-94438527	26491532	Y. Turuspekov et al ., BMC Plant Biology 17, (2017)
SW	Yield per plant	2013 - 2015 / KX (KO, KA, KB)	4B	AX-94438527	26491532	Y. Turuspekov et al ., BMC Plant Biology 17, (2017)
ND3338 x JD6	Thousand Grain Weight	2007-2008/Shijiazhuang, 2008-2009/Shijiazhuang, 2008-2009/Linfen, 2011-2012/Urumqi	4B	wsnp_BF482960B_Ta_1_4	28954488	P. Guan et al., Front. Plant Sci. 9, 529 (2018)
SERI M82//SHW CWI76364	Thousand Grain Weight	2013-14 CENEB	4B	TP73864	32250890	L. A. Crespo-Herrera et al. , Ann Appl Biol 169, 27-35 (2016)
ND3338 x JD6	Thousand Grain Weight	Combined QTL analysis based on BLUP values	4B	BS00084904_51	66811807	P. Guan et al., Front. Plant Sci. 9, 529 (2018)
ND3338 x JD6	Thousand Grain Weight	Combined QTL analysis based on BLUP values	4B	Kukri_c61940_259	180607027	P. Guan et al., Front. Plant Sci. 9, 529 (2018)
SW Set	Spike dry weight	2013-2015 / CENEB	4B	Kukri_c32958_390	323740318	R. Valluru et al ., New Phytologist 214, 271–283 (2017)
SHW	Thousand Grain Weight	2016, 2017 / Bahri Dagdas IARI, Turkey	4B	S4B_407743714	407743714	M. Bhatta et al ., Int. J. Mol. Sci. 19, 3011 (2018)
ND3338 x JD6	Thousand Grain Weight	Combined QTL analysis based on BLUP values	4B	BobWhite_c20051_53	449124817	P. Guan et al., Front. Plant Sci. 9, 529 (2018)
ND3338 x JD6	Weight per spike	2007-2008/Beijing	4B	BobWhite_c20051_53	449124817	P. Guan et al., Front. Plant Sci. 9, 529 (2018)
ND3338 x JD6	Spikes per plant	Combined QTL analysis based on BLUP values	4B	BobWhite_c20051_53	449124817	P. Guan et al., Front. Plant Sci. 9, 529 (2018)
WAMI	Grain Yield	2009-10, 2010-11 BARI, India I, IARI, PAK I, Nepal B, Sudan W and CENEB	4B	wsnp_Ex_c25373_34639805	482647861	S. Sukumaran et.al. , Theoretical and Applied Genetics 131,985–998 (2018)
WAMI	Grain Yield	2009-10, 2010-11 BARI, India I, IARI, PAK I, Nepal B, Sudan W and CENEB	4B	Ra_c27465_569	519257971	S. Sukumaran et.al. , Theoretical and Applied Genetics 131,985–998 (2018)
HAP	Number of grains per spike	2014-2015/Egypt	4B	CAP8_c3273_136	552018214	W. Tadesse et al., Crop Sci. 59, 199-211 (2019)
SW Set	Spike dry weight	2013-2015 / CENEB	4B	Ku_c24961_1176	556072492	R. Valluru et al ., New Phytologist 214, 271–283 (2017)
WAMI	Grain Yield	2009-10/CENEB	4B	wsnp_Ex_c13849_21698240	560010356	D. N. Lozada et al. , Crop Sci. 58, 1964–1971 (2018)
ND3338 x JD6	Heat susceptibility index of thousand grain weight	2014/Sanyuan	4B	Excalibur_c51845_186	575619252	P. Guan et al., Front. Plant Sci. 9, 529 (2018)
ND3338 x JD6	Thousand Grain Weight	2012-2013/Urumqi, 2014/Sanyuan	4B	BS00011338_51	577228621	P. Guan et al., Front. Plant Sci. 9, 529 (2018)
SW	Number of efficient spikes	2013 - 2015 / KX (KO, KA, KB)	4B	AX-94461626	595271138	Y. Turuspekov et al ., BMC Plant Biology 17, (2017)
WAMI	Grain weight per spike	2009-10/CENEB	4B	wsnp_Ex_c48922_53681502	613150470	D. N. Lozada et al. , Crop Sci. 58, 1964–1971 (2018)
WAMI	Grain Number Per Spike	2009-10, 2010-11 BARI, India I, IARI, PAK I, Nepal B, Sudan W and CENEB	4B	wsnp_Ku_c12503_20174234	637394156	S. Sukumaran et.al. , Theoretical and Applied Genetics 131,985–998 (2018)
SHW	Thousand Grain Weight	2016, 2017 / Bahri Dagdas IARI, Turkey	4B	S4B_637722874	637722874	M. Bhatta et al ., Int. J. Mol. Sci. 19, 3011 (2018)
Elite Yield Trial	Grain Yield	CENEB/EYT2011-12; I, EYT2012-13; SD, EYT2012-13; HS, EYT2013-14; I, EYT2013-14; MD, EYT2013-14; SD, EYT2016-17; HS	4B	HB4B.8(S4B_644330895, S4B_644330917)	644330895	D. Sehgal et. al., Front. Genet. 11, 589490 (2020)
Elite Yield Trial	Grain Yield	CENEB/EYT2011-12; I, EYT2012-13; SD, EYT2012-13; HS, EYT2013-14; I, EYT2013-14; MD, EYT2013-14; SD, EYT2016-17; HS	4B	HB4B.8(S4B_644330895, S4B_644330917)	644330917	D. Sehgal et. al., Front. Genet. 11, 589490 (2020)
WAMI	Number of spikelets per spike	2015-16 and 2016-17/ CENEB	4B	AX-95173991	649492569	G. Molero et al. , Plant Biotechnology Journal 17, 1276–1288 (2019)
SW	Thousand Grain Weight	2013 - 2015 / KX (KO, KA, KB)	4B	AX-94507582	663106686	Y. Turuspekov et al ., BMC Plant Biology 17, (2017)
SW	Yield per plant	2013 - 2015 / KX (KO, KA, KB)	4B	AX-94507582	663106686	Y. Turuspekov et al ., BMC Plant Biology 17, (2017)
Elite Yield Trial	Grain Yield	CENEB/EYT2013-14; I, EYT2014-15; I, EYT2014-15; SD, EYT2016-17; I	4B	HB4B.12(S4B_663621978, S4B_663622013)	663621978	D. Sehgal et. al., Front. Genet. 11, 589490 (2020)
Elite Yield Trial	Grain Yield	CENEB/EYT2013-14; I, EYT2014-15; I, EYT2014-15; SD, EYT2016-17; I	4B	HB4B.12(S4B_663621978, S4B_663622013)	663622013	D. Sehgal et. al., Front. Genet. 11, 589490 (2020)
Hexaploid spring wheat lines	Spikes per plant	NARC (ISD), RARI (BWP), SGD	4B	S4B_663622013	663622013	M. Jamil et al . , BMC Plant Biology 19, 149 (2019)
WAMI	Biomass at initiation of booting	2015-16 and 2016-17/ CENEB	4B	AX-94779538	665452374	G. Molero et al. , Plant Biotechnology Journal 17, 1276–1288 (2019)
Panel 6 comprising 676 lines from (ESWYTs)	Grain Yield	2013-17/CAN and SUD	4D	S4D_2985475	2985475	J. Philomin et al. , Nature Genetics 51, 1530–1539(2019)
ND3338 x JD6	Spikes per plant	2007-2008/Shijiazhuang	4D	BS00036421_51	32347318	P. Guan et al., Front. Plant Sci. 9, 529 (2018)
Elite Yield Trial	Grain Yield	CENEB/BedDrip/EYT2013-14, EYT2015-16, EYT2016-17	4D	HB4D.1(S4D_455090934, S4D_455321401, S4D_455349432, S4D_455472313)	455090934	D. Sehgal et. al., Front. Genet. 11, 589490 (2020)
Elite Yield Trial	Grain Yield	CENEB/BedDrip/EYT2013-14, EYT2015-16, EYT2016-17	4D	HB4D.1(S4D_455090934, S4D_455321401, S4D_455349432, S4D_455472313)	455321401	D. Sehgal et. al., Front. Genet. 11, 589490 (2020)
Elite Yield Trial	Grain Yield	CENEB/BedDrip/EYT2013-14, EYT2015-16, EYT2016-17	4D	HB4D.1(S4D_455090934, S4D_455321401, S4D_455349432, S4D_455472313)	455349432	D. Sehgal et. al., Front. Genet. 11, 589490 (2020)
Elite Yield Trial	Grain Yield	CENEB/BedDrip/EYT2013-14, EYT2015-16, EYT2016-17	4D	HB4D.1(S4D_455090934, S4D_455321401, S4D_455349432, S4D_455472313)	455472313	D. Sehgal et. al., Front. Genet. 11, 589490 (2020)
SHW	Thousand Grain Weight	2016, 2017 / Bahri Dagdas IARI, Turkey	4D	S4D_509427923	509427923	M. Bhatta et al ., Int. J. Mol. Sci. 19, 3011 (2018)
ND3338 x JD6	Thousand Grain Weight	2008-2009/Beijing	5A	BobWhite_c14172_113	28670980	P. Guan et al., Front. Plant Sci. 9, 529 (2018)
ND3338 x JD6	Thousand Grain Weight	2008-2009/Linfen	5A	Excalibur_rep_c95828_165	29681846	P. Guan et al., Front. Plant Sci. 9, 529 (2018)
ND3338 x JD6	Thousand Grain Weight	Combined QTL analysis based on BLUP values	5A	BS00021708_51	30411032	P. Guan et al., Front. Plant Sci. 9, 529 (2018)
WAMI	Grain Yield	2015-16 and 2016-17/ CENEB	5A	AX-95158872	37836752	G. Molero et al. , Plant Biotechnology Journal 17, 1276–1288 (2019)
WAMI	Biomass at physiological maturity	2015-16 and 2016-17/ CENEB	5A	AX-95158872	37836752	G. Molero et al. , Plant Biotechnology Journal 17, 1276–1288 (2019)
ND3338 x JD6	Grain number per spike	Combined QTL analysis based on BLUP values	5A	RAC875_c15204_992	83278885	P. Guan et al., Front. Plant Sci. 9, 529 (2018)
Hexaploid spring wheat lines	Grain Yield	NARC (ISD), RARI (BWP), SGD	5A	S5A_129333455	129333455	M. Jamil et al . , BMC Plant Biology 19, 149 (2019)
ND3338 x JD6	Grain number per spike	2011-2012/Urumqi	5A	RAC875_c54818_1008	146145340	P. Guan et al., Front. Plant Sci. 9, 529 (2018)
WAMI	Grain Yield	2009,10,12,13/ CENEB	5A	BS00064336_51	268183539	S. Sukumaran et al. ,Theor Appl Genet 128, 353–363 (2015)
WAMI	Thousand Grain Weight	2009-10, 2010-11 BARI, India I, IARI, PAK I, Nepal B, Sudan W and CENEB	5A	BS00062996_51	304461034	S. Sukumaran et.al. , Theoretical and Applied Genetics 131,985–998 (2018)
ND3338 x JD6	Grain number per spike	2007-2008/Shijiazhuang	5A	BS00076256_51	439419094	P. Guan et al., Front. Plant Sci. 9, 529 (2018)
ND3338 x JD6	Grain number per spike	Combined QTL analysis based on BLUP values	5A	wsnp_JD_c1796_2496653	439555847	P. Guan et al., Front. Plant Sci. 9, 529 (2018)
AM Panel	Biomass	2014-15, 2015-16/Islamabad, D	5A	BobWhite_c2236_111	445282671	M. F. Qaseem et al., PLoS ONE 13, 6 (2018)
AM Panel	Number of grains per spike	2014-15, 2015-16/Islamabad, H	5A	BobWhite_c2236_111	445282671	M. F. Qaseem et al., PLoS ONE 13, 6 (2018)
AM Panel	Spike lenght	2014-15, 2015-16/Islamabad, H	5A	BobWhite_c2236_111	445282671	M. F. Qaseem et al., PLoS ONE 13, 6 (2018)
AM Panel	Biomass	2014-15, 2015-16/Islamabad, D	5A	BS00109052_51	445287948	M. F. Qaseem et al., PLoS ONE 13, 6 (2018)
AM Panel	Number of grains per spike	2014-15, 2015-16/Islamabad, H	5A	BS00109052_51	445287948	M. F. Qaseem et al., PLoS ONE 13, 6 (2018)
AM Panel	Spike lenght	2014-15, 2015-16/Islamabad, H	5A	BS00109052_51	445287948	M. F. Qaseem et al., PLoS ONE 13, 6 (2018)
AM Panel	Biomass	2014-15, 2015-16/Islamabad, D	5A	RAC875_c15713_943	447536794	M. F. Qaseem et al., PLoS ONE 13, 6 (2018)
AM Panel	Number of grains per spike	2014-15, 2015-16/Islamabad, H	5A	RAC875_c15713_943	447536794	M. F. Qaseem et al., PLoS ONE 13, 6 (2018)
AM Panel	Spike lenght	2014-15, 2015-16/Islamabad, H	5A	RAC875_c15713_943	447536794	M. F. Qaseem et al., PLoS ONE 13, 6 (2018)
AM Panel	Spikelet Number per Spike	2014-15, 2015-16/Islamabad, D	5A	IAAV8258	453816283	M. F. Qaseem et al., PLoS ONE 13, 6 (2018)
ND3338 x JD6	Grain number per spike	2007-2008/Shijiazhuang	5A	IACX2581	458203066	P. Guan et al., Front. Plant Sci. 9, 529 (2018)
AM Panel	Grain Weight	2014-15, 2015-16/Islamabad, D	5A	wsnp_Ex_c7168_12311649	488262535	M. F. Qaseem et al., PLoS ONE 13, 6 (2018)
WAMI	Thousand Grain Weight	2009-10, 2010-11 BARI, India I, IARI, PAK I, Nepal B, Sudan W and CENEB	5A	wsnp_Ku_c35386_44598937	494870711	S. Sukumaran et.al. , Theoretical and Applied Genetics 131,985–998 (2018)
HAP	Grain Yield	2014-2015/Sudan	5A	RAC875_Rep_c113313_607	502577565	W. Tadesse et al., Crop Sci. 59, 199-211 (2019)
WAMI	Lower grain number	2015-16 and 2016-17/ CENEB	5A	AX-95208994	505534395	G. Molero et al. , Plant Biotechnology Journal 17, 1276–1288 (2019)
Elite Yield Trial	Grain Yield	CENEB/EYT2012-13; HS, EYT2014-15; MD, EYT2016-17; I, EYT2017-18; I	5A	HB5A.15(S5A_548234618, S5A_548234636, S5A_548387200,S5A_548422588)	548234618	D. Sehgal et. al., Front. Genet. 11, 589490 (2020)
Elite Yield Trial	Grain Yield	CENEB/EYT2012-13; HS, EYT2014-15; MD, EYT2016-17; I, EYT2017-18; I	5A	HB5A.15(S5A_548234618, S5A_548234636, S5A_548387200,S5A_548422588)	548234636	D. Sehgal et. al., Front. Genet. 11, 589490 (2020)
Elite Yield Trial	Grain Yield	CENEB/EYT2012-13; HS, EYT2014-15; MD, EYT2016-17; I, EYT2017-18; I	5A	HB5A.15(S5A_548234618, S5A_548234636, S5A_548387200,S5A_548422588)	548387200	D. Sehgal et. al., Front. Genet. 11, 589490 (2020)
Elite Yield Trial	Grain Yield	CENEB/EYT2012-13; HS, EYT2014-15; MD, EYT2016-17; I, EYT2017-18; I	5A	HB5A.15(S5A_548234618, S5A_548234636, S5A_548387200,S5A_548422588)	548422588	D. Sehgal et. al., Front. Genet. 11, 589490 (2020)
Roelfs F2007 × Hong Hua Mai//Blouk #1	Thousand Kernel Weight	2016,17,18/ CENEB	5A	100003298	548507626	J. Liu et al. , Journal of Cereal Science 88, 57-64 (2019)
SW Set	Spike dry weight	2013-2015 / CENEB	5A	Tdurum_contig49576_75	561973065	R. Valluru et al ., New Phytologist 214, 271–283 (2017)
WAMI	Grain Yield	2019-10, 2012-13/PC2	5A	wsnp_Ex_c621_1230852	591155558	M.S. Lopes et al., Theor Appl Genet 128, 453–464 (2015)
Hexaploid spring wheat lines	Spikes per plant	NARC (ISD), RARI (BWP), SGD	5A	S5A_593094332	593094332	M. Jamil et al . , BMC Plant Biology 19, 149 (2019)
WAMI	Grain Yield	2019-10, 2012-13/AVG STRESS	5A	wsnp_Ex_c55777_58153636	594576820	M.S. Lopes et al., Theor Appl Genet 128, 453–464 (2015)
WAMI	Thousand Grain Weight	2009-10, 2010-11 BARI, India I, IARI, PAK I, Nepal B, Sudan W and CENEB	5A	BobWhite_c14689_172	616879554	S. Sukumaran et.al. , Theoretical and Applied Genetics 131,985–998 (2018)
WAMI	Grain Number Per Spike	2009-10, 2010-11 BARI, India I, IARI, PAK I, Nepal B, Sudan W and CENEB	5A	BobWhite_c14689_172	616879554	S. Sukumaran et.al. , Theoretical and Applied Genetics 131,985–998 (2018)
HAP	Grain Yield	2014-2015/Sudan	5A	wsnp_Ex_c2526_4715978	617356732	W. Tadesse et al., Crop Sci. 59, 199-211 (2019)
WAMI	Grain number per spike	2009,10,12,13/ CENEB	5A	Ku_c21235_676	618950521	S. Sukumaran et al. ,Theor Appl Genet 128, 353–363 (2015)
WAMI	Spike Length	2015-16 and 2016-17/ CENEB	5A	AX-95132498	619685320	G. Molero et al. , Plant Biotechnology Journal 17, 1276–1288 (2019)
HAP	Thousand Grain Weight	2014-2015/Sudan	5B	BS00024993_51	7937753	W. Tadesse et al., Crop Sci. 59, 199-211 (2019)
WAMI	Grain Number Per Spike	2009-10, 2010-11 BARI, India I, IARI, PAK I, Nepal B, Sudan W and CENEB	5B	BS00060650_51	8166684	S. Sukumaran et.al. , Theoretical and Applied Genetics 131,985–998 (2018)
WAMI	Grain Number Per Spike	2009-10, 2010-11 BARI, India I, IARI, PAK I, Nepal B, Sudan W and CENEB	5B	Excalibur_c32189_998	8344134	S. Sukumaran et.al. , Theoretical and Applied Genetics 131,985–998 (2018)
Elite Yield Trial	Grain Yield	CENEB/EYT2011-12; HS, EYT2012-13; I, EYT2013-14; HS, EYT2017-18; MD	5B	HB5B.3(S5B_24292046, S5B_24537970, S5B_24648800,S5B_24677091)	24292046	D. Sehgal et. al., Front. Genet. 11, 589490 (2020)
Elite Yield Trial	Grain Yield	CENEB/EYT2011-12; HS, EYT2012-13; I, EYT2013-14; HS, EYT2017-18; MD	5B	HB5B.3(S5B_24292046, S5B_24537970, S5B_24648800,S5B_24677091)	24537970	D. Sehgal et. al., Front. Genet. 11, 589490 (2020)
Elite Yield Trial	Grain Yield	CENEB/EYT2011-12; HS, EYT2012-13; I, EYT2013-14; HS, EYT2017-18; MD	5B	HB5B.3(S5B_24292046, S5B_24537970, S5B_24648800,S5B_24677091)	24648800	D. Sehgal et. al., Front. Genet. 11, 589490 (2020)
Elite Yield Trial	Grain Yield	CENEB/EYT2011-12; HS, EYT2012-13; I, EYT2013-14; HS, EYT2017-18; MD	5B	HB5B.3(S5B_24292046, S5B_24537970, S5B_24648800,S5B_24677091)	24677091	D. Sehgal et. al., Front. Genet. 11, 589490 (2020)
Elite Yield Trial	Grain Yield	CENEB/EYT2011-12; HS, EYT2012-13; SD, EYT2012-13; HS, EYT2013-14; SD, EYT2014-15; SD	5B	HB5B.6(S5B_47584429, S5B_47592949)	47584429	D. Sehgal et. al., Front. Genet. 11, 589490 (2020)
Elite Yield Trial	Grain Yield	CENEB/EYT2011-12; HS, EYT2012-13; SD, EYT2012-13; HS, EYT2013-14; SD, EYT2014-15; SD	5B	HB5B.6(S5B_47584429, S5B_47592949)	47592949	D. Sehgal et. al., Front. Genet. 11, 589490 (2020)
Hexaploid spring wheat lines	Spikes per plant	NARC (ISD), RARI (BWP), SGD	5B	S5B_62834860	62834860	M. Jamil et al . , BMC Plant Biology 19, 149 (2019)
SHW	Thousand Grain Weight	2016, 2017 / Bahri Dagdas IARI, Turkey	5B	S5B_288308122	288308122	M. Bhatta et al ., Int. J. Mol. Sci. 19, 3011 (2018)
Hexaploid spring wheat lines	Grain Yield	NARC (ISD), RARI (BWP), SGD	5B	S5B_310279281	310279281	M. Jamil et al . , BMC Plant Biology 19, 149 (2019)
Turkish landrace panel	Grain Yield	2013 / Erzurum, Eskisehir, Konya	5B	1212937, 1229558	312770728	D. Sehgal et al ., Front. Genet. 7, (2016)
Hexaploid spring wheat lines	Spikes per plant	NARC (ISD), RARI (BWP), SGD	5B	S5B_411753477	411753477	M. Jamil et al . , BMC Plant Biology 19, 149 (2019)
Roelfs F2007 × Hong Hua Mai//Blouk #1	Thousand Kernel Weight	2016-17/ CENEB	5B	100005844	423629001	J. Liu et al. , Journal of Cereal Science 88, 57-64 (2019)
Elite Yield Trial	Grain Yield	CENEB/BedHeat/EYT2012-13, EYT2013-14, EYT2017-18	5B	HB5B.16(S5B_455978226, S5B_455980623)	455978226	D. Sehgal et. al., Front. Genet. 11, 589490 (2020)
Elite Yield Trial	Grain Yield	CENEB/BedHeat/EYT2012-13, EYT2013-14, EYT2017-18	5B	HB5B.16(S5B_455978226, S5B_455980623)	455980623	D. Sehgal et. al., Front. Genet. 11, 589490 (2020)
WAMI	Spike Length	2015-16 and 2016-17/ CENEB	5B	AX-94539975	474973041	G. Molero et al. , Plant Biotechnology Journal 17, 1276–1288 (2019)
M45 IBWSN	Grain Yield	2010-11/ CENEB	5B	976877	476806091	D. Sehgal et al. , Scientific Reports 7, 41578 (2017)
M45 IBWSN	Grain Yield	2010-11/ CENEB	5B	2266544	478514011	D. Sehgal et al. , Scientific Reports 7, 41578 (2017)
Elite Yield Trial	Grain Yield	CENEB/EYT2011-12; SD, EYT2012-13; MD, EYT2014-15; I, EYT2015-16; HS	5B	HB5B.21(S5B_513712393, S5B_513713184)	513712393	D. Sehgal et. al., Front. Genet. 11, 589490 (2020)
Elite Yield Trial	Grain Yield	CENEB/EYT2011-12; SD, EYT2012-13; MD, EYT2014-15; I, EYT2015-16; HS	5B	HB5B.21(S5B_513712393, S5B_513713184)	513713184	D. Sehgal et. al., Front. Genet. 11, 589490 (2020)
Winter diverse set	Harvest index	2013-2014/Germany	5B	wsnp_JD_rep_c63083_40243538	541612773	H. Lehnert et al., Front. Plant Sci. 9, 1728 (2018)
WAMI	Spikes per square metre	2015-16 and 2016-17/ CENEB	5B	AX-94797597	548428024	G. Molero et al. , Plant Biotechnology Journal 17, 1276–1288 (2019)
Elite Yield Trial	Grain Yield	CENEB/Bed5IR/EYT2011-12, EYT2012-13, EYT2013-14	5B	HB5B.29(S5B_557138172, S5B_557138254)	557138172	D. Sehgal et. al., Front. Genet. 11, 589490 (2020)
Elite Yield Trial	Grain Yield	CENEB/Bed5IR/EYT2011-12, EYT2012-13, EYT2013-14	5B	HB5B.29(S5B_557138172, S5B_557138254)	557138254	D. Sehgal et. al., Front. Genet. 11, 589490 (2020)
M45 IBWSN	Grain Yield	2010-11/ CENEB	5B	1255792	563463729	D. Sehgal et al. , Scientific Reports 7, 41578 (2017)
Panel 1 comprising 3,485 lines from the Elite yield trials (EYT)	Grain Yield	2013-14 to 2016-17 (DRT, MEX) /CENEB	5B	S5B_572406304	572406304	J. Philomin et al. , Nature Genetics 51, 1530–1539(2019)
SYN-DER	Thousand Grain Weight	2014-15,2015-16/BARI, NARC, WL	5B	IWB8919	576923927	F. Afzal et al., G3 9 (2020)
Turkish landrace panel	Grain Yield	2013 / Erzurum, Eskisehir, Konya	5B	1216209, 1255792	577365562	D. Sehgal et al ., Front. Genet. 7, (2016)
SW	Number of efficient spikes	2013 - 2015 / KX (KO, KA, KB)	5B	AX-95130967	591486954	Y. Turuspekov et al ., BMC Plant Biology 17, (2017)
SHW	Grain Yield	2016, 2017 / Bahri Dagdas IARI, Turkey	5B	S5B_598463062	598463062	M. Bhatta et al ., Int. J. Mol. Sci. 19, 3011 (2018)
Winter diverse set	Harvest index	2013-2014/Germany	5B	Kukri_c13048_341	606026241	H. Lehnert et al., Front. Plant Sci. 9, 1728 (2018)
SHW	Thousand Grain Weight	2016, 2017 / Bahri Dagdas IARI, Turkey	5B	S5B_616966405	616966405	M. Bhatta et al ., Int. J. Mol. Sci. 19, 3011 (2018)
WAMI	Grain Yield	2009,10,12,13/ CENEB	5B	Excalibur_c13408_280	625533232	S. Sukumaran et al. ,Theor Appl Genet 128, 353–363 (2015)
SW Set	Spike dry weight	2013-2015 / CENEB	5B	RAC875_rep_c109658_211	633844733	R. Valluru et al ., New Phytologist 214, 271–283 (2017)
Hexaploid spring wheat lines	Thousand Grain Weight	NARC (ISD), RARI (BWP), SGD	5B	S5B_648308504	648308504	M. Jamil et al . , BMC Plant Biology 19, 149 (2019)
SW	Thousand Grain Weight	2013 - 2015 / KX (KO, KA, KB)	5B	AX-94480370	691129165	Y. Turuspekov et al ., BMC Plant Biology 17, (2017)
Collection	Thousand Grain Weight	2012-13,2013-14,2014-15/China	5B	Excalibur_c23801_115	700232264	C. Sun et al., Plant Biotech Journal 15, 953–969 (2017)
Collection	Thousand Grain Weight	2012-13,2013-14,2014-15/China	5B	Jagger_c4951_122	700779342	C. Sun et al., Plant Biotech Journal 15, 953–969 (2017)
Collection	Thousand Grain Weight	2012-13,2013-14,2014-15/China	5B	BS00060460_51	701275379	C. Sun et al., Plant Biotech Journal 15, 953–969 (2017)
SW	Number of efficient spikes	2013 - 2015 / KX (KO, KA, KB)	5D	AX-95083697	20998504	Y. Turuspekov et al ., BMC Plant Biology 17, (2017)
SW	Yield per plant	2013 - 2015 / KX (KO, KA, KB)	5D	AX-94781709	45356449	Y. Turuspekov et al ., BMC Plant Biology 17, (2017)
SYN-DER	Grain Yield	2014-15,2015-16/BARI, NARC, WL	5D	IWB61578	393057411	F. Afzal et al., G3 9 (2020)
SW	Spike lenght	2013 - 2015 / KX (KO, KA, KB)	5D	AX-94486485	489775906	Y. Turuspekov et al ., BMC Plant Biology 17, (2017)
SW	Thousand Grain Weight	2013 - 2015 / KX (KO, KA, KB)	5D	AX-94486485	489775906	Y. Turuspekov et al ., BMC Plant Biology 17, (2017)
Hexaploid spring wheat lines	Grain number per spike	NARC (ISD), RARI (BWP), SGD	5D	S5D_503657305	503657305	M. Jamil et al . , BMC Plant Biology 19, 149 (2019)
Elite Yield Trial	Grain Yield	CENEB/EYT2012-13; HS, EYT2014-15; I, EYT2016-17; I, EYT2016-17; MD	5D	HB5D.5(S5D_550192169, S5D_550192174)	550192169	D. Sehgal et. al., Front. Genet. 11, 589490 (2020)
Elite Yield Trial	Grain Yield	CENEB/EYT2012-13; HS, EYT2014-15; I, EYT2016-17; I, EYT2016-17; MD	5D	HB5D.5(S5D_550192169, S5D_550192174)	550192174	D. Sehgal et. al., Front. Genet. 11, 589490 (2020)
WAMI	Grain Number Per Spike	2009-10, 2010-11 BARI, India I, IARI, PAK I, Nepal B, Sudan W and CENEB	5D	RAC875_c14078_561	561707179	S. Sukumaran et.al. , Theoretical and Applied Genetics 131,985–998 (2018)
SW	Number of efficient spikes	2013 - 2015 / KX (KO, KA, KB)	5D	AX-94738897	696420736	Y. Turuspekov et al ., BMC Plant Biology 17, (2017)
ND3338 x JD6	Heat susceptibility index of thousand grain weight	2014/Linfen	6A	BS00068092_51	6689750	P. Guan et al., Front. Plant Sci. 9, 529 (2018)
Elite Yield Trial	Grain Yield	CENEB/BedDrip/EYT2013-14, EYT2015-16, EYT2016-17	6A	HB6A.6(S6A_9321817, S6A_9339844)	9321817	D. Sehgal et. al., Front. Genet. 11, 589490 (2020)
Elite Yield Trial	Grain Yield	CENEB/BedDrip/EYT2013-14, EYT2015-16, EYT2016-17	6A	HB6A.6(S6A_9321817, S6A_9339844)	9339844	D. Sehgal et. al., Front. Genet. 11, 589490 (2020)
SYN-DER	Thousand Grain Weight	2014-15,2015-16/BARI, NARC, WL	6A	IWB58464	38453171	F. Afzal et al., G3 9 (2020)
Seri x Babax	Thousand Grain Weight	2006/CENEB, I06	6A	wsnp_Ku_c26784_36747712	52021042	C.Liu et al., Mol Breeding 39, 134 (2019)
HAP	Thousand Grain Weight	2014-2015/Sudan	6A	wsnp_Ex_c22089_31269531	64313510	W. Tadesse et al., Crop Sci. 59, 199-211 (2019)
HAP	Thousand Grain Weight	2014-2015/Egypt	6A	wsnp_Ex_c25300_34566908	66430533	W. Tadesse et al., Crop Sci. 59, 199-211 (2019)
SW Set	Spike dry weight	2013-2015 / CENEB	6A	Ku_c14907_456	73576162	R. Valluru et al ., New Phytologist 214, 271–283 (2017)
Turkish landrace panel	Grain Yield	2013 / Erzurum, Eskisehir, Konya	6A	1202879, 1201842, 3026522	88234314	D. Sehgal et al ., Front. Genet. 7, (2016)
WAMI	Grain Yield	2009-10, 2010-11 BARI, India I, IARI, PAK I, Nepal B, Sudan W and CENEB	6A	Ra_c7426_234	125261111	S. Sukumaran et.al. , Theoretical and Applied Genetics 131,985–998 (2018)
Winter diverse set	Aboveground biomass	2013-2014/Germany	6A	BS00027313_51	151492080	H. Lehnert et al., Front. Plant Sci. 9, 1728 (2018)
Collection	Thousand Grain Weight	2012-13,2013-14,2014-15/China	6A	Ku_c6998_485	209392336	C. Sun et al., Plant Biotech Journal 15, 953–969 (2017)
WAMI	Thousand Grain Weight	2009-10, 2010-11 BARI, India I, IARI, PAK I, Nepal B, Sudan W and CENEB	6A	TA004097-0977	255325658	S. Sukumaran et.al. , Theoretical and Applied Genetics 131,985–998 (2018)
Collection	Thousand Grain Weight	2012-13,2013-14,2014-15/China	6A	wsnp_Ex_c32624_41252144	282127597	C. Sun et al., Plant Biotech Journal 15, 953–969 (2017)
Collection	Thousand Grain Weight	2012-13,2013-14,2014-15/China	6A	Ra_c90_3168	309814047	C. Sun et al., Plant Biotech Journal 15, 953–969 (2017)
WAMI	Thousand Grain Weight	2009,10,12,13/ CENEB	6A	RFL_Contig4632_1512	329716270	S. Sukumaran et al. ,Theor Appl Genet 128, 353–363 (2015)
Hexaploid spring wheat lines	Grain Yield	NARC (ISD), RARI (BWP), SGD	6A	S6A_340738287	340738287	M. Jamil et al . , BMC Plant Biology 19, 149 (2019)
Winter diverse set	Aboveground biomass	2013-2014/Germany	6A	BS00022120_51	396301420	H. Lehnert et al., Front. Plant Sci. 9, 1728 (2018)
Elite Yield Trial	Grain Yield	CENEB/BedHeat/EYT2011-12, EYT2012-13, EYT2015-16	6A	HB6A.18(S6A_416649831, S6A_416657252)	416649831	D. Sehgal et. al., Front. Genet. 11, 589490 (2020)
Elite Yield Trial	Grain Yield	CENEB/BedHeat/EYT2011-12, EYT2012-13, EYT2015-16	6A	HB6A.18(S6A_416649831, S6A_416657252)	416657252	D. Sehgal et. al., Front. Genet. 11, 589490 (2020)
Hexaploid spring wheat lines	Thousand Grain Weight	NARC (ISD), RARI (BWP), SGD	6A	S6A_453869891	453869891	M. Jamil et al . , BMC Plant Biology 19, 149 (2019)
WAMI	Thousand Grain Weight	2015-16 / CENEB	6A	BS00023092_51	454939721	C. Liu et al. , Front. Agr. Sci. Eng. 6, 296-308 (2019)
WAMI	Thousand Grain Weight	2015-16 / CENEB	6A	Tdurum_contig76709_195	455047390	C. Liu et al. , Front. Agr. Sci. Eng. 6, 296-308 (2019)
WAMI	Thousand Grain Weight	2015-16 / CENEB	6A	Excalibur_c56264_188	455463309	C. Liu et al. , Front. Agr. Sci. Eng. 6, 296-308 (2019)
EYT2011-12 - EYT2015-16	Thousand Grain Weight	2011-12 to 2015-16/CENEB	6A	Hap-6A-13	481437887	D. Sehgal et al. , Front. Plant Sci. 10, (2019)
EYT2011-12 - EYT2015-16	Thousand Grain Weight	2011-12 to 2015-16/CENEB	6A	Hap-6A-13	481437894	D. Sehgal et al. , Front. Plant Sci. 10, (2019)
WAMI	Grain Yield	2009,10,12,13/ CENEB	6A	Kukri_c14877_303	486822423	S. Sukumaran et al. ,Theor Appl Genet 128, 353–363 (2015)
HAP	Number of grains per spike	2014-2015/Sudan	6A	IAAV622	496841056	W. Tadesse et al., Crop Sci. 59, 199-211 (2019)
WAMI	Biomass at physiological maturity	2015-16 and 2016-17/ CENEB	6A	AX-94522599	539866180	G. Molero et al. , Plant Biotechnology Journal 17, 1276–1288 (2019)
WAMI	Grain Yield	2015-16 / CENEB	6A	wsnp_BE490147A_Ta_2_1	542233968	C. Liu et al. , Front. Agr. Sci. Eng. 6, 296-308 (2019)
WAMI	Grain Yield	2015-16 / CENEB	6A	CAP8_rep_c9395_153	542828422	C. Liu et al. , Front. Agr. Sci. Eng. 6, 296-308 (2019)
WAMI	Grain Yield	2015-16 / CENEB	6A	BS00077448_51	543378546	C. Liu et al. , Front. Agr. Sci. Eng. 6, 296-308 (2019)
WAMI	Grain Yield	2015-16 / CENEB	6A	wsnp_Ex_c11578_18655261	544151383	C. Liu et al. , Front. Agr. Sci. Eng. 6, 296-308 (2019)
WAMI	Biomass	2009,10,12,13/ CENEB	6A	BS00072903_51	544175959	S. Sukumaran et al. ,Theor Appl Genet 128, 353–363 (2015)
WAMI	Grain Yield	2015-16 / CENEB	6A	wsnp_Ex_c9502_15748469	544475988	C. Liu et al. , Front. Agr. Sci. Eng. 6, 296-308 (2019)
WAMI	Grain Yield	2015-16 / CENEB	6A	Tdurum_contig81516_69	545112860	C. Liu et al. , Front. Agr. Sci. Eng. 6, 296-308 (2019)
Collection	Thousand Grain Weight	2012-13,2013-14,2014-15/China	6A	Tdurum_contig61574_645	562931621	C. Sun et al., Plant Biotech Journal 15, 953–969 (2017)
Collection	Thousand Grain Weight	2012-13,2013-14,2014-15/China	6A	Tdurum_contig29974_90	563558658	C. Sun et al., Plant Biotech Journal 15, 953–969 (2017)
Collection	Thousand Grain Weight	2012-13,2013-14,2014-15/China	6A	Tdurum_contig55363_297	563742729	C. Sun et al., Plant Biotech Journal 15, 953–969 (2017)
SW Set	Spike dry weight	2013-2015 / CENEB	6A	wsnp_Ra_c12086_19452422	564291062	R. Valluru et al ., New Phytologist 214, 271–283 (2017)
WAMI	Grain Yield	2015-16 / CENEB	6A	wsnp_Ex_c9502_15748251	595953738	C. Liu et al. , Front. Agr. Sci. Eng. 6, 296-308 (2019)
WAMI	Grain Yield	2015-16 and 2016-17/ CENEB	6A	AX-94518269	596085114	G. Molero et al. , Plant Biotechnology Journal 17, 1276–1288 (2019)
Winter diverse set	Grain Yield	2013-2014/Germany	6A	wsnp_Ex_c20457_29526403	596422223	H. Lehnert et al., Front. Plant Sci. 9, 1728 (2018)
SW	Number of efficient spikes	2013 - 2015 / KX (KO, KA, KB)	6A	AX-94537121	597833088	Y. Turuspekov et al ., BMC Plant Biology 17, (2017)
Hexaploid spring wheat lines	Spikes per plant	NARC (ISD), RARI (BWP), SGD	6A	S6A_611078199	611078199	M. Jamil et al . , BMC Plant Biology 19, 149 (2019)
WAMI	Grain Number Per Spike	2009-10, 2010-11 BARI, India I, IARI, PAK I, Nepal B, Sudan W and CENEB	6A	RAC875_c12821_466	615439141	S. Sukumaran et.al. , Theoretical and Applied Genetics 131,985–998 (2018)
SYN-DER	Spike lenght	2014-15,2015-16/BARI, NARC, WL	6A	IWB55762	615780928	F. Afzal et al., G3 9 (2020)
Hexaploid spring wheat lines	Grain number per spike	NARC (ISD), RARI (BWP), SGD	6A	S6A_615812205	615812205	M. Jamil et al . , BMC Plant Biology 19, 149 (2019)
SW Set	Spike dry weight	2013-2015 / CENEB	6A	wsnp_Ku_rep_c102901_89769309	672592549	R. Valluru et al ., New Phytologist 214, 271–283 (2017)
SW	Number of efficient spikes	2013 - 2015 / KX (KO, KA, KB)	6B	AX-94497652	287786	Y. Turuspekov et al ., BMC Plant Biology 17, (2017)
ND3338 x JD6	Heat susceptibility index of thousand grain weight	2014/Linfen	6B	BS00009825_51	9003351	P. Guan et al., Front. Plant Sci. 9, 529 (2018)
Elite Yield Trial	Grain Yield	CENEB/EYT2011-12; I, EYT2014-15; I, EYT2016-17; I, EYT2017-18; I	6B	HB6B.6 (S6B_17686703, S6B_17701765)	17686703	D. Sehgal et. al., Front. Genet. 11, 589490 (2020)
Elite Yield Trial	Grain Yield	CENEB/EYT2011-12; I, EYT2014-15; I, EYT2016-17; I, EYT2017-18; I	6B	HB6B.6 (S6B_17686703, S6B_17701765)	17701765	D. Sehgal et. al., Front. Genet. 11, 589490 (2020)
Elite Yield Trial	Grain Yield	CENEB/Bed5IR/EYT2011-12, EYT2013-14, EYT2016-17	6B	HB6B.7(S6B_18241052, S6B_18432828, S6B_18592415, S6B_18595727, S6B_18730568)	18241052	D. Sehgal et. al., Front. Genet. 11, 589490 (2020)
Elite Yield Trial	Grain Yield	CENEB/Bed5IR/EYT2011-12, EYT2013-14, EYT2016-17	6B	HB6B.7(S6B_18241052, S6B_18432828, S6B_18592415, S6B_18595727, S6B_18730568)	18432828	D. Sehgal et. al., Front. Genet. 11, 589490 (2020)
Elite Yield Trial	Grain Yield	CENEB/Bed5IR/EYT2011-12, EYT2013-14, EYT2016-17	6B	HB6B.7(S6B_18241052, S6B_18432828, S6B_18592415, S6B_18595727, S6B_18730568)	18592415	D. Sehgal et. al., Front. Genet. 11, 589490 (2020)
Elite Yield Trial	Grain Yield	CENEB/Bed5IR/EYT2011-12, EYT2013-14, EYT2016-17	6B	HB6B.7(S6B_18241052, S6B_18432828, S6B_18592415, S6B_18595727, S6B_18730568)	18595727	D. Sehgal et. al., Front. Genet. 11, 589490 (2020)
Elite Yield Trial	Grain Yield	CENEB/Bed5IR/EYT2011-12, EYT2013-14, EYT2016-17	6B	HB6B.7(S6B_18241052, S6B_18432828, S6B_18592415, S6B_18595727, S6B_18730568)	18730568	D. Sehgal et. al., Front. Genet. 11, 589490 (2020)
Winter diverse set	Harvest index	2013-2014/Germany	6B	Tdurum_contig50121_249	28153575	H. Lehnert et al., Front. Plant Sci. 9, 1728 (2018)
Turkish landrace panel	Grain Yield	2013 / Erzurum, Eskisehir, Konya	6B	2264705	37312865	D. Sehgal et al ., Front. Genet. 7, (2016)
HAP	Thousand Grain Weight	2014-2015/Sudan	6B	IAAV8704	40455471	W. Tadesse et al., Crop Sci. 59, 199-211 (2019)
Hexaploid spring wheat lines	Thousand Grain Weight	NARC (ISD), RARI (BWP), SGD	6B	S6B_47885327	47885327	M. Jamil et al . , BMC Plant Biology 19, 149 (2019)
Hexaploid spring wheat lines	Thousand Grain Weight	NARC (ISD), RARI (BWP), SGD	6B	S6B_48222896	48222896	M. Jamil et al . , BMC Plant Biology 19, 149 (2019)
Hexaploid spring wheat lines	Thousand Grain Weight	NARC (ISD), RARI (BWP), SGD	6B	S6B_48349083	48349083	M. Jamil et al . , BMC Plant Biology 19, 149 (2019)
Collection	Grain number per spike	2012-13,2013-14,2014-15/China	6B	Kukri_c4586_381	50987779	C. Sun et al., Plant Biotech Journal 15, 953–969 (2017)
Hexaploid spring wheat lines	Thousand Grain Weight	NARC (ISD), RARI (BWP), SGD	6B	S6B_51093265	51093265	M. Jamil et al . , BMC Plant Biology 19, 149 (2019)
SW	Spike lenght	2013 - 2015 / KX (KO, KA, KB)	6B	AX-95012377	84080155	Y. Turuspekov et al ., BMC Plant Biology 17, (2017)
WAMI	Grain Yield	2009-10/CENEB	6B	IWA755	108988098	D. N. Lozada et al. , Crop Sci. 58, 1964–1971 (2018)
Winter diverse set	Harvest index	2013-2014/Germany	6B	Kukri_c25377_240	174568619	H. Lehnert et al., Front. Plant Sci. 9, 1728 (2018)
Collection	Thousand Grain Weight	2012-13,2013-14,2014-15/China	6B	BS00021705_51	191527596	C. Sun et al., Plant Biotech Journal 15, 953–969 (2017)
ND3338 x JD6	Grain number per spike	Combined QTL analysis based on BLUP values	6B	CAP11_c1048_99	206935953	P. Guan et al., Front. Plant Sci. 9, 529 (2018)
WAMI	Spikes per square metre	2015-16 and 2016-17/ CENEB	6B	AX-95119680	223259475	G. Molero et al. , Plant Biotechnology Journal 17, 1276–1288 (2019)
WAMI	Grain weight per spike	2015-16 and 2016-17/ CENEB	6B	AX-95119680	223259475	G. Molero et al. , Plant Biotechnology Journal 17, 1276–1288 (2019)
SYN-DER	Grain number per spike	2014-15,2015-16/BARI, NARC, WL	6B	IWB51237	291778439	F. Afzal et al., G3 9 (2020)
Panel 1 comprising 3,485 lines from the Elite yield trials (EYT)	Grain Yield	2013-14 to 2016-17 (IRR, MEX) /CENEB	6B	S6B_313149333	313149333	J. Philomin et al. , Nature Genetics 51, 1530–1539(2019)
WAMI	Spikes per square metre	2015-16 and 2016-17/ CENEB	6B	AX-94409485	455081521	G. Molero et al. , Plant Biotechnology Journal 17, 1276–1288 (2019)
Elite Yield Trial	Grain Yield	CENEB/EYT2011-12; HS, EYT2012-13; SD, EYT2012-13; HS, EYT2017-18; HS	6B	HB6B.20(S6B_459374225, S6B_459374299)	459374225	D. Sehgal et. al., Front. Genet. 11, 589490 (2020)
Elite Yield Trial	Grain Yield	CENEB/EYT2011-12; HS, EYT2012-13; SD, EYT2012-13; HS, EYT2017-18; HS	6B	HB6B.20(S6B_459374225, S6B_459374299)	459374299	D. Sehgal et. al., Front. Genet. 11, 589490 (2020)
SW Set	Spike dry weight	2013-2015 / CENEB	6B	RAC875_c31299_1302	462626620	R. Valluru et al ., New Phytologist 214, 271–283 (2017)
WAMI	Thousand Grain Weight	2009-10, 2010-11 BARI, India I, IARI, PAK I, Nepal B, Sudan W and CENEB	6B	Ra_c39588_830	463073076	S. Sukumaran et.al. , Theoretical and Applied Genetics 131,985–998 (2018)
WAMI	Grain Yield	2009-10/CENEB	6B	wsnp_CAP11_c3599_1741800	477796365	D. N. Lozada et al. , Crop Sci. 58, 1964–1971 (2018)
WAMI	Adaptation to density for grain number	2009,10,12,13/ CENEB	6B	Kukri_rep_c68091_971	608860576	S. Sukumaran et al. ,Crop Science 55, 2609-2619 (2015)
WAMI	Grain Yield	2009-10/CENEB	6B	wsnp_Ku_c11690_19042937	614308559	D. N. Lozada et al. , Crop Sci. 58, 1964–1971 (2018)
WAMI	Grain weight per spike	2009-10/CENEB	6B	wsnp_Ex_c1276_2445537	642348316	D. N. Lozada et al. , Crop Sci. 58, 1964–1971 (2018)
Hexaploid spring wheat lines	Thousand Grain Weight	NARC (ISD), RARI (BWP), SGD	6B	S6B_680699350	680699350	M. Jamil et al . , BMC Plant Biology 19, 149 (2019)
Collection	Spike Length	2012-13,2013-14,2014-15/China	6B	BS00085688_51	705159008	C. Sun et al., Plant Biotech Journal 15, 953–969 (2017)
Elite Yield Trial	Grain Yield	CENEB/EYT2011-12; SD, EYT2011-12; HS, EYT2012-13; HS, EYT2014-15; HS	6B	HB6B.38(S6B_708712113, S6B_708712131)	708712113	D. Sehgal et. al., Front. Genet. 11, 589490 (2020)
Elite Yield Trial	Grain Yield	CENEB/EYT2011-12; SD, EYT2011-12; HS, EYT2012-13; HS, EYT2014-15; HS	6B	HB6B.38(S6B_708712113, S6B_708712131)	708712131	D. Sehgal et. al., Front. Genet. 11, 589490 (2020)
SYN-DER	Spike lenght	2014-15,2015-16/BARI, NARC, WL	6B	IWB14155	715704473	F. Afzal et al., G3 9 (2020)
Hexaploid spring wheat lines	Grain Yield	NARC (ISD), RARI (BWP), SGD	6D	S6D_3422539	3422539	M. Jamil et al . , BMC Plant Biology 19, 149 (2019)
SYN-D:Croc1/Aegilops squarrosa(224//Opata) x Weebill1	Grain Yield	2012-2013/ CENEB, HD13,HDC	6D	2265648	4635464	C.Liu et al., Mol Breeding 39, 34 (2019)
Hexaploid spring wheat lines	Grain Yield	NARC (ISD), RARI (BWP), SGD	6D	S6D_6070376	6070376	M. Jamil et al . , BMC Plant Biology 19, 149 (2019)
Winter diverse set	Harvest index	2013-2014/Germany	6D	Kukri_c10377_112	16295376	H. Lehnert et al., Front. Plant Sci. 9, 1728 (2018)
	Thousand Grain Weight	2009 to 2014 / CENEB	6D	S18_20387611	20387611	S. D. Battendfield et al . , Plos One 13, 11 (2018)
WAMI	Grain Number Per Spike	2009-10, 2010-11 BARI, India I, IARI, PAK I, Nepal B, Sudan W and CENEB	6D	Excalibur_c26899_1860	62499819	S. Sukumaran et.al. , Theoretical and Applied Genetics 131,985–998 (2018)
Panel 1 comprising 3,485 lines from the Elite yield trials (EYT)	Thousand Grain Weight	2013-14 to 2016-17 /CENEB	6D	S6D_82630628	82630628	J. Philomin et al. , Nature Genetics 51, 1530–1539(2019)
WAMI	Thousand Grain Weight	2015-16 and 2016-17/ CENEB	6D	AX-95195224	91390591	G. Molero et al. , Plant Biotechnology Journal 17, 1276–1288 (2019)
	Thousand Grain Weight	2009 to 2014 / CENEB	6D	S18_111388404	111388404	S. D. Battendfield et al . , Plos One 13, 11 (2018)
WAMI	Grain Number Per Spike	2015-16 / CENEB	6D	wsnp_BF428701D_Ta_1_1	112431588	C. Liu et al. , Front. Agr. Sci. Eng. 6, 296-308 (2019)
WAMI	Lower grain number	2015-16 and 2016-17/ CENEB	6D	AX-94777976	114233826	G. Molero et al. , Plant Biotechnology Journal 17, 1276–1288 (2019)
Hexaploid spring wheat lines	Grain number per spike	NARC (ISD), RARI (BWP), SGD	6D	S6D_137788118	137788118	M. Jamil et al . , BMC Plant Biology 19, 149 (2019)
WAMI	Grain Number Per Spike	2015-16 / CENEB	6D	wsnp_Ex_c23383_32628864	157321509	C. Liu et al. , Front. Agr. Sci. Eng. 6, 296-308 (2019)
HAP	Thousand Grain Weight	2014-2015/Sudan	6D	RAC875_c25839_225	292066763	W. Tadesse et al., Crop Sci. 59, 199-211 (2019)
ND3338 x JD6	Heat susceptibility index of thousand grain weight	2014/Sanyuan	6D	IACX10982	315597451	P. Guan et al., Front. Plant Sci. 9, 529 (2018)
SHW	Thousand Grain Weight	2016, 2017 / Bahri Dagdas IARI, Turkey	6D	S6D_452410667	452410667	M. Bhatta et al ., Int. J. Mol. Sci. 19, 3011 (2018)
SHW	Biomass weight	2016, 2017 / Bahri Dagdas IARI, Turkey	6D	S6D_459750797	459750797	M. Bhatta et al ., Int. J. Mol. Sci. 19, 3011 (2018)
SHW	Biomass weight	2016, 2017 / Bahri Dagdas IARI, Turkey	6D	S6D_459750812	459750812	M. Bhatta et al ., Int. J. Mol. Sci. 19, 3011 (2018)
SHW	Biomass weight	2016, 2017 / Bahri Dagdas IARI, Turkey	6D	S6D_459750827	459750827	M. Bhatta et al ., Int. J. Mol. Sci. 19, 3011 (2018)
WAMI	Adaptation to density for grain number	2009,10,12,13/ CENEB	6D	RAC875_c3156_630	462604776	S. Sukumaran et al. ,Crop Science 55, 2609-2619 (2015)
Winter diverse set	Thousand Grain Weight	2013-2014/Germany	6D	D_contig10996_530	463743339	H. Lehnert et al., Front. Plant Sci. 9, 1728 (2018)
Hexaploid spring wheat lines	Grain Yield	NARC (ISD), RARI (BWP), SGD	6D	S6D_471249189	471249189	M. Jamil et al . , BMC Plant Biology 19, 149 (2019)
Collection	Spike Length	2012-13,2013-14,2014-15/China	6D	BS00046263_51	704974517	C. Sun et al., Plant Biotech Journal 15, 953–969 (2017)
WAMI	Grain Yield	2009-10, 2010-11 BARI, India I, IARI, PAK I, Nepal B, Sudan W and CENEB	7A	BS00052403_51	1702361	S. Sukumaran et.al. , Theoretical and Applied Genetics 131,985–998 (2018)
ND3338 x JD6	Grain number per spike	2008-2009/Linfen	7A	Kukri_c19362_1933	1991707	P. Guan et al., Front. Plant Sci. 9, 529 (2018)
WAMI	Biomass at initiation of booting	2015-16 and 2016-17/ CENEB	7A	AX-95080277	3907764	G. Molero et al. , Plant Biotechnology Journal 17, 1276–1288 (2019)
Elite Yield Trial	Grain Yield	CENEB/EYT2012-13; HS, EYT2013-14; HS, EYT2014-15; HS, EYT2017-18; SD, EYT2017-18; HS	7A	HB7A.2(S7A_7938818, S7A_7938819)	7938818	D. Sehgal et. al., Front. Genet. 11, 589490 (2020)
Elite Yield Trial	Grain Yield	CENEB/EYT2012-13; HS, EYT2013-14; HS, EYT2014-15; HS, EYT2017-18; SD, EYT2017-18; HS	7A	HB7A.2(S7A_7938818, S7A_7938819)	7938819	D. Sehgal et. al., Front. Genet. 11, 589490 (2020)
Elite Yield Trial	Grain Yield	CENEB/EYT2011-12; SD, EYT2011-12; HS, EYT2012-13; HS, EYT2013-14; HS, EYT2015-16; HS, EYT2017-18; SD, EYT2017-18; HS	7A	HB7A.3(S7A_12011058, S7A_12011069)	12011058	D. Sehgal et. al., Front. Genet. 11, 589490 (2020)
Elite Yield Trial	Grain Yield	CENEB/EYT2011-12; SD, EYT2011-12; HS, EYT2012-13; HS, EYT2013-14; HS, EYT2015-16; HS, EYT2017-18; SD, EYT2017-18; HS	7A	HB7A.3(S7A_12011058, S7A_12011069)	12011069	D. Sehgal et. al., Front. Genet. 11, 589490 (2020)
SHW	Grain Yield	2016, 2017 / Bahri Dagdas IARI, Turkey	7A	S7A_27608184	27608184	M. Bhatta et al ., Int. J. Mol. Sci. 19, 3011 (2018)
SW	Number of efficient spikes	2013 - 2015 / KX (KO, KA, KB)	7A	AX-95075432	35770406	Y. Turuspekov et al ., BMC Plant Biology 17, (2017)
SW	Number of efficient spikes	2013 - 2015 / KX (KO, KA, KB)	7A	AX-94396050	36860100	Y. Turuspekov et al ., BMC Plant Biology 17, (2017)
SYN-DER	Spike lenght	2014-15,2015-16/BARI, NARC, WL	7A	IWA1949	53051117	F. Afzal et al., G3 9 (2020)
WAMI	Grain Yield	2015-16 and 2016-17/ CENEB	7A	AX-94525122	68846954	G. Molero et al. , Plant Biotechnology Journal 17, 1276–1288 (2019)
WAMI	Biomass at physiological maturity	2015-16 and 2016-17/ CENEB	7A	AX-94525122	68846954	G. Molero et al. , Plant Biotechnology Journal 17, 1276–1288 (2019)
EYT2011-12 - EYT2015-16	Thousand Grain Weight	2011-12 to 2015-16/CENEB	7A	Hap-7A-15	80303639	D. Sehgal et al. , Front. Plant Sci. 10, (2019)
EYT2011-12 - EYT2015-16	Thousand Grain Weight	2011-12 to 2015-16/CENEB	7A	Hap-7A-15	80303659	D. Sehgal et al. , Front. Plant Sci. 10, (2019)
WAMI	Grain Number Per Spike	2009-10, 2010-11 BARI, India I, IARI, PAK I, Nepal B, Sudan W and CENEB	7A	RFL_Contig2200_1024	93036212	S. Sukumaran et.al. , Theoretical and Applied Genetics 131,985–998 (2018)
SHW	Grain Yield	2016, 2017 / Bahri Dagdas IARI, Turkey	7A	S7A_97410463	97410463	M. Bhatta et al ., Int. J. Mol. Sci. 19, 3011 (2018)
SHW	Grain Yield	2016, 2017 / Bahri Dagdas IARI, Turkey	7A	S7A_110655838	110655838	M. Bhatta et al ., Int. J. Mol. Sci. 19, 3011 (2018)
SHW	Grain Yield	2016, 2017 / Bahri Dagdas IARI, Turkey	7A	S7A_110655882	110655882	M. Bhatta et al ., Int. J. Mol. Sci. 19, 3011 (2018)
SHW	Grain Yield	2016, 2017 / Bahri Dagdas IARI, Turkey	7A	S7A_110891713	110891713	M. Bhatta et al ., Int. J. Mol. Sci. 19, 3011 (2018)
SHW	Grain Yield	2016, 2017 / Bahri Dagdas IARI, Turkey	7A	S7A_110891755	110891755	M. Bhatta et al ., Int. J. Mol. Sci. 19, 3011 (2018)
SHW	Grain Yield	2016, 2017 / Bahri Dagdas IARI, Turkey	7A	S7A_111089350	111089350	M. Bhatta et al ., Int. J. Mol. Sci. 19, 3011 (2018)
SHW	Grain Yield	2016, 2017 / Bahri Dagdas IARI, Turkey	7A	S7A_111089373	111089373	M. Bhatta et al ., Int. J. Mol. Sci. 19, 3011 (2018)
HAP	Biomass	2014-2015/Egypt	7A	wsnp_Ex_c39221_46569987	112265315	W. Tadesse et al., Crop Sci. 59, 199-211 (2019)
SHW	Grain Yield	2016, 2017 / Bahri Dagdas IARI, Turkey	7A	S7A_112439457	112439457	M. Bhatta et al ., Int. J. Mol. Sci. 19, 3011 (2018)
SHW	Grain Yield	2016, 2017 / Bahri Dagdas IARI, Turkey	7A	S7A_112439468	112439468	M. Bhatta et al ., Int. J. Mol. Sci. 19, 3011 (2018)
SHW	Grain Yield	2016, 2017 / Bahri Dagdas IARI, Turkey	7A	S7A_112439502	112439502	M. Bhatta et al ., Int. J. Mol. Sci. 19, 3011 (2018)
SHW	Grain Yield	2016, 2017 / Bahri Dagdas IARI, Turkey	7A	S7A_112439538	112439538	M. Bhatta et al ., Int. J. Mol. Sci. 19, 3011 (2018)
SHW	Grain Yield	2016, 2017 / Bahri Dagdas IARI, Turkey	7A	S7A_112977027	112977027	M. Bhatta et al ., Int. J. Mol. Sci. 19, 3011 (2018)
SHW	Grain Yield	2016, 2017 / Bahri Dagdas IARI, Turkey	7A	S7A_113791836	113791836	M. Bhatta et al ., Int. J. Mol. Sci. 19, 3011 (2018)
SHW	Grain Yield	2016, 2017 / Bahri Dagdas IARI, Turkey	7A	S7A_113791855	113791855	M. Bhatta et al ., Int. J. Mol. Sci. 19, 3011 (2018)
SHW	Grain Yield	2016, 2017 / Bahri Dagdas IARI, Turkey	7A	S7A_114998636	114998636	M. Bhatta et al ., Int. J. Mol. Sci. 19, 3011 (2018)
SHW	Grain Yield	2016, 2017 / Bahri Dagdas IARI, Turkey	7A	S7A_115267913	115267913	M. Bhatta et al ., Int. J. Mol. Sci. 19, 3011 (2018)
SHW	Grain Yield	2016, 2017 / Bahri Dagdas IARI, Turkey	7A	S7A_115313308	115313308	M. Bhatta et al ., Int. J. Mol. Sci. 19, 3011 (2018)
Elite Yield Trial	Grain Yield	CENEB/BedHeat/EYT2012-13, EYT2013-14, EYT2015-16	7A	HB7A.20(S7A_116622729, S7A_116626028)	116622729	D. Sehgal et. al., Front. Genet. 11, 589490 (2020)
Elite Yield Trial	Grain Yield	CENEB/BedHeat/EYT2012-13, EYT2013-14, EYT2015-16	7A	HB7A.20(S7A_116622729, S7A_116626028)	116626028	D. Sehgal et. al., Front. Genet. 11, 589490 (2020)
SHW	Grain Yield	2016, 2017 / Bahri Dagdas IARI, Turkey	7A	S7A_122984835	122984835	M. Bhatta et al ., Int. J. Mol. Sci. 19, 3011 (2018)
WAMI	Spike Length	2015-16 and 2016-17/ CENEB	7A	AX-94916259	129260071	G. Molero et al. , Plant Biotechnology Journal 17, 1276–1288 (2019)
Turkish landrace panel	Grain Yield	2013 / Erzurum, Eskisehir, Konya	7A	2306534	136769957	D. Sehgal et al ., Front. Genet. 7, (2016)
Hexaploid spring wheat lines	Grain Yield	NARC (ISD), RARI (BWP), SGD	7A	S7A_268653916	268653916	M. Jamil et al . , BMC Plant Biology 19, 149 (2019)
ND3338 x JD6	Weight per spike	2011-2012/Urumqi, 2012-2013/Urumqi	7A	BS00034604_51	501149542	P. Guan et al., Front. Plant Sci. 9, 529 (2018)
ND3338 x JD6	Grain number per spike	2007-2008/Linfen	7A	BS00034604_51	501149592	P. Guan et al., Front. Plant Sci. 9, 529 (2018)
Hexaploid spring wheat lines	Grain Yield	NARC (ISD), RARI (BWP), SGD	7A	S7A_511720607	511720607	M. Jamil et al . , BMC Plant Biology 19, 149 (2019)
Hexaploid spring wheat lines	Grain Yield	NARC (ISD), RARI (BWP), SGD	7A	S7A_512974235	512974235	M. Jamil et al . , BMC Plant Biology 19, 149 (2019)
ND3338 x JD6	Weight per spike	Combined QTL analysis based on BLUP values	7A	BS00076379_51	519170134	P. Guan et al., Front. Plant Sci. 9, 529 (2018)
ND3338 x JD6	Grain number per spike	Combined QTL analysis based on BLUP values	7A	BS00015354_51	538693364	P. Guan et al., Front. Plant Sci. 9, 529 (2018)
ND3338 x JD6	Grain number per spike	2007-2008/Shijiazhuang	7A	Excalibur_c9109_428	546025758	P. Guan et al., Front. Plant Sci. 9, 529 (2018)
ND3338 x JD6	Grain number per spike	Combined QTL analysis based on BLUP values	7A	wsnp_Ex_c7001_12062578	556170349	P. Guan et al., Front. Plant Sci. 9, 529 (2018)
Elite Yield Trial	Grain Yield	CENEB/BedHeat/EYT2013-14, EYT2015-16, EYT2016-17	7A	HB7A.28(S7A_567030080, S7A_567030245)	567030080	D. Sehgal et. al., Front. Genet. 11, 589490 (2020)
Elite Yield Trial	Grain Yield	CENEB/BedHeat/EYT2013-14, EYT2015-16, EYT2016-17	7A	HB7A.28(S7A_567030080, S7A_567030245)	567030245	D. Sehgal et. al., Front. Genet. 11, 589490 (2020)
M45 IBWSN	Grain Yield	2010-11/ CENEB	7A	2267049	572138630	D. Sehgal et al. , Scientific Reports 7, 41578 (2017)
ND3338 x JD6	Thousand Grain Weight	Combined QTL analysis based on BLUP values	7A	RFL_Contig6053_2072	597791310	P. Guan et al., Front. Plant Sci. 9, 529 (2018)
ND3338 x JD6	Thousand Grain Weight	2007-2008/Shijiazhuang	7A	IAAV5088	600672630	P. Guan et al., Front. Plant Sci. 9, 529 (2018)
ND3338 x JD6	Thousand Grain Weight	2011-2012/Urumqi	7A	wsnp_Ex_rep_c70675_69579757	602706822	P. Guan et al., Front. Plant Sci. 9, 529 (2018)
WAMI	Grain Number Per Spike	2009-10, 2010-11 BARI, India I, IARI, PAK I, Nepal B, Sudan W and CENEB	7A	Tdurum_contig22364_380	611469338	S. Sukumaran et.al. , Theoretical and Applied Genetics 131,985–998 (2018)
Elite Yield Trial	Grain Yield	CENEB/BedHeat/EYT2012-13, EYT2015-16, EYT2017-18	7A	HB7A.32(S7A_615374725, S7A_615374790)	615374725	D. Sehgal et. al., Front. Genet. 11, 589490 (2020)
Elite Yield Trial	Grain Yield	CENEB/BedHeat/EYT2012-13, EYT2015-16, EYT2017-18	7A	HB7A.32(S7A_615374725, S7A_615374790)	615374790	D. Sehgal et. al., Front. Genet. 11, 589490 (2020)
Roseworthy	Grain Yield	2013/Australia	7A	BobWhite_c15497_199	635495885	F. Shahinnia et al., BMC Plant Biology 16, 150 (2016)
AM Panel	Grain Weight	2014-15, 2015-16/Islamabad, D	7A	BS00071424_51	636898819	M. F. Qaseem et al., PLoS ONE 13, 6 (2018)
Hexaploid spring wheat lines	Thousand Grain Weight	NARC (ISD), RARI (BWP), SGD	7A	S7A_646503003	646503003	M. Jamil et al . , BMC Plant Biology 19, 149 (2019)
Hexaploid spring wheat lines	Spikes per plant	NARC (ISD), RARI (BWP), SGD	7A	S7A_69855692	69855692	M. Jamil et al . , BMC Plant Biology 19, 149 (2019)
WAMI	Number of spikelets per spike	2015-16 and 2016-17/ CENEB	7A	AX-94512826	674277268	G. Molero et al. , Plant Biotechnology Journal 17, 1276–1288 (2019)
AM Panel	Grain Weight	2014-15, 2015-16/Islamabad, D	7A	wsnp_CAP7_c1321_664478	676103728	M. F. Qaseem et al., PLoS ONE 13, 6 (2018)
AM Panel	Grain Weight	2014-15, 2015-16/Islamabad, D	7A	wsnp_CAP7_c1321_664480	676103730	M. F. Qaseem et al., PLoS ONE 13, 6 (2018)
AM Panel	Grain Weight	2014-15, 2015-16/Islamabad, D	7A	IACX7848	677822559	M. F. Qaseem et al., PLoS ONE 13, 6 (2018)
ND3338 x JD6	Grain number per spike	Combined QTL analysis based on BLUP values	7A	Kukri_c40735_318	683486160	P. Guan et al., Front. Plant Sci. 9, 529 (2018)
ND3338 x JD6	Thousand Grain Weight	Combined QTL analysis based on BLUP values	7A	Excalibur_c49272_174	686233846	P. Guan et al., Front. Plant Sci. 9, 529 (2018)
Hexaploid spring wheat lines	Spikes per plant	NARC (ISD), RARI (BWP), SGD	7A	S7A_695820062	695820062	M. Jamil et al . , BMC Plant Biology 19, 149 (2019)
ND3338 x JD6	Thousand Grain Weight	Combined QTL analysis based on BLUP values	7A	BS00098482_51	698687570	P. Guan et al., Front. Plant Sci. 9, 529 (2018)
SYN-D:Croc1/Aegilops squarrosa(224//Opata) x Weebill1	Grain Number Per Spike	2010, 2012/CENEB, H10, HD12, HDC, H10, HDC	7A	BobWhite_c26534_532	704473747	C.Liu et al., Mol Breeding 39, 34 (2019)
HAP	Thousand Grain Weight	2014-2015/Sudan	7A	BobWhite_c8680_918	705179194	W. Tadesse et al., Crop Sci. 59, 199-211 (2019)
SW Set	Spike dry weight	2013-2015 / CENEB	7A	wsnp_Ku_c5693_10079278	708143282	R. Valluru et al ., New Phytologist 214, 271–283 (2017)
WAMI	Grain Yield	2009-10/CENEB	7A	wsnp_CAP7_c1860_917952	709130217	D. N. Lozada et al. , Crop Sci. 58, 1964–1971 (2018)
SYN-DER	Spike lenght	2014-15,2015-16/BARI, NARC, WL	7A	IWB6450	712309084	F. Afzal et al., G3 9 (2020)
WAMI	Biomass at physiological maturity	2015-16 and 2016-17/ CENEB	7A	AX-94958668	712423177	G. Molero et al. , Plant Biotechnology Journal 17, 1276–1288 (2019)
Collection	Thousand Grain Weight	2012-13,2013-14,2014-15/China	7A	IAAV416	713743180	C. Sun et al., Plant Biotech Journal 15, 953–969 (2017)
Hexaploid spring wheat lines	Thousand Grain Weight	NARC (ISD), RARI (BWP), SGD	7A	S7A_718192191	718192191	M. Jamil et al . , BMC Plant Biology 19, 149 (2019)
Hexaploid spring wheat lines	Grain Yield	NARC (ISD), RARI (BWP), SGD	7A	S7A_720744946	720744946	M. Jamil et al . , BMC Plant Biology 19, 149 (2019)
Hexaploid spring wheat lines	Thousand Grain Weight	NARC (ISD), RARI (BWP), SGD	7A	S7A_720839381	720839381	M. Jamil et al . , BMC Plant Biology 19, 149 (2019)
Hexaploid spring wheat lines	Thousand Grain Weight	NARC (ISD), RARI (BWP), SGD	7A	S7A_732742920	732742920	M. Jamil et al . , BMC Plant Biology 19, 149 (2019)
Hexaploid spring wheat lines	Thousand Grain Weight	NARC (ISD), RARI (BWP), SGD	7A	S7A_735390023	735390023	M. Jamil et al . , BMC Plant Biology 19, 149 (2019)
HAP	Thousand Grain Weight	2014-2015/Sudan	7B	ExcalibuR_c8486_419	3338714	W. Tadesse et al., Crop Sci. 59, 199-211 (2019)
Seri x Babax	Thousand Grain Weight	2009/SudWad,M09	7B	wsnp_Ex_c11658_18773086	5923044	C.Liu et al., Mol Breeding 39, 134 (2019)
Elite Yield Trial	Grain Yield	CENEB/BedDrip/EYT2012-13, EYT2013-14, EYT2017-18	7B	HB7B.2(S7B_18097645, S7B_18097824)	18097645	D. Sehgal et. al., Front. Genet. 11, 589490 (2020)
Elite Yield Trial	Grain Yield	CENEB/BedDrip/EYT2012-13, EYT2013-14, EYT2017-18	7B	HB7B.2(S7B_18097645, S7B_18097824)	18097824	D. Sehgal et. al., Front. Genet. 11, 589490 (2020)
Winter diverse set	Thousand Grain Weight	2013-2014/Germany	7B	wsnp_Ex_c9909_16316813	36489676	H. Lehnert et al., Front. Plant Sci. 9, 1728 (2018)
SYN-DER	Grain number per spike	2014-15,2015-16/BARI, NARC, WL	7B	IWB55521	43880890	F. Afzal et al., G3 9 (2020)
SW	Yield per plant	2013 - 2015 / KX (KO, KA, KB)	7B	AX-94934774	118326970	Y. Turuspekov et al ., BMC Plant Biology 17, (2017)
Elite Yield Trial	Grain Yield	CENEB/EYT2011-12; SD, EYT2011-12; HS, EYT2012-13; HS, EYT2013-14; SD, EYT2014-15: HS, EYT2017-18; HS	7B	HB7B.11(S7B_124548883, S7B_124549059)	124548883	D. Sehgal et. al., Front. Genet. 11, 589490 (2020)
Elite Yield Trial	Grain Yield	CENEB/EYT2011-12; SD, EYT2011-12; HS, EYT2012-13; HS, EYT2013-14; SD, EYT2014-15: HS, EYT2017-18; HS	7B	HB7B.11(S7B_124548883, S7B_124549059)	124549059	D. Sehgal et. al., Front. Genet. 11, 589490 (2020)
Panel 6 comprising 676 lines from (ESWYTs)	Grain Yield	2013-17/EGY	7B	S7B_223178621	223178621	J. Philomin et al. , Nature Genetics 51, 1530–1539(2019)
Winter diverse set	Root dry mass	2013-2014/Germany	7B	Excalibur_c41549_276	243566481	H. Lehnert et al., Front. Plant Sci. 9, 1728 (2018)
SHW	Biomass weight	2016, 2017 / Bahri Dagdas IARI, Turkey	7B	S7B_283360494	283360494	M. Bhatta et al ., Int. J. Mol. Sci. 19, 3011 (2018)
WAMI	Lower grain number	2015-16 and 2016-17/ CENEB	7B	AX-95192986	328802260	G. Molero et al. , Plant Biotechnology Journal 17, 1276–1288 (2019)
SHW	Biomass weight	2016, 2017 / Bahri Dagdas IARI, Turkey	7B	S7B_450630784	450630784	M. Bhatta et al ., Int. J. Mol. Sci. 19, 3011 (2018)
Elite Yield Trial	Grain Yield	CENEB/EYT2012-13; HS, EYT2014-15; SD, EYT2015-16; HS, EYT2016-17; MD	7B	HB7B.18(S7B_576927863, S7B_576927877)	576927863	D. Sehgal et. al., Front. Genet. 11, 589490 (2020)
Elite Yield Trial	Grain Yield	CENEB/EYT2012-13; HS, EYT2014-15; SD, EYT2015-16; HS, EYT2016-17; MD	7B	HB7B.18(S7B_576927863, S7B_576927877)	576927877	D. Sehgal et. al., Front. Genet. 11, 589490 (2020)
Roseworthy	Grain Yield	2013/Australia	7B	RAC875_c7123_1703	585750720	F. Shahinnia et al., BMC Plant Biology 16, 150 (2016)
SHW	Biomass weight	2016, 2017 / Bahri Dagdas IARI, Turkey	7B	S7B_604038670	604038670	M. Bhatta et al ., Int. J. Mol. Sci. 19, 3011 (2018)
M45 IBWSN	Grain Yield	2010-11/ CENEB	7B	989685	604038725	D. Sehgal et al. , Scientific Reports 7, 41578 (2017)
Elite Yield Trial	Grain Yield	CENEB/EYT2011-12; SD, EYT2012-13; SD, EYT2013-14; HS, EYT2016-17; HS, EYT2017-18; SD	7B	HB7B.21(S7B_605313385, S7B_605313397)	605313385	D. Sehgal et. al., Front. Genet. 11, 589490 (2020)
Elite Yield Trial	Grain Yield	CENEB/EYT2011-12; SD, EYT2012-13; SD, EYT2013-14; HS, EYT2016-17; HS, EYT2017-18; SD	7B	HB7B.21(S7B_605313385, S7B_605313397)	605313397	D. Sehgal et. al., Front. Genet. 11, 589490 (2020)
Hexaploid spring wheat lines	Grain Yield	NARC (ISD), RARI (BWP), SGD	7B	S7B_608086910	608086910	M. Jamil et al . , BMC Plant Biology 19, 149 (2019)
WAMI	Spikes per square metre	2015-16 and 2016-17/ CENEB	7B	AX-94913939	647148119	G. Molero et al. , Plant Biotechnology Journal 17, 1276–1288 (2019)
SHW	Biomass weight	2016, 2017 / Bahri Dagdas IARI, Turkey	7B	S7B_682886226	682886226	M. Bhatta et al ., Int. J. Mol. Sci. 19, 3011 (2018)
Hexaploid spring wheat lines	Grain number per spike	NARC (ISD), RARI (BWP), SGD	7B	S7B_687521301	687521301	M. Jamil et al . , BMC Plant Biology 19, 149 (2019)
Hexaploid spring wheat lines	Spikes per plant	NARC (ISD), RARI (BWP), SGD	7B	S7B_687824893	687824893	M. Jamil et al . , BMC Plant Biology 19, 149 (2019)
Hexaploid spring wheat lines	Spikes per plant	NARC (ISD), RARI (BWP), SGD	7B	S7B_700803008	700803008	M. Jamil et al . , BMC Plant Biology 19, 149 (2019)
Hexaploid spring wheat lines	Grain Yield	NARC (ISD), RARI (BWP), SGD	7B	S7B_700803008	700803008	M. Jamil et al . , BMC Plant Biology 19, 149 (2019)
M45 IBWSN	Grain Yield	2010-11/ CENEB	7B	1092695	703266182	D. Sehgal et al. , Scientific Reports 7, 41578 (2017)
SW Set	Spike dry weight	2013-2015 / CENEB	7B	BS00055584_51	704627965	R. Valluru et al ., New Phytologist 214, 271–283 (2017)
SHW	Biomass weight	2016, 2017 / Bahri Dagdas IARI, Turkey	7B	S7B_706522850	706522850	M. Bhatta et al ., Int. J. Mol. Sci. 19, 3011 (2018)
WAMI	Biomass at physiological maturity	2015-16 and 2016-17/ CENEB	7B	AX-94494622	709528334	G. Molero et al. , Plant Biotechnology Journal 17, 1276–1288 (2019)
SHW	Thousand Grain Weight	2016, 2017 / Bahri Dagdas IARI, Turkey	7B	S7B_714380330	714380330	M. Bhatta et al ., Int. J. Mol. Sci. 19, 3011 (2018)
SHW	Grain Yield	2016, 2017 / Bahri Dagdas IARI, Turkey	7B	S7B_717371800	717371800	M. Bhatta et al ., Int. J. Mol. Sci. 19, 3011 (2018)
Elite Yield Trial	Grain Yield	CENEB/EYT2011-12; SD, EYT2012-13; HS, EYT2013-14; I, EYT2014-15; MD, EYT2016-17; I	7B	HB7B.45(S7B_733461150, S7B_733461162)	733461150	D. Sehgal et. al., Front. Genet. 11, 589490 (2020)
Elite Yield Trial	Grain Yield	CENEB/EYT2011-12; SD, EYT2012-13; HS, EYT2013-14; I, EYT2014-15; MD, EYT2016-17; I	7B	HB7B.45(S7B_733461150, S7B_733461162)	733461162	D. Sehgal et. al., Front. Genet. 11, 589490 (2020)
Winter diverse set	Number of heads per plant	2013-2014/Germany	7D	Tdurum_contig59690_2020	2327197	H. Lehnert et al., Front. Plant Sci. 9, 1728 (2018)
Hexaploid spring wheat lines	Grain Yield	NARC (ISD), RARI (BWP), SGD	7D	S7D_4215106	4215106	M. Jamil et al . , BMC Plant Biology 19, 149 (2019)
Winter diverse set	Number of grains per spike	2013-2014/Germany	7D	RAC875_c19631_269	6694492	H. Lehnert et al., Front. Plant Sci. 9, 1728 (2018)
Winter diverse set	Number of grains per spike	2013-2014/Germany	7D	BobWhite_c11327_185	19405530	H. Lehnert et al., Front. Plant Sci. 9, 1728 (2018)
WAMI	Thousand Grain Weight	2009-10, 2010-11 BARI, India I, IARI, PAK I, Nepal B, Sudan W and CENEB	7D	D_GBB4FNX02GS9OS_101	40284046	S. Sukumaran et.al. , Theoretical and Applied Genetics 131,985–998 (2018)
WAMI	Thousand Grain Weight	2009-10, 2010-11 BARI, India I, IARI, PAK I, Nepal B, Sudan W and CENEB	7D	D_contig03850_135	42497157	S. Sukumaran et.al. , Theoretical and Applied Genetics 131,985–998 (2018)
SHW	Thousand Grain Weight	2016, 2017 / Bahri Dagdas IARI, Turkey	7D	S7D_46755477	46755477	M. Bhatta et al ., Int. J. Mol. Sci. 19, 3011 (2018)
	Thousand Grain Weight	2009 to 2014 / CENEB	7D	S21_55673430	55673430	S. D. Battendfield et al . , Plos One 13, 11 (2018)
WAMI	Biomass at physiological maturity	2015-16 and 2016-17/ CENEB	7D	AX-94880213	64270964	G. Molero et al. , Plant Biotechnology Journal 17, 1276–1288 (2019)
Seri x Babax	Thousand Grain Weight	2005/CENEB, D05	7D	wsnp_Ex_c4637_8299644	100751330	C.Liu et al., Mol Breeding 39, 134 (2019)
HAP	Thousand Grain Weight	2014-2015/Sudan	7D	wsnp_Ex_c20320_29383733	104574474	W. Tadesse et al., Crop Sci. 59, 199-211 (2019)
Seri x Babax	Thousand Grain Weight	2006,2009/IndKar09, CENEB D06, CENEBD09, CENEBI06, IraDar09, CENEB I09	7D	Excalibur_c22419_460	431800194	C.Liu et al., Mol Breeding 39, 134 (2019)
SYN-DER	Thousand Grain Weight	2014-15,2015-16/BARI, NARC, WL	7D	IWB15372	559459585	F. Afzal et al., G3 9 (2020)
AM Panel	Spike lenght	2014-15, 2015-16/Islamabad, D	7D	D_F5XZDLF02FKJFM_220	620213876	M. F. Qaseem et al., PLoS ONE 13, 6 (2018)
AM Panel	Number of grains per spike	2014-15, 2015-16/Islamabad, H	7D	D_F5XZDLF02FKJFM_220	620213876	M. F. Qaseem et al., PLoS ONE 13, 6 (2018)
AM Panel	Spike lenght	2014-15, 2015-16/Islamabad, D	7D	Excalibur_c46453_216	719568260	M. F. Qaseem et al., PLoS ONE 13, 6 (2018)
AM Panel	Number of grains per spike	2014-15, 2015-16/Islamabad, H	7D	Excalibur_c46453_216	719568260	M. F. Qaseem et al., PLoS ONE 13, 6 (2018)
