# Supplementary material for: Genomic variants affecting homoeologous gene expression dosage contribute to agronomic trait variation in allopolyploid wheat
Source: Nat Commun. 2022 Feb 11;13:826. doi: 10.1038/s41467-022-28453-y (PMC8837796; doi:10.1038/s41467-022-28453-y)
Supplement: Supplementary file 14 — Supplementary Data 11 [file 41467_2022_28453_MOESM14_ESM.xlsx]

## Sheet: Sheet2
Supplementary Data 11. The results of SMR analysis.
Gene_ID (v.1.0)	Genes with known function characterized in wheat	Gene annotation	Tissue used for eQTL analysis	Trait_ID1	Trait_ID2	SNP (eQTL)	GWAS p-value	eQTL p-value (two-tail)	p-value, SMR test	p-value, HEIDI test
TraesCS5B01G512800.2	OsSPL14:Panicle development:TraesCS5B01G512800:riceHomolog	Squamosa promoter-binding protein, putative	seedling	BLUP.spikeletcompactness	SC	chr1B_356606887	3.32489e-07	3.16408e-13	2.90762e-05	0.0697541
TraesCS5B01G512800.2	OsSPL14:Panicle development:TraesCS5B01G512800:riceHomolog	Squamosa promoter-binding protein, putative	seedling	BLUP.Length	GL	chr2B_669436492	1.13702e-06	1.4028e-12	6.04514e-05	0.503885
TraesCS1B01G476500.1	Mot-B1_G=B_C=UCW_Tt_k64_conti:99.758:0.0	TATA-binding protein associated factor-like protein	seedling	heading_date201502	HD	chr1D_485559852	1.67844e-05	4.42741e-49	3.61127e-05	0.168522
TraesCS1B01G477400.1	ELF3-B_G=B_C=UCW_Tt_k41_conti:100.000:0.0	Early flowering 3	seedling	heading_date201502	HD	chr1D_491029227	3.05414e-06	4.84353e-14	7.25236e-05	0.0672864
TraesCS5A01G542600.2	.	Sugar transporter, putative	seedling	awn201408	AWN	chr5A_698510016	7.63378e-43	8.69209e-11	4.48069e-09	0.0601615
TraesCS2D01G327100LC.1	.	tRNA (guanine-N(7)-)-methyltransferase non-catalytic subunit TRM82	seedling	spikelet_compactness201405	SC	chr2D_298410279	4.49127e-11	1.83253e-25	2.56089e-08	0.00942996
TraesCS1B01G409300.2	.	Photosynthetic NDH subcomplex B 3	seedling	awn201502	AWN	chr1B_636753134	9.87034e-09	6.85268e-87	3.67382e-08	0.00133641
TraesCS5A01G542600.2	.	Sugar transporter, putative	seedling	awn201405	AWN	chr5A_698510016	2.64788e-42	8.69209e-11	4.67718e-09	0.108644
TraesCS5A01G542600.2	.	Sugar transporter, putative	seedling	awn201502	AWN	chr5A_698510016	2.99984e-42	8.69209e-11	4.69755e-09	0.0698418
TraesCS5A01G542600.2	.	Sugar transporter, putative	seedling	awn201410	AWN	chr5A_698510016	8.96985e-37	8.69209e-11	7.70875e-09	0.084525
TraesCS2D01G231800.1	.	Protein FLX-like 1	seedling	spikelet_compactness201405	SC	chr2D_298410279	4.49127e-11	3.82112e-26	2.25413e-08	0.258516
TraesCS7A01G043900.2	.	Haloacid dehalogenase-like hydrolase domain-containing protein 3	spike	heading_date201502	HD	chr7A_20294045	4.41482e-09	2.18601e-49	4.94119e-08	0.000593682
TraesCS2B01G581700.3	.	Histone H2A deubiquitinase (DUF3755)	seedling	Height201408	PH	chr2B_769080301	8.79686e-09	6.95979e-77	3.91739e-08	0.237551
TraesCS2D01G327100LC.1	.	tRNA (guanine-N(7)-)-methyltransferase non-catalytic subunit TRM82	seedling	spikelet_compactness201405	SC	chr2D_218352316	1.01452e-09	3.05689e-31	6.4266e-08	NA
TraesCS2D01G231800.1	.	Protein FLX-like 1	seedling	spikelet_compactness201405	SC	chr2D_218352316	1.01452e-09	3.02496e-29	8.10894e-08	NA
TraesCS7A01G003900.1	.	Acyl-coenzyme A oxidase	spike	Length-2016	GL	chr7A_1739446	1.66808e-09	1.03269e-30	9.26579e-08	0.000126615
TraesCS7A01G003900.1	.	Acyl-coenzyme A oxidase	spike	Length-2016	GL	chr7A_1739446	1.66808e-09	1.03269e-30	9.26579e-08	0.000126615
TraesCS1B01G409300.2	.	Photosynthetic NDH subcomplex B 3	seedling	awn201408	AWN	chr1B_636753134	4.31446e-08	6.85268e-87	1.30328e-07	0.00196938
TraesCS2D01G327100LC.1	.	tRNA (guanine-N(7)-)-methyltransferase non-catalytic subunit TRM82	seedling	spikelet_compactness201405	SC	chr2D_308978649	3.65621e-09	4.8151e-31	1.46467e-07	0.00343554
TraesCS4A01G078700.2	.	MADS box transcription factor	seedling	awn201502	AWN	chr4A_48530097	3.62495e-09	1.84238e-30	1.54583e-07	NA
TraesCS1B01G411400.1	.	F-box family protein	seedling	awn201408	AWN	chr1B_637826449	2.07735e-08	5.06508e-50	1.56127e-07	1.37107e-08
TraesCS1B01G409300.2	.	Photosynthetic NDH subcomplex B 3	seedling	awn201410	AWN	chr1B_636753134	5.94364e-08	6.85268e-87	1.71972e-07	0.00134487
TraesCS4A01G078700.2	.	MADS box transcription factor	spike	awn201502	AWN	chr4A_48530097	3.62495e-09	2.0123e-29	1.72656e-07	NA
TraesCS4B01G275400.1	.	Histone H2B	seedling	awn201405	AWN	chr4B_552843101	6.81867e-08	6.89037e-96	1.76386e-07	0.000163015
TraesCS2D01G327100LC.1	.	tRNA (guanine-N(7)-)-methyltransferase non-catalytic subunit TRM82	seedling	spikelet_compactness201405	SC	chr2D_252140855	7.03338e-09	2.5946e-32	1.98234e-07	NA
TraesCS4B01G265700.1	.	26S proteasome regulatory subunit	seedling	awn201405	AWN	chr4B_545447010	1.37075e-08	2.54278e-35	2.44432e-07	7.81167e-07
TraesCS7A01G003600.1	.	Homogentisate 1,2-dioxygenase	spike	Length-2016	GL	chr7A_1739446	1.66808e-09	2.7811e-22	3.04504e-07	0.000787106
TraesCS7A01G003600.1	.	Homogentisate 1,2-dioxygenase	spike	Length-2016	GL	chr7A_1739446	1.66808e-09	2.7811e-22	3.04504e-07	0.000787106
TraesCS2D01G231800.1	.	Protein FLX-like 1	seedling	spikelet_compactness201405	SC	chr2D_252140855	7.03338e-09	8.9244e-28	3.12341e-07	NA
TraesCS5A01G737100LC.1	.	Retrotransposon protein, putative, unclassified	seedling	awn201408	AWN	chr5A_698510016	7.63708e-43	2.20998e-09	4.17773e-08	0.122091
TraesCS4B01G267500.1	.	NADH dehydrogenase [ubiquinone] 1 alpha subcomplex subunit 13	seedling	awn201405	AWN	chr4B_535049948	1.45799e-08	1.68785e-30	3.75341e-07	0.00167815
TraesCS2D01G327100LC.1	.	tRNA (guanine-N(7)-)-methyltransferase non-catalytic subunit TRM82	seedling	Spike_length1405105J	SpL	chr2D_298410279	6.6717e-09	1.83253e-25	4.01724e-07	0.00959817
TraesCS2D01G327100LC.1	.	tRNA (guanine-N(7)-)-methyltransferase non-catalytic subunit TRM82	seedling	spikelet_compactness201408	SC	chr2D_252140855	2.11197e-08	2.5946e-32	4.11034e-07	NA
TraesCS2D01G327100LC.1	.	tRNA (guanine-N(7)-)-methyltransferase non-catalytic subunit TRM82	seedling	spikelet_compactness201405	SC	chr2D_322856636	5.07359e-10	3.86519e-18	4.31011e-07	NA
TraesCS4B01G275000.1	.	Protein kinase	seedling	awn201405	AWN	chr4B_552843101	6.81867e-08	5.54647e-46	4.52179e-07	0.000122776
TraesCS4B01G270100.1	.	3-hydroxybenzoate 6-hydroxylase 1	seedling	awn201405	AWN	chr4B_545092040	3.14581e-08	7.63527e-33	5.16677e-07	3.99045e-06
TraesCS4A01G057200.1	.	ATP-dependent RNA helicase	spike	awn201502	AWN	chr4A_48530097	3.62495e-09	1.83887e-21	5.32101e-07	NA
TraesCS5A01G737100LC.1	.	Retrotransposon protein, putative, unclassified	seedling	awn201405	AWN	chr5A_698510016	2.64845e-42	2.20998e-09	4.3175e-08	0.203092
TraesCS2A01G344700.1	.	FBD-associated F-box protein	seedling	Area-2016	GA	chr2D_416760921	5.97427e-08	1.15347e-38	5.65812e-07	NA
TraesCS4B01G275400.1	.	Histone H2B	seedling	awn201405	AWN	chr7A_538798812	1.47118e-07	1.98549e-59	5.6966e-07	NA
TraesCS2B01G543400.1	.	Leucine-rich repeat receptor-like protein kinase family protein	seedling	Height201412	PH	chr2B_740805225	1.23065e-07	2.44486e-52	5.85309e-07	0.0282551
TraesCS5A01G703200LC.1	.	Zinc knuckle (CcHc-type) family protein	seedling	1kEC.GH15	GH	chr5A_688762868	2.14488e-08	6.25036e-28	6.15568e-07	NA
TraesCS2D01G231800.1	.	Protein FLX-like 1	seedling	spikelet_compactness201408	SC	chr2D_252140855	2.11197e-08	8.9244e-28	6.19311e-07	NA
TraesCS4B01G276400.1	.	DUF1677 family protein	seedling	awn201405	AWN	chr7A_538798812	1.47118e-07	3.7938e-55	6.28199e-07	NA
TraesCS1D01G366100LC.1	.	exportin 1A	seedling	awn201502	AWN	chr1D_356154031	1.8879e-07	4.3949e-63	6.51317e-07	0.000597709
TraesCS2B01G472600.1	.	Chaperone protein DNAj, putative	seedling	Length-2016	GL	chr2B_668569427	1.7017e-07	3.4111e-57	6.74005e-07	0.0111134
TraesCS2B01G472600.1	.	Chaperone protein DNAj, putative	seedling	Length-2016	GL	chr2B_668569427	1.7017e-07	3.4111e-57	6.74005e-07	0.0111134
TraesCS1A01G111000.1	ZIP-B11_G=B_C=IWGSC_chr1BS_ab:94.776:0.0	zinc transporter	spike	1kEC.GH15	GH	chr1A_247320744	2.38559e-11	1.72667e-13	7.45591e-07	NA
TraesCS4B01G274200.1	.	ATP-dependent RNA helicase	seedling	awn201405	AWN	chr4B_535073256	3.39573e-08	9.95464e-29	7.64634e-07	0.00302659
TraesCS4B01G270100.1	.	3-hydroxybenzoate 6-hydroxylase 1	seedling	awn201405	AWN	chr4B_535051304	2.30594e-08	4.31776e-26	7.84537e-07	0.00192591
TraesCS3B01G497000.1	.	F-box domain containing protein	spike	awn201405	AWN	chr3B_742171244	1.05613e-07	2.63366e-40	7.95647e-07	0.00101982
TraesCS1B01G123900.1	.	NADH-quinone oxidoreductase subunit I	seedling	spikelet_compactness201502	SC	chr1B_269035520	7.90359e-09	1.71112e-21	8.01904e-07	0.00106446
TraesCS4B01G264400.1	.	Ribosome biogenesis protein TSR3-like protein	seedling	awn201405	AWN	chr4B_535073256	3.39573e-08	1.87094e-26	9.58444e-07	0.00978445
TraesCS4B01G264300.1	.	RNA cytidine acetyltransferase	seedling	awn201502	AWN	chr4B_535081740	6.67398e-08	9.97302e-31	1.01043e-06	0.01167
TraesCS5A01G737100LC.1	.	Retrotransposon protein, putative, unclassified	seedling	awn201502	AWN	chr5A_698510016	3.00018e-42	2.20998e-09	4.33192e-08	0.149983
TraesCS5A01G737100LC.1	.	Retrotransposon protein, putative, unclassified	seedling	awn201410	AWN	chr5A_698510016	8.96985e-37	2.20998e-09	6.34256e-08	0.169743
TraesCS4B01G264300.1	.	RNA cytidine acetyltransferase	seedling	awn201405	AWN	chr4B_535081740	7.38612e-08	9.97302e-31	1.08227e-06	0.0174692
TraesCS4B01G274200.1	.	ATP-dependent RNA helicase	seedling	awn201502	AWN	chr4B_535073256	5.88367e-08	9.95464e-29	1.09464e-06	0.00200703
TraesCS2D01G231800.1	.	Protein FLX-like 1	seedling	Spike_length1405105J	SpL	chr2D_298410279	6.6717e-09	3.82112e-26	3.67921e-07	0.235052
TraesCS1B01G303300.1	.	Disease resistance protein (TIR-NBS-LRR class) family	seedling	BLUP.spikeletcompactness	SC	chr1B_524161496	1.75603e-07	1.77342e-71	5.33575e-07	0.143076
TraesCS4B01G272500.1	.	BTB/POZ domain-containing protein	seedling	awn201405	AWN	chr7A_538798812	1.47118e-07	1.00159e-37	1.14898e-06	NA
TraesCS4A01G235700.1	.	Serpin family protein	spike	awn201502	AWN	chr4A_562405229	9.63424e-11	1.66831e-13	1.14934e-06	NA
TraesCS1B01G172200LC.1	.	60S ribosomal protein L13	seedling	Length-2016	GL	chr4D_502708478	4.22684e-07	2.36526e-69	1.16392e-06	0.00263468
TraesCS1B01G172200LC.1	.	60S ribosomal protein L13	seedling	Length-2016	GL	chr4D_502708478	4.22684e-07	2.36526e-69	1.16392e-06	0.00263468
TraesCS1B01G409300.2	.	Photosynthetic NDH subcomplex B 3	seedling	awn201405	AWN	chr1B_636753134	5.28623e-07	6.85268e-87	1.16546e-06	0.00140606
TraesCS4B01G270800.1	.	3-hydroxybenzoate 6-hydroxylase	seedling	awn201405	AWN	chr4B_535051304	2.30594e-08	6.13059e-23	1.16653e-06	0.00061287
TraesCS4B01G270100.1	.	3-hydroxybenzoate 6-hydroxylase 1	seedling	awn201405	AWN	chr4B_552770947	6.83729e-08	4.85834e-29	1.17677e-06	4.98795e-05
TraesCS1B01G248100LC.1	.	Dynein heavy chain 6, axonemal	seedling	spikelet_compactness201502	SC	chr1B_269035684	1.15499e-08	1.97302e-20	1.1828e-06	0.000220228
TraesCS1D01G366100LC.1	.	exportin 1A	seedling	awn201410	AWN	chr1D_356154031	3.95682e-07	4.3949e-63	1.21098e-06	0.00243972
TraesCS5A01G719200LC.1	.	Transposon Ty3-G Gag-Pol polyprotein	seedling	awn201405	AWN	chr5A_690548242	5.31381e-13	5.82031e-11	1.23732e-06	0.00162259
TraesCS2A01G335700.2	.	UBX domain-containing protein, putative	seedling	Area-2016	GA	chr3B_70909313	9.18406e-09	2.20579e-19	1.279e-06	NA
TraesCS4B01G264300.1	.	RNA cytidine acetyltransferase	spike	awn201405	AWN	chr4B_535080896	3.20098e-08	1.14647e-23	1.28176e-06	0.0115177
TraesCS2B01G472600.1	.	Chaperone protein DNAj, putative	spike	Length-2016	GL	chr2B_668569315	1.7017e-07	3.6892e-37	1.31512e-06	0.0231175
TraesCS2B01G472600.1	.	Chaperone protein DNAj, putative	spike	Length-2016	GL	chr2B_668569315	1.7017e-07	3.6892e-37	1.31512e-06	0.0231175
TraesCS3B01G497000.1	.	F-box domain containing protein	spike	awn201502	AWN	chr3B_742171244	2.09316e-07	2.63366e-40	1.33042e-06	0.00215933
TraesCS2B01G581700.3	.	Histone H2A deubiquitinase (DUF3755)	spike	Height201408	PH	chr2B_769072264	1.91595e-07	1.50723e-38	1.3441e-06	0.0344098
TraesCS4B01G264400.1	.	Ribosome biogenesis protein TSR3-like protein	seedling	awn201502	AWN	chr4B_535073256	5.88367e-08	1.87094e-26	1.35536e-06	0.0108836
TraesCS1B01G112100.1	.	NBS-LRR disease resistance protein-like protein	seedling	spikelet_compactness201502	SC	chr1B_189332789	3.56776e-08	1.06927e-23	1.36186e-06	0.00162677
TraesCS4B01G284900.1	.	50S ribosomal protein L32	seedling	1kEC.GH15	GH	chr4B_559942305	2.40244e-08	5.08341e-22	1.36357e-06	4.45747e-06
TraesCS1A01G130700.1	.	DNA polymerase epsilon, catalytic subunit, putative	spike	1kEC.GH15	GH	chr1A_301777101	2.49584e-11	2.72715e-12	1.38395e-06	2.4851e-05
TraesCS5A01G719200LC.1	.	Transposon Ty3-G Gag-Pol polyprotein	seedling	awn201408	AWN	chr5A_690548242	1.01834e-12	5.82031e-11	1.41926e-06	0.00239341
TraesCS1D01G366100LC.1	.	exportin 1A	seedling	awn201408	AWN	chr1D_356154031	4.97053e-07	4.3949e-63	1.46766e-06	0.000815316
TraesCS5A01G719200LC.1	.	Transposon Ty3-G Gag-Pol polyprotein	seedling	awn201502	AWN	chr5A_690548242	1.27966e-12	5.82031e-11	1.49064e-06	0.00135875
TraesCS2A01G492900LC.1	.	Zinc finger, C3HC4 type (RING finger) family protein	seedling	Area-2016	GA	chr2D_416760921	5.97427e-08	1.30716e-25	1.49352e-06	NA
TraesCS2A01G344800.1	.	RAN guanine nucleotide release factor	seedling	Area-2016	GA	chr2D_416760921	5.97427e-08	2.7666e-25	1.54669e-06	NA
TraesCS1B01G411400.1	.	F-box family protein	seedling	awn201502	AWN	chr1B_637826449	3.85978e-07	5.06508e-50	1.55792e-06	1.81875e-07
TraesCS4B01G275000.1	.	Protein kinase	seedling	awn201405	AWN	chr7A_538798812	1.47118e-07	3.18517e-32	1.56706e-06	NA
TraesCS1D01G446400.1	.	Translation initiation factor if-2, putative	seedling	heading_date201502	HD	chr1D_483071688	9.08331e-09	1.55481e-20	1.0223e-06	0.05833
TraesCS4B01G264300.1	.	RNA cytidine acetyltransferase	spike	awn201502	AWN	chr4B_535080896	4.5972e-08	1.14647e-23	1.59054e-06	0.0285506
TraesCS2D01G231800.1	.	Protein FLX-like 1	seedling	spikelet_compactness201405	SC	chr2D_401097631	2.53074e-09	1.90086e-17	1.06318e-06	0.853989
TraesCS2B01G499700LC.1	.	COP9 signalosome complex subunit 8	seedling	Area-2016	GA	chr2B_453225304	7.37586e-07	6.2487e-84	1.60583e-06	0.0194804
TraesCS7D01G491600.1	.	Beta-catenin-like protein 1	spike	1kEC.GH15	GH	chr7D_607042805	8.29386e-12	1.87412e-11	1.67017e-06	NA
TraesCS1D01G366100LC.1	.	exportin 1A	seedling	awn201405	AWN	chr1D_356154031	5.81459e-07	4.3949e-63	1.67576e-06	0.00159927
TraesCS2B01G472500.1	.	Disease resistance protein (NBS-LRR class) family protein	spike	Length-2016	GL	chr2B_668569315	1.7017e-07	1.71301e-32	1.70625e-06	0.0225964
TraesCS2B01G472500.1	.	Disease resistance protein (NBS-LRR class) family protein	spike	Length-2016	GL	chr2B_668569315	1.7017e-07	1.71301e-32	1.70625e-06	0.0225964
TraesCS1B01G051400.1	.	Transposon protein, putative, CACTA, En/Spm sub-class	seedling	1kEC.GH15	GH	chr5A_688762868	2.14488e-08	5.46628e-20	1.77928e-06	NA
TraesCS2A01G527400.1	.	NBS-LRR disease resistance protein-like protein	seedling	BLUP.Area	GA	chr2D_616150304	4.32623e-07	4.65306e-48	1.79924e-06	NA
TraesCS2D01G231800.1	.	Protein FLX-like 1	seedling	spikelet_compactness201405	SC	chr2D_306489574	1.67625e-07	3.26227e-31	1.83524e-06	0.029804
TraesCS1D01G446300.1	.	Palmitoyltransferase ZDHHC3	seedling	heading_date201502	HD	chr1D_483071688	9.08331e-09	1.23568e-17	1.846e-06	NA
TraesCS4B01G267500.1	.	NADH dehydrogenase [ubiquinone] 1 alpha subcomplex subunit 13	seedling	awn201405	AWN	chr7A_538798812	1.47118e-07	1.35525e-29	1.88317e-06	NA
TraesCS2A01G527400.1	.	NBS-LRR disease resistance protein-like protein	seedling	BLUP.Length	GL	chr2D_616150304	4.58854e-07	4.65306e-48	1.88596e-06	NA
TraesCS3B01G323200.1	.	RNA-dependent RNA polymerase	seedling	1kEC.GH15	GH	chr5A_688762868	2.14488e-08	1.24642e-19	1.89644e-06	NA
TraesCS2A01G334500.1	.	ATP-dependent zinc metalloprotease FtsH	seedling	Area-2016	GA	chr3B_70909313	9.18406e-09	1.55581e-17	1.89903e-06	NA
TraesCS1D01G446500.2	.	Elongation factor G	seedling	heading_date201502	HD	chr1D_483071688	9.08331e-09	4.02998e-20	1.10321e-06	0.0882432
TraesCS5A01G542600.2	.	Sugar transporter, putative	seedling	BLUP.awn	AWN	chr5A_698510016	1.79629e-13	8.69209e-11	1.12785e-06	0.607817
TraesCS7B01G502200.1	.	Transmembrane protein 53	seedling	Spike_length1405105J	SpL	chr7B_750605024	3.23344e-07	5.9722e-45	1.56794e-06	0.443959
TraesCS2A01G174200LC.1	.	Fasciclin-like arabinogalactan protein	seedling	BLUP.Area	GA	chr2D_616150304	4.32623e-07	2.22476e-44	2.0066e-06	NA
TraesCS3B01G410200.1	.	Histone H3	spike	1kEC.GH15	GH	chr7D_607042805	8.29386e-12	3.85492e-11	2.02592e-06	NA
TraesCS1D01G445700.1	.	DNA damage-binding protein 1	seedling	heading_date201502	HD	chr1D_483071688	9.08331e-09	3.38566e-17	2.04461e-06	0.036707
TraesCS4A01G251000.1	.	Zinc finger BED domain-containing protein DAYSLEEPER	seedling	awn201502	AWN	chr4A_562378039	1.52871e-09	2.90244e-15	1.60413e-06	0.108358
TraesCS4B01G264300.1	.	RNA cytidine acetyltransferase	seedling	awn201410	AWN	chr4B_535081740	1.88584e-07	9.97302e-31	2.05869e-06	0.0185244
TraesCS3B01G114500LC.1	.	Zinc phosphodiesterase ELAC protein 2	spike	Length-2016	GL	chr2B_668569315	1.7017e-07	1.47895e-29	2.08526e-06	0.00630799
TraesCS3B01G114500LC.1	.	Zinc phosphodiesterase ELAC protein 2	spike	Length-2016	GL	chr2B_668569315	1.7017e-07	1.47895e-29	2.08526e-06	0.00630799
TraesCS2A01G174200LC.1	.	Fasciclin-like arabinogalactan protein	seedling	BLUP.Length	GL	chr2D_616150304	4.58854e-07	2.22476e-44	2.10155e-06	NA
TraesCS2B01G557000.2	.	MICOS complex subunit MIC60	seedling	BLUP.Area	GA	chr2D_616150304	4.32623e-07	6.31687e-43	2.10487e-06	NA
TraesCS5B01G354800.1	.	High mobility group family	spike	1kEC.HW14_I	HW	chr5A_553421604	2.05457e-07	3.30857e-31	2.11602e-06	NA
TraesCS7B01G131100.2	.	Protein sawadee homeodomain-like 2	spike	1kEC.HW15_S	HW	chr3B_677615397	2.82073e-07	6.82147e-35	2.13748e-06	NA
TraesCS2A01G335700.2	.	UBX domain-containing protein, putative	seedling	Width-2016	GW	chr3B_70909313	2.48926e-08	2.20579e-19	2.14601e-06	NA
TraesCS2A01G335700.2	.	UBX domain-containing protein, putative	seedling	Width-2016	GW	chr3B_70909313	2.48926e-08	2.20579e-19	2.14601e-06	NA
TraesCS6A01G185600.1	.	Tetraspanin family protein	spike	1kEC.HW15_S	HW	chr2D_282934206	1.71437e-08	2.89369e-18	2.19907e-06	NA
TraesCS4B01G394000.1	.	pleckstrin homology (PH) domain-containing protein	seedling	1kEC.GH15	GH	chr5A_688762868	2.14488e-08	7.77412e-19	2.19977e-06	NA
TraesCS2B01G557000.2	.	MICOS complex subunit MIC60	seedling	BLUP.Length	GL	chr2D_616150304	4.58854e-07	6.31687e-43	2.20365e-06	NA
TraesCS4B01G274200.1	.	ATP-dependent RNA helicase	seedling	awn201408	AWN	chr4B_535073256	1.68244e-07	9.95464e-29	2.20395e-06	0.0066651
TraesCS4B01G265700.1	.	26S proteasome regulatory subunit	seedling	awn201405	AWN	chr7A_538798812	1.47118e-07	1.31085e-27	2.20726e-06	NA
TraesCS4B01G264300.1	.	RNA cytidine acetyltransferase	seedling	awn201408	AWN	chr4B_535081740	2.10251e-07	9.97302e-31	2.22024e-06	0.0479876
TraesCS2D01G327100LC.1	.	tRNA (guanine-N(7)-)-methyltransferase non-catalytic subunit TRM82	seedling	Spike_length1405105J	SpL	chr2D_322856636	1.69849e-08	3.86519e-18	2.2465e-06	NA
TraesCS7B01G347700LC.1	.	NOP56-like pre RNA processing ribonucleoprotein	seedling	Width-2016	GW	chr4B_82665354	3.26732e-07	8.52724e-39	1.98458e-06	0.0550143
TraesCS4D01G154700.1	.	Erlin-2	spike	1kEC.GH15	GH	chr1D_55669421	2.58121e-08	3.28617e-19	2.25793e-06	NA
TraesCS1B01G153500LC.1	.	Plant disease resistance polyprotein-like protein	seedling	spikelet_compactness201502	SC	chr1B_189332603	1.81688e-08	3.02545e-18	2.27325e-06	0.00307139
TraesCS1B01G411400.1	.	F-box family protein	seedling	awn201405	AWN	chr1B_637826449	6.24521e-07	5.06508e-50	2.29859e-06	1.5634e-07
TraesCS2B01G472400.1	.	Anthocyanin 5-aromatic acyltransferase	spike	Length-2016	GL	chr2B_668569315	1.7017e-07	4.13685e-28	2.33283e-06	0.0236641
TraesCS2B01G472400.1	.	Anthocyanin 5-aromatic acyltransferase	spike	Length-2016	GL	chr2B_668569315	1.7017e-07	4.13685e-28	2.33283e-06	0.0236641
TraesCS4B01G274200.1	.	ATP-dependent RNA helicase	seedling	awn201410	AWN	chr4B_535073256	1.85633e-07	9.95464e-29	2.35543e-06	0.00972383
TraesCS5D01G057900LC.1	.	MALE GAMETOPHYTE DEFECTIVE 2	seedling	BLUP.Area	GA	chr2D_616150304	4.32623e-07	8.4629e-40	2.35826e-06	NA
TraesCS2D01G530200.1	.	Disease resistance protein (NBS-LRR class) family	seedling	BLUP.Area	GA	chr2D_616150304	4.32623e-07	9.09435e-40	2.36113e-06	NA
TraesCS2D01G327100LC.1	.	tRNA (guanine-N(7)-)-methyltransferase non-catalytic subunit TRM82	seedling	spikelet_compactness201405	SC	chr2D_364981237	1.66944e-08	1.04685e-17	2.44202e-06	NA
TraesCS5A01G533500.1	.	basic helix-loop-helix (bHLH) DNA-binding superfamily protein	seedling	awn201408	AWN	chr5A_690546253	1.40048e-10	3.82993e-12	2.45124e-06	0.000128906
TraesCS2B01G560200.1	.	Histidine--tRNA ligase	seedling	BLUP.Area	GA	chr2D_616150304	4.32623e-07	9.39697e-39	2.45874e-06	NA
TraesCS7B01G347700LC.1	.	NOP56-like pre RNA processing ribonucleoprotein	seedling	Width-2016	GW	chr4B_82665354	3.26732e-07	8.52724e-39	1.98458e-06	0.0550143
TraesCS5D01G057900LC.1	.	MALE GAMETOPHYTE DEFECTIVE 2	seedling	BLUP.Length	GL	chr2D_616150304	4.58854e-07	8.4629e-40	2.46679e-06	NA
TraesCS2D01G530200.1	.	Disease resistance protein (NBS-LRR class) family	seedling	BLUP.Length	GL	chr2D_616150304	4.58854e-07	9.09435e-40	2.46978e-06	NA
TraesCS2B01G562300.1	.	Diacylglycerol kinase	seedling	BLUP.Area	GA	chr2D_616150304	4.32623e-07	3.15131e-38	2.51281e-06	NA
TraesCS4B01G268800.1	.	Transcription factor	seedling	awn201405	AWN	chr4B_535050638	2.93794e-09	1.25363e-14	2.56243e-06	0.0053685
TraesCS2B01G560200.1	.	Histidine--tRNA ligase	seedling	BLUP.Length	GL	chr2D_616150304	4.58854e-07	9.39697e-39	2.57108e-06	NA
TraesCS1D01G449200.3	.	V-type proton ATPase subunit C	seedling	heading_date201502	HD	chr1D_492612794	1.57875e-06	1.88608e-118	2.59046e-06	0.00239147
TraesCS4B01G434800LC.2	.	Homeobox-leucine zipper protein ANTHOCYANINLESS 2	seedling	awn201405	AWN	chr4B_527959061	1.40706e-06	3.38075e-97	2.59296e-06	0.0128443
TraesCS2B01G562300.1	.	Diacylglycerol kinase	seedling	BLUP.Length	GL	chr2D_616150304	4.58854e-07	3.15131e-38	2.6272e-06	NA
TraesCS2A01G015000.1	.	Adenine nucleotide alpha hydrolases-like superfamily protein	seedling	1kEC.HW14_S	HW	chr5A_401745916	1.03289e-08	2.12471e-16	2.63947e-06	NA
TraesCS4A01G078700.2	.	MADS box transcription factor	seedling	awn201410	AWN	chr4A_48530097	2.64317e-07	1.84238e-30	2.65124e-06	NA
TraesCS5A01G555400.1	.	Protein FAR1-RELATED SEQUENCE 5	seedling	awn201502	AWN	chr5A_706708012	4.63887e-07	3.73319e-38	2.65731e-06	0.0352469
TraesCS4A01G071000.1	.	integral membrane metal-binding family protein (DUF2296)	spike	awn201502	AWN	chr4A_48530097	3.62495e-09	8.9953e-15	2.66255e-06	NA
TraesCS1D01G448600.1	.	Polyribonucleotide nucleotidyltransferase	seedling	heading_date201502	HD	chr1D_492612794	1.57875e-06	6.74902e-112	2.66471e-06	0.00438666
TraesCS4B01G264400.1	.	Ribosome biogenesis protein TSR3-like protein	seedling	awn201408	AWN	chr4B_535073256	1.68244e-07	1.87094e-26	2.66703e-06	0.0451414
TraesCS1B01G123900.1	.	NADH-quinone oxidoreductase subunit I	seedling	spikelet_compactness201502	SC	chr1B_189332789	3.56776e-08	3.17274e-19	2.67231e-06	0.00074181
TraesCS1D01G434400.1	.	Transducin/WD40 repeat protein	spike	1kEC.HW15_S	HW	chr2D_282934206	1.71437e-08	2.36882e-17	2.67446e-06	NA
TraesCS1D01G446600.1	.	Genome polyprotein	seedling	heading_date201502	HD	chr1D_483071688	9.08331e-09	2.55038e-17	1.98594e-06	0.0638782
TraesCS2D01G327100LC.1	.	tRNA (guanine-N(7)-)-methyltransferase non-catalytic subunit TRM82	seedling	spikelet_compactness201408	SC	chr2D_308978649	2.90085e-07	4.8151e-31	2.72373e-06	0.00145724
TraesCS2D01G225300.2	.	TBC1 domain family member	seedling	spikelet_compactness201405	SC	chr2D_298410279	4.49127e-11	7.39362e-12	2.05563e-06	0.0545232
TraesCS5D01G556800.1	.	Tumor necrosis factor receptor superfamily member 21	spike	1kEC.HW15_S	HW	chr2D_282934206	1.71437e-08	3.45228e-17	2.77452e-06	NA
TraesCS1D01G445800.2	.	ARM repeat superfamily protein	seedling	heading_date201502	HD	chr1D_483071688	9.08331e-09	8.46684e-17	2.25146e-06	0.0584717
TraesCS2D01G231800.1	.	Protein FLX-like 1	seedling	spikelet_compactness201405	SC	chr2D_364981237	1.66944e-08	4.34423e-17	2.80212e-06	0.0134762
TraesCS4B01G264400.1	.	Ribosome biogenesis protein TSR3-like protein	seedling	awn201410	AWN	chr4B_535073256	1.85633e-07	1.87094e-26	2.84434e-06	0.0281876
TraesCS4A01G078700.2	.	MADS box transcription factor	spike	awn201410	AWN	chr4A_48530097	2.64317e-07	2.0123e-29	2.84803e-06	NA
TraesCS5B01G351700.1	.	Serine protease HTRA1	spike	1kEC.HW14_I	HW	chr5A_553421604	2.05457e-07	3.2855e-27	2.84914e-06	NA
TraesCS5A01G719200LC.1	.	Transposon Ty3-G Gag-Pol polyprotein	seedling	awn201410	AWN	chr5A_690548242	2.17196e-11	5.82031e-11	2.85491e-06	0.00131288
TraesCS4B01G275400.1	.	Histone H2B	seedling	awn201410	AWN	chr4B_552843101	1.56478e-06	6.89037e-96	2.87729e-06	0.00556236
TraesCS2A01G336300.1	.	General negative regulator of transcription subunit 4	seedling	Area-2016	GA	chr3B_70909313	9.18406e-09	7.37569e-16	2.88115e-06	NA
TraesCS4B01G083200.1	.	Eukaryotic translation initiation factor 3 subunit B	seedling	Width-2016	GW	chr4B_70252815	6.02724e-07	3.4746e-41	2.89288e-06	0.00144114
TraesCS4B01G083200.1	.	Eukaryotic translation initiation factor 3 subunit B	seedling	Width-2016	GW	chr4B_70252815	6.02724e-07	3.4746e-41	2.89288e-06	0.00144114
TraesCS5A01G533500.1	.	basic helix-loop-helix (bHLH) DNA-binding superfamily protein	seedling	awn201405	AWN	chr5A_690546253	2.46492e-10	3.82993e-12	2.90423e-06	5.81164e-05
TraesCS2A01G335700.2	.	UBX domain-containing protein, putative	seedling	TGW-2016	TGW	chr3B_70909313	4.57089e-08	2.20579e-19	2.96826e-06	NA
TraesCS4B01G274200.1	.	ATP-dependent RNA helicase	seedling	awn201405	AWN	chr7A_538798812	1.47118e-07	2.91532e-24	3.03195e-06	NA
TraesCS3B01G321300.1	.	NBS-LRR-like resistance protein	seedling	Spikelet_N.O.1405105J	SNS	chr3B_520373270	4.56947e-07	1.20446e-34	3.08267e-06	0.00846698
TraesCS2A01G334500.1	.	ATP-dependent zinc metalloprotease FtsH	seedling	Width-2016	GW	chr3B_70909313	2.48926e-08	1.55581e-17	3.08677e-06	NA
TraesCS2A01G334500.1	.	ATP-dependent zinc metalloprotease FtsH	seedling	Width-2016	GW	chr3B_70909313	2.48926e-08	1.55581e-17	3.08677e-06	NA
TraesCS1D01G593300LC.1	.	phospholipase D delta	seedling	heading_date201502	HD	chr1D_493487236	1.1369e-06	7.27153e-60	3.11046e-06	0.00326333
TraesCS1B01G153500LC.1	.	Plant disease resistance polyprotein-like protein	seedling	spikelet_compactness201502	SC	chr1B_268900388	2.10287e-08	4.37534e-17	3.1345e-06	0.00526847
TraesCS4B01G270100.1	.	3-hydroxybenzoate 6-hydroxylase 1	seedling	awn201405	AWN	chr7A_538798812	1.47118e-07	7.55391e-24	3.1697e-06	NA
TraesCS5A01G533500.1	.	basic helix-loop-helix (bHLH) DNA-binding superfamily protein	seedling	awn201502	AWN	chr5A_690546253	3.3407e-10	3.82993e-12	3.18715e-06	5.91453e-05
TraesCS4A01G076500.1	.	F-box protein	spike	awn201502	AWN	chr4A_64150356	2.72887e-09	6.75816e-14	3.19147e-06	0.000807518
TraesCS4B01G265700.1	.	26S proteasome regulatory subunit	spike	awn201405	AWN	chr4B_545874840	6.23343e-08	6.95024e-20	3.23506e-06	9.40586e-06
TraesCS2B01G581700.2	.	Histone H2A deubiquitinase (DUF3755)	seedling	Height201408	PH	chr2B_769072417	4.1104e-07	9.13659e-38	2.46575e-06	0.283909
TraesCS4B01G265700.1	.	26S proteasome regulatory subunit	seedling	awn201410	AWN	chr4B_545447010	5.21115e-07	2.54278e-35	3.2878e-06	9.07371e-05
TraesCS4B01G266000.1	.	Protein FRIGIDA	seedling	awn201405	AWN	chr7A_538798812	1.47118e-07	1.82416e-23	3.3067e-06	NA
TraesCS1B01G194800.1	.	Glutathione S-transferase	seedling	BLUP.spikeletcompactness	SC	chr1B_356603668	3.14075e-07	3.45814e-32	2.68522e-06	0.0689889
TraesCS4B01G267500.1	.	NADH dehydrogenase [ubiquinone] 1 alpha subcomplex subunit 13	spike	awn201405	AWN	chr4B_535080896	3.20098e-08	9.54361e-19	2.75439e-06	0.0728835
TraesCS4D01G184300.5	.	Protein EFR3	spike	1kEC.HW15_S	HW	chr2D_282934206	1.71437e-08	2.1046e-16	3.33471e-06	NA
TraesCS4A01G428900.1	.	V-type proton ATPase subunit e	seedling	1kEC.HW15_S	HW	chr4A_699902472	1.84836e-06	9.03916e-94	3.38848e-06	2.723e-05
TraesCS4A01G091100LC.1	.	NAD(P)H-quinone oxidoreductase subunit 6, chloroplastic	seedling	awn201502	AWN	chr4A_48530097	3.62495e-09	4.88626e-14	3.39132e-06	NA
TraesCS1D01G445500.1	.	Paramyosin	seedling	heading_date201502	HD	chr1D_483071688	9.08331e-09	5.72662e-16	2.78407e-06	0.0738187
TraesCS4B01G264300.1	.	RNA cytidine acetyltransferase	spike	awn201410	AWN	chr4B_535080896	1.48158e-07	1.14647e-23	3.24729e-06	0.0587944
TraesCS7B01G131200.1	.	BolA-like	spike	1kEC.HW15_S	HW	chr3B_677615397	2.82073e-07	2.18731e-27	3.47054e-06	NA
TraesCS1D01G448800.1	.	WAS/WASL-interacting family protein	seedling	heading_date201502	HD	chr1D_492612794	1.57875e-06	4.96527e-73	3.48215e-06	0.00432941
TraesCS4B01G434800LC.2	.	Homeobox-leucine zipper protein ANTHOCYANINLESS 2	seedling	awn201410	AWN	chr4B_527959061	1.9502e-06	3.38075e-97	3.48379e-06	0.0235711
TraesCS4A01G076500.1	.	F-box protein	spike	awn201502	AWN	chr4A_48530097	3.62495e-09	6.75816e-14	3.55945e-06	NA
TraesCS4B01G265400.1	.	N-acetyltransferase 9-like protein	seedling	awn201405	AWN	chr4B_555218453	1.08324e-08	2.52806e-15	3.58648e-06	8.62738e-05
TraesCS2B01G554900.1	.	Anthocyanin 5-aromatic acyltransferase	seedling	BLUP.Area	GA	chr2D_616150304	4.32623e-07	4.86546e-31	3.61368e-06	NA
TraesCS3B01G410300.1	.	Vesicle-associated membrane protein	spike	1kEC.GH15	GH	chr7D_607042805	8.29386e-12	2.96371e-10	3.619e-06	NA
TraesCS2D01G231800.1	.	Protein FLX-like 1	seedling	spikelet_compactness201405	SC	chr2D_322856636	5.07359e-10	3.84381e-12	3.63156e-06	0.00343425
TraesCS4B01G434800LC.2	.	Homeobox-leucine zipper protein ANTHOCYANINLESS 2	seedling	awn201408	AWN	chr4B_527959061	2.08984e-06	3.38075e-97	3.70904e-06	0.00238367
TraesCS4B01G161500.2	.	Vacuolar cation/proton exchanger, putative	spike	spikelet_compactness201405	SC	chr2D_391388735	7.16581e-11	5.25625e-11	3.75296e-06	NA
TraesCS2B01G554900.1	.	Anthocyanin 5-aromatic acyltransferase	seedling	BLUP.Length	GL	chr2D_616150304	4.58854e-07	4.86546e-31	3.76798e-06	NA
TraesCS2B01G558000.1	.	Cystathionine beta-lyase family protein	seedling	BLUP.Area	GA	chr2D_616150304	4.32623e-07	2.30345e-30	3.76852e-06	NA
TraesCS4D01G269400.1	.	3-hydroxybenzoate 6-hydroxylase 1	seedling	awn201405	AWN	chr4B_545149726	6.28151e-08	5.52828e-19	3.77421e-06	5.14522e-05
TraesCS4B01G264300.1	.	RNA cytidine acetyltransferase	spike	awn201408	AWN	chr4B_535080896	1.52592e-07	1.14647e-23	3.30749e-06	0.0551982
TraesCS4B01G267500.1	.	NADH dehydrogenase [ubiquinone] 1 alpha subcomplex subunit 13	spike	awn201502	AWN	chr4B_535080896	4.5972e-08	9.54361e-19	3.3317e-06	0.103582
TraesCS4B01G275400.1	.	Histone H2B	seedling	awn201408	AWN	chr4B_552843101	2.1439e-06	6.89037e-96	3.82458e-06	0.00326475
TraesCS6B01G617200LC.1	.	arginine/serine-rich zinc knuckle-containing protein 33	seedling	Area-2016	GA	chr3B_70909313	9.18406e-09	7.619e-15	3.83185e-06	NA
TraesCS2A01G564500LC.1	.	Transposon protein, putative, Mutator sub-class	seedling	1kEC.HW14_S	HW	chr5A_401745916	1.03289e-08	5.46692e-15	3.8628e-06	NA
TraesCS4B01G264400.1	.	Ribosome biogenesis protein TSR3-like protein	spike	awn201405	AWN	chr4B_535073930	2.51206e-08	1.53717e-16	3.86759e-06	0.0130692
TraesCS2B01G555300.1	.	cytochrome P450, family 702, subfamily A, polypeptide 6	seedling	BLUP.Area	GA	chr2D_616150304	4.32623e-07	7.7127e-30	3.89796e-06	NA
TraesCS2B01G558000.1	.	Cystathionine beta-lyase family protein	seedling	BLUP.Length	GL	chr2D_616150304	4.58854e-07	2.30345e-30	3.92824e-06	NA
TraesCS4B01G434500LC.1	.	Seven transmembrane MLO family protein	seedling	awn201405	AWN	chr4B_527959061	1.40706e-06	2.49577e-56	3.9479e-06	0.0132813
TraesCS4B01G266000.1	.	Protein FRIGIDA	spike	awn201405	AWN	chr4B_545874840	6.23343e-08	1.20263e-18	3.98776e-06	6.58353e-06
TraesCS4B01G265700.1	.	26S proteasome regulatory subunit	seedling	awn201408	AWN	chr4B_545447010	6.7635e-07	2.54278e-35	3.99233e-06	4.66807e-05
TraesCS4D01G154700.1	.	Erlin-2	spike	awn201405	AWN	chr1B_15284528	2.42653e-09	1.33887e-13	3.3964e-06	0.214649
TraesCS2D01G225300.2	.	TBC1 domain family member	seedling	spikelet_compactness201405	SC	chr2D_218352316	1.01452e-09	2.08213e-12	4.02548e-06	NA
TraesCS1D01G584000LC.1	.	Methylenetetrahydrofolate--tRNA-(uracil-5-)-methyltransferase TrmFO	seedling	heading_date201502	HD	chr1D_492612794	1.57875e-06	4.54554e-61	4.03561e-06	0.00292928
TraesCS2B01G555300.1	.	cytochrome P450, family 702, subfamily A, polypeptide 6	seedling	BLUP.Length	GL	chr2D_616150304	4.58854e-07	7.7127e-30	4.06216e-06	NA
TraesCS3A01G223600.1	.	Polypyrimidine tract-binding protein	seedling	Length-2016	GL	chr3A_321112687	8.09762e-07	6.28196e-38	4.09666e-06	NA
TraesCS3A01G223600.1	.	Polypyrimidine tract-binding protein	seedling	Length-2016	GL	chr3A_321112687	8.09762e-07	6.28196e-38	4.09666e-06	NA
TraesCS1B01G245400LC.1	.	histone H2A 8	seedling	awn201405	AWN	chr7A_538798812	1.47118e-07	1.29267e-21	4.12866e-06	NA
TraesCS4A01G163000.1	.	Ubiquitin carboxyl-terminal hydrolase, putative	spike	Area-2016	GA	chr4A_207387790	6.8507e-07	9.75212e-35	4.14086e-06	0.000597139
TraesCS7B01G184100.1	.	HSP20-like chaperones superfamily protein isoform 3	spike	1kEC.HW15_S	HW	chr3B_677615397	2.82073e-07	2.62406e-25	4.14652e-06	NA
TraesCS4B01G270800.1	.	3-hydroxybenzoate 6-hydroxylase	seedling	awn201405	AWN	chr7A_538798812	1.47118e-07	1.55545e-21	4.17165e-06	NA
TraesCS5A01G737100LC.1	.	Retrotransposon protein, putative, unclassified	seedling	awn201502	AWN	chr5A_706662143	9.40172e-07	1.43346e-40	4.17517e-06	0.00964926
TraesCS2D01G598200.1	.	C2 calcium/lipid-binding and GRAM domain protein	spike	1kEC.HW14_S	HW	chr2A_774570834	4.31852e-07	9.14499e-29	4.18623e-06	NA
TraesCS2A01G334500.1	.	ATP-dependent zinc metalloprotease FtsH	seedling	TGW-2016	TGW	chr3B_70909313	4.57089e-08	1.55581e-17	4.1882e-06	NA
TraesCS5A01G737100LC.1	.	Retrotransposon protein, putative, unclassified	seedling	BLUP.awn	AWN	chr5A_698510016	1.79629e-13	2.20998e-09	3.43911e-06	0.898711
TraesCS2A01G474900LC.1	.	Albino or Glassy Yellow 1	seedling	Area-2016	GA	chr3B_70909313	9.18406e-09	1.62444e-14	4.2288e-06	NA
TraesCS6A01G205700.1	.	MutL DNA mismatch repair protein	spike	1kEC.HW15_S	HW	chr2D_282934206	1.71437e-08	1.86411e-15	4.24036e-06	NA
TraesCS4A01G278200LC.1	.	ATP-dependent DNA helicase PIF1	seedling	BLUP.awn	AWN	chr4A_558217008	1.07719e-06	8.14466e-48	3.77487e-06	0.209138
TraesCS4A01G251000.1	.	Zinc finger BED domain-containing protein DAYSLEEPER	seedling	awn201410	AWN	chr4A_562378039	1.20453e-08	2.90244e-15	3.82031e-06	0.0709027
TraesCSU01G136600.1	.	F-box protein	spike	Spikelet_N.O.1405105J	SNS	chr3B_520611452	6.26618e-07	9.77673e-33	4.2846e-06	0.02033
TraesCS4D01G038500.1	.	Beta-glucosidase	spike	spikelet_compactness201405	SC	chr2D_391388735	7.16581e-11	8.88455e-11	4.28947e-06	NA
TraesCS4A01G163000.1	.	Ubiquitin carboxyl-terminal hydrolase, putative	spike	TGW-2016	TGW	chr4A_207387790	7.22093e-07	9.75212e-35	4.30616e-06	0.000899319
TraesCSU01G016900LC.1	.	Cystathionine beta-lyase family protein	seedling	BLUP.Area	GA	chr2D_616150304	4.32623e-07	3.66232e-28	4.3742e-06	NA
TraesCS6B01G481400LC.1	.	Set1 complex component ash2	seedling	1kEC.GH15	GH	chr1B_635918068	1.42402e-09	1.84188e-12	4.40532e-06	8.03862e-05
TraesCS2B01G559300.1	.	N-alpha-acetyltransferase	seedling	BLUP.Area	GA	chr2D_616150304	4.32623e-07	4.75035e-28	4.41022e-06	NA
TraesCS4A01G235700.1	.	Serpin family protein	spike	awn201408	AWN	chr4A_562405229	4.49482e-09	1.66831e-13	4.4355e-06	NA
TraesCS5A01G555400.1	.	Protein FAR1-RELATED SEQUENCE 5	seedling	awn201405	AWN	chr5A_698509819	2.04208e-13	4.14832e-09	4.43959e-06	0.00228209
TraesCS6B01G404500.1	.	RNA binding	seedling	awn201408	AWN	chr6B_680084559	1.72288e-06	4.28609e-59	4.47772e-06	0.0266635
TraesCS4B01G267500.1	.	NADH dehydrogenase [ubiquinone] 1 alpha subcomplex subunit 13	seedling	awn201410	AWN	chr4B_535049948	5.67588e-07	1.68785e-30	4.52939e-06	0.00791768
TraesCS2A01G336300.1	.	General negative regulator of transcription subunit 4	seedling	Width-2016	GW	chr3B_70909313	2.48926e-08	7.37569e-16	4.53383e-06	NA
TraesCS2A01G336300.1	.	General negative regulator of transcription subunit 4	seedling	Width-2016	GW	chr3B_70909313	2.48926e-08	7.37569e-16	4.53383e-06	NA
TraesCSU01G016900LC.1	.	Cystathionine beta-lyase family protein	seedling	BLUP.Length	GL	chr2D_616150304	4.58854e-07	3.66232e-28	4.55466e-06	NA
TraesCS4A01G397400LC.1	.	F-box and associated interaction domains-containing protein	spike	awn201502	AWN	chr4A_562404203	3.81192e-10	1.74602e-11	4.58504e-06	NA
TraesCS2B01G559300.1	.	N-alpha-acetyltransferase	seedling	BLUP.Length	GL	chr2D_616150304	4.58854e-07	4.75035e-28	4.5919e-06	NA
TraesCS4B01G448000LC.1	.	Adenylosuccinate synthetase	seedling	awn201405	AWN	chr7A_538798812	1.47118e-07	8.45748e-21	4.6004e-06	NA
TraesCS1D01G451900.1	.	UDP-glucose-4-epimerase	seedling	heading_date201502	HD	chr1D_484552678	1.09432e-06	6.07988e-46	4.01002e-06	0.066152
TraesCS5A01G563100LC.1	.	terpene synthase 1	seedling	awn201405	AWN	chr7A_538798812	1.47118e-07	9.64622e-21	4.63659e-06	NA
TraesCS4B01G447500LC.1	.	1-acyl-sn-glycerol-3-phosphate acyltransferase	seedling	awn201405	AWN	chr4B_535050638	2.93794e-09	6.11973e-13	4.66964e-06	0.00271842
TraesCS1B01G090400.1	.	Metal tolerance protein	seedling	spikelet_compactness201502	SC	chr1B_189332603	1.81688e-08	3.47965e-15	4.67948e-06	0.00389821
TraesCSU01G030400.1	.	2-oxoglutarate (2OG) and Fe(II)-dependent oxygenase superfamily protein, putative	seedling	1kEC.GH15	GH	chr5A_688762868	2.14488e-08	2.06096e-15	4.74438e-06	NA
TraesCS1D01G448700.1	.	Helicase/SANT-associated, DNA-binding protein, putative	seedling	heading_date201502	HD	chr1D_492612794	1.57875e-06	2.40242e-51	4.77175e-06	0.00451387
TraesCS4D01G268800LC.1	.	WD repeat-containing protein 81	seedling	awn201408	AWN	chr5A_690960089	1.84741e-07	1.69917e-21	4.80087e-06	0.00472587
TraesCS4B01G264300.1	.	RNA cytidine acetyltransferase	seedling	awn201405	AWN	chr7A_538798812	1.47118e-07	1.82314e-20	4.8183e-06	NA
TraesCS7B01G486500.1	.	Photosystem II stability/assembly factor HCF136	seedling	Spike_length1405105J	SpL	chr7B_742465248	1.83562e-06	1.18854e-57	4.83235e-06	0.00306505
TraesCS1B01G092200.1	.	Beta-carotene isomerase d27, chloroplastic	seedling	spikelet_compactness201502	SC	chr1B_268900388	2.10287e-08	7.95389e-16	4.22849e-06	0.154426
TraesCS2A01G237500.2	.	Ankyrin repeat-containing protein	seedling	awn201502	AWN	chr2A_319045718	2.11104e-06	9.07296e-66	4.86471e-06	0.000189825
TraesCS1B01G194800.1	.	Glutathione S-transferase	seedling	BLUP.spikeletcompactness	SC	chr1B_524154005	4.5934e-07	4.39042e-29	4.2746e-06	0.166462
TraesCS3B01G122900LC.1	.	Vacuolar fusion MON1 A	seedling	awn201502	AWN	chr3B_66601645	8.39059e-07	4.41302e-34	4.96519e-06	1.32179e-07
TraesCS4B01G264400.1	.	Ribosome biogenesis protein TSR3-like protein	seedling	awn201405	AWN	chr7A_538798812	1.47118e-07	3.09253e-20	4.97777e-06	NA
TraesCS6A01G119700.2	.	Polyubiquitin	seedling	1kEC.HW14_I	HW	chr6A_143376666	6.01979e-08	2.36014e-17	4.99626e-06	NA
TraesCS5B01G597500LC.1	.	Pol polyprotein	seedling	spikelet_compactness201502	SC	chr1B_189332603	1.81688e-08	6.05952e-15	4.99881e-06	0.00200369
TraesCS1B01G194400.1	.	Glutathione S-transferase	seedling	BLUP.spikeletcompactness	SC	chr1B_524154005	4.5934e-07	4.65224e-29	4.28191e-06	0.165013
TraesCS1B01G113800.1	.	Glutathione S-transferase	seedling	spikelet_compactness201502	SC	chr1B_269035520	7.90359e-09	4.98993e-14	4.63363e-06	0.0901691
TraesCS2D01G142100LC.1	.	F-box family protein	seedling	1kEC.GH15	GH	chr2D_76766592	2.62669e-06	2.69681e-81	5.06668e-06	NA
TraesCS1D01G436800.1	.	Protein phosphatase 2C family protein	seedling	heading_date201502	HD	chr1D_492643550	2.96617e-06	2.63102e-97	5.09387e-06	0.00348623
TraesCS4B01G266300.2	.	Mediator of RNA polymerase II transcription subunit 28	seedling	awn201405	AWN	chr7A_538798812	1.47118e-07	4.98149e-20	5.12885e-06	NA
TraesCS4A01G120700.1	.	Seed maturation protein PM36, putative, expressed	seedling	BLUP.awn	AWN	chr4A_558217008	1.07719e-06	2.64478e-39	4.84862e-06	0.202261
TraesCS2D01G225300.2	.	TBC1 domain family member	seedling	spikelet_compactness201405	SC	chr2D_401097631	2.53074e-09	1.12451e-12	4.91399e-06	0.623246
TraesCS4B01G070600.1	.	Mitochondrial import receptor subunit TOM6-like protein	spike	Width-2016	GW	chr4B_69934368	2.00695e-06	1.08236e-59	5.05248e-06	0.967348
TraesCS2B01G549400.1	.	3-oxoacyl-[acyl-carrier-protein] synthase 3	seedling	BLUP.Area	GA	chr2D_616150304	4.32623e-07	5.10871e-26	5.16531e-06	NA
TraesCS7B01G008300.1	.	Thiopurine S-methyltransferase, putative	seedling	BLUP.SpikeletN.O.	SNS	chr7D_63946289	2.50661e-06	6.26682e-74	5.17852e-06	NA
TraesCS4B01G264400.1	.	Ribosome biogenesis protein TSR3-like protein	spike	awn201502	AWN	chr4B_535073930	4.60183e-08	1.53717e-16	5.18223e-06	0.0275921
TraesCS2B01G558100.1	.	Disease resistance protein (NBS-LRR class) family	seedling	BLUP.Area	GA	chr2D_616150304	4.32623e-07	5.79136e-26	5.18878e-06	NA
TraesCS4B01G434500LC.1	.	Seven transmembrane MLO family protein	seedling	awn201410	AWN	chr4B_527959061	1.9502e-06	2.49577e-56	5.19651e-06	0.0240618
TraesCS4B01G070600.1	.	Mitochondrial import receptor subunit TOM6-like protein	spike	Width-2016	GW	chr4B_69934368	2.00695e-06	1.08236e-59	5.05248e-06	0.967348
TraesCS3A01G151100.1	.	Peptidyl-prolyl cis-trans isomerase	seedling	Length-2016	GL	chr3A_321112687	8.09762e-07	1.45235e-32	5.21357e-06	NA
TraesCS3A01G151100.1	.	Peptidyl-prolyl cis-trans isomerase	seedling	Length-2016	GL	chr3A_321112687	8.09762e-07	1.45235e-32	5.21357e-06	NA
TraesCS7A01G254200.1	.	Pyridoxamine 5'-phosphate oxidase-related, FMN-binding	seedling	1kEC.HW14_S	HW	chr7A_200610298	5.7335e-07	2.10822e-28	5.22378e-06	NA
TraesCS6B01G734300LC.1	.	protein kinase family protein	seedling	awn201408	AWN	chr6B_680084421	2.54322e-06	7.89423e-74	5.24987e-06	0.0120771
TraesCS3B01G140900.2	.	Transmembrane protein 19	seedling	Length-2016	GL	chr3B_132630993	8.7073e-07	6.49992e-34	5.14437e-06	0.0989243
TraesCS1D01G451900.1	.	UDP-glucose-4-epimerase	seedling	heading_date201502	HD	chr1D_492611421	1.57875e-06	8.19281e-47	5.27546e-06	0.00128082
TraesCS7A01G003900.1	.	Acyl-coenzyme A oxidase	seedling	BLUP.headingdate	HD	chr7A_1980183	1.46949e-06	2.99503e-44	5.3162e-06	0.0468026
TraesCS4B01G275000.1	.	Protein kinase	seedling	awn201410	AWN	chr4B_552843101	1.56478e-06	5.54647e-46	5.34562e-06	0.0067797
TraesCS2B01G549400.1	.	3-oxoacyl-[acyl-carrier-protein] synthase 3	seedling	BLUP.Length	GL	chr2D_616150304	4.58854e-07	5.10871e-26	5.37204e-06	NA
TraesCS2B01G558100.1	.	Disease resistance protein (NBS-LRR class) family	seedling	BLUP.Length	GL	chr2D_616150304	4.58854e-07	5.79136e-26	5.39627e-06	NA
TraesCS3B01G140900.2	.	Transmembrane protein 19	seedling	Length-2016	GL	chr3B_132630993	8.7073e-07	6.49992e-34	5.14437e-06	0.0989243
TraesCS3B01G321200.1	.	Interferon-induced GTP-binding protein Mx2	seedling	Spikelet_N.O.1405105J	SNS	chr3B_521699330	4.45749e-07	1.07776e-25	5.41436e-06	0.00879536
TraesCS5D01G549100.1	.	Cyclin-D1-binding protein 1-like protein	seedling	BLUP.Length	GL	chr1D_484108163	1.26047e-07	4.55771e-19	5.44489e-06	NA
TraesCS3B01G442000.1	.	Membrane-associated 30 kDa protein, chloroplastic	seedling	heading_date201502	HD	chr3B_700040046	1.34953e-06	4.29979e-41	5.44821e-06	0.00134856
TraesCSU01G235800LC.1	.	purin 7	seedling	awn201408	AWN	chr7D_630527336	6.59928e-07	3.14801e-29	5.45522e-06	NA
TraesCS4B01G434600LC.1	.	V-type proton ATPase subunit a	seedling	awn201405	AWN	chr4B_527958967	1.1895e-06	6.24999e-38	5.50145e-06	0.000381457
TraesCS4B01G434500LC.1	.	Seven transmembrane MLO family protein	seedling	awn201408	AWN	chr4B_527959061	2.08984e-06	2.49577e-56	5.50883e-06	0.00235584
TraesCS7B01G482300.1	.	NBS-LRR disease resistance protein	seedling	heading_date201502	HD	chr7B_740041025	2.3942e-06	2.10375e-64	5.51566e-06	0.00182757
TraesCS4B01G112700.1	.	Transcription factor, putative	seedling	1kEC.HW14_S	HW	chr4B_115529695	1.12855e-07	1.33056e-18	5.53178e-06	NA
TraesCS7B01G199100.1	.	Cytochrome b561	spike	1kEC.GH15	GH	chr7B_300085115	7.90867e-07	5.4677e-31	5.58016e-06	NA
TraesCS4B01G454500LC.1	.	Endo-1,3-1,4-beta-glycanase ExsH	seedling	awn201405	AWN	chr4B_552844030	1.47927e-07	1.75417e-19	5.58095e-06	0.000793247
TraesCS3B01G497000.1	.	F-box domain containing protein	spike	awn201408	AWN	chr3B_742171244	1.36379e-06	2.63366e-40	5.63327e-06	0.006759
TraesCS5A01G555400.1	.	Protein FAR1-RELATED SEQUENCE 5	seedling	awn201408	AWN	chr5A_706708012	1.24241e-06	3.73319e-38	5.64287e-06	0.0144929
TraesCS3B01G122900LC.1	.	Vacuolar fusion MON1 A	seedling	awn201408	AWN	chr3B_66601645	9.98927e-07	4.41302e-34	5.65292e-06	7.8631e-09
TraesCS2B01G712600LC.1	.	Integration host factor subunit beta	spike	Length-2016	GL	chr2B_668569366	1.7017e-07	6.32604e-20	5.65887e-06	0.0317771
TraesCS2B01G712600LC.1	.	Integration host factor subunit beta	spike	Length-2016	GL	chr2B_668569366	1.7017e-07	6.32604e-20	5.65887e-06	0.0317771
TraesCS3A01G202600.2	.	RWD domain-containing protein 1	seedling	Length-2016	GL	chr3A_321112687	8.09762e-07	6.00195e-31	5.68917e-06	NA
TraesCS3A01G202600.2	.	RWD domain-containing protein 1	seedling	Length-2016	GL	chr3A_321112687	8.09762e-07	6.00195e-31	5.68917e-06	NA
TraesCS4B01G447400LC.1	.	Basic-leucine zipper (bZIP) transcription factor family protein	seedling	awn201405	AWN	chr4B_535081421	5.09291e-08	2.64997e-16	5.73843e-06	0.00427279
TraesCS1B01G303600.1	.	F-box family protein	seedling	BLUP.spikeletcompactness	SC	chr1B_524161496	1.75603e-07	1.00611e-20	5.15417e-06	0.175955
TraesCS7B01G131200.1	.	BolA-like	seedling	1kEC.HW15_S	HW	chr7B_96810501	3.76472e-11	4.67902e-10	5.77506e-06	NA
TraesCS2D01G707500LC.1	.	C2 calcium/lipid-binding and GRAM domain protein	seedling	ratio1	GR	chr2D_640214339	1.43472e-06	2.90691e-44	5.21309e-06	0.237826
TraesCS5D01G549100.1	.	Cyclin-D1-binding protein 1-like protein	seedling	BLUP.Area	GA	chr1D_484108163	1.4116e-07	4.55771e-19	5.79837e-06	NA
TraesCS7B01G008300.1	.	Thiopurine S-methyltransferase, putative	seedling	Spikelet_N.O.1408107B	SNS	chr7D_63946289	2.85217e-06	6.26682e-74	5.80228e-06	NA
TraesCS6B01G404500.1	.	RNA binding	spike	awn201408	AWN	chr6B_680084493	1.27593e-06	9.84898e-38	5.84978e-06	0.0097808
TraesCS2D01G231800.1	.	Protein FLX-like 1	seedling	spikelet_compactness201408	SC	chr2D_306489574	7.40106e-07	3.26227e-31	5.25294e-06	0.0994578
TraesCS1B01G408600.1	.	Serine/threonine protein phosphatase 2A regulatory subunit B	spike	awn201408	AWN	chr1B_636263258	2.29481e-06	1.77305e-57	5.85476e-06	0.0387109
TraesCS6B01G617200LC.1	.	arginine/serine-rich zinc knuckle-containing protein 33	seedling	Width-2016	GW	chr3B_70909313	2.48926e-08	7.619e-15	5.90146e-06	NA
TraesCS6B01G617200LC.1	.	arginine/serine-rich zinc knuckle-containing protein 33	seedling	Width-2016	GW	chr3B_70909313	2.48926e-08	7.619e-15	5.90146e-06	NA
TraesCSU01G452200LC.1	.	Chaperone protein HscA homolog	seedling	1kEC.GH15	GH	chr3D_489159108	1.29858e-08	6.86024e-14	5.92384e-06	NA
TraesCS4A01G057200.1	.	ATP-dependent RNA helicase	spike	awn201410	AWN	chr4A_48530097	2.64317e-07	1.83887e-21	5.97895e-06	NA
TraesCS2B01G550000.1	.	Cullin family protein	seedling	BLUP.Area	GA	chr2D_616150304	4.32623e-07	2.76295e-24	6.01791e-06	NA
TraesCS2A01G336300.1	.	General negative regulator of transcription subunit 4	seedling	TGW-2016	TGW	chr3B_70909313	4.57089e-08	7.37569e-16	6.0317e-06	NA
TraesCS4B01G026200.1	.	WD40 repeat-like protein	seedling	heading_date201410	HD	chr4B_19751810	1.6507e-06	1.01068e-42	6.0867e-06	3.71826e-05
TraesCS3B01G320000.1	.	F-box protein	spike	Spikelet_N.O.1405105J	SNS	chr3B_520611452	6.26618e-07	7.87491e-29	5.39926e-06	0.147975
TraesCS4B01G447400LC.1	.	Basic-leucine zipper (bZIP) transcription factor family protein	seedling	awn201502	AWN	chr4B_535081421	5.75839e-08	2.64997e-16	6.09262e-06	0.00347751
TraesCS6A01G008400LC.1	.	Retrovirus-related Pol polyprotein from transposon TNT 1-94	seedling	BLUP.Length	GL	chr3B_510001703	1.18407e-06	3.59876e-35	6.11867e-06	0.000237602
TraesCS2D01G327100LC.1	.	tRNA (guanine-N(7)-)-methyltransferase non-catalytic subunit TRM82	seedling	Spike_length1405105J	SpL	chr2D_308978649	9.11558e-07	4.8151e-31	6.16326e-06	0.0424721
TraesCS5D01G540800.1	.	Cinnamoyl-CoA reductase 4	seedling	Height201405	PH	chr5D_550511397	3.91602e-07	4.81393e-24	5.774e-06	0.0998377
TraesCS1B01G441700.1	.	transmembrane protein	seedling	awn201502	AWN	chr1B_662556239	1.90457e-06	3.35153e-46	6.2356e-06	0.0223862
TraesCS4A01G278400LC.1	.	ATP synthase subunit alpha	seedling	BLUP.awn	AWN	chr4A_558217008	1.07719e-06	7.69038e-35	5.78007e-06	0.166309
TraesCS2B01G550000.1	.	Cullin family protein	seedling	BLUP.Length	GL	chr2D_616150304	4.58854e-07	2.76295e-24	6.25205e-06	NA
TraesCS3B01G493600LC.1	.	RNA binding protein	spike	Spikelet_N.O.1405105J	SNS	chr3B_520611452	6.26618e-07	1.15622e-27	5.85021e-06	0.122898
TraesCS5A01G279500.1	.	Peptidylprolyl isomerase	spike	1kEC.HW15_S	HW	chr2D_344562210	1.8316e-07	1.73233e-19	6.29283e-06	NA
TraesCS2D01G587900.1	.	rRNA N-glycosidase	seedling	ratio1	GR	chr2D_640214339	1.43472e-06	3.86072e-38	6.3101e-06	0.015224
TraesCSU01G136600.1	.	F-box protein	seedling	Spikelet_N.O.1405105J	SNS	chr3B_514005871	4.41236e-06	3.83526e-154	6.08802e-06	0.405426
TraesCS1B01G459100.1	.	ROP guanine nucleotide exchange factor 5	seedling	heading_date201502	HD	chr1D_483071688	9.08331e-09	3.01358e-13	6.35813e-06	NA
TraesCS2D01G231800.1	.	Protein FLX-like 1	seedling	Spike_length1405105J	SpL	chr2D_401097631	9.37802e-08	1.90086e-17	6.16368e-06	0.768443
TraesCS1D01G439000.1	.	dihydroflavonol 4-reductase/flavanone protein	seedling	heading_date201502	HD	chr1D_492643550	2.96617e-06	5.58677e-68	6.37375e-06	0.00399737
TraesCS1A01G159700.1	.	L-type lectin-domain containing receptor kinase VIII.2	spike	1kEC.GH15	GH	chr1A_301777101	2.49584e-11	8.97526e-10	6.38586e-06	0.000112837
TraesCS4D01G347500.1	.	Post-GPI attachment to proteins factor 3	seedling	Length-2016	GL	chr4D_501458628	2.86874e-06	5.45637e-65	6.40435e-06	0.0116681
TraesCS4D01G347500.1	.	Post-GPI attachment to proteins factor 3	seedling	Length-2016	GL	chr4D_501458628	2.86874e-06	5.45637e-65	6.40435e-06	0.0116681
TraesCS3B01G319700.1	.	F-box protein	seedling	Spikelet_N.O.1405105J	SNS	chr3B_514005871	4.41236e-06	1.98106e-142	6.24853e-06	0.375298
TraesCS2A01G474900LC.1	.	Albino or Glassy Yellow 1	seedling	Width-2016	GW	chr3B_70909313	2.48926e-08	1.62444e-14	6.46531e-06	NA
TraesCS2A01G474900LC.1	.	Albino or Glassy Yellow 1	seedling	Width-2016	GW	chr3B_70909313	2.48926e-08	1.62444e-14	6.46531e-06	NA
TraesCS4B01G267500.1	.	NADH dehydrogenase [ubiquinone] 1 alpha subcomplex subunit 13	spike	awn201410	AWN	chr4B_535080896	1.48158e-07	9.54361e-19	6.26984e-06	0.232953
TraesCS4B01G408400LC.1	.	Nematode resistance protein-like HSPRO2	seedling	1kEC.GH15	GH	chr3D_489159108	1.29858e-08	1.39071e-13	6.53745e-06	NA
TraesCS2B01G559200.1	.	Small nuclear ribonucleoprotein family protein	seedling	BLUP.Area	GA	chr2D_616150304	4.32623e-07	1.99714e-23	6.53795e-06	NA
TraesCS3B01G319800.1	.	F-box protein family-like	seedling	Spikelet_N.O.1405105J	SNS	chr3B_514005871	4.41236e-06	1.52024e-136	6.34124e-06	0.364597
TraesCS5B01G018700.2	.	Cysteine synthase	spike	1kEC.HW15_S	HW	chr2D_282934206	1.71437e-08	6.17896e-14	6.54818e-06	NA
TraesCS4B01G267500.1	.	NADH dehydrogenase [ubiquinone] 1 alpha subcomplex subunit 13	spike	awn201408	AWN	chr4B_535080896	1.52592e-07	9.54361e-19	6.37308e-06	0.117747
TraesCS2D01G231800.1	.	Protein FLX-like 1	seedling	Spike_length1405105J	SpL	chr2D_306489574	1.03661e-06	3.26227e-31	6.70353e-06	0.0490449
TraesCS2B01G559200.1	.	Small nuclear ribonucleoprotein family protein	seedling	BLUP.Length	GL	chr2D_616150304	4.58854e-07	1.99714e-23	6.78841e-06	NA
TraesCS3B01G319900.1	.	F-box protein family-like	seedling	Spikelet_N.O.1405105J	SNS	chr3B_514005871	4.41236e-06	3.03991e-132	6.41508e-06	0.768199
TraesCS2B01G550200.1	.	Major allergen Bet v 1	seedling	BLUP.Area	GA	chr2D_616150304	4.32623e-07	5.29869e-23	6.82404e-06	NA
TraesCS5A01G555400.1	.	Protein FAR1-RELATED SEQUENCE 5	seedling	awn201405	AWN	chr5A_706708012	1.48617e-06	3.73319e-38	6.4815e-06	0.0500462
TraesCS4A01G235700.1	.	Serpin family protein	spike	awn201405	AWN	chr4A_562405229	1.39293e-08	1.66831e-13	6.90008e-06	NA
TraesCS4B01G275000.1	.	Protein kinase	seedling	awn201408	AWN	chr4B_552843101	2.1439e-06	5.54647e-46	6.90152e-06	0.00241015
TraesCS3B01G122900LC.1	.	Vacuolar fusion MON1 A	seedling	awn201410	AWN	chr3B_66601645	1.30476e-06	4.41302e-34	6.90226e-06	7.23226e-08
TraesCS3B01G048500LC.1	.	Small multi-drug export protein	seedling	Area-2016	GA	chr2D_416760921	5.97427e-08	8.48844e-16	6.95251e-06	NA
TraesCS3B01G320200.1	.	Malic enzyme	spike	Spikelet_N.O.1405105J	SNS	chr3B_520611452	6.26618e-07	3.63432e-26	6.54413e-06	0.0957719
TraesCS5A01G555400.1	.	Protein FAR1-RELATED SEQUENCE 5	seedling	awn201502	AWN	chr5A_698509819	3.22447e-12	4.14832e-09	7.02724e-06	0.00203212
TraesCS2B01G550200.1	.	Major allergen Bet v 1	seedling	BLUP.Length	GL	chr2D_616150304	4.58854e-07	5.29869e-23	7.08336e-06	NA
TraesCS4B01G434600LC.1	.	V-type proton ATPase subunit a	seedling	awn201410	AWN	chr4B_527958967	1.66717e-06	6.24999e-38	7.1417e-06	0.00201466
TraesCS3A01G143600.1	.	CsAtPR5, putative, expressed	spike	1kEC.HW15_S	HW	chr2D_282934206	1.71437e-08	1.17262e-13	7.14318e-06	NA
TraesCS1D01G434400.1	.	Transducin/WD40 repeat protein	spike	1kEC.HW15_S	HW	chr3B_677615397	2.82073e-07	2.32984e-20	7.14996e-06	NA
TraesCS1D01G437700.1	.	Tryptophan synthase alpha chain	seedling	heading_date201502	HD	chr1D_492643550	2.96617e-06	1.03654e-58	7.15201e-06	0.0101912
TraesCS2A01G237500.1	.	Ankyrin repeat-containing protein	seedling	awn201502	AWN	chr2A_319045718	2.11104e-06	4.9317e-44	7.15452e-06	0.00253938
TraesCS5B01G352900.1	.	Bromodomain-containing protein	spike	1kEC.HW14_I	HW	chr5A_553421604	2.05457e-07	4.7627e-19	7.17525e-06	NA
TraesCS4A01G278500LC.1	.	trimethylguanosine synthase (DUF707)	seedling	BLUP.awn	AWN	chr4A_558217008	1.07719e-06	5.07904e-32	6.60734e-06	0.268929
TraesCS5A01G555400.1	.	Protein FAR1-RELATED SEQUENCE 5	seedling	awn201408	AWN	chr5A_698509819	4.04642e-12	4.14832e-09	7.31729e-06	0.00249729
TraesCS4B01G268400.1	.	Cell division cycle protein 48-like protein	seedling	awn201405	AWN	chr7A_538798812	1.47118e-07	8.85131e-18	7.35616e-06	NA
TraesCS7B01G008200.1	.	Alpha/beta-hydrolase superfamily protein	seedling	BLUP.SpikeletN.O.	SNS	chr7D_63946289	2.50661e-06	7.47777e-49	7.35967e-06	NA
TraesCS4A01G077600.1	.	Coatomer subunit gamma	spike	awn201502	AWN	chr4A_48530097	3.62495e-09	5.39888e-12	7.3623e-06	NA
TraesCS2B01G549500.1	.	Glutamyl-tRNA(Gln) amidotransferase subunit A	seedling	BLUP.Area	GA	chr2D_616150304	4.32623e-07	3.34882e-22	7.42727e-06	NA
TraesCS5A01G279900.1	.	NAD(P)-binding Rossmann-fold superfamily protein	spike	Area-2016	GA	chr4A_207387790	6.8507e-07	2.7487e-25	7.45696e-06	0.00107151
TraesCS4B01G434600LC.1	.	V-type proton ATPase subunit a	seedling	awn201408	AWN	chr4B_527958967	1.78936e-06	6.24999e-38	7.54458e-06	0.000113059
TraesCS2A01G318100.1	.	Pentatricopeptide repeat-containing protein	spike	1kEC.GH15	GH	chr2A_524540425	7.51643e-07	6.64311e-26	7.55305e-06	1.80643e-05
TraesCS5B01G167400.5	.	GBF-interacting protein 1, putative isoform 1	spike	Area-2016	GA	chr3A_23829202	1.54067e-09	2.58519e-11	7.58146e-06	0.00736573
TraesCS1D01G440100.2	.	E3 ubiquitin-protein ligase MARCH6	seedling	heading_date201502	HD	chr1D_492643550	2.96617e-06	9.96078e-55	7.60093e-06	0.0017464
TraesCS5B01G316500.1	.	2-keto-3-deoxy-L-rhamnonate aldolase	spike	1kEC.GH15	GH	chr1A_301777101	2.49584e-11	1.60113e-09	7.6159e-06	0.000116224
TraesCS4B01G265700.1	.	26S proteasome regulatory subunit	seedling	awn201502	AWN	chr4B_545447010	1.60442e-06	2.54278e-35	7.65481e-06	0.000104234
TraesCS1D01G438000.3	.	Structural maintenance of chromosomes protein	seedling	heading_date201502	HD	chr1D_492643550	2.96617e-06	2.8503e-54	7.6583e-06	0.0052631
TraesCS5A01G555400.1	.	Protein FAR1-RELATED SEQUENCE 5	seedling	awn201410	AWN	chr5A_698509819	5.22431e-12	4.14832e-09	7.66221e-06	0.00572021
TraesCS2D01G576600.1	.	receptor kinase 1	seedling	ratio1	GR	chr2D_640214339	1.43472e-06	4.13898e-36	6.81108e-06	0.140941
TraesCS2D01G327100LC.1	.	tRNA (guanine-N(7)-)-methyltransferase non-catalytic subunit TRM82	seedling	Spike_length1405105J	SpL	chr2D_252140855	1.35334e-06	2.5946e-32	7.70318e-06	NA
TraesCS2B01G549500.1	.	Glutamyl-tRNA(Gln) amidotransferase subunit A	seedling	BLUP.Length	GL	chr2D_616150304	4.58854e-07	3.34882e-22	7.70503e-06	NA
TraesCS5A01G279900.1	.	NAD(P)-binding Rossmann-fold superfamily protein	spike	TGW-2016	TGW	chr4A_207387790	7.22093e-07	2.7487e-25	7.72396e-06	0.00157728
TraesCS5A01G737100LC.1	.	Retrotransposon protein, putative, unclassified	seedling	awn201405	AWN	chr5A_706662143	2.0626e-06	1.43346e-40	7.73894e-06	0.00697396
TraesCS6B01G617200LC.1	.	arginine/serine-rich zinc knuckle-containing protein 33	seedling	TGW-2016	TGW	chr3B_70909313	4.57089e-08	7.619e-15	7.74886e-06	NA
TraesCS3B01G000200.1	.	Protein EXECUTER 1, chloroplastic	seedling	Height201405	PH	chr3B_221509	3.47787e-06	1.41297e-74	6.87287e-06	0.0528802
TraesCS2B01G531200.2	.	nuclear pore complex protein	seedling	heading_date201502	HD	chr2B_726547785	4.2009e-06	1.60646e-79	7.80844e-06	0.00107275
TraesCS4B01G260600.1	.	40S ribosomal protein S3a	seedling	awn201405	AWN	chr4B_527956261	1.32773e-06	9.70344e-32	7.81474e-06	0.0163687
TraesCS4B01G351600LC.1	.	Coiled-coil domain-containing protein 116	spike	awn201408	AWN	chr4B_418753242	7.18554e-07	1.81617e-26	7.01501e-06	0.0558021
TraesCS6B01G313400LC.1	.	UTP--glucose-1-phosphate uridylyltransferase	seedling	1kEC.GH15	GH	chr5B_478753475	2.81277e-07	1.25658e-19	7.88738e-06	NA
TraesCS5B01G167400.5	.	GBF-interacting protein 1, putative isoform 1	spike	TGW-2016	TGW	chr3A_23829202	1.80072e-09	2.58519e-11	7.95514e-06	0.00220115
TraesCS5B01G366000.1	.	transmembrane protein	spike	1kEC.GH15	GH	chr5B_544913465	1.15855e-06	2.11495e-29	8.04453e-06	NA
TraesCS5A01G533500.1	.	basic helix-loop-helix (bHLH) DNA-binding superfamily protein	seedling	awn201410	AWN	chr5A_690546253	5.62223e-09	3.82993e-12	8.05379e-06	6.24148e-05
TraesCS5A01G533400.1	.	Translation initiation factor IF-2	seedling	awn201408	AWN	chr5A_691027878	1.40629e-06	5.83323e-32	8.0626e-06	0.01102
TraesCS4B01G268800.1	.	Transcription factor	seedling	awn201405	AWN	chr4B_552827869	4.09371e-08	1.66415e-14	8.06916e-06	0.000234824
TraesCS3A01G310100LC.1	.	Large proline-rich protein BAG6	seedling	Length-2016	GL	chr3A_321112687	8.09762e-07	1.27916e-25	8.1223e-06	NA
TraesCS3A01G310100LC.1	.	Large proline-rich protein BAG6	seedling	Length-2016	GL	chr3A_321112687	8.09762e-07	1.27916e-25	8.1223e-06	NA
TraesCS7A01G559600.1	.	F-box family protein	spike	1kEC.GH15	GH	chr7B_741571775	1.14735e-06	4.77962e-29	8.15994e-06	NA
TraesCS7A01G003900.1	.	Acyl-coenzyme A oxidase	seedling	Length-2016	GL	chr7A_1980183	2.5039e-06	2.99503e-44	8.16699e-06	0.00844309
TraesCS7A01G003900.1	.	Acyl-coenzyme A oxidase	seedling	Length-2016	GL	chr7A_1980183	2.5039e-06	2.99503e-44	8.16699e-06	0.00844309
TraesCS5A01G175600LC.1	.	Photosystem I assembly protein Ycf3	seedling	awn201408	AWN	chr5A_690960089	1.84741e-07	7.18238e-18	8.18553e-06	0.0301265
TraesCS7B01G008200.1	.	Alpha/beta-hydrolase superfamily protein	seedling	Spikelet_N.O.1408107B	SNS	chr7D_63946289	2.85217e-06	7.47777e-49	8.18805e-06	NA
TraesCS5D01G119700.1	.	AP-2 complex subunit sigma	spike	awn201502	AWN	chr1D_356154031	1.8879e-07	6.69302e-18	8.23865e-06	NA
TraesCS4B01G275400.1	.	Histone H2B	seedling	awn201410	AWN	chr7A_538798812	3.58586e-06	1.98549e-59	8.32985e-06	NA
TraesCS1D01G439600.1	.	Lysine-specific demethylase	seedling	heading_date201502	HD	chr1D_492643550	2.96617e-06	1.48019e-49	8.34032e-06	0.00441772
TraesCS1B01G102800LC.1	.	formin 3	seedling	awn201405	AWN	chr4B_544292149	7.59778e-08	1.73491e-15	8.38231e-06	4.97642e-05
TraesCS2A01G474900LC.1	.	Albino or Glassy Yellow 1	seedling	TGW-2016	TGW	chr3B_70909313	4.57089e-08	1.62444e-14	8.45139e-06	NA
TraesCS2B01G549200.1	.	PP2A regulatory subunit TAP46	seedling	BLUP.Area	GA	chr2D_616150304	4.32623e-07	5.00095e-21	8.49231e-06	NA
TraesCS7B01G159500LC.1	.	Transmembrane 9 superfamily member	seedling	1kEC.HW15_S	HW	chr7B_96810501	3.76472e-11	1.75107e-09	8.52897e-06	8.95345e-06
TraesCS5A01G257000LC.1	.	Dedicator of cytokinesis protein 10	spike	Area-2016	GA	chr4A_207387790	6.8507e-07	9.75245e-24	8.5353e-06	NA
TraesCS7B01G482000.1	PSY-B1_G=B_(conversion)_C=UCW:98.341:0.0	Phytoene synthase	seedling	heading_date201502	HD	chr7B_740039253	2.30806e-06	3.20387e-40	8.54921e-06	0.00486176
TraesCS4B01G275400.1	.	Histone H2B	seedling	awn201502	AWN	chr4B_552843101	5.19636e-06	6.89037e-96	8.5505e-06	0.00505467
TraesCS5A01G377000.6	.	Transporter-related family protein	seedling	1kEC.HW14_I	HW	chr5A_574751829	8.74039e-07	5.22123e-28	7.1951e-06	0.406725
TraesCS4A01G236400.1	.	Fumarylacetoacetate hydrolase, putative	spike	awn201502	AWN	chr4A_562405229	9.63424e-11	8.85891e-10	8.57663e-06	NA
TraesCS6A01G185600.1	.	Tetraspanin family protein	spike	1kEC.HW15_S	HW	chr3B_677615397	2.82073e-07	5.33217e-19	8.64924e-06	NA
TraesCS4B01G267500.1	.	NADH dehydrogenase [ubiquinone] 1 alpha subcomplex subunit 13	seedling	awn201408	AWN	chr4B_535049948	1.4089e-06	1.68785e-30	8.70657e-06	0.00733608
TraesCS6A01G185600.1	.	Tetraspanin family protein	spike	1kEC.HW15_S	HW	chr6A_190592452	2.94757e-06	3.92991e-47	8.72372e-06	0.00429864
TraesCS5A01G613700LC.1	.	Kinesin-like	seedling	1kEC.HW14_I	HW	chr6A_143376666	6.01979e-08	7.18484e-15	8.73057e-06	NA
TraesCS2D01G225300.2	.	TBC1 domain family member	seedling	spikelet_compactness201405	SC	chr2D_252140855	7.03338e-09	3.89421e-12	8.73974e-06	NA
TraesCS4B01G015900.1	.	Lactoylglutathione lyase	spike	1kEC.GH15	GH	chr1A_301777101	2.49584e-11	2.50343e-09	8.75521e-06	0.000144324
TraesCS4B01G026300.1	.	Serine/threonine protein phosphatase 2A regulatory subunit B	seedling	heading_date201410	HD	chr4B_19751513	2.87585e-06	7.31665e-46	8.79519e-06	0.000630317
TraesCS2B01G549200.1	.	PP2A regulatory subunit TAP46	seedling	BLUP.Length	GL	chr2D_616150304	4.58854e-07	5.00095e-21	8.80188e-06	NA
TraesCS1D01G436900.1	.	CTP synthase	seedling	heading_date201502	HD	chr1D_492643550	2.96617e-06	6.93993e-47	8.81611e-06	0.00464205
TraesCS3B01G319700.1	.	F-box protein	spike	Spikelet_N.O.1405105J	SNS	chr3B_520611452	6.26618e-07	8.50481e-23	8.81874e-06	0.0253598
TraesCS5A01G257000LC.1	.	Dedicator of cytokinesis protein 10	spike	TGW-2016	TGW	chr4A_207387790	7.22093e-07	9.75245e-24	8.83313e-06	NA
TraesCS4B01G276400.1	.	DUF1677 family protein	seedling	awn201410	AWN	chr7A_538798812	3.58586e-06	3.7938e-55	8.86531e-06	NA
TraesCS2D01G492700.2	.	Regulator of chromosome condensation (RCC1) family protein	spike	1kEC.HW14_S	HW	chr2B_718966220	5.26846e-07	1.07818e-21	8.87844e-06	NA
TraesCS4B01G351600LC.1	.	Coiled-coil domain-containing protein 116	spike	awn201410	AWN	chr4B_418753242	1.01553e-06	1.81617e-26	8.88699e-06	0.0315542
TraesCS7A01G559400.1	.	Delta(24)-sterol reductase	spike	1kEC.GH15	GH	chr7B_741571775	1.14735e-06	1.18631e-27	8.91138e-06	NA
TraesCS2B01G472600.1	.	Chaperone protein DNAj, putative	seedling	BLUP.Length	GL	chr2B_668569427	3.14028e-06	3.4111e-57	7.6762e-06	0.371013
TraesCS2A01G318000.1	.	Dihydrofolate reductase	seedling	Area-2016	GA	chr2D_416760921	5.97427e-08	9.31136e-15	8.95304e-06	NA
TraesCS4B01G270100.1	.	3-hydroxybenzoate 6-hydroxylase 1	seedling	awn201410	AWN	chr4B_535051304	9.87208e-07	4.31776e-26	8.96059e-06	0.0121624
TraesCS7D01G361400LC.1	.	Protein FAR1-RELATED SEQUENCE 5	seedling	1kEC.GH15	GH	chr3D_489159108	1.29858e-08	1.15883e-12	8.96246e-06	NA
TraesCS6A01G166900.1	.	Zinc finger CCCH domain-containing protein	spike	1kEC.HW15_S	HW	chr2D_282934206	1.71437e-08	5.89295e-13	8.9972e-06	NA
TraesCS4A01G251000.1	.	Zinc finger BED domain-containing protein DAYSLEEPER	seedling	awn201408	AWN	chr4A_562378039	5.78542e-08	2.90244e-15	7.77287e-06	0.306584
TraesCS7B01G131100.2	.	Protein sawadee homeodomain-like 2	spike	1kEC.HW15_S	HW	chr2D_282934206	1.71437e-08	6.24175e-13	9.07437e-06	NA
TraesCS5B01G330600.1	.	Synaptotagmin-2	spike	1kEC.GH15	GH	chr1A_301777101	2.49584e-11	2.87438e-09	9.14641e-06	0.00014678
TraesCSU01G121900.1	.	HAUS augmin-like complex subunit 4	spike	1kEC.HW15_S	HW	chr3B_677615397	2.82073e-07	1.32122e-18	9.17867e-06	NA
TraesCS1B01G165500.1	.	PfkB-like carbohydrate kinase family protein	seedling	spikelet_compactness201502	SC	chr1B_283120913	1.40608e-06	1.74207e-29	9.1971e-06	0.000221027
TraesCS6A01G325600LC.1	.	Plexin domain-containing protein 1	spike	Area-2016	GA	chr4A_207387790	6.8507e-07	7.1989e-23	9.26937e-06	0.00130562
TraesCS3B01G319500.2	.	Proteasome subunit alpha type	seedling	Spikelet_N.O.1405105J	SNS	chr3B_514005871	4.41236e-06	2.42408e-85	7.83319e-06	0.335854
TraesCS3A01G214100.1	.	Aspartyl protease family protein	spike	1kEC.HW15_S	HW	chr3B_677615397	2.82073e-07	1.88887e-18	9.40132e-06	NA
TraesCS4A01G251000.1	.	Zinc finger BED domain-containing protein DAYSLEEPER	seedling	awn201405	AWN	chr4A_562378039	7.10693e-08	2.90244e-15	8.5613e-06	0.34569
TraesCS2D01G498900.1	.	Alpha-1,4-glucan-protein synthase [UDP-forming]	spike	1kEC.HW14_S	HW	chr2B_718966220	5.26846e-07	3.80179e-21	9.44589e-06	NA
TraesCS6B01G509300LC.1	.	Retrovirus-related Pol polyprotein from transposon TNT 1-94	seedling	BLUP.Length	GL	chr3B_510001703	1.18407e-06	4.28832e-27	9.45618e-06	0.000252001
TraesCS6B01G733900LC.1	.	receptor kinase 1	seedling	awn201408	AWN	chr6B_680084421	2.54322e-06	2.13695e-39	9.46651e-06	0.0117492
TraesCS6A01G185600.1	.	Tetraspanin family protein	spike	1kEC.HW15_S	HW	chr6A_146742285	3.26341e-06	3.92991e-47	9.4854e-06	NA
TraesCS4B01G275400.1	.	Histone H2B	seedling	awn201408	AWN	chr7A_538798812	4.17623e-06	1.98549e-59	9.49458e-06	NA
TraesCSU01G207200LC.1	.	Auxin-induced protein	seedling	awn201405	AWN	chr7A_538798812	1.47118e-07	2.03975e-16	9.50311e-06	NA
TraesCS4B01G447400LC.1	.	Basic-leucine zipper (bZIP) transcription factor family protein	seedling	awn201405	AWN	chr7A_538798812	1.47118e-07	2.12889e-16	9.53853e-06	NA
TraesCS3A01G324400LC.1	.	Protein FAR1-RELATED SEQUENCE 3	seedling	Length-2016	GL	chr3A_321112687	8.09762e-07	1.10103e-23	9.56561e-06	NA
TraesCS3A01G324400LC.1	.	Protein FAR1-RELATED SEQUENCE 3	seedling	Length-2016	GL	chr3A_321112687	8.09762e-07	1.10103e-23	9.56561e-06	NA
TraesCS4A01G163000.1	.	Ubiquitin carboxyl-terminal hydrolase, putative	spike	Width-2016	GW	chr4A_207387790	2.09078e-06	9.75212e-35	9.58711e-06	0.00173439
TraesCS4A01G163000.1	.	Ubiquitin carboxyl-terminal hydrolase, putative	spike	Width-2016	GW	chr4A_207387790	2.09078e-06	9.75212e-35	9.58711e-06	0.00173439
TraesCS6A01G325600LC.1	.	Plexin domain-containing protein 1	spike	TGW-2016	TGW	chr4A_207387790	7.22093e-07	7.1989e-23	9.58771e-06	0.00186808
TraesCS2D01G225300.2	.	TBC1 domain family member	seedling	Spike_length1405105J	SpL	chr2D_298410279	6.6717e-09	7.39362e-12	9.6035e-06	0.0498029
TraesCS2D01G588300.1	.	CsAtPR5	seedling	ratio1	GR	chr2D_640214339	1.43472e-06	6.32393e-29	9.64026e-06	0.000846431
TraesCS7A01G285700.1	.	V-type proton ATPase subunit C	seedling	1kEC.HW14_S	HW	chr1A_14520452	2.90597e-09	3.29761e-11	9.70725e-06	NA
TraesCS4B01G260600.1	.	40S ribosomal protein S3a	seedling	awn201410	AWN	chr4B_527956261	1.78241e-06	9.70344e-32	9.70987e-06	0.0235781
TraesCS1B01G205500LC.1	.	Pre-rRNA-processing protein TSR2	seedling	spikelet_compactness201502	SC	chr1B_189332789	3.56776e-08	1.22721e-13	9.7387e-06	0.0024099
TraesCS2D01G588100.1	.	F-box family protein	seedling	ratio1	GR	chr2D_640214339	1.43472e-06	1.11578e-28	9.78286e-06	0.000406396
TraesCS2D01G122100.1	.	Harpin secretion protein HrpW	spike	1kEC.GH15	GH	chr1A_301777101	2.49584e-11	3.55418e-09	9.7874e-06	0.000152185
TraesCS1A01G159700.1	.	L-type lectin-domain containing receptor kinase VIII.2	spike	1kEC.GH15	GH	chr1A_279738270	2.26636e-07	2.15541e-17	9.92604e-06	0.00361437
TraesCS2D01G231800.1	.	Protein FLX-like 1	seedling	Spike_length1405105J	SpL	chr2D_252140855	1.35334e-06	8.9244e-28	9.92714e-06	NA
TraesCS4B01G264400.1	.	Ribosome biogenesis protein TSR3-like protein	spike	awn201408	AWN	chr4B_535073930	1.36621e-07	1.53717e-16	8.9288e-06	0.0592713
TraesCS2A01G548000.2	.	Phosphoribosylformylglycinamidine synthase subunit PurQ	seedling	1kEC.GH15	GH	chr2A_755812351	1.34136e-06	1.22022e-27	9.9514e-06	1.0378e-06
TraesCSU01G235900LC.1	.	NAC domain containing protein 86	seedling	heading_date201502	HD	chr7B_740040705	2.72505e-06	1.64325e-39	9.9621e-06	0.00175641
TraesCS4A01G397400LC.1	.	F-box and associated interaction domains-containing protein	spike	awn201405	AWN	chr4A_562404203	4.71528e-09	1.74602e-11	1.00107e-05	NA
TraesCS1B01G115500.1	.	WD-repeat protein	seedling	spikelet_compactness201502	SC	chr1B_269035520	7.90359e-09	3.69474e-12	9.02768e-06	0.0748668
TraesCS4B01G264400.1	.	Ribosome biogenesis protein TSR3-like protein	spike	awn201410	AWN	chr4B_535073930	1.47136e-07	1.53717e-16	9.27391e-06	0.0602176
TraesCS3B01G492200LC.1	.	RNA binding protein	seedling	Spikelet_N.O.1405105J	SNS	chr3B_514005871	4.41236e-06	9.68489e-64	9.44219e-06	0.648921
TraesCS7B01G233200.1	.	Acid phosphatase/vanadium-dependent haloperoxidase-related protein	seedling	1kEC.GH15	GH	chr7B_442356802	2.41773e-06	2.53842e-36	1.00881e-05	NA
TraesCS4B01G276400.1	.	DUF1677 family protein	seedling	awn201408	AWN	chr7A_538798812	4.17623e-06	3.7938e-55	1.00895e-05	NA
TraesCS7B01G200400.1	.	Activator of 90 kDa heat shock ATPase-like protein	spike	1kEC.HW15_S	HW	chr3B_677615397	2.82073e-07	5.56305e-18	1.01281e-05	NA
TraesCS4A01G080300.1	.	UDP-glucuronate 4-epimerase 4	spike	awn201502	AWN	chr4A_48530097	3.62495e-09	2.91118e-11	1.01545e-05	NA
TraesCS1B01G198500.1	.	Major facilitator superfamily domain-containing protein	seedling	BLUP.spikeletcompactness	SC	chr1B_356454088	5.69923e-08	2.78885e-14	9.93352e-06	0.0935336
TraesCS1D01G452200.2	.	Zinc finger protein CONSTANS	seedling	heading_date201502	HD	chr1D_493930190	4.79694e-06	1.92338e-63	1.01884e-05	0.00969026
TraesCS3B01G320200.3	.	Malic enzyme	seedling	Spikelet_N.O.1405105J	SNS	chr3B_514005871	4.41236e-06	5.88439e-59	1.00166e-05	0.411406
TraesCS2D01G327100LC.1	.	tRNA (guanine-N(7)-)-methyltransferase non-catalytic subunit TRM82	seedling	spikelet_compactness201408	SC	chr2D_322856636	3.05891e-07	3.86519e-18	1.03284e-05	NA
TraesCS4B01G270100.1	.	3-hydroxybenzoate 6-hydroxylase 1	seedling	awn201410	AWN	chr4B_552770947	1.59619e-06	4.85834e-29	1.03364e-05	0.00158162
TraesCS1A01G189800.1	.	Membrane protein insertase YidC	spike	1kEC.GH15	GH	chr1A_301777101	2.49584e-11	4.21841e-09	1.03427e-05	0.000152789
TraesCS4B01G264400.1	.	Ribosome biogenesis protein TSR3-like protein	spike	awn201405	AWN	chr4B_556061756	1.49147e-07	5.03543e-16	1.03658e-05	6.59856e-05
TraesCS1B01G479800.1	.	Structural maintenance of chromosomes family protein	seedling	heading_date201502	HD	chr1D_492613262	8.40923e-07	4.6724e-23	1.03886e-05	0.00863005
TraesCS2D01G587700.1	.	60S ribosomal protein L28	seedling	ratio1	GR	chr2D_640214339	1.43472e-06	3.15449e-28	1.00553e-05	0.465385
TraesCS4B01G260600.1	.	40S ribosomal protein S3a	seedling	awn201408	AWN	chr4B_527956261	1.95918e-06	9.70344e-32	1.04138e-05	0.00479479
TraesCS2D01G496100.2	.	Eukaryotic translation initiation factor 3 subunit F	spike	1kEC.HW14_S	HW	chr2B_718966220	5.26846e-07	2.5625e-20	1.04302e-05	NA
TraesCS4A01G400700LC.1	.	Replication protein A 70 kDa DNA-binding subunit	seedling	awn201502	AWN	chr4A_562454471	6.24808e-10	2.83515e-10	1.0064e-05	0.179381
TraesCS4A01G235700.1	.	Serpin family protein	spike	awn201410	AWN	chr4A_562405229	3.90035e-08	1.66831e-13	1.05245e-05	NA
TraesCS3B01G491600LC.1	.	RNA binding protein	seedling	Spikelet_N.O.1405105J	SNS	chr3B_514005871	4.41236e-06	8.21514e-58	1.01732e-05	0.321595
TraesCS2B01G364800.3	.	Kinase family protein	spike	1kEC.HW15_S	HW	chr3B_677615397	2.82073e-07	1.01315e-17	1.057e-05	NA
TraesCS7A01G277000LC.1	.	RPM1-interacting protein 4	seedling	Area-2016	GA	chr7D_178008652	3.74714e-06	2.64077e-47	1.05917e-05	NA
TraesCS4A01G570900LC.1	.	Core-2/I-branching beta-1,6-N-acetylglucosaminyltransferase family protein	seedling	1kEC.HW14_S	HW	chr7A_200610298	5.7335e-07	1.31364e-20	1.05968e-05	NA
TraesCS6A01G205700.1	.	MutL DNA mismatch repair protein	spike	1kEC.HW15_S	HW	chr3B_677615397	2.82073e-07	1.17962e-17	1.06869e-05	NA
TraesCS4B01G447400LC.1	.	Basic-leucine zipper (bZIP) transcription factor family protein	seedling	awn201408	AWN	chr4B_535081421	1.77699e-07	2.64997e-16	1.07052e-05	0.0152529
TraesCS4B01G447400LC.1	.	Basic-leucine zipper (bZIP) transcription factor family protein	seedling	awn201410	AWN	chr4B_535081421	1.7782e-07	2.64997e-16	1.07091e-05	0.00845811
TraesCS5D01G634600LC.1	.	Nascent polypeptide-associated complex subunit beta	seedling	Height201405	PH	chr5D_550641082	1.31261e-06	5.32096e-27	1.02253e-05	0.0956866
TraesCS2A01G344700.1	.	FBD-associated F-box protein	seedling	TGW-2016	TGW	chr2D_416760921	2.92141e-06	1.15347e-38	1.08035e-05	NA
TraesCS7A01G285700.2	.	V-type proton ATPase subunit C	spike	1kEC.GH15	GH	chr1A_247320744	2.38559e-11	4.99166e-09	1.0829e-05	NA
TraesCS6A01G166600LC.1	.	Syntaxin-61	seedling	1kEC.HW14_I	HW	chr6A_143376666	6.01979e-08	4.74039e-14	1.08367e-05	NA
TraesCS1B01G466400LC.1	.	Pectate lyase	seedling	Height201408	PH	chr1B_456977206	6.90855e-06	1.5095e-111	1.03913e-05	0.0598996
TraesCS2B01G549000.1	.	Transcription-repair-coupling factor	seedling	BLUP.Area	GA	chr2D_616150304	4.32623e-07	3.91736e-19	1.08473e-05	NA
TraesCS7A01G263200.1	.	Dirigent protein	seedling	1kEC.HW14_S	HW	chr7A_200610298	5.7335e-07	2.05809e-20	1.08489e-05	NA
TraesCS7B01G008100.1	.	Proteasome subunit beta type	seedling	BLUP.SpikeletN.O.	SNS	chr7D_63946289	2.50661e-06	4.85188e-35	1.08822e-05	NA
TraesCS7B01G482000.1	PSY-B1_G=B_(conversion)_C=UCW:98.341:0.0	Phytoene synthase	spike	heading_date201502	HD	chr7B_740040912	2.39615e-07	5.27031e-17	1.0956e-05	0.000289561
TraesCS2D01G495800.1	.	Ribosomal protein S4	spike	1kEC.HW14_S	HW	chr2B_718966220	5.26846e-07	6.59488e-20	1.09831e-05	NA
TraesCS2A01G364600.1	.	Coiled-coil domain-containing protein 115	seedling	1kEC.GH15	GH	chr3D_489159108	1.29858e-08	4.14605e-12	1.10059e-05	NA
TraesCS3A01G418300LC.1	.	Polynucleotidyl transferase, ribonuclease H-like superfamily protein	seedling	heading_date201502	HD	chr3A_528521672	4.25435e-06	2.69735e-50	1.11087e-05	0.00997096
TraesCS7B01G000400.2	.	Oxidoreductase/transition metal ion-binding protein, putative	spike	1kEC.HW15_S	HW	chr2D_282934206	1.71437e-08	2.3655e-12	1.1134e-05	NA
TraesCS6A01G188400LC.1	.	UvrABC system protein B	seedling	BLUP.awn	AWN	chr4A_558217008	1.07719e-06	7.77589e-25	1.04764e-05	0.200479
TraesCS2B01G549000.1	.	Transcription-repair-coupling factor	seedling	BLUP.Length	GL	chr2D_616150304	4.58854e-07	3.91736e-19	1.12244e-05	NA
TraesCS1D01G077700.3	.	Agenet domain-containing protein	spike	1kEC.HW15_S	HW	chr1D_61486638	9.61659e-07	3.77681e-23	1.12367e-05	4.9068e-08
TraesCS2D01G231800.1	.	Protein FLX-like 1	seedling	BLUP.Spikelength	SpL	chr2D_401097631	2.5775e-07	1.90086e-17	1.05387e-05	0.890625
TraesCS1B01G417200.1	.	Ribosomal protein	spike	1kEC.GH15	GH	chr1A_557154879	2.06324e-06	6.28001e-31	1.12571e-05	NA
TraesCS1B01G248200LC.1	.	DNAJ heat shock N-terminal domain-containing protein	seedling	spikelet_compactness201502	SC	chr1B_268793677	1.88565e-07	3.38008e-16	1.12699e-05	0.0442047
TraesCS7A01G651500LC.1	.	AAA-type ATPase family protein	seedling	Area-2016	GA	chr3B_70909313	9.18406e-09	9.75183e-12	1.12702e-05	NA
TraesCS4A01G120700.1	.	Seed maturation protein PM36, putative, expressed	seedling	1kEC.HW14_S	HW	chr4A_119692981	5.65343e-07	5.35337e-20	1.13247e-05	NA
TraesCS4B01G270100.1	.	3-hydroxybenzoate 6-hydroxylase 1	seedling	awn201410	AWN	chr4B_545092040	2.35087e-06	7.63527e-33	1.1344e-05	0.0001804
TraesCS1A01G091100.1	.	Chromatin remodeling factor, putative	spike	1kEC.GH15	GH	chr7D_607042805	8.29386e-12	1.03575e-08	1.14234e-05	NA
TraesCS2D01G492600.1	.	IQ domain-containing protein	spike	1kEC.HW14_S	HW	chr2B_718966220	5.26846e-07	1.51872e-19	1.15126e-05	NA
TraesCS4B01G276300.1	.	flocculation FLO11-like protein	spike	awn201405	AWN	chr4B_555925312	3.47227e-08	4.88112e-13	1.15984e-05	0.00020954
TraesCS4B01G270800.1	.	3-hydroxybenzoate 6-hydroxylase	seedling	awn201410	AWN	chr4B_535051304	9.87208e-07	6.13059e-23	1.1655e-05	0.0105621
TraesCS3B01G670000LC.1	.	Ferrochelatase	seedling	heading_date201502	HD	chr3B_700040046	1.34953e-06	2.04524e-25	1.16673e-05	0.00410589
TraesCSU01G258600.1	.	F-box protein	seedling	Spikelet_N.O.1405105J	SNS	chr3B_514005871	4.41236e-06	4.17953e-54	1.07432e-05	0.388518
TraesCS1D01G434400.1	.	Transducin/WD40 repeat protein	spike	1kEC.HW15_S	HW	chr6A_190592452	2.94757e-06	2.02805e-36	1.1722e-05	0.00671913
TraesCS2D01G496200.1	.	Mediator of RNA polymerase II transcription subunit 7	spike	1kEC.HW14_S	HW	chr2B_718966220	5.26846e-07	2.11799e-19	1.17355e-05	NA
TraesCS1B01G408600.1	.	Serine/threonine protein phosphatase 2A regulatory subunit B	spike	awn201502	AWN	chr1B_636263258	4.72516e-06	1.77305e-57	1.08378e-05	0.0504074
TraesCS7A01G329000.1	.	Protein odr-4-like protein	seedling	spikelet_compactness201405	SC	chr2D_364981237	1.66944e-08	3.82456e-12	1.19083e-05	NA
TraesCS4D01G348300.3	.	Kinase, putative	seedling	Length-2016	GL	chr4D_501458628	2.86874e-06	2.32342e-35	1.19261e-05	0.0147843
TraesCS4D01G348300.3	.	Kinase, putative	seedling	Length-2016	GL	chr4D_501458628	2.86874e-06	2.32342e-35	1.19261e-05	0.0147843
TraesCS2A01G569500.1	.	CsAtPR5	seedling	spikelet_compactness201405	SC	chr2D_420563808	1.64297e-10	1.84102e-09	1.1931e-05	NA
TraesCS2A01G268600.1	.	flocculation protein	seedling	awn201502	AWN	chr2A_319045718	2.11104e-06	4.59398e-30	1.1964e-05	3.28963e-05
TraesCS2D01G231800.1	.	Protein FLX-like 1	seedling	Spike_length1405105J	SpL	chr2D_322856636	1.69849e-08	3.84381e-12	1.19937e-05	0.00143159
TraesCS2D01G231800.1	.	Protein FLX-like 1	seedling	spikelet_compactness201408	SC	chr2D_298410279	1.37004e-06	3.82112e-26	1.11774e-05	0.14475
TraesCS7B01G008100.1	.	Proteasome subunit beta type	seedling	Spikelet_N.O.1408107B	SNS	chr7D_63946289	2.85217e-06	4.85188e-35	1.20155e-05	NA
TraesCS3B01G491600LC.1	.	RNA binding protein	spike	Spikelet_N.O.1405105J	SNS	chr3B_520611452	6.26618e-07	5.14941e-20	1.20211e-05	0.0172458
TraesCS4B01G454500LC.1	.	Endo-1,3-1,4-beta-glycanase ExsH	seedling	awn201405	AWN	chr7A_538798812	1.47118e-07	2.65262e-15	1.20262e-05	NA
TraesCS5B01G007900.1	.	rRNA adenine N(6)-methyltransferase	seedling	seed_stock_majellipse_mm	#N/A	chr5B_8933428	5.73456e-06	8.64169e-62	1.21266e-05	0.0474475
TraesCS1D01G576500LC.1	.	2-aminoethanethiol dioxygenase	seedling	heading_date201502	HD	chr1D_483071688	9.08331e-09	1.60308e-11	1.2276e-05	NA
TraesCS2D01G160800.1	.	50S ribosomal protein L18	seedling	Area-2016	GA	chr3A_565531622	1.1904e-07	3.78998e-15	1.12449e-05	0.0675966
TraesCS1D01G437000.1	.	Protein N-methyltransferase	seedling	heading_date201502	HD	chr1D_492643550	2.96617e-06	4.37638e-35	1.23628e-05	0.00608044
TraesCS1B01G411400.1	.	F-box family protein	seedling	awn201410	AWN	chr1B_637826449	4.81122e-06	5.06508e-50	1.23743e-05	7.40526e-08
TraesCS5D01G119700.1	.	AP-2 complex subunit sigma	spike	awn201410	AWN	chr1D_356154031	3.95682e-07	6.69302e-18	1.23796e-05	NA
TraesCS2D01G492300.1	.	PHD finger-like domain-containing protein 5A	spike	1kEC.HW14_S	HW	chr2B_718966220	5.26846e-07	6.19178e-19	1.2505e-05	NA
TraesCS2A01G338000.1	.	Adenylate kinase	seedling	Area-2016	GA	chr3B_70909313	9.18406e-09	1.75899e-11	1.25328e-05	NA
TraesCS1B01G172200LC.1	.	60S ribosomal protein L13	seedling	Area-2016	GA	chr4D_502708478	6.55627e-06	2.36526e-69	1.26128e-05	0.00912793
TraesCS3B01G493800LC.1	.	RNA binding protein	spike	Spikelet_N.O.1405105J	SNS	chr3B_520611452	6.26618e-07	2.99482e-20	1.16778e-05	0.129895
TraesCS1D01G434400.1	.	Transducin/WD40 repeat protein	spike	1kEC.HW15_S	HW	chr6A_146742285	3.26341e-06	2.02805e-36	1.2687e-05	NA
TraesCS1D01G078800.2	.	Regulator of chromosome condensation (RCC1) family protein	seedling	spikelet_compactness201502	SC	chr1B_189332603	1.81688e-08	4.74313e-12	1.2724e-05	0.00330765
TraesCS4B01G264400.1	.	Ribosome biogenesis protein TSR3-like protein	spike	awn201410	AWN	chr4B_556061756	2.2834e-07	5.03543e-16	1.28644e-05	0.000645837
TraesCS2D01G488700.1	.	Cell division protein ftsZ	spike	1kEC.HW14_S	HW	chr2B_718966220	5.26846e-07	1.00642e-18	1.28809e-05	NA
TraesCS2D01G484000.2	.	Xyloglucan endotransglucosylase/hydrolase	spike	1kEC.HW14_S	HW	chr2B_718966220	5.26846e-07	1.03101e-18	1.29e-05	NA
TraesCS2D01G327100LC.1	.	tRNA (guanine-N(7)-)-methyltransferase non-catalytic subunit TRM82	seedling	spikelet_compactness201408	SC	chr2D_298410279	1.37004e-06	1.83253e-25	1.17457e-05	0.745564
TraesCS2B01G531200.2	.	nuclear pore complex protein	spike	heading_date201502	HD	chr2B_726547785	4.2009e-06	1.85447e-42	1.29862e-05	0.0353875
TraesCS2D01G327100LC.1	.	tRNA (guanine-N(7)-)-methyltransferase non-catalytic subunit TRM82	seedling	spikelet_compactness201408	SC	chr2D_218352316	2.55875e-06	3.05689e-31	1.30014e-05	NA
TraesCS1B01G415200.1	.	ARM repeat superfamily protein	seedling	awn201405	AWN	chr1B_640158017	6.94482e-06	1.9384e-71	1.30315e-05	8.03932e-09
TraesCS2D01G225300.2	.	TBC1 domain family member	seedling	spikelet_compactness201408	SC	chr2D_252140855	2.11197e-08	3.89421e-12	1.30317e-05	NA
TraesCS2B01G472600.1	.	Chaperone protein DNAj, putative	spike	BLUP.Length	GL	chr2B_668569315	3.14028e-06	3.6892e-37	1.20059e-05	0.847279
TraesCS4B01G272500.1	.	BTB/POZ domain-containing protein	seedling	awn201410	AWN	chr7A_538798812	3.58586e-06	1.00159e-37	1.30791e-05	NA
TraesCS7B01G257700.1	.	COP9 signalosome complex subunit 1, putative, expressed	seedling	spikelet_compactness201502	SC	chr1B_268900425	2.5569e-08	1.73856e-12	1.23583e-05	0.166325
TraesCS2B01G789100LC.2	.	Ankyrin repeat protein-like	spike	heading_date201502	HD	chr2B_726547785	4.2009e-06	5.46305e-42	1.31407e-05	0.0428672
TraesCS7A01G767100LC.1	.	methyl-CPG-binding domain protein 13	seedling	awn201408	AWN	chr7A_715430760	3.93255e-06	2.12853e-41	1.26519e-05	0.883242
TraesCS2D01G595100.1	.	RNA pyrophosphohydrolase	seedling	Height201502	PH	chr2D_648286069	8.20217e-06	3.7272e-92	1.32133e-05	0.00280777
TraesCS3B01G494800LC.1	.	Dynamin, putative	seedling	Spikelet_N.O.1405105J	SNS	chr3B_514005871	4.41236e-06	3.67999e-44	1.29753e-05	0.300629
TraesCS2D01G586200.1	.	Thioredoxin	seedling	Height201502	PH	chr2D_650326209	4.19367e-06	1.47833e-41	1.32694e-05	0.0103111
TraesCS2B01G789100LC.2	.	Ankyrin repeat protein-like	seedling	heading_date201502	HD	chr2B_726547785	4.2009e-06	1.58648e-41	1.32983e-05	0.0011445
TraesCS7A01G426200.1	.	Bifunctional purine biosynthesis protein PurH	spike	1kEC.GH15	GH	chr7A_67617766	8.12563e-09	3.01983e-11	1.32986e-05	0.00158715
TraesCS3B01G404800LC.1	.	3-phosphoshikimate 1-carboxyvinyltransferase	seedling	Height201408	PH	chr3B_395385886	5.3425e-06	1.07992e-50	1.33537e-05	0.000646655
TraesCS3A01G018500LC.1	.	O-acyltransferase WSD1	seedling	heading_date201502	HD	chr1D_486066733	3.05661e-06	1.13618e-33	1.33652e-05	0.00852108
TraesCS2D01G587800.1	.	CsAtPR5	seedling	ratio1	GR	chr2D_640216210	3.21915e-06	1.28328e-34	1.33999e-05	0.0250201
TraesCS2B01G538700.1	.	Isoaspartyl peptidase/L-asparaginase	seedling	Height201412	PH	chr2B_740805225	1.23065e-07	1.9438e-14	1.3539e-05	0.0394049
TraesCSU01G235800LC.1	.	purin 7	seedling	awn201405	AWN	chr7D_630527336	2.35967e-06	3.14801e-29	1.3565e-05	NA
TraesCSU01G071300.1	.	U3-agatoxin-Ao1e	seedling	BLUP.ratio	GR	chr5A_472344661	7.64447e-06	3.2708e-77	1.35673e-05	3.40176e-06
TraesCS3B01G319800.1	.	F-box protein family-like	spike	Spikelet_N.O.1405105J	SNS	chr3B_520611452	6.26618e-07	4.82429e-19	1.3634e-05	0.0201751
TraesCS1B01G259700.1	.	Glycosyltransferase	seedling	Height201408	PH	chr1B_456977206	6.90855e-06	8.86905e-71	1.30448e-05	0.0663347
TraesCS6B01G404500.1	.	RNA binding	seedling	awn201410	AWN	chr6B_680084559	6.35344e-06	4.28609e-59	1.36896e-05	0.0115648
TraesCS2A01G332100.1	.	Heavy metal transport/detoxification protein	seedling	Area-2016	GA	chr3B_70909313	9.18406e-09	2.87414e-11	1.37243e-05	NA
TraesCS4B01G268800.1	.	Transcription factor	seedling	awn201410	AWN	chr4B_535050638	1.40962e-07	1.25363e-14	1.3773e-05	0.0114811
TraesCS3B01G497000.1	.	F-box domain containing protein	spike	awn201410	AWN	chr3B_742171244	4.21524e-06	2.63366e-40	1.37766e-05	0.012291
TraesCS3B01G319500.2	.	Proteasome subunit alpha type	spike	Spikelet_N.O.1405105J	SNS	chr3B_514005871	4.41236e-06	1.02213e-43	1.31096e-05	0.170564
TraesCS6B01G734300LC.1	.	protein kinase family protein	seedling	awn201502	AWN	chr6B_680084421	7.6648e-06	7.89423e-74	1.395e-05	0.00367117
TraesCSU01G136600.1	.	F-box protein	spike	Spikelet_N.O.1405105J	SNS	chr3B_514128291	6.49786e-06	5.18883e-64	1.31913e-05	0.0789838
TraesCS5D01G119700.1	.	AP-2 complex subunit sigma	spike	awn201408	AWN	chr1D_356154031	4.97053e-07	6.69302e-18	1.40674e-05	NA
TraesCS4A01G377500.2	.	Ras GTPase-activating protein-binding protein 1	seedling	Height201405	PH	chr4A_652851749	7.25621e-06	4.8743e-74	1.32644e-05	0.0974101
TraesCS7B01G807100LC.1	.	purin 7	seedling	heading_date201502	HD	chr7B_740040705	2.72505e-06	1.50476e-30	1.40843e-05	0.000745528
TraesCS2A01G480200.1	.	Divalent-cation tolerance protein CutA	seedling	heading_date201502	HD	chr5D_558599317	7.17893e-08	1.67499e-13	1.36519e-05	0.36473
TraesCS2D01G587500.1	.	lectin protein kinase family protein	seedling	ratio1	GR	chr2D_640214339	1.43472e-06	9.71219e-24	1.38857e-05	0.188055
TraesCSU01G509500LC.1	.	31 kDa ribonucleoprotein, chloroplastic	seedling	awn201410	AWN	chr5B_700465208	6.49537e-06	5.25748e-59	1.39683e-05	0.144295
TraesCS4B01G275000.1	.	Protein kinase	seedling	awn201502	AWN	chr4B_552843101	5.19636e-06	5.54647e-46	1.42628e-05	0.00354174
TraesCS2D01G490000.1	.	Carboxypeptidase	spike	1kEC.HW14_S	HW	chr2B_718966220	5.26846e-07	5.0183e-18	1.42639e-05	NA
TraesCS1B01G259600.1	.	Chaperone protein DnaJ	seedling	Height201408	PH	chr1B_456977206	6.90855e-06	5.50276e-63	1.40703e-05	0.0801348
TraesCS6B01G734300LC.1	.	protein kinase family protein	seedling	awn201410	AWN	chr6B_680084421	7.87371e-06	7.89423e-74	1.42888e-05	0.00423899
TraesCS7B01G006700.1	.	Ubiquinone biosynthesis O-methyltransferase	seedling	BLUP.SpikeletN.O.	SNS	chr7D_63946289	2.50661e-06	4.73065e-29	1.43104e-05	NA
TraesCS2B01G358900.1	.	rRNA N-glycosidase	seedling	spikelet_compactness201405	SC	chr2D_420563808	1.64297e-10	3.43636e-09	1.43165e-05	NA
TraesCS1B01G152200.1	.	Kinase interacting (KIP1-like) family protein, putative	seedling	spikelet_compactness201502	SC	chr1B_262511298	1.33733e-07	2.07672e-14	1.41735e-05	0.0594289
TraesCS6B01G404500.1	.	RNA binding	spike	awn201502	AWN	chr6B_680084493	4.03914e-06	9.84898e-38	1.43611e-05	0.00768585
TraesCS6A01G098300.1	.	Phosphopantetheine adenylyltransferase	seedling	BLUP.Width	GW	chr6A_63781978	4.17314e-06	1.49902e-38	1.43724e-05	0.0341228
TraesCS2D01G231800.1	.	Protein FLX-like 1	seedling	spikelet_compactness201408	SC	chr2D_218352316	2.55875e-06	3.02496e-29	1.43747e-05	NA
TraesCS2D01G198400.1	.	Proteasome subunit alpha type	seedling	1kEC.HW14_S	HW	chr2B_652611876	1.35298e-08	1.80343e-11	1.43818e-05	NA
TraesCS4B01G270100.1	.	3-hydroxybenzoate 6-hydroxylase 1	seedling	awn201408	AWN	chr4B_552770947	2.52214e-06	4.85834e-29	1.43829e-05	0.0005139
TraesCS4B01G268800.1	.	Transcription factor	seedling	awn201405	AWN	chr7A_538798812	1.47118e-07	1.59593e-14	1.44127e-05	NA
TraesCS1D01G446200.2	.	ATP-dependent Clp protease ATP-binding subunit ClpX	seedling	heading_date201502	HD	chr1D_483071688	9.08331e-09	4.08698e-11	1.46146e-05	NA
TraesCS5B01G322000.2	.	Lon protease homolog	spike	1kEC.GH15	GH	chr1A_301777101	2.49584e-11	1.21285e-08	1.46868e-05	0.00020705
TraesCS4B01G272500.1	.	BTB/POZ domain-containing protein	seedling	awn201408	AWN	chr7A_538798812	4.17623e-06	1.00159e-37	1.47474e-05	NA
TraesCS2A01G344700.1	.	FBD-associated F-box protein	seedling	Length-2016	GL	chr2D_416760921	4.33302e-06	1.15347e-38	1.47566e-05	NA
TraesCS2A01G344700.1	.	FBD-associated F-box protein	seedling	Length-2016	GL	chr2D_416760921	4.33302e-06	1.15347e-38	1.47566e-05	NA
TraesCS6A01G166900.1	.	Zinc finger CCCH domain-containing protein	spike	1kEC.HW15_S	HW	chr3B_677615397	2.82073e-07	7.42226e-16	1.48224e-05	NA
TraesCS2D01G566500.1	.	Dolichyl-diphosphooligosaccharide--protein glycosyltransferase subunit 1	seedling	awn201410	AWN	chr2D_635595175	6.72833e-06	9.55561e-57	1.48241e-05	0.0359019
TraesCS4D01G229600.1	.	RNA-binding (RRM/RBD/RNP motifs) family protein	spike	1kEC.GH15	GH	chr1A_301774753	6.06132e-07	2.65839e-18	1.48336e-05	9.45972e-05
TraesCS6A01G205700.1	.	MutL DNA mismatch repair protein	spike	1kEC.HW15_S	HW	chr6A_190592452	2.94757e-06	1.24242e-30	1.48673e-05	0.00672712
TraesCS6B01G404500.1	.	RNA binding	spike	awn201410	AWN	chr6B_680084493	4.2214e-06	9.84898e-38	1.48693e-05	0.0121166
TraesCS2D01G489900.1	.	Adenosylhomocysteinase	spike	1kEC.HW14_S	HW	chr2B_718966220	5.26846e-07	9.49295e-18	1.48799e-05	NA
TraesCS4A01G397400LC.1	.	F-box and associated interaction domains-containing protein	spike	awn201408	AWN	chr4A_562404203	1.52725e-08	1.74602e-11	1.49153e-05	NA
TraesCS4B01G270100.1	.	3-hydroxybenzoate 6-hydroxylase 1	seedling	awn201408	AWN	chr4B_545092040	3.38282e-06	7.63527e-33	1.49329e-05	0.000498313
TraesCS2A01G630700LC.1	.	Class II aminoacyl-tRNA and biotin synthetases superfamily protein	seedling	Spikelet_N.O.1405105J	SNS	chr6B_704188043	8.26955e-06	1.0507e-80	1.42157e-05	0.499362
TraesCS1A01G258500.1	.	Glutathione S-transferase	spike	1kEC.HW15_S	HW	chr2D_282934206	1.71437e-08	1.46021e-11	1.50556e-05	NA
TraesCS3B01G404800LC.1	.	3-phosphoshikimate 1-carboxyvinyltransferase	seedling	heading_date201502	HD	chr3B_395385886	6.17687e-06	1.07992e-50	1.50898e-05	1.5216e-05
TraesCS2B01G588500.1	.	NBS-LRR disease resistance protein	spike	1kEC.HW14_I	HW	chr2A_759828703	3.79242e-06	1.20241e-34	1.51854e-05	NA
TraesCS5B01G007800.1	.	SacI-like domain protein/WW domain protein	seedling	seed_stock_majellipse_mm	#N/A	chr5B_8933428	5.73456e-06	1.7624e-50	1.42253e-05	0.0639819
TraesCS4A01G377600.1	.	RING/U-box superfamily protein	seedling	Height201405	PH	chr4A_652851749	7.25621e-06	1.04797e-65	1.42798e-05	0.096324
TraesCS4A01G250900.1	.	Dehydrin	spike	awn201502	AWN	chr4A_562407419	6.46046e-10	1.41465e-09	1.53094e-05	0.033314
TraesCS5D01G119700.1	.	AP-2 complex subunit sigma	spike	awn201405	AWN	chr1D_356154031	5.81459e-07	6.69302e-18	1.53707e-05	NA
TraesCS2B01G472500.1	.	Disease resistance protein (NBS-LRR class) family protein	spike	BLUP.Length	GL	chr2B_668569315	3.14028e-06	1.71301e-32	1.43254e-05	0.813564
TraesCS2D01G594300.1	.	SART-1 protein	seedling	Height201502	PH	chr2D_648286069	8.20217e-06	2.73021e-69	1.5385e-05	0.0129473
TraesCS1B01G112100.1	.	NBS-LRR disease resistance protein-like protein	seedling	BLUP.spikeletcompactness	SC	chr1B_356456886	1.11782e-07	7.06154e-14	1.49604e-05	0.922091
TraesCS4A01G082100.1	.	Phosphomevalonate kinase	spike	awn201502	AWN	chr4A_48530097	3.62495e-09	2.18277e-10	1.54771e-05	NA
TraesCS4A01G237300.1	.	glutamyl-tRNA (Gln) amidotransferase subunit A (DUF620)	spike	awn201502	AWN	chr4A_562454471	6.24808e-10	1.56075e-09	1.55884e-05	NA
TraesCS7B01G012600LC.1	.	Disease resistance protein RPP13	seedling	BLUP.SpikeletN.O.	SNS	chr7D_63946289	2.50661e-06	1.54848e-27	1.55985e-05	NA
TraesCS4B01G161500.2	.	Vacuolar cation/proton exchanger, putative	spike	1kEC.GH15	GH	chr7D_607042805	8.29386e-12	2.49316e-08	1.56617e-05	NA
TraesCS4B01G265700.1	.	26S proteasome regulatory subunit	seedling	awn201405	AWN	chr4B_538271218	9.53729e-06	7.32439e-86	1.56735e-05	0.000104883
TraesCS7B01G006700.1	.	Ubiquinone biosynthesis O-methyltransferase	seedling	Spikelet_N.O.1408107B	SNS	chr7D_63946289	2.85217e-06	4.73065e-29	1.57196e-05	NA
TraesCS3B01G319900.1	.	F-box protein family-like	spike	Spikelet_N.O.1405105J	SNS	chr3B_514128291	6.49786e-06	1.08131e-50	1.57488e-05	NA
TraesCS4B01G270100.1	.	3-hydroxybenzoate 6-hydroxylase 1	seedling	awn201408	AWN	chr4B_535051304	2.23673e-06	4.31776e-26	1.57667e-05	0.0237521
TraesCS7A01G379500LC.1	.	Copper amine oxidase family protein	seedling	spikelet_compactness201405	SC	chr2D_322856636	5.07359e-10	2.00383e-09	1.5865e-05	NA
TraesCS2D01G316700.1	.	Histone H3	seedling	seed_stock_area_mm2	GA	chr2D_406143152	4.01437e-06	1.19758e-34	1.58668e-05	NA
TraesCS4A01G353400.1	.	Polyketide cyclase/dehydrase and lipid transporter	spike	1kEC.GH15	GH	chr7D_607042805	8.29386e-12	2.58915e-08	1.58807e-05	NA
TraesCS5A01G279900.1	.	NAD(P)-binding Rossmann-fold superfamily protein	spike	Width-2016	GW	chr4A_207387790	2.09078e-06	2.7487e-25	1.59029e-05	0.00287671
TraesCS5A01G279900.1	.	NAD(P)-binding Rossmann-fold superfamily protein	spike	Width-2016	GW	chr4A_207387790	2.09078e-06	2.7487e-25	1.59029e-05	0.00287671
TraesCS2A01G268600.2	.	flocculation protein	seedling	awn201502	AWN	chr2A_319045718	2.11104e-06	2.29696e-25	1.59211e-05	9.75832e-05
TraesCS4B01G283600.1	.	Major facilitator superfamily protein	seedling	1kEC.GH15	GH	chr4B_559942305	2.40244e-08	1.01218e-11	1.5968e-05	6.74027e-05
TraesCS5A01G533400.1	.	Translation initiation factor IF-2	seedling	awn201405	AWN	chr5A_691027878	3.51809e-06	5.83323e-32	1.59692e-05	0.0280669
TraesCS2D01G317600.1	.	Programmed cell death protein 2	seedling	spikelet_compactness201502	SC	chr1B_269035520	7.90359e-09	6.29328e-11	1.51855e-05	0.403309
TraesCS7A01G269400.1	.	TraB family protein	seedling	1kEC.HW14_S	HW	chr7A_200610298	5.7335e-07	1.35992e-17	1.59851e-05	NA
TraesCS4B01G275000.1	.	Protein kinase	seedling	awn201410	AWN	chr7A_538798812	3.58586e-06	3.18517e-32	1.60196e-05	NA
TraesCS6A01G205700.1	.	MutL DNA mismatch repair protein	spike	1kEC.HW15_S	HW	chr6A_146742285	3.26341e-06	1.24242e-30	1.60334e-05	NA
TraesCS2A01G527400.1	.	NBS-LRR disease resistance protein-like protein	seedling	BLUP.TGW	TGW	chr2D_616150304	6.29833e-06	4.65306e-48	1.60665e-05	NA
TraesCS7A01G651500LC.1	.	AAA-type ATPase family protein	seedling	Width-2016	GW	chr3B_70909313	2.48926e-08	9.75183e-12	1.60756e-05	NA
TraesCS7A01G651500LC.1	.	AAA-type ATPase family protein	seedling	Width-2016	GW	chr3B_70909313	2.48926e-08	9.75183e-12	1.60756e-05	NA
TraesCS4B01G448000LC.1	.	Adenylosuccinate synthetase	seedling	awn201405	AWN	chr4B_553577575	1.54508e-06	1.64712e-22	1.62338e-05	0.000984939
TraesCS2D01G588200.2	.	Protein kinase, putative	seedling	ratio1	GR	chr2D_640214339	1.43472e-06	5.64493e-22	1.62628e-05	0.00047308
TraesCS6B01G404500.1	.	RNA binding	seedling	awn201502	AWN	chr6B_680084559	7.7595e-06	4.28609e-59	1.62746e-05	0.0128357
TraesCS2D01G160800.1	.	50S ribosomal protein L18	seedling	Length-2016	GL	chr3A_565531622	2.54405e-07	3.78998e-15	1.62842e-05	0.0375511
TraesCS2D01G160800.1	.	50S ribosomal protein L18	seedling	Length-2016	GL	chr3A_565531622	2.54405e-07	3.78998e-15	1.62842e-05	0.0375511
TraesCS3B01G122900LC.1	.	Vacuolar fusion MON1 A	seedling	awn201405	AWN	chr3B_66601645	4.05671e-06	4.41302e-34	1.63352e-05	2.68113e-08
TraesCS4B01G434600LC.1	.	V-type proton ATPase subunit a	spike	awn201410	AWN	chr4B_527982693	4.41549e-06	6.52918e-36	1.6341e-05	0.00699025
TraesCS6A01G598800LC.1	.	Retrovirus-related Pol polyprotein from transposon TNT 1-94	seedling	Spikelet_N.O.1405105J	SNS	chr6B_704188043	8.26955e-06	2.19729e-71	1.52231e-05	0.508578
TraesCS7B01G123800.1	.	Thioesterase family protein	spike	1kEC.HW15_S	HW	chr3B_677615397	2.82073e-07	2.37977e-15	1.64273e-05	NA
TraesCS7B01G502200.1	.	Transmembrane protein 53	seedling	spikelet_compactness201405	SC	chr7B_750605024	5.54227e-06	5.9722e-45	1.5372e-05	0.790709
TraesCS2D01G492600.1	.	IQ domain-containing protein	spike	ratio2	GR	chr2D_580388540	4.94808e-06	6.26354e-41	1.54117e-05	0.320712
TraesCS5B01G320300.1	.	60S ribosomal protein L44	spike	Area-2016	GA	chr3A_23829202	1.54067e-09	8.10185e-10	1.65583e-05	0.00389682
TraesCS2A01G464100LC.1	.	Engulfment and cell motility protein 3	seedling	Area-2016	GA	chr2D_416760921	5.97427e-08	1.3532e-12	1.66654e-05	NA
TraesCS3B01G320200.1	.	Malic enzyme	seedling	Spikelet_N.O.1405105J	SNS	chr3B_514005871	4.41236e-06	1.47668e-36	1.59844e-05	0.140568
TraesCS2D01G499600.1	.	Ubiquinone/menaquinone biosynthesis C-methyltransferase UbiE	spike	1kEC.HW14_S	HW	chr2B_718966220	5.26846e-07	5.1699e-17	1.67406e-05	NA
TraesCS6B01G378200.1	.	Telomeric repeat-binding factor 1	spike	1kEC.HW15_S	HW	chr3B_677615397	2.82073e-07	2.96496e-15	1.67591e-05	NA
TraesCS2D01G327100LC.1	.	tRNA (guanine-N(7)-)-methyltransferase non-catalytic subunit TRM82	seedling	BLUP.spikeletcompactness	SC	chr2D_308978649	3.45577e-06	4.8151e-31	1.6415e-05	0.209303
TraesCS4B01G434800LC.2	.	Homeobox-leucine zipper protein ANTHOCYANINLESS 2	spike	awn201410	AWN	chr4B_527983521	4.53225e-06	1.04531e-35	1.67924e-05	0.0121774
TraesCS3B01G114500LC.1	.	Zinc phosphodiesterase ELAC protein 2	spike	BLUP.Length	GL	chr2B_668569315	3.14028e-06	1.47895e-29	1.64291e-05	0.587954
TraesCS2D01G436100LC.1	.	Agenet and bromo-adjacent homology (BAH) domain-containing protein	seedling	Area-2016	GA	chr3B_70909313	9.18406e-09	8.59102e-11	1.6946e-05	NA
TraesCS2D01G225300.2	.	TBC1 domain family member	seedling	spikelet_compactness201405	SC	chr2D_306489574	1.67625e-07	4.1573e-14	1.69645e-05	0.00216763
TraesCS7A01G525800.1	.	Protein TIC 21, chloroplastic	seedling	awn201408	AWN	chr7A_708143590	2.93745e-06	5.297e-28	1.70111e-05	0.000810235
TraesCS3B01G143600.1	.	tRNA (Guanine(10)-N2)-methyltransferase-like protein	spike	Area-2016	GA	chr3B_132386738	4.00857e-06	9.8937e-33	1.70659e-05	0.00899741
TraesCS7B01G012600LC.1	.	Disease resistance protein RPP13	seedling	Spikelet_N.O.1408107B	SNS	chr7D_63946289	2.85217e-06	1.54848e-27	1.71073e-05	NA
TraesCS4B01G190900.1	.	Eukaryotic translation initiation factor 2 subunit alpha	spike	awn201408	AWN	chr4B_422773833	6.45868e-07	1.40356e-17	1.71282e-05	0.00492714
TraesCS7A01G285700.2	.	V-type proton ATPase subunit C	seedling	1kEC.HW14_S	HW	chr1A_14520452	2.90597e-09	4.56349e-10	1.71562e-05	NA
TraesCS2B01G472800.1	.	Multidrug resistance protein ABC transporter family	seedling	BLUP.Length	GL	chr2B_669436138	8.67882e-07	4.81625e-19	1.65217e-05	0.461913
TraesCS5B01G320300.1	.	60S ribosomal protein L44	spike	TGW-2016	TGW	chr3A_23829202	1.80072e-09	8.10185e-10	1.72576e-05	0.001111
TraesCS2A01G174200LC.1	.	Fasciclin-like arabinogalactan protein	seedling	BLUP.TGW	TGW	chr2D_616150304	6.29833e-06	2.22476e-44	1.72896e-05	NA
TraesCS2D01G596200.1	.	Late embryogenesis abundant (LEA) hydroxyproline-rich glycoprotein family	seedling	Height201502	PH	chr2D_648286069	8.20217e-06	6.19652e-58	1.73183e-05	0.0262836
TraesCS4A01G057400.1	.	Protein root UVB sensitive 3	spike	awn201502	AWN	chr4A_48530097	3.62495e-09	3.62933e-10	1.73361e-05	NA
TraesCSU01G121900.1	.	HAUS augmin-like complex subunit 4	spike	1kEC.GH15	GH	chr6A_498948791	1.98947e-06	1.13898e-23	1.73795e-05	0.00135296
TraesCS5B01G549700.1	.	Conserved oligomeric Golgi complex subunit 2	spike	1kEC.GH15	GH	chr7A_14621546	2.53265e-06	6.47818e-26	1.74019e-05	0.000204287
TraesCS2A01G105900.1	.	Alpha-galactosidase	spike	1kEC.GH15	GH	chr2A_57825410	2.40372e-06	2.44031e-25	1.74501e-05	NA
TraesCS2B01G588300.1	.	Pentatricopeptide repeat-containing protein	spike	1kEC.HW14_I	HW	chr2A_759828703	3.79242e-06	3.34755e-31	1.74715e-05	NA
TraesCS6D01G246700LC.1	.	zinc finger (C3HC4-type RING finger) family protein	seedling	BLUP.Length	GL	chr6D_237426211	7.02217e-06	1.93494e-48	1.74751e-05	NA
TraesCS6A01G598900LC.1	.	Transposon protein, putative, mutator sub-class	seedling	Spikelet_N.O.1405105J	SNS	chr6B_704188043	8.26955e-06	8.63442e-62	1.6677e-05	0.534153
TraesCS4B01G276300.1	.	flocculation FLO11-like protein	seedling	awn201405	AWN	chr7A_538798812	1.47118e-07	9.66603e-14	1.75537e-05	NA
TraesCS5B01G007800.1	.	SacI-like domain protein/WW domain protein	spike	seed_stock_majellipse_mm	#N/A	chr5B_8933428	5.73456e-06	2.36733e-42	1.67636e-05	0.140244
TraesCS2D01G478700.1	.	Histone-lysine N-methyltransferase ATXR2	spike	ratio2	GR	chr2D_580388540	4.94808e-06	8.14531e-38	1.68172e-05	0.24442
TraesCS1D01G590400LC.1	.	helicase in vascular tissue and tapetum	seedling	heading_date201502	HD	chr1D_492647027	3.92283e-06	1.42924e-31	1.76311e-05	0.00695337
TraesCS2D01G588600.1	.	Kinase family protein	seedling	ratio1	GR	chr2D_640214339	1.43472e-06	3.75084e-21	1.76417e-05	0.000648821
TraesCS1A01G378700.1	.	BTB/POZ domain containing protein	spike	1kEC.GH15	GH	chr1B_626707297	4.62984e-08	4.0549e-12	1.76725e-05	NA
TraesCS6B01G349000.1	.	Glutamyl-tRNA(Gln) amidotransferase subunit A	spike	1kEC.HW14_S	HW	chr1A_571654398	3.2862e-11	1.81659e-08	1.77299e-05	0.00136991
TraesCS1B01G123900.1	.	NADH-quinone oxidoreductase subunit I	seedling	BLUP.spikeletcompactness	SC	chr1B_356456886	1.11782e-07	2.28569e-13	1.7195e-05	0.873001
TraesCS2A01G338000.1	.	Adenylate kinase	seedling	Width-2016	GW	chr3B_70909313	2.48926e-08	1.75899e-11	1.77494e-05	NA
TraesCS2A01G338000.1	.	Adenylate kinase	seedling	Width-2016	GW	chr3B_70909313	2.48926e-08	1.75899e-11	1.77494e-05	NA
TraesCS2A01G695500LC.1	.	Helicase domain-containing family protein	seedling	1kEC.HW14_S	HW	chr5A_401745916	1.03289e-08	9.01874e-11	1.7767e-05	NA
TraesCS1B01G424700LC.1	.	Disease resistance protein RGA2	seedling	1kEC.HW14_S	HW	chr1B_396579952	5.14436e-06	6.00076e-37	1.78108e-05	0.000148765
TraesCS7D01G265700.1	.	Pentatricopeptide repeat-containing protein	seedling	1kEC.GH15	GH	chr3D_489159108	1.29858e-08	6.23982e-11	1.78262e-05	NA
TraesCS2B01G557000.2	.	MICOS complex subunit MIC60	seedling	BLUP.TGW	TGW	chr2D_616150304	6.29833e-06	6.31687e-43	1.7856e-05	NA
TraesCS5A01G257000LC.1	.	Dedicator of cytokinesis protein 10	spike	Width-2016	GW	chr4A_207387790	2.09078e-06	9.75245e-24	1.78727e-05	NA
TraesCS5A01G257000LC.1	.	Dedicator of cytokinesis protein 10	spike	Width-2016	GW	chr4A_207387790	2.09078e-06	9.75245e-24	1.78727e-05	NA
TraesCS3B01G494300LC.1	.	Retrotransposon protein, putative, unclassified	seedling	Spikelet_N.O.1405105J	SNS	chr3B_514005871	4.41236e-06	5.33743e-34	1.74808e-05	0.317163
TraesCS2A01G213000.1	.	Proteasome inhibitor-like protein	seedling	1kEC.HW14_S	HW	chr2A_197559310	5.5542e-06	1.05122e-38	1.79619e-05	0.000127392
TraesCS4B01G275000.1	.	Protein kinase	seedling	awn201408	AWN	chr7A_538798812	4.17623e-06	3.18517e-32	1.79782e-05	NA
TraesCS4A01G071000.1	.	integral membrane metal-binding family protein (DUF2296)	spike	awn201410	AWN	chr4A_48530097	2.64317e-07	8.9953e-15	1.80146e-05	NA
TraesCS4B01G267500.1	.	NADH dehydrogenase [ubiquinone] 1 alpha subcomplex subunit 13	seedling	awn201410	AWN	chr7A_538798812	3.58586e-06	1.35525e-29	1.80809e-05	NA
TraesCS7B01G131100.2	.	Protein sawadee homeodomain-like 2	spike	1kEC.HW15_S	HW	chr6A_190592452	2.94757e-06	5.96037e-27	1.8137e-05	0.00684552
TraesCS2D01G489100.1	.	Cytochrome c oxidase-assembly factor COX23, mitochondrial	spike	1kEC.HW14_S	HW	chr2B_718966220	5.26846e-07	1.58369e-16	1.81795e-05	NA
TraesCS4B01G267500.1	.	NADH dehydrogenase [ubiquinone] 1 alpha subcomplex subunit 13	seedling	awn201502	AWN	chr4B_535049948	3.83975e-06	1.68785e-30	1.82095e-05	0.0116123
TraesCS7B01G131100.2	.	Protein sawadee homeodomain-like 2	seedling	1kEC.HW15_S	HW	chr7B_96810501	3.76472e-11	1.83324e-08	1.82275e-05	NA
TraesCS1D01G403700.1	.	Homeobox protein, putative	seedling	1kEC.HW14_S	HW	chr5A_401745916	1.03289e-08	1.03505e-10	1.82575e-05	NA
TraesCS2B01G469100.1	.	RNA-binding family protein, putative	spike	BLUP.Length	GL	chr2B_665668997	9.4347e-07	5.94515e-19	1.75693e-05	0.313901
TraesCS1D01G442900.1	.	Cytoplasmic membrane protein	seedling	heading_date201502	HD	chr1D_487953170	1.19582e-05	2.12161e-95	1.83739e-05	0.0408878
TraesCS4B01G275400.1	.	Histone H2B	seedling	awn201502	AWN	chr7A_538798812	8.97769e-06	1.98549e-59	1.83947e-05	NA
TraesCS2D01G489900.1	.	Adenosylhomocysteinase	spike	ratio2	GR	chr2D_580388540	4.94808e-06	2.19516e-36	1.75866e-05	0.306583
TraesCS5A01G737100LC.1	.	Retrotransposon protein, putative, unclassified	seedling	awn201408	AWN	chr5A_706662143	6.12542e-06	1.43346e-40	1.84799e-05	0.00564241
TraesCS4D01G268800LC.1	.	WD repeat-containing protein 81	seedling	awn201405	AWN	chr5A_690960089	1.62855e-06	1.69917e-21	1.84823e-05	0.0146374
TraesCS4B01G434800LC.2	.	Homeobox-leucine zipper protein ANTHOCYANINLESS 2	seedling	awn201502	AWN	chr4B_527959061	1.21421e-05	3.38075e-97	1.84898e-05	0.00211365
TraesCS7D01G227100LC.1	.	Tubulin alpha chain	seedling	1kEC.GH15	GH	chr3B_789176779	1.15134e-06	1.95942e-19	1.8638e-05	0.000108225
TraesCS2B01G558800.1	.	Serine protease htra2, putative	seedling	BLUP.Area	GA	chr2D_616150304	4.32623e-07	8.4072e-16	1.86832e-05	NA
TraesCS2B01G472400.1	.	Anthocyanin 5-aromatic acyltransferase	spike	BLUP.Length	GL	chr2B_668569315	3.14028e-06	4.13685e-28	1.77439e-05	0.841656
TraesCS1A01G130700.1	.	DNA polymerase epsilon, catalytic subunit, putative	spike	1kEC.GH15	GH	chr1A_287690202	5.93441e-07	9.75293e-17	1.87078e-05	0.00139781
TraesCS1D01G446500.2	.	Elongation factor G	seedling	heading_date201502	HD	chr1D_487952464	1.02591e-05	2.14413e-75	1.78901e-05	0.161854
TraesCS2D01G496000.1	.	BSD domain containing protein	spike	1kEC.HW14_S	HW	chr2B_718966220	5.26846e-07	2.36809e-16	1.87443e-05	NA
TraesCS3A01G096100.1	.	F-box protein	spike	Area-2016	GA	chr3A_23829202	1.54067e-09	1.33642e-09	1.87707e-05	0.00737996
TraesCS3B01G494200LC.1	.	basic helix-loop-helix (bHLH) DNA-binding superfamily protein	seedling	Spikelet_N.O.1405105J	SNS	chr3B_514005871	4.41236e-06	8.35356e-33	1.83069e-05	0.400307
TraesCS4B01G434800LC.1	.	Homeobox-leucine zipper protein ANTHOCYANINLESS 2	seedling	awn201405	AWN	chr4B_527956261	1.32773e-06	4.55996e-20	1.88845e-05	0.000483283
TraesCS4B01G276300.1	.	flocculation FLO11-like protein	seedling	awn201405	AWN	chr4B_547548875	3.94526e-07	1.68832e-15	1.88952e-05	7.28091e-05
TraesCS2D01G411600.1	RAR-B1_G=B_C=UCW_Tt_k51_conti:98.291:9.66e-170	Cysteine and histidine-rich domain-containing protein RAR1	spike	1kEC.GH15	GH	chr1D_55669421	2.58121e-08	2.3629e-11	1.89148e-05	NA
TraesCS6B01G134200.1	.	CsAtPR5	seedling	1kEC.HW14_S	HW	chr1A_14520452	2.90597e-09	7.02933e-10	1.89844e-05	NA
TraesCS1B01G144000.1	.	O-acyltransferase	seedling	BLUP.spikeletcompactness	SC	chr1B_356606887	3.32489e-07	3.38355e-15	1.84193e-05	0.119531
TraesCSU01G077900LC.1	.	Leucyl/phenylalanyl-tRNA--protein transferase	seedling	1kEC.PHT15_I	HW	chr3A_69294344	5.58919e-07	1.49907e-16	1.86921e-05	0.88747
TraesCS4B01G265600.1	.	Calcium-dependent lipid-binding domain-containing protein	spike	awn201405	AWN	chr4B_545874840	6.23343e-08	3.09613e-12	1.90776e-05	3.56108e-05
TraesCS5D01G543700.1	.	F-box family protein	seedling	1kEC.PHT15_I	HW	chr3A_69294344	5.58919e-07	1.5247e-16	1.87158e-05	0.621362
TraesCS4B01G026300.1	.	Serine/threonine protein phosphatase 2A regulatory subunit B	seedling	heading_date201502	HD	chr4B_19751513	7.38237e-06	7.31665e-46	1.91242e-05	0.00371771
TraesCS4B01G433900LC.1	.	Transposon Ty3-G Gag-Pol polyprotein	seedling	awn201405	AWN	chr7A_538798812	1.47118e-07	2.06902e-13	1.91768e-05	NA
TraesCS6A01G325600LC.1	.	Plexin domain-containing protein 1	spike	Width-2016	GW	chr4A_207387790	2.09078e-06	7.1989e-23	1.91963e-05	0.00342232
TraesCS6A01G325600LC.1	.	Plexin domain-containing protein 1	spike	Width-2016	GW	chr4A_207387790	2.09078e-06	7.1989e-23	1.91963e-05	0.00342232
TraesCS7A01G003900.1	.	Acyl-coenzyme A oxidase	spike	Area-2016	GA	chr7A_1739446	4.17893e-06	1.03269e-30	1.92082e-05	0.000562772
TraesCS7A01G329000.1	.	Protein odr-4-like protein	seedling	spikelet_compactness201405	SC	chr2D_322856636	5.07359e-10	3.97593e-09	1.92094e-05	NA
TraesCS2D01G593400.1	.	Phosphomannomutase	seedling	Height201502	PH	chr2D_648286069	8.20217e-06	1.49563e-50	1.92187e-05	0.0245387
TraesCS1D01G452900.1	.	RNA-binding protein 40	seedling	heading_date201502	HD	chr1D_487953170	1.19582e-05	6.49616e-90	1.88502e-05	0.164303
TraesCS2B01G558800.1	.	Serine protease htra2, putative	seedling	BLUP.Length	GL	chr2D_616150304	4.58854e-07	8.4072e-16	1.92654e-05	NA
TraesCS5D01G057900LC.1	.	MALE GAMETOPHYTE DEFECTIVE 2	seedling	BLUP.TGW	TGW	chr2D_616150304	6.29833e-06	8.4629e-40	1.92821e-05	NA
TraesCS2D01G530200.1	.	Disease resistance protein (NBS-LRR class) family	seedling	BLUP.TGW	TGW	chr2D_616150304	6.29833e-06	9.09435e-40	1.9298e-05	NA
TraesCS2A01G332100.1	.	Heavy metal transport/detoxification protein	seedling	Width-2016	GW	chr3B_70909313	2.48926e-08	2.87414e-11	1.93195e-05	NA
TraesCS2A01G332100.1	.	Heavy metal transport/detoxification protein	seedling	Width-2016	GW	chr3B_70909313	2.48926e-08	2.87414e-11	1.93195e-05	NA
TraesCS4A01G063400LC.1	.	Pol polyprotein	spike	awn201502	AWN	chr4A_48530097	3.62495e-09	5.83646e-10	1.93279e-05	NA
TraesCS7A01G027300.1	.	Ubiquitin carboxyl-terminal hydrolase family protein	seedling	1kEC.HW14_S	HW	chr7A_11089992	2.06718e-07	5.77702e-14	1.9375e-05	0.000500819
TraesCS4A01G072300.1	.	Kinase family protein	spike	awn201502	AWN	chr4A_64150356	2.72887e-09	8.25135e-10	1.93891e-05	NA
TraesCS4B01G276400.1	.	DUF1677 family protein	seedling	awn201502	AWN	chr7A_538798812	8.97769e-06	3.7938e-55	1.94033e-05	NA
TraesCS2D01G231800.1	.	Protein FLX-like 1	seedling	spikelet_compactness201408	SC	chr2D_401097631	7.50647e-07	1.90086e-17	1.9023e-05	0.553702
TraesCS4D01G268800LC.1	.	WD repeat-containing protein 81	seedling	awn201502	AWN	chr5A_690960089	1.7588e-06	1.69917e-21	1.94187e-05	0.015381
TraesCS3B01G320200.1	.	Malic enzyme	spike	Spikelet_N.O.1405105J	SNS	chr3B_513996733	5.7535e-06	1.25211e-37	1.90598e-05	0.100808
TraesCS4D01G154700.1	.	Erlin-2	spike	awn201410	AWN	chr1B_15284528	1.62963e-07	1.33887e-13	1.90811e-05	0.364555
TraesCS5D01G309000LC.1	.	Transposon Ty3-G Gag-Pol polyprotein	seedling	1kEC.GH15	GH	chr7B_442356802	2.41773e-06	7.0134e-24	1.94976e-05	0.000306314
TraesCS7B01G131100.2	.	Protein sawadee homeodomain-like 2	spike	1kEC.HW15_S	HW	chr6A_146742285	3.26341e-06	5.96037e-27	1.9502e-05	NA
TraesCS5B01G560200.3	.	Disease resistance protein (NBS-LRR class) family	seedling	awn201410	AWN	chr5B_700465208	6.49537e-06	6.79201e-41	1.92196e-05	0.156955
TraesCS2D01G123200.1	.	Kinase interacting (KIP1-like) family protein	spike	1kEC.GH15	GH	chr1A_301777101	2.49584e-11	2.7449e-08	1.95155e-05	0.000253626
TraesCS3A01G289700.2	.	WRKY transcription factor	seedling	heading_date201502	HD	chr3A_543712443	7.88431e-06	1.09092e-47	1.95182e-05	0.00137066
TraesCS3A01G096100.1	.	F-box protein	spike	TGW-2016	TGW	chr3A_23829202	1.80072e-09	1.33642e-09	1.95432e-05	0.00230173
TraesCS4D01G154700.1	.	Erlin-2	spike	awn201502	AWN	chr1B_15284528	1.69241e-07	1.33887e-13	1.94094e-05	0.284306
TraesCS2A01G492900LC.1	.	Zinc finger, C3HC4 type (RING finger) family protein	seedling	TGW-2016	TGW	chr2D_416760921	2.92141e-06	1.30716e-25	1.96228e-05	NA
TraesCS1D01G229300.1	.	Serine/threonine-protein kinase	spike	1kEC.HW15_S	HW	chr2D_344562210	1.8316e-07	1.09015e-13	1.96541e-05	NA
TraesCS5B01G795200LC.1	.	Ypt/Rab-GAP domain of gyp1p superfamily protein	seedling	awn201410	AWN	chr5B_700465208	6.49537e-06	1.88814e-40	1.94359e-05	0.171334
TraesCS5B01G167400.5	.	GBF-interacting protein 1, putative isoform 1	spike	Width-2016	GW	chr3A_23829202	2.77325e-08	2.58519e-11	1.97068e-05	0.00215885
TraesCS5B01G167400.5	.	GBF-interacting protein 1, putative isoform 1	spike	Width-2016	GW	chr3A_23829202	2.77325e-08	2.58519e-11	1.97068e-05	0.00215885
TraesCS4A01G713400LC.1	.	Retrovirus-related Pol polyprotein from transposon TNT 1-94	seedling	BLUP.SpikeletN.O.	SNS	chr7D_63946289	2.50661e-06	4.86762e-24	1.97414e-05	NA
TraesCS4D01G184300.5	.	Protein EFR3	spike	1kEC.HW15_S	HW	chr5D_563967930	1.18736e-06	4.21559e-19	1.9781e-05	NA
TraesCS2B01G499700LC.1	.	COP9 signalosome complex subunit 8	seedling	Length-2016	GL	chr2B_453225304	1.21979e-05	6.2487e-84	1.981e-05	0.0246049
TraesCS2B01G499700LC.1	.	COP9 signalosome complex subunit 8	seedling	Length-2016	GL	chr2B_453225304	1.21979e-05	6.2487e-84	1.981e-05	0.0246049
TraesCS2B01G560200.1	.	Histidine--tRNA ligase	seedling	BLUP.TGW	TGW	chr2D_616150304	6.29833e-06	9.39697e-39	1.9835e-05	NA
TraesCS7B01G007200.1	.	epstein-barr nuclear antigen	seedling	BLUP.SpikeletN.O.	SNS	chr7D_63946289	2.50661e-06	6.23086e-24	1.99035e-05	NA
TraesCS1B01G769500LC.1	.	Potassium-transporting ATPase KdpC subunit	seedling	spikelet_compactness201502	SC	chr1B_189332789	3.56776e-08	1.60669e-11	1.99141e-05	0.00250384
TraesCS3B01G320400.2	.	Senescence/dehydration-associated protein-related	seedling	Spikelet_N.O.1405105J	SNS	chr3B_514005871	4.41236e-06	8.16938e-31	1.99151e-05	0.00462139
TraesCS4B01G270800.1	.	3-hydroxybenzoate 6-hydroxylase	seedling	awn201408	AWN	chr4B_535051304	2.23673e-06	6.13059e-23	1.99596e-05	0.00906632
TraesCS6A01G238100.1	.	Ribosome production factor 2-like protein	spike	Area-2016	GA	chr6A_448230743	1.08002e-06	8.72845e-19	1.94562e-05	0.117094
TraesCS5B01G273700.1	.	Amorpha-4,11-diene synthase	seedling	1kEC.HW14_I	HW	chr5B_458739077	3.92659e-06	7.15138e-29	2.00475e-05	3.88414e-05
TraesCS2A01G344800.1	.	RAN guanine nucleotide release factor	seedling	TGW-2016	TGW	chr2D_416760921	2.92141e-06	2.7666e-25	2.00572e-05	NA
TraesCS4B01G265700.1	.	26S proteasome regulatory subunit	seedling	awn201410	AWN	chr7A_538798812	3.58586e-06	1.31085e-27	2.00863e-05	NA
TraesCS4A01G556100LC.1	.	Phospho-N-acetylmuramoyl-pentapeptide-transferase	seedling	Height201405	PH	chr4A_652851749	7.25621e-06	3.39701e-44	1.95059e-05	0.100022
TraesCS7B01G001300.1	.	Nuclear factor related to kappa-B-binding protein	spike	1kEC.HW15_S	HW	chr2D_282934206	1.71437e-08	7.23037e-11	2.01021e-05	NA
TraesCS2B01G562300.1	.	Diacylglycerol kinase	seedling	BLUP.TGW	TGW	chr2D_616150304	6.29833e-06	3.15131e-38	2.01298e-05	NA
TraesCS3A01G289700.1	.	WRKY transcription factor	seedling	heading_date201502	HD	chr3A_543712443	7.88431e-06	4.96229e-46	2.01322e-05	0.00141298
TraesCS7A01G651500LC.1	.	AAA-type ATPase family protein	seedling	TGW-2016	TGW	chr3B_70909313	4.57089e-08	9.75183e-12	2.01388e-05	NA
TraesCS2D01G225300.2	.	TBC1 domain family member	seedling	Spike_length1405105J	SpL	chr2D_401097631	9.37802e-08	1.12451e-12	1.95519e-05	0.521954
TraesCS1D01G024400.1	.	ABC transporter ATP-binding protein	spike	1kEC.HW14_S	HW	chr1B_15171426	4.9223e-07	9.60333e-16	2.02061e-05	NA
TraesCS3A01G189300LC.1	.	phospholipase D gamma 1	seedling	1kEC.PHT15_I	HW	chr3A_69294344	5.58919e-07	2.93287e-16	1.96677e-05	0.824812
TraesCS2A01G338500.1	.	transmembrane protein	seedling	Area-2016	GA	chr2D_416760921	5.97427e-08	5.13828e-12	2.02186e-05	NA
TraesCS4B01G145600.3	.	Splicing factor u2af large subunit, putative	spike	1kEC.GH15	GH	chr4B_398568154	2.09237e-06	2.85333e-22	2.02318e-05	NA
TraesCS4B01G267500.1	.	NADH dehydrogenase [ubiquinone] 1 alpha subcomplex subunit 13	seedling	awn201408	AWN	chr7A_538798812	4.17623e-06	1.35525e-29	2.02355e-05	NA
TraesCS4A01G397400LC.1	.	F-box and associated interaction domains-containing protein	spike	awn201410	AWN	chr4A_562404203	3.59822e-08	1.74602e-11	2.02523e-05	NA
TraesCS4A01G385900LC.2	.	Glycosyl hydrolase family 109 protein	spike	awn201502	AWN	chr4A_562405229	9.63424e-11	1.48724e-08	2.02586e-05	NA
TraesCS4A01G076500.1	.	F-box protein	spike	awn201410	AWN	chr4A_64150356	2.2025e-07	6.75816e-14	2.02963e-05	0.00118479
TraesCS4B01G190900.1	.	Eukaryotic translation initiation factor 2 subunit alpha	spike	awn201410	AWN	chr4B_422773833	8.71625e-07	1.40356e-17	2.02985e-05	0.00420442
TraesCS1D01G442100.1	.	Metacaspase-1	seedling	heading_date201502	HD	chr1D_487953170	1.19582e-05	2.29371e-79	1.99931e-05	0.145462
TraesCS1B01G417600.1	.	Translationally-controlled tumor protein-like protein	spike	1kEC.GH15	GH	chr1A_557154879	2.06324e-06	4.35263e-22	2.03793e-05	NA
TraesCS2D01G480700.1	.	zinc finger (C3HC4-type RING finger) family protein	spike	1kEC.HW14_S	HW	chr2B_718966220	5.26846e-07	6.87884e-16	2.03803e-05	NA
TraesCS4A01G278500LC.1	.	trimethylguanosine synthase (DUF707)	seedling	1kEC.HW14_S	HW	chr4A_119692981	5.65343e-07	4.32252e-16	2.03918e-05	NA
TraesCS2D01G596100.1	.	Exocyst complex component, putative	seedling	Height201502	PH	chr2D_648286069	8.20217e-06	6.38067e-48	2.00922e-05	0.0857228
TraesCS4A01G257100.1	.	GDP-mannose transporter	seedling	BLUP.awn	AWN	chr4A_558217008	1.07719e-06	1.70884e-18	2.01838e-05	0.236456
TraesCS1B01G472800.1	.	5-methyltetrahydropteroyltriglutamate--homocysteine methyltransferase	seedling	heading_date201502	HD	chr1D_492643550	2.96617e-06	2.51907e-25	2.02164e-05	0.0763137
TraesCS1D01G593100LC.1	.	LEUNIG-like protein	seedling	heading_date201502	HD	chr1D_487953170	1.19582e-05	5.48698e-77	2.03042e-05	0.101585
TraesCS7A01G254200.2	.	Pyridoxamine 5'-phosphate oxidase-related, FMN-binding	seedling	1kEC.HW14_S	HW	chr7A_200610298	5.7335e-07	4.49654e-16	2.06083e-05	NA
TraesCS1D01G452400.1	.	Pleckstrin-like (PH) domain protein	seedling	heading_date201502	HD	chr1D_487953170	1.19582e-05	2.51109e-76	2.03949e-05	0.167657
TraesCS1D01G454400.2	.	Histone deacetylase-like protein	seedling	heading_date201502	HD	chr1D_487953170	1.19582e-05	1.42216e-75	2.05006e-05	0.108367
TraesCS5D01G282400.2	.	ER membrane protein complex subunit 3	seedling	1kEC.HW14_S	HW	chr5A_401745916	1.03289e-08	1.9222e-10	2.06861e-05	NA
TraesCS2B01G470100.1	.	transducin family protein / WD-40 repeat family protein	seedling	Length-2017-105E	GL	chr2B_666482705	4.66626e-06	4.29169e-31	2.0515e-05	0.906509
TraesCS2B01G470100.1	.	transducin family protein / WD-40 repeat family protein	seedling	Length-2017-105E	GL	chr2B_666482705	4.66626e-06	4.29169e-31	2.0515e-05	0.906509
TraesCS2A01G334600.1	.	Agmatine deiminase	seedling	Area-2016	GA	chr3B_70909313	9.18406e-09	2.40113e-10	2.08881e-05	NA
TraesCS2D01G487300.1	.	Phospholipid/glycerol acyltransferase family protein	spike	ratio2	GR	chr2D_580388540	4.94808e-06	5.39038e-32	2.06424e-05	0.31983
TraesCS5B01G002900.2	.	Sucrose-phosphatase	seedling	spikelet_compactness201405	SC	chr2D_420563808	1.64297e-10	1.20057e-08	2.10078e-05	NA
TraesCS7A01G529300.1	.	Nucleobase ascorbate transporter	spike	1kEC.GH15	GH	chr1A_247320744	2.38559e-11	3.44796e-08	2.10117e-05	NA
TraesCS1D01G257800.1	.	Glutathione S-transferase	spike	1kEC.HW14_S	HW	chr1D_393172509	1.86005e-06	4.92255e-21	2.10637e-05	NA
TraesCS2D01G487700.1	.	Kinesin-like protein	spike	ratio2	GR	chr2D_580388540	4.94808e-06	5.97461e-32	2.06803e-05	0.337556
TraesCS7A01G379500LC.1	.	Copper amine oxidase family protein	seedling	spikelet_compactness201405	SC	chr2D_364981237	1.66944e-08	1.00436e-10	2.12109e-05	NA
TraesCS1B01G389100LC.1	.	Pre-mRNA-splicing factor 3	spike	ratio1	GR	chr1B_314741843	5.35846e-06	1.73035e-33	2.06942e-05	0.061478
TraesCS4D01G074300LC.1	.	Protein FAR1-RELATED SEQUENCE 5	seedling	1kEC.GH15	GH	chr3D_489159108	1.29858e-08	1.54803e-10	2.1282e-05	NA
TraesCS2B01G588400.1	.	Plastid division protein CDP1, chloroplastic	spike	1kEC.HW14_I	HW	chr2A_759828703	3.79242e-06	2.78858e-27	2.13059e-05	NA
TraesCS5A01G533400.1	.	Translation initiation factor IF-2	seedling	awn201502	AWN	chr5A_691027878	5.15032e-06	5.83323e-32	2.13104e-05	0.0281285
TraesCS1B01G298300.1	.	GPN-loop GTPase-like protein	seedling	Length-2017-107B	GL	chr3B_612843104	6.22426e-07	3.99292e-16	2.13355e-05	0.0142594
TraesCS1B01G298300.1	.	GPN-loop GTPase-like protein	seedling	Length-2017-107B	GL	chr3B_612843104	6.22426e-07	3.99292e-16	2.13355e-05	0.0142594
TraesCS1A01G190800.2	.	Fatty acid oxidation complex subunit alpha	seedling	Width-2016	GW	chr1A_344294106	2.33136e-06	1.78355e-22	2.1344e-05	0.00613427
TraesCS1A01G190800.2	.	Fatty acid oxidation complex subunit alpha	seedling	Width-2016	GW	chr1A_344294106	2.33136e-06	1.78355e-22	2.1344e-05	0.00613427
TraesCS4A01G091100LC.1	.	NAD(P)H-quinone oxidoreductase subunit 6, chloroplastic	seedling	awn201410	AWN	chr4A_48530097	2.64317e-07	4.88626e-14	2.13562e-05	NA
TraesCS4B01G268400.1	.	Cell division cycle protein 48-like protein	seedling	awn201405	AWN	chr4B_547871403	3.01169e-07	2.69449e-14	2.13801e-05	0.0150489
TraesCS4B01G447500LC.1	.	1-acyl-sn-glycerol-3-phosphate acyltransferase	seedling	awn201410	AWN	chr4B_535050638	1.40962e-07	6.11973e-13	2.14773e-05	0.0114557
TraesCS1D01G454600.1	.	Histone H1	seedling	heading_date201502	HD	chr1D_487953170	1.19582e-05	3.77033e-73	2.0859e-05	0.103611
TraesCS7A01G536200.2	.	Protein MEMO1	spike	1kEC.GH15	GH	chr5A_585236672	1.15821e-06	2.45736e-18	2.15137e-05	NA
TraesCS2D01G581300.1	.	RNA-binding region RNP-1	seedling	ratio1	GR	chr2D_642990324	7.80348e-06	2.19611e-42	2.15428e-05	0.030482
TraesCS4A01G713400LC.1	.	Retrovirus-related Pol polyprotein from transposon TNT 1-94	seedling	Spikelet_N.O.1408107B	SNS	chr7D_63946289	2.85217e-06	4.86762e-24	2.15585e-05	NA
TraesCS4B01G266300.2	.	Mediator of RNA polymerase II transcription subunit 28	seedling	awn201405	AWN	chr4B_539504238	9.53729e-06	2.85684e-51	2.15965e-05	0.00295982
TraesCSU01G214200LC.1	.	Transposon Ty3-G Gag-Pol polyprotein	seedling	1kEC.GH15	GH	chr7B_442356802	2.41773e-06	1.46646e-22	2.17042e-05	0.000565097
TraesCS7B01G007200.1	.	epstein-barr nuclear antigen	seedling	Spikelet_N.O.1408107B	SNS	chr7D_63946289	2.85217e-06	6.23086e-24	2.17324e-05	NA
TraesCS7D01G105900.1	.	Thiopurine S-methyltransferase, putative	seedling	BLUP.SpikeletN.O.	SNS	chr7D_63946289	2.50661e-06	8.5837e-23	2.18007e-05	NA
TraesCS7D01G515600.1	.	60S ribosomal protein L27	spike	awn201408	AWN	chr7A_708143204	2.9136e-07	3.94501e-14	2.18744e-05	NA
TraesCS2A01G544700LC.1	.	Transposon Ty3-I Gag-Pol polyprotein	seedling	1kEC.HW14_S	HW	chr5A_401745916	1.03289e-08	2.5263e-10	2.18875e-05	NA
TraesCS2D01G500600.1	.	Glutamine synthetase	spike	1kEC.HW14_S	HW	chr2B_718966220	5.26846e-07	1.65098e-15	2.18946e-05	NA
TraesCS7B01G814100LC.1	.	Leucine-rich repeat receptor-like protein kinase family protein, putative	seedling	Spike_length1405105J	SpL	chr7B_742465612	3.14754e-06	9.83337e-25	2.19438e-05	0.0129151
TraesCS3A01G640500LC.2	.	E3 ubiquitin-protein ligase KEG	seedling	spikelet_compactness201405	SC	chr3A_708537562	7.13221e-06	2.22542e-40	2.10021e-05	0.230757
TraesCS2B01G555200.2	.	Protein kinase	seedling	BLUP.Area	GA	chr2D_616150304	4.32623e-07	5.58995e-15	2.20013e-05	NA
TraesCS1D01G445300.1	.	ATP-dependent Clp protease proteolytic subunit	seedling	heading_date201502	HD	chr1D_487953170	1.19582e-05	2.17955e-71	2.11387e-05	0.209266
TraesCS4A01G076500.1	.	F-box protein	spike	awn201410	AWN	chr4A_48530097	2.64317e-07	6.75816e-14	2.20986e-05	NA
TraesCS1B01G094000.1	.	FBD-associated F-box protein	seedling	spikelet_compactness201502	SC	chr1B_189332603	1.81688e-08	1.08062e-10	2.21179e-05	0.0038376
TraesCS2A01G338000.1	.	Adenylate kinase	seedling	TGW-2016	TGW	chr3B_70909313	4.57089e-08	1.75899e-11	2.2138e-05	NA
TraesCS6A01G166900.1	.	Zinc finger CCCH domain-containing protein	spike	1kEC.HW15_S	HW	chr6A_190592452	2.94757e-06	5.71261e-24	2.21648e-05	0.00729723
TraesCS2D01G488300.1	.	Zinc finger CCCH domain-containing protein	spike	ratio2	GR	chr2D_580388540	4.94808e-06	2.46408e-31	2.12209e-05	0.325919
TraesCS2D01G738000LC.1	.	TRAF-like superfamily protein	seedling	ratio1	GR	chr2D_640214339	1.43472e-06	4.29882e-19	2.21975e-05	0.0024189
TraesCS1D01G453700.1	.	Reticulon-like protein	seedling	heading_date201502	HD	chr1D_487953170	1.19582e-05	3.17408e-69	2.15065e-05	0.189676
TraesCS3B01G319700.1	.	F-box protein	spike	Spikelet_N.O.1405105J	SNS	chr3B_514128291	6.49786e-06	4.27397e-36	2.19941e-05	0.310275
TraesCS1D01G444900.2	.	Disease resistance protein RPP13	seedling	heading_date201502	HD	chr1D_487953170	1.19582e-05	2.81153e-66	2.20565e-05	0.225852
TraesCS1B01G408600.1	.	Serine/threonine protein phosphatase 2A regulatory subunit B	spike	awn201410	AWN	chr1B_636263258	1.08559e-05	1.77305e-57	2.21965e-05	0.0986591
TraesCS2B01G469700.1	.	Basic helix-loop-helix transcription factor	spike	BLUP.Length	GL	chr2B_665669888	7.51018e-07	1.74825e-16	2.22012e-05	0.457772
TraesCS6B01G062600.1	.	DNA-directed RNA polymerase II subunit rpb4	spike	spikelet_compactness201405	SC	chr2D_391388735	7.16581e-11	2.34614e-08	2.23011e-05	NA
TraesCS2B01G469800.1	.	Basic helix-loop-helix transcription factor	spike	BLUP.Length	GL	chr2B_665669888	7.51018e-07	1.74825e-16	2.22012e-05	0.457772
TraesCSU01G010400LC.1	.	RNA binding protein	seedling	Spikelet_N.O.1405105J	SNS	chr3B_514005871	4.41236e-06	1.59099e-28	2.22312e-05	0.162312
TraesCS4B01G265700.1	.	26S proteasome regulatory subunit	seedling	awn201408	AWN	chr7A_538798812	4.17623e-06	1.31085e-27	2.24265e-05	NA
TraesCS1D01G450900.1	.	E3 ubiquitin-protein ligase RNF14	seedling	heading_date201502	HD	chr1D_487953170	1.19582e-05	2.21623e-65	2.22362e-05	0.153652
TraesCS1D01G445800.2	.	ARM repeat superfamily protein	seedling	heading_date201502	HD	chr1D_487953170	1.19582e-05	2.65226e-65	2.22522e-05	0.139352
TraesCS4A01G236400.1	.	Fumarylacetoacetate hydrolase, putative	spike	awn201408	AWN	chr4A_562405229	4.49482e-09	8.85891e-10	2.26228e-05	NA
TraesCS2B01G555200.2	.	Protein kinase	seedling	BLUP.Length	GL	chr2D_616150304	4.58854e-07	5.58995e-15	2.2664e-05	NA
TraesCS4B01G434800LC.1	.	Homeobox-leucine zipper protein ANTHOCYANINLESS 2	seedling	awn201410	AWN	chr4B_527956261	1.78241e-06	4.55996e-20	2.26784e-05	0.0020636
TraesCS6A01G529600LC.1	.	ArgH (DUF639)	seedling	BLUP.Length	GL	chr1D_484108163	1.26047e-07	1.36442e-12	2.26985e-05	NA
TraesCS2D01G566400.1	.	Histone-lysine N-methyltransferase	seedling	awn201410	AWN	chr2D_635595175	6.72833e-06	1.69642e-36	2.23264e-05	0.0545295
TraesCS7A01G283300LC.1	.	Aspartate carbamoyltransferase regulatory chain	seedling	Area-2016	GA	chr7A_174274199	5.95628e-06	4.15164e-33	2.27725e-05	0.00267976
TraesCS1D01G440600.2	.	Phosphoglucan phosphatase LSF1	seedling	heading_date201502	HD	chr1D_484399121	7.35806e-06	6.01658e-39	2.23521e-05	0.128166
TraesCS1B01G092200.1	.	Beta-carotene isomerase d27, chloroplastic	seedling	BLUP.spikeletcompactness	SC	chr1B_356456886	1.11782e-07	1.84781e-12	2.24817e-05	0.677202
TraesCS1D01G445700.1	.	DNA damage-binding protein 1	seedling	heading_date201502	HD	chr1D_487953170	1.19582e-05	6.22225e-64	2.25402e-05	0.103111
TraesCS6B01G733900LC.1	.	receptor kinase 1	seedling	awn201502	AWN	chr6B_680084421	7.6648e-06	2.13695e-39	2.28269e-05	0.00376568
TraesCS7A01G333600LC.1	.	RNA-binding (RRM/RBD/RNP motifs) family protein	seedling	1kEC.HW14_S	HW	chr7A_200610298	5.7335e-07	1.69703e-15	2.29312e-05	NA
TraesCS5B01G457700.1	.	Vesicle-associated membrane protein, putative	spike	1kEC.GH15	GH	chr5D_532277756	7.38453e-08	7.07844e-12	2.3037e-05	0.000808145
TraesCS2D01G482800.1	.	tRNA (Guanine(10)-N2)-methyltransferase-like protein	spike	1kEC.HW14_S	HW	chr2B_718966220	5.26846e-07	3.12147e-15	2.31075e-05	NA
TraesCS4B01G434500LC.1	.	Seven transmembrane MLO family protein	spike	awn201410	AWN	chr4B_527983910	4.41549e-06	8.94559e-28	2.3142e-05	0.0157803
TraesCS1D01G446600.1	.	Genome polyprotein	seedling	heading_date201502	HD	chr1D_487952464	1.02591e-05	4.40381e-52	2.27046e-05	0.167823
TraesCS1D01G442400.1	.	RNA binding protein	seedling	heading_date201502	HD	chr1D_487953170	1.19582e-05	8.19697e-63	2.27874e-05	0.159978
TraesCS7A01G284200LC.1	.	histone-lysine N-methyltransferase, H3 lysine-9 specific SUVH3-like protein	seedling	Area-2016	GA	chr7A_174274199	5.95628e-06	1.59697e-32	2.32857e-05	0.00115752
TraesCS4B01G067700.1	.	E3 ubiquitin-protein ligase HOS1	spike	Width-2016	GW	chr4B_69934368	2.00695e-06	9.8476e-21	2.27909e-05	0.267616
TraesCS4B01G067700.1	.	E3 ubiquitin-protein ligase HOS1	spike	Width-2016	GW	chr4B_69934368	2.00695e-06	9.8476e-21	2.27909e-05	0.267616
TraesCS3A01G224600.1	.	Loricrin-like	seedling	1kEC.PHT15_I	HW	chr3A_69294344	5.58919e-07	2.33687e-15	2.32429e-05	0.991491
TraesCS2D01G579000.1	.	2-oxoglutarate (2OG) and Fe(II)-dependent oxygenase-like protein	seedling	ratio1	GR	chr2D_642990324	7.80348e-06	3.01705e-39	2.32504e-05	0.20564
TraesCS1B01G194400.1	.	Glutathione S-transferase	seedling	BLUP.spikeletcompactness	SC	chr1B_356603844	4.57902e-06	4.00685e-28	2.33242e-05	0.0194052
TraesCS2B01G469700.1	.	Basic helix-loop-helix transcription factor	spike	Length-2016	GL	chr2B_665669888	8.20235e-07	1.74825e-16	2.33008e-05	0.141593
TraesCS6B01G733900LC.1	.	receptor kinase 1	seedling	awn201410	AWN	chr6B_680084421	7.87371e-06	2.13695e-39	2.33281e-05	0.00441825
TraesCS2D01G258900.1	.	N-succinylglutamate 5-semialdehyde dehydrogenase	seedling	spikelet_compactness201405	SC	chr2D_322856636	5.07359e-10	7.79506e-09	2.33414e-05	NA
TraesCS2B01G469800.1	.	Basic helix-loop-helix transcription factor	spike	Length-2016	GL	chr2B_665669888	8.20235e-07	1.74825e-16	2.33008e-05	0.141593
TraesCS4B01G268400.1	.	Cell division cycle protein 48-like protein	seedling	awn201502	AWN	chr4B_535088931	6.05567e-07	1.52698e-15	2.33917e-05	0.0213341
TraesCS1A01G131500.2	.	Ras-related protein, expressed	spike	1kEC.GH15	GH	chr1A_287690202	5.93441e-07	1.78463e-15	2.34441e-05	0.00179071
TraesCS2B01G469700.1	.	Basic helix-loop-helix transcription factor	spike	Length-2016	GL	chr2B_665669888	8.20235e-07	1.74825e-16	2.33008e-05	0.141593
TraesCS2B01G469800.1	.	Basic helix-loop-helix transcription factor	spike	Length-2016	GL	chr2B_665669888	8.20235e-07	1.74825e-16	2.33008e-05	0.141593
TraesCS2D01G436100LC.1	.	Agenet and bromo-adjacent homology (BAH) domain-containing protein	seedling	Width-2016	GW	chr3B_70909313	2.48926e-08	8.59102e-11	2.35267e-05	NA
TraesCS2D01G436100LC.1	.	Agenet and bromo-adjacent homology (BAH) domain-containing protein	seedling	Width-2016	GW	chr3B_70909313	2.48926e-08	8.59102e-11	2.35267e-05	NA
TraesCS1A01G442700.1	.	D111/G-patch domain-containing protein	seedling	heading_date201502	HD	chr1D_491032916	1.95363e-06	2.42257e-20	2.33271e-05	0.0709191
TraesCS3B01G319600.1	.	Ribose-phosphate pyrophosphokinase, putative	seedling	Spikelet_N.O.1405105J	SNS	chr3B_514005871	4.41236e-06	1.35892e-27	2.3359e-05	0.144902
TraesCS2B01G818500LC.1	.	BRI1 suppressor 1 (BSU1)-like 3	seedling	BLUP.Area	GA	chr2D_616150304	4.32623e-07	1.20902e-14	2.36124e-05	NA
TraesCS1D01G445200.1	.	Transcription factor, putative	seedling	heading_date201502	HD	chr1D_487953170	1.19582e-05	5.9162e-60	2.34727e-05	0.207206
TraesCS6A01G166900.1	.	Zinc finger CCCH domain-containing protein	spike	1kEC.HW15_S	HW	chr6A_146742285	3.26341e-06	5.71261e-24	2.37637e-05	NA
TraesCS7D01G105900.1	.	Thiopurine S-methyltransferase, putative	seedling	Spikelet_N.O.1408107B	SNS	chr7D_63946289	2.85217e-06	8.5837e-23	2.37653e-05	NA
TraesCS3B01G491600LC.1	.	RNA binding protein	spike	Spikelet_N.O.1405105J	SNS	chr3B_513996733	5.7535e-06	1.20753e-31	2.34845e-05	0.220109
TraesCS5A01G607700LC.1	.	Tumor necrosis factor receptor superfamily member 21	seedling	1kEC.HW14_S	HW	chr5A_401745916	1.03289e-08	3.76408e-10	2.38023e-05	NA
TraesCS4B01G268800.1	.	Transcription factor	seedling	awn201408	AWN	chr4B_535050638	4.3678e-07	1.25363e-14	2.38064e-05	0.0359153
TraesCS6A01G529600LC.1	.	ArgH (DUF639)	seedling	BLUP.Area	GA	chr1D_484108163	1.4116e-07	1.36442e-12	2.38081e-05	NA
TraesCSU01G296900LC.1	.	K(+) efflux antiporter 1, chloroplastic	seedling	Length-2016	GL	chr6B_680936852	1.02824e-05	5.72741e-49	2.38691e-05	0.00869132
TraesCSU01G296900LC.1	.	K(+) efflux antiporter 1, chloroplastic	seedling	Length-2016	GL	chr6B_680936852	1.02824e-05	5.72741e-49	2.38691e-05	0.00869132
TraesCS2B01G469100.1	.	RNA-binding family protein, putative	spike	Length-2016	GL	chr2B_665668997	1.54289e-06	5.94515e-19	2.35974e-05	0.249079
TraesCS2B01G469100.1	.	RNA-binding family protein, putative	spike	Length-2016	GL	chr2B_665668997	1.54289e-06	5.94515e-19	2.35974e-05	0.249079
TraesCS1A01G190800.2	.	Fatty acid oxidation complex subunit alpha	seedling	TGW-2016	TGW	chr1A_344294106	2.77175e-06	1.78355e-22	2.3941e-05	0.0134205
TraesCS4A01G388600LC.1	.	Gibberellin-regulated protein 1	spike	awn201502	AWN	chr4A_562405229	9.63424e-11	2.46554e-08	2.39564e-05	NA
TraesCS6A01G185600.1	.	Tetraspanin family protein	spike	1kEC.GH15	GH	chr6A_498948791	1.98947e-06	3.39527e-20	2.39642e-05	0.00183356
TraesCS5B01G007900.1	.	rRNA adenine N(6)-methyltransferase	spike	seed_stock_majellipse_mm	#N/A	chr5B_8933428	5.73456e-06	2.11667e-31	2.36628e-05	0.163892
TraesCS1B01G113800.1	.	Glutathione S-transferase	seedling	BLUP.spikeletcompactness	SC	chr1B_356456886	1.11782e-07	2.7868e-12	2.37781e-05	0.962759
TraesCS1B01G159000LC.1	.	jasmonate-zim-domain protein 5	seedling	spikelet_compactness201502	SC	chr1B_189332603	1.81688e-08	1.64427e-10	2.39919e-05	0.00361797
TraesCS2A01G332100.1	.	Heavy metal transport/detoxification protein	seedling	TGW-2016	TGW	chr3B_70909313	4.57089e-08	2.87414e-11	2.40066e-05	NA
TraesCS3B01G143500.1	.	Prefoldin subunit	seedling	Length-2016	GL	chr3B_132383417	6.03844e-06	5.29583e-32	2.40174e-05	0.0443574
TraesCS3B01G143500.1	.	Prefoldin subunit	seedling	Length-2016	GL	chr3B_132383417	6.03844e-06	5.29583e-32	2.40174e-05	0.0443574
TraesCS4B01G434800LC.1	.	Homeobox-leucine zipper protein ANTHOCYANINLESS 2	seedling	awn201408	AWN	chr4B_527956261	1.95918e-06	4.55996e-20	2.40601e-05	0.000182106
TraesCS2D01G231800.1	.	Protein FLX-like 1	seedling	BLUP.spikeletcompactness	SC	chr2D_298410279	4.05376e-06	3.82112e-26	2.38988e-05	0.923592
TraesCS1B01G417100.1	.	Cytochrome c oxidase assembly protein COX19	spike	1kEC.GH15	GH	chr1A_557154879	2.06324e-06	2.34776e-20	2.41106e-05	NA
TraesCS7A01G195300.1	.	Plant regulator RWP-RK family protein	seedling	1kEC.HW14_S	HW	chr7A_200610298	5.7335e-07	3.08652e-15	2.41116e-05	NA
TraesCS2A01G660500LC.1	.	HAT transposon superfamily, putative	seedling	1kEC.GFP15_I	GFP	chr6D_309953392	3.32755e-07	5.71692e-14	2.42062e-05	NA
TraesCS2A01G527400.1	.	NBS-LRR disease resistance protein-like protein	seedling	Length-2017-105E	GL	chr2D_616150304	1.02964e-05	4.65306e-48	2.42654e-05	NA
TraesCS2A01G527400.1	.	NBS-LRR disease resistance protein-like protein	seedling	Length-2017-105E	GL	chr2D_616150304	1.02964e-05	4.65306e-48	2.42654e-05	NA
TraesCS1D01G452200.2	.	Zinc finger protein CONSTANS	seedling	heading_date201502	HD	chr1D_487953170	1.19582e-05	2.48807e-58	2.39008e-05	0.167838
TraesCS2B01G818500LC.1	.	BRI1 suppressor 1 (BSU1)-like 3	seedling	BLUP.Length	GL	chr2D_616150304	4.58854e-07	1.20902e-14	2.43132e-05	NA
TraesCS3A01G292200.1	.	F-box protein SKIP8	seedling	Width-2016	GW	chr3A_522240218	1.14776e-05	3.75104e-55	2.39705e-05	0.0824687
TraesCS3A01G292200.1	.	F-box protein SKIP8	seedling	Width-2016	GW	chr3A_522240218	1.14776e-05	3.75104e-55	2.39705e-05	0.0824687
TraesCS2A01G325000.1	.	Pentatricopeptide repeat-containing protein	seedling	Area-2016	GA	chr3B_70909313	9.18406e-09	4.94464e-10	2.43655e-05	NA
TraesCS2D01G327100LC.1	.	tRNA (guanine-N(7)-)-methyltransferase non-catalytic subunit TRM82	seedling	Spike_length1405105J	SpL	chr2D_218352316	5.92096e-06	3.05689e-31	2.44077e-05	NA
TraesCS2B01G555400.3	.	Lipoxygenase	seedling	BLUP.Area	GA	chr2D_616150304	4.32623e-07	1.74221e-14	2.44378e-05	NA
TraesCS3D01G360400.2	.	Coronatine-insensitive protein 1	spike	1kEC.HW15_S	HW	chr3B_677615397	2.82073e-07	1.36645e-13	2.45699e-05	NA
TraesCS3B01G039400LC.1	.	Beta-galactosidase	seedling	awn201405	AWN	chr7A_538798812	1.47118e-07	1.5279e-12	2.45876e-05	NA
TraesCS3A01G189200LC.1	.	Protein FAR1-RELATED SEQUENCE 5	seedling	1kEC.PHT15_I	HW	chr3A_69294344	5.58919e-07	3.51042e-15	2.40609e-05	0.666794
TraesCS4B01G265600.1	.	Calcium-dependent lipid-binding domain-containing protein	seedling	awn201405	AWN	chr7A_538798812	1.47118e-07	1.57454e-12	2.46844e-05	NA
TraesCS6A01G398100.1	.	Anthocyanin 5-aromatic acyltransferase	seedling	Spikelet_N.O.1405105J	SNS	chr6B_704188043	8.26955e-06	2.25931e-39	2.42861e-05	0.814315
TraesCS5B01G349000.1	.	Histone H4	spike	1kEC.HW14_I	HW	chr5A_553421604	2.05457e-07	5.13769e-13	2.47769e-05	NA
TraesCSU01G036700.1	.	SART-1 protein	seedling	Height201502	PH	chr2D_648286069	8.20217e-06	2.35309e-38	2.47829e-05	0.000400683
TraesCS4B01G434500LC.1	.	Seven transmembrane MLO family protein	seedling	awn201502	AWN	chr4B_527959061	1.21421e-05	2.49577e-56	2.47988e-05	0.00212497
TraesCS4B01G274200.1	.	ATP-dependent RNA helicase	seedling	awn201410	AWN	chr7A_538798812	3.58586e-06	2.91532e-24	2.48268e-05	NA
TraesCS4A01G284200.1	.	Calcineurin-binding protein cabin-1	spike	1kEC.HW15_S	HW	chr2D_282934206	1.71437e-08	2.14899e-10	2.48285e-05	NA
TraesCS6A01G397600.1	.	F-box/RNI-like/FBD-like domains-containing protein	seedling	Spikelet_N.O.1405105J	SNS	chr6B_704188043	8.26955e-06	2.53017e-39	2.43169e-05	0.828843
TraesCS6A01G185600.1	.	Tetraspanin family protein	spike	1kEC.GH15	GH	chr2D_282934206	1.46719e-06	2.89369e-18	2.49743e-05	NA
TraesCS2D01G478500.2	.	Peroxisome biogenesis protein 22	spike	ratio2	GR	chr2D_580388540	4.94808e-06	2.22158e-28	2.4362e-05	0.25528
TraesCS4B01G372300.1	.	Nucellin-like aspartic protease	seedling	BLUP.Length	GL	chr4B_657275310	6.79749e-06	1.05885e-33	2.46806e-05	0.0891593
TraesCS1D01G437000.1	.	Protein N-methyltransferase	seedling	heading_date201502	HD	chr1D_484399121	7.35806e-06	1.6552e-35	2.47119e-05	0.17164
TraesCS2A01G466000LC.1	.	Ubiquitin carboxyl-terminal hydrolase MINDY-1	seedling	Area-2016	GA	chr2D_416760921	5.97427e-08	2.0518e-11	2.50662e-05	NA
TraesCS2B01G555400.3	.	Lipoxygenase	seedling	BLUP.Length	GL	chr2D_616150304	4.58854e-07	1.74221e-14	2.51577e-05	NA
TraesCS1B01G442700.1	.	F-box family protein	seedling	awn201405	AWN	chr1B_664287907	1.30999e-05	9.49977e-61	2.52074e-05	0.0233481
TraesCS4B01G265400.1	.	N-acetyltransferase 9-like protein	seedling	awn201405	AWN	chr7A_538798812	1.47118e-07	1.84784e-12	2.52087e-05	NA
TraesCS4B01G070600.1	.	Mitochondrial import receptor subunit TOM6-like protein	spike	awn201408	AWN	chr4B_423047436	5.88566e-07	4.72917e-15	2.53498e-05	0.0316382
TraesCS3B01G143600.1	.	tRNA (Guanine(10)-N2)-methyltransferase-like protein	spike	Length-2016	GL	chr3B_132386738	6.78592e-06	9.8937e-33	2.5535e-05	0.014157
TraesCS3B01G143600.1	.	tRNA (Guanine(10)-N2)-methyltransferase-like protein	spike	Length-2016	GL	chr3B_132386738	6.78592e-06	9.8937e-33	2.5535e-05	0.014157
TraesCS1B01G114600LC.1	.	Histidine--tRNA ligase	seedling	1kEC.GH15	GH	chr7D_568006679	1.30458e-09	5.02419e-09	2.5561e-05	NA
TraesCS2A01G527400.1	.	NBS-LRR disease resistance protein-like protein	seedling	Area-2017-107B	GA	chr2D_616150304	1.09554e-05	4.65306e-48	2.55659e-05	NA
TraesCS4B01G270100.1	.	3-hydroxybenzoate 6-hydroxylase 1	seedling	awn201410	AWN	chr7A_538798812	3.58586e-06	7.55391e-24	2.55784e-05	NA
TraesCS1A01G474200LC.1	.	Arabinogalactan peptide 14	seedling	awn201502	AWN	chr4A_48530097	3.62495e-09	1.91944e-09	2.57015e-05	NA
TraesCS4A01G074800.1	.	Reductase 1	spike	awn201502	AWN	chr4A_48530097	3.62495e-09	1.94085e-09	2.57721e-05	NA
TraesCS2B01G554900.1	.	Anthocyanin 5-aromatic acyltransferase	seedling	BLUP.TGW	TGW	chr2D_616150304	6.29833e-06	4.86546e-31	2.57929e-05	NA
TraesCS2D01G327100LC.1	.	tRNA (guanine-N(7)-)-methyltransferase non-catalytic subunit TRM82	seedling	BLUP.spikeletcompactness	SC	chr2D_298410279	4.05376e-06	1.83253e-25	2.49385e-05	0.195948
TraesCS2A01G492900LC.1	.	Zinc finger, C3HC4 type (RING finger) family protein	seedling	Length-2016	GL	chr2D_416760921	4.33302e-06	1.30716e-25	2.58976e-05	NA
TraesCS2A01G492900LC.1	.	Zinc finger, C3HC4 type (RING finger) family protein	seedling	Length-2016	GL	chr2D_416760921	4.33302e-06	1.30716e-25	2.58976e-05	NA
TraesCS2A01G174200LC.1	.	Fasciclin-like arabinogalactan protein	seedling	Length-2017-105E	GL	chr2D_616150304	1.02964e-05	2.22476e-44	2.59587e-05	NA
TraesCS2A01G174200LC.1	.	Fasciclin-like arabinogalactan protein	seedling	Length-2017-105E	GL	chr2D_616150304	1.02964e-05	2.22476e-44	2.59587e-05	NA
TraesCS1D01G451300.1	.	ATP-dependent RNA helicase	seedling	heading_date201502	HD	chr1D_487953170	1.19582e-05	1.44583e-54	2.50224e-05	0.195849
TraesCS6B01G228100.1	.	RNA-binding protein	seedling	awn201408	AWN	chr6B_680084490	1.27593e-06	2.21209e-17	2.59883e-05	0.0222666
TraesCS6A01G144100LC.1	.	Protein-methionine sulfoxide oxidase mical3b	spike	Width-2016	GW	chr6A_77513544	9.92397e-07	1.09042e-16	2.50379e-05	0.391033
TraesCSU01G269100LC.1	.	wall-associated receptor kinase-like protein	seedling	Length-2016	GL	chr6B_680936852	1.02824e-05	8.99123e-44	2.62432e-05	0.0136156
TraesCSU01G269100LC.1	.	wall-associated receptor kinase-like protein	seedling	Length-2016	GL	chr6B_680936852	1.02824e-05	8.99123e-44	2.62432e-05	0.0136156
TraesCS5A01G064800LC.1	.	Transposon protein, putative, CACTA, En/Spm sub-class, expressed	seedling	1kEC.HW14_S	HW	chr5A_401745916	1.03289e-08	5.93034e-10	2.6249e-05	NA
TraesCS6A01G144100LC.1	.	Protein-methionine sulfoxide oxidase mical3b	spike	Width-2016	GW	chr6A_77513544	9.92397e-07	1.09042e-16	2.50379e-05	0.391033
TraesCS7B01G481800.1	.	Chloroplastic group IIA intron splicing facilitator CRS1, chloroplastic	seedling	heading_date201502	HD	chr7B_739384584	1.38884e-05	2.93295e-63	2.58819e-05	0.0878767
TraesCS7B01G492100.2	.	Lysine-specific demethylase	seedling	awn201408	AWN	chr7B_744390665	6.96033e-06	8.22767e-33	2.59626e-05	0.39776
TraesCS4B01G266000.1	.	Protein FRIGIDA	seedling	awn201410	AWN	chr7A_538798812	3.58586e-06	1.82416e-23	2.63166e-05	NA
TraesCS1D01G186600LC.1	.	Cyclin-D3-1	seedling	spikelet_compactness201405	SC	chr2D_401097631	2.53074e-09	3.04812e-09	2.63217e-05	NA
TraesCS1D01G400500LC.1	.	Transcriptional factor B3 family protein	seedling	1kEC.HW14_I	HW	chr5A_520679807	5.82817e-08	3.00908e-11	2.64333e-05	NA
TraesCS2A01G344800.1	.	RAN guanine nucleotide release factor	seedling	Length-2016	GL	chr2D_416760921	4.33302e-06	2.7666e-25	2.64384e-05	NA
TraesCS2A01G344800.1	.	RAN guanine nucleotide release factor	seedling	Length-2016	GL	chr2D_416760921	4.33302e-06	2.7666e-25	2.64384e-05	NA
TraesCS1D01G434400.1	.	Transducin/WD40 repeat protein	spike	1kEC.GH15	GH	chr6A_498948791	1.98947e-06	2.66929e-19	2.64514e-05	0.00192608
TraesCS4B01G270100.1	.	3-hydroxybenzoate 6-hydroxylase 1	seedling	awn201502	AWN	chr4B_545092040	7.16847e-06	7.63527e-33	2.65284e-05	0.000172632
TraesCS3A01G640600LC.1	.	NAD-dependent protein deacylase sirtuin-5, mitochondrial	seedling	spikelet_compactness201405	SC	chr3A_708537562	7.13221e-06	4.87979e-33	2.62367e-05	0.190084
TraesCS2B01G558000.1	.	Cystathionine beta-lyase family protein	seedling	BLUP.TGW	TGW	chr2D_616150304	6.29833e-06	2.30345e-30	2.65468e-05	NA
TraesCS1D01G446400.1	.	Translation initiation factor if-2, putative	seedling	Spikelet_N.O.1405105J	SNS	chr1D_483071688	2.4317e-06	1.55481e-20	2.62778e-05	0.541585
TraesCS1D01G245300.1	.	Protein kinase-like protein	spike	1kEC.GH15	GH	chr1D_55669421	2.58121e-08	1.54296e-10	2.65841e-05	NA
TraesCS5A01G191200LC.1	.	Pancreatic triacylglycerol lipase	seedling	spikelet_compactness201405	SC	chr2D_368503328	6.4358e-09	1.15427e-09	2.66037e-05	NA
TraesCS2D01G231800.1	.	Protein FLX-like 1	seedling	Spike_length1405105J	SpL	chr2D_218352316	5.92096e-06	3.02496e-29	2.66646e-05	NA
TraesCS3B01G319800.1	.	F-box protein family-like	spike	Spikelet_N.O.1405105J	SNS	chr3B_513996733	5.7535e-06	4.39031e-29	2.63004e-05	0.283978
TraesCS2B01G557000.2	.	MICOS complex subunit MIC60	seedling	Length-2017-105E	GL	chr2D_616150304	1.02964e-05	6.31687e-43	2.674e-05	NA
TraesCS2B01G557000.2	.	MICOS complex subunit MIC60	seedling	Length-2017-105E	GL	chr2D_616150304	1.02964e-05	6.31687e-43	2.674e-05	NA
TraesCS2A01G329900.1	.	F-box family protein	seedling	Area-2016	GA	chr3B_70909313	9.18406e-09	7.59843e-10	2.678e-05	NA
TraesCS4B01G266300.2	.	Mediator of RNA polymerase II transcription subunit 28	spike	awn201405	AWN	chr4B_545874840	6.23343e-08	2.82334e-11	2.68153e-05	0.000149237
TraesCS2A01G343600.2	.	Aldose 1-epimerase	seedling	Area-2016	GA	chr2D_416760921	5.97427e-08	3.12677e-11	2.68443e-05	NA
TraesCSU01G297000LC.1	.	Serine/threonine-protein kinase PBS1	seedling	Length-2016	GL	chr6B_680936852	1.02824e-05	1.17497e-42	2.68596e-05	0.0170695
TraesCSU01G297000LC.1	.	Serine/threonine-protein kinase PBS1	seedling	Length-2016	GL	chr6B_680936852	1.02824e-05	1.17497e-42	2.68596e-05	0.0170695
TraesCS5D01G661700LC.1	.	Transposon protein, putative, CACTA, En/Spm sub-class	seedling	1kEC.HW14_I	HW	chr5A_520679807	5.82817e-08	3.45627e-11	2.70449e-05	NA
TraesCS2B01G208400.3	.	DNA/RNA helicase protein	spike	1kEC.HW15_S	HW	chr2D_282934206	1.71437e-08	3.31475e-10	2.70992e-05	NA
TraesCS4B01G272500.1	.	BTB/POZ domain-containing protein	seedling	awn201502	AWN	chr7A_538798812	8.97769e-06	1.00159e-37	2.71051e-05	NA
TraesCS6A01G135200LC.1	.	monodehydroascorbate reductase 6	seedling	BLUP.Area	GA	chr6A_66432067	3.03147e-07	2.50998e-13	2.71607e-05	0.00976909
TraesCS2B01G555300.1	.	cytochrome P450, family 702, subfamily A, polypeptide 6	seedling	BLUP.TGW	TGW	chr2D_616150304	6.29833e-06	7.7127e-30	2.71703e-05	NA
TraesCS3B01G140900.2	.	Transmembrane protein 19	seedling	Area-2016	GA	chr3B_132630993	7.77553e-06	6.49992e-34	2.71993e-05	0.00937168
TraesCS7B01G001500.3	.	RNA binding protein, putative	spike	1kEC.HW15_S	HW	chr2D_282934206	1.71437e-08	3.39395e-10	2.72303e-05	NA
TraesCS2B01G470100.1	.	transducin family protein / WD-40 repeat family protein	seedling	BLUP.Length	GL	chr2B_666482705	6.48554e-06	4.29169e-31	2.63116e-05	0.812578
TraesCS3B01G323200.1	.	RNA-dependent RNA polymerase	seedling	1kEC.GH15	GH	chr6B_129849493	2.26974e-06	9.06432e-20	2.72475e-05	NA
TraesCS5D01G282400.1	.	ER membrane protein complex subunit 3	seedling	1kEC.HW14_S	HW	chr5A_401745916	1.03289e-08	7.0508e-10	2.72627e-05	NA
TraesCS7B01G491100.2	.	Disease resistance protein (TIR-NBS-LRR class) family	seedling	Area-2017-107B	GA	chr7B_743310537	1.54121e-05	8.66097e-68	2.72697e-05	3.67153e-07
TraesCS4B01G265400.1	.	N-acetyltransferase 9-like protein	seedling	awn201410	AWN	chr4B_555218453	7.52466e-07	2.52806e-15	2.73117e-05	0.00536443
TraesCS2A01G174200LC.1	.	Fasciclin-like arabinogalactan protein	seedling	Area-2017-107B	GA	chr2D_616150304	1.09554e-05	2.22476e-44	2.733e-05	NA
TraesCS2A01G237700.2	.	Peptidyl-prolyl cis-trans isomerase	spike	1kEC.GH15	GH	chr2A_57825410	2.40372e-06	4.63328e-20	2.73854e-05	NA
TraesCS1A01G121700LC.1	.	DEAD-box ATP-dependent RNA helicase 3	seedling	BLUP.TGW	TGW	chr1A_76031114	3.19519e-06	2.22899e-22	2.65334e-05	0.0831262
TraesCS4B01G270100.1	.	3-hydroxybenzoate 6-hydroxylase 1	seedling	awn201502	AWN	chr4B_552770947	6.1001e-06	4.85834e-29	2.75277e-05	0.00106278
TraesCS7B01G478200.1	.	Myb transcription factor	seedling	awn201408	AWN	chr7B_733529613	6.87714e-06	4.62701e-31	2.75481e-05	0.0316358
TraesCS4A01G312100LC.1	.	Protein DETOXIFICATION	seedling	1kEC.GH15	GH	chr4A_512537807	1.10135e-06	1.89001e-16	2.7565e-05	NA
TraesCS4B01G274200.1	.	ATP-dependent RNA helicase	seedling	awn201408	AWN	chr7A_538798812	4.17623e-06	2.91532e-24	2.75892e-05	NA
TraesCS1B01G102800LC.1	.	formin 3	seedling	awn201405	AWN	chr7A_538798812	1.47118e-07	3.64122e-12	2.76101e-05	NA
TraesCS7B01G480700.1	.	Ring finger protein	seedling	awn201502	AWN	chr7B_740040697	2.81848e-06	5.87009e-21	2.77237e-05	0.00422491
TraesCS5B01G350400.1	.	Protein DETOXIFICATION	spike	1kEC.HW14_I	HW	chr5A_553421604	2.05457e-07	1.28552e-12	2.77299e-05	NA
TraesCS2B01G472100.1	.	GTP cyclohydrolase 1 type 2 homolog	spike	Length-2016	GL	chr2B_668569366	1.7017e-07	2.40099e-12	2.77369e-05	0.0276888
TraesCS2B01G472100.1	.	GTP cyclohydrolase 1 type 2 homolog	spike	Length-2016	GL	chr2B_668569366	1.7017e-07	2.40099e-12	2.77369e-05	0.0276888
TraesCS1A01G319900LC.1	.	Cyclin	seedling	Area-2016	GA	chr3A_565531622	1.1904e-07	7.01331e-12	2.77755e-05	NA
TraesCS1B01G155400LC.1	.	Regulator of chromosome condensation (RCC1) family protein	seedling	spikelet_compactness201502	SC	chr1B_189332603	1.81688e-08	3.429e-10	2.77887e-05	0.00509097
TraesCS6A01G397800.2	.	S-adenosyl-L-methionine-dependent methyltransferases superfamily protein	seedling	Spikelet_N.O.1405105J	SNS	chr6B_704188043	8.26955e-06	3.93803e-36	2.65823e-05	0.805073
TraesCS3A01G143600.1	.	CsAtPR5, putative, expressed	spike	1kEC.HW15_S	HW	chr5D_563967930	1.18736e-06	1.31188e-16	2.803e-05	NA
TraesCS7B01G200400.1	.	Activator of 90 kDa heat shock ATPase-like protein	spike	1kEC.HW15_S	HW	chr2D_282934206	1.71437e-08	3.90909e-10	2.80322e-05	NA
TraesCS3D01G521600.1	.	General transcription factor IIE subunit 1	spike	1kEC.GH15	GH	chr3D_604304034	6.01992e-06	1.93143e-28	2.80599e-05	0.000133369
TraesCS3B01G450300.1	.	Histone deacetylase-like protein	spike	heading_date201502	HD	chr3B_690857615	3.06713e-06	2.14612e-21	2.81298e-05	0.0019047
TraesCS7B01G486500.1	.	Photosystem II stability/assembly factor HCF136	seedling	Spike_length1405105J	SpL	chr7B_750603403	9.72816e-06	9.29037e-39	2.8131e-05	0.0419874
TraesCS2B01G557000.2	.	MICOS complex subunit MIC60	seedling	Area-2017-107B	GA	chr2D_616150304	1.09554e-05	6.31687e-43	2.81434e-05	NA
TraesCS3A01G292200.1	.	F-box protein SKIP8	seedling	BLUP.Width	GW	chr3A_522240218	1.30226e-05	3.75104e-55	2.67315e-05	0.204985
TraesCS1D01G434400.1	.	Transducin/WD40 repeat protein	spike	1kEC.GH15	GH	chr2D_282934206	1.46719e-06	2.36882e-17	2.82878e-05	NA
TraesCS6A01G098300.1	.	Phosphopantetheine adenylyltransferase	seedling	BLUP.Area	GA	chr6A_63781978	9.7594e-06	1.49902e-38	2.83564e-05	0.0381698
TraesCS4B01G270100.1	.	3-hydroxybenzoate 6-hydroxylase 1	seedling	awn201408	AWN	chr7A_538798812	4.17623e-06	7.55391e-24	2.84059e-05	NA
TraesCS6D01G169600.2	.	Guanine nucleotide-binding protein subunit beta-like protein	spike	1kEC.GFP15_I	GFP	chr6D_309953392	3.32755e-07	2.58917e-13	2.84449e-05	NA
TraesCS1B01G310300LC.1	.	ARM repeat superfamily protein isoform 1	seedling	spikelet_compactness201502	SC	chr1B_270680675	1.20676e-06	1.42995e-16	2.84518e-05	0.00230133
TraesCS3B01G063400.1	.	Non-specific lipid-transfer protein	seedling	heading_date201502	HD	chr3B_128562057	6.54153e-09	1.5087e-09	2.84552e-05	0.00281473
TraesCS3A01G640500LC.2	.	E3 ubiquitin-protein ligase KEG	seedling	spikelet_compactness201408	SC	chr3A_708537562	9.82676e-06	2.22542e-40	2.72459e-05	0.16851
TraesCS7B01G480700.1	.	Ring finger protein	seedling	awn201408	AWN	chr7B_740040697	2.94124e-06	5.87009e-21	2.85005e-05	0.00951788
TraesCS1D01G446500.2	.	Elongation factor G	seedling	Spikelet_N.O.1405105J	SNS	chr1D_483071688	2.4317e-06	4.02998e-20	2.7412e-05	0.682795
TraesCS5B01G545200.1	.	Elongation factor Tu	seedling	heading_date201502	HD	chr5B_697681118	1.73461e-05	6.66237e-76	2.85869e-05	4.83932e-05
TraesCS2A01G334600.1	.	Agmatine deiminase	seedling	Width-2016	GW	chr3B_70909313	2.48926e-08	2.40113e-10	2.86122e-05	NA
TraesCS2A01G334600.1	.	Agmatine deiminase	seedling	Width-2016	GW	chr3B_70909313	2.48926e-08	2.40113e-10	2.86122e-05	NA
TraesCS5A01G175600LC.1	.	Photosystem I assembly protein Ycf3	seedling	awn201405	AWN	chr5A_690960089	1.62855e-06	7.18238e-18	2.79884e-05	0.0528153
TraesCS5D01G057900LC.1	.	MALE GAMETOPHYTE DEFECTIVE 2	seedling	Length-2017-105E	GL	chr2D_616150304	1.02964e-05	8.4629e-40	2.86991e-05	NA
TraesCS5D01G057900LC.1	.	MALE GAMETOPHYTE DEFECTIVE 2	seedling	Length-2017-105E	GL	chr2D_616150304	1.02964e-05	8.4629e-40	2.86991e-05	NA
TraesCS2D01G530200.1	.	Disease resistance protein (NBS-LRR class) family	seedling	Length-2017-105E	GL	chr2D_616150304	1.02964e-05	9.09435e-40	2.87209e-05	NA
TraesCS2D01G530200.1	.	Disease resistance protein (NBS-LRR class) family	seedling	Length-2017-105E	GL	chr2D_616150304	1.02964e-05	9.09435e-40	2.87209e-05	NA
TraesCS7A01G651600LC.1	.	C2H2-like zinc finger protein, putative	seedling	Area-2016	GA	chr3B_70909313	9.18406e-09	1.05276e-09	2.8814e-05	NA
TraesCS1A01G166000.1	.	Ubiquitin	seedling	1kEC.GH15	GH	chr1A_304042787	5.14461e-06	7.76858e-26	2.88569e-05	1.74653e-05
TraesCS1D01G444100.1	.	Sigma factor sigB regulation protein rsbQ	seedling	heading_date201502	HD	chr1D_487953170	1.19582e-05	1.03518e-46	2.81658e-05	0.161719
TraesCS2D01G231800.1	.	Protein FLX-like 1	seedling	spikelet_compactness201405	SC	chr2D_420521151	6.63169e-07	1.0665e-14	2.89279e-05	0.0415373
TraesCS5D01G556800.1	.	Tumor necrosis factor receptor superfamily member 21	spike	1kEC.GH15	GH	chr2D_282934206	1.46719e-06	3.45228e-17	2.89598e-05	NA
TraesCS2D01G436100LC.1	.	Agenet and bromo-adjacent homology (BAH) domain-containing protein	seedling	TGW-2016	TGW	chr3B_70909313	4.57089e-08	8.59102e-11	2.89857e-05	NA
TraesCS2B01G581700.2	.	Histone H2A deubiquitinase (DUF3755)	spike	Height201408	PH	chr2B_769082205	1.60112e-07	3.5317e-12	2.84729e-05	0.54338
TraesCS6A01G205700.1	.	MutL DNA mismatch repair protein	spike	1kEC.GH15	GH	chr6A_498948791	1.98947e-06	1.77532e-18	2.91708e-05	0.00212433
TraesCS7B01G007200.1	.	epstein-barr nuclear antigen	seedling	BLUP.SpikeletN.O.	SNS	chr7B_3796290	1.35626e-05	9.57157e-53	2.85667e-05	0.0965605
TraesCS3B01G669100LC.1	.	Cellulose synthase	seedling	Spikelet_N.O.1405105J	SNS	chr3B_514005871	4.41236e-06	2.83619e-24	2.86397e-05	0.471571
TraesCS4B01G266000.1	.	Protein FRIGIDA	seedling	awn201408	AWN	chr7A_538798812	4.17623e-06	1.82416e-23	2.92075e-05	NA
TraesCS7A01G193800LC.1	.	RNA-directed DNA polymerase (Reverse transcriptase)-related family protein	seedling	spikelet_compactness201405	SC	chr2D_368503328	6.4358e-09	1.71789e-09	2.92117e-05	NA
TraesCS6A01G185700LC.1	.	Replication factor C subunit 1	seedling	1kEC.HW14_I	HW	chr5A_520679807	5.82817e-08	5.53753e-11	2.9271e-05	NA
TraesCS1D01G445500.1	.	Paramyosin	seedling	heading_date201502	HD	chr1D_487953170	1.19582e-05	2.45341e-45	2.88706e-05	0.206122
TraesCS4B01G120200LC.1	.	glutamate receptor 3.5	seedling	Width-2016	GW	chr4B_69934368	2.00695e-06	1.62897e-18	2.91904e-05	0.138669
TraesCS1B01G415200.1	.	ARM repeat superfamily protein	seedling	awn201408	AWN	chr1B_640158017	1.73091e-05	1.9384e-71	2.94102e-05	2.46576e-09
TraesCSU01G016900LC.1	.	Cystathionine beta-lyase family protein	seedling	BLUP.TGW	TGW	chr2D_616150304	6.29833e-06	3.66232e-28	2.94163e-05	NA
TraesCS2B01G560200.1	.	Histidine--tRNA ligase	seedling	Length-2017-105E	GL	chr2D_616150304	1.02964e-05	9.39697e-39	2.94559e-05	NA
TraesCS2B01G560200.1	.	Histidine--tRNA ligase	seedling	Length-2017-105E	GL	chr2D_616150304	1.02964e-05	9.39697e-39	2.94559e-05	NA
TraesCS6A01G357000.1	.	Gag-pol polyprotein	seedling	BLUP.SpikeletN.O.	SNS	chr7D_63946289	2.50661e-06	1.28555e-19	2.9475e-05	NA
TraesCS4B01G070600.1	.	Mitochondrial import receptor subunit TOM6-like protein	spike	awn201410	AWN	chr4B_423047436	7.90805e-07	4.72917e-15	2.95202e-05	0.0378534
TraesCS7B01G482000.1	PSY-B1_G=B_(conversion)_C=UCW:98.341:0.0	Phytoene synthase	seedling	Height201408	PH	chr7B_740039253	1.08093e-05	3.20387e-40	2.95574e-05	0.0253566
TraesCS2B01G524000.1	.	BSD domain containing protein	seedling	BLUP.Area	GA	chr2D_616150304	4.32623e-07	1.1846e-13	2.95595e-05	NA
TraesCS2D01G478500.2	.	Peroxisome biogenesis protein 22	spike	1kEC.HW14_S	HW	chr2B_718966220	5.26846e-07	4.63611e-14	2.95711e-05	NA
TraesCS2B01G559300.1	.	N-alpha-acetyltransferase	seedling	BLUP.TGW	TGW	chr2D_616150304	6.29833e-06	4.75035e-28	2.95833e-05	NA
TraesCS1D01G565300LC.1	.	cytokinin oxidase 5	seedling	1kEC.HW14_I	HW	chr3B_40245301	3.78097e-06	2.05299e-22	2.96134e-05	NA
TraesCS5A01G556500.2	.	Kinesin-like protein	seedling	1kEC.GH15	GH	chr5A_688762868	2.14488e-08	3.64297e-10	2.96414e-05	NA
TraesCS4B01G120200LC.1	.	glutamate receptor 3.5	seedling	Width-2016	GW	chr4B_69934368	2.00695e-06	1.62897e-18	2.91904e-05	0.138669
TraesCS2A01G583800.2	.	Exocyst complex component, putative	seedling	Height201502	PH	chr2D_648284543	2.80613e-06	3.25208e-20	2.97363e-05	0.000633172
TraesCS5A01G175600LC.1	.	Photosystem I assembly protein Ycf3	seedling	awn201502	AWN	chr5A_690960089	1.7588e-06	7.18238e-18	2.92872e-05	0.075422
TraesCS1B01G297200.1	.	Histone H4	spike	1kEC.GH15	GH	chr5A_585236672	1.15821e-06	3.84289e-16	2.98021e-05	NA
TraesCS2B01G562300.1	.	Diacylglycerol kinase	seedling	Length-2017-105E	GL	chr2D_616150304	1.02964e-05	3.15131e-38	2.98588e-05	NA
TraesCS2B01G562300.1	.	Diacylglycerol kinase	seedling	Length-2017-105E	GL	chr2D_616150304	1.02964e-05	3.15131e-38	2.98588e-05	NA
TraesCS1D01G262200.1	.	PHD finger alfin-like protein	seedling	1kEC.GH15	GH	chr3D_489159108	1.29858e-08	7.8918e-10	2.99018e-05	NA
TraesCS4A01G078400.1	.	AP-1 complex subunit sigma-like protein	spike	awn201502	AWN	chr4A_48530097	3.62495e-09	3.50672e-09	2.99054e-05	NA
TraesCS4B01G258700.1	.	F-box family protein	seedling	1kEC.GH15	GH	chr4B_559942305	2.40244e-08	3.19621e-10	2.99327e-05	0.0227861
TraesCS1B01G417500.1	.	V-type ATP synthase beta chain	spike	1kEC.GH15	GH	chr1A_557154879	2.06324e-06	2.00417e-18	3.00126e-05	NA
TraesCS1D01G446300.1	.	Palmitoyltransferase ZDHHC3	seedling	heading_date201502	HD	chr1D_487952464	1.02591e-05	9.6304e-39	2.93767e-05	0.158285
TraesCS5D01G057900LC.1	.	MALE GAMETOPHYTE DEFECTIVE 2	seedling	Area-2017-107B	GA	chr2D_616150304	1.09554e-05	8.4629e-40	3.01826e-05	NA
TraesCS2D01G530200.1	.	Disease resistance protein (NBS-LRR class) family	seedling	Area-2017-107B	GA	chr2D_616150304	1.09554e-05	9.09435e-40	3.02053e-05	NA
TraesCS3B01G321300.1	.	NBS-LRR-like resistance protein	seedling	Spikelet_N.O.1405105J	SNS	chr3B_514005871	4.41236e-06	8.97336e-24	2.96625e-05	0.122619
TraesCSU01G364000LC.1	.	Citrate synthase, mitochondrial	seedling	1kEC.GH15	GH	chr1A_530729110	2.45809e-06	2.87702e-19	3.02595e-05	NA
TraesCSU01G377100LC.1	.	Citrate synthase, mitochondrial	seedling	1kEC.GH15	GH	chr1A_530729110	2.45809e-06	2.87702e-19	3.02595e-05	NA
TraesCS2B01G556700.1	.	RNA binding protein	seedling	BLUP.Area	GA	chr2D_616150304	4.32623e-07	1.48509e-13	3.0266e-05	NA
TraesCS4A01G626100LC.1	.	Transposon protein, putative, CACTA, En/Spm sub-class, expressed	seedling	1kEC.HW14_S	HW	chr5A_401745916	1.03289e-08	1.13057e-09	3.02883e-05	NA
TraesCS5B01G280200.1	.	50S ribosomal L31	spike	1kEC.PHT15_I	HW	chr3A_69294344	5.58919e-07	4.41984e-14	3.02966e-05	0.0142585
TraesCS4A01G319300.1	.	Disease resistance protein (NBS-LRR class) family	seedling	awn201410	AWN	chr5B_700465208	6.49537e-06	2.20729e-28	2.97669e-05	0.125554
TraesCS2B01G524000.1	.	BSD domain containing protein	seedling	BLUP.Length	GL	chr2D_616150304	4.58854e-07	1.1846e-13	3.03957e-05	NA
TraesCS3D01G631800LC.1	.	Integration host factor subunit alpha	seedling	1kEC.HW14_S	HW	chr5A_401745916	1.03289e-08	1.15238e-09	3.04194e-05	NA
TraesCS7A01G423000LC.1	.	ERD (early-responsive to dehydration stress) family protein	seedling	1kEC.GH15	GH	chr1A_530729110	2.45809e-06	3.21792e-19	3.04248e-05	NA
TraesCS2A01G527400.1	.	NBS-LRR disease resistance protein-like protein	seedling	Height201412	PH	chr2D_616150304	1.34642e-05	4.65306e-48	3.04291e-05	NA
TraesCS6D01G204300.2	.	Leucine-rich repeat (LRR) family protein	seedling	1kEC.GH15	GH	chr5B_478753475	2.81277e-07	8.99851e-13	3.04415e-05	NA
TraesCS4B01G434600LC.1	.	V-type proton ATPase subunit a	seedling	awn201502	AWN	chr4B_527958967	1.04506e-05	6.24999e-38	3.04563e-05	0.00257475
TraesCS2D01G225300.2	.	TBC1 domain family member	seedling	BLUP.Spikelength	SpL	chr2D_401097631	2.5775e-07	1.12451e-12	3.00951e-05	0.991321
TraesCS3B01G561500.1	.	Protein kinase family protein, putative, expressed	seedling	BLUP.Length	GL	chr2B_669436492	1.13702e-06	5.37281e-16	3.02248e-05	0.211405
TraesCS7B01G260900.1	.	Protein RMD5-like protein A	seedling	spikelet_compactness201502	SC	chr1B_189332890	6.80451e-08	5.096e-11	3.0525e-05	0.0075967
TraesCS5D01G296700LC.1	.	chromatin remodeling 5	seedling	1kEC.HW14_I	HW	chr5A_520679807	5.82817e-08	7.09523e-11	3.0539e-05	NA
TraesCS1B01G245400LC.1	.	histone H2A 8	seedling	awn201410	AWN	chr7A_538798812	3.58586e-06	1.29267e-21	3.05722e-05	NA
TraesCS3B01G464700.1	.	Transcription and mRNA export factor SUS1	spike	heading_date201502	HD	chr3B_684673304	4.57775e-06	1.09024e-23	3.06102e-05	0.00911884
TraesCS4D01G351400.1	.	Membrane protein insertase YidC	seedling	Length-2016	GL	chr4D_502708478	4.22684e-07	1.85913e-13	3.06581e-05	0.0189355
TraesCS4D01G351400.1	.	Membrane protein insertase YidC	seedling	Length-2016	GL	chr4D_502708478	4.22684e-07	1.85913e-13	3.06581e-05	0.0189355
TraesCS2D01G491200.2	.	Auxin response factor	spike	ratio2	GR	chr2D_580388540	4.94808e-06	1.28276e-24	3.03128e-05	0.361099
TraesCS2D01G582200.1	.	ATP synthase subunit alpha, chloroplastic	seedling	Height201502	PH	chr2D_648286069	8.20217e-06	9.9087e-32	3.06881e-05	0.0379719
TraesCSU01G035800.1	.	RNA pyrophosphohydrolase	seedling	Height201502	PH	chr2D_648286069	8.20217e-06	1.00632e-31	3.06961e-05	0.000526289
TraesCS2B01G476000.1	.	senescence-associated family protein (DUF581)	seedling	Length-2017-105E	GL	chr2B_672320713	1.19313e-05	1.88101e-42	3.05024e-05	0.36921
TraesCS4D01G260500LC.1	.	Protein FAR1-RELATED SEQUENCE 5	seedling	BLUP.spikeletcompactness	SC	chr1B_356606887	3.32489e-07	5.19087e-13	3.07538e-05	0.0192518
TraesCS2A01G457000LC.2	.	DNA-directed RNA polymerase subunit beta	seedling	Area-2016	GA	chr2D_416760921	5.97427e-08	7.04693e-11	3.07743e-05	NA
TraesCSU01G269200LC.1	.	Protein kinase family protein	seedling	Length-2016	GL	chr6B_680936852	1.02824e-05	4.67388e-37	3.07796e-05	0.0107423
TraesCSU01G296800LC.1	.	Protein kinase family protein	seedling	Length-2016	GL	chr6B_680936852	1.02824e-05	4.67388e-37	3.07796e-05	0.0107423
TraesCSU01G269200LC.1	.	Protein kinase family protein	seedling	Length-2016	GL	chr6B_680936852	1.02824e-05	4.67388e-37	3.07796e-05	0.0107423
TraesCSU01G296800LC.1	.	Protein kinase family protein	seedling	Length-2016	GL	chr6B_680936852	1.02824e-05	4.67388e-37	3.07796e-05	0.0107423
TraesCS4B01G270800.1	.	3-hydroxybenzoate 6-hydroxylase	seedling	awn201410	AWN	chr7A_538798812	3.58586e-06	1.55545e-21	3.07876e-05	NA
TraesCS4B01G274400.1	.	Glutathione S-transferase	seedling	awn201502	AWN	chr4B_535080081	4.54183e-07	1.40519e-13	3.07911e-05	0.0132757
TraesCS2B01G476000.1	.	senescence-associated family protein (DUF581)	seedling	Length-2017-105E	GL	chr2B_672320713	1.19313e-05	1.88101e-42	3.05024e-05	0.36921
TraesCS4B01G265700.1	.	26S proteasome regulatory subunit	spike	awn201405	AWN	chr4B_537155796	4.83146e-06	4.12407e-24	3.08487e-05	4.48699e-05
TraesCS4B01G434000LC.1	.	Cyclin-dependent kinase-like 1	seedling	awn201405	AWN	chr7A_538798812	1.47118e-07	8.14616e-12	3.08897e-05	NA
TraesCS2B01G560200.1	.	Histidine--tRNA ligase	seedling	Area-2017-107B	GA	chr2D_616150304	1.09554e-05	9.39697e-39	3.09699e-05	NA
TraesCS1B01G222100.1	.	Pyruvate formate-lyase 1-activating enzyme	spike	ratio1	GR	chr1B_314741843	5.35846e-06	2.55194e-25	3.06582e-05	0.181326
TraesCS2B01G483200.1	.	Gamma-soluble NSF attachment protein	seedling	seed_stock_minellipse_mm	#N/A	chr2B_729174021	9.94477e-06	3.669e-36	3.07458e-05	0.402519
TraesCS4B01G447400LC.1	.	Basic-leucine zipper (bZIP) transcription factor family protein	seedling	awn201405	AWN	chr4B_556073751	1.49513e-06	8.45412e-17	3.10002e-05	0.00122752
TraesCS2B01G556700.1	.	RNA binding protein	seedling	BLUP.Length	GL	chr2D_616150304	4.58854e-07	1.48509e-13	3.11178e-05	NA
TraesCS4B01G270100.1	.	3-hydroxybenzoate 6-hydroxylase 1	seedling	awn201502	AWN	chr4B_535051304	5.84461e-06	4.31776e-26	3.11443e-05	0.0158248
TraesCS6B01G247700LC.1	.	Kinase family protein	seedling	BLUP.Length	GL	chr2B_669436492	1.13702e-06	7.02655e-16	3.08251e-05	0.363114
TraesCS2D01G595900.1	.	DNA-directed RNA polymerase subunit beta	seedling	Height201502	PH	chr2D_648286069	8.20217e-06	2.87301e-31	3.12465e-05	0.0045766
TraesCS4A01G236400.1	.	Fumarylacetoacetate hydrolase, putative	spike	awn201405	AWN	chr4A_562405229	1.39293e-08	8.85891e-10	3.13121e-05	NA
TraesCS3B01G325800LC.1	.	Retrovirus-related Pol polyprotein from transposon TNT 1-94	seedling	BLUP.Length	GL	chr3B_510001703	1.18407e-06	6.50757e-16	3.1336e-05	0.00107941
TraesCS2B01G562300.1	.	Diacylglycerol kinase	seedling	Area-2017-107B	GA	chr2D_616150304	1.09554e-05	3.15131e-38	3.1389e-05	NA
TraesCS2A01G105900.1	.	Alpha-galactosidase	spike	1kEC.GH15	GH	chr2B_135093692	2.39638e-06	8.78448e-19	3.14879e-05	NA
TraesCS5B01G348900.1	.	Histone H4	spike	1kEC.HW14_I	HW	chr5A_553421604	2.05457e-07	3.49714e-12	3.15479e-05	NA
TraesCS4A01G255800.2	.	basic helix-loop-helix (bHLH) DNA-binding superfamily protein	spike	awn201502	AWN	chr4A_562405070	1.8492e-10	3.91561e-08	3.16068e-05	NA
TraesCS3B01G142900.1	.	Protein FAR1-RELATED SEQUENCE 3	seedling	heading_date201502	HD	chr7A_596720962	5.55851e-06	3.12384e-25	3.16382e-05	NA
TraesCS3B01G829800LC.1	.	calmodulin-binding family protein	seedling	Length-2016	GL	chr3A_565779417	7.87199e-06	1.05526e-30	3.09808e-05	0.239138
TraesCS3B01G829800LC.1	.	calmodulin-binding family protein	seedling	Length-2016	GL	chr3A_565779417	7.87199e-06	1.05526e-30	3.09808e-05	0.239138
TraesCS5D01G556800.1	.	Tumor necrosis factor receptor superfamily member 21	spike	1kEC.HW15_S	HW	chr1A_396432272	1.28814e-07	1.42023e-11	3.17663e-05	NA
TraesCS5D01G015000.1	.	SacI-like domain protein/WW domain protein	seedling	seed_stock_majellipse_mm	#N/A	chr5B_8936610	4.10665e-06	3.32086e-22	3.18373e-05	0.0144505
TraesCS5B01G122700.2	.	WD repeat-containing protein-like protein	spike	awn201502	AWN	chr4A_48530097	3.62495e-09	4.50729e-09	3.19014e-05	NA
TraesCS6A01G144100LC.1	.	Protein-methionine sulfoxide oxidase mical3b	spike	TGW-2016	TGW	chr6A_77513544	1.46901e-06	1.09042e-16	3.1206e-05	0.290738
TraesCS4A01G092500.1	.	Receptor-like protein kinase	spike	Area-2016	GA	chr4A_207387790	6.8507e-07	2.64142e-14	3.19151e-05	NA
TraesCS1B01G794000LC.2	.	Mitochondrial outer membrane porin	seedling	1kEC.HW15_S	HW	chr6A_580226731	1.70802e-07	6.74514e-12	3.19516e-05	0.00103203
TraesCS6A01G357000.1	.	Gag-pol polyprotein	seedling	Spikelet_N.O.1408107B	SNS	chr7D_63946289	2.85217e-06	1.28555e-19	3.19625e-05	NA
TraesCS2B01G715900LC.1	.	Glycosyltransferase	seedling	Length-2017-105E	GL	chr2B_672320713	1.19313e-05	1.24348e-40	3.17393e-05	0.219827
TraesCS3B01G143500.1	.	Prefoldin subunit	spike	Area-2016	GA	chr3B_132386738	4.00857e-06	5.8787e-22	3.19733e-05	0.011989
TraesCS7A01G003600.1	.	Homogentisate 1,2-dioxygenase	spike	Area-2016	GA	chr7A_1739446	4.17893e-06	2.7811e-22	3.20128e-05	0.00189078
TraesCS3B01G531400.1	.	voltage-dependent L-type calcium channel subunit	seedling	awn201502	AWN	chr4A_48530097	3.62495e-09	4.57734e-09	3.20292e-05	NA
TraesCS2D01G493500.1	.	Adenosylhomocysteinase	spike	1kEC.HW14_S	HW	chr2B_718966220	5.26846e-07	1.09467e-13	3.22064e-05	NA
TraesCS3B01G142900.1	.	Protein FAR1-RELATED SEQUENCE 3	seedling	heading_date201502	HD	chr3B_59070806	1.07634e-06	1.87453e-15	3.22306e-05	0.00372331
TraesCS2B01G715900LC.1	.	Glycosyltransferase	seedling	Length-2017-105E	GL	chr2B_672320713	1.19313e-05	1.24348e-40	3.17393e-05	0.219827
TraesCS2D01G579900.1	.	PLAC8 family protein	seedling	BLUP.ratio	GR	chr2D_643436240	1.93467e-05	3.93556e-74	3.19053e-05	0.534676
TraesCS7B01G255200.2	.	F-box family protein	seedling	spikelet_compactness201502	SC	chr1B_269035520	7.90359e-09	1.97731e-09	3.19628e-05	0.344182
TraesCS4B01G275000.1	.	Protein kinase	seedling	awn201502	AWN	chr7A_538798812	8.97769e-06	3.18517e-32	3.22917e-05	NA
TraesCS1D01G419600.1	.	Disease resistance protein (TIR-NBS-LRR class) family	seedling	heading_date201502	HD	chr1D_476581065	8.59091e-06	2.79042e-31	3.23563e-05	0.000437487
TraesCS2A01G174200LC.1	.	Fasciclin-like arabinogalactan protein	seedling	Height201412	PH	chr2D_616150304	1.34642e-05	2.22476e-44	3.24506e-05	NA
TraesCS4B01G441500LC.1	.	Fatty acid desaturase 3	seedling	awn201405	AWN	chr7A_538798812	1.47118e-07	1.15696e-11	3.24865e-05	NA
TraesCS1A01G190800.2	.	Fatty acid oxidation complex subunit alpha	seedling	Area-2016	GA	chr1A_344294106	4.37167e-06	1.78355e-22	3.24939e-05	0.0119884
TraesCS4A01G264200.1	.	Ankyrin repeat-containing protein	seedling	spikelet_compactness201405	SC	chr2D_368503328	6.4358e-09	2.68158e-09	3.25178e-05	NA
TraesCS4D01G184300.5	.	Protein EFR3	spike	1kEC.GH15	GH	chr2D_282934206	1.46719e-06	2.1046e-16	3.25873e-05	NA
TraesCS4B01G264400.1	.	Ribosome biogenesis protein TSR3-like protein	spike	awn201502	AWN	chr4B_556061756	1.3206e-06	5.03543e-16	3.26595e-05	0.00123268
TraesCS4A01G092500.1	.	Receptor-like protein kinase	spike	TGW-2016	TGW	chr4A_207387790	7.22093e-07	2.64142e-14	3.2766e-05	NA
TraesCS1B01G476700.1	.	E3 ubiquitin-protein ligase RNF14	seedling	heading_date201502	HD	chr1D_492647027	3.92283e-06	1.1093e-21	3.22606e-05	0.0977906
TraesCS4A01G736700LC.1	.	Retrotransposon protein, putative, unclassified	seedling	1kEC.GH15	GH	chr5A_688762868	2.14488e-08	6.02809e-10	3.28684e-05	NA
TraesCS4B01G077900LC.1	.	GATA type zinc finger transcription factor family protein	spike	Width-2016	GW	chr4B_69934368	2.00695e-06	9.99081e-18	3.22717e-05	0.299421
TraesCS4B01G448000LC.1	.	Adenylosuccinate synthetase	seedling	awn201410	AWN	chr7A_538798812	3.58586e-06	8.45748e-21	3.2902e-05	NA
TraesCS2A01G508800.1	.	Alpha-N-acetylglucosaminidase	seedling	Length-2016	GL	chr2A_734989654	2.38568e-06	2.2614e-18	3.29791e-05	2.19644e-05
TraesCS2A01G508800.1	.	Alpha-N-acetylglucosaminidase	seedling	Length-2016	GL	chr2A_734989654	2.38568e-06	2.2614e-18	3.29791e-05	2.19644e-05
TraesCS2B01G549400.1	.	3-oxoacyl-[acyl-carrier-protein] synthase 3	seedling	BLUP.TGW	TGW	chr2D_616150304	6.29833e-06	5.10871e-26	3.3003e-05	NA
TraesCS4B01G161500.2	.	Vacuolar cation/proton exchanger, putative	spike	spikelet_compactness201408	SC	chr2D_391388735	8.31827e-08	5.25625e-11	3.30178e-05	NA
TraesCS4B01G077900LC.1	.	GATA type zinc finger transcription factor family protein	spike	Width-2016	GW	chr4B_69934368	2.00695e-06	9.99081e-18	3.22717e-05	0.299421
TraesCS2A01G325000.1	.	Pentatricopeptide repeat-containing protein	seedling	Width-2016	GW	chr3B_70909313	2.48926e-08	4.94464e-10	3.30526e-05	NA
TraesCS2A01G325000.1	.	Pentatricopeptide repeat-containing protein	seedling	Width-2016	GW	chr3B_70909313	2.48926e-08	4.94464e-10	3.30526e-05	NA
TraesCS5A01G563100LC.1	.	terpene synthase 1	seedling	awn201410	AWN	chr7A_538798812	3.58586e-06	9.64622e-21	3.30778e-05	NA
TraesCS2B01G558100.1	.	Disease resistance protein (NBS-LRR class) family	seedling	BLUP.TGW	TGW	chr2D_616150304	6.29833e-06	5.79136e-26	3.3107e-05	NA
TraesCS4B01G268400.1	.	Cell division cycle protein 48-like protein	seedling	awn201405	AWN	chr4B_535088931	1.16809e-06	1.52698e-15	3.3151e-05	0.0263617
TraesCS4B01G454500LC.1	.	Endo-1,3-1,4-beta-glycanase ExsH	seedling	awn201410	AWN	chr4B_552844030	2.96801e-06	1.75417e-19	3.32487e-05	0.0202062
TraesCS2B01G703000LC.1	.	P-loop containing nucleoside triphosphate hydrolases superfamily protein	spike	BLUP.Length	GL	chr2B_665668737	8.93494e-07	7.72732e-15	3.27738e-05	0.502045
TraesCS2B01G712600LC.1	.	Integration host factor subunit beta	spike	BLUP.Length	GL	chr2B_668569366	3.14028e-06	6.32604e-20	3.28959e-05	0.849642
TraesCSU01G193200LC.1	.	RNA recognition motif (RRM)-containing protein	seedling	awn201405	AWN	chr7A_538798812	1.47118e-07	1.38436e-11	3.3347e-05	NA
TraesCS2B01G557000.2	.	MICOS complex subunit MIC60	seedling	Height201412	PH	chr2D_616150304	1.34642e-05	6.31687e-43	3.33813e-05	NA
TraesCS3D01G228900LC.1	.	Basic-leucine zipper (bZIP) transcription factor family protein	seedling	spikelet_compactness201502	SC	chr1B_287701945	1.10869e-05	2.90046e-36	3.34322e-05	0.000217932
TraesCS2A01G364500.1	.	Calcium-dependent lipid-binding (CaLB domain) family protein	seedling	1kEC.GH15	GH	chr3D_489159108	1.29858e-08	1.31011e-09	3.34517e-05	NA
TraesCS1B01G163000.2	.	S-locus lectin protein kinase family protein	seedling	spikelet_compactness201502	SC	chr1B_272866298	8.14611e-06	1.93673e-29	3.35521e-05	0.000215929
TraesCS5D01G113600.1	.	Sterile alpha motif (SAM) domain-containing protein	seedling	1kEC.HW14_I	HW	chr7D_85912997	3.90928e-06	3.4544e-21	3.36025e-05	NA
TraesCS4A01G251200.1	.	Zinc finger BED domain-containing protein DAYSLEEPER	seedling	awn201502	AWN	chr4A_562407445	6.46046e-10	2.0814e-08	3.30399e-05	0.20636
TraesCS3A01G183100.1	.	Phenazine biosynthesis PhzC/PhzF family protein	seedling	Length-2016	GL	chr3A_290444334	5.91967e-07	8.69764e-14	3.32873e-05	0.18264
TraesCS3A01G183100.1	.	Phenazine biosynthesis PhzC/PhzF family protein	seedling	Length-2016	GL	chr3A_290444334	5.91967e-07	8.69764e-14	3.32873e-05	0.18264
TraesCS1B01G160300.1	.	CsAtPR5	seedling	spikelet_compactness201502	SC	chr1B_270310016	1.92809e-05	4.1229e-66	3.37374e-05	0.00874128
TraesCS2A01G527400.1	.	NBS-LRR disease resistance protein-like protein	seedling	BLUP.Height	PH	chr2D_616150304	1.52345e-05	4.65306e-48	3.37859e-05	NA
TraesCS1B01G245400LC.1	.	histone H2A 8	seedling	awn201408	AWN	chr7A_538798812	4.17623e-06	1.29267e-21	3.38208e-05	NA
TraesCS3D01G015600.1	.	E3 ubiquitin-protein ligase	spike	1kEC.HW15_S	HW	chr2D_282934206	1.71437e-08	9.5232e-10	3.38365e-05	NA
TraesCS4B01G022900.1	.	Transmembrane 9 superfamily member	spike	1kEC.HW15_S	HW	chr2D_282934206	1.71437e-08	9.55052e-10	3.38576e-05	NA
TraesCS3B01G494800LC.1	.	Dynamin, putative	spike	BLUP.Height	PH	chr3B_520372851	1.86265e-06	4.80158e-17	3.39221e-05	0.0124005
TraesCS4B01G264300.1	.	RNA cytidine acetyltransferase	seedling	awn201410	AWN	chr7A_538798812	3.58586e-06	1.82314e-20	3.39546e-05	NA
TraesCS3A01G640600LC.1	.	NAD-dependent protein deacylase sirtuin-5, mitochondrial	seedling	spikelet_compactness201408	SC	chr3A_708537562	9.82676e-06	4.87979e-33	3.36435e-05	0.1092
TraesCS4B01G270800.1	.	3-hydroxybenzoate 6-hydroxylase	seedling	awn201408	AWN	chr7A_538798812	4.17623e-06	1.55545e-21	3.40539e-05	NA
TraesCS3A01G417000.2	.	Dolichyl-diphosphooligosaccharide--protein glycosyltransferase subunit 2	spike	1kEC.GH15	GH	chr1D_55669421	2.58121e-08	5.44139e-10	3.40917e-05	NA
TraesCSU01G065000.1	.	Flavin-containing monooxygenase	seedling	BLUP.spikeletcompactness	SC	chr1B_356606887	3.32489e-07	1.13351e-12	3.36965e-05	0.215422
TraesCS2D01G597200.1	.	CCR4-NOT transcription complex family protein	seedling	Height201502	PH	chr2D_648286069	8.20217e-06	1.86834e-29	3.37041e-05	0.0559483
TraesCS4A01G078700.2	.	MADS box transcription factor	seedling	awn201408	AWN	chr4A_48530097	8.83693e-06	1.84238e-30	3.41657e-05	NA
TraesCS4A01G327000.1	.	carboxyl-terminal peptidase, putative (DUF239)	seedling	Area-2016	GA	chr3A_565531622	1.1904e-07	2.7152e-11	3.39852e-05	0.148785
TraesCS4B01G265400.1	.	N-acetyltransferase 9-like protein	seedling	awn201408	AWN	chr4B_555218453	1.1581e-06	2.52806e-15	3.43042e-05	0.000940578
TraesCS1B01G298300.1	.	GPN-loop GTPase-like protein	seedling	BLUP.Length	GL	chr3B_612843104	1.49023e-06	3.99292e-16	3.43509e-05	0.0195065
TraesCSU01G364800LC.1	.	Retrovirus-related Pol polyprotein from transposon TNT 1-94	seedling	BLUP.Length	GL	chr3B_510001703	1.18407e-06	2.25027e-15	3.44001e-05	0.000875587
TraesCS2D01G225300.2	.	TBC1 domain family member	seedling	spikelet_compactness201408	SC	chr2D_306489574	7.40106e-07	4.1573e-14	3.45933e-05	0.00927568
TraesCSU01G214100LC.1	.	Transposon Ty3-G Gag-Pol polyprotein	seedling	1kEC.GH15	GH	chr7B_442356802	2.41773e-06	4.84347e-18	3.46322e-05	0.000879788
TraesCS4B01G264400.1	.	Ribosome biogenesis protein TSR3-like protein	seedling	awn201410	AWN	chr7A_538798812	3.58586e-06	3.09253e-20	3.47165e-05	NA
TraesCS3B01G442000.1	.	Membrane-associated 30 kDa protein, chloroplastic	seedling	BLUP.headingdate	HD	chr3B_700040046	1.35101e-05	4.29979e-41	3.47841e-05	0.0166409
TraesCS1D01G452900.1	.	RNA-binding protein 40	seedling	heading_date201502	HD	chr1D_493933665	2.39627e-05	8.04572e-96	3.47903e-05	0.0246556
TraesCS5A01G277800.1	.	Ta11-like non-LTR retrotransposon	seedling	BLUP.Area	GA	chr5A_487784045	1.69775e-05	2.00607e-52	3.47987e-05	0.0213218
TraesCS1A01G328500.2	.	DNA topoisomerase	seedling	1kEC.HW15_I	HW	chr1A_519469969	8.57594e-07	1.9892e-14	3.48304e-05	NA
TraesCS1A01G121700LC.1	.	DEAD-box ATP-dependent RNA helicase 3	seedling	BLUP.Width	GW	chr1A_76031114	4.65148e-06	2.22899e-22	3.41483e-05	0.153625
TraesCS2A01G287900.10	.	Mei2-like protein	seedling	BLUP.spikeletcompactness	SC	chr1B_524161306	1.41336e-07	1.81167e-11	3.4156e-05	0.149371
TraesCS2D01G489000.1	.	Knotted 1-binding protein	spike	1kEC.HW14_S	HW	chr2B_718966220	5.26846e-07	2.35767e-13	3.4865e-05	NA
TraesCS3B01G143600.1	.	tRNA (Guanine(10)-N2)-methyltransferase-like protein	spike	heading_date201502	HD	chr3B_132386738	9.88942e-06	9.8937e-33	3.41734e-05	0.100846
TraesCS5D01G549100.1	.	Cyclin-D1-binding protein 1-like protein	seedling	BLUP.Area	GA	chr5D_555046884	1.26419e-05	1.30491e-38	3.49043e-05	0.0169882
TraesCS3B01G448300.2	.	Cysteine protease, putative	spike	heading_date201502	HD	chr3B_700368819	7.83438e-06	5.92186e-28	3.49191e-05	NA
TraesCS2D01G717700LC.1	.	Peroxidase	seedling	BLUP.ratio	GR	chr2D_643436240	1.93467e-05	1.13803e-62	3.48617e-05	0.338455
TraesCS4B01G274400.1	.	Glutathione S-transferase	seedling	awn201405	AWN	chr4B_535080081	5.93057e-07	1.40519e-13	3.49586e-05	0.00676839
TraesCS2A01G334600.1	.	Agmatine deiminase	seedling	TGW-2016	TGW	chr3B_70909313	4.57089e-08	2.40113e-10	3.49593e-05	NA
TraesCS2D01G493100.1	.	GTP cyclohydrolase 1	spike	ratio2	GR	chr2D_580388540	4.94808e-06	1.19009e-22	3.48636e-05	0.343222
TraesCS4B01G268400.1	.	Cell division cycle protein 48-like protein	seedling	awn201408	AWN	chr4B_547871403	8.21331e-07	2.69449e-14	3.50182e-05	0.0305127
TraesCS4B01G276300.1	.	flocculation FLO11-like protein	spike	awn201410	AWN	chr4B_555925312	4.49082e-07	4.88112e-13	3.5021e-05	0.00262385
TraesCS5D01G572300LC.1	.	Succinate-semialdehyde dehydrogenase [NADP(+)]	seedling	spikelet_compactness201502	SC	chr1B_268900425	2.5569e-08	6.18326e-10	3.48934e-05	0.108821
TraesCS4B01G447500LC.1	.	1-acyl-sn-glycerol-3-phosphate acyltransferase	seedling	awn201405	AWN	chr7A_538798812	1.47118e-07	1.9681e-11	3.51267e-05	NA
TraesCSU01G100600LC.1	.	receptor kinase 1	seedling	BLUP.spikeletcompactness	SC	chr1B_356606887	3.32489e-07	1.52886e-12	3.4931e-05	0.0668211
TraesCS7B01G538300LC.1	.	S-adenosyl-L-methionine-dependent methyltransferases superfamily protein	seedling	Length-2016	GL	chr4D_502708478	4.22684e-07	6.67985e-13	3.52861e-05	0.0313835
TraesCS7B01G538300LC.1	.	S-adenosyl-L-methionine-dependent methyltransferases superfamily protein	seedling	Length-2016	GL	chr4D_502708478	4.22684e-07	6.67985e-13	3.52861e-05	0.0313835
TraesCS1B01G174700.1	.	Coatomer subunit gamma	spike	ratio1	GR	chr1B_314741843	5.35846e-06	3.2263e-23	3.52963e-05	0.0163145
TraesCS4B01G583300LC.1	.	Apoptogenic protein 1, mitochondrial	seedling	BLUP.Length	GL	chr4B_657275310	6.79749e-06	5.77099e-26	3.49714e-05	0.0963447
TraesCS1B01G058200LC.1	.	Nucleobase-ascorbate transporter 7	seedling	awn201405	AWN	chr7A_538798812	1.47118e-07	2.07511e-11	3.54057e-05	NA
TraesCS4B01G266300.2	.	Mediator of RNA polymerase II transcription subunit 28	seedling	awn201410	AWN	chr7A_538798812	3.58586e-06	4.98149e-20	3.54317e-05	NA
TraesCS4B01G447500LC.1	.	1-acyl-sn-glycerol-3-phosphate acyltransferase	seedling	awn201408	AWN	chr4B_535050638	4.3678e-07	6.11973e-13	3.54647e-05	0.0371592
TraesCS2D01G597500.3	.	Pentatricopeptide repeat protein	seedling	Height201502	PH	chr2D_648286069	8.20217e-06	1.51651e-28	3.51246e-05	0.0557397
TraesCS2B01G576100.2	.	Calreticulin	spike	1kEC.HW14_I	HW	chr2A_754360442	3.80256e-06	2.21823e-20	3.55547e-05	NA
TraesCS4A01G078700.2	.	MADS box transcription factor	spike	awn201408	AWN	chr4A_48530097	8.83693e-06	2.0123e-29	3.56997e-05	NA
TraesCS5D01G057900LC.1	.	MALE GAMETOPHYTE DEFECTIVE 2	seedling	Height201412	PH	chr2D_616150304	1.34642e-05	8.4629e-40	3.57107e-05	NA
TraesCS5A01G555400.1	.	Protein FAR1-RELATED SEQUENCE 5	seedling	awn201410	AWN	chr5A_706708012	1.28229e-05	3.73319e-38	3.5717e-05	0.0365173
TraesCS2D01G530200.1	.	Disease resistance protein (NBS-LRR class) family	seedling	Height201412	PH	chr2D_616150304	1.34642e-05	9.09435e-40	3.57366e-05	NA
TraesCS2B01G225900.1	.	Aquaporin	seedling	BLUP.Length	GL	chr2B_669436492	1.13702e-06	4.04278e-15	3.52526e-05	0.467711
TraesCS3B01G318800.1	.	CASP-like protein	spike	BLUP.Height	PH	chr3B_513665947	3.17482e-06	2.66964e-19	3.53695e-05	0.108781
TraesCS4B01G267500.1	.	NADH dehydrogenase [ubiquinone] 1 alpha subcomplex subunit 13	seedling	awn201502	AWN	chr7A_538798812	8.97769e-06	1.35525e-29	3.58577e-05	NA
TraesCS2D01G327100LC.1	.	tRNA (guanine-N(7)-)-methyltransferase non-catalytic subunit TRM82	seedling	Spike_length1405105J	SpL	chr2D_364981237	2.38966e-06	1.04685e-17	3.5887e-05	NA
TraesCS1B01G114500LC.1	.	UBQ, helicase-c and DEAD-like helicase domain-containing protein	seedling	1kEC.GH15	GH	chr7D_568006679	1.30458e-09	1.67034e-08	3.59695e-05	NA
TraesCS2A01G174200LC.1	.	Fasciclin-like arabinogalactan protein	seedling	BLUP.Height	PH	chr2D_616150304	1.52345e-05	2.22476e-44	3.59791e-05	NA
TraesCS2D01G578900.1	.	Zinc finger protein ZPR1	seedling	ratio1	GR	chr2D_642990324	7.80348e-06	1.40614e-27	3.54724e-05	0.344617
TraesCS4D01G038500.1	.	Beta-glucosidase	spike	spikelet_compactness201408	SC	chr2D_391388735	8.31827e-08	8.88455e-11	3.60469e-05	NA
TraesCS1D01G443100.1	.	Protein kinase family protein	seedling	heading_date201502	HD	chr1D_487953170	1.19582e-05	5.3718e-36	3.57844e-05	0.109605
TraesCS4B01G351600LC.1	.	Coiled-coil domain-containing protein 116	spike	awn201405	AWN	chr4B_418753242	7.29601e-06	1.81617e-26	3.57913e-05	0.0898414
TraesCS2A01G329900.1	.	F-box family protein	seedling	Width-2016	GW	chr3B_70909313	2.48926e-08	7.59843e-10	3.61147e-05	NA
TraesCS2A01G329900.1	.	F-box family protein	seedling	Width-2016	GW	chr3B_70909313	2.48926e-08	7.59843e-10	3.61147e-05	NA
TraesCS4B01G272500.1	.	BTB/POZ domain-containing protein	seedling	awn201502	AWN	chr4B_548864402	2.18097e-05	1.05277e-71	3.61214e-05	0.00480059
TraesCS1B01G303300.1	.	Disease resistance protein (TIR-NBS-LRR class) family	seedling	1kEC.HW14_S	HW	chr1B_524161306	1.68123e-05	3.97678e-49	3.61396e-05	NA
TraesCS2D01G707500LC.1	.	C2 calcium/lipid-binding and GRAM domain protein	seedling	BLUP.ratio	GR	chr2D_640214339	1.52269e-05	2.90691e-44	3.60425e-05	0.478511
TraesCS1B01G194800.1	.	Glutathione S-transferase	seedling	spikelet_compactness201408	SC	chr1B_356603668	1.03406e-05	3.45814e-32	3.60687e-05	0.0976079
TraesCS4B01G123200LC.1	.	Styrene-oxide isomerase	seedling	1kEC.HW14_I	HW	chr5A_520679807	5.82817e-08	1.89023e-10	3.63205e-05	NA
TraesCS4B01G448000LC.1	.	Adenylosuccinate synthetase	seedling	awn201408	AWN	chr7A_538798812	4.17623e-06	8.45748e-21	3.6341e-05	NA
TraesCS1B01G144000.1	.	O-acyltransferase	seedling	BLUP.spikeletcompactness	SC	chr1B_188457502	9.3966e-06	3.73622e-30	3.62524e-05	0.376395
TraesCS3B01G143600.1	.	tRNA (Guanine(10)-N2)-methyltransferase-like protein	spike	BLUP.Area	GA	chr3B_132386738	1.07656e-05	9.8937e-33	3.6507e-05	0.00147632
TraesCS5A01G563100LC.1	.	terpene synthase 1	seedling	awn201408	AWN	chr7A_538798812	4.17623e-06	9.64622e-21	3.65311e-05	NA
TraesCS4B01G265700.1	.	26S proteasome regulatory subunit	spike	awn201410	AWN	chr4B_545874840	3.67792e-06	6.95024e-20	3.65338e-05	0.000227867
TraesCS4A01G264200.2	.	Ankyrin repeat-containing protein	seedling	spikelet_compactness201405	SC	chr2D_368503328	6.4358e-09	4.3012e-09	3.65444e-05	NA
TraesCS1D01G446300.1	.	Palmitoyltransferase ZDHHC3	seedling	Spikelet_N.O.1405105J	SNS	chr1D_483071688	2.4317e-06	1.23568e-17	3.66032e-05	NA
TraesCS2B01G560200.1	.	Histidine--tRNA ligase	seedling	Height201412	PH	chr2D_616150304	1.34642e-05	9.39697e-39	3.66087e-05	NA
TraesCS4B01G094600.1	.	ATP-dependent RNA helicase family protein	spike	awn201408	AWN	chr4B_423047436	5.88566e-07	2.28151e-13	3.66108e-05	0.0273452
TraesCS4B01G351600LC.1	.	Coiled-coil domain-containing protein 116	spike	ratio1	GR	chr4B_418753242	7.43346e-06	1.81617e-26	3.62798e-05	0.139702
TraesCS1D01G446400.1	.	Translation initiation factor if-2, putative	seedling	heading_date201502	HD	chr1D_490927097	2.30689e-05	3.67671e-78	3.64936e-05	0.153576
TraesCS2B01G550000.1	.	Cullin family protein	seedling	BLUP.TGW	TGW	chr2D_616150304	6.29833e-06	2.76295e-24	3.67029e-05	NA
TraesCS2A01G142800.1	.	BZIP transcription factor	spike	1kEC.GH15	GH	chr2B_140844353	1.09908e-06	8.35213e-15	3.67341e-05	NA
TraesCS4B01G190900.1	.	Eukaryotic translation initiation factor 2 subunit alpha	spike	ratio1	GR	chr4B_422773833	2.4174e-06	1.40356e-17	3.67409e-05	0.00682275
TraesCS1D01G452300.1	.	Nucleoside diphosphate kinase	seedling	heading_date201502	HD	chr1D_487953170	1.19582e-05	3.46022e-35	3.66391e-05	0.169543
TraesCS1B01G415200.1	.	ARM repeat superfamily protein	seedling	awn201410	AWN	chr1B_640158017	2.22312e-05	1.9384e-71	3.68152e-05	9.15936e-10
TraesCSU01G145200.1	.	Ankyrin repeat-containing protein	seedling	1kEC.HW14_S	HW	chr2B_652611876	1.35298e-08	1.89896e-09	3.68194e-05	NA
TraesCS7B01G452800LC.1	.	Serine/threonine-protein kinase GA29083	seedling	spikelet_compactness201502	SC	chr1B_268900388	2.10287e-08	1.03879e-09	3.66544e-05	0.94671
TraesCS5B01G457600.1	.	basic helix-loop-helix (bHLH) DNA-binding superfamily protein	spike	1kEC.GH15	GH	chr5D_532277756	7.38453e-08	1.30551e-10	3.69181e-05	0.00109791
TraesCS2B01G557000.2	.	MICOS complex subunit MIC60	seedling	BLUP.Height	PH	chr2D_616150304	1.52345e-05	6.31687e-43	3.6988e-05	NA
TraesCS4A01G081100.1	.	V-type proton ATPase subunit a	spike	awn201502	AWN	chr4A_48530097	3.62495e-09	7.94072e-09	3.7033e-05	NA
TraesCS2B01G562300.1	.	Diacylglycerol kinase	seedling	Height201412	PH	chr2D_616150304	1.34642e-05	3.15131e-38	3.70865e-05	NA
TraesCS4A01G077600.1	.	Coatomer subunit gamma	spike	awn201410	AWN	chr4A_48530097	2.64317e-07	5.39888e-12	3.71369e-05	NA
TraesCS2A01G304200.2	.	Neutral/alkaline invertase	seedling	1kEC.HW14_I	HW	chr5A_520679807	5.82817e-08	2.1402e-10	3.71527e-05	NA
TraesCS2A01G527400.1	.	NBS-LRR disease resistance protein-like protein	seedling	BLUP.Width	GW	chr2D_616150304	1.70515e-05	4.65306e-48	3.71761e-05	NA
TraesCS7B01G006700.1	.	Ubiquinone biosynthesis O-methyltransferase	seedling	BLUP.SpikeletN.O.	SNS	chr7B_3795641	1.95794e-05	3.3647e-58	3.6801e-05	0.0899077
TraesCS7B01G131100.2	.	Protein sawadee homeodomain-like 2	spike	1kEC.GH15	GH	chr6A_498948791	1.98947e-06	1.13221e-16	3.71815e-05	0.00229637
TraesCS4D01G460800LC.1	.	Hemicentin-1	seedling	Length-2016	GL	chr4D_501459142	4.89861e-07	5.85436e-13	3.71897e-05	0.0263952
TraesCS4D01G460800LC.1	.	Hemicentin-1	seedling	Length-2016	GL	chr4D_501459142	4.89861e-07	5.85436e-13	3.71897e-05	0.0263952
TraesCS2A01G183000LC.2	.	CCR4-NOT transcription complex subunit 2	seedling	BLUP.spikeletcompactness	SC	chr1B_356606887	3.32489e-07	2.35521e-12	3.68306e-05	0.799372
TraesCS1D01G593100LC.1	.	LEUNIG-like protein	seedling	heading_date201502	HD	chr1D_493933665	2.39627e-05	4.85186e-81	3.71808e-05	0.0698691
TraesCS1D01G586900LC.1	.	Mitochondrial outer membrane porin	seedling	heading_date201502	HD	chr1D_493933665	2.39627e-05	5.96581e-80	3.73989e-05	0.0454841
TraesCS4B01G449900LC.1	.	Seven transmembrane MLO family protein	seedling	awn201405	AWN	chr4B_535050919	1.99179e-09	1.37909e-08	3.74269e-05	0.00222606
TraesCS4B01G264300.1	.	RNA cytidine acetyltransferase	seedling	awn201408	AWN	chr7A_538798812	4.17623e-06	1.82314e-20	3.74786e-05	NA
TraesCS2D01G596000.1	.	Exocyst complex component, putative	seedling	Height201502	PH	chr2D_648286069	8.20217e-06	3.26705e-27	3.74858e-05	0.0323184
TraesCS1B01G164300.2	.	Transducin/WD40 repeat-like superfamily protein	seedling	spikelet_compactness201502	SC	chr1B_272877306	1.06856e-05	7.96275e-32	3.74894e-05	0.000122074
TraesCS2B01G554900.1	.	Anthocyanin 5-aromatic acyltransferase	seedling	Length-2017-105E	GL	chr2D_616150304	1.02964e-05	4.86546e-31	3.75252e-05	NA
TraesCS2B01G554900.1	.	Anthocyanin 5-aromatic acyltransferase	seedling	Length-2017-105E	GL	chr2D_616150304	1.02964e-05	4.86546e-31	3.75252e-05	NA
TraesCS4B01G276700.1	.	Sulfate transporter	seedling	awn201405	AWN	chr4B_552572784	3.25819e-08	6.10497e-10	3.75547e-05	0.000363071
TraesCS4B01G372300.1	.	Nucellin-like aspartic protease	seedling	Length-2017-105E	GL	chr4B_657275310	1.15503e-05	1.05885e-33	3.73351e-05	0.192653
TraesCS6A01G296000.1	.	Histone-lysine N-methyltransferase	seedling	awn201408	AWN	chr6A_534641183	7.88593e-06	1.34073e-26	3.76055e-05	0.0130657
TraesCS7D01G514700.1	.	Zinc finger CCCH domain protein, putative	spike	awn201408	AWN	chr7A_708143204	2.9136e-07	4.41678e-12	3.76895e-05	NA
TraesCS4B01G372300.1	.	Nucellin-like aspartic protease	seedling	Length-2017-105E	GL	chr4B_657275310	1.15503e-05	1.05885e-33	3.73351e-05	0.192653
TraesCS7B01G804600LC.1	.	DEAD box RNA helicase 1	seedling	heading_date201502	HD	chr7B_739384584	1.38884e-05	1.71614e-38	3.77871e-05	0.0356817
TraesCS2D01G231800.1	.	Protein FLX-like 1	seedling	spikelet_compactness201408	SC	chr2D_322856636	3.05891e-07	3.84381e-12	3.77934e-05	0.0108802
TraesCS5B01G320300.1	.	60S ribosomal protein L44	spike	Width-2016	GW	chr3A_23829202	2.77325e-08	8.10185e-10	3.78446e-05	0.000727687
TraesCS5B01G320300.1	.	60S ribosomal protein L44	spike	Width-2016	GW	chr3A_23829202	2.77325e-08	8.10185e-10	3.78446e-05	0.000727687
TraesCS1A01G319900LC.1	.	Cyclin	seedling	Length-2016	GL	chr3A_565531622	2.54405e-07	7.01331e-12	3.78449e-05	NA
TraesCS1A01G319900LC.1	.	Cyclin	seedling	Length-2016	GL	chr3A_565531622	2.54405e-07	7.01331e-12	3.78449e-05	NA
TraesCS4B01G258700.2	.	F-box family protein	seedling	1kEC.GH15	GH	chr4B_559942305	2.40244e-08	9.99586e-10	3.78497e-05	0.000137875
TraesCS1D01G454400.2	.	Histone deacetylase-like protein	seedling	heading_date201502	HD	chr1D_493933665	2.39627e-05	3.52272e-79	3.75576e-05	0.0543153
TraesCS2D01G482600.1	.	Beta-galactosidase	spike	1kEC.HW14_S	HW	chr2B_718966220	5.26846e-07	5.19938e-13	3.79578e-05	NA
TraesCS5A01G324600.1	.	global transcription factor group B1	spike	1kEC.GH15	GH	chr2A_57825410	2.40372e-06	2.67195e-17	3.8001e-05	NA
TraesCS6A01G205700.1	.	MutL DNA mismatch repair protein	spike	1kEC.GH15	GH	chr2D_282934206	1.46719e-06	1.86411e-15	3.8064e-05	NA
TraesCS1D01G587000LC.1	.	alpha/beta-Hydrolases superfamily protein	seedling	heading_date201502	HD	chr1D_493933665	2.39627e-05	9.73154e-77	3.80851e-05	0.0388607
TraesCS1A01G433800LC.1	.	ATP binding microtubule motor family protein	seedling	1kEC.HW15_I	HW	chr1A_487011981	1.97594e-05	1.5616e-56	3.77704e-05	0.590157
TraesCS1A01G289000.1	.	GPN-loop GTPase-like protein	seedling	1kEC.HW15_I	HW	chr1A_485343051	5.28215e-06	3.70045e-22	3.78664e-05	0.121741
TraesCS1B01G152300.1	.	Methylthioribose-1-phosphate isomerase	seedling	spikelet_compactness201502	SC	chr1B_268604397	3.02057e-07	4.2548e-12	3.80861e-05	0.0585307
TraesCS1D01G184400LC.1	.	S-adenosyl-L-methionine-dependent methyltransferases superfamily protein	seedling	Area-2016	GA	chr3A_565531622	1.1904e-07	5.73054e-11	3.82332e-05	NA
TraesCS4B01G270800.1	.	3-hydroxybenzoate 6-hydroxylase	seedling	awn201502	AWN	chr4B_535051304	5.84461e-06	6.13059e-23	3.82368e-05	0.0103686
TraesCS4B01G264400.1	.	Ribosome biogenesis protein TSR3-like protein	seedling	awn201408	AWN	chr7A_538798812	4.17623e-06	3.09253e-20	3.83015e-05	NA
TraesCS1B01G375500LC.1	.	Heavy metal transport/detoxification superfamily protein	seedling	BLUP.spikeletcompactness	SC	chr1B_356603668	3.14075e-07	3.77044e-12	3.81289e-05	0.191009
TraesCS7B01G482300.1	.	NBS-LRR disease resistance protein	seedling	Height201408	PH	chr7B_740041025	2.1948e-05	2.10375e-64	3.8396e-05	0.00360313
TraesCS4D01G269400.1	.	3-hydroxybenzoate 6-hydroxylase 1	seedling	awn201405	AWN	chr7A_538798812	1.47118e-07	3.56997e-11	3.84456e-05	NA
TraesCS1D01G446600.1	.	Genome polyprotein	seedling	Spikelet_N.O.1405105J	SNS	chr1D_483071688	2.4317e-06	2.55038e-17	3.81562e-05	0.493392
TraesCS2B01G558000.1	.	Cystathionine beta-lyase family protein	seedling	Length-2017-105E	GL	chr2D_616150304	1.02964e-05	2.30345e-30	3.85364e-05	NA
TraesCS2B01G558000.1	.	Cystathionine beta-lyase family protein	seedling	Length-2017-105E	GL	chr2D_616150304	1.02964e-05	2.30345e-30	3.85364e-05	NA
TraesCS7A01G651600LC.1	.	C2H2-like zinc finger protein, putative	seedling	Width-2016	GW	chr3B_70909313	2.48926e-08	1.05276e-09	3.86824e-05	NA
TraesCS7A01G651600LC.1	.	C2H2-like zinc finger protein, putative	seedling	Width-2016	GW	chr3B_70909313	2.48926e-08	1.05276e-09	3.86824e-05	NA
TraesCS1D01G445300.1	.	ATP-dependent Clp protease proteolytic subunit	seedling	heading_date201502	HD	chr1D_493933665	2.39627e-05	1.85815e-75	3.83784e-05	0.0841022
TraesCS5B01G356300.2	.	UTP--glucose-1-phosphate uridylyltransferase	seedling	Spikelet_N.O.1405105J	SNS	chr5B_536046064	2.66723e-05	4.91723e-95	3.85241e-05	0.24883
TraesCS1B01G477500.1	.	ATP-dependent RNA helicase	seedling	heading_date201502	HD	chr1D_489540133	7.19769e-06	6.11611e-25	3.87076e-05	0.0724229
TraesCS4B01G068500.1	.	BAT2 domain-containing protein 1	spike	Width-2016	GW	chr4B_69934368	2.00695e-06	2.00152e-16	3.87633e-05	0.474518
TraesCS3D01G524000.1	.	Calcium-binding site, putative	spike	1kEC.GH15	GH	chr3D_604304034	6.01992e-06	5.12089e-23	3.87996e-05	0.000212498
TraesCS1A01G032700.1	.	Replication protein A 70 kDa DNA-binding subunit	spike	awn201405	AWN	chr1B_15284528	2.42653e-09	1.33866e-08	3.88404e-05	NA
TraesCS2B01G559200.1	.	Small nuclear ribonucleoprotein family protein	seedling	BLUP.TGW	TGW	chr2D_616150304	6.29833e-06	1.99714e-23	3.88892e-05	NA
TraesCS2D01G293900.2	.	60S ribosomal protein L5	spike	1kEC.HW15_S	HW	chr3B_677615397	2.82073e-07	6.3085e-12	3.89564e-05	NA
TraesCS2D01G231800.1	.	Protein FLX-like 1	seedling	Spike_length1405105J	SpL	chr2D_364981237	2.38966e-06	4.34423e-17	3.89705e-05	0.0111246
TraesCS2A01G524100.1	.	transcriptional factor B3 family protein	seedling	BLUP.Area	GA	chr2D_616150304	4.32623e-07	1.45672e-12	3.90207e-05	NA
TraesCS4B01G266300.2	.	Mediator of RNA polymerase II transcription subunit 28	seedling	awn201408	AWN	chr7A_538798812	4.17623e-06	4.98149e-20	3.90738e-05	NA
TraesCS1D01G578900LC.1	.	ATP-dependent DNA helicase	seedling	spikelet_compactness201405	SC	chr2D_420521151	6.63169e-07	2.522e-13	3.91484e-05	NA
TraesCS4B01G190900.1	.	Eukaryotic translation initiation factor 2 subunit alpha	spike	awn201405	AWN	chr4B_422773833	2.69278e-06	1.40356e-17	3.91746e-05	0.00514257
TraesCS4B01G268800.1	.	Transcription factor	seedling	awn201502	AWN	chr4B_535050638	1.16875e-06	1.25363e-14	3.9234e-05	0.026371
TraesCS4B01G265700.1	.	26S proteasome regulatory subunit	seedling	awn201502	AWN	chr7A_538798812	8.97769e-06	1.31085e-27	3.92806e-05	NA
TraesCS4B01G380400.1	.	Arsenate reductase	seedling	1kEC.GH15	GH	chr1B_561257955	1.0279e-06	2.75243e-14	3.93011e-05	NA
TraesCS6A01G008400LC.1	.	Retrovirus-related Pol polyprotein from transposon TNT 1-94	seedling	Length-2016	GL	chr3B_510001703	1.3058e-05	3.59876e-35	3.93139e-05	2.18011e-05
TraesCS6A01G008400LC.1	.	Retrovirus-related Pol polyprotein from transposon TNT 1-94	seedling	Length-2016	GL	chr3B_510001703	1.3058e-05	3.59876e-35	3.93139e-05	2.18011e-05
TraesCS6D01G168000.1	.	Protein sel-1-like protein 1	seedling	1kEC.GH15	GH	chr3D_489159108	1.29858e-08	2.65316e-09	3.93194e-05	NA
TraesCS2B01G554900.1	.	Anthocyanin 5-aromatic acyltransferase	seedling	Area-2017-107B	GA	chr2D_616150304	1.09554e-05	4.86546e-31	3.93538e-05	NA
TraesCS2B01G555300.1	.	cytochrome P450, family 702, subfamily A, polypeptide 6	seedling	Length-2017-105E	GL	chr2D_616150304	1.02964e-05	7.7127e-30	3.93712e-05	NA
TraesCS2B01G555300.1	.	cytochrome P450, family 702, subfamily A, polypeptide 6	seedling	Length-2017-105E	GL	chr2D_616150304	1.02964e-05	7.7127e-30	3.93712e-05	NA
TraesCS4B01G260600.1	.	40S ribosomal protein S3a	seedling	awn201502	AWN	chr4B_527956261	1.13496e-05	9.70344e-32	3.93996e-05	0.0195489
TraesCS2D01G327100LC.1	.	tRNA (guanine-N(7)-)-methyltransferase non-catalytic subunit TRM82	seedling	spikelet_compactness201408	SC	chr2D_364981237	2.79731e-06	1.04685e-17	3.94288e-05	NA
TraesCS1D01G449900.2	.	Mitochondrial outer membrane porin	seedling	heading_date201502	HD	chr1D_493933665	2.39627e-05	3.17721e-71	3.94388e-05	0.0402187
TraesCS5D01G057900LC.1	.	MALE GAMETOPHYTE DEFECTIVE 2	seedling	BLUP.Height	PH	chr2D_616150304	1.52345e-05	8.4629e-40	3.95105e-05	NA
TraesCS2A01G574600.1	.	Prenylcysteine oxidase / farnesylcysteine lyase	seedling	Height201502	PH	chr2D_648284543	2.80613e-06	1.05505e-17	3.95202e-05	0.000244424
TraesCS2A01G174200LC.1	.	Fasciclin-like arabinogalactan protein	seedling	BLUP.Width	GW	chr2D_616150304	1.70515e-05	2.22476e-44	3.95384e-05	NA
TraesCS2D01G530200.1	.	Disease resistance protein (NBS-LRR class) family	seedling	BLUP.Height	PH	chr2D_616150304	1.52345e-05	9.09435e-40	3.95385e-05	NA
TraesCS6B01G529200LC.1	.	Transposase	seedling	Length-2016	GL	chr7D_270161248	2.26937e-05	2.18241e-64	3.95558e-05	0.0154719
TraesCS6B01G529200LC.1	.	Transposase	seedling	Length-2016	GL	chr7D_270161248	2.26937e-05	2.18241e-64	3.95558e-05	0.0154719
TraesCS4B01G068500.1	.	BAT2 domain-containing protein 1	spike	Width-2016	GW	chr4B_69934368	2.00695e-06	2.00152e-16	3.87633e-05	0.474518
TraesCS7D01G337800.1	.	Reticulon-like protein	spike	1kEC.GH15	GH	chr1B_38911512	1.93926e-07	2.11408e-11	3.95742e-05	NA
TraesCS1B01G408600.1	.	Serine/threonine protein phosphatase 2A regulatory subunit B	spike	awn201405	AWN	chr1B_636263258	2.11343e-05	1.77305e-57	3.96483e-05	0.0345595
TraesCS1D01G445700.1	.	DNA damage-binding protein 1	seedling	Spikelet_N.O.1405105J	SNS	chr1D_483071688	2.4317e-06	3.38566e-17	3.87946e-05	0.489888
TraesCSU01G121900.1	.	HAUS augmin-like complex subunit 4	spike	1kEC.HW15_S	HW	chr2D_282934206	1.71437e-08	1.97763e-09	3.97722e-05	NA
TraesCS7A01G379500LC.1	.	Copper amine oxidase family protein	seedling	Spike_length1405105J	SpL	chr2D_322856636	1.69849e-08	2.00383e-09	3.97825e-05	NA
TraesCS2A01G344700.1	.	FBD-associated F-box protein	seedling	BLUP.Area	GA	chr2D_416760921	1.48783e-05	1.15347e-38	3.97937e-05	NA
TraesCS6A01G135200LC.1	.	monodehydroascorbate reductase 6	seedling	BLUP.TGW	TGW	chr6A_66432067	6.91401e-07	2.50998e-13	3.99126e-05	0.0259677
TraesCS4B01G161500.2	.	Vacuolar cation/proton exchanger, putative	spike	Spike_length1405105J	SpL	chr2D_391388735	1.38687e-07	5.25625e-11	3.99307e-05	NA
TraesCS5B01G349100.1	.	Histone H4	spike	1kEC.HW14_I	HW	chr5A_553421604	2.05457e-07	1.96138e-11	4.00537e-05	NA
TraesCS2A01G524100.1	.	transcriptional factor B3 family protein	seedling	BLUP.Length	GL	chr2D_616150304	4.58854e-07	1.45672e-12	4.00595e-05	NA
TraesCS7B01G448700LC.1	.	Retrotransposon protein, putative, unclassified	seedling	BLUP.spikeletcompactness	SC	chr1B_356607474	1.54335e-07	3.81882e-11	3.95659e-05	0.947648
TraesCS2B01G550200.1	.	Major allergen Bet v 1	seedling	BLUP.TGW	TGW	chr2D_616150304	6.29833e-06	5.29869e-23	4.00719e-05	NA
TraesCS5A01G191200LC.1	.	Pancreatic triacylglycerol lipase	seedling	spikelet_compactness201405	SC	chr2D_218352316	1.01452e-09	2.86662e-08	4.00726e-05	NA
TraesCS5A01G719000LC.1	.	homeodomain GLABROUS 2	seedling	1kEC.GH15	GH	chr7B_442356802	2.41773e-06	6.25299e-17	4.01071e-05	0.000246712
TraesCS1B01G072600LC.1	.	Cysteine/Histidine-rich C1 domain family protein	seedling	Area-2016	GA	chr2B_453031361	1.95847e-05	5.94349e-51	4.01251e-05	0.0189911
TraesCS2A01G325000.1	.	Pentatricopeptide repeat-containing protein	seedling	TGW-2016	TGW	chr3B_70909313	4.57089e-08	4.94464e-10	4.01423e-05	NA
TraesCS5D01G549100.1	.	Cyclin-D1-binding protein 1-like protein	seedling	BLUP.Length	GL	chr5D_555046884	1.50284e-05	1.30491e-38	4.01715e-05	0.0105925
TraesCS2B01G549600.1	.	V-type ATP synthase subunit D	seedling	BLUP.Area	GA	chr2D_616150304	4.32623e-07	1.87834e-12	4.02154e-05	NA
TraesCS2B01G653300LC.1	.	BZIP family transcription factor	seedling	spikelet_compactness201502	SC	chr1B_189332603	1.81688e-08	1.9471e-09	4.03039e-05	0.00192272
TraesCS1D01G079100.2	.	EST D48432(S14625) corresponds to a region of the predicted gene	spike	1kEC.HW15_S	HW	chr1D_59515340	9.61659e-07	5.42391e-14	4.03976e-05	2.38742e-05
TraesCS1B01G309100LC.1	.	Cyclophilin-like peptidyl-prolyl cis-trans isomerase family protein	seedling	spikelet_compactness201502	SC	chr1B_272884870	1.24294e-05	4.73585e-33	4.03998e-05	0.0129026
TraesCS2B01G558000.1	.	Cystathionine beta-lyase family protein	seedling	Area-2017-107B	GA	chr2D_616150304	1.09554e-05	2.30345e-30	4.04031e-05	NA
TraesCS1B01G140800LC.2	.	Dihydroflavonol 4-reductase	seedling	awn201405	AWN	chr5A_708498918	5.23306e-08	4.07004e-10	4.04127e-05	0.00808483
TraesCS4B01G454500LC.1	.	Endo-1,3-1,4-beta-glycanase ExsH	seedling	awn201408	AWN	chr4B_552844030	4.04228e-06	1.75417e-19	4.04134e-05	0.00815864
TraesCS2D01G583000.1	.	Peroxidase	seedling	BLUP.ratio	GR	chr2D_643436240	1.93467e-05	7.41806e-51	3.97587e-05	0.166717
TraesCS2B01G560200.1	.	Histidine--tRNA ligase	seedling	BLUP.Height	PH	chr2D_616150304	1.52345e-05	9.39697e-39	4.04822e-05	NA
TraesCS2B01G576100.1	.	Calreticulin	spike	1kEC.HW14_I	HW	chr2A_754360442	3.80256e-06	4.31209e-19	4.05071e-05	NA
TraesCS1B01G740100LC.1	.	Cysteine proteinase inhibitor	seedling	awn201405	AWN	chr1B_664287907	1.30999e-05	3.23205e-34	4.05616e-05	0.0301367
TraesCS3D01G269100.1	.	Transmembrane protein, putative	seedling	Spike_length1405105J	SpL	chr7B_750605024	3.23344e-07	5.58301e-12	4.06074e-05	0.00462141
TraesCS2B01G557000.2	.	MICOS complex subunit MIC60	seedling	BLUP.Width	GW	chr2D_616150304	1.70515e-05	6.31687e-43	4.06242e-05	NA
TraesCS6A01G153800.1	.	Proline-rich protein PRCC	seedling	1kEC.HW14_I	HW	chr6A_143376666	6.01979e-08	3.28952e-10	4.06725e-05	NA
TraesCS6B01G454800.1	.	Receptor lectin kinase	seedling	heading_date201502	HD	chr6B_712240207	1.87614e-05	1.79075e-48	4.00693e-05	0.142327
TraesCS2D01G225300.2	.	TBC1 domain family member	seedling	Spike_length1405105J	SpL	chr2D_306489574	1.03661e-06	4.1573e-14	4.09483e-05	0.00364471
TraesCS7B01G200400.1	.	Activator of 90 kDa heat shock ATPase-like protein	spike	1kEC.HW15_S	HW	chr6A_190592452	2.94757e-06	1.1915e-17	4.09775e-05	0.013619
TraesCS1D01G445800.2	.	ARM repeat superfamily protein	seedling	heading_date201502	HD	chr1D_493933665	2.39627e-05	1.29175e-67	4.04717e-05	0.132456
TraesCS2B01G562300.1	.	Diacylglycerol kinase	seedling	BLUP.Height	PH	chr2D_616150304	1.52345e-05	3.15131e-38	4.0999e-05	NA
TraesCS4B01G278200.2	.	Deoxyuridine 5'-triphosphate nucleotidohydrolase	seedling	awn201405	AWN	chr4B_538269827	6.31347e-07	4.8854e-13	4.1007e-05	0.000398045
TraesCS7D01G256900LC.1	.	3-ketoacyl-CoA synthase	seedling	1kEC.HW14_I	HW	chr5A_520679807	5.82817e-08	3.65544e-10	4.10382e-05	NA
TraesCS1B01G189000LC.1	.	Ferritin	seedling	spikelet_compactness201502	SC	chr1B_268824746	4.57159e-08	5.35404e-10	4.07733e-05	0.416336
TraesCSU01G235900LC.1	.	NAC domain containing protein 86	seedling	Height201408	PH	chr7B_740040705	1.58734e-05	1.64325e-39	4.11319e-05	0.00611846
TraesCS2D01G581300.1	.	RNA-binding region RNP-1	seedling	Height201502	PH	chr2D_648286069	8.20217e-06	1.76468e-25	4.11691e-05	0.0122062
TraesCS2A01G147000.4	.	Small nuclear RNA activating complex (SNAPc), subunit SNAP43 protein	spike	1kEC.GH15	GH	chr2B_140844353	1.09908e-06	3.16972e-14	4.11719e-05	NA
TraesCS3A01G639800LC.1	.	Transposon protein, putative, Mariner sub-class	seedling	Length-2016	GL	chr7D_270161248	2.26937e-05	9.03324e-60	4.12337e-05	0.0156613
TraesCS3A01G639800LC.1	.	Transposon protein, putative, Mariner sub-class	seedling	Length-2016	GL	chr7D_270161248	2.26937e-05	9.03324e-60	4.12337e-05	0.0156613
TraesCS2B01G555300.1	.	cytochrome P450, family 702, subfamily A, polypeptide 6	seedling	Area-2017-107B	GA	chr2D_616150304	1.09554e-05	7.7127e-30	4.12692e-05	NA
TraesCS2B01G549600.1	.	V-type ATP synthase subunit D	seedling	BLUP.Length	GL	chr2D_616150304	4.58854e-07	1.87834e-12	4.12788e-05	NA
TraesCS4B01G115800LC.1	.	receptor kinase 1	seedling	Width-2016	GW	chr4B_70252815	6.02724e-07	6.36465e-13	4.13012e-05	0.0094765
TraesCS4B01G115800LC.1	.	receptor kinase 1	seedling	Width-2016	GW	chr4B_70252815	6.02724e-07	6.36465e-13	4.13012e-05	0.0094765
TraesCS1D01G445800.2	.	ARM repeat superfamily protein	seedling	Spikelet_N.O.1405105J	SNS	chr1D_483071688	2.4317e-06	8.46684e-17	4.09908e-05	0.427267
TraesCS2D01G587900.1	.	rRNA N-glycosidase	seedling	BLUP.ratio	GR	chr2D_640214339	1.52269e-05	3.86072e-38	4.10723e-05	0.296069
TraesCS2D01G492400.1	.	Zinc finger CCCH domain-containing protein 30	spike	ratio2	GR	chr2D_580388540	4.94808e-06	1.33029e-20	4.13409e-05	0.355232
TraesCS4A01G250900.1	.	Dehydrin	spike	awn201405	AWN	chr4A_562407419	2.51949e-08	1.41465e-09	4.13631e-05	0.292102
TraesCS4B01G085200.1	.	Plant regulator RWP-RK family protein	seedling	Width-2016	GW	chr4B_85701099	2.36405e-05	2.44784e-63	4.13874e-05	0.122394
TraesCS4B01G085200.1	.	Plant regulator RWP-RK family protein	seedling	Width-2016	GW	chr4B_85701099	2.36405e-05	2.44784e-63	4.13874e-05	0.122394
TraesCS1B01G320000.1	.	MYB transcription factor	seedling	Length-2017-105E	GL	chr1B_544132390	8.25267e-06	1.83593e-25	4.13919e-05	0.957201
TraesCS2B01G481700.1	.	GPI mannosyltransferase 2	seedling	seed_stock_minellipse_mm	#N/A	chr2B_729174021	9.94477e-06	4.61519e-28	4.14736e-05	0.0398566
TraesCS7B01G255100.2	.	F-box family protein	seedling	1kEC.HW14_S	HW	chr7B_474288666	8.0296e-06	4.3865e-25	4.1492e-05	0.00333615
TraesCS2D01G567500.1	.	NBS-LRR disease resistance protein	seedling	seed_stock_minellipse_mm	#N/A	chr2D_635950428	2.23202e-05	2.03255e-57	4.16158e-05	0.00102019
TraesCS4B01G266000.1	.	Protein FRIGIDA	spike	awn201410	AWN	chr4B_545874840	3.67792e-06	1.20263e-18	4.1656e-05	0.000177305
TraesCS1B01G320000.1	.	MYB transcription factor	seedling	Length-2017-105E	GL	chr1B_544132390	8.25267e-06	1.83593e-25	4.13919e-05	0.957201
TraesCS5A01G119800.1	.	3'(2'),5'-bisphosphate nucleotidase 1	spike	awn201502	AWN	chr5A_343064432	1.16876e-07	1.02939e-10	4.17947e-05	NA
TraesCS5B01G167400.1	.	GBF-interacting protein 1, putative isoform 1	spike	Area-2016	GA	chr3A_23829202	1.54067e-09	2.4565e-08	4.1818e-05	0.00817424
TraesCS1B01G102800LC.1	.	formin 3	seedling	awn201410	AWN	chr4B_544292149	1.77453e-06	1.73491e-15	4.19946e-05	0.00118151
TraesCS4A01G059700.1	.	UvrABC system protein C	spike	awn201502	AWN	chr4A_48530097	3.62495e-09	1.26859e-08	4.20513e-05	NA
TraesCS3A01G096100.1	.	F-box protein	spike	Width-2016	GW	chr3A_23829202	2.77325e-08	1.33642e-09	4.20587e-05	0.00247425
TraesCS3A01G096100.1	.	F-box protein	spike	Width-2016	GW	chr3A_23829202	2.77325e-08	1.33642e-09	4.20587e-05	0.00247425
TraesCS4B01G094600.1	.	ATP-dependent RNA helicase family protein	spike	awn201410	AWN	chr4B_423047436	7.90805e-07	2.28151e-13	4.21501e-05	0.0372687
TraesCS6B01G529200LC.1	.	Transposase	seedling	Length-2016	GL	chr7D_351651605	2.27673e-05	9.16395e-58	4.21901e-05	0.0263102
TraesCS6B01G529200LC.1	.	Transposase	seedling	Length-2016	GL	chr7D_351651605	2.27673e-05	9.16395e-58	4.21901e-05	0.0263102
TraesCS1B01G194400.1	.	Glutathione S-transferase	seedling	spikelet_compactness201408	SC	chr1B_356603844	1.02437e-05	4.00685e-28	4.2282e-05	0.00878413
TraesCS7D01G420800LC.1	.	Transcriptional factor B3 family protein / auxin-responsive factor AUX/IAA-like protein	seedling	1kEC.HW14_I	HW	chr3B_40245301	3.78097e-06	1.15052e-18	4.22862e-05	NA
TraesCS4B01G268800.1	.	Transcription factor	seedling	awn201410	AWN	chr4B_552827869	1.29407e-06	1.66415e-14	4.23593e-05	0.00487362
TraesCSU01G016900LC.1	.	Cystathionine beta-lyase family protein	seedling	Length-2017-105E	GL	chr2D_616150304	1.02964e-05	3.66232e-28	4.23679e-05	NA
TraesCSU01G016900LC.1	.	Cystathionine beta-lyase family protein	seedling	Length-2017-105E	GL	chr2D_616150304	1.02964e-05	3.66232e-28	4.23679e-05	NA
TraesCS2D01G479900.1	.	Kinesin-like protein	spike	ratio2	GR	chr2D_580388540	4.94808e-06	1.42314e-20	4.14506e-05	0.262317
TraesCS4A01G250900.1	.	Dehydrin	spike	awn201408	AWN	chr4A_562407419	2.60552e-08	1.41465e-09	4.17815e-05	0.134305
TraesCS3B01G453500.1	.	AT1G65230-like protein	seedling	heading_date201502	HD	chr3B_700368819	7.83438e-06	2.05303e-24	4.24645e-05	0.000687726
TraesCS4B01G067100.1	.	Syntaxin, putative	spike	Width-2016	GW	chr4B_69934368	2.00695e-06	7.63095e-16	4.24059e-05	0.259992
TraesCS2B01G549500.1	.	Glutamyl-tRNA(Gln) amidotransferase subunit A	seedling	BLUP.TGW	TGW	chr2D_616150304	6.29833e-06	3.34882e-22	4.2523e-05	NA
TraesCS2B01G559300.1	.	N-alpha-acetyltransferase	seedling	Length-2017-105E	GL	chr2D_616150304	1.02964e-05	4.75035e-28	4.25901e-05	NA
TraesCS2B01G559300.1	.	N-alpha-acetyltransferase	seedling	Length-2017-105E	GL	chr2D_616150304	1.02964e-05	4.75035e-28	4.25901e-05	NA
TraesCS3D01G012500.1	.	NBS-LRR-like resistance protein	spike	1kEC.HW15_S	HW	chr2D_282934206	1.71437e-08	2.68745e-09	4.26505e-05	NA
TraesCS4B01G067100.1	.	Syntaxin, putative	spike	Width-2016	GW	chr4B_69934368	2.00695e-06	7.63095e-16	4.24059e-05	0.259992
TraesCS5D01G042700.1	.	glutamate receptor 3.5	seedling	spikelet_compactness201412	SC	chr5B_37034326	2.56835e-05	1.82276e-69	4.24912e-05	0.202784
TraesCS4A01G236400.1	.	Fumarylacetoacetate hydrolase, putative	spike	awn201410	AWN	chr4A_562405229	3.90035e-08	8.85891e-10	4.28698e-05	NA
TraesCS1D01G126100.1	.	Phosphoribosylaminoimidazole-succinocarboxamide synthase	seedling	1kEC.HW14_S	HW	chr7A_33737124	5.93046e-07	9.68052e-13	4.2936e-05	2.12916e-05
TraesCS2D01G231800.1	.	Protein FLX-like 1	seedling	spikelet_compactness201408	SC	chr2D_364981237	2.79731e-06	4.34423e-17	4.27453e-05	0.0571402
TraesCS6A01G188400LC.1	.	UvrABC system protein B	seedling	1kEC.HW14_S	HW	chr4A_119692981	5.65343e-07	1.17635e-12	4.29422e-05	NA
TraesCS7D01G282700.2	.	Conserved oligomeric Golgi complex subunit 3	seedling	Length-2016	GL	chr7D_270161248	2.26937e-05	1.16813e-55	4.30276e-05	0.0121511
TraesCS7D01G282700.2	.	Conserved oligomeric Golgi complex subunit 3	seedling	Length-2016	GL	chr7D_270161248	2.26937e-05	1.16813e-55	4.30276e-05	0.0121511
TraesCS3B01G232400LC.1	.	Transposon protein, putative, CACTA, En/Spm sub-class	seedling	spikelet_compactness201502	SC	chr1B_269644201	4.63152e-07	2.57215e-12	4.30401e-05	0.000406462
TraesCS6A01G135300.1	.	Zinc finger CCCH domain-containing protein 13	seedling	1kEC.HW14_I	HW	chr6A_143376666	6.01979e-08	4.46842e-10	4.30925e-05	NA
TraesCS4B01G069500.2	.	WRKY transcription factor	spike	awn201408	AWN	chr4B_423047436	5.88566e-07	1.03477e-12	4.3109e-05	0.0259054
TraesCS4D01G269400.1	.	3-hydroxybenzoate 6-hydroxylase 1	seedling	awn201410	AWN	chr4B_545149726	4.12388e-06	5.52828e-19	4.31197e-05	0.0018025
TraesCS3B01G192700LC.1	.	Protein FAR1-RELATED SEQUENCE 5	seedling	heading_date201502	HD	chr7A_596720962	5.55851e-06	5.45756e-21	4.31396e-05	NA
TraesCS1B01G227500.1	.	LUC7 related protein	seedling	1kEC.HW14_S	HW	chr1B_397444349	1.9744e-05	1.66111e-46	4.3142e-05	0.000207295
TraesCS7B01G490600.2	.	Fatty acyl-CoA reductase	seedling	1kEC.HW14_I	HW	chr5A_520679807	5.82817e-08	4.82569e-10	4.32636e-05	NA
TraesCS5B01G167400.1	.	GBF-interacting protein 1, putative isoform 1	spike	TGW-2016	TGW	chr3A_23829202	1.80072e-09	2.4565e-08	4.32663e-05	0.00315553
TraesCS1A01G430400.1	.	Lysine-specific demethylase	seedling	heading_date201502	HD	chr1D_485563299	1.0633e-06	5.96317e-14	4.28539e-05	0.0988222
TraesCS5D01G057900LC.1	.	MALE GAMETOPHYTE DEFECTIVE 2	seedling	BLUP.Width	GW	chr2D_616150304	1.70515e-05	8.4629e-40	4.33368e-05	NA
TraesCS2D01G530200.1	.	Disease resistance protein (NBS-LRR class) family	seedling	BLUP.Width	GW	chr2D_616150304	1.70515e-05	9.09435e-40	4.33669e-05	NA
TraesCS2A01G527400.1	.	NBS-LRR disease resistance protein-like protein	seedling	Height201408	PH	chr2D_616150304	2.04449e-05	4.65306e-48	4.33811e-05	NA
TraesCS5B01G018700.2	.	Cysteine synthase	spike	1kEC.HW15_S	HW	chr5D_563967930	1.18736e-06	3.72625e-14	4.34389e-05	NA
TraesCS4D01G038500.1	.	Beta-glucosidase	spike	Spike_length1405105J	SpL	chr2D_391388735	1.38687e-07	8.88455e-11	4.34402e-05	NA
TraesCS7B01G200400.1	.	Activator of 90 kDa heat shock ATPase-like protein	spike	1kEC.HW15_S	HW	chr6A_146742285	3.26341e-06	1.1915e-17	4.35602e-05	NA
TraesCS1B01G350700.1	.	Gamma-glutamyl hydrolase	seedling	1kEC.GH15	GH	chr3D_489159108	1.29858e-08	4.13962e-09	4.36851e-05	NA
TraesCS3A01G639800LC.1	.	Transposon protein, putative, Mariner sub-class	seedling	Length-2016	GL	chr7D_351651605	2.27673e-05	1.47201e-54	4.36912e-05	NA
TraesCS3A01G639800LC.1	.	Transposon protein, putative, Mariner sub-class	seedling	Length-2016	GL	chr7D_351651605	2.27673e-05	1.47201e-54	4.36912e-05	NA
TraesCS2A01G329900.1	.	F-box family protein	seedling	TGW-2016	TGW	chr3B_70909313	4.57089e-08	7.59843e-10	4.37013e-05	NA
TraesCS2A01G218800.1	.	Oral cancer overexpressed protein 1	seedling	BLUP.spikeletcompactness	SC	chr1B_356606887	3.32489e-07	7.81652e-12	4.29392e-05	0.0646252
TraesCS3B01G140900.2	.	Transmembrane protein 19	seedling	Spikelet_N.O.1405105J	SNS	chr3B_132630993	1.42368e-05	6.49992e-34	4.37287e-05	0.0243891
TraesCS2D01G576600.1	.	receptor kinase 1	seedling	BLUP.ratio	GR	chr2D_640214339	1.52269e-05	4.13898e-36	4.32857e-05	0.374308
TraesCS5B01G228900.1	.	NADH dehydrogenase-like complex L	seedling	1kEC.HW14_I	HW	chr5B_488711007	3.93002e-06	1.50463e-18	4.3882e-05	0.000260657
TraesCS3B01G143300.1	.	Glycosyltransferase	seedling	Length-2016	GL	chr3B_132384934	5.17852e-06	2.84252e-20	4.38929e-05	0.00234354
TraesCS3B01G143300.1	.	Glycosyltransferase	seedling	Length-2016	GL	chr3B_132384934	5.17852e-06	2.84252e-20	4.38929e-05	0.00234354
TraesCS1B01G263700LC.1	.	SCAR homolog 2	seedling	1kEC.HW14_I	HW	chr5A_520679807	5.82817e-08	5.20845e-10	4.39024e-05	NA
TraesCS4B01G068000.1	.	Peptidyl-prolyl cis-trans isomerase	spike	awn201408	AWN	chr4B_423047436	5.88566e-07	1.22296e-12	4.39291e-05	0.0342668
TraesCS2B01G137300.2	.	Xylose isomerase	spike	heading_date201502	HD	chr2B_42150287	2.39267e-06	3.12062e-16	4.40958e-05	0.00373095
TraesCS7B01G333600.1	.	Gibberellin 3-beta-dioxygenase 2-1	seedling	1kEC.GH15	GH	chr5B_478753475	2.81277e-07	1.58949e-11	4.41177e-05	NA
TraesCS1B01G466500LC.1	.	Protein FAR1-RELATED SEQUENCE 5	seedling	Height201408	PH	chr1B_457003623	8.93139e-06	1.65399e-25	4.37052e-05	0.217411
TraesCS4D01G154700.1	.	Erlin-2	spike	awn201408	AWN	chr1B_15284528	9.53579e-07	1.33887e-13	4.37987e-05	0.484971
TraesCS4A01G280800LC.1	.	Ypt/Rab-GAP domain of gyp1p superfamily protein	seedling	awn201502	AWN	chr4A_48530097	3.62495e-09	1.53162e-08	4.42996e-05	NA
TraesCS3B01G316500.1	.	Non-specific serine/threonine protein kinase	seedling	Spikelet_N.O.1405105J	SNS	chr3B_520329581	1.0189e-06	1.08263e-13	4.43423e-05	0.0395579
TraesCSU01G016900LC.1	.	Cystathionine beta-lyase family protein	seedling	Area-2017-107B	GA	chr2D_616150304	1.09554e-05	3.66232e-28	4.4377e-05	NA
TraesCS2B01G560200.1	.	Histidine--tRNA ligase	seedling	BLUP.Width	GW	chr2D_616150304	1.70515e-05	9.39697e-39	4.43809e-05	NA
TraesCS4B01G197700.1	.	Arogenate dehydratase	spike	awn201408	AWN	chr4B_418753242	7.18554e-07	5.61624e-13	4.42193e-05	0.125113
TraesCS2B01G559300.1	.	N-alpha-acetyltransferase	seedling	Area-2017-107B	GA	chr2D_616150304	1.09554e-05	4.75035e-28	4.46074e-05	NA
TraesCS6D01G147400LC.1	.	5'-nucleotidase SurE	seedling	1kEC.HW14_I	HW	chr6A_143376666	6.01979e-08	5.3926e-10	4.46711e-05	NA
TraesCS1D01G451100.1	.	Protein kinase	seedling	heading_date201502	HD	chr1D_484400931	2.72719e-05	2.5338e-71	4.4278e-05	0.16626
TraesCS2B01G562300.1	.	Diacylglycerol kinase	seedling	BLUP.Width	GW	chr2D_616150304	1.70515e-05	3.15131e-38	4.49359e-05	NA
TraesCS7B01G184100.1	.	HSP20-like chaperones superfamily protein isoform 3	spike	1kEC.HW15_S	HW	chr6A_190592452	2.94757e-06	6.04766e-17	4.49469e-05	0.0121707
TraesCS5B01G094900.1	.	ATP synthase subunit b	spike	1kEC.HW15_S	HW	chr2D_344562210	1.8316e-07	5.72596e-11	4.49753e-05	NA
TraesCS3B01G464700.1	.	Transcription and mRNA export factor SUS1	seedling	heading_date201502	HD	chr3B_707416828	3.07967e-05	2.63874e-89	4.50027e-05	0.00185504
TraesCSU01G159400LC.1	.	Breast cancer type 2 susceptibility protein-like protein	spike	awn201405	AWN	chr1B_15284528	2.42653e-09	2.26507e-08	4.51414e-05	NA
TraesCS7D01G282700.2	.	Conserved oligomeric Golgi complex subunit 3	seedling	Length-2016	GL	chr7D_351651605	2.27673e-05	7.57443e-52	4.51485e-05	0.0238837
TraesCS7D01G282700.2	.	Conserved oligomeric Golgi complex subunit 3	seedling	Length-2016	GL	chr7D_351651605	2.27673e-05	7.57443e-52	4.51485e-05	0.0238837
TraesCS4B01G268800.1	.	Transcription factor	seedling	awn201408	AWN	chr4B_552827869	1.46835e-06	1.66415e-14	4.52379e-05	0.00134125
TraesCS3A01G084200LC.1	.	Disease resistance protein (TIR-NBS-LRR class) family	seedling	1kEC.HW14_I	HW	chr5A_520679807	5.82817e-08	6.13407e-10	4.53134e-05	NA
TraesCS1B01G107100.1	.	Ankyrin repeat domain-containing protein 2	seedling	Length-2016	GL	chr4D_503419591	6.13003e-08	5.64041e-10	4.53284e-05	0.0101797
TraesCS1B01G107100.1	.	Ankyrin repeat domain-containing protein 2	seedling	Length-2016	GL	chr4D_503419591	6.13003e-08	5.64041e-10	4.53284e-05	0.0101797
TraesCS5A01G390700.1	.	CDO504	seedling	Spikelet_N.O.1408107B	SNS	chr5A_586148998	1.71807e-05	4.23323e-38	4.5352e-05	6.38353e-06
TraesCS4B01G268400.1	.	Cell division cycle protein 48-like protein	seedling	awn201410	AWN	chr7A_538798812	3.58586e-06	8.85131e-18	4.53849e-05	NA
TraesCS4D01G453100LC.1	.	ArfGap/RecO-like zinc finger domain-containing protein	seedling	1kEC.HW14_I	HW	chr5A_520679807	5.82817e-08	6.22338e-10	4.54409e-05	NA
TraesCS1B01G193200.2	.	C-terminal binding protein	seedling	1kEC.GH15	GH	chr5B_478753475	2.81277e-07	1.96658e-11	4.54537e-05	NA
TraesCS7A01G558100.1	.	PPR containing protein	spike	1kEC.GH15	GH	chr7B_741571775	1.14735e-06	7.53627e-14	4.54837e-05	NA
TraesCS1B01G266100.2	.	Squamosa promoter-binding-like protein	spike	1kEC.HW15_S	HW	chr1B_453344018	1.23549e-06	5.08216e-14	4.55585e-05	NA
TraesCS3B01G143500.1	.	Prefoldin subunit	spike	Length-2016	GL	chr3B_132386738	6.78592e-06	5.8787e-22	4.55804e-05	0.0183628
TraesCS3B01G143500.1	.	Prefoldin subunit	spike	Length-2016	GL	chr3B_132386738	6.78592e-06	5.8787e-22	4.55804e-05	0.0183628
TraesCS4B01G268400.1	.	Cell division cycle protein 48-like protein	seedling	awn201410	AWN	chr4B_535088931	2.09767e-06	1.52698e-15	4.56224e-05	0.0273459
TraesCS4A01G327000.1	.	carboxyl-terminal peptidase, putative (DUF239)	seedling	Length-2016	GL	chr3A_565531622	2.54405e-07	2.7152e-11	4.57148e-05	0.0346854
TraesCS4A01G327000.1	.	carboxyl-terminal peptidase, putative (DUF239)	seedling	Length-2016	GL	chr3A_565531622	2.54405e-07	2.7152e-11	4.57148e-05	0.0346854
TraesCS1B01G280800.1	.	Transmembrane protein 18	seedling	Length-2016	GL	chr1B_489201943	2.28907e-05	3.49135e-51	4.57502e-05	0.000619215
TraesCS1B01G280800.1	.	Transmembrane protein 18	seedling	Length-2016	GL	chr1B_489201943	2.28907e-05	3.49135e-51	4.57502e-05	0.000619215
TraesCSU01G065000.1	.	Flavin-containing monooxygenase	seedling	BLUP.Length	GL	chr2B_669436492	1.13702e-06	6.1681e-14	4.44573e-05	0.354214
TraesCS2A01G465900LC.2	.	DNA helicase	seedling	Area-2016	GA	chr2D_416760921	5.97427e-08	6.26009e-10	4.58634e-05	NA
TraesCS3D01G537300.2	.	Very-long-chain (3R)-3-hydroxyacyl-CoA dehydratase	seedling	heading_date201502	HD	chr3D_610187581	2.50986e-05	6.42827e-58	4.58844e-05	0.000337523
TraesCS4A01G400700LC.1	.	Replication protein A 70 kDa DNA-binding subunit	seedling	awn201405	AWN	chr4A_562454471	8.68858e-08	2.83515e-10	4.48441e-05	0.140075
TraesCS7B01G804300LC.1	.	NAC domain-containing protein, putative	seedling	heading_date201502	HD	chr7B_739384584	1.38884e-05	6.87981e-32	4.58394e-05	0.17431
TraesCS1B01G093300.1	.	G-patch domain containing protein	seedling	spikelet_compactness201502	SC	chr1B_268824746	4.57159e-08	9.68562e-10	4.58934e-05	0.0773605
TraesCS2A01G174200LC.1	.	Fasciclin-like arabinogalactan protein	seedling	Height201408	PH	chr2D_616150304	2.04449e-05	2.22476e-44	4.60433e-05	NA
TraesCS4D01G260500LC.1	.	Protein FAR1-RELATED SEQUENCE 5	seedling	BLUP.Length	GL	chr2B_669436492	1.13702e-06	8.88294e-14	4.59686e-05	0.413316
TraesCS4A01G284200.1	.	Calcineurin-binding protein cabin-1	spike	1kEC.HW15_S	HW	chr6A_190592452	2.94757e-06	9.23079e-17	4.6091e-05	0.0116634
TraesCS2B01G554900.1	.	Anthocyanin 5-aromatic acyltransferase	seedling	Height201412	PH	chr2D_616150304	1.34642e-05	4.86546e-31	4.61307e-05	NA
TraesCS3D01G538100LC.1	.	Phosphatidate cytidylyltransferase	seedling	spikelet_compactness201405	SC	chr2D_420521151	6.63169e-07	1.166e-12	4.6142e-05	NA
TraesCS2A01G344700.1	.	FBD-associated F-box protein	seedling	Width-2016	GW	chr2D_416760921	1.7864e-05	1.15347e-38	4.61942e-05	NA
TraesCS2A01G344700.1	.	FBD-associated F-box protein	seedling	Width-2016	GW	chr2D_416760921	1.7864e-05	1.15347e-38	4.61942e-05	NA
TraesCS5B01G545200.1	.	Elongation factor Tu	seedling	Height201408	PH	chr5B_697681118	2.94956e-05	6.66237e-76	4.62008e-05	8.83812e-05
TraesCS1B01G375500LC.1	.	Heavy metal transport/detoxification superfamily protein	seedling	BLUP.spikeletcompactness	SC	chr1B_524154005	4.5934e-07	4.59224e-12	4.60427e-05	0.306759
TraesCS3A01G100900.1	.	Glycosyltransferase	seedling	1kEC.HW14_S	HW	chr5A_401745916	1.03289e-08	6.69655e-09	4.6219e-05	NA
TraesCS4A01G385900LC.2	.	Glycosyl hydrolase family 109 protein	spike	awn201408	AWN	chr4A_562405229	4.49482e-09	1.48724e-08	4.62417e-05	NA
TraesCS1B01G372300LC.1	.	Polynucleotidyl transferase, ribonuclease H-like superfamily protein	seedling	spikelet_compactness201408	SC	chr1B_356203161	6.36034e-06	3.19893e-21	4.62752e-05	0.0259945
TraesCS1B01G122700LC.1	.	GATA transcription factor, putative	seedling	1kEC.HW14_S	HW	chr5A_401745916	1.03289e-08	6.74506e-09	4.63025e-05	NA
TraesCS4A01G264200.2	.	Ankyrin repeat-containing protein	seedling	BLUP.spikeletcompactness	SC	chr1B_356606887	3.32489e-07	1.32161e-11	4.60683e-05	0.395109
TraesCS1A01G165900.2	.	G-patch domain containing protein, expressed	seedling	1kEC.GH15	GH	chr1A_304042787	5.14461e-06	1.23061e-19	4.64313e-05	0.000136975
TraesCS4A01G307500.1	.	Receptor protein kinase, putative	seedling	1kEC.HW14_S	HW	chr2B_652611876	1.35298e-08	5.09587e-09	4.64448e-05	NA
TraesCS7A01G216300.1	.	Embryogenesis transmembrane protein	seedling	Area-2016	GA	chr7D_178008652	3.74714e-06	8.46922e-18	4.65023e-05	NA
TraesCS6D01G506800LC.1	.	Hepatocellular carcinoma-associated antigen 59 family protein, expressed	seedling	1kEC.GH15	GH	chr6D_466276242	3.30903e-06	3.35389e-17	4.65172e-05	7.90146e-05
TraesCS6A01G177600.1	.	26S protease regulatory subunit, putative	spike	1kEC.HW15_S	HW	chr2D_282934206	1.71437e-08	3.9146e-09	4.65458e-05	NA
TraesCS1B01G163000.1	.	S-locus lectin protein kinase family protein	seedling	spikelet_compactness201502	SC	chr1B_283124284	1.40608e-06	3.08592e-14	4.65931e-05	0.000338058
TraesCS7A01G329000.1	.	Protein odr-4-like protein	seedling	Spike_length1405105J	SpL	chr2D_322856636	1.69849e-08	3.97593e-09	4.65939e-05	NA
TraesCS5D01G549100.1	.	Cyclin-D1-binding protein 1-like protein	seedling	Length-2017-107B	GL	chr1D_484108163	4.72994e-06	4.55771e-19	4.66028e-05	NA
TraesCS5D01G549100.1	.	Cyclin-D1-binding protein 1-like protein	seedling	Length-2017-107B	GL	chr1D_484108163	4.72994e-06	4.55771e-19	4.66028e-05	NA
TraesCS1B01G229100.1	.	Metacaspase-1	seedling	1kEC.HW14_S	HW	chr1B_424078377	5.08235e-06	1.66101e-19	4.66639e-05	0.0116092
TraesCS7A01G651600LC.1	.	C2H2-like zinc finger protein, putative	seedling	TGW-2016	TGW	chr3B_70909313	4.57089e-08	1.05276e-09	4.66772e-05	NA
TraesCS1B01G140800LC.2	.	Dihydroflavonol 4-reductase	seedling	awn201408	AWN	chr5A_708498918	8.06647e-08	4.07004e-10	4.67062e-05	0.0115705
TraesCS4B01G583400LC.1	.	Enhancer of polycomb-like transcription factor protein	seedling	BLUP.Length	GL	chr4B_657275310	6.79749e-06	8.55285e-22	4.62157e-05	0.162009
TraesCS2B01G549200.1	.	PP2A regulatory subunit TAP46	seedling	BLUP.TGW	TGW	chr2D_616150304	6.29833e-06	5.00095e-21	4.67253e-05	NA
TraesCS1D01G445500.1	.	Paramyosin	seedling	Spikelet_N.O.1405105J	SNS	chr1D_483071688	2.4317e-06	5.72662e-16	4.63156e-05	0.426008
TraesCSU01G100600LC.1	.	receptor kinase 1	seedling	BLUP.Length	GL	chr2B_669436492	1.13702e-06	1.05514e-13	4.67093e-05	0.255544
TraesCS4A01G080300.1	.	UDP-glucuronate 4-epimerase 4	spike	awn201410	AWN	chr4A_48530097	2.64317e-07	2.91118e-11	4.68895e-05	NA
TraesCS2A01G099900.1	.	Ethylene insensitive 3	spike	Length-2016	GL	chr2A_52579610	3.10742e-06	7.45132e-17	4.6936e-05	0.00865765
TraesCS2A01G099900.1	.	Ethylene insensitive 3	spike	Length-2016	GL	chr2A_52579610	3.10742e-06	7.45132e-17	4.6936e-05	0.00865765
TraesCS2D01G595000.1	.	Receptor-like protein kinase-like protein	seedling	Height201502	PH	chr2D_648286069	8.20217e-06	2.36982e-23	4.69855e-05	0.0063598
TraesCS2B01G549400.1	.	3-oxoacyl-[acyl-carrier-protein] synthase 3	seedling	Length-2017-105E	GL	chr2D_616150304	1.02964e-05	5.10871e-26	4.7122e-05	NA
TraesCS2B01G549400.1	.	3-oxoacyl-[acyl-carrier-protein] synthase 3	seedling	Length-2017-105E	GL	chr2D_616150304	1.02964e-05	5.10871e-26	4.7122e-05	NA
TraesCS6D01G025200.1	.	Mitochondrial transcription termination factor-like	spike	1kEC.HW15_S	HW	chr2D_282934206	1.71437e-08	4.14991e-09	4.71896e-05	NA
TraesCS4B01G274200.1	.	ATP-dependent RNA helicase	seedling	awn201502	AWN	chr7A_538798812	8.97769e-06	2.91532e-24	4.72203e-05	NA
TraesCS2B01G558100.1	.	Disease resistance protein (NBS-LRR class) family	seedling	Length-2017-105E	GL	chr2D_616150304	1.02964e-05	5.79136e-26	4.72592e-05	NA
TraesCS2B01G558100.1	.	Disease resistance protein (NBS-LRR class) family	seedling	Length-2017-105E	GL	chr2D_616150304	1.02964e-05	5.79136e-26	4.72592e-05	NA
TraesCS2B01G557000.2	.	MICOS complex subunit MIC60	seedling	Height201408	PH	chr2D_616150304	2.04449e-05	6.31687e-43	4.72654e-05	NA
TraesCS2B01G558000.1	.	Cystathionine beta-lyase family protein	seedling	Height201412	PH	chr2D_616150304	1.34642e-05	2.30345e-30	4.73178e-05	NA
TraesCS1B01G309500LC.2	.	Nucleoside diphosphate kinase	seedling	spikelet_compactness201502	SC	chr1B_287515567	7.55369e-06	2.06369e-22	4.73982e-05	0.0390241
TraesCS2B01G231400LC.1	.	Terpenoid cyclases/Protein prenyltransferases superfamily protein	seedling	spikelet_compactness201502	SC	chr1B_268900388	2.10287e-08	3.3095e-09	4.74138e-05	0.0103504
TraesCS1B01G102200.1	.	Replication protein A 70 kDa DNA-binding subunit	seedling	spikelet_compactness201502	SC	chr1B_269034930	3.78436e-08	1.4056e-09	4.67319e-05	0.290821
TraesCS3D01G023400LC.1	.	RNA polymerase II degradation factor-like protein (DUF1296)	seedling	BLUP.Length	GL	chr2B_669436492	1.13702e-06	1.06233e-13	4.67389e-05	0.328712
TraesCS2D01G411600.1	RAR-B1_G=B_C=UCW_Tt_k51_conti:98.291:9.66e-170	Cysteine and histidine-rich domain-containing protein RAR1	spike	awn201405	AWN	chr1B_15284528	2.42653e-09	2.71158e-08	4.75742e-05	0.00540343
TraesCS2D01G493100.2	.	GTP cyclohydrolase 1	spike	1kEC.HW14_S	HW	chr2B_718966220	5.26846e-07	3.69927e-12	4.76002e-05	NA
TraesCS2B01G819200LC.1	.	Glutamyl-tRNA(Gln) amidotransferase subunit B, chloroplastic/mitochondrial	seedling	BLUP.Area	GA	chr2D_616150304	4.32623e-07	7.34101e-12	4.76091e-05	NA
TraesCS6D01G352100.1	.	RNA binding	seedling	awn201408	AWN	chr6B_680084559	1.72288e-06	1.13437e-14	4.76955e-05	0.035256
TraesCS2B01G469100.1	.	RNA-binding family protein, putative	spike	Length-2017-105E	GL	chr2B_665668997	4.7692e-06	5.94515e-19	4.7416e-05	0.642725
TraesCS2D01G011800.1	.	TOM1-like protein 2	seedling	Length-2016	GL	chr4D_502708478	4.22684e-07	8.04333e-12	4.76996e-05	0.0212213
TraesCS2D01G011800.1	.	TOM1-like protein 2	seedling	Length-2016	GL	chr4D_502708478	4.22684e-07	8.04333e-12	4.76996e-05	0.0212213
TraesCS7B01G184100.1	.	HSP20-like chaperones superfamily protein isoform 3	spike	1kEC.HW15_S	HW	chr6A_146742285	3.26341e-06	6.04766e-17	4.77208e-05	NA
TraesCS2B01G469100.1	.	RNA-binding family protein, putative	spike	Length-2017-105E	GL	chr2B_665668997	4.7692e-06	5.94515e-19	4.7416e-05	0.642725
TraesCS1B01G112100.1	.	NBS-LRR disease resistance protein-like protein	seedling	spikelet_compactness201408	SC	chr1B_356456886	1.27854e-06	7.06154e-14	4.77438e-05	0.0324301
TraesCS2D01G457200LC.1	.	Ulp1 protease family, C-terminal catalytic domain containing protein	seedling	1kEC.HW15_I	HW	chr3A_695727787	4.18377e-06	3.81354e-18	4.77563e-05	0.0061438
TraesCS7D01G507400.1	.	WD40 repeat-like protein	spike	heading_date201502	HD	chr7D_611821206	1.08985e-05	1.52784e-26	4.77998e-05	NA
TraesCS7A01G384300.1	.	U-box domain-containing protein kinase family protein	seedling	BLUP.Width	GW	chr7D_68417466	2.18884e-06	2.13734e-15	4.784e-05	NA
TraesCS2D01G457200LC.1	.	Ulp1 protease family, C-terminal catalytic domain containing protein	seedling	1kEC.GH15	GH	chr7B_442356802	2.41773e-06	9.72045e-16	4.78437e-05	0.000478706
TraesCS7B01G180800.1	.	F1F0-ATPase inhibitor protein	spike	1kEC.GH15	GH	chr1D_55669421	2.58121e-08	2.65995e-09	4.78644e-05	NA
TraesCS1D01G593300LC.1	.	phospholipase D delta	seedling	heading_date201502	HD	chr1D_484400931	2.72719e-05	1.40851e-61	4.7698e-05	0.0685319
TraesCS4B01G268400.1	.	Cell division cycle protein 48-like protein	seedling	awn201408	AWN	chr4B_535088931	2.30334e-06	1.52698e-15	4.80481e-05	0.0428975
TraesCS4A01G052700.2	.	Poly(A) RNA polymerase cid14	seedling	1kEC.HW14_S	HW	chr2B_652611876	1.35298e-08	5.86029e-09	4.80496e-05	NA
TraesCS7A01G224400.1	.	Cytochrome P450 family protein, expressed	seedling	Area-2016	GA	chr7D_178008652	3.74714e-06	1.60109e-17	4.81052e-05	NA
TraesCS1A01G083500.1	.	Agenet domain containing protein	spike	1kEC.HW15_S	HW	chr2D_282934206	1.71437e-08	4.51732e-09	4.81451e-05	NA
TraesCS3A01G303000.1	.	Rhomboid family protein	spike	awn201405	AWN	chr4B_555925312	3.47227e-08	1.82967e-09	4.81455e-05	0.00041568
TraesCS4A01G191400.1	.	Ethanolamine-phosphate cytidylyltransferase	spike	1kEC.GH15	GH	chr5A_585236672	1.15821e-06	1.33363e-13	4.81856e-05	NA
TraesCS2B01G555300.1	.	cytochrome P450, family 702, subfamily A, polypeptide 6	seedling	Height201412	PH	chr2D_616150304	1.34642e-05	7.7127e-30	4.82968e-05	NA
TraesCS1D01G078300.1	.	Transmembrane protein 234 like	spike	1kEC.HW15_S	HW	chr1D_61944910	9.61659e-07	3.49056e-13	4.83322e-05	5.2616e-05
TraesCS2D01G588800.1	.	CsAtPR5	seedling	ratio1	GR	chr2D_640216210	3.21915e-06	8.81545e-17	4.83972e-05	0.0165372
TraesCS2D01G577700.1	.	GEM-like protein 1	spike	ratio1	GR	chr2D_640213379	2.30742e-06	1.68708e-15	4.84332e-05	NA
TraesCS6A01G349600.1	.	Cyclin family protein	spike	heading_date201502	HD	chr1D_486157901	1.55091e-06	2.68437e-14	4.84384e-05	0.0208653
TraesCS3A01G357200.1	.	50S ribosomal protein L17	spike	heading_date201502	HD	chr7B_740039817	3.09267e-06	1.32315e-16	4.84395e-05	0.0237489
TraesCS5A01G400900.1	.	Protein kinase	seedling	1kEC.GH15	GH	chr5A_593742917	2.15696e-05	4.86105e-44	4.845e-05	2.43321e-05
TraesCS4B01G270100.1	.	3-hydroxybenzoate 6-hydroxylase 1	seedling	awn201502	AWN	chr7A_538798812	8.97769e-06	7.55391e-24	4.84623e-05	NA
TraesCS4B01G262600.1	.	COP9 signalosome complex subunit 4	seedling	awn201405	AWN	chr7A_538798812	1.47118e-07	1.53498e-10	4.85842e-05	NA
TraesCS3A01G105100.1	.	Zinc finger family protein	spike	Area-2016	GA	chr3A_23829202	1.54067e-09	4.03503e-08	4.85896e-05	0.00993428
TraesCS3B01G319500.2	.	Proteasome subunit alpha type	spike	Spikelet_N.O.1405105J	SNS	chr3B_522244915	1.22678e-05	1.95625e-28	4.77261e-05	0.0950129
TraesCS2D01G034600.1	.	Glyoxylate reductase/hydroxypyruvate reductase	seedling	BLUP.ratio	GR	chr2D_13403985	1.13509e-05	4.10319e-27	4.78767e-05	0.51426
TraesCS3A01G194300.1	.	2-oxoglutarate (2OG) and Fe(II)-dependent oxygenase superfamily protein	spike	1kEC.HW14_I	HW	chr3A_406297549	3.7917e-06	1.73309e-17	4.86597e-05	NA
TraesCS5A01G403400.1	.	BTB/POZ domain-containing protein	spike	1kEC.GH15	GH	chr5A_585236672	1.15821e-06	1.48115e-13	4.86653e-05	NA
TraesCS5B01G213300.1	.	Initiation factor 4F subunit (DUF1350)	seedling	spikelet_compactness201502	SC	chr1B_189332603	1.81688e-08	4.43326e-09	4.87094e-05	0.00174592
TraesCS6D01G303200LC.2	.	Replication protein A 70 kDa DNA-binding subunit A	seedling	Length-2016	GL	chr4D_502708478	4.22684e-07	9.59097e-12	4.88027e-05	0.0136795
TraesCS6D01G303200LC.2	.	Replication protein A 70 kDa DNA-binding subunit A	seedling	Length-2016	GL	chr4D_502708478	4.22684e-07	9.59097e-12	4.88027e-05	0.0136795
TraesCS2B01G819200LC.1	.	Glutamyl-tRNA(Gln) amidotransferase subunit B, chloroplastic/mitochondrial	seedling	BLUP.Length	GL	chr2D_616150304	4.58854e-07	7.34101e-12	4.88213e-05	NA
TraesCS4A01G284200.1	.	Calcineurin-binding protein cabin-1	spike	1kEC.HW15_S	HW	chr6A_146742285	3.26341e-06	9.23079e-17	4.89192e-05	NA
TraesCS2D01G229900.1	.	Autophagy-related protein	seedling	spikelet_compactness201405	SC	chr2D_308469246	4.89688e-09	1.65605e-08	4.86105e-05	0.0596281
TraesCS6A01G177600.1	.	26S protease regulatory subunit, putative	spike	1kEC.HW15_S	HW	chr6A_146742285	3.26341e-06	9.86967e-17	4.91137e-05	NA
TraesCS1B01G132600LC.1	.	Rhomboid-like protein	seedling	seed_stock_minellipse_mm	#N/A	chr2B_729174021	9.94477e-06	8.06217e-25	4.91248e-05	NA
TraesCS2D01G225300.2	.	TBC1 domain family member	seedling	spikelet_compactness201408	SC	chr2D_401097631	7.50647e-07	1.12451e-12	4.86512e-05	0.42726
TraesCS2B01G549400.1	.	3-oxoacyl-[acyl-carrier-protein] synthase 3	seedling	Area-2017-107B	GA	chr2D_616150304	1.09554e-05	5.10871e-26	4.93033e-05	NA
TraesCS4B01G069500.2	.	WRKY transcription factor	spike	awn201410	AWN	chr4B_423047436	7.90805e-07	1.03477e-12	4.93875e-05	0.037144
TraesCS6A01G144100LC.1	.	Protein-methionine sulfoxide oxidase mical3b	spike	Area-2016	GA	chr6A_77513544	3.22189e-06	1.09042e-16	4.90385e-05	0.279641
TraesCS1B01G320000.1	.	MYB transcription factor	seedling	BLUP.Length	GL	chr1B_544132390	1.05091e-05	1.83593e-25	4.92911e-05	0.617651
TraesCS4B01G274400.1	.	Glutathione S-transferase	seedling	awn201410	AWN	chr4B_535080081	1.208e-06	1.40519e-13	4.9444e-05	0.0386918
TraesCS2B01G558100.1	.	Disease resistance protein (NBS-LRR class) family	seedling	Area-2017-107B	GA	chr2D_616150304	1.09554e-05	5.79136e-26	4.94454e-05	NA
TraesCS2B01G472800.1	.	Multidrug resistance protein ABC transporter family	seedling	Length-2016	GL	chr2B_669436138	5.16696e-06	4.81625e-19	4.94123e-05	0.119675
TraesCS1A01G248100.1	.	Cytochrome P450 family protein	spike	awn201408	AWN	chr1B_637826131	1.45874e-08	6.09398e-09	4.95024e-05	0.0323712
TraesCS4B01G266000.1	.	Protein FRIGIDA	seedling	awn201502	AWN	chr7A_538798812	8.97769e-06	1.82416e-23	4.96777e-05	NA
TraesCS6A01G008400LC.1	.	Retrovirus-related Pol polyprotein from transposon TNT 1-94	seedling	BLUP.Area	GA	chr3B_510001703	1.75209e-05	3.59876e-35	4.97099e-05	0.0146708
TraesCS2D01G327100LC.1	.	tRNA (guanine-N(7)-)-methyltransferase non-catalytic subunit TRM82	seedling	spikelet_compactness201405	SC	chr2D_401097631	2.53074e-09	3.05944e-08	4.97542e-05	NA
TraesCS2B01G472800.1	.	Multidrug resistance protein ABC transporter family	seedling	Length-2016	GL	chr2B_669436138	5.16696e-06	4.81625e-19	4.94123e-05	0.119675
TraesCS4B01G268400.1	.	Cell division cycle protein 48-like protein	seedling	awn201408	AWN	chr7A_538798812	4.17623e-06	8.85131e-18	4.97927e-05	NA
TraesCS1A01G415100LC.1	.	DUF641 family protein	seedling	BLUP.awn	AWN	chr4A_558217008	1.07719e-06	2.54431e-13	4.94772e-05	0.178847
TraesCS3A01G202600.2	.	RWD domain-containing protein 1	seedling	1kEC.HW15_I	HW	chr3A_194063175	1.62876e-05	4.68896e-33	4.99552e-05	NA
TraesCS4B01G435800LC.1	.	NAM-like protein	seedling	awn201405	AWN	chr7A_538798812	1.47118e-07	1.81485e-10	4.997e-05	NA
TraesCS2B01G536100.1	.	Sulfate transporter	seedling	BLUP.Area	GA	chr2D_616150304	4.32623e-07	1.09427e-11	5.01404e-05	NA
TraesCS3A01G105100.1	.	Zinc finger family protein	spike	TGW-2016	TGW	chr3A_23829202	1.80072e-09	4.03503e-08	5.02164e-05	0.00439216
TraesCS3A01G297700.1	.	Lipoyl synthase	seedling	Spike_length1405105J	SpL	chr3A_531447934	1.79106e-05	2.01911e-35	5.02444e-05	0.00128676
TraesCS3A01G214100.1	.	Aspartyl protease family protein	spike	1kEC.HW15_S	HW	chr6A_146742285	3.26341e-06	1.45167e-16	5.02613e-05	NA
TraesCS4B01G447400LC.1	.	Basic-leucine zipper (bZIP) transcription factor family protein	seedling	awn201410	AWN	chr4B_556073751	3.44758e-06	8.45412e-17	5.02618e-05	0.0141178
TraesCS4B01G068000.1	.	Peptidyl-prolyl cis-trans isomerase	spike	awn201410	AWN	chr4B_423047436	7.90805e-07	1.22296e-12	5.02987e-05	0.041967
TraesCS5D01G057900LC.1	.	MALE GAMETOPHYTE DEFECTIVE 2	seedling	Height201408	PH	chr2D_616150304	2.04449e-05	8.4629e-40	5.03143e-05	NA
TraesCS1B01G164300.2	.	Transducin/WD40 repeat-like superfamily protein	seedling	spikelet_compactness201502	SC	chr1B_286304895	1.55948e-05	8.52114e-32	5.03331e-05	0.000671938
TraesCS2D01G530200.1	.	Disease resistance protein (NBS-LRR class) family	seedling	Height201408	PH	chr2D_616150304	2.04449e-05	9.09435e-40	5.03481e-05	NA
TraesCS7B01G476800.3	.	Calcium-binding EF hand protein-like	spike	awn201408	AWN	chr7B_733528562	1.18131e-05	1.20357e-26	5.04606e-05	0.00737858
TraesCS1D01G446200.2	.	ATP-dependent Clp protease ATP-binding subunit ClpX	seedling	heading_date201502	HD	chr1D_487952464	1.02591e-05	5.51093e-25	4.976e-05	0.205957
TraesCS6D01G050100.1	.	Sister chromatid cohesion protein PDS5-like protein B-B	seedling	1kEC.HW14_S	HW	chr2B_652611876	1.35298e-08	7.17539e-09	5.04983e-05	NA
TraesCS4D01G095100.1	.	Proteasome subunit beta type	spike	awn201502	AWN	chr4A_48530097	3.62495e-09	2.44092e-08	5.05156e-05	NA
TraesCS5B01G018700.2	.	Cysteine synthase	spike	1kEC.GH15	GH	chr2D_282934206	1.46719e-06	6.17896e-14	5.05842e-05	NA
TraesCS2A01G527400.1	.	NBS-LRR disease resistance protein-like protein	seedling	Length-2017-107B	GL	chr2D_616150304	2.45208e-05	4.65306e-48	5.0657e-05	NA
TraesCS2A01G527400.1	.	NBS-LRR disease resistance protein-like protein	seedling	Length-2017-107B	GL	chr2D_616150304	2.45208e-05	4.65306e-48	5.0657e-05	NA
TraesCS4B01G274400.1	.	Glutathione S-transferase	seedling	awn201408	AWN	chr4B_535080081	1.27052e-06	1.40519e-13	5.06974e-05	0.0226504
TraesCS2A01G579900.2	.	Disease resistance protein (NBS-LRR class) family	seedling	Height201502	PH	chr2D_648286069	8.20217e-06	2.9743e-22	5.07476e-05	0.000978476
TraesCS1B01G449200LC.1	.	Calmodulin-binding family protein, putative, expressed	seedling	BLUP.spikeletcompactness	SC	chr1B_524154005	4.5934e-07	8.578e-12	4.98319e-05	0.940545
TraesCS2B01G554900.1	.	Anthocyanin 5-aromatic acyltransferase	seedling	BLUP.Height	PH	chr2D_616150304	1.52345e-05	4.86546e-31	5.07589e-05	NA
TraesCS1B01G308000.1	.	Glycine cleavage system H protein	seedling	1kEC.HW15_I	HW	chr1B_530778816	2.80578e-05	3.56731e-58	5.04765e-05	0.108284
TraesCS6A01G098300.1	.	Phosphopantetheine adenylyltransferase	seedling	BLUP.TGW	TGW	chr6A_63781978	1.99803e-05	1.49902e-38	5.07571e-05	0.0830874
TraesCS3D01G202500.3	.	Atp-dependent rna helicase-like protein db10	seedling	spikelet_compactness201502	SC	chr1B_189332603	1.81688e-08	5.31558e-09	5.08509e-05	0.00334093
TraesCS2A01G465900LC.1	.	DNA helicase	seedling	Area-2016	GA	chr2D_416760921	5.97427e-08	1.06214e-09	5.09023e-05	NA
TraesCS3A01G217500LC.1	.	Retrovirus-related Pol polyprotein from transposon 297 family	seedling	1kEC.HW14_I	HW	chr1B_340806764	4.0221e-06	2.0765e-17	5.09144e-05	3.62201e-05
TraesCS3B01G140900.2	.	Transmembrane protein 19	seedling	BLUP.Length	GL	chr3B_132630993	1.71967e-05	6.49992e-34	5.07864e-05	0.0759743
TraesCS1D01G184400LC.1	.	S-adenosyl-L-methionine-dependent methyltransferases superfamily protein	seedling	Length-2016	GL	chr3A_565531622	2.54405e-07	5.73054e-11	5.10512e-05	NA
TraesCS1D01G184400LC.1	.	S-adenosyl-L-methionine-dependent methyltransferases superfamily protein	seedling	Length-2016	GL	chr3A_565531622	2.54405e-07	5.73054e-11	5.10512e-05	NA
TraesCS4B01G196500.1	.	Cytochrome c oxidase assembly protein COX16, mitochondrial	spike	awn201408	AWN	chr4B_422773833	6.45868e-07	3.1419e-12	5.10845e-05	0.0216572
TraesCS4B01G272500.1	.	BTB/POZ domain-containing protein	seedling	awn201405	AWN	chr4B_548864402	3.20689e-05	1.05277e-71	5.11161e-05	0.000936564
TraesCS6B01G228100.1	.	RNA-binding protein	seedling	awn201502	AWN	chr6B_680084490	4.03914e-06	2.21209e-17	5.12209e-05	0.00794146
TraesCS5D01G536800.1	.	RPM1-interacting protein 4	seedling	Height201405	PH	chr5D_549856493	2.43772e-05	6.15158e-47	5.12481e-05	0.00714919
TraesCS6D01G246700LC.1	.	zinc finger (C3HC4-type RING finger) family protein	seedling	BLUP.Length	GL	chr6D_249438407	2.10969e-05	4.92521e-40	5.1374e-05	NA
TraesCS1D01G445500.1	.	Paramyosin	seedling	heading_date201502	HD	chr1D_493933665	2.39627e-05	1.47138e-46	5.08015e-05	0.107188
TraesCS7B01G009700LC.1	.	Equilibrative nucleoside transporter 4	seedling	BLUP.SpikeletN.O.	SNS	chr7B_3796290	1.35626e-05	1.20949e-28	5.10175e-05	0.0881006
TraesCS2B01G536100.1	.	Sulfate transporter	seedling	BLUP.Length	GL	chr2D_616150304	4.58854e-07	1.09427e-11	5.14021e-05	NA
TraesCS4B01G583300LC.1	.	Apoptogenic protein 1, mitochondrial	seedling	Length-2017-105E	GL	chr4B_657275310	1.15503e-05	5.77099e-26	5.13921e-05	0.253521
TraesCS4B01G265700.1	.	26S proteasome regulatory subunit	spike	awn201408	AWN	chr4B_545874840	6.24814e-06	6.95024e-20	5.14248e-05	0.000394946
TraesCS4B01G268600.1	.	Ras family protein	spike	awn201405	AWN	chr4B_535073930	2.51206e-08	3.78207e-09	5.14287e-05	0.0315226
TraesCS2B01G560200.1	.	Histidine--tRNA ligase	seedling	Height201408	PH	chr2D_616150304	2.04449e-05	9.39697e-39	5.14863e-05	NA
TraesCS4B01G583300LC.1	.	Apoptogenic protein 1, mitochondrial	seedling	Length-2017-105E	GL	chr4B_657275310	1.15503e-05	5.77099e-26	5.13921e-05	0.253521
TraesCS3D01G283000.1	.	Integral membrane family protein	seedling	awn201405	AWN	chr3D_1253726	8.1085e-07	1.3844e-12	5.15832e-05	0.0203389
TraesCS7A01G289500LC.1	.	Non-reducing polyketide synthase ausA	seedling	Area-2016	GA	chr7D_178008652	3.74714e-06	5.73595e-17	5.16295e-05	NA
TraesCS3B01G126900.1	.	Phosphofructokinase family protein	spike	Area-2016	GA	chr3B_109951557	1.83445e-05	2.77254e-35	5.14093e-05	0.069268
TraesCS3B01G318000.1	.	Histone deacetylase	spike	Spikelet_N.O.1405105J	SNS	chr3B_522247098	1.73904e-05	1.0272e-33	5.15451e-05	0.0929097
TraesCS3B01G177100LC.1	.	Voltage-dependent R-type calcium channel subunit alpha-1E	seedling	1kEC.GH15	GH	chr1D_457143135	7.90593e-06	1.14199e-21	5.17071e-05	NA
TraesCS5B01G192300.1	.	cytochrome P450, family 708, subfamily A, polypeptide 2	seedling	BLUP.spikeletcompactness	SC	chr1B_356505616	3.64332e-09	2.62486e-08	5.16361e-05	0.686367
TraesCS3B01G494800LC.1	.	Dynamin, putative	spike	Spikelet_N.O.1405105J	SNS	chr3B_513996733	5.7535e-06	2.83532e-19	5.17021e-05	0.066117
TraesCS7A01G457200LC.1	.	AGAMOUS-like 67	seedling	1kEC.GH15	GH	chr1D_457143135	7.90593e-06	1.18306e-21	5.17684e-05	NA
TraesCSU01G016900LC.1	.	Cystathionine beta-lyase family protein	seedling	Height201412	PH	chr2D_616150304	1.34642e-05	3.66232e-28	5.1805e-05	NA
TraesCS1B01G481100.2	.	Protein kinase family protein	seedling	heading_date201502	HD	chr1D_489540133	7.19769e-06	7.03592e-21	5.1717e-05	0.302997
TraesCS1D01G578900LC.1	.	ATP-dependent DNA helicase	seedling	1kEC.HW15_I	HW	chr3A_695727787	4.18377e-06	1.84225e-17	5.18093e-05	0.00708684
TraesCS6B01G099600.1	.	Lon protease	seedling	awn201405	AWN	chr6B_77011788	3.22205e-05	3.05951e-70	5.182e-05	0.0128738
TraesCS2A01G240000.1	.	AT-rich interactive domain protein	spike	1kEC.HW15_S	HW	chr2D_282934206	1.71437e-08	6.14567e-09	5.18216e-05	NA
TraesCS5B01G536800.1	.	ROP interacting CRIB motif protein	seedling	awn201408	AWN	chr5B_692635412	1.56485e-05	4.43965e-31	5.1751e-05	0.411083
TraesCS2B01G550000.1	.	Cullin family protein	seedling	Length-2017-105E	GL	chr2D_616150304	1.02964e-05	2.76295e-24	5.19902e-05	NA
TraesCS2B01G550000.1	.	Cullin family protein	seedling	Length-2017-105E	GL	chr2D_616150304	1.02964e-05	2.76295e-24	5.19902e-05	NA
TraesCS5B01G296400.1	.	Dolichol-phosphate mannosyltransferase-like	seedling	spikelet_compactness201502	SC	chr1B_268604122	1.49564e-06	7.24948e-14	5.18079e-05	0.0531619
TraesCS2B01G558000.1	.	Cystathionine beta-lyase family protein	seedling	BLUP.Height	PH	chr2D_616150304	1.52345e-05	2.30345e-30	5.20371e-05	NA
TraesCS2B01G559300.1	.	N-alpha-acetyltransferase	seedling	Height201412	PH	chr2D_616150304	1.34642e-05	4.75035e-28	5.20647e-05	NA
TraesCS5D01G015000.1	.	SacI-like domain protein/WW domain protein	spike	seed_stock_majellipse_mm	#N/A	chr5B_8933525	5.38344e-06	8.32632e-19	5.19818e-05	0.16047
TraesCS4B01G196500.1	.	Cytochrome c oxidase assembly protein COX16, mitochondrial	spike	awn201408	AWN	chr4B_418346388	3.5245e-07	2.68261e-11	5.20282e-05	0.0741491
TraesCS2B01G562300.1	.	Diacylglycerol kinase	seedling	Height201408	PH	chr2D_616150304	2.04449e-05	3.15131e-38	5.2109e-05	NA
TraesCS4B01G197700.1	.	Arogenate dehydratase	spike	awn201410	AWN	chr4B_418753242	1.01553e-06	5.61624e-13	5.2072e-05	0.117449
TraesCSU01G187500LC.1	.	External alternative NAD(P)H-ubiquinone oxidoreductase B2, mitochondrial	seedling	1kEC.HW15_S	HW	chr6A_580226731	1.70802e-07	1.70409e-10	5.22022e-05	0.00142871
TraesCS4B01G070600.1	.	Mitochondrial import receptor subunit TOM6-like protein	spike	ratio1	GR	chr4B_423047436	2.31661e-06	4.72917e-15	5.22847e-05	0.0390115
TraesCS7A01G283300LC.1	.	Aspartate carbamoyltransferase regulatory chain	seedling	TGW-2016	TGW	chr7A_174274199	1.72953e-05	4.15164e-33	5.22906e-05	0.00583908
TraesCS3B01G216100.1	.	Deleted in split hand/splt foot protein 1	spike	heading_date201502	HD	chr3B_127320790	3.12256e-07	3.90785e-11	5.22914e-05	0.00131483
TraesCS4B01G268500.1	.	Very-long-chain (3R)-3-hydroxyacyl-CoA dehydratase	seedling	awn201405	AWN	chr4B_535050638	2.93794e-09	3.19935e-08	5.21042e-05	0.814957
TraesCS5A01G197900.1	.	Histone-lysine N-methyltransferase	seedling	1kEC.HW14_S	HW	chr5A_401745916	1.03289e-08	1.09544e-08	5.23627e-05	NA
TraesCS5B01G505600.1	.	F-box family protein	seedling	awn201502	AWN	chr4A_48530097	3.62495e-09	2.76753e-08	5.23671e-05	NA
TraesCS6B01G591200LC.1	.	ubiquitin-associated (UBA)/TS-N domain-containing protein / octicosapeptide/Phox/Bemp1 (PB1) domain-containing protein	seedling	1kEC.GH15	GH	chr4B_18444175	1.54124e-07	2.17788e-10	5.24086e-05	0.000113618
TraesCS1B01G227400.2	.	LHY/CCA1-like 1	seedling	1kEC.HW14_S	HW	chr1B_397444349	1.9744e-05	9.56865e-37	5.24943e-05	0.000249399
TraesCS5B01G545200.1	.	Elongation factor Tu	spike	Height201408	PH	chr5B_697683346	2.57626e-05	1.91019e-48	5.25518e-05	5.94476e-05
TraesCS7B01G009700LC.1	.	Equilibrative nucleoside transporter 4	seedling	BLUP.SpikeletN.O.	SNS	chr7D_63946289	2.50661e-06	2.79977e-15	5.25566e-05	NA
TraesCS7B01G478200.1	.	Myb transcription factor	spike	awn201408	AWN	chr7B_733528562	1.18131e-05	7.5308e-26	5.25646e-05	0.0101449
TraesCS6B01G228100.1	.	RNA-binding protein	seedling	awn201410	AWN	chr6B_680084490	4.2214e-06	2.21209e-17	5.26011e-05	0.00902825
TraesCS4B01G379200LC.1	.	Elongation factor 4	seedling	BLUP.spikeletcompactness	SC	chr1B_356505616	3.64332e-09	2.7202e-08	5.21677e-05	0.343469
TraesCS1A01G165900.1	.	G-patch domain containing protein, expressed	seedling	1kEC.GH15	GH	chr1A_304042787	5.14461e-06	2.04872e-18	5.2675e-05	0.000234166
TraesCS7B01G255200.2	.	F-box family protein	seedling	BLUP.spikeletcompactness	SC	chr1B_356616939	3.47376e-07	2.92438e-11	5.23585e-05	0.7688
TraesCS1A01G136200.1	.	F-box / LRR-repeat protein	spike	1kEC.GH15	GH	chr2D_112721252	7.90956e-07	1.86349e-12	5.27124e-05	NA
TraesCS3B01G048500LC.1	.	Small multi-drug export protein	seedling	TGW-2016	TGW	chr2D_416760921	2.92141e-06	8.48844e-16	5.27364e-05	NA
TraesCS4D01G269400.1	.	3-hydroxybenzoate 6-hydroxylase 1	seedling	awn201408	AWN	chr4B_545149726	5.67222e-06	5.52828e-19	5.27534e-05	0.00232373
TraesCS4D01G283700.1	.	50S ribosomal protein L32	seedling	1kEC.GH15	GH	chr4B_559942305	2.40244e-08	4.46264e-09	5.2754e-05	0.00118964
TraesCS4B01G282500.1	.	F-box family protein	seedling	1kEC.GH15	GH	chr4B_559942305	2.40244e-08	4.5148e-09	5.28964e-05	0.000691165
TraesCS5B01G351900.1	.	Serine protease HTRA1	spike	1kEC.HW14_I	HW	chr5A_553421604	2.05457e-07	1.22549e-10	5.29661e-05	NA
TraesCSU01G509500LC.1	.	31 kDa ribonucleoprotein, chloroplastic	seedling	awn201408	AWN	chr5B_700465208	2.96924e-05	5.25748e-59	5.26369e-05	0.355358
TraesCS7B01G001400.1	.	LUC7-like protein	spike	1kEC.HW15_S	HW	chr2D_282934206	1.71437e-08	6.74646e-09	5.30041e-05	NA
TraesCS5B01G007600LC.1	.	Myb/SANT-like DNA-binding domain protein	seedling	spikelet_compactness201405	SC	chr2D_401097631	2.53074e-09	3.80608e-08	5.30834e-05	NA
TraesCS2B01G555300.1	.	cytochrome P450, family 702, subfamily A, polypeptide 6	seedling	BLUP.Height	PH	chr2D_616150304	1.52345e-05	7.7127e-30	5.30908e-05	NA
TraesCS1B01G112100.1	.	NBS-LRR disease resistance protein-like protein	seedling	Spikelet_N.O.1502105E	SNS	chr1B_189332789	1.00923e-05	1.06927e-23	5.31522e-05	0.000447467
TraesCS6B01G509300LC.1	.	Retrovirus-related Pol polyprotein from transposon TNT 1-94	seedling	Length-2016	GL	chr3B_510001703	1.3058e-05	4.28832e-27	5.31752e-05	2.53439e-05
TraesCS6B01G509300LC.1	.	Retrovirus-related Pol polyprotein from transposon TNT 1-94	seedling	Length-2016	GL	chr3B_510001703	1.3058e-05	4.28832e-27	5.31752e-05	2.53439e-05
TraesCS6D01G246700LC.1	.	zinc finger (C3HC4-type RING finger) family protein	seedling	BLUP.Area	GA	chr6D_237426211	2.61205e-05	1.93494e-48	5.31829e-05	NA
TraesCS3B01G321200.1	.	Interferon-induced GTP-binding protein Mx2	seedling	BLUP.Height	PH	chr3B_521699330	1.18704e-05	1.07776e-25	5.31865e-05	0.000555306
TraesCS4A01G388600LC.1	.	Gibberellin-regulated protein 1	spike	awn201408	AWN	chr4A_562405229	4.49482e-09	2.46554e-08	5.32301e-05	NA
TraesCS5B01G008100.1	.	Elongation of fatty acids protein 3-like	seedling	seed_stock_majellipse_mm	#N/A	chr5B_8933428	5.73456e-06	4.5662e-19	5.26757e-05	0.0602136
TraesCS7A01G284200LC.1	.	histone-lysine N-methyltransferase, H3 lysine-9 specific SUVH3-like protein	seedling	TGW-2016	TGW	chr7A_174274199	1.72953e-05	1.59697e-32	5.32733e-05	0.0015609
TraesCS2B01G364800.3	.	Kinase family protein	spike	1kEC.GH15	GH	chr6A_498948791	1.98947e-06	1.76658e-14	5.3323e-05	0.00292345
TraesCS7B01G807100LC.1	.	purin 7	seedling	Height201408	PH	chr7B_740040705	1.58734e-05	1.50476e-30	5.33451e-05	0.0027198
TraesCS6D01G246700LC.1	.	zinc finger (C3HC4-type RING finger) family protein	seedling	BLUP.Length	GL	chr6D_225589537	2.57629e-05	7.45195e-48	5.29992e-05	0.248587
TraesCSU01G121900.1	.	HAUS augmin-like complex subunit 4	spike	1kEC.HW15_S	HW	chr6A_190592452	2.94757e-06	9.75636e-16	5.34989e-05	0.0136613
TraesCS7A01G277000LC.1	.	RPM1-interacting protein 4	seedling	TGW-2016	TGW	chr7D_178008652	2.58193e-05	2.64077e-47	5.35269e-05	NA
TraesCS1B01G123900.1	.	NADH-quinone oxidoreductase subunit I	seedling	spikelet_compactness201408	SC	chr1B_356456886	1.27854e-06	2.28569e-13	5.32504e-05	0.116575
TraesCS7B01G465000.1	.	Zim17-type zinc finger protein	seedling	heading_date201502	HD	chr7B_721207746	3.87452e-05	7.02666e-100	5.35532e-05	0.000298951
TraesCS3A01G143600.1	.	CsAtPR5, putative, expressed	spike	1kEC.GH15	GH	chr2D_282934206	1.46719e-06	1.17262e-13	5.35753e-05	NA
TraesCS3B01G182600LC.1	.	Ubiquitin-like-specific protease 1	seedling	heading_date201502	HD	chr7A_596720962	5.55851e-06	1.04242e-18	5.35895e-05	NA
TraesCS7B01G481900.1	.	F-box family protein	spike	heading_date201502	HD	chr7B_739385013	1.48525e-05	4.17788e-29	5.36163e-05	0.0269005
TraesCS2A01G174200LC.1	.	Fasciclin-like arabinogalactan protein	seedling	Length-2017-107B	GL	chr2D_616150304	2.45208e-05	2.22476e-44	5.36571e-05	NA
TraesCS2A01G174200LC.1	.	Fasciclin-like arabinogalactan protein	seedling	Length-2017-107B	GL	chr2D_616150304	2.45208e-05	2.22476e-44	5.36571e-05	NA
TraesCS1B01G154700.2	.	LIM domain and RING finger protein	spike	spikelet_compactness201502	SC	chr1B_238684252	4.97329e-06	4.64567e-18	5.36578e-05	NA
TraesCS6A01G185600.1	.	Tetraspanin family protein	spike	1kEC.HW15_S	HW	chr5D_563967930	1.18736e-06	3.62003e-13	5.37087e-05	NA
TraesCS2B01G030700.1	.	E3 ubiquitin ligase BIG BROTHER-related protein	seedling	1kEC.HW14_S	HW	chr5A_401745916	1.03289e-08	1.21188e-08	5.37455e-05	NA
TraesCS3D01G055900LC.1	.	30S ribosomal protein S10	seedling	1kEC.HW14_I	HW	chr7D_85912997	3.90928e-06	7.46712e-17	5.37491e-05	NA
TraesCS2D01G457200LC.1	.	Ulp1 protease family, C-terminal catalytic domain containing protein	seedling	spikelet_compactness201405	SC	chr2D_420521151	6.63169e-07	4.37447e-12	5.37626e-05	NA
TraesCSU01G204600.1	.	STE20-like serine/threonine-protein kinase	seedling	heading_date201502	HD	chr1D_493930190	4.79694e-06	7.61552e-18	5.37868e-05	0.0492333
TraesCS1D01G450500.1	.	STE20-like serine/threonine-protein kinase	seedling	heading_date201502	HD	chr1D_493930190	4.79694e-06	7.61552e-18	5.37868e-05	0.011487
TraesCS1D01G017500.1	.	Dirigent protein	seedling	BLUP.spikeletcompactness	SC	chr1B_356606887	3.32489e-07	3.83416e-11	5.34705e-05	0.135607
TraesCS1B01G479100.2	.	Guanine nucleotide-binding protein subunit alpha-like protein	seedling	heading_date201502	HD	chr1D_489540133	7.19769e-06	1.80538e-20	5.35484e-05	0.13875
TraesCS4B01G161800LC.1	.	Protein FAR1-RELATED SEQUENCE 5	spike	awn201408	AWN	chr4B_423047436	5.88566e-07	6.82281e-12	5.386e-05	0.0222196
TraesCS4B01G265400.1	.	N-acetyltransferase 9-like protein	seedling	awn201502	AWN	chr4B_555218453	2.65494e-06	2.52806e-15	5.38604e-05	0.00264342
TraesCS6A01G166900.1	.	Zinc finger CCCH domain-containing protein	spike	1kEC.GH15	GH	chr6A_498948791	1.98947e-06	2.01548e-14	5.38909e-05	0.00312343
TraesCS7A01G210000.1	.	Protein FAR1-RELATED SEQUENCE 5	seedling	Area-2016	GA	chr7D_178008652	3.74714e-06	1.24519e-16	5.39992e-05	NA
TraesCS7A01G531500LC.1	.	Phytanoyl-CoA hydroxylase-interacting protein-like	spike	heading_date201502	HD	chr7B_740040912	2.39615e-07	9.70852e-11	5.40965e-05	0.00130102
TraesCS4B01G085300.1	.	F-box/LRR protein	seedling	Width-2016	GW	chr4B_85701099	2.36405e-05	1.96673e-42	5.38584e-05	0.0686368
TraesCSU01G207200LC.1	.	Auxin-induced protein	seedling	awn201410	AWN	chr7A_538798812	3.58586e-06	2.03975e-16	5.42035e-05	NA
TraesCS1B01G401700LC.1	.	UDP-glucuronate 4-epimerase 4	seedling	1kEC.HW14_S	HW	chr1B_310360450	7.28592e-06	2.06975e-20	5.42594e-05	0.0109914
TraesCS2B01G550000.1	.	Cullin family protein	seedling	Area-2017-107B	GA	chr2D_616150304	1.09554e-05	2.76295e-24	5.43432e-05	NA
TraesCS4B01G447400LC.1	.	Basic-leucine zipper (bZIP) transcription factor family protein	seedling	awn201410	AWN	chr7A_538798812	3.58586e-06	2.12889e-16	5.43441e-05	NA
TraesCS2A01G344700.1	.	FBD-associated F-box protein	seedling	BLUP.Length	GL	chr2D_416760921	2.1843e-05	1.15347e-38	5.44638e-05	NA
TraesCS4B01G085300.1	.	F-box/LRR protein	seedling	Width-2016	GW	chr4B_85701099	2.36405e-05	1.96673e-42	5.38584e-05	0.0686368
TraesCS2D01G591000.1	.	Serine/threonine-protein kinase	seedling	Height201502	PH	chr2D_648286069	8.20217e-06	2.59007e-21	5.45073e-05	0.000383274
TraesCS1B01G102800LC.1	.	formin 3	seedling	awn201408	AWN	chr4B_544292149	2.84513e-06	1.73491e-15	5.45272e-05	0.000859755
TraesCS5B01G238400.1	.	Zinc-binding dehydrogenase family protein	seedling	BLUP.spikeletcompactness	SC	chr1B_356606887	3.32489e-07	4.1956e-11	5.41707e-05	0.415539
TraesCS3B01G133000.1	.	F-box protein	spike	seed_stock_area_mm2	GA	chr3B_114095507	9.34193e-06	1.69204e-22	5.45489e-05	0.0159876
TraesCS3B01G317600.1	.	NADH:ubiquinone oxidoreductase intermediate-associated protein 30	spike	Spikelet_N.O.1405105J	SNS	chr3B_522247098	1.73904e-05	5.76902e-32	5.44904e-05	0.100949
TraesCS4D01G453100LC.1	.	ArfGap/RecO-like zinc finger domain-containing protein	seedling	1kEC.HW14_I	HW	chr7D_85912997	3.90928e-06	9.84323e-17	5.46113e-05	NA
TraesCS5A01G634200LC.1	.	DNA repair protein RadA-like protein	seedling	spikelet_compactness201502	SC	chr1B_268900425	2.5569e-08	4.77454e-09	5.45361e-05	0.0872996
TraesCS3A01G285600.1	.	Proteasome subunit alpha type	spike	Spikelet_N.O.1405105J	SNS	chr3B_514128091	4.23999e-06	4.14206e-17	5.45743e-05	0.0989478
TraesCS2D01G258900.1	.	N-succinylglutamate 5-semialdehyde dehydrogenase	seedling	Spike_length1405105J	SpL	chr2D_322856636	1.69849e-08	7.79506e-09	5.47643e-05	NA
TraesCS2B01G559200.1	.	Small nuclear ribonucleoprotein family protein	seedling	Length-2017-105E	GL	chr2D_616150304	1.02964e-05	1.99714e-23	5.48515e-05	NA
TraesCS2B01G559200.1	.	Small nuclear ribonucleoprotein family protein	seedling	Length-2017-105E	GL	chr2D_616150304	1.02964e-05	1.99714e-23	5.48515e-05	NA
TraesCS7A01G457300.1	.	Exosome complex component	spike	heading_date201502	HD	chr1D_486157901	1.55091e-06	1.11851e-13	5.48574e-05	0.0297256
TraesCS7B01G448900LC.1	.	Retrotransposon protein, putative, unclassified	seedling	spikelet_compactness201502	SC	chr1B_268900425	2.5569e-08	4.83791e-09	5.4703e-05	0.744564
TraesCS2B01G557000.2	.	MICOS complex subunit MIC60	seedling	Length-2017-107B	GL	chr2D_616150304	2.45208e-05	6.31687e-43	5.50326e-05	NA
TraesCS2B01G557000.2	.	MICOS complex subunit MIC60	seedling	Length-2017-107B	GL	chr2D_616150304	2.45208e-05	6.31687e-43	5.50326e-05	NA
TraesCS3D01G430100LC.1	.	Cyclin-D3-1	seedling	BLUP.Width	GW	chr7D_68417466	2.18884e-06	1.39015e-14	5.50432e-05	NA
TraesCS2D01G588300.1	.	CsAtPR5	seedling	BLUP.ratio	GR	chr2D_640214339	1.52269e-05	6.32393e-29	5.50454e-05	0.0267819
TraesCS4A01G284200.1	.	Calcineurin-binding protein cabin-1	spike	1kEC.HW15_S	HW	chr3B_677615397	2.82073e-07	7.36851e-11	5.51997e-05	NA
TraesCS6A01G397700.1	.	FBD-associated F-box protein	seedling	Spikelet_N.O.1405105J	SNS	chr6B_704188043	8.26955e-06	3.24899e-21	5.52392e-05	NA
TraesCS5B01G068300.2	.	Guanine nucleotide-binding protein subunit alpha-like protein	spike	heading_date201502	HD	chr1D_486157901	1.55091e-06	1.21117e-13	5.52539e-05	0.0396948
TraesCS4B01G264400.1	.	Ribosome biogenesis protein TSR3-like protein	spike	awn201408	AWN	chr4B_556061756	3.36706e-06	5.03543e-16	5.52774e-05	0.00100977
TraesCS3A01G329500.1	.	NADH-ubiquinone oxidoreductase chain 2	seedling	1kEC.HW15_S	HW	chr3A_581273817	1.31527e-05	2.15798e-26	5.53184e-05	9.5587e-05
TraesCS1A01G165900.2	.	G-patch domain containing protein, expressed	spike	1kEC.HW15_S	HW	chr1A_396432272	1.28814e-07	4.27683e-10	5.53344e-05	0.000348133
TraesCS4B01G276300.1	.	flocculation FLO11-like protein	spike	awn201408	AWN	chr4B_555925312	1.18872e-06	4.88112e-13	5.536e-05	0.00144901
TraesCS2B01G554900.1	.	Anthocyanin 5-aromatic acyltransferase	seedling	BLUP.Width	GW	chr2D_616150304	1.70515e-05	4.86546e-31	5.53977e-05	NA
TraesCS3B01G177000LC.1	.	Exodeoxyribonuclease 7 large subunit	seedling	1kEC.GH15	GH	chr1D_457143135	7.90593e-06	8.40878e-21	5.54207e-05	NA
TraesCS5A01G400900.1	.	Protein kinase	spike	heading_date201502	HD	chr5A_594962906	7.70528e-06	1.4365e-20	5.55511e-05	8.73514e-05
TraesCS2B01G549000.1	.	Transcription-repair-coupling factor	seedling	BLUP.TGW	TGW	chr2D_616150304	6.29833e-06	3.91736e-19	5.55593e-05	NA
TraesCS6D01G327000.1	.	Anaphase-promoting complex subunit 4	spike	1kEC.GH15	GH	chr7B_300085115	7.90867e-07	2.97734e-12	5.5596e-05	NA
TraesCS6A01G398600.1	.	Cytochrome P450, putative	seedling	Spikelet_N.O.1405105J	SNS	chr6B_704188043	8.26955e-06	2.46146e-21	5.47146e-05	0.976323
TraesCS2D01G588100.1	.	F-box family protein	seedling	BLUP.ratio	GR	chr2D_640214339	1.52269e-05	1.11578e-28	5.56108e-05	0.0167447
TraesCS1B01G391900LC.1	.	O-fucosyltransferase family protein	seedling	1kEC.HW14_S	HW	chr1B_310360450	7.28592e-06	4.13394e-20	5.57122e-05	0.0219759
TraesCS4B01G268500.1	.	Very-long-chain (3R)-3-hydroxyacyl-CoA dehydratase	seedling	awn201405	AWN	chr4B_552784195	1.94765e-08	7.2487e-09	5.58315e-05	0.00223033
TraesCS4A01G327000.1	.	carboxyl-terminal peptidase, putative (DUF239)	seedling	BLUP.Length	GL	chr1D_484108163	1.26047e-07	4.70554e-10	5.58693e-05	NA
TraesCS1B01G258700.1	.	Rhomboid family protein	seedling	Height201408	PH	chr1B_456185126	3.39467e-05	1.32179e-68	5.49116e-05	0.658978
TraesCS2B01G554800.1	.	Reticulocyte-binding protein 2 homolog a	seedling	BLUP.Area	GA	chr2D_616150304	4.32623e-07	2.50152e-11	5.60247e-05	NA
TraesCS2D01G293900.2	.	60S ribosomal protein L5	spike	1kEC.HW15_S	HW	chr2D_282934206	1.71437e-08	8.46628e-09	5.60265e-05	NA
TraesCS5A01G083200.1	.	Diaminopimelate epimerase	seedling	spikelet_compactness201408	SC	chr2D_408330176	2.83024e-09	4.2104e-08	5.60539e-05	NA
TraesCS4B01G123200LC.1	.	Styrene-oxide isomerase	seedling	1kEC.HW14_I	HW	chr7D_85912997	3.90928e-06	1.55311e-16	5.60886e-05	NA
TraesCS5D01G614800LC.1	.	Ribonuclease H-like superfamily protein	seedling	Height201405	PH	chr5D_550441242	6.46786e-09	2.12037e-08	5.55998e-05	0.185769
TraesCS6A01G239600.1	.	Aldehyde dehydrogenase	spike	Area-2016	GA	chr6A_448230743	1.08002e-06	8.45494e-13	5.59378e-05	0.0624205
TraesCS2B01G469700.1	.	Basic helix-loop-helix transcription factor	spike	Length-2017-105E	GL	chr2B_665669888	3.86355e-06	1.74825e-16	5.60965e-05	0.702818
TraesCS2B01G469800.1	.	Basic helix-loop-helix transcription factor	spike	Length-2017-105E	GL	chr2B_665669888	3.86355e-06	1.74825e-16	5.60965e-05	0.702818
TraesCS4B01G447500LC.1	.	1-acyl-sn-glycerol-3-phosphate acyltransferase	seedling	awn201502	AWN	chr4B_535050638	1.16875e-06	6.11973e-13	5.61803e-05	0.020102
TraesCS3B01G408900LC.1	.	Retrotransposon protein, putative, unclassified	seedling	BLUP.Length	GL	chr6D_237426211	7.02217e-06	9.56364e-20	5.62087e-05	NA
TraesCS2B01G469700.1	.	Basic helix-loop-helix transcription factor	spike	Length-2017-105E	GL	chr2B_665669888	3.86355e-06	1.74825e-16	5.60965e-05	0.702818
TraesCS3D01G368400.1	.	transcription repressor	spike	1kEC.HW15_S	HW	chr2D_282934206	1.71437e-08	8.59697e-09	5.6238e-05	NA
TraesCS1B01G059000LC.1	.	Cathepsin B-like cysteine protease	spike	Spike_length1405105J	SpL	chr4A_684270444	2.415e-05	4.6498e-41	5.62756e-05	0.0442742
TraesCS3B01G094700.1	.	Sterol-8,7-isomerase	seedling	awn201502	AWN	chr3B_63393688	4.25553e-05	1.45006e-113	5.62766e-05	0.00932521
TraesCS2B01G469800.1	.	Basic helix-loop-helix transcription factor	spike	Length-2017-105E	GL	chr2B_665669888	3.86355e-06	1.74825e-16	5.60965e-05	0.702818
TraesCS2B01G550200.1	.	Major allergen Bet v 1	seedling	Length-2017-105E	GL	chr2D_616150304	1.02964e-05	5.29869e-23	5.63948e-05	NA
TraesCS2B01G550200.1	.	Major allergen Bet v 1	seedling	Length-2017-105E	GL	chr2D_616150304	1.02964e-05	5.29869e-23	5.63948e-05	NA
TraesCS6A01G135200LC.1	.	monodehydroascorbate reductase 6	seedling	BLUP.Width	GW	chr6A_66432067	1.41298e-06	2.50998e-13	5.64408e-05	0.0262678
TraesCS7B01G009700LC.1	.	Equilibrative nucleoside transporter 4	seedling	Spikelet_N.O.1408107B	SNS	chr7D_63946289	2.85217e-06	2.79977e-15	5.64465e-05	NA
TraesCS4A01G092500.1	.	Receptor-like protein kinase	spike	Width-2016	GW	chr4A_207387790	2.09078e-06	2.64142e-14	5.65419e-05	NA
TraesCS4A01G092500.1	.	Receptor-like protein kinase	spike	Width-2016	GW	chr4A_207387790	2.09078e-06	2.64142e-14	5.65419e-05	NA
TraesCS6B01G304000.1	.	Aspartic proteinase nepenthesin-1	seedling	seed_stock_area_mm2	GA	chr5A_66832663	1.999e-05	2.65878e-34	5.66083e-05	NA
TraesCS1B01G245400LC.1	.	histone H2A 8	seedling	awn201502	AWN	chr7A_538798812	8.97769e-06	1.29267e-21	5.66135e-05	NA
TraesCS4A01G057200.1	.	ATP-dependent RNA helicase	spike	awn201408	AWN	chr4A_48530097	8.83693e-06	1.83887e-21	5.66706e-05	NA
TraesCSU01G121900.1	.	HAUS augmin-like complex subunit 4	spike	1kEC.HW15_S	HW	chr6A_146742285	3.26341e-06	9.75636e-16	5.66708e-05	NA
TraesCS2D01G569900.1	.	S-adenosyl-L-methionine-dependent methyltransferases superfamily protein	seedling	Height201502	PH	chr2D_648286069	8.20217e-06	7.90029e-21	5.66777e-05	0.000293937
TraesCS3A01G019600LC.1	.	phospholipase-like protein (PEARLI 4) family protein	seedling	heading_date201502	HD	chr1D_484417262	1.399e-05	5.35228e-27	5.62292e-05	0.207504
TraesCS4B01G265600.1	.	Calcium-dependent lipid-binding domain-containing protein	spike	awn201405	AWN	chr4B_556073751	1.49513e-06	1.96156e-13	5.67119e-05	0.000312293
TraesCS7D01G282700.2	.	Conserved oligomeric Golgi complex subunit 3	spike	Length-2016	GL	chr7D_351651605	2.27673e-05	2.29435e-38	5.67276e-05	NA
TraesCS7D01G282700.2	.	Conserved oligomeric Golgi complex subunit 3	spike	Length-2016	GL	chr7D_351651605	2.27673e-05	2.29435e-38	5.67276e-05	NA
TraesCS1B01G144300.1	.	50S ribosomal protein L5	seedling	Length-2016	GL	chr4D_500022387	7.6408e-07	4.05513e-12	5.67456e-05	0.0295063
TraesCS1B01G144300.1	.	50S ribosomal protein L5	seedling	Length-2016	GL	chr4D_500022387	7.6408e-07	4.05513e-12	5.67456e-05	0.0295063
TraesCS2B01G558000.1	.	Cystathionine beta-lyase family protein	seedling	BLUP.Width	GW	chr2D_616150304	1.70515e-05	2.30345e-30	5.67651e-05	NA
TraesCS3A01G324400LC.1	.	Protein FAR1-RELATED SEQUENCE 3	seedling	1kEC.HW15_I	HW	chr3A_194063175	1.62876e-05	2.08017e-29	5.68317e-05	NA
TraesCSU01G016900LC.1	.	Cystathionine beta-lyase family protein	seedling	BLUP.Height	PH	chr2D_616150304	1.52345e-05	3.66232e-28	5.68633e-05	NA
TraesCS1D01G567400LC.1	.	Transposon protein, putative, CACTA, En/Spm sub-class	seedling	heading_date201502	HD	chr1D_484399121	7.35806e-06	4.59728e-20	5.63062e-05	0.244516
TraesCS4B01G270800.1	.	3-hydroxybenzoate 6-hydroxylase	seedling	awn201502	AWN	chr7A_538798812	8.97769e-06	1.55545e-21	5.69615e-05	NA
TraesCS5B01G043100.1	.	MYB-related transcription factor	spike	heading_date201502	HD	chr1D_486157901	1.55091e-06	1.74094e-13	5.71195e-05	0.0395203
TraesCS2B01G559300.1	.	N-alpha-acetyltransferase	seedling	BLUP.Height	PH	chr2D_616150304	1.52345e-05	4.75035e-28	5.71424e-05	NA
TraesCS5B01G146300.2	.	Nucleolar RNA binding protein	spike	1kEC.GH15	GH	chr7B_300085115	7.90867e-07	3.78172e-12	5.71591e-05	NA
TraesCS2D01G587700.1	.	60S ribosomal protein L28	seedling	BLUP.ratio	GR	chr2D_640214339	1.52269e-05	3.15449e-28	5.66849e-05	0.596647
TraesCS3B01G489500LC.1	.	Dolichyl-diphosphooligosaccharide--protein glycosyltransferase subunit 1	spike	BLUP.Height	PH	chr3B_513665312	4.95379e-06	1.55143e-17	5.68905e-05	0.0960954
TraesCS2B01G559200.1	.	Small nuclear ribonucleoprotein family protein	seedling	Area-2017-107B	GA	chr2D_616150304	1.09554e-05	1.99714e-23	5.73034e-05	NA
TraesCS2B01G549400.1	.	3-oxoacyl-[acyl-carrier-protein] synthase 3	seedling	Height201412	PH	chr2D_616150304	1.34642e-05	5.10871e-26	5.73509e-05	NA
TraesCS7B01G742200LC.1	.	Holliday junction ATP-dependent DNA helicase RuvB	seedling	heading_date201502	HD	chr1D_493710081	1.92342e-05	6.10561e-33	5.71668e-05	0.413201
TraesCS2B01G554800.1	.	Reticulocyte-binding protein 2 homolog a	seedling	BLUP.Length	GL	chr2D_616150304	4.58854e-07	2.50152e-11	5.73991e-05	NA
TraesCS7B01G184100.1	.	HSP20-like chaperones superfamily protein isoform 3	spike	1kEC.GH15	GH	chr6A_498948791	1.98947e-06	4.34883e-14	5.74054e-05	0.00301468
TraesCS2D01G587500.1	.	lectin protein kinase family protein	seedling	BLUP.ratio	GR	chr2D_643436240	1.93467e-05	4.92698e-33	5.72653e-05	0.0861535
TraesCS4B01G435700LC.1	.	Cortactin-binding protein 2	seedling	awn201405	AWN	chr7A_538798812	1.47118e-07	4.07259e-10	5.74562e-05	NA
TraesCS5B01G296000.1	.	Neuroguidin	seedling	spikelet_compactness201502	SC	chr1B_268604397	3.02057e-07	7.98034e-11	5.73747e-05	0.29232
TraesCS4B01G270300.1	.	Methylenetetrahydrofolate--tRNA-(uracil-5-)-methyltransferase TrmFO	seedling	awn201405	AWN	chr4B_554565799	4.63105e-07	2.45792e-11	5.74824e-05	0.00693518
TraesCS5B01G344600LC.1	.	Retrovirus-related Pol polyprotein from transposon TNT 1-94	seedling	BLUP.Length	GL	chr3B_510000938	2.43033e-06	1.18423e-14	5.74956e-05	0.000631662
TraesCS6B01G175100.2	.	WRKY transcription factor	seedling	BLUP.Length	GL	chr2B_669436492	1.13702e-06	8.64372e-13	5.745e-05	0.176735
TraesCS2B01G558100.1	.	Disease resistance protein (NBS-LRR class) family	seedling	Height201412	PH	chr2D_616150304	1.34642e-05	5.79136e-26	5.75107e-05	NA
TraesCS3A01G024600.1	.	Ferredoxin reductase-like protein	seedling	awn201408	AWN	chr3A_7476535	1.20868e-05	1.68044e-24	5.75782e-05	0.00953749
TraesCS4A01G400700LC.1	.	Replication protein A 70 kDa DNA-binding subunit	seedling	awn201410	AWN	chr4A_562454471	1.75831e-07	2.83515e-10	5.7475e-05	0.206685
TraesCS3B01G318300.1	.	MADS-box transcription factor	spike	BLUP.Height	PH	chr3B_513665947	3.17482e-06	1.53718e-15	5.75096e-05	0.128343
TraesCS4A01G480900.1	.	Mitochondrial pyruvate carrier	seedling	Spike_length1408107B	SpL	chr4A_738888196	4.33093e-06	8.98834e-17	5.77241e-05	0.00105837
TraesCS7A01G283300LC.1	.	Aspartate carbamoyltransferase regulatory chain	seedling	Width-2016	GW	chr7A_174274199	1.96082e-05	4.15164e-33	5.7745e-05	0.0140313
TraesCS7A01G283300LC.1	.	Aspartate carbamoyltransferase regulatory chain	seedling	Width-2016	GW	chr7A_174274199	1.96082e-05	4.15164e-33	5.7745e-05	0.0140313
TraesCS2B01G555300.1	.	cytochrome P450, family 702, subfamily A, polypeptide 6	seedling	BLUP.Width	GW	chr2D_616150304	1.70515e-05	7.7127e-30	5.78919e-05	NA
TraesCS5D01G549100.1	.	Cyclin-D1-binding protein 1-like protein	seedling	BLUP.TGW	TGW	chr1D_484108163	6.64803e-06	4.55771e-19	5.78925e-05	NA
TraesCS3B01G084900LC.1	.	Ras family protein	seedling	awn201502	AWN	chr1B_15278977	3.89533e-09	3.71012e-08	5.79389e-05	0.0107178
TraesCS2D01G581300.1	.	RNA-binding region RNP-1	seedling	BLUP.ratio	GR	chr2D_642990324	2.56126e-05	2.19611e-42	5.76414e-05	0.17966
TraesCS3B01G492200LC.1	.	RNA binding protein	seedling	Spikelet_N.O.1405105J	SNS	chr3B_521791240	2.19714e-05	3.58061e-36	5.80762e-05	0.0204981
TraesCS4B01G266000.1	.	Protein FRIGIDA	spike	awn201408	AWN	chr4B_545874840	6.24814e-06	1.20263e-18	5.808e-05	0.000318869
TraesCS4A01G327000.1	.	carboxyl-terminal peptidase, putative (DUF239)	seedling	BLUP.Area	GA	chr1D_484108163	1.4116e-07	4.70554e-10	5.81065e-05	NA
TraesCS4D01G205500.1	.	RNA binding protein	seedling	Length-2017-107B	GL	chr3B_612843104	6.22426e-07	1.03159e-11	5.81103e-05	0.0298079
TraesCS4D01G205500.1	.	RNA binding protein	seedling	Length-2017-107B	GL	chr3B_612843104	6.22426e-07	1.03159e-11	5.81103e-05	0.0298079
TraesCS2A01G550800.1	.	Peroxisome biogenesis protein 22	spike	awn201502	AWN	chr2A_757942966	6.35036e-06	8.12713e-19	5.76636e-05	0.664495
TraesCS1A01G268900.1	.	Alpha/beta-Hydrolases superfamily protein	seedling	heading_date201502	HD	chr1A_471268152	8.19838e-06	1.55242e-20	5.80606e-05	0.0589556
TraesCS4B01G265700.1	.	26S proteasome regulatory subunit	seedling	awn201408	AWN	chr4B_538271218	4.01716e-05	7.32439e-86	5.83095e-05	0.00190169
TraesCS5D01G397000LC.1	.	Duplicated homeodomain-like superfamily protein	spike	awn201408	AWN	chr1B_637622314	3.71337e-09	3.94553e-08	5.83657e-05	0.0035469
TraesCS3A01G152300.1	.	Ras-like protein	seedling	Length-2016	GL	chr3A_290444334	5.91967e-07	1.24438e-11	5.82443e-05	0.163742
TraesCS4B01G196500.1	.	Cytochrome c oxidase assembly protein COX16, mitochondrial	spike	awn201410	AWN	chr4B_422773833	8.71625e-07	3.1419e-12	5.84558e-05	0.0328099
TraesCS5D01G057900LC.1	.	MALE GAMETOPHYTE DEFECTIVE 2	seedling	Length-2017-107B	GL	chr2D_616150304	2.45208e-05	8.4629e-40	5.84596e-05	NA
TraesCS5D01G057900LC.1	.	MALE GAMETOPHYTE DEFECTIVE 2	seedling	Length-2017-107B	GL	chr2D_616150304	2.45208e-05	8.4629e-40	5.84596e-05	NA
TraesCS1B01G152000.2	.	RING finger protein	seedling	1kEC.HW14_S	HW	chr5A_401745916	1.03289e-08	1.67448e-08	5.84844e-05	NA
TraesCS2D01G530200.1	.	Disease resistance protein (NBS-LRR class) family	seedling	Length-2017-107B	GL	chr2D_616150304	2.45208e-05	9.09435e-40	5.84975e-05	NA
TraesCS2D01G530200.1	.	Disease resistance protein (NBS-LRR class) family	seedling	Length-2017-107B	GL	chr2D_616150304	2.45208e-05	9.09435e-40	5.84975e-05	NA
TraesCS2D01G477200.1	.	Histone-lysine N-methyltransferase	spike	1kEC.HW14_S	HW	chr2B_718966220	5.26846e-07	1.87994e-11	5.85058e-05	NA
TraesCS3A01G152300.1	.	Ras-like protein	seedling	Length-2016	GL	chr3A_290444334	5.91967e-07	1.24438e-11	5.82443e-05	0.163742
TraesCS6B01G029100.1	.	Mitochondrial transcription termination factor-like	spike	awn201408	AWN	chr1B_637826131	1.45874e-08	1.19877e-08	5.85637e-05	0.00259139
TraesCS7D01G016500.2	.	50S ribosomal protein L6	spike	1kEC.HW14_S	HW	chr7D_7300467	2.06458e-05	5.30539e-34	5.85873e-05	NA
TraesCS4B01G026200.1	.	WD40 repeat-like protein	seedling	heading_date201502	HD	chr4B_19751810	2.63184e-05	1.01068e-42	5.86102e-05	0.000356336
TraesCS3D01G023400LC.1	.	RNA polymerase II degradation factor-like protein (DUF1296)	seedling	spikelet_compactness201405	SC	chr2D_420521151	6.63169e-07	8.94569e-12	5.86688e-05	NA
TraesCS6B01G451100.1	.	Signal peptide peptidase-like protein	seedling	1kEC.GH15	GH	chr5B_478753475	2.81277e-07	1.10576e-10	5.86845e-05	NA
TraesCS1B01G181000.3	.	KH domain-containing protein	seedling	BLUP.spikeletcompactness	SC	chr1B_356507054	2.44323e-07	1.50492e-10	5.84064e-05	0.147253
TraesCS1B01G441700.1	.	transmembrane protein	seedling	awn201405	AWN	chr1B_662556239	2.81167e-05	3.35153e-46	5.85196e-05	0.0518509
TraesCS1A01G322900LC.1	.	HAT family dimerization domain-containing protein	seedling	1kEC.GH15	GH	chr1B_561257955	1.0279e-06	1.67802e-12	5.87932e-05	NA
TraesCS7A01G284200LC.1	.	histone-lysine N-methyltransferase, H3 lysine-9 specific SUVH3-like protein	seedling	Width-2016	GW	chr7A_174274199	1.96082e-05	1.59697e-32	5.88057e-05	0.00358888
TraesCS7A01G284200LC.1	.	histone-lysine N-methyltransferase, H3 lysine-9 specific SUVH3-like protein	seedling	Width-2016	GW	chr7A_174274199	1.96082e-05	1.59697e-32	5.88057e-05	0.00358888
TraesCS4A01G139600.1	.	40S ribosomal protein S21	spike	1kEC.HD15_I	HD	chr4A_222558262	3.03411e-05	1.46986e-50	5.8807e-05	0.00171218
TraesCS2B01G550200.1	.	Major allergen Bet v 1	seedling	Area-2017-107B	GA	chr2D_616150304	1.09554e-05	5.29869e-23	5.88996e-05	NA
TraesCS2D01G225300.2	.	TBC1 domain family member	seedling	spikelet_compactness201405	SC	chr2D_364981237	1.66944e-08	1.07079e-08	5.89676e-05	NA
TraesCS2D01G034600.1	.	Glyoxylate reductase/hydroxypyruvate reductase	seedling	ratio1	GR	chr2D_13403985	1.494e-05	4.10319e-27	5.87352e-05	0.426968
TraesCS4B01G268600.1	.	Ras family protein	spike	awn201405	AWN	chr4B_552767740	1.0228e-07	9.22225e-10	5.89821e-05	0.000223789
TraesCS6A01G102600LC.1	.	DNA-binding protein with MIZ/SP-RING zinc finger, PHD-finger and SAP domain-containing protein	seedling	awn201408	AWN	chr7B_232262727	1.22641e-05	2.96765e-24	5.90302e-05	NA
TraesCS3D01G512400.1	.	Gamma-secretase subunit APH1-like	spike	1kEC.GH15	GH	chr3B_802850906	2.67553e-06	8.55945e-15	5.90932e-05	NA
TraesCS1B01G172200LC.1	.	60S ribosomal protein L13	seedling	BLUP.Length	GL	chr4D_502708478	3.70409e-05	2.36526e-69	5.90953e-05	0.00931852
TraesCS4B01G070600.1	.	Mitochondrial import receptor subunit TOM6-like protein	spike	awn201405	AWN	chr4B_423047436	2.89968e-06	4.72917e-15	5.91277e-05	0.0332458
TraesCS4B01G196500.1	.	Cytochrome c oxidase assembly protein COX16, mitochondrial	spike	awn201410	AWN	chr4B_418346388	4.74033e-07	2.68261e-11	5.87367e-05	0.0944969
TraesCSU01G207200LC.1	.	Auxin-induced protein	seedling	awn201408	AWN	chr7A_538798812	4.17623e-06	2.03975e-16	5.92536e-05	NA
TraesCS6D01G303100LC.1	.	DNA replication and repair protein RecF	seedling	Length-2016	GL	chr4D_501457786	2.86874e-06	5.36118e-15	5.93137e-05	0.018267
TraesCS6D01G303100LC.1	.	DNA replication and repair protein RecF	seedling	Length-2016	GL	chr4D_501457786	2.86874e-06	5.36118e-15	5.93137e-05	0.018267
TraesCS3B01G670000LC.1	.	Ferrochelatase	seedling	BLUP.headingdate	HD	chr3B_700040046	1.35101e-05	2.04524e-25	5.93264e-05	0.0167513
TraesCS1D01G279800.1	.	Adenine nucleotide alpha hydrolases-like superfamily protein	spike	1kEC.HW14_S	HW	chr1D_393172509	1.86005e-06	9.57287e-14	5.9327e-05	NA
TraesCS4B01G447400LC.1	.	Basic-leucine zipper (bZIP) transcription factor family protein	seedling	awn201408	AWN	chr7A_538798812	4.17623e-06	2.12889e-16	5.94042e-05	NA
TraesCS3B01G143500.1	.	Prefoldin subunit	spike	heading_date201502	HD	chr3B_132386738	9.88942e-06	5.8787e-22	5.89721e-05	0.134572
TraesCS2B01G470400.1	.	Low-density receptor-like protein	seedling	BLUP.Length	GL	chr2B_666650618	3.91355e-05	1.09889e-77	5.91625e-05	0.283799
TraesCS5A01G737100LC.1	.	Retrotransposon protein, putative, unclassified	seedling	awn201410	AWN	chr5A_706662143	2.55356e-05	1.43346e-40	5.95181e-05	0.00647869
TraesCS6B01G338900.1	.	Protein LSM12 like	spike	1kEC.GH15	GH	chr1A_222380215	2.5338e-06	1.38707e-14	5.95181e-05	NA
TraesCS2A01G035700.1	.	Arginase	seedling	BLUP.ratio	GR	chr2D_13403985	1.13509e-05	3.00975e-23	5.94322e-05	0.671622
TraesCS6B01G097600.1	.	Pentatricopeptide repeat-containing protein	seedling	awn201405	AWN	chr6B_77011788	3.22205e-05	7.12412e-54	5.95821e-05	0.0322192
TraesCS2B01G549500.1	.	Glutamyl-tRNA(Gln) amidotransferase subunit A	seedling	Length-2017-105E	GL	chr2D_616150304	1.02964e-05	3.34882e-22	5.95841e-05	NA
TraesCS2B01G549500.1	.	Glutamyl-tRNA(Gln) amidotransferase subunit A	seedling	Length-2017-105E	GL	chr2D_616150304	1.02964e-05	3.34882e-22	5.95841e-05	NA
TraesCS5B01G351700.1	.	Serine protease HTRA1	seedling	1kEC.HW14_I	HW	chr5B_531542736	3.97284e-05	2.76752e-79	5.94947e-05	0.585283
TraesCS2B01G560200.1	.	Histidine--tRNA ligase	seedling	Length-2017-107B	GL	chr2D_616150304	2.45208e-05	9.39697e-39	5.97752e-05	NA
TraesCS2B01G560200.1	.	Histidine--tRNA ligase	seedling	Length-2017-107B	GL	chr2D_616150304	2.45208e-05	9.39697e-39	5.97752e-05	NA
TraesCS7B01G448800LC.1	.	LINE-1 reverse transcriptase like	seedling	BLUP.spikeletcompactness	SC	chr1B_356456586	1.80581e-07	3.2956e-10	5.95379e-05	0.791474
TraesCS4D01G249300.1	.	Protein ENHANCED DISEASE RESISTANCE 2	seedling	1kEC.HW14_I	HW	chr5A_520679807	5.82817e-08	2.42481e-09	5.98379e-05	NA
TraesCS1B01G403700.1	.	ER membrane protein complex subunit 6	spike	1kEC.HW15_S	HW	chr2D_282934206	1.71437e-08	1.10498e-08	5.98492e-05	NA
TraesCS5D01G300000.1	.	Cilia-and flagella-associated protein 20	seedling	BLUP.Length	GL	chr2B_669436492	1.13702e-06	1.23952e-12	5.96624e-05	0.334629
TraesCS4B01G253300.2	.	Alpha-L-fucosidase 2	seedling	awn201502	AWN	chr1B_636817825	1.06087e-08	1.80356e-08	6.00426e-05	1.68588e-05
TraesCS6D01G230000LC.1	.	NudC domain-containing protein 3	seedling	BLUP.Length	GL	chr6D_237426211	7.02217e-06	4.75851e-19	6.00736e-05	NA
TraesCS3B01G094500.1	.	F-box protein PP2	seedling	awn201502	AWN	chr3B_63393591	2.93552e-05	1.10351e-46	6.02701e-05	0.0110274
TraesCS4B01G448000LC.1	.	Adenylosuccinate synthetase	seedling	awn201502	AWN	chr7A_538798812	8.97769e-06	8.45748e-21	6.03634e-05	NA
TraesCS1A01G269400.1	.	Protein NRT1/ PTR FAMILY 5.5	seedling	heading_date201502	HD	chr1A_471268152	8.19838e-06	4.54551e-20	6.04399e-05	0.0192447
TraesCS3B01G319900.1	.	F-box protein family-like	spike	Spikelet_N.O.1405105J	SNS	chr3B_522246590	1.39863e-05	9.62867e-26	5.98168e-05	0.107523
TraesCS4B01G263000.1	.	Dehydrodolichyl diphosphate synthase complex subunit NUS1	seedling	awn201405	AWN	chr7A_538798812	1.47118e-07	5.41796e-10	6.04556e-05	NA
TraesCS2B01G562300.1	.	Diacylglycerol kinase	seedling	Length-2017-107B	GL	chr2D_616150304	2.45208e-05	3.15131e-38	6.0474e-05	NA
TraesCS2B01G562300.1	.	Diacylglycerol kinase	seedling	Length-2017-107B	GL	chr2D_616150304	2.45208e-05	3.15131e-38	6.0474e-05	NA
TraesCS6B01G405000.1	.	F-box family protein	spike	awn201405	AWN	chr4B_545874840	6.23343e-08	2.31691e-09	6.05096e-05	0.00238884
TraesCS1B01G142800LC.1	.	tRNA synthetase class I (I, L, M and V) family protein	seedling	spikelet_compactness201502	SC	chr1B_189332503	3.56776e-08	4.97163e-09	6.05254e-05	0.00510318
TraesCS5A01G563100LC.1	.	terpene synthase 1	seedling	awn201502	AWN	chr7A_538798812	8.97769e-06	9.64622e-21	6.06452e-05	NA
TraesCS1B01G118400.1	.	Proline synthase co-transcribed bacterial	seedling	spikelet_compactness201502	SC	chr1B_269035520	7.90359e-09	2.34355e-08	5.99555e-05	0.111917
TraesCS2B01G553000.1	.	Programmed cell death protein 2-like protein	seedling	Height201412	PH	chr2B_748708725	1.11063e-05	1.10637e-22	6.07518e-05	0.0309114
TraesCS3A01G285600.1	.	Proteasome subunit alpha type	spike	Spikelet_N.O.1405105J	SNS	chr3B_520611452	6.26618e-07	1.41544e-11	6.06732e-05	0.0594211
TraesCS1D01G434400.1	.	Transducin/WD40 repeat protein	spike	1kEC.HW15_S	HW	chr5D_563967930	1.18736e-06	1.25105e-12	6.09528e-05	NA
TraesCS1B01G194400.1	.	Glutathione S-transferase	seedling	1kEC.HW14_S	HW	chr1B_524161306	1.68123e-05	2.90847e-28	6.10048e-05	NA
TraesCS5A01G189000.1	.	MND1-interacting protein 1	seedling	1kEC.GFP14_I	GFP	chr5A_391546286	2.09889e-05	3.56557e-33	6.08264e-05	0.370236
TraesCS2D01G457200LC.1	.	Ulp1 protease family, C-terminal catalytic domain containing protein	seedling	BLUP.Length	GL	chr2B_669436492	1.13702e-06	1.52825e-12	6.10068e-05	0.356217
TraesCS4A01G385900LC.2	.	Glycosyl hydrolase family 109 protein	spike	awn201405	AWN	chr4A_562405229	1.39293e-08	1.48724e-08	6.11502e-05	NA
TraesCS4B01G161800LC.1	.	Protein FAR1-RELATED SEQUENCE 5	spike	awn201410	AWN	chr4B_423047436	7.90805e-07	6.82281e-12	6.13003e-05	0.0276289
TraesCS3B01G489700LC.1	.	Histone-lysine N-methyltransferase	spike	Spikelet_N.O.1405105J	SNS	chr3B_522247098	1.73904e-05	7.72854e-29	6.11213e-05	0.0939678
TraesCS4B01G268600.1	.	Ras family protein	spike	awn201502	AWN	chr4B_535073930	4.60183e-08	3.78207e-09	6.132e-05	0.0489467
TraesCS2D01G579000.1	.	2-oxoglutarate (2OG) and Fe(II)-dependent oxygenase-like protein	seedling	BLUP.ratio	GR	chr2D_642990324	2.56126e-05	3.01705e-39	6.13075e-05	0.424546
TraesCS1A01G461000LC.1	.	Voltage-dependent R-type calcium channel subunit alpha-1E	seedling	BLUP.Length	GL	chr2B_669436492	1.13702e-06	1.60624e-12	6.1333e-05	0.357484
TraesCS1B01G064000LC.1	.	ternary complex factor MIP1 leucine-zipper protein (Protein of unknown function, DUF547)	seedling	awn201405	AWN	chr4B_552833811	7.0573e-09	2.80865e-08	6.13459e-05	0.000565304
TraesCS3B01G416300.1	.	Deoxycytidine kinase	spike	heading_date201502	HD	chr1D_486157901	1.55091e-06	3.71952e-13	6.13526e-05	0.0146506
TraesCS2A01G339800.1	.	Zinc finger family protein	seedling	Area-2016	GA	chr2D_416760921	5.97427e-08	2.63689e-09	6.13708e-05	NA
TraesCS7D01G508100.1	.	Sucrose phosphate synthase	spike	heading_date201502	HD	chr7D_611820974	2.17444e-05	8.22609e-34	6.13954e-05	NA
TraesCS5B01G360400.1	.	Uveal autoantigen with coiled-coil domains and ankyrin repeats isoform 1	spike	heading_date201502	HD	chr5A_559747540	1.74597e-07	4.22646e-10	6.14232e-05	NA
TraesCS3D01G177000LC.1	.	Beta-glucosidase	seedling	1kEC.GH15	GH	chr4B_18444175	1.54124e-07	5.41957e-10	6.14415e-05	0.000112181
TraesCS2A01G555600LC.1	.	Voltage-dependent R-type calcium channel subunit alpha-1E	seedling	BLUP.Length	GL	chr2B_669436492	1.13702e-06	1.60624e-12	6.1333e-05	0.357484
TraesCS3B01G084900LC.1	.	Ras family protein	seedling	awn201410	AWN	chr1B_15278977	5.07515e-09	3.71012e-08	6.14966e-05	0.036675
TraesCS3B01G321200.1	.	Interferon-induced GTP-binding protein Mx2	spike	Spikelet_N.O.1405105J	SNS	chr3B_522247098	1.73904e-05	1.07474e-28	6.14776e-05	0.184493
TraesCS6A01G147000.1	.	Thiamine-phosphate synthase	seedling	1kEC.HW14_I	HW	chr6A_143376666	6.01979e-08	2.64162e-09	6.15368e-05	NA
TraesCS2A01G237500.2	.	Ankyrin repeat-containing protein	seedling	awn201408	AWN	chr2A_319045718	3.77145e-05	9.07296e-66	6.15691e-05	0.000108126
TraesCS4A01G259700.1	.	Sec14p-like phosphatidylinositol transfer family protein	seedling	BLUP.awn	AWN	chr4A_191120890	1.66412e-06	2.67917e-13	6.15805e-05	NA
TraesCS7A01G283300LC.1	.	Aspartate carbamoyltransferase regulatory chain	seedling	Area-2016	GA	chr7D_178008652	3.74714e-06	1.05135e-15	6.16045e-05	NA
TraesCS6D01G303200LC.2	.	Replication protein A 70 kDa DNA-binding subunit A	seedling	1kEC.HW14_I	HW	chr1A_485562690	4.06831e-06	5.00968e-16	6.16239e-05	NA
TraesCS3B01G317600.2	.	NADH:ubiquinone oxidoreductase intermediate-associated protein 30	spike	BLUP.Length	GL	chr3B_510000938	2.43033e-06	2.86987e-14	6.16252e-05	NA
TraesCS1A01G165500.1	.	AT hook motif-containing protein, putative	spike	1kEC.GH15	GH	chr1A_304042787	5.14461e-06	4.7384e-17	6.17562e-05	0.000503669
TraesCS1A01G032700.1	.	Replication protein A 70 kDa DNA-binding subunit	spike	1kEC.GH15	GH	chr1D_55669421	2.58121e-08	8.04096e-09	6.18172e-05	NA
TraesCS6B01G111900LC.1	.	autoinhibited Ca2+ -ATPase, isoform 8	seedling	seed_stock_area_mm2	GA	chr6B_578484765	5.61951e-07	2.24286e-11	6.15343e-05	0.962497
TraesCS1B01G194800.1	.	Glutathione S-transferase	seedling	1kEC.HW14_S	HW	chr1B_524161306	1.68123e-05	6.08452e-28	6.18441e-05	NA
TraesCSU01G016900LC.1	.	Cystathionine beta-lyase family protein	seedling	BLUP.Width	GW	chr2D_616150304	1.70515e-05	3.66232e-28	6.19229e-05	NA
TraesCSU01G040600.1	.	Lysosomal Pro-X carboxypeptidase	seedling	Area-2016	GA	chr3A_565462469	1.33443e-07	7.36706e-10	6.18277e-05	0.443068
TraesCS4A01G237300.1	.	glutamyl-tRNA (Gln) amidotransferase subunit A (DUF620)	spike	awn201405	AWN	chr4A_562454471	8.68858e-08	1.56075e-09	6.19697e-05	NA
TraesCS4B01G264300.1	.	RNA cytidine acetyltransferase	seedling	awn201502	AWN	chr7A_538798812	8.97769e-06	1.82314e-20	6.2048e-05	NA
TraesCS7B01G006700.1	.	Ubiquinone biosynthesis O-methyltransferase	spike	BLUP.SpikeletN.O.	SNS	chr7B_3848966	2.80964e-05	1.06899e-42	6.19433e-05	0.373804
TraesCS1B01G186800.1	.	RP/EB family microtubule-associated protein	seedling	Length-2016	GL	chr1B_334548683	2.15689e-05	3.42857e-33	6.21257e-05	0.00198574
TraesCS1B01G186800.1	.	RP/EB family microtubule-associated protein	seedling	Length-2016	GL	chr1B_334548683	2.15689e-05	3.42857e-33	6.21257e-05	0.00198574
TraesCS3A01G210900LC.1	.	sulfate transporter 1;2	seedling	Length-2016	GL	chr3A_321112687	8.09762e-07	7.0125e-12	6.2151e-05	NA
TraesCS3A01G210900LC.1	.	sulfate transporter 1;2	seedling	Length-2016	GL	chr3A_321112687	8.09762e-07	7.0125e-12	6.2151e-05	NA
TraesCS2B01G549500.1	.	Glutamyl-tRNA(Gln) amidotransferase subunit A	seedling	Area-2017-107B	GA	chr2D_616150304	1.09554e-05	3.34882e-22	6.21968e-05	NA
TraesCS6D01G383600.1	.	Ethylene receptor	seedling	BLUP.Length	GL	chr6A_97603857	2.83583e-06	1.08543e-14	6.20845e-05	0.232829
TraesCS2B01G559300.1	.	N-alpha-acetyltransferase	seedling	BLUP.Width	GW	chr2D_616150304	1.70515e-05	4.75035e-28	6.2221e-05	NA
TraesCS4B01G107500LC.1	.	Nuclear pore complex protein	seedling	awn201408	AWN	chr7B_232262727	1.22641e-05	2.19257e-23	6.22304e-05	NA
TraesCS2A01G318000.1	.	Dihydrofolate reductase	seedling	TGW-2016	TGW	chr2D_416760921	2.92141e-06	9.31136e-15	6.23734e-05	NA
TraesCS4B01G455300LC.1	.	Protein SUPPRESSOR OF GENE SILENCING 3	spike	awn201405	AWN	chr4B_552846362	4.77947e-08	3.89624e-09	6.24185e-05	NA
TraesCS6A01G166900.1	.	Zinc finger CCCH domain-containing protein	spike	1kEC.GH15	GH	chr2D_282934206	1.46719e-06	5.89295e-13	6.24517e-05	NA
TraesCS4A01G137900.2	.	Protein DEK	seedling	1kEC.GH15	GH	chr5B_478753475	2.81277e-07	1.64998e-10	6.24923e-05	NA
TraesCS1B01G174000.1	.	Double stranded RNA binding protein 3	seedling	ratio1	GR	chr1B_312249259	5.13723e-06	5.99373e-17	6.24954e-05	0.00667876
TraesCS3B01G143500.1	.	Prefoldin subunit	spike	BLUP.Area	GA	chr3B_132386738	1.07656e-05	5.8787e-22	6.25268e-05	0.00243108
TraesCS7A01G088600.3	.	Coatomer beta subunit, putative	spike	1kEC.HW15_S	HW	chr2D_282934206	1.71437e-08	1.31968e-08	6.25787e-05	NA
TraesCS4A01G400700LC.1	.	Replication protein A 70 kDa DNA-binding subunit	seedling	awn201408	AWN	chr4A_562454471	2.1889e-07	2.83515e-10	6.22101e-05	0.123216
TraesCS5B01G179700.2	.	Ubiquitin-conjugating enzyme E2	seedling	spikelet_compactness201502	SC	chr1B_189332603	1.81688e-08	1.24528e-08	6.26149e-05	0.00181864
TraesCS3B01G493600LC.1	.	RNA binding protein	spike	Spikelet_N.O.1405105J	SNS	chr3B_524449748	1.27653e-05	9.82988e-24	6.26638e-05	0.0318956
TraesCS5B01G043100.1	.	MYB-related transcription factor	seedling	1kEC.PHT15_I	HW	chr3A_69294344	5.58919e-07	2.5934e-11	6.25998e-05	0.803229
TraesCS7B01G131100.2	.	Protein sawadee homeodomain-like 2	spike	1kEC.GH15	GH	chr2D_282934206	1.46719e-06	6.24175e-13	6.28086e-05	NA
TraesCS3B01G320000.1	.	F-box protein	spike	Spikelet_N.O.1405105J	SNS	chr3B_524449748	1.27653e-05	1.07835e-23	6.28173e-05	0.0333083
TraesCS2B01G549400.1	.	3-oxoacyl-[acyl-carrier-protein] synthase 3	seedling	BLUP.Height	PH	chr2D_616150304	1.52345e-05	5.10871e-26	6.28178e-05	NA
TraesCS3B01G269800.1	.	Mg2+ transporter protein, CorA-like/Zinc transport protein ZntB	seedling	1kEC.GH15	GH	chr6A_1491292	5.60535e-07	2.67124e-11	6.29232e-05	0.000121479
TraesCS1B01G740100LC.1	.	Cysteine proteinase inhibitor	spike	awn201405	AWN	chr1B_664302506	1.43039e-05	3.72558e-25	6.27183e-05	0.0525531
TraesCS2B01G558100.1	.	Disease resistance protein (NBS-LRR class) family	seedling	BLUP.Height	PH	chr2D_616150304	1.52345e-05	5.79136e-26	6.29892e-05	NA
TraesCS2B01G550000.1	.	Cullin family protein	seedling	Height201412	PH	chr2D_616150304	1.34642e-05	2.76295e-24	6.30079e-05	NA
TraesCS2A01G492900LC.1	.	Zinc finger, C3HC4 type (RING finger) family protein	seedling	BLUP.Area	GA	chr2D_416760921	1.48783e-05	1.30716e-25	6.30243e-05	NA
TraesCS3A01G022600.2	.	Glutamate decarboxylase	seedling	awn201408	AWN	chr3A_7476535	1.20868e-05	5.23119e-23	6.30938e-05	0.000231837
TraesCS3B01G321300.1	.	NBS-LRR-like resistance protein	seedling	BLUP.Height	PH	chr3B_520373270	2.32141e-05	1.20446e-34	6.31997e-05	0.00103893
TraesCS4B01G264400.1	.	Ribosome biogenesis protein TSR3-like protein	seedling	awn201502	AWN	chr7A_538798812	8.97769e-06	3.09253e-20	6.32634e-05	NA
TraesCS2A01G236900LC.2	.	B3 domain-containing protein	seedling	1kEC.HW14_S	HW	chr2A_197565934	9.20048e-06	2.02736e-20	6.33167e-05	0.000244532
TraesCS7B01G131200.1	.	BolA-like	spike	1kEC.HW15_S	HW	chr6A_190592452	2.94757e-06	1.11638e-14	6.35323e-05	0.0112173
TraesCS7A01G286100LC.1	.	Poly(A)-specific ribonuclease PARN	seedling	1kEC.HW14_S	HW	chr7A_200610298	5.7335e-07	2.70517e-11	6.36266e-05	NA
TraesCS2D01G488200.1	.	Plastid-lipid associated protein PAP / fibrillin family protein	spike	1kEC.HW14_S	HW	chr2B_718966220	5.26846e-07	3.5645e-11	6.37851e-05	NA
TraesCS2B01G554900.1	.	Anthocyanin 5-aromatic acyltransferase	seedling	Height201408	PH	chr2D_616150304	2.04449e-05	4.86546e-31	6.38083e-05	NA
[truncated: 785 more rows]
