# Supplementary material for: Genomic variants affecting homoeologous gene expression dosage contribute to agronomic trait variation in allopolyploid wheat
Source: Nat Commun. 2022 Feb 11;13:826. doi: 10.1038/s41467-022-28453-y (PMC8837796; doi:10.1038/s41467-022-28453-y)
Supplement: Supplementary file 15 — Supplementary Data 12 [file 41467_2022_28453_MOESM15_ESM.xlsx]

## Sheet: node
Supplementary Data 12. Nodes (genes) in the gene co-expression network.
Gene	Gene function	Trait label for significantly associated genes in SMR test	Cloned gene	Trait label for significantly associated genes in SMR test	Trait label for significantly associated genes in SMR test
TraesCS2D01G242500.1	BAH-PHD domain-containing protein		TtES43-2BS_(last_exon_from_di:98.086:5.80e-154	.	.
TraesCS2A01G227100.1	BAH-PHD domain-containing protein		TtES43-2BS_(last_exon_from_di:97.608:6.67e-153	.	.
TraesCS5B01G115100.1	AGAMOUS MADS box factor transcription factor		TaAGL31-B_(=WM3A-B)_G=B_C=UCW:90.588:5.62e-156	.	.
TraesCS6D01G014600.1	MADS-box transcription factor		SOC-B1-2_G=B_C=UCW_Tt_k64_con:97.209:5.62e-106	.	.
TraesCS4A01G094500.1	Tropinone reductase-like protein		SAG13:senescence:TraesCS4A01G094500:riceHomolog	.	.
TraesCS5A01G391700.1	MADS box transcription factor	SPN	RAP1B:Floral transition:TraesCS5A01G391700:riceHomolog:VRN-B1_G=B_C=_IWGSC_chr5BL_ab:97.959:1.32e-144	SPN-14-2	SPN
TraesCS7B01G482000.1	Phytoene synthase	HDT+HT	PSY-B1_G=B_(conversion)_C=UCW:98.341:0.0	HDT-15-1:HT-14-2	HDT:HT
TraesCS2A01G033300.2	NAD(P)-binding Rossmann-fold superfamily protein		PHD1:Photosynthesis:TraesCS2A01G033300:riceHomolog	.	.
TraesCS5B01G512800.2	Squamosa promoter-binding protein, putative	GL+SPC	OsSPL14:Panicle development:TraesCS5B01G512800:riceHomolog	GL.blup:SPC.blup	GL:SPC
TraesCS3A01G116300.2	Gigantea-like protein		OsGI:Photoperiod:TraesCS3A01G116300:riceHomolog	.	.
TraesCS5B01G001500.1	Trypsin family protein		NAL1 :Flag leaf width:TraesCS5B01G001500:riceHomolog	.	.
TraesCS5A01G000200.1	Trypsin family protein		NAL1 :Flag leaf width:TraesCS5A01G000200:riceHomolog	.	.
TraesCS1B01G476500.1	TATA-binding protein associated factor-like protein	HDT	Mot-B1_G=B_C=UCW_Tt_k64_conti:99.758:0.0	HDT-15-1	HDT
TraesCS1D01G450200.1	TATA-binding protein associated factor-like protein		Mot-B1_G=B_C=UCW_Tt_k64_conti:99.179:0.0	.	.
TraesCS5D01G268000.1	Chaperone protein htpG family protein		Hsp90.3-B_G=B_C=_ADF31783_V=T:100.000:0.0	.	.
TraesCS4B01G045500.2	14-3-3 protein		GF14A-B_G=B_C=UCW_Tt_k21_cont:100.000:0.0	.	.
TraesCS1D01G450300.1	ATP-dependent zinc metalloprotease FTSH protein		FTSH4-B_G=B_C=UCW_Tt_k64_cont:98.856:0.0	.	.
TraesCS1B01G476600.1	ATP-dependent zinc metalloprotease FTSH protein		FTSH4-B_G=B_C=UCW_Tt_k64_cont:100.000:0.0	.	.
TraesCS4B01G379100.1	Protein FLOWERING LOCUS T		FT-B5_G=B_C=_IWGSC_chr4BL_ab_:98.895:6.35e-131	.	.
TraesCS1D01G340800.1	Protein FLOWERING LOCUS T		FT-B3_G=B_C=UCW_Tt_k21_contig:96.685:7.05e-127	.	.
TraesCS1A01G338600.1	Protein FLOWERING LOCUS T		FT-B3_G=B_C=UCW_Tt_k21_contig:96.685:4.91e-128	.	.
TraesCS1D01G451200.1	Early flowering 3		ELF3-B_G=B_C=UCW_Tt_k41_conti:93.402:0.0	.	.
TraesCS2D01G464800.1	Multidrug resistance protein ABC transporter family protein		BE403217_ABC_transporter_G=A_:99.877:0.0	.	.
TraesCS1A01G200300LC.1	Retrotransposon protein, putative, Ty1-copia subclass	TGW	.	TGW.blup	TGW
TraesCS2B01G570000.1	Actin-related family protein	TGW	.	TGW.blup	TGW
TraesCS4A01G713400LC.1	Retrovirus-related Pol polyprotein from transposon TNT 1-94	SPN	.	SPN-14-2:SPN.blup	SPN
TraesCS6A01G357000.1	Gag-pol polyprotein	SPN	.	SPN-14-2:SPN.blup	SPN
TraesCS6A01G397800.2	S-adenosyl-L-methionine-dependent methyltransferases superfamily protein	SPN	.	SPN-14-1	SPN
TraesCS2A01G630700LC.1	Class II aminoacyl-tRNA and biotin synthetases superfamily protein	SPN	.	SPN-14-1	SPN
TraesCS6A01G598800LC.1	Retrovirus-related Pol polyprotein from transposon TNT 1-94	SPN	.	SPN-14-1	SPN
TraesCS6A01G598900LC.1	Transposon protein, putative, mutator sub-class	SPN	.	SPN-14-1	SPN
TraesCS3A01G285600.1	Proteasome subunit alpha type	SPN	.	SPN-14-1	SPN
TraesCS3B01G319600.1	Ribose-phosphate pyrophosphokinase, putative	SPN	.	SPN-14-1	SPN
TraesCS3B01G319500.2	Proteasome subunit alpha type	SPN	.	SPN-14-1	SPN
TraesCS3B01G319700.1	F-box protein	SPN	.	SPN-14-1	SPN
TraesCS3B01G319800.1	F-box protein family-like	SPN	.	SPN-14-1	SPN
TraesCS3B01G319900.1	F-box protein family-like	SPN	.	SPN-14-1	SPN
TraesCS3B01G320200.1	Malic enzyme	SPN	.	SPN-14-1	SPN
TraesCS3B01G320200.3	Malic enzyme	SPN	.	SPN-14-1	SPN
TraesCS3B01G320400.2	Senescence/dehydration-associated protein-related	SPN	.	SPN-14-1	SPN
TraesCS3B01G491600LC.1	RNA binding protein	SPN	.	SPN-14-1	SPN
TraesCS3B01G492200LC.1	RNA binding protein	SPN	.	SPN-14-1	SPN
TraesCS3B01G494200LC.1	basic helix-loop-helix (bHLH) DNA-binding superfamily protein	SPN	.	SPN-14-1	SPN
TraesCS3B01G494300LC.1	Retrotransposon protein, putative, unclassified	SPN	.	SPN-14-1	SPN
TraesCS3B01G494800LC.1	Dynamin, putative	SPN	.	SPN-14-1	SPN
TraesCS3B01G669100LC.1	Cellulose synthase	SPN	.	SPN-14-1	SPN
TraesCSU01G010400LC.1	RNA binding protein	SPN	.	SPN-14-1	SPN
TraesCSU01G136600.1	F-box protein	SPN	.	SPN-14-1	SPN
TraesCSU01G258600.1	F-box protein	SPN	.	SPN-14-1	SPN
TraesCS3B01G321500.1	Disease resistance protein RGA2	SPN	.	SPN-14-1	SPN
TraesCS3B01G513100LC.1	S-acyltransferase	SPN	.	SPN-14-1	SPN
TraesCS7B01G008200.1	Alpha/beta-hydrolase superfamily protein	SPN	.	SPN-14-2:SPN.blup	SPN
TraesCS7B01G008300.1	Thiopurine S-methyltransferase, putative	SPN	.	SPN-14-2:SPN.blup	SPN
TraesCS7B01G012600LC.1	Disease resistance protein RPP13	SPN	.	SPN-14-2:SPN.blup	SPN
TraesCS5A01G390700.1	CDO504	SPN	.	SPN-14-2	SPN
TraesCS5B01G064100.1	Glucan 1,3-beta-glucosidase	SPN	.	SPN-14-1	SPN
TraesCS5B01G356300.2	UTP--glucose-1-phosphate uridylyltransferase	SPN	.	SPN-14-1	SPN
TraesCS5B01G356300.1	UTP--glucose-1-phosphate uridylyltransferase	SPN	.	SPN-14-1	SPN
TraesCS6A01G397700.1	FBD-associated F-box protein	SPN	.	SPN-14-1	SPN
TraesCS6A01G397600.1	F-box/RNI-like/FBD-like domains-containing protein	SPN	.	SPN-14-1	SPN
TraesCS6A01G398100.1	Anthocyanin 5-aromatic acyltransferase	SPN	.	SPN-14-1	SPN
TraesCS6A01G398500.1	Myosin type-2 heavy chain 2	SPN	.	SPN-14-1	SPN
TraesCS6A01G398600.1	Cytochrome P450, putative	SPN	.	SPN-14-1	SPN
TraesCS6A01G400500.1	Leucine-rich repeat receptor-like protein kinase family protein	SPN	.	SPN.blup	SPN
TraesCS7B01G007200.1	epstein-barr nuclear antigen	SPN	.	SPN-14-2:SPN.blup	SPN
TraesCS7B01G006700.1	Ubiquinone biosynthesis O-methyltransferase	SPN	.	SPN-14-2:SPN.blup	SPN
TraesCS7B01G009700LC.1	Equilibrative nucleoside transporter 4	SPN	.	SPN-14-2:SPN.blup	SPN
TraesCS7B01G008100.1	Proteasome subunit beta type	SPN	.	SPN-14-2:SPN.blup	SPN
TraesCS6B01G791500LC.1	Disease resistance protein RPM1	SPL	.	SPL-14-2	SPL
TraesCS7B01G476800.2	Calcium-binding EF hand protein-like	SPL	.	SPL-14-1	SPL
TraesCS1B01G112100.1	NBS-LRR disease resistance protein-like protein	SPC+SPN	.	SPC-14-2:SPC-15-1:SPC.blup:SPN-15-1	SPC:SPN
TraesCS2B01G358900.1	rRNA N-glycosidase	SPC+SPL	.	SPC-14-1:SPL-14-1	SPC:SPL
TraesCS2A01G569500.1	CsAtPR5	SPC+SPL	.	SPC-14-1:SPL-14-1	SPC:SPL
TraesCS7A01G379500LC.1	Copper amine oxidase family protein	SPC+SPL	.	SPC-14-1:SPC-14-2:SPL-14-1	SPC:SPL
TraesCS7B01G502200.1	Transmembrane protein 53	SPC+SPL	.	SPC-14-1:SPL-14-1	SPC:SPL
TraesCS6B01G313400LC.1	UTP--glucose-1-phosphate uridylyltransferase	SPC	.	SPC-15-1	SPC
TraesCS1B01G114500LC.1	UBQ, helicase-c and DEAD-like helicase domain-containing protein	SPC	.	SPC.blup	SPC
TraesCS3A01G045500.2	Trypsin inhibitor	SPC	.	SPC.blup	SPC
TraesCS3D01G538100LC.1	Phosphatidate cytidylyltransferase	SPC	.	SPC-14-1	SPC
TraesCS4B01G140100LC.1	Transcription factor Inducer of CBF expression 1	SPC	.	SPC.blup	SPC
TraesCS5A01G191200LC.1	Pancreatic triacylglycerol lipase	SPC	.	SPC-14-1:SPC.blup	SPC
TraesCS7A01G193800LC.1	RNA-directed DNA polymerase (Reverse transcriptase)-related family protein	SPC	.	SPC-14-1:SPC.blup	SPC
TraesCS7A01G457200LC.1	AGAMOUS-like 67	SPC	.	SPC.blup	SPC
TraesCS1B01G090400.1	Metal tolerance protein	SPC	.	SPC-15-1	SPC
TraesCS1B01G093300.1	G-patch domain containing protein	SPC	.	SPC-15-1:SPC.blup	SPC
TraesCS1B01G155400LC.1	Regulator of chromosome condensation (RCC1) family protein	SPC	.	SPC-15-1:SPC.blup	SPC
TraesCS1B01G159000LC.1	jasmonate-zim-domain protein 5	SPC	.	SPC-15-1	SPC
TraesCS1B01G106600.1	Nicotinate-nucleotide--dimethylbenzimidazole phosphoribosyltransferase	SPC	.	SPC.blup	SPC
TraesCS1B01G106300.1	Nicotinate-nucleotide--dimethylbenzimidazole phosphoribosyltransferase	SPC	.	SPC.blup	SPC
TraesCS2A01G287900.10	Mei2-like protein	SPC	.	SPC.blup	SPC
TraesCS3B01G232400LC.1	Transposon protein, putative, CACTA, En/Spm sub-class	SPC	.	SPC-15-1	SPC
TraesCS4A01G264200.2	Ankyrin repeat-containing protein	SPC	.	SPC-14-1:SPC.blup	SPC
TraesCS2B01G231400LC.1	Terpenoid cyclases/Protein prenyltransferases superfamily protein	SPC	.	SPC-15-1	SPC
TraesCS1B01G142800LC.1	tRNA synthetase class I (I, L, M and V) family protein	SPC	.	SPC-15-1	SPC
TraesCS1B01G161300.1	3-ketoacyl-CoA thiolase	SPC	.	SPC-15-1	SPC
TraesCS1B01G163000.1	S-locus lectin protein kinase family protein	SPC	.	SPC-15-1	SPC
TraesCS1B01G189000LC.1	Ferritin	SPC	.	SPC-15-1	SPC
TraesCS1B01G309100LC.1	Cyclophilin-like peptidyl-prolyl cis-trans isomerase family protein	SPC	.	SPC-15-1	SPC
TraesCS1B01G309000LC.1	Secretory phospholipase A2 receptor	SPC	.	SPC-15-1	SPC
TraesCS7A01G314000LC.1	Tripartite motif-containing protein 5	SPC	.	SPC.blup	SPC
TraesCS1B01G372300LC.1	Polynucleotidyl transferase, ribonuclease H-like superfamily protein	SPC	.	SPC-14-1:SPC-14-2	SPC
TraesCS1B01G769500LC.1	Potassium-transporting ATPase KdpC subunit	SPC	.	SPC-15-1	SPC
TraesCS5B01G219900LC.1	Gypsy/Ty3 element polyprotein, putative	SPC	.	SPC-15-1	SPC
TraesCS2A01G000100.1	Polycomb group protein VERNALIZATION 2	SPC	.	SPC.blup	SPC
TraesCS5A01G083200.1	Diaminopimelate epimerase	SPC	.	SPC-14-1:SPC-14-2	SPC
TraesCS2A01G183000LC.2	CCR4-NOT transcription complex subunit 2	SPC	.	SPC.blup	SPC
TraesCS2A01G703400LC.1	3D-(3,5/4)-trihydroxycyclohexane-1,2-dione hydrolase	SPC	.	SPC-15-1	SPC
TraesCS5D01G572300LC.1	Succinate-semialdehyde dehydrogenase [NADP(+)]	SPC	.	SPC-15-1	SPC
TraesCS3A01G640600LC.1	NAD-dependent protein deacylase sirtuin-5, mitochondrial	SPC	.	SPC-14-1:SPC-14-2	SPC
TraesCS3A01G640500LC.2	E3 ubiquitin-protein ligase KEG	SPC	.	SPC-14-1:SPC-14-2	SPC
TraesCS4A01G264200.1	Ankyrin repeat-containing protein	SPC	.	SPC-14-1	SPC
TraesCS4A01G435100LC.1	Tubulin gamma-1 chain	SPC	.	SPC-14-1	SPC
TraesCSU01G095800LC.1	Peroxidase	SPC	.	SPC-15-1	SPC
TraesCS5B01G002900.2	Sucrose-phosphatase	SPC	.	SPC-14-1	SPC
TraesCS7B01G448800LC.1	LINE-1 reverse transcriptase like	SPC	.	SPC-14-2:SPC-15-1:SPC.blup	SPC
TraesCS7B01G448700LC.1	Retrotransposon protein, putative, unclassified	SPC	.	SPC-14-2:SPC-15-1:SPC.blup	SPC
TraesCS7B01G448900LC.1	Retrotransposon protein, putative, unclassified	SPC	.	SPC-15-1:SPC.blup	SPC
TraesCS3A01G189300LC.1	phospholipase D gamma 1	PHTI	.	PHT15_I	PHTI
TraesCS3A01G189200LC.1	Protein FAR1-RELATED SEQUENCE 5	PHTI	.	PHT15_I	PHTI
TraesCSU01G077900LC.1	Leucyl/phenylalanyl-tRNA--protein transferase	PHTI	.	PHT15_I	PHTI
TraesCS3A01G224600.1	Loricrin-like	PHTI	.	PHT15_I	PHTI
TraesCS1B01G194800.1	Glutathione S-transferase	HWS+SPC	.	HW14_S:SPC-14-2:SPC.blup	HWS:SPC
TraesCS1B01G194400.1	Glutathione S-transferase	HWS+SPC	.	HW14_S:SPC-14-2:SPC.blup	HWS:SPC
TraesCS2A01G695500LC.1	Helicase domain-containing family protein	HWS	.	HW14_S	HWS
TraesCS1B01G401700LC.1	UDP-glucuronate 4-epimerase 4	HWS	.	HW14_S	HWS
TraesCS3B01G854800LC.1	40S ribosomal protein S10	HWS	.	HW14_S	HWS
TraesCS1B01G403500LC.1	Glucocorticoid receptor	HWS	.	HW14_S	HWS
TraesCS1B01G211600.1	Protein kinase family protein	HWS	.	HW14_S	HWS
TraesCS1B01G415000LC.1	tRNA uridine 5-carboxymethylaminomethyl modification enzyme MnmG	HWS	.	HW14_S	HWS
TraesCS1B01G391900LC.1	O-fucosyltransferase family protein	HWS	.	HW14_S	HWS
TraesCS1B01G794000LC.2	Mitochondrial outer membrane porin	HWS	.	HW15_S	HWS
TraesCS2A01G236900LC.2	B3 domain-containing protein	HWS	.	HW14_S	HWS
TraesCS2A01G544700LC.1	Transposon Ty3-I Gag-Pol polyprotein	HWS	.	HW14_S	HWS
TraesCS2A01G564500LC.1	Transposon protein, putative, Mutator sub-class	HWS	.	HW14_S	HWS
TraesCS7A01G285700.1	V-type proton ATPase subunit C	HWS	.	HW14_S	HWS
TraesCS7A01G285700.2	V-type proton ATPase subunit C	HWS	.	HW14_S	HWS
TraesCS2B01G030600.1	CDT1-like protein a, chloroplastic	HWS	.	HW14_S	HWS
TraesCS2B01G030700.1	E3 ubiquitin ligase BIG BROTHER-related protein	HWS	.	HW14_S	HWS
TraesCS2B01G216900.1	CsAtPR5	HWS	.	HW14_S	HWS
TraesCS7A01G286100LC.1	Poly(A)-specific ribonuclease PARN	HWS	.	HW14_S	HWS
TraesCS2D01G198400.1	Proteasome subunit alpha type	HWS	.	HW14_S	HWS
TraesCS3D01G631800LC.1	Integration host factor subunit alpha	HWS	.	HW14_S	HWS
TraesCS4A01G307500.1	Receptor protein kinase, putative	HWS	.	HW14_S	HWS
TraesCS7A01G263200.1	Dirigent protein	HWS	.	HW14_S	HWS
TraesCS4A01G570900LC.1	Core-2/I-branching beta-1,6-N-acetylglucosaminyltransferase family protein	HWS	.	HW14_S	HWS
TraesCS5A01G064800LC.1	Transposon protein, putative, CACTA, En/Spm sub-class, expressed	HWS	.	HW14_S	HWS
TraesCS4A01G626100LC.1	Transposon protein, putative, CACTA, En/Spm sub-class, expressed	HWS	.	HW14_S	HWS
TraesCS7A01G333600LC.1	RNA-binding (RRM/RBD/RNP motifs) family protein	HWS	.	HW14_S	HWS
TraesCS5D01G121400.1	Methylthioribose-1-phosphate isomerase	HWS	.	HW14_S	HWS
TraesCS5D01G282400.2	ER membrane protein complex subunit 3	HWS	.	HW14_S	HWS
TraesCS5D01G282400.1	ER membrane protein complex subunit 3	HWS	.	HW14_S	HWS
TraesCS7A01G107400.1	Profilin	HWS	.	HW14_S	HWS
TraesCS7B01G131200.1	BolA-like	HWS	.	HW15_S	HWS
TraesCS7B01G131100.2	Protein sawadee homeodomain-like 2	HWS	.	HW15_S	HWS
TraesCSU01G187500LC.1	External alternative NAD(P)H-ubiquinone oxidoreductase B2, mitochondrial	HWS	.	HW15_S	HWS
TraesCS1D01G578900LC.1	ATP-dependent DNA helicase	HWI+SPC	.	HW15_I:SPC-14-1	HWI:SPC
TraesCS4D01G453100LC.1	ArfGap/RecO-like zinc finger domain-containing protein	HWI+SPC	.	HW14_I:SPC-14-2	HWI:SPC
TraesCS4B01G123200LC.1	Styrene-oxide isomerase	HWI+SPC	.	HW14_I:SPC-14-2	HWI:SPC
TraesCS1D01G565300LC.1	cytokinin oxidase 5	HWI	.	HW14_I	HWI
TraesCS6D01G144700LC.1	Myosin-1	HWI	.	HW14_I	HWI
TraesCS7D01G420800LC.1	Transcriptional factor B3 family protein / auxin-responsive factor AUX/IAA-like protein	HWI	.	HW14_I	HWI
TraesCS3B01G177000LC.1	Exodeoxyribonuclease 7 large subunit	HWI	.	HW15_I	HWI
TraesCS4B01G539000LC.1	FH2 domain-containing protein 1	HWI	.	HW15_I	HWI
TraesCS6D01G171200LC.1	zinc finger (C2H2 type) family protein	HWI	.	HW15_I	HWI
TraesCS7B01G490600.2	Fatty acyl-CoA reductase	HWI	.	HW14_I	HWI
TraesCS1B01G188700.1	P-loop nucleoside triphosphate hydrolases superfamily protein with CH (Calponin Homology) domain-containing protein	HWI	.	HW14_I	HWI
TraesCS2A01G304200.2	Neutral/alkaline invertase	HWI	.	HW14_I	HWI
TraesCS1B01G263700LC.1	SCAR homolog 2	HWI	.	HW14_I	HWI
TraesCS7D01G256900LC.1	3-ketoacyl-CoA synthase	HWI	.	HW14_I	HWI
TraesCS1B01G308000.1	Glycine cleavage system H protein	HWI	.	HW15_I	HWI
TraesCS5D01G661700LC.1	Transposon protein, putative, CACTA, En/Spm sub-class	HWI	.	HW14_I	HWI
TraesCS3D01G055900LC.1	30S ribosomal protein S10	HWI	.	HW14_I	HWI
TraesCS3A01G084200LC.1	Disease resistance protein (TIR-NBS-LRR class) family	HWI	.	HW14_I	HWI
TraesCS5B01G525300LC.1	Transposon Ty3-G Gag-Pol polyprotein	HWI	.	HW14_I	HWI
TraesCS5B01G525600LC.1	Transposon Ty3-G Gag-Pol polyprotein	HWI	.	HW14_I	HWI
TraesCS4D01G354700.1	F-box and Leucine Rich Repeat domains containing protein, putative isoform 1	HWI	.	HW14_I	HWI
TraesCS5A01G377000.6	Transporter-related family protein	HWI	.	HW14_I	HWI
TraesCS6A01G166600LC.1	Syntaxin-61	HWI	.	HW14_I	HWI
TraesCS5A01G613700LC.1	Kinesin-like	HWI	.	HW14_I	HWI
TraesCS5B01G351700.1	Serine protease HTRA1	HWI	.	HW14_I	HWI
TraesCS6A01G119700.2	Polyubiquitin	HWI	.	HW14_I	HWI
TraesCS7B01G133400.1	Alpha-glucan water dikinase	HWI	.	HW14_I	HWI
TraesCS3B01G316500.1	Non-specific serine/threonine protein kinase	HT+SPN	.	HT.blup:SPN-14-1	HT:SPN
TraesCS3B01G321300.1	NBS-LRR-like resistance protein	HT+SPN	.	HT.blup:SPN-14-1	HT:SPN
TraesCS3B01G321200.1	Interferon-induced GTP-binding protein Mx2	HT+SPN	.	HT.blup:SPN-14-1	HT:SPN
TraesCS1A01G188800LC.1	KRR1 small subunit processome component	HT	.	HT-14-3	HT
TraesCS1B01G259600.1	Chaperone protein DnaJ	HT	.	HT-14-2	HT
TraesCS1B01G258700.1	Rhomboid family protein	HT	.	HT-14-2	HT
TraesCS1B01G466000LC.1	26S protease regulatory subunit	HT	.	HT-14-2	HT
TraesCS1B01G466400LC.1	Pectate lyase	HT	.	HT-14-2	HT
TraesCS1B01G259700.1	Glycosyltransferase	HT	.	HT-14-2	HT
TraesCS1B01G466500LC.1	Protein FAR1-RELATED SEQUENCE 5	HT	.	HT-14-2	HT
TraesCS2D01G586200.1	Thioredoxin	HT	.	HT-15-1	HT
TraesCS2A01G574600.1	Prenylcysteine oxidase / farnesylcysteine lyase	HT	.	HT-15-1	HT
TraesCS2B01G543400.1	Leucine-rich repeat receptor-like protein kinase family protein	HT	.	HT-14-3	HT
TraesCS5D01G012300.1	Cytochrome P450-like protein	HT	.	HT-14-1	HT
TraesCS2D01G206800LC.1	Aspartate--tRNA ligase	HT	.	HT-14-2	HT
TraesCS2D01G569900.1	S-adenosyl-L-methionine-dependent methyltransferases superfamily protein	HT	.	HT-15-1	HT
TraesCS2D01G594300.1	SART-1 protein	HT	.	HT-15-1	HT
TraesCS2D01G595100.1	RNA pyrophosphohydrolase	HT	.	HT-15-1	HT
TraesCS2D01G595000.1	Receptor-like protein kinase-like protein	HT	.	HT-15-1	HT
TraesCSU01G035800.1	RNA pyrophosphohydrolase	HT	.	HT-15-1	HT
TraesCS2D01G597200.1	CCR4-NOT transcription complex family protein	HT	.	HT-15-1	HT
TraesCS3B01G294200.1	Serine/threonine-protein phosphatase	HT	.	HT-14-2	HT
TraesCS3B01G102800.1	Pyrimidine-specific ribonucleoside hydrolase	HT	.	HT-14-3	HT
TraesCS3B01G289200.1	Proliferating cell nuclear antigen	HT	.	HT-14-2	HT
TraesCS3B01G318000.1	Histone deacetylase	HT	.	HT-14-2	HT
TraesCS3B01G317600.1	NADH:ubiquinone oxidoreductase intermediate-associated protein 30	HT	.	HT-14-2	HT
TraesCS3B01G489700LC.1	Histone-lysine N-methyltransferase	HT	.	HT-14-2	HT
TraesCS5D01G540800.1	Cinnamoyl-CoA reductase 4	HT	.	HT-14-1	HT
TraesCS4A01G377600.1	RING/U-box superfamily protein	HT	.	HT-14-1	HT
TraesCS4A01G377500.2	Ras GTPase-activating protein-binding protein 1	HT	.	HT-14-1	HT
TraesCS4A01G556100LC.1	Phospho-N-acetylmuramoyl-pentapeptide-transferase	HT	.	HT-14-1	HT
TraesCS1D01G445500.1	Paramyosin	HDT+SPN	.	HDT-15-1:SPN-14-1	HDT:SPN
TraesCS1D01G445700.1	DNA damage-binding protein 1	HDT+SPN	.	HDT-15-1:SPN-14-1	HDT:SPN
TraesCS1D01G445800.2	ARM repeat superfamily protein	HDT+SPN	.	HDT-15-1:SPN-14-1	HDT:SPN
TraesCS1D01G446400.1	Translation initiation factor if-2, putative	HDT+SPN	.	HDT-15-1:SPN-14-1	HDT:SPN
TraesCS1D01G446500.2	Elongation factor G	HDT+SPN	.	HDT-15-1:SPN-14-1	HDT:SPN
TraesCS1D01G446600.1	Genome polyprotein	HDT+SPN	.	HDT-15-1:SPN-14-1	HDT:SPN
TraesCS1D01G446300.1	Palmitoyltransferase ZDHHC3	HDT+SPN	.	HDT-15-1:SPN-14-1	HDT:SPN
TraesCS3B01G404800LC.1	3-phosphoshikimate 1-carboxyvinyltransferase	HDT+HT	.	HDT-15-1:HT-14-2	HDT:HT
TraesCS7B01G482300.1	NBS-LRR disease resistance protein	HDT+HT	.	HDT-15-1:HT-14-2	HDT:HT
TraesCSU01G235900LC.1	NAC domain containing protein 86	HDT+HT	.	HDT-15-1:HT-14-2	HDT:HT
TraesCS7B01G807100LC.1	purin 7	HDT+HT	.	HDT-15-1:HT-14-2	HDT:HT
TraesCS1A01G269400.1	Protein NRT1/ PTR FAMILY 5.5	HDT	.	HDT-15-1	HDT
TraesCS3B01G063400.1	Non-specific lipid-transfer protein	HDT	.	HDT-15-1	HDT
TraesCS1D01G436800.1	Protein phosphatase 2C family protein	HDT	.	HDT-15-1	HDT
TraesCS1D01G436900.1	CTP synthase	HDT	.	HDT-15-1	HDT
TraesCS1D01G437700.1	Tryptophan synthase alpha chain	HDT	.	HDT-15-1	HDT
TraesCS1D01G438000.3	Structural maintenance of chromosomes protein	HDT	.	HDT-15-1	HDT
TraesCS1D01G439000.1	dihydroflavonol 4-reductase/flavanone protein	HDT	.	HDT-15-1	HDT
TraesCS1D01G440100.2	E3 ubiquitin-protein ligase MARCH6	HDT	.	HDT-15-1	HDT
TraesCS1D01G442100.1	Metacaspase-1	HDT	.	HDT-15-1	HDT
TraesCS1D01G442400.1	RNA binding protein	HDT	.	HDT-15-1	HDT
TraesCS1D01G442900.1	Cytoplasmic membrane protein	HDT	.	HDT-15-1	HDT
TraesCS1D01G443100.1	Protein kinase family protein	HDT	.	HDT-15-1	HDT
TraesCS1D01G444100.1	Sigma factor sigB regulation protein rsbQ	HDT	.	HDT-15-1	HDT
TraesCS1D01G444900.2	Disease resistance protein RPP13	HDT	.	HDT-15-1	HDT
TraesCS1D01G445200.1	Transcription factor, putative	HDT	.	HDT-15-1	HDT
TraesCS1D01G445300.1	ATP-dependent Clp protease proteolytic subunit	HDT	.	HDT-15-1	HDT
TraesCS1D01G448600.1	Polyribonucleotide nucleotidyltransferase	HDT	.	HDT-15-1	HDT
TraesCS1D01G448700.1	Helicase/SANT-associated, DNA-binding protein, putative	HDT	.	HDT-15-1	HDT
TraesCS1D01G448800.1	WAS/WASL-interacting family protein	HDT	.	HDT-15-1	HDT
TraesCS1D01G449200.3	V-type proton ATPase subunit C	HDT	.	HDT-15-1	HDT
TraesCS1D01G449900.2	Mitochondrial outer membrane porin	HDT	.	HDT-15-1	HDT
TraesCS1D01G450900.1	E3 ubiquitin-protein ligase RNF14	HDT	.	HDT-15-1	HDT
TraesCS1D01G451100.1	Protein kinase	HDT	.	HDT-15-1	HDT
TraesCS1D01G451300.1	ATP-dependent RNA helicase	HDT	.	HDT-15-1	HDT
TraesCS1D01G451900.1	UDP-glucose-4-epimerase	HDT	.	HDT-15-1	HDT
TraesCS1D01G452200.2	Zinc finger protein CONSTANS	HDT	.	HDT-15-1	HDT
TraesCS1D01G452400.1	Pleckstrin-like (PH) domain protein	HDT	.	HDT-15-1	HDT
TraesCS1D01G453700.1	Reticulon-like protein	HDT	.	HDT-15-1	HDT
TraesCS1D01G454400.2	Histone deacetylase-like protein	HDT	.	HDT-15-1	HDT
TraesCS1D01G454600.1	Histone H1	HDT	.	HDT-15-1	HDT
TraesCS1D01G454700.2	Histone H1	HDT	.	HDT-15-1	HDT
TraesCS1D01G584000LC.1	Methylenetetrahydrofolate--tRNA-(uracil-5-)-methyltransferase TrmFO	HDT	.	HDT-15-1	HDT
TraesCS1D01G586900LC.1	Mitochondrial outer membrane porin	HDT	.	HDT-15-1	HDT
TraesCS1D01G587000LC.1	alpha/beta-Hydrolases superfamily protein	HDT	.	HDT-15-1	HDT
TraesCS1D01G593100LC.1	LEUNIG-like protein	HDT	.	HDT-15-1	HDT
TraesCS1D01G593300LC.1	phospholipase D delta	HDT	.	HDT-15-1	HDT
TraesCS3A01G018500LC.1	O-acyltransferase WSD1	HDT	.	HDT-15-1	HDT
TraesCS3A01G019600LC.1	phospholipase-like protein (PEARLI 4) family protein	HDT	.	HDT-15-1	HDT
TraesCS1A01G442700.1	D111/G-patch domain-containing protein	HDT	.	HDT-15-1	HDT
TraesCS1D01G452900.1	RNA-binding protein 40	HDT	.	HDT-15-1	HDT
TraesCS1B01G472800.1	5-methyltetrahydropteroyltriglutamate--homocysteine methyltransferase	HDT	.	HDT-15-1	HDT
TraesCS1B01G476700.1	E3 ubiquitin-protein ligase RNF14	HDT	.	HDT-15-1	HDT
TraesCS1B01G479100.2	Guanine nucleotide-binding protein subunit alpha-like protein	HDT	.	HDT-15-1	HDT
TraesCS1D01G437000.1	Protein N-methyltransferase	HDT	.	HDT-15-1	HDT
TraesCS1D01G439600.1	Lysine-specific demethylase	HDT	.	HDT-15-1	HDT
TraesCS1D01G440500.1	Pathogen-related protein	HDT	.	HDT-15-1	HDT
TraesCS1D01G440600.2	Phosphoglucan phosphatase LSF1	HDT	.	HDT-15-1	HDT
TraesCS1D01G452300.1	Nucleoside diphosphate kinase	HDT	.	HDT-15-1	HDT
TraesCS1D01G586500LC.1	serine carboxypeptidase-like 34	HDT	.	HDT-15-1	HDT
TraesCS1D01G446200.2	ATP-dependent Clp protease ATP-binding subunit ClpX	HDT	.	HDT-15-1	HDT
TraesCS1D01G576500LC.1	2-aminoethanethiol dioxygenase	HDT	.	HDT-15-1	HDT
TraesCS1D01G590400LC.1	helicase in vascular tissue and tapetum	HDT	.	HDT-15-1	HDT
TraesCS1B01G481100.2	Protein kinase family protein	HDT	.	HDT-15-1	HDT
TraesCS1B01G479800.1	Structural maintenance of chromosomes family protein	HDT	.	HDT-15-1	HDT
TraesCS1B01G477500.1	ATP-dependent RNA helicase	HDT	.	HDT-15-1	HDT
TraesCS1D01G569200LC.1	C2 calcium/lipid-binding plant phosphoribosyltransferase family protein	HDT	.	HDT-15-1	HDT
TraesCSU01G205900.1	O-methyltransferase-like protein	HDT	.	HDT-15-1	HDT
TraesCS1D01G419600.1	Disease resistance protein (TIR-NBS-LRR class) family	HDT	.	HDT-15-1	HDT
TraesCS1D01G567400LC.1	Transposon protein, putative, CACTA, En/Spm sub-class	HDT	.	HDT-15-1	HDT
TraesCS1D01G440900.1	RNA polymerase sigma factor	HDT	.	HDT-15-1	HDT
TraesCS1D01G450500.1	STE20-like serine/threonine-protein kinase	HDT	.	HDT-15-1	HDT
TraesCSU01G204600.1	STE20-like serine/threonine-protein kinase	HDT	.	HDT-15-1	HDT
TraesCS7B01G742200LC.1	Holliday junction ATP-dependent DNA helicase RuvB	HDT	.	HDT-15-1	HDT
TraesCS1D01G567200LC.1	Cell division protein ZapB	HDT	.	HDT-15-1	HDT
TraesCS2B01G030700.2	E3 ubiquitin ligase BIG BROTHER-related protein	HDT	.	HDT-15-1	HDT
TraesCS2B01G531200.2	nuclear pore complex protein	HDT	.	HDT-15-1	HDT
TraesCS2B01G789100LC.2	Ankyrin repeat protein-like	HDT	.	HDT-15-1	HDT
TraesCS3A01G289700.2	WRKY transcription factor	HDT	.	HDT-15-1	HDT
TraesCS3A01G289700.1	WRKY transcription factor	HDT	.	HDT-15-1	HDT
TraesCS3A01G418300LC.1	Polynucleotidyl transferase, ribonuclease H-like superfamily protein	HDT	.	HDT-15-1	HDT
TraesCS3B01G133800LC.1	Transposon protein, putative, CACTA, En/Spm sub-class	HDT	.	HDT-15-1	HDT
TraesCS3B01G192700LC.1	Protein FAR1-RELATED SEQUENCE 5	HDT	.	HDT-15-1	HDT
TraesCS3B01G142900.1	Protein FAR1-RELATED SEQUENCE 3	HDT	.	HDT-15-1	HDT
TraesCS3B01G293300LC.1	Nucleotidylyl transferase superfamily protein	HDT	.	HDT-15-1	HDT
TraesCS3B01G442000.1	Membrane-associated 30 kDa protein, chloroplastic	HDT	.	HDT-14-1:HDT-15-1:HDT.blup	HDT
TraesCS3B01G670000LC.1	Ferrochelatase	HDT	.	HDT-15-1:HDT.blup	HDT
TraesCS3B01G464700.1	Transcription and mRNA export factor SUS1	HDT	.	HDT-15-1	HDT
TraesCS3B01G674100LC.1	F-actin-capping protein subunit beta	HDT	.	HDT-15-1	HDT
TraesCS3D01G537300.2	Very-long-chain (3R)-3-hydroxyacyl-CoA dehydratase	HDT	.	HDT-15-1	HDT
TraesCS3D01G536200.1	Plant-specific domain TIGR01615 family protein	HDT	.	HDT-15-1	HDT
TraesCS4B01G028000.1	Integral membrane HPP family protein	HDT	.	HDT-15-1	HDT
TraesCS7B01G481800.1	Chloroplastic group IIA intron splicing facilitator CRS1, chloroplastic	HDT	.	HDT-15-1	HDT
TraesCS7B01G804300LC.1	NAC domain-containing protein, putative	HDT	.	HDT-15-1	HDT
TraesCS7B01G804600LC.1	DEAD box RNA helicase 1	HDT	.	HDT-15-1	HDT
TraesCS2D01G581300.1	RNA-binding region RNP-1	GWLR+HT	.	GWLR-16-1:GWLR.blup:HT-15-1	GWLR:HT
TraesCS1B01G174000.1	Double stranded RNA binding protein 3	GWLR	.	GWLR-16-1	GWLR
TraesCSU01G071300.1	U3-agatoxin-Ao1e	GWLR	.	GWLR-16-1:GWLR.blup	GWLR
TraesCS2D01G588300.1	CsAtPR5	GWLR	.	GWLR-16-1:GWLR.blup	GWLR
TraesCS2D01G583000.1	Peroxidase	GWLR	.	GWLR.blup	GWLR
TraesCS2D01G576600.1	receptor kinase 1	GWLR	.	GWLR-16-1:GWLR.blup	GWLR
TraesCS2D01G707500LC.1	C2 calcium/lipid-binding and GRAM domain protein	GWLR	.	GWLR-16-1:GWLR.blup	GWLR
TraesCS2D01G578900.1	Zinc finger protein ZPR1	GWLR	.	GWLR-16-1:GWLR.blup	GWLR
TraesCS2D01G587800.1	CsAtPR5	GWLR	.	GWLR-16-1	GWLR
TraesCS2D01G588100.1	F-box family protein	GWLR	.	GWLR-16-1:GWLR.blup	GWLR
TraesCS2D01G587700.1	60S ribosomal protein L28	GWLR	.	GWLR-16-1:GWLR.blup	GWLR
TraesCS2D01G717700LC.1	Peroxidase	GWLR	.	GWLR-17-1:GWLR.blup	GWLR
TraesCS2D01G579000.1	2-oxoglutarate (2OG) and Fe(II)-dependent oxygenase-like protein	GWLR	.	GWLR-16-1:GWLR.blup	GWLR
TraesCS2D01G588600.1	Kinase family protein	GWLR	.	GWLR-16-1:GWLR.blup	GWLR
TraesCS2D01G583100.1	Peroxidase	GWLR	.	GWLR.blup	GWLR
TraesCS2D01G587900.1	rRNA N-glycosidase	GWLR	.	GWLR-16-1:GWLR.blup	GWLR
TraesCS2D01G587500.1	lectin protein kinase family protein	GWLR	.	GWLR-16-1:GWLR.blup	GWLR
TraesCS2D01G588800.1	CsAtPR5	GWLR	.	GWLR-16-1	GWLR
TraesCS2D01G738000LC.1	TRAF-like superfamily protein	GWLR	.	GWLR-16-1:GWLR.blup	GWLR
TraesCS1D01G126100.1	Phosphoribosylaminoimidazole-succinocarboxamide synthase	GW+HWS	.	GW.blup:HW14_S	GW:HWS
TraesCS1D01G025200LC.1	Cyclin-D3-1	GW	.	GW.blup	GW
TraesCS1D01G114400.1	DNA-directed RNA polymerase	GW	.	GW.blup	GW
TraesCS3D01G430100LC.1	Cyclin-D3-1	GW	.	GW.blup	GW
TraesCS1D01G099200.1	Proline synthase co-transcribed bacterial	GW	.	GW.blup	GW
TraesCS1D01G104100.1	cDNA clone:J013058P10, full insert sequence	GW	.	GW.blup	GW
TraesCS3A01G292200.1	F-box protein SKIP8	GW	.	GW-16-1:GW.blup	GW
TraesCS4B01G120200LC.1	glutamate receptor 3.5	GW	.	GW-16-1	GW
TraesCS4B01G115800LC.1	receptor kinase 1	GW	.	GW-16-1	GW
TraesCS5B01G451300.1	Cactin	GW	.	GW-16-1	GW
TraesCS2A01G118800.1	Nucleolar protein	GL+SPC	.	GL.blup:SPC-14-1:SPC.blup	GL:SPC
TraesCS3D01G023400LC.1	RNA polymerase II degradation factor-like protein (DUF1296)	GL+SPC	.	GL.blup:SPC-14-1	GL:SPC
TraesCS4D01G260500LC.1	Protein FAR1-RELATED SEQUENCE 5	GL+SPC	.	GL.blup:SPC.blup	GL:SPC
TraesCSU01G065000.1	Flavin-containing monooxygenase	GL+SPC	.	GL.blup:SPC.blup	GL:SPC
TraesCSU01G100600LC.1	receptor kinase 1	GL+SPC	.	GL.blup:SPC.blup	GL:SPC
TraesCS6B01G175100.2	WRKY transcription factor	GL+SPC	.	GL.blup:SPC.blup	GL:SPC
TraesCS2D01G457200LC.1	Ulp1 protease family, C-terminal catalytic domain containing protein	GL+HWI+SPC	.	GL.blup:HW15_I:SPC-14-1	GL:HWI:SPC
TraesCS3B01G561500.1	Protein kinase family protein, putative, expressed	GL+HWI	.	GL-16-1:GL.blup:HW15_I	GL:HWI
TraesCS6B01G247700LC.1	Kinase family protein	GL+HWI	.	GL-16-1:GL.blup:HW15_I	GL:HWI
TraesCS5D01G300000.1	Cilia-and flagella-associated protein 20	GL+HWI	.	GL.blup:HW15_I	GL:HWI
TraesCS6D01G303200LC.2	Replication protein A 70 kDa DNA-binding subunit A	GL+HWI	.	GL-16-1:HW14_I	GL:HWI
TraesCS7A01G003900.1	Acyl-coenzyme A oxidase	GL+HDT	.	GL-16-1:HDT.blup	GL:HDT
TraesCS2B01G470400.1	Low-density receptor-like protein	GL+GWLR	.	GL.blup:GWLR.blup	GL:GWLR
TraesCS2D01G579900.1	PLAC8 family protein	GL+GWLR	.	GL-17-1:GWLR-17-1:GWLR.blup	GL:GWLR
TraesCS7B01G538300LC.1	S-adenosyl-L-methionine-dependent methyltransferases superfamily protein	GL	.	GL-16-1	GL
TraesCS1B01G144300.1	50S ribosomal protein L5	GL	.	GL-16-1	GL
TraesCS1A01G461000LC.1	Voltage-dependent R-type calcium channel subunit alpha-1E	GL	.	GL.blup	GL
TraesCS2A01G555600LC.1	Voltage-dependent R-type calcium channel subunit alpha-1E	GL	.	GL.blup	GL
TraesCS2B01G019900LC.1	Histone-lysine N-methyltransferase, H3 lysine-9 specific SUVH7	GL	.	GL.blup	GL
TraesCS5A01G719000LC.1	homeodomain GLABROUS 2	GL	.	GL.blup	GL
TraesCS6B01G409500.1	Ubiquitin-like-specific protease ESD4	GL	.	GL.blup	GL
TraesCS2A01G345900LC.1	N-(5'-phosphoribosyl)anthranilate isomerase	GL	.	GL.blup	GL
TraesCS1B01G186800.1	RP/EB family microtubule-associated protein	GL	.	GL-16-1	GL
TraesCS1B01G280800.1	Transmembrane protein 18	GL	.	GL-16-1	GL
TraesCS1B01G280700.1	Coiled-coil domain-containing protein 47	GL	.	GL-16-1	GL
TraesCS2A01G213900.2	Eukaryotic translation initiation factor-related family protein	GL	.	GL.blup	GL
TraesCS2B01G472600.1	Chaperone protein DNAj, putative	GL	.	GL-16-1:GL.blup	GL
TraesCS2B01G715900LC.1	Glycosyltransferase	GL	.	GL-17-2	GL
TraesCS2B01G476000.1	senescence-associated family protein (DUF581)	GL	.	GL-17-2	GL
TraesCS2B01G712300LC.1	Octicosapeptide/Phox/Bem1p (PB1) domain-containing protein / tetratricopeptide repeat (TPR)-containing protein	GL	.	GL-16-1	GL
TraesCS3A01G152300.1	Ras-like protein	GL	.	GL-16-1	GL
TraesCS6B01G529200LC.1	Transposase	GL	.	GL-16-1	GL
TraesCS3A01G639800LC.1	Transposon protein, putative, Mariner sub-class	GL	.	GL-16-1	GL
TraesCS7D01G282700.2	Conserved oligomeric Golgi complex subunit 3	GL	.	GL-16-1	GL
TraesCS3B01G829800LC.1	calmodulin-binding family protein	GL	.	GL-16-1	GL
TraesCS3B01G086900.1	Serine/threonine-protein kinase	GL	.	GL-16-1	GL
TraesCS4D01G460800LC.1	Hemicentin-1	GL	.	GL-16-1	GL
TraesCS3B01G325800LC.1	Retrovirus-related Pol polyprotein from transposon TNT 1-94	GL	.	GL.blup	GL
TraesCS3B01G408900LC.1	Retrotransposon protein, putative, unclassified	GL	.	GL.blup	GL
TraesCSU01G364800LC.1	Retrovirus-related Pol polyprotein from transposon TNT 1-94	GL	.	GL.blup	GL
TraesCS4B01G583300LC.1	Apoptogenic protein 1, mitochondrial	GL	.	GL-17-2:GL.blup	GL
TraesCS4B01G583400LC.1	Enhancer of polycomb-like transcription factor protein	GL	.	GL-17-2:GL.blup	GL
TraesCS5B01G280500.1	F-box protein	GL	.	GL-17-2	GL
TraesCS5B01G344600LC.1	Retrovirus-related Pol polyprotein from transposon TNT 1-94	GL	.	GL.blup	GL
TraesCS6B01G284000.1	Cytochrome b5	GL	.	GL-17-1	GL
TraesCS6D01G230000LC.1	NudC domain-containing protein 3	GL	.	GL.blup	GL
TraesCS6D01G229800LC.1	4-hydroxy-3-methylbut-2-enyl diphosphate reductase	GL	.	GL.blup	GL
TraesCS6D01G303100LC.1	DNA replication and repair protein RecF	GL	.	GL-16-1	GL
TraesCSU01G269200LC.1	Protein kinase family protein	GL	.	GL-16-1	GL
TraesCSU01G269100LC.1	wall-associated receptor kinase-like protein	GL	.	GL-16-1	GL
TraesCSU01G296800LC.1	Protein kinase family protein	GL	.	GL-16-1	GL
TraesCSU01G296900LC.1	K(+) efflux antiporter 1, chloroplastic	GL	.	GL-16-1	GL
TraesCSU01G297000LC.1	Serine/threonine-protein kinase PBS1	GL	.	GL-16-1	GL
TraesCS5D01G015000.1	SacI-like domain protein/WW domain protein	GJE	.	GJE-13-1	GJE
TraesCS5B01G007800.1	SacI-like domain protein/WW domain protein	GJE	.	GJE-13-1	GJE
TraesCS5B01G008100.1	Elongation of fatty acids protein 3-like	GJE	.	GJE-13-1	GJE
TraesCS2D01G461500.2	Gamma-soluble NSF attachment protein	GIE	.	GIE-13-1	GIE
TraesCS2B01G483200.1	Gamma-soluble NSF attachment protein	GIE	.	GIE-13-1	GIE
TraesCS2B01G481700.1	GPI mannosyltransferase 2	GIE	.	GIE-13-1	GIE
TraesCS2B01G725300LC.1	P-loop containing nucleoside triphosphate hydrolases superfamily protein	GIE	.	GIE-13-1	GIE
TraesCS2B01G483000.1	BLT14.1 protein	GIE	.	GIE-13-1	GIE
TraesCS4B01G504300LC.1	RNA-directed DNA polymerase (Reverse transcriptase)	GIE	.	GIE-13-1	GIE
TraesCS2D01G567500.1	NBS-LRR disease resistance protein	GIE	.	GIE-13-1	GIE
TraesCS2D01G698100LC.1	Anthranilate synthase component 1	GIE	.	GIE-13-1	GIE
TraesCS5A01G189000.1	MND1-interacting protein 1	GFPI	.	GFP14_I	GFPI
TraesCS2A01G464100LC.1	Engulfment and cell motility protein 3	GAR+TGW	.	GAR-16-1:TGW-16-1	GAR:TGW
TraesCS7A01G277000LC.1	RPM1-interacting protein 4	GAR+TGW	.	GAR-16-1:TGW-16-1	GAR:TGW
TraesCS7B01G491100.2	Disease resistance protein (TIR-NBS-LRR class) family	GAR+TGW	.	GAR-17-1:TGW-17-1	GAR:TGW
TraesCS1A01G190800.2	Fatty acid oxidation complex subunit alpha	GAR+GW+TGW	.	GAR-16-1:GW-16-1:TGW-16-1	GAR:GW:TGW
TraesCS2A01G325000.1	Pentatricopeptide repeat-containing protein	GAR+GW+TGW	.	GAR-16-1:GW-16-1:TGW-16-1	GAR:GW:TGW
TraesCS2A01G329900.1	F-box family protein	GAR+GW+TGW	.	GAR-16-1:GW-16-1:TGW-16-1	GAR:GW:TGW
TraesCS2A01G474900LC.1	Albino or Glassy Yellow 1	GAR+GW+TGW	.	GAR-16-1:GW-16-1:TGW-16-1	GAR:GW:TGW
TraesCS2D01G436100LC.1	Agenet and bromo-adjacent homology (BAH) domain-containing protein	GAR+GW+TGW	.	GAR-16-1:GW-16-1:TGW-16-1	GAR:GW:TGW
TraesCS7A01G651500LC.1	AAA-type ATPase family protein	GAR+GW+TGW	.	GAR-16-1:GW-16-1:TGW-16-1	GAR:GW:TGW
TraesCS7A01G651600LC.1	C2H2-like zinc finger protein, putative	GAR+GW+TGW	.	GAR-16-1:GW-16-1:TGW-16-1	GAR:GW:TGW
TraesCS2A01G336300.1	General negative regulator of transcription subunit 4	GAR+GW+TGW	.	GAR-16-1:GW-16-1:TGW-16-1	GAR:GW:TGW
TraesCS2A01G335700.2	UBX domain-containing protein, putative	GAR+GW+TGW	.	GAR-16-1:GW-16-1:TGW-16-1	GAR:GW:TGW
TraesCS7A01G384300.1	U-box domain-containing protein kinase family protein	GAR+GW	.	GAR.blup:GW.blup	GAR:GW
TraesCS2A01G479500LC.1	peroxisomal ABC transporter 1	GAR+GW	.	GAR-16-1:GW-16-1	GAR:GW
TraesCS2D01G160800.1	50S ribosomal protein L18	GAR+GL+TGW	.	GAR-16-1:GL-16-1:TGW-16-1	GAR:GL:TGW
TraesCS2A01G318000.1	Dihydrofolate reductase	GAR+GL+TGW	.	GAR-16-1:GL-16-1:TGW-16-1	GAR:GL:TGW
TraesCS3B01G048500LC.1	Small multi-drug export protein	GAR+GL+TGW	.	GAR-16-1:GL-16-1:TGW-16-1	GAR:GL:TGW
TraesCS2B01G818500LC.1	BRI1 suppressor 1 (BSU1)-like 3	GAR+GL+TGW	.	GAR.blup:GL.blup:TGW.blup	GAR:GL:TGW
TraesCS2B01G555200.2	Protein kinase	GAR+GL+TGW	.	GAR.blup:GL.blup:TGW.blup	GAR:GL:TGW
TraesCS2B01G555400.3	Lipoxygenase	GAR+GL+TGW	.	GAR.blup:GL.blup:TGW.blup	GAR:GL:TGW
TraesCS2B01G549000.1	Transcription-repair-coupling factor	GAR+GL+HT+TGW	.	GAR-17-1:GAR.blup:GL-17-2:GL.blup:HT-14-3:HT.blup:TGW.blup	GAR:GL:HT:TGW
TraesCS2A01G492900LC.1	Zinc finger, C3HC4 type (RING finger) family protein	GAR+GL+GW+TGW	.	GAR-16-1:GAR.blup:GL-16-1:GL.blup:GW-16-1:TGW-16-1	GAR:GL:GW:TGW
TraesCS2A01G344700.1	FBD-associated F-box protein	GAR+GL+GW+TGW	.	GAR-16-1:GAR.blup:GL-16-1:GL.blup:GW-16-1:TGW-16-1	GAR:GL:GW:TGW
TraesCS2A01G527400.1	NBS-LRR disease resistance protein-like protein	GAR+GL+GW+HT+TGW	.	GAR-17-1:GAR-17-2:GAR.blup:GL-17-1:GL-17-2:GL.blup:GW.blup:HT-14-2:HT-14-3:HT.blup:TGW.blup	GAR:GL:GW:HT:TGW
TraesCS2A01G174200LC.1	Fasciclin-like arabinogalactan protein	GAR+GL+GW+HT+TGW	.	GAR-17-1:GAR-17-2:GAR.blup:GL-17-1:GL-17-2:GL.blup:GW.blup:HT-14-2:HT-14-3:HT.blup:TGW.blup	GAR:GL:GW:HT:TGW
TraesCS2B01G549400.1	3-oxoacyl-[acyl-carrier-protein] synthase 3	GAR+GL+GW+HT+TGW	.	GAR-17-1:GAR.blup:GL-17-1:GL-17-2:GL.blup:GW.blup:HT-14-2:HT-14-3:HT.blup:TGW.blup	GAR:GL:GW:HT:TGW
TraesCS2B01G550000.1	Cullin family protein	GAR+GL+GW+HT+TGW	.	GAR-17-1:GAR.blup:GL-17-1:GL-17-2:GL.blup:GW.blup:HT-14-2:HT-14-3:HT.blup:TGW.blup	GAR:GL:GW:HT:TGW
TraesCS2B01G554900.1	Anthocyanin 5-aromatic acyltransferase	GAR+GL+GW+HT+TGW	.	GAR-17-1:GAR.blup:GL-17-1:GL-17-2:GL.blup:GW.blup:HT-14-2:HT-14-3:HT.blup:TGW.blup	GAR:GL:GW:HT:TGW
TraesCS2B01G557000.2	MICOS complex subunit MIC60	GAR+GL+GW+HT+TGW	.	GAR-17-1:GAR-17-2:GAR.blup:GL-17-1:GL-17-2:GL.blup:GW.blup:HT-14-2:HT-14-3:HT.blup:TGW.blup	GAR:GL:GW:HT:TGW
TraesCS2B01G558000.1	Cystathionine beta-lyase family protein	GAR+GL+GW+HT+TGW	.	GAR-17-1:GAR.blup:GL-17-1:GL-17-2:GL.blup:GW.blup:HT-14-2:HT-14-3:HT.blup:TGW.blup	GAR:GL:GW:HT:TGW
TraesCS2B01G558100.1	Disease resistance protein (NBS-LRR class) family	GAR+GL+GW+HT+TGW	.	GAR-17-1:GAR.blup:GL-17-1:GL-17-2:GL.blup:GW.blup:HT-14-2:HT-14-3:HT.blup:TGW.blup	GAR:GL:GW:HT:TGW
TraesCS2B01G559200.1	Small nuclear ribonucleoprotein family protein	GAR+GL+GW+HT+TGW	.	GAR-17-1:GAR.blup:GL-17-2:GL.blup:GW.blup:HT-14-2:HT-14-3:HT.blup:TGW.blup	GAR:GL:GW:HT:TGW
TraesCS2B01G559300.1	N-alpha-acetyltransferase	GAR+GL+GW+HT+TGW	.	GAR-17-1:GAR.blup:GL-17-1:GL-17-2:GL.blup:GW.blup:HT-14-2:HT-14-3:HT.blup:TGW.blup	GAR:GL:GW:HT:TGW
TraesCS2B01G560200.1	Histidine--tRNA ligase	GAR+GL+GW+HT+TGW	.	GAR-17-1:GAR-17-2:GAR.blup:GL-17-1:GL-17-2:GL.blup:GW.blup:HT-14-2:HT-14-3:HT.blup:TGW.blup	GAR:GL:GW:HT:TGW
TraesCS2B01G562300.1	Diacylglycerol kinase	GAR+GL+GW+HT+TGW	.	GAR-17-1:GAR-17-2:GAR.blup:GL-17-1:GL-17-2:GL.blup:GW.blup:HT-14-2:HT-14-3:HT.blup:TGW.blup	GAR:GL:GW:HT:TGW
TraesCS2D01G530200.1	Disease resistance protein (NBS-LRR class) family	GAR+GL+GW+HT+TGW	.	GAR-17-1:GAR-17-2:GAR.blup:GL-17-1:GL-17-2:GL.blup:GW.blup:HT-14-2:HT-14-3:HT.blup:TGW.blup	GAR:GL:GW:HT:TGW
TraesCS5D01G057900LC.1	MALE GAMETOPHYTE DEFECTIVE 2	GAR+GL+GW+HT+TGW	.	GAR-17-1:GAR-17-2:GAR.blup:GL-17-1:GL-17-2:GL.blup:GW.blup:HT-14-2:HT-14-3:HT.blup:TGW.blup	GAR:GL:GW:HT:TGW
TraesCSU01G016900LC.1	Cystathionine beta-lyase family protein	GAR+GL+GW+HT+TGW	.	GAR-17-1:GAR.blup:GL-17-1:GL-17-2:GL.blup:GW.blup:HT-14-2:HT-14-3:HT.blup:TGW.blup	GAR:GL:GW:HT:TGW
TraesCS2B01G549200.1	PP2A regulatory subunit TAP46	GAR+GL+GW+HT+TGW	.	GAR-17-1:GAR.blup:GL-17-2:GL.blup:GW.blup:HT-14-3:HT.blup:TGW.blup	GAR:GL:GW:HT:TGW
TraesCS2B01G549500.1	Glutamyl-tRNA(Gln) amidotransferase subunit A	GAR+GL+GW+HT+TGW	.	GAR-17-1:GAR.blup:GL-17-2:GL.blup:GW.blup:HT-14-2:HT-14-3:HT.blup:TGW.blup	GAR:GL:GW:HT:TGW
TraesCS2B01G550200.1	Major allergen Bet v 1	GAR+GL+GW+HT+TGW	.	GAR-17-1:GAR.blup:GL-17-2:GL.blup:GW.blup:HT-14-2:HT-14-3:HT.blup:TGW.blup	GAR:GL:GW:HT:TGW
TraesCS2B01G555300.1	cytochrome P450, family 702, subfamily A, polypeptide 6	GAR+GL+GW+HT+TGW	.	GAR-17-1:GAR.blup:GL-17-1:GL-17-2:GL.blup:GW.blup:HT-14-2:HT-14-3:HT.blup:TGW.blup	GAR:GL:GW:HT:TGW
TraesCS1A01G319900LC.1	Cyclin	GAR+GL	.	GAR-16-1:GL-16-1	GAR:GL
TraesCS1B01G172200LC.1	60S ribosomal protein L13	GAR+GL	.	GAR-16-1:GL-16-1:GL.blup	GAR:GL
TraesCS2B01G549600.1	V-type ATP synthase subunit D	GAR+GL	.	GAR.blup:GL.blup	GAR:GL
TraesCS2A01G524100.1	transcriptional factor B3 family protein	GAR+GL	.	GAR.blup:GL.blup	GAR:GL
TraesCS3B01G171800LC.1	WD40 repeat-like protein	GAR+GL	.	GAR-16-1:GL-16-1	GAR:GL
TraesCS2B01G555100.1	Anthocyanin 5-aromatic acyltransferase	GAR+GL	.	GAR.blup:GL.blup	GAR:GL
TraesCS2B01G555400.2	Lipoxygenase	GAR+GL	.	GAR.blup:GL.blup	GAR:GL
TraesCS2B01G832400LC.1	At4g21445p-like protein	GAR+GL	.	GAR.blup:GL.blup	GAR:GL
TraesCS3D01G041500.1	Calcium binding family protein	GAR+GL	.	GAR-16-1:GL-16-1	GAR:GL
TraesCS6A01G008400LC.1	Retrovirus-related Pol polyprotein from transposon TNT 1-94	GAR+GL	.	GAR.blup:GL-16-1:GL-17-1:GL.blup	GAR:GL
TraesCS4B01G372300.1	Nucellin-like aspartic protease	GAR+GL	.	GAR.blup:GL-17-2:GL.blup	GAR:GL
TraesCS5A01G277800.1	Ta11-like non-LTR retrotransposon	GAR+GL	.	GAR.blup:GL.blup	GAR:GL
TraesCS6B01G509300LC.1	Retrovirus-related Pol polyprotein from transposon TNT 1-94	GAR+GL	.	GAR.blup:GL-16-1:GL.blup	GAR:GL
TraesCS6D01G246700LC.1	zinc finger (C3HC4-type RING finger) family protein	GAR+GL	.	GAR.blup:GL.blup	GAR:GL
TraesCS5B01G007900.1	rRNA adenine N(6)-methyltransferase	GAR+GJE	.	GAR-13-1:GJE-13-1	GAR:GJE
TraesCS7A01G801000LC.1	NBS-LRR-like resistance protein	GAR+GJE	.	GAR-13-1:GJE-13-1	GAR:GJE
TraesCS3B01G423000.1	Zinc finger CCCH domain-containing protein 16	GAR	.	GAR-13-1	GAR
TraesCS5D01G172300.1	Protein FRIGIDA	GAR	.	GAR-13-1	GAR
TraesCS6D01G386800.1	Pathogenesis-related protein PR-4	GAR	.	GAR-16-1	GAR
TraesCS7A01G224400.1	Cytochrome P450 family protein, expressed	GAR	.	GAR-16-1	GAR
TraesCS1B01G072600LC.1	Cysteine/Histidine-rich C1 domain family protein	GAR	.	GAR-16-1	GAR
TraesCS2A01G457000LC.1	DNA-directed RNA polymerase subunit beta	GAR	.	GAR-16-1	GAR
TraesCS2A01G339800.1	Zinc finger family protein	GAR	.	GAR-16-1	GAR
TraesCS2A01G457000LC.2	DNA-directed RNA polymerase subunit beta	GAR	.	GAR-16-1	GAR
TraesCS7B01G152100LC.1	Ribosomal protein S18-like	GAR	.	GAR-16-1	GAR
TraesCS2A01G465900LC.2	DNA helicase	GAR	.	GAR-16-1	GAR
TraesCS2A01G465900LC.1	DNA helicase	GAR	.	GAR-16-1	GAR
TraesCS2A01G466000LC.1	Ubiquitin carboxyl-terminal hydrolase MINDY-1	GAR	.	GAR-16-1	GAR
TraesCS7A01G562900.1	Disease resistance protein RPM1	GAR	.	GAR-13-1	GAR
TraesCS6B01G389700.1	Replication protein A 32 kDa subunit-like protein	GAR	.	GAR-16-1	GAR
TraesCS7A01G216300.1	Embryogenesis transmembrane protein	GAR	.	GAR-16-1	GAR
TraesCS7A01G287900LC.1	ATP synthase subunit alpha	GAR	.	GAR-16-1	GAR
TraesCS4A01G278500LC.1	trimethylguanosine synthase (DUF707)	AWN+HWS	.	AWN.blup:HW14_S	AWN:HWS
TraesCS2D01G582200.1	ATP synthase subunit alpha, chloroplastic	AWN+HT	.	AWN-14-3:HT-15-1	AWN:HT
TraesCS6A01G102600LC.1	DNA-binding protein with MIZ/SP-RING zinc finger, PHD-finger and SAP domain-containing protein	AWN+HT	.	AWN-14-3:AWN-15-1:HT-14-2	AWN:HT
TraesCS3B01G453500.1	AT1G65230-like protein	AWN+HDT	.	AWN-14-1:AWN-15-1:HDT-15-1	AWN:HDT
TraesCS3A01G183800LC.1	Translation initiation factor IF-2	AWN	.	AWN-14-2:AWN-14-3:AWN-15-1	AWN
TraesCS4A01G078700.2	MADS box transcription factor	AWN	.	AWN-14-2:AWN-14-3:AWN-15-1	AWN
TraesCS1D01G362100.1	50S ribosomal protein L18	AWN	.	AWN-14-3	AWN
TraesCS1A01G357700.1	Bifunctional inhibitor/lipid-transfer protein/seed storage 2S albumin superfamily protein	AWN	.	AWN-14-3	AWN
TraesCS1D01G362300.1	Grain softness protein	AWN	.	AWN-14-3	AWN
TraesCS1D01G362400.1	Grain softness protein	AWN	.	AWN-14-3	AWN
TraesCS1B01G140800LC.2	Dihydroflavonol 4-reductase	AWN	.	AWN-14-1:AWN-14-3	AWN
TraesCS4B01G265700.1	26S proteasome regulatory subunit	AWN	.	AWN-14-1:AWN-14-2:AWN-14-3:AWN-15-1	AWN
TraesCS1B01G245400LC.1	histone H2A 8	AWN	.	AWN-14-1:AWN-14-2:AWN-14-3:AWN-15-1	AWN
TraesCS4B01G266000.1	Protein FRIGIDA	AWN	.	AWN-14-1:AWN-14-2:AWN-14-3:AWN-15-1	AWN
TraesCS4B01G266300.2	Mediator of RNA polymerase II transcription subunit 28	AWN	.	AWN-14-1:AWN-14-2:AWN-14-3:AWN-15-1	AWN
TraesCS4B01G267500.1	NADH dehydrogenase [ubiquinone] 1 alpha subcomplex subunit 13	AWN	.	AWN-14-1:AWN-14-2:AWN-14-3:AWN-15-1	AWN
TraesCS4B01G275400.1	Histone H2B	AWN	.	AWN-14-1:AWN-14-2:AWN-14-3:AWN-15-1	AWN
TraesCS4B01G276400.1	DUF1677 family protein	AWN	.	AWN-14-1:AWN-14-2:AWN-14-3:AWN-15-1	AWN
TraesCS4B01G260600.1	40S ribosomal protein S3a	AWN	.	AWN-14-1:AWN-14-2:AWN-14-3:AWN-15-1	AWN
TraesCS1B01G409300.2	Photosynthetic NDH subcomplex B 3	AWN	.	AWN-14-1:AWN-14-2:AWN-14-3:AWN-15-1	AWN
TraesCS1B01G411400.1	F-box family protein	AWN	.	AWN-14-1:AWN-14-2:AWN-14-3:AWN-15-1	AWN
TraesCS1B01G415200.1	ARM repeat superfamily protein	AWN	.	AWN-14-1:AWN-14-2:AWN-14-3	AWN
TraesCS1B01G442700.1	F-box family protein	AWN	.	AWN-14-1	AWN
TraesCS1B01G441700.1	transmembrane protein	AWN	.	AWN-14-1:AWN-14-3:AWN-15-1	AWN
TraesCS1B01G740100LC.1	Cysteine proteinase inhibitor	AWN	.	AWN-14-1	AWN
TraesCS2A01G178100LC.1	Exodeoxyribonuclease 7 large subunit	AWN	.	AWN-15-1	AWN
TraesCS2A01G178000LC.1	ERCC4 domain-containing protein EP364R	AWN	.	AWN-15-1	AWN
TraesCS2A01G254100LC.1	Actin-related protein 2/3 complex subunit 5	AWN	.	AWN-15-1	AWN
TraesCS4B01G264300.1	RNA cytidine acetyltransferase	AWN	.	AWN-14-1:AWN-14-2:AWN-14-3:AWN-15-1	AWN
TraesCS2A01G237500.1	Ankyrin repeat-containing protein	AWN	.	AWN-14-1:AWN-14-3:AWN-15-1	AWN
TraesCS2A01G257800.1	Glutamyl-tRNA(Gln) amidotransferase subunit B, mitochondrial	AWN	.	AWN-15-1	AWN
TraesCS2A01G257600.1	Glutamyl-tRNA(Gln) amidotransferase subunit B, mitochondrial	AWN	.	AWN-15-1	AWN
TraesCSU01G180500.1	Glutamyl-tRNA(Gln) amidotransferase subunit B, mitochondrial	AWN	.	AWN-15-1	AWN
TraesCS2A01G268600.2	flocculation protein	AWN	.	AWN-15-1	AWN
TraesCS2A01G268600.1	flocculation protein	AWN	.	AWN-15-1	AWN
TraesCS2A01G550800.1	Peroxisome biogenesis protein 22	AWN	.	AWN-15-1	AWN
TraesCS4B01G278200.2	Deoxyuridine 5'-triphosphate nucleotidohydrolase	AWN	.	AWN-14-1	AWN
TraesCS3B01G213800LC.1	Reticuline oxidase	AWN	.	AWN-14-3:AWN-15-1	AWN
TraesCS4B01G107500LC.1	Nuclear pore complex protein	AWN	.	AWN-14-3:AWN-15-1	AWN
TraesCS2D01G566500.1	Dolichyl-diphosphooligosaccharide--protein glycosyltransferase subunit 1	AWN	.	AWN-14-2	AWN
TraesCS2D01G566400.1	Histone-lysine N-methyltransferase	AWN	.	AWN-14-2	AWN
TraesCS2D01G567100.1	Ras family protein	AWN	.	AWN-14-2	AWN
TraesCS2D01G570300.1	RING/FYVE/PHD zinc finger superfamily protein	AWN	.	AWN-15-1	AWN
TraesCS2D01G571700.1	C2 calcium/lipid-binding and GRAM domain protein	AWN	.	AWN-14-3	AWN
TraesCS2D01G587100.1	Inorganic pyrophosphatase	AWN	.	AWN-15-1	AWN
TraesCS2D01G586100.1	30S ribosomal protein S11	AWN	.	AWN-15-1	AWN
TraesCS2D01G584900.1	Tubby-like F-box protein	AWN	.	AWN-15-1	AWN
TraesCS3A01G008000.1	Disease resistance protein (NBS-LRR class) family	AWN	.	AWN-14-1	AWN
TraesCS3A01G022600.2	Glutamate decarboxylase	AWN	.	AWN-14-3	AWN
TraesCS3A01G024300.1	PAP fibrillin domain containing protein,expressed	AWN	.	AWN-14-3	AWN
TraesCS3A01G025700.1	Protein-lysine N-methyltransferase	AWN	.	AWN-14-3	AWN
TraesCS3B01G094400.1	Ubiquitin family protein	AWN	.	AWN-15-1	AWN
TraesCS3B01G094500.1	F-box protein PP2	AWN	.	AWN-15-1	AWN
TraesCS3B01G094700.1	Sterol-8,7-isomerase	AWN	.	AWN-15-1	AWN
TraesCS3B01G095000.1	Mutator-like transposase-like protein	AWN	.	AWN-15-1	AWN
TraesCS3B01G084900LC.1	Ras family protein	AWN	.	AWN-14-1:AWN-14-2:AWN-15-1	AWN
TraesCS3B01G122900LC.1	Vacuolar fusion MON1 A	AWN	.	AWN-14-1:AWN-14-2:AWN-14-3:AWN-15-1	AWN
TraesCS4A01G251200.1	Zinc finger BED domain-containing protein DAYSLEEPER	AWN	.	AWN-14-1:AWN-14-3:AWN-15-1	AWN
TraesCS4A01G278400LC.1	ATP synthase subunit alpha	AWN	.	AWN.blup	AWN
TraesCS4A01G278200LC.1	ATP-dependent DNA helicase PIF1	AWN	.	AWN-14-2:AWN-15-1:AWN.blup	AWN
TraesCS5B01G560200.3	Disease resistance protein (NBS-LRR class) family	AWN	.	AWN-14-2:AWN-14-3	AWN
TraesCS4A01G319300.1	Disease resistance protein (NBS-LRR class) family	AWN	.	AWN-14-2:AWN-14-3	AWN
TraesCS5B01G795200LC.1	Ypt/Rab-GAP domain of gyp1p superfamily protein	AWN	.	AWN-14-2:AWN-14-3	AWN
TraesCSU01G509500LC.1	31 kDa ribonucleoprotein, chloroplastic	AWN	.	AWN-14-2:AWN-14-3	AWN
TraesCS4A01G400700LC.1	Replication protein A 70 kDa DNA-binding subunit	AWN	.	AWN-14-1:AWN-14-2:AWN-14-3:AWN-15-1	AWN
TraesCS4B01G434500LC.1	Seven transmembrane MLO family protein	AWN	.	AWN-14-1:AWN-14-2:AWN-14-3:AWN-15-1	AWN
TraesCS4B01G434800LC.2	Homeobox-leucine zipper protein ANTHOCYANINLESS 2	AWN	.	AWN-14-1:AWN-14-2:AWN-14-3:AWN-15-1	AWN
TraesCS4B01G262600.1	COP9 signalosome complex subunit 4	AWN	.	AWN-14-1	AWN
TraesCS4B01G263000.1	Dehydrodolichyl diphosphate synthase complex subunit NUS1	AWN	.	AWN-14-1	AWN
TraesCS4B01G265600.1	Calcium-dependent lipid-binding domain-containing protein	AWN	.	AWN-14-1	AWN
TraesCSU01G207200LC.1	Auxin-induced protein	AWN	.	AWN-14-1:AWN-14-2:AWN-14-3:AWN-15-1	AWN
TraesCS4B01G270100.1	3-hydroxybenzoate 6-hydroxylase 1	AWN	.	AWN-14-1:AWN-14-2:AWN-14-3:AWN-15-1	AWN
TraesCS4B01G274200.1	ATP-dependent RNA helicase	AWN	.	AWN-14-1:AWN-14-2:AWN-14-3:AWN-15-1	AWN
TraesCS4B01G275000.1	Protein kinase	AWN	.	AWN-14-1:AWN-14-2:AWN-14-3:AWN-15-1	AWN
TraesCS4B01G270800.1	3-hydroxybenzoate 6-hydroxylase	AWN	.	AWN-14-1:AWN-14-2:AWN-14-3:AWN-15-1	AWN
TraesCS4B01G447400LC.1	Basic-leucine zipper (bZIP) transcription factor family protein	AWN	.	AWN-14-1:AWN-14-2:AWN-14-3:AWN-15-1	AWN
TraesCS4B01G272500.1	BTB/POZ domain-containing protein	AWN	.	AWN-14-1:AWN-14-2:AWN-14-3:AWN-15-1	AWN
TraesCS4B01G448000LC.1	Adenylosuccinate synthetase	AWN	.	AWN-14-1:AWN-14-2:AWN-14-3:AWN-15-1	AWN
TraesCS5A01G563100LC.1	terpene synthase 1	AWN	.	AWN-14-1:AWN-14-2:AWN-14-3:AWN-15-1	AWN
TraesCS4B01G276300.1	flocculation FLO11-like protein	AWN	.	AWN-14-1:AWN-14-2:AWN-14-3	AWN
TraesCS4B01G447500LC.1	1-acyl-sn-glycerol-3-phosphate acyltransferase	AWN	.	AWN-14-1:AWN-14-2:AWN-14-3:AWN-15-1	AWN
TraesCS4D01G269400.1	3-hydroxybenzoate 6-hydroxylase 1	AWN	.	AWN-14-1:AWN-14-2:AWN-14-3:AWN-15-1	AWN
TraesCS4B01G276700.1	Sulfate transporter	AWN	.	AWN-14-1	AWN
TraesCS4B01G434000LC.1	Cyclin-dependent kinase-like 1	AWN	.	AWN-14-1	AWN
TraesCS4B01G433900LC.1	Transposon Ty3-G Gag-Pol polyprotein	AWN	.	AWN-14-1:AWN-14-2:AWN-14-3	AWN
TraesCS4B01G434600LC.1	V-type proton ATPase subunit a	AWN	.	AWN-14-1:AWN-14-2:AWN-14-3:AWN-15-1	AWN
TraesCS4B01G435800LC.1	NAM-like protein	AWN	.	AWN-14-1	AWN
TraesCS4B01G435700LC.1	Cortactin-binding protein 2	AWN	.	AWN-14-1	AWN
TraesCS6A01G296000.1	Histone-lysine N-methyltransferase	AWN	.	AWN-14-3	AWN
TraesCS5A01G175600LC.1	Photosystem I assembly protein Ycf3	AWN	.	AWN-14-1:AWN-14-3:AWN-15-1	AWN
TraesCS4D01G268800LC.1	WD repeat-containing protein 81	AWN	.	AWN-14-1:AWN-14-2:AWN-14-3:AWN-15-1	AWN
TraesCS5A01G542600.2	Sugar transporter, putative	AWN	.	AWN-14-1:AWN-14-2:AWN-14-3:AWN-15-1:AWN.blup	AWN
TraesCS5A01G119800.1	3'(2'),5'-bisphosphate nucleotidase 1	AWN	.	AWN-15-1	AWN
TraesCS5A01G241300.2	Protein kinase	AWN	.	AWN-14-2	AWN
TraesCS5A01G241900.1	Alpha/beta-Hydrolases superfamily protein, putative	AWN	.	AWN-14-2	AWN
TraesCS5A01G737100LC.1	Retrotransposon protein, putative, unclassified	AWN	.	AWN-14-1:AWN-14-2:AWN-14-3:AWN-15-1:AWN.blup	AWN
TraesCS5A01G555400.1	Protein FAR1-RELATED SEQUENCE 5	AWN	.	AWN-14-1:AWN-14-2:AWN-14-3:AWN-15-1	AWN
TraesCS5D01G505200LC.1	ATPase family associated with various cellular activities (AAA)	AWN	.	AWN-14-3	AWN
TraesCS5A01G697700LC.1	Methionine S-methyltransferase	AWN	.	AWN-14-3	AWN
TraesCS5A01G719200LC.1	Transposon Ty3-G Gag-Pol polyprotein	AWN	.	AWN-14-1:AWN-14-2:AWN-14-3:AWN-15-1	AWN
TraesCS5B01G536800.1	ROP interacting CRIB motif protein	AWN	.	AWN-14-2:AWN-14-3	AWN
TraesCS6A01G384000.2	F-box protein PP2	AWN	.	AWN-14-2:AWN-15-1	AWN
TraesCS6B01G097600.1	Pentatricopeptide repeat-containing protein	AWN	.	AWN-14-1	AWN
TraesCS6B01G099000.1	F-box family protein-like protein	AWN	.	AWN-14-1	AWN
TraesCS6B01G099500.2	F-box family protein	AWN	.	AWN-14-1	AWN
TraesCS6B01G099600.1	Lon protease	AWN	.	AWN-14-1	AWN
TraesCS6B01G404500.1	RNA binding	AWN	.	AWN-14-1:AWN-14-2:AWN-14-3:AWN-15-1	AWN
TraesCS6B01G733900LC.1	receptor kinase 1	AWN	.	AWN-14-2:AWN-14-3:AWN-15-1	AWN
TraesCS6B01G734300LC.1	protein kinase family protein	AWN	.	AWN-14-1:AWN-14-2:AWN-14-3:AWN-15-1	AWN
TraesCS7B01G478200.1	Myb transcription factor	AWN	.	AWN-14-3	AWN
TraesCS7B01G480800.1	Glycine/sarcosine/betaine reductase complex component A	AWN	.	AWN-14-3	AWN
TraesCS1A01G001200LC.1	Senescence-associated protein, putative		.	.	.
TraesCS1A01G001200.1	TRICHOME BIREFRINGENCE-LIKE 26		.	.	.
TraesCS1A01G001700.1	30S ribosomal protein S14 type Z		.	.	.
TraesCS4A01G400000LC.1	DNA ligase		.	.	.
TraesCS1A01G001400.1	NAD(P)-binding Rossmann-fold superfamily protein		.	.	.
TraesCS1A01G543600LC.1	Photosystem I P700 chlorophyll a apoprotein A1		.	.	.
TraesCS3B01G154400LC.1	Cell wall-associated hydrolase		.	.	.
TraesCSU01G263900.1	ATP synthase gamma chain		.	.	.
TraesCSU01G267200.1	Mediator of RNA polymerase II transcription subunit 12		.	.	.
TraesCS1B01G003300.2	receptor kinase 1		.	.	.
TraesCS1A01G003000.1	NBS-LRR-like resistance protein		.	.	.
TraesCS1B01G007100.1	Receptor protein kinase, putative		.	.	.
TraesCS1A01G006300.1	Receptor protein kinase, putative		.	.	.
TraesCS1A01G007800.1	transmembrane protein, putative (DUF 3339)		.	.	.
TraesCS1D01G000600.1	transmembrane protein, putative (DUF 3339)		.	.	.
TraesCSU01G337900LC.1	Retrovirus-related Pol polyprotein from transposon TNT 1-94		.	.	.
TraesCS1A01G018100LC.1	U-box domain protein		.	.	.
TraesCS1D01G019800.1	Regulator of chromosome condensation (RCC1) family with FYVE zinc finger domain-containing protein		.	.	.
TraesCS1A01G020300.1	Regulator of chromosome condensation (RCC1) family with FYVE zinc finger domain-containing protein		.	.	.
TraesCS1A01G021000.1	Trypsin inhibitor		.	.	.
TraesCS6D01G169600.1	Guanine nucleotide-binding protein subunit beta-like protein		.	.	.
TraesCS1A01G026200.1	NBS-LRR disease resistance protein-like protein		.	.	.
TraesCS1B01G032700.2	NBS-LRR disease resistance protein, putative, expressed		.	.	.
TraesCS1B01G035500.1	Disease resistance protein (TIR-NBS-LRR class) family		.	.	.
TraesCS1A01G028500.1	NBS-LRR-like resistance protein		.	.	.
TraesCS1B01G035600.1	Disease resistance protein (NBS-LRR class) family		.	.	.
TraesCS1A01G035800.1	Mitochondrial ATP synthase 6 kDa subunit		.	.	.
TraesCS1D01G037300.1	Mitochondrial ATP synthase 6 kDa subunit		.	.	.
TraesCS1D01G040500.1	BURP domain protein RD22		.	.	.
TraesCS1A01G039200.1	MORC family CW-type zinc finger protein 4		.	.	.
TraesCS1A01G049700.1	Arginine/serine-rich splicing factor, putative		.	.	.
TraesCS1B01G065900.1	Arginine/serine-rich splicing factor, putative		.	.	.
TraesCS1B01G091500.1	BZIP transcription factor		.	.	.
TraesCS1A01G072600.1	BZIP transcription factor		.	.	.
TraesCS1B01G149500LC.1	indole-3-acetic acid inducible 14		.	.	.
TraesCS1A01G074800LC.1	SWAP (Suppressor-of-White-APricot)/surp domain-containing protein		.	.	.
TraesCS1A01G074700LC.1	50S ribosomal protein L14		.	.	.
TraesCS1A01G146000.1	Hypersensitive-induced response protein 1		.	.	.
TraesCS1A01G076500.1	Disease resistance protein RPM1		.	.	.
TraesCS1A01G340300.1	Receptor-like protein kinase		.	.	.
TraesCS2A01G221300.1	ATP-dependent zinc metalloprotease FtsH		.	.	.
TraesCS2D01G227000.1	ATP-dependent zinc metalloprotease FtsH		.	.	.
TraesCS3D01G108500.1	Receptor-like protein kinase, putative,expressed		.	.	.
TraesCS4A01G315100.1	Protein kinase		.	.	.
TraesCS4D01G098600.1	Aspartic proteinase nepenthesin-1		.	.	.
TraesCS5A01G051000.1	Receptor-like kinase		.	.	.
TraesCS5A01G197100.1	Receptor protein kinase-like		.	.	.
TraesCS5A01G276700.4	Calcium-transporting ATPase		.	.	.
TraesCS5A01G276700.5	Calcium-transporting ATPase		.	.	.
TraesCS5D01G194000.1	Protein MID1-COMPLEMENTING ACTIVITY 1		.	.	.
TraesCS5D01G194000.2	Protein MID1-COMPLEMENTING ACTIVITY 1		.	.	.
TraesCS5D01G256800.1	Protein kinase family protein		.	.	.
TraesCS6D01G033500.1	Leucine-rich repeat receptor-like protein kinase family protein		.	.	.
TraesCS6D01G033600.1	Leucine-rich repeat receptor-like protein kinase family protein		.	.	.
TraesCS6D01G333800.1	Leucine-rich repeat receptor-like protein kinase family protein		.	.	.
TraesCS7A01G153100.1	Glutamate receptor		.	.	.
TraesCS7A01G154100.1	Glutamate receptor		.	.	.
TraesCS7D01G058800LC.1	A.superbus venom factor 2		.	.	.
TraesCS7D01G325300.1	O-glucosyltransferase rumi		.	.	.
TraesCS1B01G105100.1	Glioma tumor suppressor-like protein		.	.	.
TraesCS1A01G086600.1	Glioma tumor suppressor-like protein		.	.	.
TraesCS1D01G090000.1	Sucrose-phosphatase		.	.	.
TraesCS1A01G088600.1	Sucrose-phosphatase		.	.	.
TraesCS1A01G089600.1	1-aminocyclopropane-1-carboxylate oxidase		.	.	.
TraesCS1A01G089500.1	1-aminocyclopropane-1-carboxylate oxidase		.	.	.
TraesCS1B01G117400.1	1-aminocyclopropane-1-carboxylate oxidase		.	.	.
TraesCS1D01G098000.1	1-aminocyclopropane-1-carboxylate oxidase		.	.	.
TraesCS1D01G131800LC.1	Citrate lyase acyl carrier protein		.	.	.
TraesCS1A01G096500.2	60S ribosomal protein L18		.	.	.
TraesCS1A01G092900.1	40S ribosomal protein S4		.	.	.
TraesCS1A01G147000.1	60S ribosomal protein L21		.	.	.
TraesCS1A01G217200.1	Nucleoside diphosphate kinase		.	.	.
TraesCS1A01G284800.1	60S ribosomal protein L36		.	.	.
TraesCS1A01G286300.1	30S ribosomal protein S8, putative		.	.	.
TraesCS1A01G307400.1	60S ribosomal protein L30		.	.	.
TraesCS1A01G359300LC.1	60S ribosomal protein L29		.	.	.
TraesCS1A01G363700.1	60S ribosomal protein l28		.	.	.
TraesCS1A01G378000.1	Guanine nucleotide-binding protein subunit beta-1		.	.	.
TraesCS1A01G399800.1	60S ribosomal protein L18a		.	.	.
TraesCS1B01G120600.1	40S ribosomal protein S4		.	.	.
TraesCS1B01G127200.1	60S ribosomal protein L18		.	.	.
TraesCS1B01G146100.1	40S ribosomal protein S7		.	.	.
TraesCS1B01G230300.1	Nucleoside diphosphate kinase		.	.	.
TraesCS1B01G240000.1	60S ribosomal protein L29		.	.	.
TraesCS1B01G274700.2	60S ribosomal protein L4		.	.	.
TraesCS1B01G295700.1	30S ribosomal protein S8, putative		.	.	.
TraesCS1B01G318200.1	60S ribosomal protein L30		.	.	.
TraesCS1B01G379200.1	Nucleolar protein		.	.	.
TraesCS1B01G380800.1	60S ribosomal protein l28		.	.	.
TraesCS1D01G101600.1	40S ribosomal protein S4		.	.	.
TraesCS1D01G105500.2	60S ribosomal protein L18-like protein		.	.	.
TraesCS1D01G125600.1	40S ribosomal protein S7		.	.	.
TraesCS1D01G145100.1	60S ribosomal protein L21		.	.	.
TraesCS1D01G156400.2	40S ribosomal protein S17, putative, expressed		.	.	.
TraesCS1D01G219000.1	Nucleoside diphosphate kinase		.	.	.
TraesCS1D01G227300.1	60S ribosomal protein L29		.	.	.
TraesCS1D01G264200.1	60S ribosomal protein L4		.	.	.
TraesCS1D01G283800.1	60S ribosomal protein L36		.	.	.
TraesCS1D01G285300.1	30S ribosomal protein S8, putative		.	.	.
TraesCS1D01G306800.1	60S ribosomal protein L30		.	.	.
TraesCS1D01G368700.1	60S ribosomal protein l28		.	.	.
TraesCS1D01G407500.1	60S ribosomal protein L18a		.	.	.
TraesCS1D01G536000LC.1	POZ/BTB containin G-protein 1		.	.	.
TraesCS2A01G066200.1	40S ribosomal protein S6		.	.	.
TraesCS2A01G083000.1	Elongation factor 1-alpha		.	.	.
TraesCS2A01G094200.1	Ribosomal protein L19		.	.	.
TraesCS2A01G109900.1	60S ribosomal protein L18		.	.	.
TraesCS2A01G110500.1	60S ribosomal protein L22, putative		.	.	.
TraesCS2A01G163700.1	40S ribosomal protein S6		.	.	.
TraesCS2A01G170800.1	50S ribosomal protein L15		.	.	.
TraesCS2A01G203800LC.1	ERD (early-responsive to dehydration stress) family protein		.	.	.
TraesCS2A01G239100LC.1	60S ribosomal protein L38		.	.	.
TraesCS2A01G245900.1	30S ribosomal protein S19		.	.	.
TraesCS2A01G260700.1	50S ribosomal protein L13		.	.	.
TraesCS2A01G276100.1	40S ribosomal protein S8		.	.	.
TraesCS2A01G278600.1	50S ribosomal protein L29		.	.	.
TraesCS2A01G296000.2	60S ribosomal protein L5		.	.	.
TraesCS2A01G339200.1	60S ribosomal protein L34		.	.	.
TraesCS2A01G354200.1	50S ribosomal protein L23		.	.	.
TraesCS2A01G383600.1	60S ribosomal protein L14, putative		.	.	.
TraesCS2A01G432600.1	60S ribosomal protein L7		.	.	.
TraesCS2A01G485400.1	30S ribosomal protein S10		.	.	.
TraesCS2A01G583000LC.1	30S ribosomal protein S17		.	.	.
TraesCS2B01G078200.1	40S ribosomal protein S6		.	.	.
TraesCS2B01G078300.1	40S ribosomal protein S6		.	.	.
TraesCS2B01G109000.1	Ribosomal protein L19		.	.	.
TraesCS2B01G194400.1	40S ribosomal protein SA		.	.	.
TraesCS2B01G281300.1	50S ribosomal protein L13		.	.	.
TraesCS2B01G296200.1	50S ribosomal protein L29		.	.	.
TraesCS2B01G312400.2	60S ribosomal protein L5		.	.	.
TraesCS2B01G328300LC.1	60S ribosomal protein L38		.	.	.
TraesCS2B01G361300.1	Kelch domain-containing 4		.	.	.
TraesCS2B01G374600LC.1	30S ribosomal protein S19		.	.	.
TraesCS2B01G375100.1	50S ribosomal protein L23		.	.	.
TraesCS2D01G064500.1	40S ribosomal protein S6		.	.	.
TraesCS2D01G064600.1	40S ribosomal protein S6		.	.	.
TraesCS2D01G080800.1	Elongation factor 1-alpha		.	.	.
TraesCS2D01G092800.1	Ribosomal protein L19		.	.	.
TraesCS2D01G109000.1	Ribosomal protein L19		.	.	.
TraesCS2D01G170600.1	40S ribosomal protein S6		.	.	.
TraesCS2D01G175700.1	40S ribosomal protein SA		.	.	.
TraesCS2D01G177300.1	Elongation factor 1-beta		.	.	.
TraesCS2D01G178300.1	50S ribosomal protein L15		.	.	.
TraesCS2D01G227900.5	RNA-binding family protein		.	.	.
TraesCS2D01G245400LC.1	60S ribosomal protein L38		.	.	.
TraesCS2D01G246000.1	30S ribosomal protein S19		.	.	.
TraesCS2D01G263000.1	50S ribosomal protein L13		.	.	.
TraesCS2D01G275100.1	40S ribosomal protein S8		.	.	.
TraesCS2D01G277700.1	50S ribosomal protein L29		.	.	.
TraesCS2D01G293900.2	60S ribosomal protein L5		.	.	.
TraesCS2D01G354800.1	50S ribosomal protein L23		.	.	.
TraesCS2D01G379700.1	60S ribosomal protein L14, putative		.	.	.
TraesCS2D01G421300.1	30S ribosomal protein S17		.	.	.
TraesCS2D01G442300.1	50S ribosomal protein L11		.	.	.
TraesCS3A01G085600.1	30S ribosomal protein S7		.	.	.
TraesCS3A01G136800.1	50S ribosomal protein L5		.	.	.
TraesCS3A01G247600.1	60S ribosomal protein L18a		.	.	.
TraesCS3A01G252700.1	60S ribosomal protein l28		.	.	.
TraesCS3A01G263900.1	Guanine nucleotide-binding protein beta subunit-like protein		.	.	.
TraesCS3A01G339200.1	60S ribosomal protein L24		.	.	.
TraesCS3A01G366100.1	30S ribosomal protein S5		.	.	.
TraesCS3A01G372600.1	Ribosomal protein		.	.	.
TraesCS3A01G690400LC.1	40S ribosomal protein S10		.	.	.
TraesCS3B01G100800.1	30S ribosomal protein S7		.	.	.
TraesCS3B01G154600.1	50S ribosomal protein L5		.	.	.
TraesCS3B01G271800.1	60S ribosomal protein L18a		.	.	.
TraesCS3B01G284300.1	60S ribosomal protein l28		.	.	.
TraesCS3B01G297300.1	Guanine nucleotide-binding protein beta subunit-like protein		.	.	.
TraesCS3B01G302300.1	60S ribosomal protein L37a		.	.	.
TraesCS3B01G370900.1	60S ribosomal protein L24		.	.	.
TraesCS3B01G385700.1	30S ribosomal protein S12		.	.	.
TraesCS3B01G388800.1	30S ribosomal protein S8, putative		.	.	.
TraesCS3B01G405000.1	Ribosomal protein		.	.	.
TraesCS3D01G085600.1	30S ribosomal protein S7		.	.	.
TraesCS3D01G137600.1	50S ribosomal protein L5		.	.	.
TraesCS3D01G140800.1	50S ribosomal protein L24		.	.	.
TraesCS3D01G161300.1	Eukaryotic translation initiation factor 3 subunit L		.	.	.
TraesCS3D01G243800.1	60S ribosomal protein L18a		.	.	.
TraesCS3D01G253300.1	60S ribosomal protein l28		.	.	.
TraesCS3D01G268000.1	60S ribosomal protein L37a		.	.	.
TraesCS3D01G286500.1	RNA binding protein		.	.	.
TraesCS3D01G332800.1	60S ribosomal protein L24		.	.	.
TraesCS3D01G338200.1	30S ribosomal protein S5		.	.	.
TraesCS3D01G347100.1	30S ribosomal protein S12		.	.	.
TraesCS3D01G349900.1	30S ribosomal protein S8, putative		.	.	.
TraesCS3D01G352300LC.1	Structure-specific endonuclease subunit slx1		.	.	.
TraesCS3D01G352800.1	60S ribosomal protein L36		.	.	.
TraesCS3D01G365600.1	Ribosomal protein		.	.	.
TraesCS3D01G628600LC.1	40S ribosomal protein S10		.	.	.
TraesCS4A01G006000.1	40S ribosomal protein SA		.	.	.
TraesCS4A01G040400.1	Serine--tRNA ligase		.	.	.
TraesCS4A01G044700.1	40S ribosomal protein S3a		.	.	.
TraesCS4A01G077000.2	Ubiquitin		.	.	.
TraesCS4A01G078800.2	Methionine--tRNA ligase		.	.	.
TraesCS4A01G096200.1	tRNA (Guanine(26)-N(2))-dimethyltransferase		.	.	.
TraesCS4A01G107600.1	Elongation factor 1-alpha		.	.	.
TraesCS4A01G189200.1	50S ribosomal protein L2		.	.	.
TraesCS4A01G190200.1	30S ribosomal protein S9		.	.	.
TraesCS4A01G190500.1	30S ribosomal protein S9		.	.	.
TraesCS4A01G208000.1	Ribosomal protein L3		.	.	.
TraesCS4A01G233300.1	40S ribosomal protein S27		.	.	.
TraesCS4A01G307100.1	40S ribosomal protein S25, putative		.	.	.
TraesCS4A01G324000.1	Protein BCCIP homolog		.	.	.
TraesCS4A01G417400.1	30S ribosomal protein S10		.	.	.
TraesCS4B01G070900.1	WD40 repeat-like protein		.	.	.
TraesCS4B01G082600.1	40S ribosomal protein S27		.	.	.
TraesCS4B01G111500.1	Ribosomal protein L3		.	.	.
TraesCS4B01G128700.1	50S ribosomal protein L2		.	.	.
TraesCS4B01G129400.1	30S ribosomal protein S9		.	.	.
TraesCS4B01G166800.1	60S ribosomal protein L18		.	.	.
TraesCS4B01G190000.1	40S ribosomal protein S7		.	.	.
TraesCS4B01G233100.2	Ubiquitin		.	.	.
TraesCS4B01G261800.1	Serine--tRNA ligase		.	.	.
TraesCS4B01G299100.1	40S ribosomal protein SA		.	.	.
TraesCS4D01G022000.1	Nucleolar GTP-binding protein 1		.	.	.
TraesCS4D01G080900.1	40S ribosomal protein S27		.	.	.
TraesCS4D01G109200.1	Ribosomal protein L3		.	.	.
TraesCS4D01G189600.2	Aminotransferase		.	.	.
TraesCS4D01G191400.1	40S ribosomal protein S7		.	.	.
TraesCS4D01G197100.1	Elongation factor 1-alpha		.	.	.
TraesCS4D01G197200.1	Elongation factor 1-alpha		.	.	.
TraesCS4D01G234300.2	Ubiquitin		.	.	.
TraesCS4D01G260400.1	40S ribosomal protein S3a		.	.	.
TraesCS4D01G261400.1	Serine--tRNA ligase		.	.	.
TraesCS4D01G298000.1	40S ribosomal protein SA		.	.	.
TraesCS4D01G382500LC.1	40S ribosomal protein S27		.	.	.
TraesCS5A01G082100.1	RNA 3-terminal phosphate cyclase-like protein		.	.	.
TraesCS5A01G082800.1	50S ribosomal protein L2		.	.	.
TraesCS5A01G104000.1	30S ribosomal protein S4		.	.	.
TraesCS5A01G112400.1	Ribosomal protein L3		.	.	.
TraesCS5A01G156100.1	Ribosomal protein L15		.	.	.
TraesCS5A01G161800.2	Polyadenylate-binding protein		.	.	.
TraesCS5A01G170200.2	40S ribosomal protein S19		.	.	.
TraesCS5A01G170300.1	50S ribosomal protein L22		.	.	.
TraesCS5A01G227800.1	60S ribosomal protein L34		.	.	.
TraesCS5A01G288400.1	60S ribosomal protein L7a		.	.	.
TraesCS5A01G320100.1	60S ribosomal protein L44		.	.	.
TraesCS5A01G372700.2	60S ribosomal protein L5		.	.	.
TraesCS5A01G415400.1	Elongation factor 1-alpha		.	.	.
TraesCS5A01G439100.2	60S ribosomal protein L4		.	.	.
TraesCS5A01G442200.1	Lysine--tRNA ligase		.	.	.
TraesCS5A01G442500.1	Eukaryotic translation initiation factor 3 subunit B		.	.	.
TraesCS5A01G443700.1	30S ribosomal protein S19		.	.	.
TraesCS5A01G452400.1	60S ribosomal protein L7		.	.	.
TraesCS5A01G458900.1	30S ribosomal protein S5		.	.	.
TraesCS5A01G468000.1	60S ribosomal protein L24		.	.	.
TraesCS5A01G469300.1	40S ribosomal protein S26		.	.	.
TraesCS5B01G088900.1	50S ribosomal protein L2		.	.	.
TraesCS5B01G112200.1	30S ribosomal protein S4		.	.	.
TraesCS5B01G154300.1	Ribosomal protein L15		.	.	.
TraesCS5B01G159400.1	Polyadenylate-binding protein		.	.	.
TraesCS5B01G167000.1	40S ribosomal protein S19		.	.	.
TraesCS5B01G167100.1	50S ribosomal protein L22		.	.	.
TraesCS5B01G226600.1	60S ribosomal protein L34		.	.	.
TraesCS5B01G374800.1	60S ribosomal protein L5		.	.	.
TraesCS5B01G448100.1	30S ribosomal protein S19		.	.	.
TraesCS5B01G461300.1	60S ribosomal protein L7		.	.	.
TraesCS5B01G468500.1	30S ribosomal protein S5		.	.	.
TraesCS5B01G565800LC.1	60S ribosomal protein L5		.	.	.
TraesCS5D01G121600.1	30S ribosomal protein S4		.	.	.
TraesCS5D01G129200.1	Ribosomal protein L3		.	.	.
TraesCS5D01G167000.1	Polyadenylate-binding protein		.	.	.
TraesCS5D01G174600.1	40S ribosomal protein S19		.	.	.
TraesCS5D01G174700.1	50S ribosomal protein L22		.	.	.
TraesCS5D01G217600.1	Phenylalanine--tRNA ligase alpha subunit		.	.	.
TraesCS5D01G239800.1	60S ribosomal protein L34		.	.	.
TraesCS5D01G256900.1	Ribosomal RNA small subunit methyltransferase F		.	.	.
TraesCS5D01G286200.1	60S ribosomal protein L32		.	.	.
TraesCS5D01G286400.1	60S ribosomal protein L32		.	.	.
TraesCS5D01G296200.1	60S ribosomal protein L7a		.	.	.
TraesCS5D01G326000.1	60S ribosomal protein L44		.	.	.
TraesCS5D01G326000.2	60S ribosomal protein L44		.	.	.
TraesCS5D01G423300.1	Elongation factor 1-alpha		.	.	.
TraesCS5D01G442100.1	30S ribosomal protein S13		.	.	.
TraesCS5D01G446300.2	60S ribosomal protein L4		.	.	.
TraesCS5D01G451100.2	30S ribosomal protein S19		.	.	.
TraesCS5D01G462800.1	60S ribosomal protein L7		.	.	.
TraesCS5D01G470000.1	30S ribosomal protein S5		.	.	.
TraesCS5D01G474800LC.1	60S ribosomal protein L5		.	.	.
TraesCS5D01G475000LC.1	60S ribosomal protein L5		.	.	.
TraesCS5D01G576800LC.1	40S ribosomal protein S26		.	.	.
TraesCS6A01G090300.1	Eukaryotic translation initiation factor 3 subunit F		.	.	.
TraesCS6A01G204900.1	60S ribosomal protein L6		.	.	.
TraesCS6A01G320700LC.1	60S ribosomal protein L6		.	.	.
TraesCS6A01G360400.1	60S ribosomal protein L39		.	.	.
TraesCS6A01G386000.1	Ribosomal protein L37		.	.	.
TraesCS6A01G447600LC.1	Major facilitator superfamily protein		.	.	.
TraesCS6B01G112400.2	Eukaryotic translation initiation factor 3 subunit F		.	.	.
TraesCS6B01G225600.1	60S ribosomal protein L6		.	.	.
TraesCS6B01G310100.1	60S ribosomal protein L31		.	.	.
TraesCS6B01G315600.1	Ribosomal RNA small subunit methyltransferase b		.	.	.
TraesCS6B01G393300.1	60S ribosomal protein L39		.	.	.
TraesCS6B01G425000.1	Ribosomal protein L37		.	.	.
TraesCS6D01G043500.1	RNA-binding NOB1		.	.	.
TraesCS6D01G078000.1	Eukaryotic translation initiation factor 3 subunit F		.	.	.
TraesCS6D01G177000.2	40S ribosomal protein S24		.	.	.
TraesCS6D01G185800.1	Nucleosome assembly protein 1-like 1		.	.	.
TraesCS6D01G190100.1	60S ribosomal protein L6		.	.	.
TraesCS6D01G262100.1	60S ribosomal protein L31		.	.	.
TraesCS6D01G267300.1	Ribosomal RNA small subunit methyltransferase b		.	.	.
TraesCS6D01G343900.1	60S ribosomal protein L39		.	.	.
TraesCS6D01G482000LC.1	50S ribosomal protein L14		.	.	.
TraesCS7A01G102400.1	Nucleosome assembly protein 1-1		.	.	.
TraesCS7A01G145700.1	60S ribosomal protein L39		.	.	.
TraesCS7A01G155900.1	60S ribosomal protein L35a-like protein		.	.	.
TraesCS7A01G179000LC.1	40S ribosomal protein S30		.	.	.
TraesCS7A01G244800.1	60S ribosomal protein L31		.	.	.
TraesCS7A01G256300.1	60S ribosomal protein L32		.	.	.
TraesCS7A01G278700.1	Ribosomal protein		.	.	.
TraesCS7A01G286200.1	RNA binding protein		.	.	.
TraesCS7A01G300500.1	60S ribosomal protein L34		.	.	.
TraesCS7A01G309900.1	60S acidic ribosomal protein P0		.	.	.
TraesCS7A01G316200.1	40S ribosomal protein S13		.	.	.
TraesCS7A01G331900.1	60S ribosomal protein L37a		.	.	.
TraesCS7A01G356300.1	40S ribosomal protein S24		.	.	.
TraesCS7A01G454700.1	60S ribosomal protein L44		.	.	.
TraesCS7A01G454800.1	60S ribosomal protein L44		.	.	.
TraesCS7A01G469100.2	30S ribosomal protein S13		.	.	.
TraesCS7A01G644800LC.1	30S ribosomal protein S11		.	.	.
TraesCS7A01G710000LC.1	40S ribosomal protein S25, putative		.	.	.
TraesCS7B01G034200.1	40S ribosomal protein S30		.	.	.
TraesCS7B01G060000.2	60S ribosomal protein L35a-like protein		.	.	.
TraesCS7B01G146600.1	60S ribosomal protein L31		.	.	.
TraesCS7B01G152900.1	60S ribosomal protein L32		.	.	.
TraesCS7B01G157300.1	50S ribosomal protein L22		.	.	.
TraesCS7B01G159700.1	60S ribosomal protein L7a		.	.	.
TraesCS7B01G170900.1	50S ribosomal protein L23		.	.	.
TraesCS7B01G176600.1	Ribosomal protein		.	.	.
TraesCS7B01G189800.1	60S ribosomal protein L13		.	.	.
TraesCS7B01G198400.1	30S ribosomal protein S3		.	.	.
TraesCS7B01G201400.1	60S ribosomal protein L34		.	.	.
TraesCS7B01G201700.1	U3 small nucleolar ribonucleoprotein IMP4		.	.	.
TraesCS7B01G204700.1	Small nuclear ribonucleoprotein family protein		.	.	.
TraesCS7B01G209900.1	60S acidic ribosomal protein P0		.	.	.
TraesCS7B01G271400.1	40S ribosomal protein S24		.	.	.
TraesCS7B01G319200.1	60S acidic ribosomal protein P3		.	.	.
TraesCS7D01G066800.2	30S ribosomal protein S10		.	.	.
TraesCS7D01G147000.1	60S ribosomal protein L39		.	.	.
TraesCS7D01G243500.1	60S ribosomal protein L31		.	.	.
TraesCS7D01G260500.1	50S ribosomal protein L22		.	.	.
TraesCS7D01G262800.2	60S ribosomal protein L7a		.	.	.
TraesCS7D01G278500.1	Ribosomal protein		.	.	.
TraesCS7D01G291300.1	30S ribosomal protein S3		.	.	.
TraesCS7D01G292800.1	60S ribosomal protein L13		.	.	.
TraesCS7D01G296300.1	60S ribosomal protein L34		.	.	.
TraesCS7D01G306600.1	60S acidic ribosomal protein P0		.	.	.
TraesCS7D01G313200.1	40S ribosomal protein S13		.	.	.
TraesCS7D01G313300.1	40S ribosomal protein S13		.	.	.
TraesCS7D01G340100.1	60S ribosomal protein L37a		.	.	.
TraesCS7D01G364400.2	T-complex protein 1 subunit epsilon		.	.	.
TraesCS7D01G366400.1	40S ribosomal protein S24		.	.	.
TraesCS7D01G370500.1	50S ribosomal protein L1		.	.	.
TraesCS7D01G443900.1	60S ribosomal protein L44		.	.	.
TraesCS7D01G488700.1	40S ribosomal protein S27		.	.	.
TraesCSU01G113100LC.1	40S ribosomal protein S25, putative		.	.	.
TraesCS1B01G122000.3	Translocase of chloroplast 159, chloroplastic		.	.	.
TraesCS1A01G093900.4	Translocase of chloroplast 159, chloroplastic		.	.	.
TraesCS1D01G102500.1	Translocase of chloroplast 159, chloroplastic		.	.	.
TraesCS1B01G128100.1	Serine/threonine-protein phosphatase		.	.	.
TraesCS1A01G095500.1	Serine/threonine-protein phosphatase		.	.	.
TraesCS1D01G104400.1	Serine/threonine-protein phosphatase		.	.	.
TraesCS4B01G344400.1	60S ribosomal protein L21		.	.	.
TraesCS1B01G126700.1	Fe/S biogenesis protein nfuA		.	.	.
TraesCS1A01G097200.1	Fe/S biogenesis protein nfuA		.	.	.
TraesCS1D01G106000.1	Fe/S biogenesis protein nfuA		.	.	.
TraesCS1B01G126500.1	Importin subunit alpha		.	.	.
TraesCS1A01G097400.1	Importin subunit alpha		.	.	.
TraesCS1D01G106200.1	Importin subunit alpha		.	.	.
TraesCS1B01G126100.1	Disulfide-isomerase		.	.	.
TraesCS1A01G097700.1	Disulfide-isomerase		.	.	.
TraesCS1D01G106500.1	Disulfide-isomerase		.	.	.
TraesCS1B01G125100.1	Chaperone protein dnaJ, putative		.	.	.
TraesCS1A01G099300.1	Chaperone protein dnaJ, putative		.	.	.
TraesCS1D01G107200.1	Chaperone protein dnaJ, putative		.	.	.
TraesCS2D01G546500.2	Calreticulin-like protein		.	.	.
TraesCS3A01G399000.1	Calreticulin		.	.	.
TraesCS3B01G432000.1	Calreticulin		.	.	.
TraesCS5B01G232900.1	Protein disulfide isomerase		.	.	.
TraesCS5D01G241200.1	Protein disulfide isomerase		.	.	.
TraesCS6A01G101800.1	Calreticulin/calnexin		.	.	.
TraesCS6A01G101900.1	Calreticulin/calnexin		.	.	.
TraesCS6A01G276700.1	Heat shock 70 kDa protein, putative		.	.	.
TraesCS6B01G129800.1	Calreticulin/calnexin		.	.	.
TraesCS6B01G130100.1	Calreticulin/calnexin		.	.	.
TraesCS6B01G304200.1	Heat shock 70 kDa protein, putative		.	.	.
TraesCS6D01G049100.1	Heat shock 70 kDa protein		.	.	.
TraesCS6D01G090200.1	Calreticulin/calnexin		.	.	.
TraesCS6D01G090400.1	Calreticulin/calnexin		.	.	.
TraesCS7A01G104800.1	AT4G29520-like protein		.	.	.
TraesCS7A01G159300.2	Stromal cell-derived factor 2		.	.	.
TraesCS7A01G330300.1	Stromal cell-derived factor 2-like protein		.	.	.
TraesCS7A01G370000.1	UDP-galactose transporter, putative		.	.	.
TraesCS7B01G063900.1	Stromal cell-derived factor 2		.	.	.
TraesCS7B01G231000.1	Stromal cell-derived factor 2, putative		.	.	.
TraesCS7B01G258500.1	UDP-galactose transporter, putative		.	.	.
TraesCS7D01G160300.1	Stromal cell-derived factor 2		.	.	.
TraesCS7D01G327100.1	Stromal cell-derived factor 2-like protein		.	.	.
TraesCS7D01G353100.1	UDP-galactose transporter, putative		.	.	.
TraesCS7D01G517800.1	Chaperone protein htpG family protein		.	.	.
TraesCS1B01G128400.1	Golgi apparatus membrane protein TVP23		.	.	.
TraesCS1A01G106000.1	Golgi apparatus membrane protein TVP23		.	.	.
TraesCS1D01G109000.1	Golgi apparatus membrane protein TVP23		.	.	.
TraesCS1B01G134900.1	Protein apaG		.	.	.
TraesCS1A01G115000.1	Protein apaG		.	.	.
TraesCS1D01G116400.1	Protein apaG		.	.	.
TraesCS1B01G136700.2	Early response to dehydration 15-like protein		.	.	.
TraesCS1A01G116700.1	Early response to dehydration 15-like protein		.	.	.
TraesCS1D01G117900.1	Early response to dehydration 15-like protein		.	.	.
TraesCS1B01G139600.1	70 kDa heat shock protein		.	.	.
TraesCS1A01G120200.1	70 kDa heat shock protein		.	.	.
TraesCS1D01G121200.3	70 kDa heat shock protein		.	.	.
TraesCS1B01G141200.1	Lactoylglutathione lyase / glyoxalase I family protein		.	.	.
TraesCS1A01G122000.1	Lactoylglutathione lyase family protein		.	.	.
TraesCS1D01G122800.1	Lactoylglutathione lyase / glyoxalase I family protein		.	.	.
TraesCS1A01G129100.1	40S ribosomal protein S7		.	.	.
TraesCS2A01G228800.1	40S ribosomal protein S12		.	.	.
TraesCS2A01G321200.1	Kelch domain-containing protein 4		.	.	.
TraesCS2D01G120400.1	Nucleolar protein		.	.	.
TraesCS2D01G133900.1	30S ribosomal protein S9		.	.	.
TraesCS3A01G521400LC.1	BTB/POZ domain containing protein		.	.	.
TraesCS4D01G126000.1	WD-repeat protein, putative		.	.	.
TraesCS5B01G377800.1	Cysteine protease		.	.	.
TraesCS6D01G126300.1	30S ribosomal protein S11		.	.	.
TraesCS1A01G170100LC.1	Retrovirus-related Pol polyprotein from transposon TNT 1-94		.	.	.
TraesCS1A01G131900.1	Hemoglobin subunit alpha-A		.	.	.
TraesCS7D01G652100LC.1	Structural maintenance of chromosomes protein 3		.	.	.
TraesCS1B01G148400.1	ER membrane protein complex subunit 1		.	.	.
TraesCS1A01G133700.2	ER membrane protein complex subunit 1		.	.	.
TraesCS2D01G212800.2	Brefeldin A-inhibited guanine nucleotide-exchange protein		.	.	.
TraesCS4A01G067400.1	Brefeldin A-inhibited guanine nucleotide-exchange protein		.	.	.
TraesCS4A01G182300.1	Clathrin heavy chain		.	.	.
TraesCS4A01G289200.1	Golgi-body localization protein domain isoform 1		.	.	.
TraesCS4B01G224700.1	Brefeldin A-inhibited guanine nucleotide-exchange protein		.	.	.
TraesCS4D01G130900.1	Clathrin heavy chain		.	.	.
TraesCS4D01G151400.1	Protein transport protein SEC23		.	.	.
TraesCS4D01G166700.1	Beta-adaptin-like protein		.	.	.
TraesCS4D01G225300.1	Brefeldin A-inhibited guanine nucleotide-exchange protein		.	.	.
TraesCS5A01G153500.1	Clathrin heavy chain		.	.	.
TraesCS5A01G425500.1	Trafficking protein particle complex subunit 8		.	.	.
TraesCS5B01G119400.1	Transmembrane 9 superfamily member		.	.	.
TraesCS5B01G152300.1	Clathrin heavy chain		.	.	.
TraesCS5D01G158800.1	Clathrin heavy chain		.	.	.
TraesCS7A01G398300.1	Brefeldin A-inhibited guanine nucleotide-exchange protein		.	.	.
TraesCS1D01G211600.1	UDP-N-acetylmuramoyl-L-alanyl-D-glutamate--2, 6-diaminopimelate ligase		.	.	.
TraesCS1A01G142000.1	Rubisco accumulation factor 1, chloroplastic		.	.	.
TraesCS1D01G259500.1	EG2771		.	.	.
TraesCS2A01G156100.2	RNA-binding protein		.	.	.
TraesCS2A01G249600.1	RNA-binding protein		.	.	.
TraesCS2B01G410100.1	Pentatricopeptide repeat-containing protein		.	.	.
TraesCS2D01G014800.1	Fructokinase-2		.	.	.
TraesCS2D01G049500.1	60 kDa chaperonin		.	.	.
TraesCS2D01G161900.2	RNA-binding protein		.	.	.
TraesCS2D01G289200.1	Mitochondrial import inner membrane translocase subunit TIM22		.	.	.
TraesCS2D01G389900.1	Pentatricopeptide repeat-containing protein		.	.	.
TraesCS2D01G434600.1	DAG protein, chloroplastic		.	.	.
TraesCS3A01G191400.1	50S ribosomal 5, chloroplastic		.	.	.
TraesCS3A01G272200.1	50S ribosomal protein L13		.	.	.
TraesCS3B01G072200.1	Mitochondrial glycoprotein		.	.	.
TraesCS3B01G154900.3	Pentatricopeptide repeat-containing protein		.	.	.
TraesCS3B01G254400.1	Uroporphyrinogen decarboxylase		.	.	.
TraesCS3B01G314900.1	GTP-binding protein		.	.	.
TraesCS3D01G059900.1	Mitochondrial glycoprotein		.	.	.
TraesCS3D01G191100.1	ATP-dependent Clp protease proteolytic subunit		.	.	.
TraesCS3D01G330200LC.1	Double-strand break repair protein Mre11		.	.	.
TraesCS4A01G079500.1	ATP-dependent Clp protease ATP-binding subunit		.	.	.
TraesCS4A01G121500.1	ATP-dependent Clp protease proteolytic subunit		.	.	.
TraesCS4A01G298100.1	N utilization substance protein B-like protein		.	.	.
TraesCS4A01G374600.1	ATP-dependent Clp protease proteolytic subunit		.	.	.
TraesCS4A01G374600.3	ATP-dependent Clp protease proteolytic subunit		.	.	.
TraesCS4B01G066800.1	Methyltransferase		.	.	.
TraesCS4B01G156400.1	RNA-binding protein		.	.	.
TraesCS4B01G181600.1	ATP-dependent Clp protease proteolytic subunit		.	.	.
TraesCS4B01G224500.1	ATP-dependent Clp protease ATP-binding subunit		.	.	.
TraesCS4D01G013900.1	N utilization substance protein B-like protein		.	.	.
TraesCS4D01G065700.1	Methyltransferase		.	.	.
TraesCS4D01G184400.1	ATP-dependent Clp protease proteolytic subunit		.	.	.
TraesCS4D01G268600.1	Ribosomal large subunit pseudouridine synthase B		.	.	.
TraesCS5A01G006100.1	Glutamate--tRNA ligase		.	.	.
TraesCS5A01G045700.2	Protoporphyrinogen oxidase		.	.	.
TraesCS5A01G114600.1	Dynamin family protein, putative, expressed		.	.	.
TraesCS5A01G173800.1	RNA-binding family protein		.	.	.
TraesCS5A01G404500.1	30S ribosomal protein S9		.	.	.
TraesCS5B01G171200.1	RNA-binding family protein		.	.	.
TraesCS5B01G481100.1	50S ribosomal protein L17		.	.	.
TraesCS5B01G503800.1	50S ribosomal protein L18		.	.	.
TraesCS5D01G006100.1	GTPase		.	.	.
TraesCS5D01G055700.1	Protoporphyrinogen oxidase		.	.	.
TraesCS5D01G178300.1	RNA-binding family protein		.	.	.
TraesCS5D01G504600.1	50S ribosomal protein L18		.	.	.
TraesCS6A01G143300.1	Porphobilinogen deaminase		.	.	.
TraesCS6B01G171600.1	Porphobilinogen deaminase		.	.	.
TraesCS6D01G094200.1	50S ribosomal protein L3		.	.	.
TraesCS6D01G132500.2	Porphobilinogen deaminase		.	.	.
TraesCS6D01G282900.1	Pentatricopeptide repeat-containing protein		.	.	.
TraesCS7A01G036200.2	60 kDa chaperonin		.	.	.
TraesCS7B01G207300.1	DAG protein, chloroplastic		.	.	.
TraesCS7B01G231800.1	30S ribosomal protein S31		.	.	.
TraesCS7D01G072100.1	ATP-dependent Clp protease proteolytic subunit		.	.	.
TraesCS7D01G224900.1	RNA recognition motif		.	.	.
TraesCS7D01G261800.1	Glutamate-1-semialdehyde 2,1-aminomutase		.	.	.
TraesCS7D01G303900.1	DAG protein, chloroplastic		.	.	.
TraesCSU01G054500.1	Pentatricopeptide repeat-containing protein		.	.	.
TraesCS6B01G774700LC.1	Heavy metal-associated protein		.	.	.
TraesCS7B01G241600.1	Lipid phosphate phosphatase-like protein		.	.	.
TraesCS1B01G164700.1	WD-repeat protein, putative		.	.	.
TraesCS1A01G146900.1	WD-repeat protein, putative		.	.	.
TraesCS1D01G145000.1	WD-repeat protein, putative		.	.	.
TraesCS1A01G381800.1	Cyclin-D1-binding protein 1		.	.	.
TraesCS1B01G164500.1	60S ribosomal protein L21		.	.	.
TraesCS1D01G128800.1	50S ribosomal protein L5		.	.	.
TraesCS1D01G146100.1	50S ribosomal protein L14		.	.	.
TraesCS1D01G287800.1	30S ribosomal protein S12		.	.	.
TraesCS1D01G434400.1	Transducin/WD40 repeat protein		.	.	.
TraesCS2D01G128600.1	Nucleolar family protein		.	.	.
TraesCS2D01G179300.1	30S ribosomal protein S3		.	.	.
TraesCS2D01G248300.1	Small nuclear ribonucleoprotein-associated protein		.	.	.
TraesCS2D01G430500.1	60S ribosomal protein L7		.	.	.
TraesCS3A01G353000.1	30S ribosomal protein S12		.	.	.
TraesCS3B01G158400.1	50S ribosomal protein L24		.	.	.
TraesCS3B01G217500.1	60S ribosomal protein L30		.	.	.
TraesCS3B01G376600.1	30S ribosomal protein S5		.	.	.
TraesCS3D01G087000.1	Protein AATF		.	.	.
TraesCS3D01G398000.1	Protein serine/threonine kinase		.	.	.
TraesCS4A01G043600.1	RNA cytidine acetyltransferase		.	.	.
TraesCS4A01G357100.1	DNA-directed RNA polymerase subunit		.	.	.
TraesCS4D01G122900.1	30S ribosomal protein S9		.	.	.
TraesCS4D01G335700.1	50S ribosomal protein L14		.	.	.
TraesCS4D01G339500.1	60S ribosomal protein L21		.	.	.
TraesCS5A01G279400.1	60S ribosomal protein L32		.	.	.
TraesCS5A01G473700.1	30S ribosomal protein S12		.	.	.
TraesCS5A01G509200.1	50S ribosomal protein L14		.	.	.
TraesCS5B01G048200LC.1	30S ribosomal protein S10		.	.	.
TraesCS5B01G437200.1	30S ribosomal protein S13		.	.	.
TraesCS5D01G158600.1	60S acidic ribosomal protein P0		.	.	.
TraesCS5D01G217000.1	Ribosome production factor 2-like protein		.	.	.
TraesCS5D01G370000.1	Ribosome biogenesis protein BOP1 homolog		.	.	.
TraesCS5D01G402800.1	50S ribosomal protein L13		.	.	.
TraesCS6A01G224600.1	60S ribosomal protein L14, putative		.	.	.
TraesCS6A01G289600.1	H/ACA ribonucleoprotein complex subunit 2-like protein		.	.	.
TraesCS6B01G124000.1	P-loop containing nucleoside triphosphate hydrolases superfamily protein		.	.	.
TraesCS6D01G269300.1	H/ACA ribonucleoprotein complex subunit 2-like protein		.	.	.
TraesCS6D01G481900LC.1	Vacuolar protein sorting-associated protein 8 homolog		.	.	.
TraesCS6D01G482300LC.1	Ribosomal protein L37		.	.	.
TraesCS7A01G259500.1	50S ribosomal protein L22		.	.	.
TraesCS7B01G183600.1	RNA binding protein		.	.	.
TraesCS7D01G289200.1	RNA binding protein		.	.	.
TraesCS7D01G467000.1	rRNA 2'-O-methyltransferase fibrillarin 2		.	.	.
TraesCS1A01G288800.1	30S ribosomal protein S12		.	.	.
TraesCS1A01G148400.1	50S ribosomal protein L14		.	.	.
TraesCS1B01G166100.1	50S ribosomal protein L14		.	.	.
TraesCS2A01G227500.1	Ribosomal protein L15		.	.	.
TraesCS2A01G295600.1	30S ribosomal protein S11		.	.	.
TraesCS2A01G302600.1	40S ribosomal protein S10		.	.	.
TraesCS2B01G318500.1	40S ribosomal protein S10		.	.	.
TraesCS2D01G111100.1	60S ribosomal protein L22, putative		.	.	.
TraesCS2D01G237800.1	40S ribosomal protein S12		.	.	.
TraesCS2D01G291600.1	60S acidic ribosomal protein		.	.	.
TraesCS2D01G301300.1	40S ribosomal protein S10		.	.	.
TraesCS4B01G154700.1	40S ribosomal protein S21		.	.	.
TraesCS5A01G105800.1	30S ribosomal protein S14 type Z		.	.	.
TraesCS5A01G392900.1	50S ribosomal protein L13		.	.	.
TraesCS5A01G571200LC.1	Protein phosphatase 2A regulatory B subunit family protein		.	.	.
TraesCS5B01G107700.1	30S ribosomal protein S14 type Z		.	.	.
TraesCS5B01G397800.1	50S ribosomal protein L13		.	.	.
TraesCS5D01G115300.1	30S ribosomal protein S14 type Z		.	.	.
TraesCS5D01G559300LC.1	60S ribosomal protein L7-2		.	.	.
TraesCS6A01G465900LC.1	60S ribosomal protein L31		.	.	.
TraesCS7A01G451200LC.1	Arabidopsis thaliana genomic DNA, chromosome 5, P1 clone:MOK16		.	.	.
TraesCS7B01G217900.1	60S acidic ribosomal protein P1		.	.	.
TraesCS7D01G257100.1	60S ribosomal protein L32		.	.	.
TraesCSU01G081000.1	60S ribosomal protein L35a-like protein		.	.	.
TraesCS1B01G167200.1	Cellulose synthase		.	.	.
TraesCS1A01G149300.1	Cellulose synthase		.	.	.
TraesCS1D01G146600.1	Cellulose synthase		.	.	.
TraesCS1D01G393600.1	Cytochrome b561 and DOMON domain-containing protein		.	.	.
TraesCS2D01G290400.1	RAB6-interacting golgin (DUF662)		.	.	.
TraesCS3A01G165500.1	Germin-like protein 1		.	.	.
TraesCS3A01G254500.2	MYB transcription factor		.	.	.
TraesCS3A01G289900.1	Cellulose synthase		.	.	.
TraesCS3B01G120700.1	Fasciclin-like arabinogalactan protein		.	.	.
TraesCS3D01G006500.1	arabinogalactan protein 18		.	.	.
TraesCS3D01G105500.1	Fasciclin-like arabinogalactan protein		.	.	.
TraesCS3D01G176100.1	Germin-like protein 1		.	.	.
TraesCS3D01G289600.1	Cellulose synthase		.	.	.
TraesCS4A01G264600.1	UDP-glucose 6-dehydrogenase		.	.	.
TraesCS4B01G050400.1	UDP-glucose 6-dehydrogenase		.	.	.
TraesCS4D01G208900.1	Laccase		.	.	.
TraesCS4D01G241100.1	Receptor-like kinase		.	.	.
TraesCS5A01G222500.1	Cellulose synthase		.	.	.
TraesCS5A01G473100.2	Trichome birefringence-like protein		.	.	.
TraesCS5B01G221500.1	S-adenosylmethionine synthase		.	.	.
TraesCS5B01G221600.3	Cellulose synthase		.	.	.
TraesCS5D01G230300.1	Cellulose synthase		.	.	.
TraesCS5D01G269300.1	Fasciclin-like arabinogalactan protein		.	.	.
TraesCS5D01G485800.1	Trichome birefringence-like protein		.	.	.
TraesCS6B01G530800LC.1	Epstein-Barr nuclear antigen 6		.	.	.
TraesCS6D01G324800LC.1	translation initiation factor 3 (IF-3) family protein		.	.	.
TraesCS7A01G213300.1	O-fucosyltransferase family protein		.	.	.
TraesCS7A01G411700.1	Flavonoid 3'-hydroxylase		.	.	.
TraesCS7B01G310900.1	Flavonoid 3'-hydroxylase		.	.	.
TraesCS7D01G178100.1	Blue copper protein		.	.	.
TraesCS1A01G150200.1	Peptide transporter		.	.	.
TraesCS1A01G150100.1	Leucine-rich repeat receptor-like protein kinase family protein		.	.	.
TraesCS1A01G212000.1	Expansin protein		.	.	.
TraesCS1A01G150800.1	Fatty acid hydroxylase superfamily		.	.	.
TraesCS1A01G212400.1	Expansin protein		.	.	.
TraesCS1A01G300200.1	Expansin		.	.	.
TraesCS1B01G093600.1	Long-Chain Acyl-CoA Synthetase		.	.	.
TraesCS1B01G225700.2	Expansin protein		.	.	.
TraesCS1B01G226000.1	Expansin protein		.	.	.
TraesCS1B01G310300.1	Expansin		.	.	.
TraesCS1B01G388300.1	Chlorophyll a-b binding protein, chloroplastic		.	.	.
TraesCS1B01G388500.1	Chlorophyll a-b binding protein, chloroplastic		.	.	.
TraesCS1B01G433200.1	Cab-1 gene upstream region		.	.	.
TraesCS1D01G215100.2	Expansin protein		.	.	.
TraesCS1D01G215400.1	Expansin protein		.	.	.
TraesCS1D01G299700.1	Expansin		.	.	.
TraesCS2A01G186300.1	SAUR-like auxin-responsive protein family, putative		.	.	.
TraesCS2A01G494900.1	Auxin responsive SAUR protein		.	.	.
TraesCS2A01G590600.1	Protochlorophyllide reductase		.	.	.
TraesCS2B01G090300.1	Germin-like protein		.	.	.
TraesCS2B01G240100.2	Beta-amylase		.	.	.
TraesCS2B01G482800LC.1	GOLDEN2-like 2		.	.	.
TraesCS2B01G593000.1	Protochlorophyllide reductase		.	.	.
TraesCS2D01G030600.1	Chalcone synthase		.	.	.
TraesCS2D01G065500.1	Ribulose bisphosphate carboxylase small chain		.	.	.
TraesCS2D01G073700.1	Germin-like protein		.	.	.
TraesCS2D01G692500LC.1	Concanavalin A-like lectin protein kinase family protein		.	.	.
TraesCS3A01G053000.1	Non-specific lipid-transfer protein		.	.	.
TraesCS3A01G080800.1	Dirigent protein		.	.	.
TraesCS3A01G278000.1	8-amino-7-oxononanoate synthase		.	.	.
TraesCS3A01G344800.1	Expansin		.	.	.
TraesCS3B01G376800.1	Expansin		.	.	.
TraesCS3D01G338400.1	Expansin		.	.	.
TraesCS3D01G464800.1	Sulfotransferase		.	.	.
TraesCS4A01G172600.1	Xyloglucan endotransglucosylase/hydrolase		.	.	.
TraesCS4A01G304400.1	Fatty acyl-CoA reductase		.	.	.
TraesCS4B01G010000.1	Fatty acyl-CoA reductase		.	.	.
TraesCS4B01G010100.1	Fatty acyl-CoA reductase		.	.	.
TraesCS4B01G367400.1	14 kDa proline-rich protein DC2.15		.	.	.
TraesCS4D01G142800.1	Xyloglucan endotransglucosylase/hydrolase		.	.	.
TraesCS4D01G360100.1	14 kDa proline-rich protein DC2.15		.	.	.
TraesCS5A01G278400.1	RADIALIS-like transcription factor		.	.	.
TraesCS5A01G355700.1	Chlorophyllase		.	.	.
TraesCS5A01G362400.1	Cytochrome P450 family protein, expressed		.	.	.
TraesCS5A01G369300.1	Zinc finger protein 512B		.	.	.
TraesCS5A01G404000LC.1	RADIALIS		.	.	.
TraesCS5A01G418400.1	Leguminosin group485 secreted peptide		.	.	.
TraesCS5A01G535100.1	14 kDa proline-rich protein DC2.15		.	.	.
TraesCS5A01G571800LC.1	Collagen alpha chain		.	.	.
TraesCS5B01G265500.1	Beta-glucosidase, putative		.	.	.
TraesCS5B01G277700.1	RADIALIS-like transcription factor		.	.	.
TraesCS5B01G371600.1	Zinc finger protein 512B		.	.	.
TraesCS5B01G462800.1	Chlorophyll a-b binding protein, chloroplastic		.	.	.
TraesCS5B01G462900.1	Chlorophyll a-b binding protein, chloroplastic		.	.	.
TraesCS5B01G563800LC.1	calmodulin-domain protein kinase cdpk isoform 2		.	.	.
TraesCS5B01G615900LC.1	Leguminosin group485 secreted peptide		.	.	.
TraesCS5D01G002300.1	Teosinte branched 1		.	.	.
TraesCS5D01G041100.1	Lipoxygenase		.	.	.
TraesCS5D01G276300.1	Cinnamoyl-CoA reductase 4		.	.	.
TraesCS5D01G285500.1	RADIALIS-like transcription factor		.	.	.
TraesCS5D01G426500.1	Leguminosin group485 secreted peptide		.	.	.
TraesCS5D01G506300.1	Heavy metal-associated protein		.	.	.
TraesCS5D01G550100.1	Protein TolB		.	.	.
TraesCS6A01G094100.1	Chlorophyll a-b binding protein, chloroplastic		.	.	.
TraesCS6B01G122500.1	Chlorophyll a-b binding protein, chloroplastic		.	.	.
TraesCS6B01G323200.1	Protein curvature thylakoid chloroplastic-like		.	.	.
TraesCS6B01G323200.2	Protein curvature thylakoid chloroplastic-like		.	.	.
TraesCS6D01G007900LC.1	DUF247 domain protein		.	.	.
TraesCS6D01G273900.1	Protein curvature thylakoid chloroplastic-like		.	.	.
TraesCS6D01G273900.2	Protein curvature thylakoid chloroplastic-like		.	.	.
TraesCS6D01G303900.1	Peroxidase		.	.	.
TraesCS7A01G094800.2	Sec14p-like phosphatidylinositol transfer family protein		.	.	.
TraesCS7A01G226300.1	Nuclear transport factor 2 (NTF2) family protein with RNA binding (RRM-RBD-RNP motifs) domain-containing protein		.	.	.
TraesCS7A01G237100.1	Chlorophyll a-b binding protein, chloroplastic		.	.	.
TraesCS7A01G290600LC.1	Nuclear transport factor 2 (NTF2) family protein with RNA binding (RRM-RBD-RNP motifs) domain-containing protein		.	.	.
TraesCS7A01G426900.1	Xyloglucan endotransglucosylase/hydrolase		.	.	.
TraesCS7A01G453100.1	transmembrane protein, putative (Protein of unknown function, DUF642)		.	.	.
TraesCS7B01G115300.1	Gibberellin-regulated family protein		.	.	.
TraesCS7B01G326900.1	Xyloglucan endotransglucosylase/hydrolase		.	.	.
TraesCS7B01G353600.2	transmembrane protein, putative (Protein of unknown function, DUF642)		.	.	.
TraesCS7D01G001300.1	Dirigent protein		.	.	.
TraesCS7D01G060000.1	Flavin-containing monooxygenase		.	.	.
TraesCS7D01G180200.1	Germin-like protein		.	.	.
TraesCS7D01G228100.1	P-loop containing nucleoside triphosphate hydrolases superfamily protein		.	.	.
TraesCS7D01G418600.3	Xyloglucan endotransglucosylase/hydrolase		.	.	.
TraesCS7D01G418900.1	Xyloglucan endotransglucosylase/hydrolase		.	.	.
TraesCS7D01G419000.1	Xyloglucan endotransglucosylase/hydrolase		.	.	.
TraesCS7D01G419100.1	Xyloglucan endotransglucosylase/hydrolase		.	.	.
TraesCS7D01G442500.1	transmembrane protein, putative (Protein of unknown function, DUF642)		.	.	.
TraesCSU01G243200.1	plant/protein (Protein of unknown function, DUF538)		.	.	.
TraesCSU01G444300LC.1	O-acyltransferase WSD1		.	.	.
TraesCS1B01G174700.1	Coatomer subunit gamma		.	.	.
TraesCS1A01G157600.1	Fatty acid oxidation complex subunit alpha		.	.	.
TraesCS1A01G194900LC.1	Athila ORF 1, putative		.	.	.
TraesCS1A01G158800LC.1	MAC/Perforin domain-containing protein		.	.	.
TraesCS1A01G286700LC.1	Retrotransposon protein, putative, Ty3-gypsy subclass		.	.	.
TraesCS1A01G390700LC.1	Endonuclease/exonuclease/phosphatase family protein		.	.	.
TraesCS1A01G408500LC.1	Retrovirus-related Pol polyprotein from transposon TNT 1-94		.	.	.
TraesCS1A01G471500LC.1	Retrotransposon protein, putative, Ty1-copia subclass		.	.	.
TraesCS1B01G157800LC.1	Retrotransposon protein, putative, Ty3-gypsy subclass		.	.	.
TraesCS1B01G269800LC.1	Retrotransposon protein, putative, Ty3-gypsy subclass		.	.	.
TraesCS1B01G652000LC.1	2-oxoglutarate (2OG) and Fe(II)-dependent oxygenase superfamily protein		.	.	.
TraesCS1D01G011200LC.1	Polynucleotidyl transferase, ribonuclease H-like superfamily protein		.	.	.
TraesCS1D01G227800LC.1	Retrotransposon protein, putative, Ty3-gypsy subclass		.	.	.
TraesCS1D01G515500LC.1	30S ribosomal protein S7, chloroplastic		.	.	.
TraesCS2A01G121200LC.1	nucleolin like 2		.	.	.
TraesCS2A01G315900LC.1	Protein Ycf2		.	.	.
TraesCS2A01G410200LC.1	50S ribosomal protein L4		.	.	.
TraesCS2B01G038600LC.1	Retrovirus-related Pol polyprotein from transposon TNT 1-94		.	.	.
TraesCS2B01G105200LC.1	S-locus lectin protein kinase family protein		.	.	.
TraesCS2B01G355400LC.1	zinc knuckle (CCHC-type) family protein		.	.	.
TraesCS2B01G573500LC.1	terpene synthase-like sequence-1,8-cineole		.	.	.
TraesCS2B01G922900LC.1	GMP synthase [glutamine-hydrolyzing]		.	.	.
TraesCS2D01G213200LC.1	spatacsin carboxy-terminus protein		.	.	.
TraesCS2D01G213600LC.1	Transcription factor jumonji (jmj) family protein / zinc finger (C5HC2 type) family protein		.	.	.
TraesCS2D01G319000LC.1	WRKY DNA-binding protein 58		.	.	.
TraesCS2D01G377000LC.1	NAD(P)H-quinone oxidoreductase subunit I, chloroplastic		.	.	.
TraesCS2D01G547300LC.1	Retrotransposon protein, putative, Ty3-gypsy subclass		.	.	.
TraesCS2D01G602600LC.1	NAC domain protein		.	.	.
TraesCS3A01G027700LC.1	Polyketide cyclase/dehydrase and lipid transport superfamily protein		.	.	.
TraesCS3B01G309200LC.1	Transposable element protein, putative		.	.	.
TraesCS3B01G363000LC.1	Ribosomal protein L11 methyltransferase		.	.	.
TraesCS3B01G443800LC.1	Kelch repeat and BTB domain-containing protein 8		.	.	.
TraesCS3B01G482700LC.1	Retrotransposon protein, putative, unclassified		.	.	.
TraesCS4A01G137900.2	Protein DEK		.	.	.
TraesCS4B01G063700LC.1	Tax1-binding protein 1 homolog A		.	.	.
TraesCS4D01G137200LC.1	ACT domain-containing protein DS12, chloroplastic		.	.	.
TraesCS4D01G271400LC.1	alpha 1,4-glycosyltransferase family protein		.	.	.
TraesCS5A01G044500LC.1	Mutator-like transposase-like		.	.	.
TraesCS5A01G324700LC.1	Retrotransposon protein, putative, unclassified		.	.	.
TraesCS5A01G329600LC.1	Cytochrome P450 97B3, chloroplastic		.	.	.
TraesCS5A01G380400LC.1	Retrotransposon protein, putative, Ty3-gypsy subclass		.	.	.
TraesCS5B01G279100LC.1	Pol polyprotein		.	.	.
TraesCS5B01G580100LC.1	Bifunctional uridylyltransferase/uridylyl-removing enzyme		.	.	.
TraesCS5D01G021000LC.1	Protein OS-9		.	.	.
TraesCS5D01G102800LC.1	Ribulose bisphosphate carboxylase large chain		.	.	.
TraesCS6A01G247900.1	S-adenosylmethionine synthase		.	.	.
TraesCS6A01G266100LC.1	Retrovirus-related Pol polyprotein from transposon opus		.	.	.
TraesCS6A01G356000.1	RNA helicase		.	.	.
TraesCS6A01G410700LC.1	BnaC03g58830D protein		.	.	.
TraesCS6A01G442300LC.1	Retrotransposon protein, putative, unclassified		.	.	.
TraesCS6A01G462400LC.1	Retrotransposon protein, putative, Ty3-gypsy subclass		.	.	.
TraesCS6A01G522900LC.1	UPF0758 protein SAK_1186		.	.	.
TraesCS6B01G462000LC.1	Keratin, type II cytoskeletal 5		.	.	.
TraesCS6B01G506700LC.1	DNA polymerase III subunit gamma/tau		.	.	.
TraesCS6B01G590300LC.1	Paternally-expressed gene 3 protein		.	.	.
TraesCS6B01G824200LC.1	Transposon TX1 uncharacterized		.	.	.
TraesCS6D01G092400.1	Cytochrome c oxidase subunit 1		.	.	.
TraesCS6D01G189100LC.1	spatacsin carboxy-terminus protein		.	.	.
TraesCS6D01G288400LC.1	Glyceraldehyde 3-phosphate dehydrogenase		.	.	.
TraesCS6D01G319500LC.1	Transposase		.	.	.
TraesCS6D01G416100LC.1	UPF0758 protein SAK_1186		.	.	.
TraesCS6D01G421100LC.1	Cytochrome b559 subunit alpha		.	.	.
TraesCS7A01G627000LC.1	Transposon Ty3-I Gag-Pol polyprotein		.	.	.
TraesCS7B01G359500LC.1	Retrotransposon protein, putative, Ty3-gypsy subclass		.	.	.
TraesCS7B01G704500LC.1	Retrotransposon protein, putative, unclassified		.	.	.
TraesCS7D01G164800LC.1	P-loop containing nucleoside triphosphate hydrolases superfamily protein		.	.	.
TraesCS7D01G316700LC.1	Xylose isomerase		.	.	.
TraesCS7D01G316800LC.1	NAD(P)H-quinone oxidoreductase chain 4		.	.	.
TraesCS7D01G324900LC.1	Phosphatidylinositol-4-phosphate 5-kinase 2		.	.	.
TraesCS7D01G584500LC.1	Retrovirus-related Pol polyprotein from transposon TNT 1-94		.	.	.
TraesCSU01G576700LC.1	Cytochrome b559 subunit alpha		.	.	.
TraesCSU01G576800LC.1	Cytochrome b559 subunit alpha		.	.	.
TraesCS1A01G165900.2	G-patch domain containing protein, expressed		.	.	.
TraesCS1A01G165900.1	G-patch domain containing protein, expressed		.	.	.
TraesCS1B01G222100.1	Pyruvate formate-lyase 1-activating enzyme		.	.	.
TraesCS1A01G168000.1	Transposon protein, putative, Mutator sub-class		.	.	.
TraesCS1B01G224100.1	Altered inheritance of mitochondria protein 32		.	.	.
TraesCS1B01G225600.1	AP-3 complex subunit delta		.	.	.
TraesCS3B01G338700LC.1	Retrovirus-related Pol polyprotein LINE-1		.	.	.
TraesCS1A01G176900LC.1	Retrovirus-related Pol polyprotein LINE-1		.	.	.
TraesCS1B01G194100.1	Glutathione S-transferase		.	.	.
TraesCS1A01G186300.1	Glutathione S-transferase		.	.	.
TraesCS1B01G194900.1	Glutathione s-transferase, putative		.	.	.
TraesCS1D01G190300.1	Glutathione S-transferase		.	.	.
TraesCS2D01G224700.1	Glutathione S-transferase		.	.	.
TraesCS5B01G224900.1	2-oxoglutarate (2OG) and Fe(II)-dependent oxygenase superfamily protein		.	.	.
TraesCS1A01G188900LC.1	amino-terminal region of chorein		.	.	.
TraesCS1A01G189000LC.1	mediator of RNA polymerase II transcription subunit		.	.	.
TraesCS1B01G059700LC.1	Retrovirus-related Pol polyprotein from transposon TNT 1-94		.	.	.
TraesCS1D01G203800.1	Dynein light chain		.	.	.
TraesCS5B01G314100LC.1	Superoxide dismutase [Cu-Zn]		.	.	.
TraesCS1A01G191400.1	AMMECR1-like protein		.	.	.
TraesCS1B01G207300.1	Nuclear control of ATPase protein 2		.	.	.
TraesCS1A01G192300.1	60S ribosomal export protein NMD3		.	.	.
TraesCS1B01G394200LC.1	Disease resistance protein RPS5		.	.	.
TraesCS1D01G391300LC.1	Beta-ribofuranosylaminobenzene 5'-phosphate synthase		.	.	.
TraesCS5A01G043200LC.1	Retrotransposon protein, putative, Ty3-gypsy subclass		.	.	.
TraesCS5B01G014000LC.1	Pyruvate synthase subunit PorA		.	.	.
TraesCS2D01G016500.1	Protein DA1-related 1		.	.	.
TraesCS1A01G195900LC.1	Cytochrome b6-f complex subunit 4		.	.	.
TraesCS5A01G093500LC.1	P-loop containing nucleoside triphosphate hydrolases superfamily protein		.	.	.
TraesCS6A01G352900LC.1	Disease resistance protein (TIR-NBS-LRR class) family		.	.	.
TraesCS7A01G526800LC.1	Ubiquitin-fold modifier-conjugating enzyme 1		.	.	.
TraesCS3A01G077100.1	Asparagine synthetase		.	.	.
TraesCS1A01G202900.1	Metallothionein		.	.	.
TraesCS3D01G159200.1	ATP-dependent zinc metalloprotease FtsH 1		.	.	.
TraesCS5A01G243900.1	Oil body-associated protein 1A		.	.	.
TraesCS5B01G372100.1	Dehydrin		.	.	.
TraesCS5D01G521400.1	F-box family protein		.	.	.
TraesCS6D01G332900.1	Dehydrin		.	.	.
TraesCS7D01G424500LC.1	Receptor protein kinase-like protein		.	.	.
TraesCS4A01G203900.1	DAG protein, chloroplastic		.	.	.
TraesCS1A01G222800.2	Importin subunit beta-1		.	.	.
TraesCS4B01G217000.1	Importin-4		.	.	.
TraesCS2A01G180900.1	Myosin heavy chain-like protein		.	.	.
TraesCS1A01G231400.1	ARM repeat superfamily protein		.	.	.
TraesCS1D01G241800.2	UDP-sulfoquinovose synthase		.	.	.
TraesCS1A01G241900.1	UDP-sulfoquinovose synthase		.	.	.
TraesCS2A01G116100.2	Two-component response regulator		.	.	.
TraesCS2A01G174500.1	PI-PLC X domain-containing protein		.	.	.
TraesCS2A01G268700.1	Glycogen synthase		.	.	.
TraesCS2A01G411200.1	Glycerol-3-phosphate transporter, putative		.	.	.
TraesCS2B01G287500.1	Glycogen synthase		.	.	.
TraesCS2D01G267700.1	Glycogen synthase		.	.	.
TraesCS3A01G163900.2	Purple acid phosphatase		.	.	.
TraesCS3B01G322000.1	Inorganic pyrophosphatase 2		.	.	.
TraesCS3B01G322100.1	Inorganic pyrophosphatase 2		.	.	.
TraesCS3D01G377700LC.1	CRISPR-associated exonuclease Cas4/endonuclease Cas1 fusion		.	.	.
TraesCS4A01G212800.1	UDP-N-acetylglucosamine--N-acetylmuramyl-(pentapeptide) pyrophosphoryl-undecaprenol N-acetylglucosamine transferase		.	.	.
TraesCS4D01G099600.1	UDP-N-acetylglucosamine--N-acetylmuramyl-(pentapeptide) pyrophosphoryl-undecaprenol N-acetylglucosamine transferase		.	.	.
TraesCS5B01G180300.3	Purple acid phosphatase		.	.	.
TraesCS7A01G263000.2	Glycerophosphodiester phosphodiesterase		.	.	.
TraesCS7D01G263700.1	Glycerophosphodiester phosphodiesterase		.	.	.
TraesCS1A01G247200.1	30S ribosomal protein S18		.	.	.
TraesCS1A01G246300.1	Cytochrome P450 family protein		.	.	.
TraesCS1A01G247900.1	DUF21 domain-containing protein		.	.	.
TraesCS1A01G247900.2	DUF21 domain-containing protein		.	.	.
TraesCS1D01G247300.2	DUF21 domain-containing protein		.	.	.
TraesCS1A01G249700.1	Endo-1,31,4-beta-D-glucanase		.	.	.
TraesCS1A01G249100.1	Kinesin-like protein		.	.	.
TraesCS1A01G533100LC.1	Pleckstrin-like (PH) domain protein		.	.	.
TraesCS1A01G253000LC.1	Translation initiation factor IF-2		.	.	.
TraesCS3B01G546900LC.1	Ubiquitin carboxyl-terminal hydrolase-related protein		.	.	.
TraesCS4B01G022700LC.1	WD repeat-containing protein JIP5		.	.	.
TraesCSU01G504700LC.1	Ycf1		.	.	.
TraesCS1A01G259700.1	EG2771		.	.	.
TraesCS3B01G219400.1	50S ribosomal 5, chloroplastic		.	.	.
TraesCS3D01G321900.1	Protein CHLOROPLAST ENHANCING STRESS TOLERANCE, chloroplastic		.	.	.
TraesCS5A01G468600.2	50S ribosomal protein L17		.	.	.
TraesCS7D01G062900.1	Methyltransferase family protein		.	.	.
TraesCS1B01G272700.1	Alpha/beta-hydrolase-like protein		.	.	.
TraesCS1A01G262100.1	Alpha/beta-hydrolase-like protein		.	.	.
TraesCS1A01G269500.1	Protein NRT1/ PTR FAMILY 5.5		.	.	.
TraesCS1A01G271000.1	transmembrane protein, putative (DUF1218)		.	.	.
TraesCS3A01G169500.1	Retrotransposon protein, putative, Ty1-copia subclass		.	.	.
TraesCS5A01G547100.1	Retrotransposon protein, putative, Ty1-copia subclass		.	.	.
TraesCS4A01G303500.1	Histidine-containing phosphotransfer protein		.	.	.
TraesCS1A01G275700.1	E3 ubiquitin-protein ligase		.	.	.
TraesCS4A01G400900LC.1	Pol polyprotein		.	.	.
TraesCS1A01G386300.1	60S ribosomal protein L37a		.	.	.
TraesCS1D01G276700.1	60S acidic ribosomal protein		.	.	.
TraesCS2A01G169800.1	Elongation factor 1-beta		.	.	.
TraesCS2B01G127900.1	60S ribosomal protein L18		.	.	.
TraesCS2D01G235500.1	Ribosomal protein L15		.	.	.
TraesCS3A01G313500.1	Ribosomal protein L24		.	.	.
TraesCS3D01G264000.1	Guanine nucleotide-binding protein beta subunit-like protein		.	.	.
TraesCS4A01G114100.1	40S ribosomal protein S7		.	.	.
TraesCS4B01G230300LC.1	40S ribosomal protein S28		.	.	.
TraesCS4D01G122900LC.1	Eukaryotic translation initiation factor 4E-1		.	.	.
TraesCS4D01G167600.1	40S ribosomal protein S21		.	.	.
TraesCS4D01G287400LC.1	Pre-mrna splicing factor		.	.	.
TraesCS5A01G415600.1	Elongation factor 1-alpha		.	.	.
TraesCS5B01G118400.1	Ribosomal protein L3		.	.	.
TraesCS5D01G095400.1	50S ribosomal protein L2		.	.	.
TraesCS5D01G423400.1	Elongation factor 1-alpha		.	.	.
TraesCS5D01G431700.1	40S ribosomal protein S12		.	.	.
TraesCS5D01G509700.1	Elongation factor		.	.	.
TraesCS6D01G246600.1	50S ribosomal protein L11		.	.	.
TraesCS7A01G160000.1	Nucleolar GTP-binding protein 1		.	.	.
TraesCS7A01G296800.1	60S ribosomal protein L13		.	.	.
TraesCS7A01G316300.1	60S acidic ribosomal protein P1		.	.	.
TraesCS7A01G419100.1	60S acidic ribosomal protein P3		.	.	.
TraesCS7B01G217300.1	40S ribosomal protein S13		.	.	.
TraesCS7B01G238600.1	60S ribosomal protein L22, putative		.	.	.
TraesCS7B01G355300.1	30S ribosomal protein S11		.	.	.
TraesCS7B01G362600.1	Elongation factor		.	.	.
TraesCS7D01G313800.1	60S acidic ribosomal protein P1		.	.	.
TraesCS7D01G335000.1	60S ribosomal protein L22, putative		.	.	.
TraesCS7D01G360200.2	Elongation factor 1-gamma		.	.	.
TraesCS7D01G449300.1	Elongation factor		.	.	.
TraesCS1A01G329800.1	Transposase		.	.	.
TraesCS1A01G290400LC.1	SET domain-containing protein		.	.	.
TraesCS1A01G404600.1	Subtilisin-like protease		.	.	.
TraesCS1B01G346100LC.1	SET domain-containing protein		.	.	.
TraesCS3A01G159000.1	Carbamoyl-phosphate synthase large chain		.	.	.
TraesCS3B01G063700.1	Non-specific lipid-transfer protein		.	.	.
TraesCS3B01G064100.1	Non-specific lipid-transfer protein		.	.	.
TraesCS4D01G185400LC.1	WD40 domain-containing protein		.	.	.
TraesCS5D01G100000LC.1	2'-5'-oligoadenylate synthase-like protein 1		.	.	.
TraesCS7B01G213100.1	B3 domain-containing protein family		.	.	.
TraesCS1B01G300500.1	Aminotransferase-related family protein		.	.	.
TraesCS1A01G291100.1	Aminotransferase-related family protein		.	.	.
TraesCS1D01G289700.1	Aminotransferase-related family protein		.	.	.
TraesCS2D01G049200.1	Nicotianamine synthase		.	.	.
TraesCS2D01G641300LC.1	zinc finger FYVE domain protein		.	.	.
TraesCS3A01G067500.1	2,3-bisphosphoglycerate-dependent phosphoglycerate mutase 1		.	.	.
TraesCS3A01G330000.1	F-box family protein		.	.	.
TraesCS3A01G489400.1	Basic helix-loop-helix (BHLH) family transcription factor		.	.	.
TraesCS3A01G489500.1	Basic helix-loop-helix (BHLH) family transcription factor		.	.	.
TraesCS3A01G513100LC.1	Protein SUPPRESSOR OF GENE SILENCING 3-like protein		.	.	.
TraesCS3B01G080100.1	Replication-associated protein		.	.	.
TraesCS3B01G080600.1	GTP cyclohydrolase 1		.	.	.
TraesCS3B01G080700.1	Vesicular glutamate transporter 2		.	.	.
TraesCS3B01G360100.1	F-box family protein		.	.	.
TraesCS3B01G549800.1	Basic helix-loop-helix (BHLH) family transcription factor		.	.	.
TraesCS3B01G596700LC.1	Protein SUPPRESSOR OF GENE SILENCING 3		.	.	.
TraesCS3B01G905800LC.1	methyl-CPG-binding domain protein 13		.	.	.
TraesCS3D01G067100.1	vacuolar protein sorting-associated protein, putative (DUF1162)		.	.	.
TraesCS3D01G067200.1	Piezo-type mechanosensitive ion channel component 1		.	.	.
TraesCS3D01G067300.1	zinc ion binding protein		.	.	.
TraesCS3D01G067400.1	Piezo-type mechanosensitive ion channel component 1		.	.	.
TraesCS3D01G323400.1	F-box family protein		.	.	.
TraesCS3D01G495400.1	Basic helix-loop-helix (BHLH) family transcription factor		.	.	.
TraesCS4A01G426400.1	HXXXD-type acyl-transferase family protein		.	.	.
TraesCS5A01G552400.1	Nicotianamine synthase		.	.	.
TraesCS6A01G093000.1	Nicotianamine synthase		.	.	.
TraesCS6B01G186000.1	Chemotaxis response regulator protein-glutamate methylesterase 1		.	.	.
TraesCS6B01G187400.1	Nicotianamine synthase		.	.	.
TraesCS6D01G148200.1	Nicotianamine synthase		.	.	.
TraesCS6D01G370800.1	Nicotianamine synthase		.	.	.
TraesCS7B01G123100LC.1	Gamma-glutamylcyclotransferase		.	.	.
TraesCS7D01G470600LC.1	NAC domain protein		.	.	.
TraesCS5B01G442800LC.1	Photosystem II reaction center protein Z		.	.	.
TraesCS5D01G285600.1	RADIALIS-like transcription factor		.	.	.
TraesCS3B01G180500.1	Eukaryotic translation initiation factor 3 subunit L		.	.	.
TraesCS4A01G330400.1	Elongation factor Tu		.	.	.
TraesCS7B01G451600.1	WD40 repeat-like protein		.	.	.
TraesCS1A01G310900.1	UPF0374 protein STER_0421		.	.	.
TraesCS7B01G190900.5	Sentrin-specific protease		.	.	.
TraesCS1A01G316900.1	Protein translation factor SUI1-like protein		.	.	.
TraesCS1A01G316100.2	Cyclin-dependent kinase 2-interacting protein		.	.	.
TraesCS4A01G056700.1	lectin protein kinase family protein		.	.	.
TraesCS2A01G657300LC.1	Polynucleotidyl transferase, ribonuclease H-like superfamily protein		.	.	.
TraesCS6B01G172900LC.1	IQ-domain 28		.	.	.
TraesCS7B01G130000.2	Phospholipid-transporting ATPase		.	.	.
TraesCS1A01G474900LC.1	Polynucleotidyl transferase, ribonuclease H-like superfamily protein		.	.	.
TraesCS1A01G323600.1	NBS-LRR disease resistance protein		.	.	.
TraesCS5D01G048500LC.1	Cationic amino acid transporter, putative		.	.	.
TraesCS1A01G336000.1	Elongation factor Tu		.	.	.
TraesCS6A01G204400.1	RNA-binding protein		.	.	.
TraesCS4D01G346300.1	MADS-box transcription factor		.	.	.
TraesCS5A01G520200.1	MADS-box transcription factor		.	.	.
TraesCS5D01G398500LC.1	LPS-assembly lipoprotein LptE		.	.	.
TraesCS4D01G023900.1	Nodulin-like / Major Facilitator Superfamily protein		.	.	.
TraesCS5A01G447200.1	Pleiotropic drug resistance ABC transporter		.	.	.
TraesCS5D01G420400.1	F-box protein		.	.	.
TraesCS1A01G345500LC.1	NADH-ubiquinone oxidoreductase chain 3		.	.	.
TraesCS6A01G096400LC.1	Protein lin-28 homolog A		.	.	.
TraesCS1D01G362200.1	14 kDa proline-rich protein DC2.15		.	.	.
TraesCS2A01G529700.1	Bifunctional inhibitor/lipid-transfer protein/seed storage 2S albumin superfamily protein		.	.	.
TraesCS3A01G239200.1	Acidic endochitinase		.	.	.
TraesCS4B01G367700.1	Cortical cell-delineating protein		.	.	.
TraesCS5D01G493400.1	Bifunctional inhibitor/lipid-transfer protein/seed storage 2S albumin superfamily protein		.	.	.
TraesCS7B01G003700.1	Bifunctional inhibitor/lipid-transfer protein/seed storage 2S albumin superfamily protein		.	.	.
TraesCS5D01G512700LC.1	Ubiquitin carboxyl-terminal hydrolase-related protein		.	.	.
TraesCS1B01G250000.1	DNA-directed RNA polymerase		.	.	.
TraesCS2B01G258200.2	WW domain-binding protein 11		.	.	.
TraesCS1A01G368100.1	DNA-binding		.	.	.
TraesCS5B01G029700LC.1	Ribosomal protein S1		.	.	.
TraesCS7D01G295400.2	LHY		.	.	.
TraesCS1D01G109800.1	Ubiquitin		.	.	.
TraesCS1D01G148000LC.1	Cytosolic ascorbate peroxidase		.	.	.
TraesCS1D01G385000.1	Guanine nucleotide-binding protein beta subunit-like protein		.	.	.
TraesCS2D01G156900.1	tRNA pseudouridine synthase B		.	.	.
TraesCS4A01G406500.1	rRNA-processing EBP2-like protein		.	.	.
TraesCS4B01G129600.1	30S ribosomal protein S9		.	.	.
TraesCS5A01G483200.1	OB-fold-like, putative isoform 2		.	.	.
TraesCS5D01G228100.1	Eukaryotic translation initiation factor 3 subunit C		.	.	.
TraesCS7B01G216300.1	U3 small nucleolar RNA-associated protein 18-like protein		.	.	.
TraesCS1B01G158100.1	Translin family protein, expressed		.	.	.
TraesCS3A01G321500.1	H/ACA ribonucleoprotein complex subunit 1-like protein 1		.	.	.
TraesCS3B01G343500.1	H/ACA ribonucleoprotein complex subunit 1-like protein 1		.	.	.
TraesCS4D01G292900.1	Tubulin-tyrosine ligase family protein		.	.	.
TraesCS5D01G047700.1	Nucleolar and coiled-body phosphoprotein 1		.	.	.
TraesCS5D01G449600.1	Lysine--tRNA ligase		.	.	.
TraesCS6B01G209900.1	Alba DNA/RNA-binding protein		.	.	.
TraesCS6B01G319800.1	H/ACA ribonucleoprotein complex subunit 2-like protein		.	.	.
TraesCS6D01G121300.1	T-complex protein 1 subunit eta		.	.	.
TraesCS7B01G162300.1	Glycine--tRNA ligase		.	.	.
TraesCS7D01G265200.1	Glycine--tRNA ligase		.	.	.
TraesCS7D01G506300.1	Isoleucine--tRNA ligase		.	.	.
TraesCS2B01G129300.1	60S ribosomal protein L22, putative		.	.	.
TraesCS3A01G530400.1	40S ribosomal protein S28		.	.	.
TraesCS5D01G512800LC.1	ATP-dependent RNA helicase SUV3L, mitochondrial		.	.	.
TraesCS2B01G070800.1	2-oxoglutarate (2OG) and Fe(II)-dependent oxygenase superfamily protein		.	.	.
TraesCS1A01G388500.2	50S ribosomal protein L21		.	.	.
TraesCS3A01G185200.1	OPC-8:0 CoA ligase1		.	.	.
TraesCS4A01G131600.1	Alpha-1,3-glucosyltransferase		.	.	.
TraesCS4A01G134000.1	Eukaryotic translation initiation factor 2 beta subunit, putative, expressed		.	.	.
TraesCS4A01G135700.2	Insulin-degrading enzyme		.	.	.
TraesCS4A01G136400.1	Uroporphyrinogen decarboxylase		.	.	.
TraesCS4A01G136900.1	Optic atrophy 3 protein (OPA3)		.	.	.
TraesCS4A01G139400.1	Cation-efflux pump FieF		.	.	.
TraesCS4A01G139600.1	40S ribosomal protein S21		.	.	.
TraesCS4A01G140700.1	Divinyl chlorophyllide a 8-vinyl-reductase, chloroplastic		.	.	.
TraesCS4A01G141500.1	Nucleolar protein		.	.	.
TraesCS4A01G142000.1	Glutathione peroxidase		.	.	.
TraesCS4A01G147600.2	Hexosyltransferase		.	.	.
TraesCS4A01G147700.1	Receptor protein kinase, putative		.	.	.
TraesCS4A01G149300.1	Ribosomal protein S12		.	.	.
TraesCS4A01G157000.1	SAP domain-containing protein		.	.	.
TraesCS4A01G157500.2	Ubiquitin-like-specific protease ESD4		.	.	.
TraesCS4A01G160900.1	Chaperone protein DnaJ		.	.	.
TraesCS4A01G162800.1	Ubiquitin system component Cue protein		.	.	.
TraesCS4A01G163600.1	WD-repeat protein, putative		.	.	.
TraesCS4A01G163800.1	C2 calcium/lipid-binding and GRAM domain containing protein		.	.	.
TraesCS4A01G165300.2	E3 ubiquitin-protein ligase family		.	.	.
TraesCS4A01G166200.1	Beta-adaptin-like protein		.	.	.
TraesCS4A01G167200.1	OBERON-like protein		.	.	.
TraesCS4A01G167300.1	Proteasome subunit alpha type		.	.	.
TraesCS4A01G167800.1	Acyl-CoA-binding domain-containing protein 4		.	.	.
TraesCS4A01G172700.2	Protein MODIFIER OF SNC1 1		.	.	.
TraesCS4A01G177800.3	Nuclear pore complex protein Nup98		.	.	.
TraesCS4A01G178400.1	Ribonuclease P protein subunit p30		.	.	.
TraesCS4A01G179100.1	Protein prenyltransferase alpha subunit repeat-containing protein 1		.	.	.
TraesCS4A01G179200.1	Thioesterase family protein		.	.	.
TraesCS4A01G179600.1	Rhomboid-like protein		.	.	.
TraesCS4A01G182200.1	Calcium-binding protein		.	.	.
TraesCS4A01G182500.1	Proline-, glutamic acid-and leucine-rich protein 1		.	.	.
TraesCS4D01G170100.1	Ribosomal protein L19		.	.	.
TraesCS6A01G378400.1	Pectate lyase		.	.	.
TraesCS7A01G028700.1	zinc/iron-chelating domain protein		.	.	.
TraesCS5B01G283800LC.1	RECQ helicase SIM		.	.	.
TraesCS4A01G077900.1	NADH-ubiquinone oxidoreductase chain		.	.	.
TraesCS1A01G391000LC.1	RNA-binding protein 5		.	.	.
TraesCS6B01G362800.1	Peptide methionine sulfoxide reductase msrB		.	.	.
TraesCS1B01G112900LC.2	Polyprotein		.	.	.
TraesCS2B01G334100.1	transcription repressor		.	.	.
TraesCS2B01G429700.1	Type IV secretion system putative lipoprotein virB7		.	.	.
TraesCS2B01G525900LC.1	WAT1-related protein		.	.	.
TraesCS3B01G063600.1	Non-specific lipid-transfer protein		.	.	.
TraesCS3B01G064000.1	Non-specific lipid-transfer protein		.	.	.
TraesCS3D01G455500LC.1	Signal recognition particle 54 kDa protein		.	.	.
TraesCS5B01G042200LC.1	U11/U12 small nuclear ribonucleoprotein		.	.	.
TraesCS2D01G336700LC.1	BED zinc finger,hAT family dimerization domain		.	.	.
TraesCS1A01G419700.1	transducin family protein / WD-40 repeat family protein		.	.	.
TraesCS1B01G212700LC.1	Histone H3		.	.	.
TraesCS3A01G056900.1	Ras-related protein, putative		.	.	.
TraesCS3A01G095200LC.1	Cytochrome P450 family protein, expressed		.	.	.
TraesCS4B01G099300LC.1	Imidazoleglycerol-phosphate dehydratase		.	.	.
TraesCS5B01G464400LC.1	Transposon protein, putative, Mutator sub-class		.	.	.
TraesCS5D01G472700LC.1	Eukaryotic translation initiation factor 2A		.	.	.
TraesCS1A01G621100LC.1	ATPase subunit 8		.	.	.
TraesCS1A01G439800.2	cDNA clone:J023106B01, full insert sequence		.	.	.
TraesCS1B01G475100.2	S-adenosyl-L-methionine-dependent methyltransferases superfamily protein		.	.	.
TraesCS1B01G478900.1	Pleckstrin-like (PH) domain protein		.	.	.
TraesCS1B01G480800.1	Histone H1		.	.	.
TraesCS1B01G786600LC.1	Ribosome maturation factor RimP		.	.	.
TraesCS1D01G440200.1	F-box family protein		.	.	.
TraesCS1D01G441400.1	Receptor lectin kinase		.	.	.
TraesCS1D01G446900.1	Translation initiation factor if-2, putative		.	.	.
TraesCS1D01G447200.1	Carnitine operon protein CaiE		.	.	.
TraesCS1D01G448300.1	Early-responsive to dehydration stress protein (ERD4)		.	.	.
TraesCS1D01G449600.1	nuclease		.	.	.
TraesCS1D01G449900.1	Mitochondrial outer membrane porin		.	.	.
TraesCS1D01G450400.1	Protein kinase family protein		.	.	.
TraesCS1D01G450600.1	Mitochondrial outer membrane porin		.	.	.
TraesCS1D01G451700.1	WD-repeat protein, putative		.	.	.
TraesCS1D01G451800.1	Small nuclear ribonucleoprotein		.	.	.
TraesCS1D01G453100.1	Structural maintenance of chromosomes family protein		.	.	.
TraesCS1D01G580600LC.2	Protein kinase superfamily protein		.	.	.
TraesCS1D01G580800LC.1	Protein EFR3		.	.	.
TraesCS1D01G581200LC.1	Leaf rust resistance protein Lr10		.	.	.
TraesCS1D01G581200LC.2	Leaf rust resistance protein Lr10		.	.	.
TraesCS1D01G583200LC.1	Ribosomal protein S5/Elongation factor G/III/V family protein		.	.	.
TraesCS1D01G589900LC.1	subunit of exocyst complex 8		.	.	.
TraesCS7A01G591600LC.1	Reticulon-like protein		.	.	.
TraesCS1A01G442100.1	Cytochrome P450 family protein, expressed		.	.	.
TraesCS1D01G437200.1	intracellular protein transporter		.	.	.
TraesCS1D01G441600.1	Ubiquitin carboxyl-terminal hydrolase-related protein		.	.	.
TraesCS1A01G444300.1	Nucleoside diphosphate kinase		.	.	.
TraesCS7B01G451500LC.1	Transposon protein, putative, Mutator sub-class		.	.	.
TraesCS1A01G452400LC.1	Mutator-like transposase-like		.	.	.
TraesCS7B01G451600LC.1	Transposon protein, putative, Mutator sub-class		.	.	.
TraesCS1B01G114600LC.1	Histidine--tRNA ligase		.	.	.
TraesCS1B01G361800.1	SHAGGY-like kinase		.	.	.
TraesCS1D01G453300LC.1	Xyloglucan endotransglucosylase/hydrolase		.	.	.
TraesCS1D01G455800LC.1	F-box family protein		.	.	.
TraesCS2B01G240600LC.1	Transposon Ty3-G Gag-Pol polyprotein		.	.	.
TraesCS2B01G240800LC.1	Pol polyprotein		.	.	.
TraesCS2D01G144800LC.1	Nodulin-like / Major Facilitator Superfamily protein		.	.	.
TraesCS2D01G331500LC.1	tRNA-2-methylthio-N(6)-dimethylallyladenosine synthase		.	.	.
TraesCS3A01G619600LC.1	Receptor kinase, putative		.	.	.
TraesCS3B01G061800LC.1	Unknown protein		.	.	.
TraesCS3B01G177100LC.1	Voltage-dependent R-type calcium channel subunit alpha-1E		.	.	.
TraesCS3B01G535800LC.1	Inducer of CBF expression 1 protein		.	.	.
TraesCS3B01G813500LC.1	Exodeoxyribonuclease 7 large subunit		.	.	.
TraesCS3D01G069300LC.1	Long-chain-alcohol oxidase		.	.	.
TraesCS3D01G367200LC.1	Chromatin structure-remodeling complex subunit SFH1		.	.	.
TraesCS4B01G153200LC.1	alpha/beta-Hydrolases superfamily protein		.	.	.
TraesCS5B01G332700.1	ARM repeat superfamily protein		.	.	.
TraesCS6A01G552100LC.1	Major Facilitator Superfamily with SPX (SYG1/Pho81/XPR1) domain-containing protein		.	.	.
TraesCS6B01G555900LC.1	Elongation factor P		.	.	.
TraesCS7B01G293600LC.1	Protein kinase		.	.	.
TraesCSU01G089500.1	Mannitol-1-phosphate 5-dehydrogenase		.	.	.
TraesCS1D01G589800LC.1	Transposon protein, putative, Mariner sub-class		.	.	.
TraesCS1A01G467000LC.1	Retrovirus-related Pol polyprotein from transposon TNT 1-94		.	.	.
TraesCS2B01G384300LC.1	Aspartyl/glutamyl-tRNA(Asn/Gln) amidotransferase subunit B		.	.	.
TraesCS3A01G340300LC.1	Glycogen/starch synthases, ADP-glucose type		.	.	.
TraesCS5A01G236000LC.1	30S ribosomal protein S18, chloroplastic		.	.	.
TraesCS6A01G060700LC.1	Transposase		.	.	.
TraesCS6B01G241300.1	Trypsin family protein with PDZ domain-containing protein		.	.	.
TraesCS6B01G241400.1	ARM repeat superfamily protein		.	.	.
TraesCS6B01G460500LC.1	Immunoglobulin G-binding protein A		.	.	.
TraesCS6B01G460700LC.1	Retrotransposon protein, putative, unclassified		.	.	.
TraesCS1D01G326400.1	Tyrosine-tRNA ligase		.	.	.
TraesCS1A01G478400LC.1	Tyrosine-tRNA ligase		.	.	.
TraesCS3B01G096400LC.1	Translation initiation factor IF-2		.	.	.
TraesCS1A01G502000LC.1	receptor like protein 56		.	.	.
TraesCS4A01G052700LC.2	Sodium/hydrogen exchanger		.	.	.
TraesCS1A01G522300LC.1	myosin heavy chain-like protein		.	.	.
TraesCS2B01G030300.2	Embryogenesis transmembrane protein-like		.	.	.
TraesCS1A01G577100LC.1	Sentrin-specific protease		.	.	.
TraesCS2B01G030400.1	Embryogenesis transmembrane protein-like		.	.	.
TraesCS6B01G447000LC.1	Protein kinase family protein		.	.	.
TraesCS6B01G782800LC.1	Replicase polyprotein 1a		.	.	.
TraesCS7A01G270100LC.1	Aspartyl/glutamyl-tRNA(Asn/Gln) amidotransferase subunit B		.	.	.
TraesCS1A01G584800LC.1	Zinc finger BED domain-containing protein 1		.	.	.
TraesCS5B01G000200.1	Polynucleotidyl transferase, ribonuclease H-like superfamily protein		.	.	.
TraesCS1A01G615400LC.1	Elongation factor 4		.	.	.
TraesCS5B01G648100LC.1	Cytosine-specific methyltransferase		.	.	.
TraesCS6B01G156300LC.1	Transposon protein, putative, CACTA, En/Spm sub-class		.	.	.
TraesCS7B01G183600LC.1	Elongation factor like protein		.	.	.
TraesCS1B01G464300.1	dihydroflavonol 4-reductase/flavanone protein		.	.	.
TraesCS1B01G793700LC.1	Mitochondrial escape protein 2		.	.	.
TraesCS1D01G449200.1	V-type proton ATPase subunit C		.	.	.
TraesCS1D01G450900.2	E3 ubiquitin-protein ligase RNF14		.	.	.
TraesCS1D01G580700LC.1	Protein EFR3-like protein		.	.	.
TraesCS3A01G018600LC.1	N utilization substance protein B homolog		.	.	.
TraesCS4A01G419600LC.1	Aspartate--tRNA(Asp/Asn) ligase		.	.	.
TraesCS1A01G623300LC.1	Leucine-rich repeat receptor-like protein kinase family protein		.	.	.
TraesCS1B01G003300.1	receptor kinase 1		.	.	.
TraesCS1B01G003400.1	receptor kinase 1		.	.	.
TraesCS1B01G004600LC.1	Calcium-transporting ATPase		.	.	.
TraesCS6B01G012200LC.1	receptor kinase 1		.	.	.
TraesCS4A01G485500LC.1	BED zinc finger,hAT family dimerization domain		.	.	.
TraesCS1B01G010400LC.1	HAT family dimerisation domain containing protein		.	.	.
TraesCS1B01G011500.1	transmembrane protein, putative (DUF 3339)		.	.	.
TraesCS1D01G000400.1	transmembrane protein, putative (DUF 3339)		.	.	.
TraesCS4A01G035100LC.1	TTF-type zinc finger protein with HAT dimerization domain		.	.	.
TraesCS1B01G036000LC.1	cytochrome oxidase assembly protein		.	.	.
TraesCS5B01G700400LC.1	DNA-binding protein phosphatase 1		.	.	.
TraesCS7B01G150000LC.1	Photosystem II reaction center protein Z		.	.	.
TraesCS2B01G089700.1	E3 ubiquitin-protein ligase SINA-like 10		.	.	.
TraesCS1B01G036300.1	Disease resistance protein RPP13		.	.	.
TraesCS3A01G539100.1	Jasmonate-induced protein		.	.	.
TraesCS4B01G159200LC.1	DNA-directed RNA polymerase subunit beta'		.	.	.
TraesCS5A01G621600LC.1	F-box protein		.	.	.
TraesCS6A01G048900LC.1	Protein VERNALIZATION INSENSITIVE 3		.	.	.
TraesCS7A01G047700.1	callose synthase 1		.	.	.
TraesCS7D01G042700.1	callose synthase 1		.	.	.
TraesCSU01G506400LC.1	Ankyrin-like protein		.	.	.
TraesCS6B01G642600LC.1	Transposon protein, putative, CACTA, En/Spm sub-class		.	.	.
TraesCS1B01G052300LC.1	D-3-phosphoglycerate dehydrogenase		.	.	.
TraesCS1B01G053200LC.1	Zinc finger MYM-type protein 1		.	.	.
TraesCS2A01G208000.1	Receptor-type tyrosine-protein phosphatase		.	.	.
TraesCS2A01G208100.1	Hexokinase-1		.	.	.
TraesCS2A01G223000.4	RNA-binding protein		.	.	.
TraesCS2A01G225400LC.1	pre-mRNA-processing protein 40A		.	.	.
TraesCS2A01G225500LC.1	WAP four-disulfide core domain protein 18		.	.	.
TraesCS2A01G225600LC.1	Alanine--tRNA ligase		.	.	.
TraesCS2A01G266400LC.1	Beta-carotene isomerase D27, chloroplastic		.	.	.
TraesCS5A01G454300LC.1	Zinc finger MYM-type protein 1		.	.	.
TraesCS7D01G208700LC.1	Zinc finger MYM-type protein 1		.	.	.
TraesCS1B01G058100LC.1	Polyadenylate-binding protein RBP47C		.	.	.
TraesCS7A01G084400LC.1	Histone H3		.	.	.
TraesCSU01G660100LC.1	Retrovirus-related Pol polyprotein from transposon TNT 1-94		.	.	.
TraesCS1B01G068300.1	Disease resistance protein (CC-NBS-LRR class) family		.	.	.
TraesCS1B01G065100.2	Receptor protein kinase, putative		.	.	.
TraesCS1B01G072000.1	Transmembrane protein, putative		.	.	.
TraesCS1B01G073600.1	F-box family protein		.	.	.
TraesCS1B01G076500.1	Disease resistance protein RPM1		.	.	.
TraesCS1B01G076600.1	Receptor-like protein kinase		.	.	.
TraesCS1B01G076700.1	Receptor-like protein kinase		.	.	.
TraesCS1B01G076800.1	receptor kinase 1		.	.	.
TraesCS1B01G085400LC.1	Histidine-containing phosphotransfer protein		.	.	.
TraesCS1B01G100000LC.1	Transposon Ty3-G Gag-Pol polyprotein		.	.	.
TraesCS1B01G102200LC.1	Myb/SANT-like DNA-binding domain protein		.	.	.
TraesCS1B01G114100LC.1	2-succinyl-6-hydroxy-2,4-cyclohexadiene-1-carboxylate synthase		.	.	.
TraesCSU01G393900LC.1	Retrotransposon protein, putative, unclassified		.	.	.
TraesCS1B01G068200.1	Prostaglandin E synthase 3		.	.	.
TraesCS1B01G068500.1	Glycine-rich protein A3		.	.	.
TraesCS1B01G073700.1	Pyrimidine-specific ribonucleoside hydrolase		.	.	.
TraesCS1B01G075800.1	Receptor-like protein kinase		.	.	.
TraesCS1B01G114200LC.1	Receptor-like protein kinase		.	.	.
TraesCS1D01G064300LC.1	tRNA/rRNA methyltransferase family protein isoform 2		.	.	.
TraesCS1B01G068500.2	Glycine-rich protein A3		.	.	.
TraesCS1B01G111900LC.1	F-box protein		.	.	.
TraesCS1B01G113500LC.2	Receptor-like protein kinase		.	.	.
TraesCS4A01G495300LC.1	Inosose dehydratase		.	.	.
TraesCSU01G322800LC.1	Inosose dehydratase		.	.	.
TraesCSU01G519600LC.1	Receptor-like kinase		.	.	.
TraesCS3A01G214900.1	DNL-type zinc finger protein		.	.	.
TraesCS2B01G318200LC.1	Interferon-induced guanylate-binding protein 2		.	.	.
TraesCS1B01G121700LC.2	Ribosomal RNA large subunit methyltransferase K/L		.	.	.
TraesCS1B01G082100.1	Protein IQ-DOMAIN 1		.	.	.
TraesCS1B01G140800LC.1	Dihydroflavonol 4-reductase		.	.	.
TraesCS1B01G089100.1	Kinase family protein		.	.	.
TraesCS1B01G090400.2	Metal tolerance protein		.	.	.
TraesCS1B01G099100.1	Diacylglycerol acyltransferase		.	.	.
TraesCS1B01G095600.1	Protein phosphatase 2C-like protein		.	.	.
TraesCS4A01G095300.1	Protein TOC75-3, chloroplastic		.	.	.
TraesCS1B01G096700.1	phosphoribosylformylglycinamidine synthase		.	.	.
TraesCS3D01G575100LC.1	LINE-1 reverse transcriptase like		.	.	.
TraesCSU01G072900.2	Ubiquitin carboxyl-terminal hydrolase MINDY-1		.	.	.
TraesCSU01G117700LC.1	F-box and Leucine Rich Repeat domains containing protein		.	.	.
TraesCSU01G149300.1	WAT1-related protein		.	.	.
TraesCSU01G149400.2	Xanthine permease XanP		.	.	.
TraesCS3A01G517000.1	Myb/SANT-like DNA-binding domain protein		.	.	.
TraesCS3D01G618100LC.1	Glutamine synthetase		.	.	.
TraesCS5A01G323700.1	cyclic nucleotide-gated channel 17		.	.	.
TraesCS5B01G367200LC.1	THO2		.	.	.
TraesCS7A01G683500LC.1	Transposon protein, putative, Mutator sub-class		.	.	.
TraesCS1B01G493300LC.1	Tetratricopeptide repeat (TPR)-like superfamily protein		.	.	.
TraesCS2D01G158300LC.1	Histidine--tRNA ligase		.	.	.
TraesCS3B01G560400LC.1	C2 calcium/lipid-binding plant phosphoribosyltransferase family protein		.	.	.
TraesCS7A01G683600LC.1	Transposon protein, putative, Mutator sub-class		.	.	.
TraesCS7D01G116200.1	ABC transporter, putative		.	.	.
TraesCS1B01G130900.1	Ubiquitin		.	.	.
TraesCS5B01G085400.1	GTP-binding family protein		.	.	.
TraesCS5D01G449900.2	Eukaryotic translation initiation factor 3 subunit B		.	.	.
TraesCS1B01G122800.1	Phenylalanine ammonia-lyase		.	.	.
TraesCS3A01G193200.2	Coatomer subunit beta		.	.	.
TraesCS3B01G221400.1	Coatomer subunit beta		.	.	.
TraesCS5D01G173000.1	Coatomer protein complex, subunit zeta 1		.	.	.
TraesCS1D01G105800.1	Chlororespiratory reduction31		.	.	.
TraesCS1B01G126900.1	Chlororespiratory reduction31		.	.	.
TraesCS6D01G452000LC.1	kinase with adenine nucleotide alpha hydrolases-like domain-containing protein		.	.	.
TraesCS3D01G188600.1	Calmodulin		.	.	.
TraesCS6A01G267300.1	Phosphoribulokinase		.	.	.
TraesCS6D01G247400.1	Phosphoribulokinase		.	.	.
TraesCS6B01G340400.1	CDP-diacylglycerol--glycerol-3-phosphate 3-phosphatidyltransferase, putative		.	.	.
TraesCS1D01G120000.1	3'-N-debenzoyl-2'-deoxytaxol N-benzoyltransferase		.	.	.
TraesCS1B01G138600.1	3'-N-debenzoyl-2'-deoxytaxol N-benzoyltransferase		.	.	.
TraesCS3A01G560400LC.1	Polyprotein		.	.	.
TraesCS4A01G724500LC.1	Retrovirus-related Pol polyprotein from transposon TNT 1-94		.	.	.
TraesCS1B01G142500LC.1	meiosis chromosome segregation family protein		.	.	.
TraesCS6B01G191900LC.1	50S ribosomal protein L33, chloroplastic		.	.	.
TraesCS1B01G142700LC.1	Gamma-aminobutyric acid receptor subunit rho-1		.	.	.
TraesCS7D01G296800.1	U3 small nucleolar ribonucleoprotein IMP4		.	.	.
TraesCS1D01G126900.1	Abscisic acid receptor		.	.	.
TraesCS1B01G145800.1	Abscisic acid receptor		.	.	.
TraesCS4D01G047600.1	Dynamin		.	.	.
TraesCS1B01G146000.1	Zinc finger protein-like 1-like protein		.	.	.
TraesCS2A01G125500.1	Nucleolar family protein		.	.	.
TraesCS3A01G239900.1	Exosome complex component rrp4		.	.	.
TraesCS3B01G268300.1	Exosome complex component rrp4		.	.	.
TraesCS3D01G240300.1	Exosome complex component rrp4		.	.	.
TraesCS3D01G292200.1	nuclear fusion defective 6		.	.	.
TraesCS3D01G337700.2	Methionine-tRNA ligase, putative		.	.	.
TraesCS6A01G175200.1	Alba DNA/RNA-binding protein		.	.	.
TraesCS6D01G362000.1	SAP-like protein BP-73		.	.	.
TraesCS7D01G125500.1	rRNA-processing EBP2-like protein		.	.	.
TraesCS1D01G124800.1	RNA-binding family protein		.	.	.
TraesCS1B01G146600.1	RNA-binding family protein		.	.	.
TraesCS1D01G342400.1	Dolichyl-diphosphooligosaccharide--protein glycosyltransferase subunit STT3		.	.	.
TraesCS2A01G064700.1	E3 ubiquitin-protein ligase		.	.	.
TraesCS2A01G132900.1	transducin family protein / WD-40 repeat family protein		.	.	.
TraesCS2A01G202900.1	Brefeldin A-inhibited guanine nucleotide-exchange protein		.	.	.
TraesCS4D01G022800.1	Golgi-body localization protein domain isoform 1		.	.	.
TraesCS6D01G194800.1	Keratin, type II cytoskeletal 1		.	.	.
TraesCS1D01G182300.1	Cytochrome b6-f complex subunit 5		.	.	.
TraesCS7D01G263300.1	DAG protein, chloroplastic		.	.	.
TraesCS1D01G142700.1	3-ketoacyl-CoA thiolase		.	.	.
TraesCS1B01G311900LC.1	terpene synthase 03		.	.	.
TraesCS4D01G054600.1	BTB/POZ domain-containing protein		.	.	.
TraesCS4A01G096400.1	Laccase		.	.	.
TraesCS1B01G169900.2	UDP-glucose:glycoprotein glucosyltransferase		.	.	.
TraesCS1B01G169900.1	UDP-glucose:glycoprotein glucosyltransferase		.	.	.
TraesCS1B01G170300.1	Phosphoribosylformylglycinamidine synthase family protein		.	.	.
TraesCS1B01G171800.1	Long-chain-alcohol oxidase		.	.	.
TraesCS1B01G171900.1	Transportin-3		.	.	.
TraesCS1B01G172300.1	HCO3- transporter family		.	.	.
TraesCS1B01G173000.1	transmembrane protein		.	.	.
TraesCS1B01G174600.2	Transmembrane protein, putative		.	.	.
TraesCS1B01G175400.2	Xaa-pro aminopeptidase, putative		.	.	.
TraesCS1B01G175800.1	Nascent polypeptide-associated complex subunit beta		.	.	.
TraesCS1B01G331700LC.1	TSA: Wollemia nobilis Ref_Wollemi_Transcript_14554_2441 transcribed RNA sequence		.	.	.
TraesCS3B01G192000.1	Protein patched homolog 1		.	.	.
TraesCS5B01G555900LC.1	Cupredoxin superfamily protein		.	.	.
TraesCS6B01G437500.1	FBD-associated F-box protein		.	.	.
TraesCS1B01G174800.1	40S ribosomal protein S17, putative, expressed		.	.	.
TraesCS1B01G175000.2	Ran-binding protein in the microtubule-organising centre protein		.	.	.
TraesCS1B01G175600.1	electron protein, putative (Protein of unknown function, DUF547)		.	.	.
TraesCS1B01G340800LC.1	Retrotransposon protein, putative, Ty3-gypsy subclass		.	.	.
TraesCS1B01G171800.2	Long-chain-alcohol oxidase		.	.	.
TraesCS3B01G191900.2	COP9 signalosome complex subunit 5		.	.	.
TraesCS2A01G522600.1	G kinase-anchoring protein 1		.	.	.
TraesCS1D01G198000.1	Inositol-tetrakisphosphate 1-kinase		.	.	.
TraesCS5B01G499700.1	Pectin acetylesterase		.	.	.
TraesCS6A01G542200LC.1	suppressor of npr1-1 constitutive 4		.	.	.
TraesCS6A01G542400LC.1	H -ATPase 1		.	.	.
TraesCS6A01G622300LC.1	Disease resistance protein RGA2		.	.	.
TraesCS7B01G776500LC.2	DNA/RNA polymerases superfamily protein		.	.	.
TraesCS1B01G207100.1	60S ribosomal export protein NMD3		.	.	.
TraesCS1B01G389100LC.1	Pre-mRNA-splicing factor 3		.	.	.
TraesCS1B01G237700.1	Chlorophyll synthase		.	.	.
TraesCS1B01G189500.1	Phenylalanine--tRNA ligase beta subunit		.	.	.
TraesCS1B01G228000.2	Signal transducer and activator of transcription A		.	.	.
TraesCS1B01G234300.2	D-3-phosphoglycerate dehydrogenase		.	.	.
TraesCS1B01G187100LC.1	Transposon Ty3-G Gag-Pol polyprotein		.	.	.
TraesCS4A01G079700LC.1	Retrovirus-related Pol polyprotein from transposon TNT 1-94		.	.	.
TraesCS4A01G079800LC.1	Retrovirus-related Pol polyprotein from transposon TNT 1-94		.	.	.
TraesCS1B01G366300LC.1	P-loop nucleoside triphosphate hydrolases superfamily protein with CH (Calponin Homology) domain-containing protein		.	.	.
TraesCS1D01G169300.1	Genome polyprotein		.	.	.
TraesCS3B01G351000LC.1	Threonine--tRNA ligase		.	.	.
TraesCS4A01G369200LC.1	Cinnamoyl-CoA reductase family		.	.	.
TraesCS4B01G197800LC.1	protochlorophyllide oxidoreductase C		.	.	.
TraesCS5D01G173900LC.1	Sister chromatid cohesion protein PDS5-like protein A		.	.	.
TraesCS1D01G165400.1	Membrane steroid-binding protein		.	.	.
TraesCS1B01G191000.1	Membrane steroid-binding protein		.	.	.
TraesCS1B01G375900LC.1	Glutathione S-transferase		.	.	.
TraesCS1D01G293700LC.1	Origin recognition complex subunit 1		.	.	.
TraesCS1B01G195500.1	Peptidoglycan-binding LysM domain-containing protein		.	.	.
TraesCS2A01G709000LC.1	4-hydroxy-tetrahydrodipicolinate reductase		.	.	.
TraesCS1B01G198200.1	Protein FAR1-RELATED SEQUENCE 5		.	.	.
TraesCS3A01G356200LC.1	Sodium Bile acid symporter family		.	.	.
TraesCS7A01G643500LC.1	40S ribosomal protein S15		.	.	.
TraesCSU01G549900LC.1	Class II aminoacyl-tRNA and biotin synthetases superfamily protein		.	.	.
TraesCS1B01G206500LC.1	Retrovirus-related Pol polyprotein from transposon TNT 1-94		.	.	.
TraesCS1B01G209600.1	(RAP Annotation release2) NERD domain containing protein		.	.	.
TraesCS1B01G405100LC.1	guanyl-nucleotide exchange factors;GTPase binding;GTP binding protein		.	.	.
TraesCS7D01G236000LC.1	Succinate dehydrogenase assembly factor 2-B, mitochondrial		.	.	.
TraesCS1B01G211200.1	Choline-phosphate cytidylyltransferase		.	.	.
TraesCS4B01G042700LC.1	Replication protein A, 70 kDa DNA-binding subunit		.	.	.
TraesCS1B01G243300.1	Fatty acid oxidation complex subunit alpha		.	.	.
TraesCS1D01G230300.1	RING/U-box superfamily protein		.	.	.
TraesCS1B01G242700.1	RING/U-box superfamily protein		.	.	.
TraesCS3D01G514300.1	Progesterone 5-beta-reductase		.	.	.
TraesCS4D01G311500.1	Glycosyltransferase		.	.	.
TraesCS5D01G360600.1	11S globulin seed storage protein 2		.	.	.
TraesCS5D01G484900.1	Cytochrome P450		.	.	.
TraesCS6A01G381700.1	Cinnamoyl CoA reductase		.	.	.
TraesCS7A01G155000.1	Cytochrome P450		.	.	.
TraesCS7D01G405900.1	Glycosyltransferase		.	.	.
TraesCS4D01G264300.1	RNA cytidine acetyltransferase		.	.	.
TraesCS5A01G114400.1	ATP dependent RNA helicase		.	.	.
TraesCS5B01G515600.1	DNA-directed RNA polymerase subunit		.	.	.
TraesCS1B01G317900LC.1	DNA mismatch repair protein MSH3		.	.	.
TraesCS1B01G257200LC.1	Replication protein A 70 kDa DNA-binding subunit		.	.	.
TraesCS1B01G465600LC.1	FAR1 DNA-binding domain protein		.	.	.
TraesCS1D01G262100.1	Alpha/beta-hydrolase-like protein		.	.	.
TraesCS1B01G273700LC.1	tRNA pseudouridine synthase A		.	.	.
TraesCS1B01G273600LC.1	transmembrane protein, putative (DUF707)		.	.	.
TraesCS5A01G220000.1	Eukaryotic translation initiation factor 3 subunit C		.	.	.
TraesCS1B01G280900.1	Embryogenesis-associated protein EMB8		.	.	.
TraesCS3D01G412400.1	ATP-dependent RNA helicase p62		.	.	.
TraesCS1D01G371200LC.1	Ankyrin repeat family protein		.	.	.
TraesCS1B01G305700.1	CsAtPR5		.	.	.
TraesCS3A01G103300.1	Di-glucose binding protein with Kinesin motor domain-containing protein		.	.	.
TraesCS3B01G151200LC.1	Protein translocase subunit SecA		.	.	.
TraesCS5B01G433800.2	Casein kinase I		.	.	.
TraesCS1B01G308300.1	Plant cadmium resistance protein		.	.	.
TraesCS2B01G443000.1	30S ribosomal protein S17		.	.	.
TraesCS1D01G070900.1	Signal transduction histidine kinase, hybrid-type, ethylene sensor		.	.	.
TraesCS1B01G333600LC.1	Retrovirus-related Pol polyprotein LINE-1		.	.	.
TraesCS1D01G424300LC.1	Leucine-rich repeat receptor-like protein kinase family		.	.	.
TraesCS3A01G319500.1	Powder tolerance-related protein		.	.	.
TraesCS4B01G010100LC.1	RNA recognition motif (RRM)-containing protein		.	.	.
TraesCS4D01G211500LC.1	Ubiquitin		.	.	.
TraesCS6A01G294500.1	Protein kinase		.	.	.
TraesCS6A01G480300LC.1	Retrotransposon protein, putative, unclassified		.	.	.
TraesCS3B01G827900LC.1	Non-specific serine/threonine protein kinase		.	.	.
TraesCS1B01G336600.1	Retrovirus-related Pol polyprotein from transposon TNT 1-94		.	.	.
TraesCS6B01G205700LC.1	lysine ketoglutarate reductase trans-splicing protein (DUF707)		.	.	.
TraesCS1B01G356300LC.1	multimeric translocon complex in the outer envelope membrane 132		.	.	.
TraesCS2A01G597900LC.1	Sodium-dependent phosphate transport protein 1		.	.	.
TraesCS3B01G700300LC.1	Transposon protein, putative, Pong sub-class		.	.	.
TraesCS1B01G592600LC.1	RNA-directed DNA polymerase (Reverse transcriptase)-related family protein		.	.	.
TraesCS1B01G372400LC.1	Glycerol-3-phosphate acyltransferase 6		.	.	.
TraesCS1B01G373400LC.1	Choline transporter-like protein 2		.	.	.
TraesCS1B01G373300LC.1	RNA-directed DNA polymerase (reverse transcriptase)-related family protein		.	.	.
TraesCS2A01G185700.1	Importin-5		.	.	.
TraesCS3B01G482400.1	Aspartate--tRNA(Asp/Asn) ligase		.	.	.
TraesCS1B01G408700LC.1	Eyes absent-like protein 4		.	.	.
TraesCS1B01G409300.1	Photosynthetic NDH subcomplex B 3		.	.	.
TraesCS1B01G411000.1	DNA replication complex GINS protein PSF2		.	.	.
TraesCS1B01G410800.2	2-oxoglutarate (2OG) and Fe(II)-dependent oxygenase superfamily protein		.	.	.
TraesCS1B01G688100LC.1	Kinase family protein		.	.	.
TraesCS1B01G689200LC.1	50S ribosomal protein L36 1		.	.	.
TraesCS1D01G391900.1	Tropinone reductase-like protein		.	.	.
TraesCS3B01G166700LC.1	Duplicated homeodomain-like superfamily protein		.	.	.
TraesCS1B01G689300LC.1	Regulator of Vps4 activity in the MVB pathway protein		.	.	.
TraesCS5D01G032600LC.1	Protein F16		.	.	.
TraesCS2B01G097800.1	MLO-like protein		.	.	.
TraesCS1B01G411400LC.1	Chitinase class I		.	.	.
TraesCS3A01G260100.1	Chitinase		.	.	.
TraesCS3D01G476600.2	Endo-1,3-beta-glucanase		.	.	.
TraesCS5D01G488800.1	O-methyltransferase		.	.	.
TraesCS7B01G354400.1	Cytochrome P450		.	.	.
TraesCS1B01G415400.1	TSA: Wollemia nobilis Ref_Wollemi_Transcript_14910_3291 transcribed RNA sequence		.	.	.
TraesCS1B01G415500.1	Ubiquitin-conjugating enzyme E2		.	.	.
TraesCS1B01G415500.2	Ubiquitin-conjugating enzyme E2		.	.	.
TraesCS3A01G002700.1	Zinc finger protein, putative		.	.	.
TraesCS1B01G420400.1	Disease resistance protein		.	.	.
TraesCS3A01G018300.1	Receptor-like protein kinase		.	.	.
TraesCS3B01G011900.1	50S ribosomal protein L6		.	.	.
TraesCS3D01G015700.1	E3 ubiquitin-protein ligase		.	.	.
TraesCS5B01G194700LC.1	Retrotransposon protein, putative, unclassified		.	.	.
TraesCS1B01G440600LC.1	Tubulin alpha-2 chain		.	.	.
TraesCS7D01G372900LC.1	Transposon Ty3-I Gag-Pol polyprotein		.	.	.
TraesCS1B01G443100.1	GTP-binding nuclear protein		.	.	.
TraesCS1B01G741400LC.1	hAT transposon superfamily		.	.	.
TraesCS1B01G462100.1	Nuclear transport factor 2 (NTF2) family protein		.	.	.
TraesCS1B01G769600LC.1	weak chloroplast movement under blue light protein (DUF827)		.	.	.
TraesCS1B01G463400.1	Structural maintenance of chromosomes protein		.	.	.
TraesCS4B01G089500LC.1	Guanosine nucleotide diphosphate dissociation inhibitor		.	.	.
TraesCS4B01G559400LC.1	Protein FAR1-RELATED SEQUENCE 5		.	.	.
TraesCS1B01G469200.1	Cytoplasmic membrane protein		.	.	.
[truncated: 1,644 more rows]
