# Supplementary material for: Genomic variants affecting homoeologous gene expression dosage contribute to agronomic trait variation in allopolyploid wheat
Source: Nat Commun. 2022 Feb 11;13:826. doi: 10.1038/s41467-022-28453-y (PMC8837796; doi:10.1038/s41467-022-28453-y)
Supplement: Supplementary file 16 — Supplementary Data 13 [file 41467_2022_28453_MOESM16_ESM.xlsx]

## Sheet: edge
Supplementary Data 13. Edges in the gene co-expression network.
Source	Target	SCC	Type of connection in GCN
TraesCS1B01G007100.1	TraesCS1A01G006300.1	0.7262	eQTL based regulation
TraesCS1A01G007800.1	TraesCS1D01G000600.1	0.7129	eQTL based regulation
TraesCS1D01G019800.1	TraesCS1A01G020300.1	-0.6768	eQTL based regulation
TraesCS1A01G020300.1	TraesCS1D01G019800.1	-0.6768	eQTL based regulation
TraesCS1A01G021000.1	TraesCS6D01G169600.1	0.7015	eQTL based regulation
TraesCS1A01G026200.1	TraesCS1B01G032700.2	0.9283	eQTL based regulation
TraesCS1B01G035500.1	TraesCS1A01G028500.1	-0.635	eQTL based regulation
TraesCS1B01G035600.1	TraesCS1A01G028500.1	-0.6351	eQTL based regulation
TraesCS1A01G035800.1	TraesCS1D01G037300.1	-0.6117	eQTL based regulation
TraesCS1D01G040500.1	TraesCS1A01G039200.1	-0.6285	eQTL based regulation
TraesCS1A01G049700.1	TraesCS1B01G065900.1	0.6086	eQTL based regulation
TraesCS1B01G174700.1	TraesCS1A01G157600.1	-0.618	eQTL based regulation
TraesCS1B01G222100.1	TraesCS1A01G168000.1	-0.6543	eQTL based regulation
TraesCS1B01G224100.1	TraesCS1A01G168000.1	-0.8269	eQTL based regulation
TraesCS1B01G225600.1	TraesCS1A01G168000.1	-0.6302	eQTL based regulation
TraesCS1B01G207300.1	TraesCS1A01G192300.1	-0.617	eQTL based regulation
TraesCS2A01G180900.1	TraesCS1A01G231400.1	0.6532	eQTL based regulation
TraesCS1A01G246300.1	TraesCS1D01G247300.2	-0.6281	eQTL based regulation
TraesCS1A01G247900.1	TraesCS1D01G247300.2	-0.6146	eQTL based regulation
TraesCS1A01G247900.2	TraesCS1D01G247300.2	0.7104	eQTL based regulation
TraesCS1A01G271000.1	TraesCS3A01G169500.1	0.6118	eQTL based regulation
TraesCS1A01G271000.1	TraesCS5A01G547100.1	0.6349	eQTL based regulation
TraesCS4A01G303500.1	TraesCS1A01G275700.1	-0.6275	eQTL based regulation
TraesCS7B01G190900.5	TraesCS1A01G310900.1	0.6861	eQTL based regulation
TraesCS1A01G316100.2	TraesCS4A01G056700.1	-0.7714	eQTL based regulation
TraesCS1A01G316900.1	TraesCS4A01G056700.1	-0.7809	eQTL based regulation
TraesCS4A01G131600.1	TraesCS1A01G388500.2	-0.7734	eQTL based regulation
TraesCS4A01G134000.1	TraesCS1A01G388500.2	-0.6644	eQTL based regulation
TraesCS4A01G135700.2	TraesCS1A01G388500.2	0.7155	eQTL based regulation
TraesCS4A01G136400.1	TraesCS1A01G388500.2	-0.6528	eQTL based regulation
TraesCS4A01G136900.1	TraesCS1A01G388500.2	-0.7204	eQTL based regulation
TraesCS4A01G139400.1	TraesCS1A01G388500.2	-0.6978	eQTL based regulation
TraesCS4A01G139600.1	TraesCS1A01G388500.2	-0.7127	eQTL based regulation
TraesCS4A01G140700.1	TraesCS1A01G388500.2	-0.7661	eQTL based regulation
TraesCS4A01G141500.1	TraesCS1A01G388500.2	0.7838	eQTL based regulation
TraesCS4A01G142000.1	TraesCS1A01G388500.2	-0.7609	eQTL based regulation
TraesCS4A01G147600.2	TraesCS1A01G388500.2	-0.6425	eQTL based regulation
TraesCS4A01G147700.1	TraesCS1A01G388500.2	-0.7959	eQTL based regulation
TraesCS4A01G149300.1	TraesCS1A01G388500.2	0.7822	eQTL based regulation
TraesCS4A01G157000.1	TraesCS1A01G388500.2	-0.7287	eQTL based regulation
TraesCS4A01G157500.2	TraesCS1A01G388500.2	-0.6799	eQTL based regulation
TraesCS4A01G160900.1	TraesCS1A01G388500.2	0.6551	eQTL based regulation
TraesCS4A01G162800.1	TraesCS1A01G388500.2	-0.6679	eQTL based regulation
TraesCS4A01G163600.1	TraesCS1A01G388500.2	0.7623	eQTL based regulation
TraesCS4A01G163800.1	TraesCS1A01G388500.2	-0.711	eQTL based regulation
TraesCS4A01G165300.2	TraesCS1A01G388500.2	-0.6963	eQTL based regulation
TraesCS4A01G166200.1	TraesCS1A01G388500.2	-0.6533	eQTL based regulation
TraesCS4A01G167200.1	TraesCS1A01G388500.2	-0.6856	eQTL based regulation
TraesCS4A01G167300.1	TraesCS1A01G388500.2	0.7927	eQTL based regulation
TraesCS4A01G167800.1	TraesCS1A01G388500.2	0.704	eQTL based regulation
TraesCS4A01G172700.2	TraesCS1A01G388500.2	0.7024	eQTL based regulation
TraesCS4A01G177800.3	TraesCS1A01G388500.2	-0.6401	eQTL based regulation
TraesCS4A01G178400.1	TraesCS1A01G388500.2	0.7481	eQTL based regulation
TraesCS4A01G179100.1	TraesCS1A01G388500.2	-0.7157	eQTL based regulation
TraesCS4A01G179200.1	TraesCS1A01G388500.2	-0.705	eQTL based regulation
TraesCS4A01G179600.1	TraesCS1A01G388500.2	-0.6388	eQTL based regulation
TraesCS4A01G182200.1	TraesCS1A01G388500.2	0.6127	eQTL based regulation
TraesCS4A01G182500.1	TraesCS1A01G388500.2	0.6325	eQTL based regulation
TraesCS1B01G112100.1	TraesCS1A01G419700.1	0.6397	eQTL based regulation
TraesCS3A01G056900.1	TraesCS1A01G419700.1	0.6547	eQTL based regulation
TraesCS1D01G436800.1	TraesCS1A01G439800.2	-0.725	eQTL based regulation
TraesCS1D01G436900.1	TraesCS1A01G439800.2	-0.6773	eQTL based regulation
TraesCS1D01G437700.1	TraesCS1A01G439800.2	-0.6523	eQTL based regulation
TraesCS1D01G438000.3	TraesCS1A01G439800.2	-0.6929	eQTL based regulation
TraesCS1D01G439000.1	TraesCS1A01G439800.2	-0.7257	eQTL based regulation
TraesCS1D01G440100.2	TraesCS1A01G439800.2	-0.6709	eQTL based regulation
TraesCS1D01G440200.1	TraesCS1A01G439800.2	-0.6158	eQTL based regulation
TraesCS1D01G441400.1	TraesCS1A01G439800.2	-0.6225	eQTL based regulation
TraesCS1D01G442100.1	TraesCS1A01G439800.2	-0.6467	eQTL based regulation
TraesCS1D01G442400.1	TraesCS1A01G439800.2	-0.6425	eQTL based regulation
TraesCS1D01G442900.1	TraesCS1A01G439800.2	-0.6205	eQTL based regulation
TraesCS1D01G443100.1	TraesCS1A01G439800.2	-0.687	eQTL based regulation
TraesCS1D01G444100.1	TraesCS1A01G439800.2	-0.6407	eQTL based regulation
TraesCS1D01G444900.2	TraesCS1A01G439800.2	-0.7031	eQTL based regulation
TraesCS1D01G445200.1	TraesCS1A01G439800.2	-0.6737	eQTL based regulation
TraesCS1D01G445300.1	TraesCS1A01G439800.2	-0.6546	eQTL based regulation
TraesCS1D01G445500.1	TraesCS1A01G439800.2	-0.6118	eQTL based regulation
TraesCS1D01G445700.1	TraesCS1A01G439800.2	-0.628	eQTL based regulation
TraesCS1D01G445800.2	TraesCS1A01G439800.2	-0.7358	eQTL based regulation
TraesCS1D01G446400.1	TraesCS1A01G439800.2	-0.655	eQTL based regulation
TraesCS1D01G446500.2	TraesCS1A01G439800.2	-0.6733	eQTL based regulation
TraesCS1D01G446900.1	TraesCS1A01G439800.2	-0.6789	eQTL based regulation
TraesCS1D01G447200.1	TraesCS1A01G439800.2	-0.6872	eQTL based regulation
TraesCS1D01G448300.1	TraesCS1A01G439800.2	-0.6649	eQTL based regulation
TraesCS1D01G448600.1	TraesCS1A01G439800.2	-0.6675	eQTL based regulation
TraesCS1D01G448700.1	TraesCS1A01G439800.2	-0.6344	eQTL based regulation
TraesCS1D01G448800.1	TraesCS1A01G439800.2	-0.6575	eQTL based regulation
TraesCS1D01G449200.3	TraesCS1A01G439800.2	-0.7064	eQTL based regulation
TraesCS1D01G449600.1	TraesCS1A01G439800.2	-0.6133	eQTL based regulation
TraesCS1D01G449900.1	TraesCS1A01G439800.2	-0.6337	eQTL based regulation
TraesCS1D01G449900.2	TraesCS1A01G439800.2	-0.6492	eQTL based regulation
TraesCS1D01G450200.1	TraesCS1A01G439800.2	-0.6883	eQTL based regulation
TraesCS1D01G450300.1	TraesCS1A01G439800.2	-0.6658	eQTL based regulation
TraesCS1D01G450400.1	TraesCS1A01G439800.2	-0.689	eQTL based regulation
TraesCS1D01G450600.1	TraesCS1A01G439800.2	-0.6671	eQTL based regulation
TraesCS1D01G450900.1	TraesCS1A01G439800.2	-0.6249	eQTL based regulation
TraesCS1D01G451100.1	TraesCS1A01G439800.2	-0.6634	eQTL based regulation
TraesCS1D01G451200.1	TraesCS1A01G439800.2	-0.6113	eQTL based regulation
TraesCS1D01G451300.1	TraesCS1A01G439800.2	-0.6887	eQTL based regulation
TraesCS1D01G451700.1	TraesCS1A01G439800.2	-0.6466	eQTL based regulation
TraesCS1D01G451800.1	TraesCS1A01G439800.2	-0.6149	eQTL based regulation
TraesCS1D01G451900.1	TraesCS1A01G439800.2	-0.7066	eQTL based regulation
TraesCS1D01G452200.2	TraesCS1A01G439800.2	-0.6097	eQTL based regulation
TraesCS1D01G452400.1	TraesCS1A01G439800.2	-0.6503	eQTL based regulation
TraesCS1D01G453100.1	TraesCS1A01G439800.2	-0.6278	eQTL based regulation
TraesCS1D01G453700.1	TraesCS1A01G439800.2	-0.6412	eQTL based regulation
TraesCS1D01G454400.2	TraesCS1A01G439800.2	-0.6652	eQTL based regulation
TraesCS1D01G454600.1	TraesCS1A01G439800.2	-0.6472	eQTL based regulation
TraesCS1D01G454700.2	TraesCS1A01G439800.2	-0.6632	eQTL based regulation
TraesCS7A01G224400.1	TraesCS1A01G442100.1	0.6201	eQTL based regulation
TraesCS1D01G436800.1	TraesCS1A01G442700.1	-0.6272	eQTL based regulation
TraesCS1D01G436900.1	TraesCS1A01G442700.1	-0.652	eQTL based regulation
TraesCS1D01G437200.1	TraesCS1A01G442700.1	-0.601	eQTL based regulation
TraesCS1D01G437700.1	TraesCS1A01G442700.1	-0.6051	eQTL based regulation
TraesCS1D01G438000.3	TraesCS1A01G442700.1	-0.6227	eQTL based regulation
TraesCS1D01G439000.1	TraesCS1A01G442700.1	-0.6371	eQTL based regulation
TraesCS1D01G441600.1	TraesCS1A01G442700.1	-0.6092	eQTL based regulation
TraesCS1D01G442400.1	TraesCS1A01G442700.1	-0.6389	eQTL based regulation
TraesCS1D01G442900.1	TraesCS1A01G442700.1	-0.6085	eQTL based regulation
TraesCS1D01G444900.2	TraesCS1A01G442700.1	-0.6231	eQTL based regulation
TraesCS1D01G445200.1	TraesCS1A01G442700.1	-0.6037	eQTL based regulation
TraesCS1D01G445300.1	TraesCS1A01G442700.1	-0.6077	eQTL based regulation
TraesCS1D01G445700.1	TraesCS1A01G442700.1	-0.63	eQTL based regulation
TraesCS1D01G446400.1	TraesCS1A01G442700.1	-0.6448	eQTL based regulation
TraesCS1D01G446600.1	TraesCS1A01G442700.1	-0.6401	eQTL based regulation
TraesCS1D01G447200.1	TraesCS1A01G442700.1	-0.6057	eQTL based regulation
TraesCS1D01G448300.1	TraesCS1A01G442700.1	-0.6106	eQTL based regulation
TraesCS1D01G448700.1	TraesCS1A01G442700.1	-0.6215	eQTL based regulation
TraesCS1D01G448800.1	TraesCS1A01G442700.1	-0.6228	eQTL based regulation
TraesCS1D01G449200.3	TraesCS1A01G442700.1	-0.6215	eQTL based regulation
TraesCS1D01G450200.1	TraesCS1A01G442700.1	-0.6438	eQTL based regulation
TraesCS1D01G450300.1	TraesCS1A01G442700.1	-0.6369	eQTL based regulation
TraesCS1D01G450400.1	TraesCS1A01G442700.1	-0.6415	eQTL based regulation
TraesCS1D01G450900.1	TraesCS1A01G442700.1	-0.6434	eQTL based regulation
TraesCS1D01G451100.1	TraesCS1A01G442700.1	-0.6337	eQTL based regulation
TraesCS1D01G451200.1	TraesCS1A01G442700.1	-0.6965	eQTL based regulation
TraesCS1D01G451300.1	TraesCS1A01G442700.1	-0.6347	eQTL based regulation
TraesCS1D01G451700.1	TraesCS1A01G442700.1	-0.644	eQTL based regulation
TraesCS1D01G451800.1	TraesCS1A01G442700.1	-0.663	eQTL based regulation
TraesCS1D01G453100.1	TraesCS1A01G442700.1	-0.6133	eQTL based regulation
TraesCS1D01G454400.2	TraesCS1A01G442700.1	-0.6406	eQTL based regulation
TraesCS1D01G454600.1	TraesCS1A01G442700.1	-0.6162	eQTL based regulation
TraesCS1D01G454700.2	TraesCS1A01G442700.1	-0.6001	eQTL based regulation
TraesCS1D01G436800.1	TraesCS1A01G444300.1	-0.6212	eQTL based regulation
TraesCS1D01G445200.1	TraesCS1A01G444300.1	-0.631	eQTL based regulation
TraesCS1D01G445700.1	TraesCS1A01G444300.1	-0.6104	eQTL based regulation
TraesCS1D01G445800.2	TraesCS1A01G444300.1	-0.6207	eQTL based regulation
TraesCS1D01G448600.1	TraesCS1A01G444300.1	-0.6016	eQTL based regulation
TraesCS1D01G448800.1	TraesCS1A01G444300.1	-0.6234	eQTL based regulation
TraesCS1D01G449200.3	TraesCS1A01G444300.1	-0.6104	eQTL based regulation
TraesCS1D01G449900.1	TraesCS1A01G444300.1	-0.6201	eQTL based regulation
TraesCS1D01G450200.1	TraesCS1A01G444300.1	-0.613	eQTL based regulation
TraesCS1D01G450300.1	TraesCS1A01G444300.1	-0.6034	eQTL based regulation
TraesCS1D01G452900.1	TraesCS1A01G444300.1	-0.6153	eQTL based regulation
TraesCS1D01G453700.1	TraesCS1A01G444300.1	-0.6093	eQTL based regulation
TraesCS1D01G454600.1	TraesCS1A01G444300.1	-0.6114	eQTL based regulation
TraesCS1B01G011500.1	TraesCS1D01G000400.1	1	eQTL based regulation
TraesCS2D01G016500.1	TraesCS1B01G036300.1	0.7695	eQTL based regulation
TraesCS1B01G036300.1	TraesCS2D01G016500.1	0.7695	eQTL based regulation
TraesCS1B01G036300.1	TraesCS3B01G423000.1	0.7914	eQTL based regulation
TraesCS1B01G036300.1	TraesCS5D01G172300.1	0.828	eQTL based regulation
TraesCS1B01G169900.1	TraesCS3B01G192000.1	-0.6649	eQTL based regulation
TraesCS1B01G169900.1	TraesCS6B01G437500.1	0.6158	eQTL based regulation
TraesCS1B01G169900.2	TraesCS3B01G192000.1	-0.7229	eQTL based regulation
TraesCS1B01G169900.2	TraesCS6B01G437500.1	0.6384	eQTL based regulation
TraesCS1B01G170300.1	TraesCS3B01G191900.2	-0.623	eQTL based regulation
TraesCS1B01G170300.1	TraesCS3B01G192000.1	-0.744	eQTL based regulation
TraesCS1B01G170300.1	TraesCS6B01G437500.1	0.6895	eQTL based regulation
TraesCS1B01G171800.1	TraesCS2A01G522600.1	-0.6279	eQTL based regulation
TraesCS1B01G171800.1	TraesCS3B01G191900.2	-0.6195	eQTL based regulation
TraesCS1B01G171800.1	TraesCS3B01G192000.1	-0.7436	eQTL based regulation
TraesCS1B01G171800.1	TraesCS6B01G437500.1	0.6665	eQTL based regulation
TraesCS1B01G171800.2	TraesCS3B01G192000.1	-0.6196	eQTL based regulation
TraesCS1B01G171900.1	TraesCS3B01G192000.1	-0.6155	eQTL based regulation
TraesCS1B01G172300.1	TraesCS3B01G191900.2	-0.6206	eQTL based regulation
TraesCS1B01G172300.1	TraesCS3B01G192000.1	-0.7226	eQTL based regulation
TraesCS1B01G172300.1	TraesCS6B01G437500.1	0.669	eQTL based regulation
TraesCS1B01G173000.1	TraesCS3B01G192000.1	-0.7026	eQTL based regulation
TraesCS1B01G173000.1	TraesCS6B01G437500.1	0.6073	eQTL based regulation
TraesCS1B01G174600.2	TraesCS2A01G522600.1	0.6191	eQTL based regulation
TraesCS1B01G174600.2	TraesCS3B01G192000.1	0.649	eQTL based regulation
TraesCS1B01G174600.2	TraesCS6B01G437500.1	-0.6911	eQTL based regulation
TraesCS1B01G174700.1	TraesCS2A01G522600.1	-0.6137	eQTL based regulation
TraesCS1B01G174700.1	TraesCS3B01G192000.1	-0.6043	eQTL based regulation
TraesCS1B01G174700.1	TraesCS6B01G437500.1	0.6175	eQTL based regulation
TraesCS1B01G175000.2	TraesCS3B01G192000.1	-0.603	eQTL based regulation
TraesCS1B01G175400.2	TraesCS3B01G192000.1	-0.618	eQTL based regulation
TraesCS1B01G175600.1	TraesCS6B01G437500.1	0.6128	eQTL based regulation
TraesCS1B01G175800.1	TraesCS2A01G522600.1	-0.6332	eQTL based regulation
TraesCS1B01G175800.1	TraesCS3B01G192000.1	-0.6625	eQTL based regulation
TraesCS1B01G175800.1	TraesCS6B01G437500.1	0.6634	eQTL based regulation
TraesCS1B01G188700.1	TraesCS1D01G169300.1	0.6102	eQTL based regulation
TraesCS7A01G155000.1	TraesCS1B01G242700.1	0.6636	eQTL based regulation
TraesCS1B01G410800.2	TraesCS1D01G391900.1	-0.7717	eQTL based regulation
TraesCS1B01G411000.1	TraesCS1D01G391900.1	-0.7152	eQTL based regulation
TraesCS1B01G411400.1	TraesCS1D01G391900.1	-0.6575	eQTL based regulation
TraesCS3D01G015700.1	TraesCS1B01G420400.1	-0.6549	eQTL based regulation
TraesCS1D01G438000.3	TraesCS1B01G464300.1	-0.641	eQTL based regulation
TraesCS1D01G439000.1	TraesCS1B01G464300.1	-0.6299	eQTL based regulation
TraesCS1D01G440100.2	TraesCS1B01G464300.1	-0.6819	eQTL based regulation
TraesCS1D01G445200.1	TraesCS1B01G464300.1	-0.6059	eQTL based regulation
TraesCS1D01G445300.1	TraesCS1B01G464300.1	-0.6127	eQTL based regulation
TraesCS1D01G445700.1	TraesCS1B01G464300.1	-0.6091	eQTL based regulation
TraesCS1D01G446900.1	TraesCS1B01G464300.1	-0.6296	eQTL based regulation
TraesCS1D01G437200.1	TraesCS1B01G469200.1	-0.6096	eQTL based regulation
TraesCS1D01G436800.1	TraesCS1B01G472800.1	-0.6963	eQTL based regulation
TraesCS1D01G436900.1	TraesCS1B01G472800.1	-0.6699	eQTL based regulation
TraesCS1D01G437700.1	TraesCS1B01G472800.1	-0.626	eQTL based regulation
TraesCS1D01G438000.3	TraesCS1B01G472800.1	-0.7231	eQTL based regulation
TraesCS1D01G439000.1	TraesCS1B01G472800.1	-0.6931	eQTL based regulation
TraesCS1D01G439600.1	TraesCS1B01G472800.1	-0.6401	eQTL based regulation
TraesCS1D01G440100.2	TraesCS1B01G472800.1	-0.6402	eQTL based regulation
TraesCS1D01G440200.1	TraesCS1B01G472800.1	-0.6038	eQTL based regulation
TraesCS1D01G441400.1	TraesCS1B01G472800.1	-0.6187	eQTL based regulation
TraesCS1D01G442100.1	TraesCS1B01G472800.1	-0.6476	eQTL based regulation
TraesCS1D01G442400.1	TraesCS1B01G472800.1	-0.6192	eQTL based regulation
TraesCS1D01G442900.1	TraesCS1B01G472800.1	-0.617	eQTL based regulation
TraesCS1D01G443100.1	TraesCS1B01G472800.1	-0.6186	eQTL based regulation
TraesCS1D01G444900.2	TraesCS1B01G472800.1	-0.6469	eQTL based regulation
TraesCS1D01G445200.1	TraesCS1B01G472800.1	-0.6538	eQTL based regulation
TraesCS1D01G445700.1	TraesCS1B01G472800.1	-0.6768	eQTL based regulation
TraesCS1D01G445800.2	TraesCS1B01G472800.1	-0.6383	eQTL based regulation
TraesCS1D01G446400.1	TraesCS1B01G472800.1	-0.6844	eQTL based regulation
TraesCS1D01G446900.1	TraesCS1B01G472800.1	-0.688	eQTL based regulation
TraesCS1D01G448300.1	TraesCS1B01G472800.1	-0.6068	eQTL based regulation
TraesCS1D01G448700.1	TraesCS1B01G472800.1	-0.6893	eQTL based regulation
TraesCS1D01G448800.1	TraesCS1B01G472800.1	-0.6158	eQTL based regulation
TraesCS1D01G449200.3	TraesCS1B01G472800.1	-0.6209	eQTL based regulation
TraesCS1D01G449600.1	TraesCS1B01G472800.1	-0.6221	eQTL based regulation
TraesCS1D01G449900.1	TraesCS1B01G472800.1	-0.6402	eQTL based regulation
TraesCS1D01G449900.2	TraesCS1B01G472800.1	-0.6161	eQTL based regulation
TraesCS1D01G450200.1	TraesCS1B01G472800.1	-0.71	eQTL based regulation
TraesCS1D01G450300.1	TraesCS1B01G472800.1	-0.6429	eQTL based regulation
TraesCS1D01G450400.1	TraesCS1B01G472800.1	-0.6563	eQTL based regulation
TraesCS1D01G450600.1	TraesCS1B01G472800.1	-0.6251	eQTL based regulation
TraesCS1D01G450900.1	TraesCS1B01G472800.1	-0.6196	eQTL based regulation
TraesCS1D01G451100.1	TraesCS1B01G472800.1	-0.6148	eQTL based regulation
TraesCS1D01G451200.1	TraesCS1B01G472800.1	-0.6694	eQTL based regulation
TraesCS1D01G451300.1	TraesCS1B01G472800.1	-0.6532	eQTL based regulation
TraesCS1D01G451700.1	TraesCS1B01G472800.1	-0.6233	eQTL based regulation
TraesCS1D01G451900.1	TraesCS1B01G472800.1	-0.6071	eQTL based regulation
TraesCS1D01G452200.2	TraesCS1B01G472800.1	-0.6554	eQTL based regulation
TraesCS1D01G452400.1	TraesCS1B01G472800.1	-0.6006	eQTL based regulation
TraesCS1D01G453700.1	TraesCS1B01G472800.1	-0.62	eQTL based regulation
TraesCS1D01G454400.2	TraesCS1B01G472800.1	-0.608	eQTL based regulation
TraesCS1D01G454600.1	TraesCS1B01G472800.1	-0.6479	eQTL based regulation
TraesCS1D01G436800.1	TraesCS1B01G475100.2	-0.7596	eQTL based regulation
TraesCS1D01G436900.1	TraesCS1B01G475100.2	-0.7248	eQTL based regulation
TraesCS1D01G437000.1	TraesCS1B01G475100.2	-0.6646	eQTL based regulation
TraesCS1D01G437200.1	TraesCS1B01G475100.2	-0.6682	eQTL based regulation
TraesCS1D01G437700.1	TraesCS1B01G475100.2	-0.722	eQTL based regulation
TraesCS1D01G438000.3	TraesCS1B01G475100.2	-0.7649	eQTL based regulation
TraesCS1D01G439000.1	TraesCS1B01G475100.2	-0.7859	eQTL based regulation
TraesCS1D01G439600.1	TraesCS1B01G475100.2	-0.6823	eQTL based regulation
TraesCS1D01G440100.2	TraesCS1B01G475100.2	-0.6609	eQTL based regulation
TraesCS1D01G440200.1	TraesCS1B01G475100.2	-0.6604	eQTL based regulation
TraesCS1D01G440500.1	TraesCS1B01G475100.2	-0.6005	eQTL based regulation
TraesCS1D01G440600.2	TraesCS1B01G475100.2	-0.6225	eQTL based regulation
TraesCS1D01G441400.1	TraesCS1B01G475100.2	-0.6347	eQTL based regulation
TraesCS1D01G441600.1	TraesCS1B01G475100.2	-0.6179	eQTL based regulation
TraesCS1D01G441700.1	TraesCS1B01G475100.2	-0.6483	eQTL based regulation
TraesCS1D01G442100.1	TraesCS1B01G475100.2	-0.6446	eQTL based regulation
TraesCS1D01G442400.1	TraesCS1B01G475100.2	-0.7036	eQTL based regulation
TraesCS1D01G442900.1	TraesCS1B01G475100.2	-0.6221	eQTL based regulation
TraesCS1D01G443100.1	TraesCS1B01G475100.2	-0.6734	eQTL based regulation
TraesCS1D01G444100.1	TraesCS1B01G475100.2	-0.6421	eQTL based regulation
TraesCS1D01G444900.2	TraesCS1B01G475100.2	-0.7571	eQTL based regulation
TraesCS1D01G445200.1	TraesCS1B01G475100.2	-0.7148	eQTL based regulation
TraesCS1D01G445300.1	TraesCS1B01G475100.2	-0.7196	eQTL based regulation
TraesCS1D01G445700.1	TraesCS1B01G475100.2	-0.7355	eQTL based regulation
TraesCS1D01G445800.2	TraesCS1B01G475100.2	-0.7949	eQTL based regulation
TraesCS1D01G446400.1	TraesCS1B01G475100.2	-0.7452	eQTL based regulation
TraesCS1D01G446500.2	TraesCS1B01G475100.2	-0.6869	eQTL based regulation
TraesCS1D01G446900.1	TraesCS1B01G475100.2	-0.7769	eQTL based regulation
TraesCS1D01G447200.1	TraesCS1B01G475100.2	-0.7035	eQTL based regulation
TraesCS1D01G448300.1	TraesCS1B01G475100.2	-0.7361	eQTL based regulation
TraesCS1D01G448600.1	TraesCS1B01G475100.2	-0.6737	eQTL based regulation
TraesCS1D01G448700.1	TraesCS1B01G475100.2	-0.703	eQTL based regulation
TraesCS1D01G448800.1	TraesCS1B01G475100.2	-0.7162	eQTL based regulation
TraesCS1D01G449200.3	TraesCS1B01G475100.2	-0.7656	eQTL based regulation
TraesCS1D01G449600.1	TraesCS1B01G475100.2	-0.6237	eQTL based regulation
TraesCS1D01G449900.1	TraesCS1B01G475100.2	-0.6262	eQTL based regulation
TraesCS1D01G449900.2	TraesCS1B01G475100.2	-0.6677	eQTL based regulation
TraesCS1D01G450200.1	TraesCS1B01G475100.2	-0.7577	eQTL based regulation
TraesCS1D01G450300.1	TraesCS1B01G475100.2	-0.7266	eQTL based regulation
TraesCS1D01G450400.1	TraesCS1B01G475100.2	-0.7432	eQTL based regulation
TraesCS1D01G450600.1	TraesCS1B01G475100.2	-0.6772	eQTL based regulation
TraesCS1D01G450900.1	TraesCS1B01G475100.2	-0.6448	eQTL based regulation
TraesCS1D01G451100.1	TraesCS1B01G475100.2	-0.7132	eQTL based regulation
TraesCS1D01G451200.1	TraesCS1B01G475100.2	-0.6903	eQTL based regulation
TraesCS1D01G451300.1	TraesCS1B01G475100.2	-0.7315	eQTL based regulation
TraesCS1D01G451700.1	TraesCS1B01G475100.2	-0.6697	eQTL based regulation
TraesCS1D01G451800.1	TraesCS1B01G475100.2	-0.6272	eQTL based regulation
TraesCS1D01G451900.1	TraesCS1B01G475100.2	-0.674	eQTL based regulation
TraesCS1D01G452200.2	TraesCS1B01G475100.2	-0.633	eQTL based regulation
TraesCS1D01G452400.1	TraesCS1B01G475100.2	-0.6744	eQTL based regulation
TraesCS1D01G453100.1	TraesCS1B01G475100.2	-0.6842	eQTL based regulation
TraesCS1D01G453700.1	TraesCS1B01G475100.2	-0.6048	eQTL based regulation
TraesCS1D01G454400.2	TraesCS1B01G475100.2	-0.7111	eQTL based regulation
TraesCS1D01G454600.1	TraesCS1B01G475100.2	-0.7274	eQTL based regulation
TraesCS1D01G454700.2	TraesCS1B01G475100.2	-0.667	eQTL based regulation
TraesCS1D01G436800.1	TraesCS1B01G476500.1	-0.6563	eQTL based regulation
TraesCS1D01G436900.1	TraesCS1B01G476500.1	-0.6317	eQTL based regulation
TraesCS1D01G437000.1	TraesCS1B01G476500.1	-0.6463	eQTL based regulation
TraesCS1D01G437200.1	TraesCS1B01G476500.1	-0.6357	eQTL based regulation
TraesCS1D01G437700.1	TraesCS1B01G476500.1	-0.6406	eQTL based regulation
TraesCS1D01G438000.3	TraesCS1B01G476500.1	-0.6007	eQTL based regulation
TraesCS1D01G439000.1	TraesCS1B01G476500.1	-0.6874	eQTL based regulation
TraesCS1D01G439600.1	TraesCS1B01G476500.1	-0.6564	eQTL based regulation
TraesCS1D01G440100.2	TraesCS1B01G476500.1	-0.6827	eQTL based regulation
TraesCS1D01G440200.1	TraesCS1B01G476500.1	-0.6987	eQTL based regulation
TraesCS1D01G441400.1	TraesCS1B01G476500.1	-0.6583	eQTL based regulation
TraesCS1D01G442100.1	TraesCS1B01G476500.1	-0.6688	eQTL based regulation
TraesCS1D01G442400.1	TraesCS1B01G476500.1	-0.7238	eQTL based regulation
TraesCS1D01G442900.1	TraesCS1B01G476500.1	-0.6648	eQTL based regulation
TraesCS1D01G444900.2	TraesCS1B01G476500.1	-0.6351	eQTL based regulation
TraesCS1D01G445200.1	TraesCS1B01G476500.1	-0.6986	eQTL based regulation
TraesCS1D01G445300.1	TraesCS1B01G476500.1	-0.7168	eQTL based regulation
TraesCS1D01G445500.1	TraesCS1B01G476500.1	-0.6924	eQTL based regulation
TraesCS1D01G445700.1	TraesCS1B01G476500.1	-0.6325	eQTL based regulation
TraesCS1D01G445800.2	TraesCS1B01G476500.1	-0.6728	eQTL based regulation
TraesCS1D01G446200.2	TraesCS1B01G476500.1	-0.6453	eQTL based regulation
TraesCS1D01G446300.1	TraesCS1B01G476500.1	-0.6257	eQTL based regulation
TraesCS1D01G446400.1	TraesCS1B01G476500.1	-0.6519	eQTL based regulation
TraesCS1D01G446500.2	TraesCS1B01G476500.1	-0.6782	eQTL based regulation
TraesCS1D01G446600.1	TraesCS1B01G476500.1	-0.6955	eQTL based regulation
TraesCS1D01G446900.1	TraesCS1B01G476500.1	-0.6559	eQTL based regulation
TraesCS1D01G447000.1	TraesCS1B01G476500.1	-0.6119	eQTL based regulation
TraesCS1D01G447200.1	TraesCS1B01G476500.1	-0.6935	eQTL based regulation
TraesCS1D01G448300.1	TraesCS1B01G476500.1	-0.7654	eQTL based regulation
TraesCS1D01G448600.1	TraesCS1B01G476500.1	-0.6727	eQTL based regulation
TraesCS1D01G448800.1	TraesCS1B01G476500.1	-0.6962	eQTL based regulation
TraesCS1D01G449200.1	TraesCS1B01G476500.1	-0.6628	eQTL based regulation
TraesCS1D01G449200.3	TraesCS1B01G476500.1	-0.6868	eQTL based regulation
TraesCS1D01G450300.1	TraesCS1B01G476500.1	-0.719	eQTL based regulation
TraesCS1D01G450400.1	TraesCS1B01G476500.1	-0.7029	eQTL based regulation
TraesCS1D01G450600.1	TraesCS1B01G476500.1	-0.6232	eQTL based regulation
TraesCS1D01G450900.1	TraesCS1B01G476500.1	-0.6454	eQTL based regulation
TraesCS1D01G450900.2	TraesCS1B01G476500.1	-0.6455	eQTL based regulation
TraesCS1D01G451100.1	TraesCS1B01G476500.1	-0.7018	eQTL based regulation
TraesCS1D01G451200.1	TraesCS1B01G476500.1	-0.6114	eQTL based regulation
TraesCS1D01G451300.1	TraesCS1B01G476500.1	-0.7175	eQTL based regulation
TraesCS1D01G451700.1	TraesCS1B01G476500.1	-0.6631	eQTL based regulation
TraesCS1D01G451800.1	TraesCS1B01G476500.1	-0.6609	eQTL based regulation
TraesCS1D01G451900.1	TraesCS1B01G476500.1	-0.6827	eQTL based regulation
TraesCS1D01G452200.2	TraesCS1B01G476500.1	-0.6765	eQTL based regulation
TraesCS1D01G452400.1	TraesCS1B01G476500.1	-0.754	eQTL based regulation
TraesCS1D01G452900.1	TraesCS1B01G476500.1	-0.646	eQTL based regulation
TraesCS1D01G453100.1	TraesCS1B01G476500.1	-0.6434	eQTL based regulation
TraesCS1D01G453700.1	TraesCS1B01G476500.1	-0.6628	eQTL based regulation
TraesCS1D01G454400.2	TraesCS1B01G476500.1	-0.7013	eQTL based regulation
TraesCS1D01G439000.1	TraesCS1B01G476600.1	-0.624	eQTL based regulation
TraesCS1D01G442100.1	TraesCS1B01G476600.1	-0.6332	eQTL based regulation
TraesCS1D01G445200.1	TraesCS1B01G476600.1	-0.6041	eQTL based regulation
TraesCS1D01G446500.2	TraesCS1B01G476600.1	-0.6078	eQTL based regulation
TraesCS1D01G448800.1	TraesCS1B01G476600.1	-0.6168	eQTL based regulation
TraesCS1D01G451200.1	TraesCS1B01G476600.1	-0.6057	eQTL based regulation
TraesCS1D01G436800.1	TraesCS1B01G476700.1	-0.6681	eQTL based regulation
TraesCS1D01G436900.1	TraesCS1B01G476700.1	-0.6289	eQTL based regulation
TraesCS1D01G437200.1	TraesCS1B01G476700.1	-0.6055	eQTL based regulation
TraesCS1D01G437700.1	TraesCS1B01G476700.1	-0.6878	eQTL based regulation
TraesCS1D01G438000.3	TraesCS1B01G476700.1	-0.718	eQTL based regulation
TraesCS1D01G439000.1	TraesCS1B01G476700.1	-0.6913	eQTL based regulation
TraesCS1D01G439600.1	TraesCS1B01G476700.1	-0.6786	eQTL based regulation
TraesCS1D01G440100.2	TraesCS1B01G476700.1	-0.6996	eQTL based regulation
TraesCS1D01G440200.1	TraesCS1B01G476700.1	-0.6331	eQTL based regulation
TraesCS1D01G441600.1	TraesCS1B01G476700.1	-0.6022	eQTL based regulation
TraesCS1D01G442400.1	TraesCS1B01G476700.1	-0.6974	eQTL based regulation
TraesCS1D01G442900.1	TraesCS1B01G476700.1	-0.6589	eQTL based regulation
TraesCS1D01G443100.1	TraesCS1B01G476700.1	-0.6289	eQTL based regulation
TraesCS1D01G444100.1	TraesCS1B01G476700.1	-0.6277	eQTL based regulation
TraesCS1D01G444900.2	TraesCS1B01G476700.1	-0.6564	eQTL based regulation
TraesCS1D01G445200.1	TraesCS1B01G476700.1	-0.6485	eQTL based regulation
TraesCS1D01G445300.1	TraesCS1B01G476700.1	-0.6119	eQTL based regulation
TraesCS1D01G445500.1	TraesCS1B01G476700.1	-0.6454	eQTL based regulation
TraesCS1D01G445700.1	TraesCS1B01G476700.1	-0.6975	eQTL based regulation
TraesCS1D01G445800.2	TraesCS1B01G476700.1	-0.66	eQTL based regulation
TraesCS1D01G446400.1	TraesCS1B01G476700.1	-0.7341	eQTL based regulation
TraesCS1D01G446500.2	TraesCS1B01G476700.1	-0.6254	eQTL based regulation
TraesCS1D01G446900.1	TraesCS1B01G476700.1	-0.6851	eQTL based regulation
TraesCS1D01G447200.1	TraesCS1B01G476700.1	-0.6599	eQTL based regulation
TraesCS1D01G448300.1	TraesCS1B01G476700.1	-0.7094	eQTL based regulation
TraesCS1D01G448600.1	TraesCS1B01G476700.1	-0.6142	eQTL based regulation
TraesCS1D01G448700.1	TraesCS1B01G476700.1	-0.6751	eQTL based regulation
TraesCS1D01G448800.1	TraesCS1B01G476700.1	-0.6759	eQTL based regulation
TraesCS1D01G449200.1	TraesCS1B01G476700.1	-0.6071	eQTL based regulation
TraesCS1D01G449200.3	TraesCS1B01G476700.1	-0.7352	eQTL based regulation
TraesCS1D01G449600.1	TraesCS1B01G476700.1	-0.652	eQTL based regulation
TraesCS1D01G450200.1	TraesCS1B01G476700.1	-0.6993	eQTL based regulation
TraesCS1D01G450300.1	TraesCS1B01G476700.1	-0.6824	eQTL based regulation
TraesCS1D01G450400.1	TraesCS1B01G476700.1	-0.68	eQTL based regulation
TraesCS1D01G450600.1	TraesCS1B01G476700.1	-0.608	eQTL based regulation
TraesCS1D01G451100.1	TraesCS1B01G476700.1	-0.6465	eQTL based regulation
TraesCS1D01G451200.1	TraesCS1B01G476700.1	-0.7072	eQTL based regulation
TraesCS1D01G451300.1	TraesCS1B01G476700.1	-0.6669	eQTL based regulation
TraesCS1D01G451700.1	TraesCS1B01G476700.1	-0.6399	eQTL based regulation
TraesCS1D01G451900.1	TraesCS1B01G476700.1	-0.6125	eQTL based regulation
TraesCS1D01G452200.2	TraesCS1B01G476700.1	-0.6303	eQTL based regulation
TraesCS1D01G452300.1	TraesCS1B01G476700.1	-0.6354	eQTL based regulation
TraesCS1D01G452400.1	TraesCS1B01G476700.1	-0.6693	eQTL based regulation
TraesCS1D01G453100.1	TraesCS1B01G476700.1	-0.6303	eQTL based regulation
TraesCS1D01G453700.1	TraesCS1B01G476700.1	-0.6299	eQTL based regulation
TraesCS1D01G454400.2	TraesCS1B01G476700.1	-0.6456	eQTL based regulation
TraesCS1D01G454600.1	TraesCS1B01G476700.1	-0.6662	eQTL based regulation
TraesCS1D01G436800.1	TraesCS1B01G477500.1	-0.6584	eQTL based regulation
TraesCS1D01G449200.3	TraesCS1B01G477500.1	-0.6575	eQTL based regulation
TraesCS1D01G453700.1	TraesCS1B01G477500.1	-0.6112	eQTL based regulation
TraesCS1D01G436800.1	TraesCS1B01G478900.1	-0.7743	eQTL based regulation
TraesCS1D01G436900.1	TraesCS1B01G478900.1	-0.7128	eQTL based regulation
TraesCS1D01G437200.1	TraesCS1B01G478900.1	-0.6808	eQTL based regulation
TraesCS1D01G437700.1	TraesCS1B01G478900.1	-0.6814	eQTL based regulation
TraesCS1D01G438000.3	TraesCS1B01G478900.1	-0.7247	eQTL based regulation
TraesCS1D01G439000.1	TraesCS1B01G478900.1	-0.6868	eQTL based regulation
TraesCS1D01G439600.1	TraesCS1B01G478900.1	-0.6552	eQTL based regulation
TraesCS1D01G440100.2	TraesCS1B01G478900.1	-0.6722	eQTL based regulation
TraesCS1D01G440200.1	TraesCS1B01G478900.1	-0.6035	eQTL based regulation
TraesCS1D01G440600.2	TraesCS1B01G478900.1	-0.642	eQTL based regulation
TraesCS1D01G441400.1	TraesCS1B01G478900.1	-0.6374	eQTL based regulation
TraesCS1D01G442400.1	TraesCS1B01G478900.1	-0.6782	eQTL based regulation
TraesCS1D01G442900.1	TraesCS1B01G478900.1	-0.6453	eQTL based regulation
TraesCS1D01G443100.1	TraesCS1B01G478900.1	-0.6183	eQTL based regulation
TraesCS1D01G444100.1	TraesCS1B01G478900.1	-0.6226	eQTL based regulation
TraesCS1D01G444900.2	TraesCS1B01G478900.1	-0.7036	eQTL based regulation
TraesCS1D01G445200.1	TraesCS1B01G478900.1	-0.6859	eQTL based regulation
TraesCS1D01G445300.1	TraesCS1B01G478900.1	-0.6506	eQTL based regulation
TraesCS1D01G445700.1	TraesCS1B01G478900.1	-0.7113	eQTL based regulation
TraesCS1D01G445800.2	TraesCS1B01G478900.1	-0.7097	eQTL based regulation
TraesCS1D01G446400.1	TraesCS1B01G478900.1	-0.738	eQTL based regulation
TraesCS1D01G446500.2	TraesCS1B01G478900.1	-0.6492	eQTL based regulation
TraesCS1D01G446900.1	TraesCS1B01G478900.1	-0.7149	eQTL based regulation
TraesCS1D01G447000.1	TraesCS1B01G478900.1	-0.6084	eQTL based regulation
TraesCS1D01G447200.1	TraesCS1B01G478900.1	-0.6611	eQTL based regulation
TraesCS1D01G448300.1	TraesCS1B01G478900.1	-0.6887	eQTL based regulation
TraesCS1D01G448600.1	TraesCS1B01G478900.1	-0.6109	eQTL based regulation
TraesCS1D01G448700.1	TraesCS1B01G478900.1	-0.6602	eQTL based regulation
TraesCS1D01G448800.1	TraesCS1B01G478900.1	-0.6701	eQTL based regulation
TraesCS1D01G449200.3	TraesCS1B01G478900.1	-0.7248	eQTL based regulation
TraesCS1D01G449600.1	TraesCS1B01G478900.1	-0.6091	eQTL based regulation
TraesCS1D01G449900.1	TraesCS1B01G478900.1	-0.6211	eQTL based regulation
TraesCS1D01G449900.2	TraesCS1B01G478900.1	-0.6537	eQTL based regulation
TraesCS1D01G450200.1	TraesCS1B01G478900.1	-0.7288	eQTL based regulation
TraesCS1D01G450300.1	TraesCS1B01G478900.1	-0.7075	eQTL based regulation
TraesCS1D01G450400.1	TraesCS1B01G478900.1	-0.6928	eQTL based regulation
TraesCS1D01G450600.1	TraesCS1B01G478900.1	-0.6467	eQTL based regulation
TraesCS1D01G450900.1	TraesCS1B01G478900.1	-0.6654	eQTL based regulation
TraesCS1D01G451100.1	TraesCS1B01G478900.1	-0.6725	eQTL based regulation
TraesCS1D01G451200.1	TraesCS1B01G478900.1	-0.6458	eQTL based regulation
TraesCS1D01G451300.1	TraesCS1B01G478900.1	-0.6739	eQTL based regulation
TraesCS1D01G451700.1	TraesCS1B01G478900.1	-0.6726	eQTL based regulation
TraesCS1D01G451900.1	TraesCS1B01G478900.1	-0.6298	eQTL based regulation
TraesCS1D01G452400.1	TraesCS1B01G478900.1	-0.6372	eQTL based regulation
TraesCS1D01G453100.1	TraesCS1B01G478900.1	-0.6395	eQTL based regulation
TraesCS1D01G453700.1	TraesCS1B01G478900.1	-0.6136	eQTL based regulation
TraesCS1D01G454400.2	TraesCS1B01G478900.1	-0.6786	eQTL based regulation
TraesCS1D01G454600.1	TraesCS1B01G478900.1	-0.6692	eQTL based regulation
TraesCS1D01G454700.2	TraesCS1B01G478900.1	-0.6473	eQTL based regulation
TraesCS1D01G449200.3	TraesCS1B01G479800.1	-0.6535	eQTL based regulation
TraesCS1D01G436900.1	TraesCS1B01G480600.3	-0.6303	eQTL based regulation
TraesCS1D01G448300.1	TraesCS1B01G480600.3	-0.6179	eQTL based regulation
TraesCS1D01G451100.1	TraesCS1B01G480600.3	-0.6039	eQTL based regulation
TraesCS1D01G451300.1	TraesCS1B01G480600.3	-0.6128	eQTL based regulation
TraesCS1D01G451800.1	TraesCS1B01G480600.3	-0.6014	eQTL based regulation
TraesCS1D01G452400.1	TraesCS1B01G480600.3	-0.6389	eQTL based regulation
TraesCS1D01G452900.1	TraesCS1B01G480600.3	-0.6078	eQTL based regulation
TraesCS1D01G454400.2	TraesCS1B01G480600.3	-0.6291	eQTL based regulation
TraesCS1D01G440200.1	TraesCS1B01G480700.1	-0.6184	eQTL based regulation
TraesCS1D01G445500.1	TraesCS1B01G480700.1	-0.6147	eQTL based regulation
TraesCS1D01G452900.1	TraesCS1B01G480700.1	-0.6113	eQTL based regulation
TraesCS1D01G436800.1	TraesCS1B01G480800.1	-0.8391	eQTL based regulation
TraesCS1B01G480800.1	TraesCS1D01G436800.1	-0.8391	eQTL based regulation
TraesCS1D01G436900.1	TraesCS1B01G480800.1	-0.7393	eQTL based regulation
TraesCS1D01G437000.1	TraesCS1B01G480800.1	-0.6344	eQTL based regulation
TraesCS1D01G437200.1	TraesCS1B01G480800.1	-0.7961	eQTL based regulation
TraesCS1D01G437700.1	TraesCS1B01G480800.1	-0.7404	eQTL based regulation
TraesCS1D01G438000.3	TraesCS1B01G480800.1	-0.7938	eQTL based regulation
TraesCS1D01G439000.1	TraesCS1B01G480800.1	-0.7925	eQTL based regulation
TraesCS1D01G439600.1	TraesCS1B01G480800.1	-0.7443	eQTL based regulation
TraesCS1D01G440100.2	TraesCS1B01G480800.1	-0.7427	eQTL based regulation
TraesCS1D01G440200.1	TraesCS1B01G480800.1	-0.7314	eQTL based regulation
TraesCS1D01G440600.2	TraesCS1B01G480800.1	-0.6474	eQTL based regulation
TraesCS1D01G441400.1	TraesCS1B01G480800.1	-0.7047	eQTL based regulation
TraesCS1D01G441600.1	TraesCS1B01G480800.1	-0.6168	eQTL based regulation
TraesCS1D01G441700.1	TraesCS1B01G480800.1	-0.6402	eQTL based regulation
TraesCS1D01G442100.1	TraesCS1B01G480800.1	-0.7093	eQTL based regulation
TraesCS1D01G442400.1	TraesCS1B01G480800.1	-0.7961	eQTL based regulation
TraesCS1D01G442900.1	TraesCS1B01G480800.1	-0.7027	eQTL based regulation
TraesCS1D01G443100.1	TraesCS1B01G480800.1	-0.7173	eQTL based regulation
TraesCS1D01G444100.1	TraesCS1B01G480800.1	-0.6304	eQTL based regulation
TraesCS1D01G444900.2	TraesCS1B01G480800.1	-0.761	eQTL based regulation
TraesCS1D01G445200.1	TraesCS1B01G480800.1	-0.7772	eQTL based regulation
TraesCS1D01G445300.1	TraesCS1B01G480800.1	-0.7038	eQTL based regulation
TraesCS1D01G445500.1	TraesCS1B01G480800.1	-0.6883	eQTL based regulation
TraesCS1D01G445700.1	TraesCS1B01G480800.1	-0.8121	eQTL based regulation
TraesCS1D01G445800.2	TraesCS1B01G480800.1	-0.7491	eQTL based regulation
TraesCS1D01G446300.1	TraesCS1B01G480800.1	-0.6599	eQTL based regulation
TraesCS1D01G446400.1	TraesCS1B01G480800.1	-0.7947	eQTL based regulation
TraesCS1D01G446500.2	TraesCS1B01G480800.1	-0.6794	eQTL based regulation
TraesCS1D01G446600.1	TraesCS1B01G480800.1	-0.7049	eQTL based regulation
TraesCS1D01G446900.1	TraesCS1B01G480800.1	-0.7651	eQTL based regulation
TraesCS1D01G447000.1	TraesCS1B01G480800.1	-0.6905	eQTL based regulation
TraesCS1B01G480800.1	TraesCS1D01G447000.1	-0.6905	eQTL based regulation
TraesCS1D01G447200.1	TraesCS1B01G480800.1	-0.7137	eQTL based regulation
TraesCS1B01G480800.1	TraesCS1D01G447200.1	-0.7137	eQTL based regulation
TraesCS1D01G448300.1	TraesCS1B01G480800.1	-0.7807	eQTL based regulation
TraesCS1B01G480800.1	TraesCS1D01G448300.1	-0.7807	eQTL based regulation
TraesCS1D01G448600.1	TraesCS1B01G480800.1	-0.7063	eQTL based regulation
TraesCS1B01G480800.1	TraesCS1D01G448600.1	-0.7063	eQTL based regulation
TraesCS1D01G448700.1	TraesCS1B01G480800.1	-0.7748	eQTL based regulation
TraesCS1D01G448800.1	TraesCS1B01G480800.1	-0.6594	eQTL based regulation
TraesCS1D01G449200.1	TraesCS1B01G480800.1	-0.6469	eQTL based regulation
TraesCS1D01G449200.3	TraesCS1B01G480800.1	-0.772	eQTL based regulation
TraesCS1B01G480800.1	TraesCS1D01G449200.3	-0.772	eQTL based regulation
TraesCS1D01G449600.1	TraesCS1B01G480800.1	-0.6307	eQTL based regulation
TraesCS1D01G449900.1	TraesCS1B01G480800.1	-0.748	eQTL based regulation
TraesCS1D01G449900.2	TraesCS1B01G480800.1	-0.7409	eQTL based regulation
TraesCS1D01G450200.1	TraesCS1B01G480800.1	-0.7891	eQTL based regulation
TraesCS1D01G450300.1	TraesCS1B01G480800.1	-0.7859	eQTL based regulation
TraesCS1D01G450400.1	TraesCS1B01G480800.1	-0.7832	eQTL based regulation
TraesCS1D01G450600.1	TraesCS1B01G480800.1	-0.7147	eQTL based regulation
TraesCS1D01G450900.1	TraesCS1B01G480800.1	-0.7804	eQTL based regulation
TraesCS1D01G450900.2	TraesCS1B01G480800.1	-0.6918	eQTL based regulation
TraesCS1D01G451100.1	TraesCS1B01G480800.1	-0.7776	eQTL based regulation
TraesCS1D01G451200.1	TraesCS1B01G480800.1	-0.7423	eQTL based regulation
TraesCS1D01G451300.1	TraesCS1B01G480800.1	-0.737	eQTL based regulation
TraesCS1D01G451700.1	TraesCS1B01G480800.1	-0.791	eQTL based regulation
TraesCS1D01G451800.1	TraesCS1B01G480800.1	-0.6875	eQTL based regulation
TraesCS1D01G451900.1	TraesCS1B01G480800.1	-0.6713	eQTL based regulation
TraesCS1D01G452200.2	TraesCS1B01G480800.1	-0.7212	eQTL based regulation
TraesCS1B01G480800.1	TraesCS1D01G452200.2	-0.7212	eQTL based regulation
TraesCS1D01G452300.1	TraesCS1B01G480800.1	-0.6873	eQTL based regulation
TraesCS1D01G452400.1	TraesCS1B01G480800.1	-0.7141	eQTL based regulation
TraesCS1D01G452900.1	TraesCS1B01G480800.1	-0.7422	eQTL based regulation
TraesCS1B01G480800.1	TraesCS1D01G452900.1	-0.7422	eQTL based regulation
TraesCS1D01G453100.1	TraesCS1B01G480800.1	-0.7698	eQTL based regulation
TraesCS1D01G453700.1	TraesCS1B01G480800.1	-0.6839	eQTL based regulation
TraesCS1D01G454400.2	TraesCS1B01G480800.1	-0.8142	eQTL based regulation
TraesCS1D01G454600.1	TraesCS1B01G480800.1	-0.7721	eQTL based regulation
TraesCS1D01G454700.2	TraesCS1B01G480800.1	-0.6884	eQTL based regulation
TraesCS1D01G451700.1	TraesCS1B01G481100.2	-0.6033	eQTL based regulation
TraesCS1D01G438000.3	TraesCS1B01G481600.1	-0.6212	eQTL based regulation
TraesCS1D01G448700.1	TraesCS1B01G481600.1	-0.6074	eQTL based regulation
TraesCS1D01G448800.1	TraesCS1B01G481600.1	-0.6097	eQTL based regulation
TraesCS1D01G450200.1	TraesCS1B01G481600.1	-0.6099	eQTL based regulation
TraesCS1D01G099200.1	TraesCS7A01G384300.1	-0.6453	eQTL based regulation
TraesCS1D01G114400.1	TraesCS7A01G384300.1	0.7506	eQTL based regulation
TraesCS1D01G118400.1	TraesCS7A01G384300.1	0.7429	eQTL based regulation
TraesCS1D01G126100.1	TraesCS7A01G384300.1	0.7554	eQTL based regulation
TraesCS4A01G050600.1	TraesCS1D01G132400.1	1	eQTL based regulation
TraesCS5B01G098300.1	TraesCS1D01G150300.1	0.6893	eQTL based regulation
TraesCS5B01G106500.1	TraesCS1D01G150300.1	-0.7024	eQTL based regulation
TraesCS5B01G111600.3	TraesCS1D01G150300.1	-0.716	eQTL based regulation
TraesCS5B01G122900.2	TraesCS1D01G150300.1	-0.64	eQTL based regulation
TraesCS5B01G128800.1	TraesCS1D01G150300.1	0.7836	eQTL based regulation
TraesCS5B01G128900.1	TraesCS1D01G150300.1	-0.7427	eQTL based regulation
TraesCS5B01G129700.2	TraesCS1D01G150300.1	-0.7716	eQTL based regulation
TraesCS5B01G131400.2	TraesCS1D01G150300.1	-0.7547	eQTL based regulation
TraesCS2B01G599900.3	TraesCS1D01G203800.1	0.7077	eQTL based regulation
TraesCS7A01G155000.1	TraesCS1D01G230300.1	0.6074	eQTL based regulation
TraesCS1D01G452900.1	TraesCS5A01G056900.1	0.6231	eQTL based regulation
TraesCS2D01G004500.1	TraesCS2A01G004900.1	0.6601	eQTL based regulation
TraesCS2B01G003800.1	TraesCS2A01G013700.1	0.9312	eQTL based regulation
TraesCS2A01G029900.1	TraesCS2D01G027300.1	-0.6076	eQTL based regulation
TraesCS2A01G030100.1	TraesCS2D01G027300.1	-0.6259	eQTL based regulation
TraesCS2A01G032800.1	TraesCS2D01G027300.1	0.6003	eQTL based regulation
TraesCS2A01G033300.2	TraesCS2D01G027300.1	-0.6132	eQTL based regulation
TraesCS2A01G033500.1	TraesCS2D01G027300.1	-0.6843	eQTL based regulation
TraesCS2A01G033500.1	TraesCS2D01G036800.1	-0.6447	eQTL based regulation
TraesCS2A01G034800.1	TraesCS2D01G036800.1	-0.6273	eQTL based regulation
TraesCS2A01G035000.1	TraesCS2D01G036800.1	-0.6073	eQTL based regulation
TraesCS2A01G035100.1	TraesCS2D01G036800.1	-0.629	eQTL based regulation
TraesCS2A01G036500.1	TraesCS2D01G036800.1	-0.6016	eQTL based regulation
TraesCS2A01G037200.1	TraesCS2D01G036800.1	-0.6289	eQTL based regulation
TraesCS2A01G039700.2	TraesCS2D01G027300.1	-0.6227	eQTL based regulation
TraesCS2A01G039700.2	TraesCS2D01G036800.1	-0.631	eQTL based regulation
TraesCS2A01G042000.1	TraesCS2D01G036800.1	-0.6034	eQTL based regulation
TraesCS2A01G042100.1	TraesCS2D01G036800.1	-0.6191	eQTL based regulation
TraesCS2A01G042400.1	TraesCS2D01G036800.1	-0.6311	eQTL based regulation
TraesCS2A01G046200.1	TraesCS2D01G036800.1	-0.6089	eQTL based regulation
TraesCS2B01G084000.1	TraesCS2A01G070400.2	-0.8026	eQTL based regulation
TraesCS2A01G070400.2	TraesCS2B01G084000.1	-0.8026	eQTL based regulation
TraesCS2B01G084000.1	TraesCS2A01G070500.1	-0.7524	eQTL based regulation
TraesCS2A01G070500.1	TraesCS2B01G084000.1	-0.7524	eQTL based regulation
TraesCS2B01G133200.1	TraesCS2A01G114300.1	-0.6775	eQTL based regulation
TraesCS2B01G133300.3	TraesCS2A01G114300.1	-0.8248	eQTL based regulation
TraesCS2B01G133400.1	TraesCS2A01G114300.1	-0.8234	eQTL based regulation
TraesCS2B01G133500.1	TraesCS2A01G114300.1	-0.7723	eQTL based regulation
TraesCS2B01G134700.1	TraesCS2A01G114300.1	0.7274	eQTL based regulation
TraesCS3A01G045500.2	TraesCS2A01G118800.1	0.7774	eQTL based regulation
TraesCS4A01G264200.2	TraesCS2A01G118800.1	0.6306	eQTL based regulation
TraesCS2B01G155200.1	TraesCS2A01G133800.1	-0.6246	eQTL based regulation
TraesCS2B01G155300.1	TraesCS2A01G133800.1	-0.645	eQTL based regulation
TraesCS2B01G156000.1	TraesCS2A01G133800.1	-0.6487	eQTL based regulation
TraesCS2A01G136200.1	TraesCS2D01G138900.1	0.7376	eQTL based regulation
TraesCS2A01G136500.1	TraesCS2D01G138900.1	-0.7202	eQTL based regulation
TraesCS2B01G163800.1	TraesCS2A01G139800.1	-0.652	eQTL based regulation
TraesCS2A01G223000.1	TraesCS2D01G254400.1	0.6238	eQTL based regulation
TraesCS2A01G223000.4	TraesCS2D01G254400.1	-0.6384	eQTL based regulation
TraesCS2A01G229200.1	TraesCS2D01G254400.1	-0.6322	eQTL based regulation
TraesCS2A01G231000.1	TraesCS2D01G254400.1	0.6041	eQTL based regulation
TraesCS2A01G235500.1	TraesCS2D01G242500.1	0.6132	eQTL based regulation
TraesCS2A01G235500.1	TraesCS2D01G254400.1	0.6291	eQTL based regulation
TraesCS2A01G236900.1	TraesCS2D01G242500.1	0.6026	eQTL based regulation
TraesCS2A01G237500.1	TraesCS2D01G242500.1	-0.6097	eQTL based regulation
TraesCS2A01G239300.1	TraesCS2D01G242500.1	-0.6511	eQTL based regulation
TraesCS2A01G239300.1	TraesCS2D01G254400.1	-0.613	eQTL based regulation
TraesCS2A01G240200.1	TraesCS2D01G254400.1	0.6105	eQTL based regulation
TraesCS2A01G244100.1	TraesCS2D01G242500.1	-0.6064	eQTL based regulation
TraesCS2A01G244100.1	TraesCS2D01G254400.1	-0.6178	eQTL based regulation
TraesCS2A01G252800.1	TraesCS2D01G242500.1	-0.6086	eQTL based regulation
TraesCS2A01G252800.1	TraesCS2D01G254400.1	-0.6176	eQTL based regulation
TraesCS2A01G253700.1	TraesCS2D01G254400.1	-0.6157	eQTL based regulation
TraesCS2A01G253900.4	TraesCS2D01G254400.1	0.6769	eQTL based regulation
TraesCS2A01G258200.1	TraesCS2D01G254400.1	-0.616	eQTL based regulation
TraesCS2A01G258200.1	TraesCS3A01G156600.1	0.6551	eQTL based regulation
TraesCS4A01G373100.1	TraesCS2A01G266600.1	0.6081	eQTL based regulation
TraesCS2A01G272100.1	TraesCS2B01G297000.1	-0.6094	eQTL based regulation
TraesCS2A01G274800.1	TraesCS2B01G297000.1	0.6926	eQTL based regulation
TraesCS2A01G274800.1	TraesCS2D01G254400.1	0.6604	eQTL based regulation
TraesCS2A01G274800.1	TraesCS3A01G156600.1	-0.6698	eQTL based regulation
TraesCS2A01G274800.3	TraesCS2B01G297000.1	-0.7017	eQTL based regulation
TraesCS2A01G274800.3	TraesCS2D01G254400.1	-0.6179	eQTL based regulation
TraesCS2A01G274800.3	TraesCS3A01G156600.1	0.671	eQTL based regulation
TraesCS2A01G274800.3	TraesCS7A01G139300.1	0.6073	eQTL based regulation
TraesCS2A01G278500.1	TraesCS2D01G254400.1	0.6281	eQTL based regulation
TraesCS2A01G279800.1	TraesCS2B01G297000.1	-0.6088	eQTL based regulation
TraesCS2A01G279800.1	TraesCS2D01G254400.1	-0.6018	eQTL based regulation
TraesCS2A01G279800.1	TraesCS3A01G156600.1	0.6377	eQTL based regulation
TraesCS2A01G282400.1	TraesCS2B01G297000.1	-0.6144	eQTL based regulation
TraesCS2A01G287400.1	TraesCS4A01G033300.1	0.7184	eQTL based regulation
TraesCS3A01G045500.2	TraesCS2A01G287900.10	0.625	eQTL based regulation
TraesCS2A01G287900.10	TraesCS3A01G045500.2	0.625	eQTL based regulation
TraesCS2A01G287900.10	TraesCS3A01G517000.1	0.6023	eQTL based regulation
TraesCS2A01G287900.10	TraesCS3B01G561500.1	0.6589	eQTL based regulation
TraesCS2A01G339800.1	TraesCS7B01G490600.2	0.6106	eQTL based regulation
TraesCS2B01G486000.3	TraesCS2A01G464300.2	0.6332	eQTL based regulation
TraesCS2B01G486100.1	TraesCS2A01G464300.3	0.6438	eQTL based regulation
TraesCS2B01G490500.1	TraesCS2A01G467800.1	-0.628	eQTL based regulation
TraesCS2D01G478500.2	TraesCS2A01G482900.1	-0.6519	eQTL based regulation
TraesCS2D01G480700.1	TraesCS2A01G482900.1	-0.6505	eQTL based regulation
TraesCS2D01G482800.1	TraesCS2A01G482900.1	-0.6186	eQTL based regulation
TraesCS2D01G489900.1	TraesCS2A01G482900.1	-0.6191	eQTL based regulation
TraesCS2D01G490000.1	TraesCS2A01G482900.1	-0.6705	eQTL based regulation
TraesCS2D01G495800.1	TraesCS2A01G482900.1	-0.6783	eQTL based regulation
TraesCS2D01G496000.1	TraesCS2A01G482900.1	-0.6357	eQTL based regulation
TraesCS2D01G496100.2	TraesCS2A01G482900.1	-0.7008	eQTL based regulation
TraesCS2D01G496200.1	TraesCS2A01G482900.1	-0.6597	eQTL based regulation
TraesCS2D01G498200.1	TraesCS2A01G482900.1	-0.6991	eQTL based regulation
TraesCS2D01G498900.1	TraesCS2A01G482900.1	-0.6942	eQTL based regulation
TraesCS2D01G499600.1	TraesCS2A01G482900.1	-0.6435	eQTL based regulation
TraesCS2D01G527800.1	TraesCS2A01G524900.1	0.8741	eQTL based regulation
TraesCS2B01G549400.1	TraesCS2A01G527400.1	-0.6207	eQTL based regulation
TraesCS2B01G549600.1	TraesCS2A01G527400.1	-0.6642	eQTL based regulation
TraesCS2B01G550000.1	TraesCS2A01G527400.1	-0.6999	eQTL based regulation
TraesCS2B01G554900.1	TraesCS2A01G527400.1	-0.7114	eQTL based regulation
TraesCS2B01G557000.2	TraesCS2A01G527400.1	-0.7433	eQTL based regulation
TraesCS2B01G558000.1	TraesCS2A01G527400.1	0.7333	eQTL based regulation
TraesCS2B01G558100.1	TraesCS2A01G527400.1	0.7845	eQTL based regulation
TraesCS2B01G559200.1	TraesCS2A01G527400.1	-0.64	eQTL based regulation
TraesCS2B01G559300.1	TraesCS2A01G527400.1	-0.6395	eQTL based regulation
TraesCS2B01G560200.1	TraesCS2A01G527400.1	-0.6899	eQTL based regulation
TraesCS2B01G562300.1	TraesCS2A01G527400.1	-0.6446	eQTL based regulation
TraesCS2D01G530200.1	TraesCS2A01G527400.1	0.8887	eQTL based regulation
TraesCS2B01G569500.1	TraesCS2A01G540100.1	-0.6021	eQTL based regulation
TraesCS2B01G569800.1	TraesCS2A01G540100.1	-0.6313	eQTL based regulation
TraesCS2B01G570100.1	TraesCS2A01G540100.1	-0.6321	eQTL based regulation
TraesCS2B01G570400.2	TraesCS2A01G540100.1	-0.6009	eQTL based regulation
TraesCS2B01G570700.1	TraesCS2A01G540100.1	-0.6202	eQTL based regulation
TraesCS2B01G575000.1	TraesCS2A01G544700.1	0.676	eQTL based regulation
TraesCS2A01G554200.1	TraesCS2D01G564000.1	-0.6089	eQTL based regulation
TraesCS2A01G555100.1	TraesCS2D01G564000.1	-0.6062	eQTL based regulation
TraesCS2D01G577000.1	TraesCS2A01G566600.1	-0.6003	eQTL based regulation
TraesCS2D01G578600.1	TraesCS2A01G567900.1	-0.6024	eQTL based regulation
TraesCS2D01G585100.1	TraesCS2A01G567900.1	-0.6108	eQTL based regulation
TraesCS2D01G586200.1	TraesCS2A01G567900.1	-0.6154	eQTL based regulation
TraesCS2A01G568400.1	TraesCS2B01G628400.1	0.7844	eQTL based regulation
TraesCS2A01G568400.1	TraesCS2D01G579300.1	0.9236	eQTL based regulation
TraesCS2A01G568400.1	TraesCS2D01G579300.2	0.9323	eQTL based regulation
TraesCS2A01G590300.1	TraesCS2D01G564000.1	-0.6656	eQTL based regulation
TraesCS2A01G593700.1	TraesCS2D01G564000.1	-0.6065	eQTL based regulation
TraesCS2B01G053500.1	TraesCS2D01G039900.1	-0.6894	eQTL based regulation
TraesCS2B01G053600.1	TraesCS2D01G039900.1	-0.6694	eQTL based regulation
TraesCS2B01G053700.1	TraesCS2D01G039900.1	-0.6109	eQTL based regulation
TraesCS4A01G131600.1	TraesCS2B01G070800.1	-0.6287	eQTL based regulation
TraesCS4A01G142000.1	TraesCS2B01G070800.1	-0.613	eQTL based regulation
TraesCS4A01G147700.1	TraesCS2B01G070800.1	-0.6116	eQTL based regulation
TraesCS4A01G163800.1	TraesCS2B01G070800.1	-0.6126	eQTL based regulation
TraesCS4A01G179100.1	TraesCS2B01G070800.1	-0.6038	eQTL based regulation
TraesCS2B01G155200.1	TraesCS3A01G463300.1	0.762	eQTL based regulation
TraesCS2B01G155300.1	TraesCS3A01G463300.1	0.7681	eQTL based regulation
TraesCS2B01G156000.1	TraesCS3A01G463300.1	0.7784	eQTL based regulation
TraesCS2B01G219500.1	TraesCS5A01G052800.1	0.7519	eQTL based regulation
TraesCS2B01G292000.1	TraesCS2D01G291100.2	0.614	eQTL based regulation
TraesCS2B01G305800.7	TraesCS2D01G287200.3	0.6775	eQTL based regulation
TraesCS2B01G421600.1	TraesCS6D01G324700.1	-0.62	eQTL based regulation
TraesCS2B01G450700.1	TraesCS2D01G427700.3	-0.6921	eQTL based regulation
TraesCS2B01G450700.1	TraesCS2D01G427700.4	-0.7009	eQTL based regulation
TraesCS2B01G450800.1	TraesCS2D01G427700.3	-0.6467	eQTL based regulation
TraesCS2B01G450800.1	TraesCS2D01G427700.4	-0.6149	eQTL based regulation
TraesCS2B01G450800.2	TraesCS2D01G427700.3	-0.708	eQTL based regulation
TraesCS2B01G450800.2	TraesCS2D01G427700.4	-0.6606	eQTL based regulation
TraesCS2B01G450800.3	TraesCS2D01G427700.3	-0.7437	eQTL based regulation
TraesCS2B01G450800.3	TraesCS2D01G427700.4	-0.6015	eQTL based regulation
TraesCS2D01G464800.1	TraesCS2B01G488700.1	-0.7578	eQTL based regulation
TraesCS2D01G465000.2	TraesCS2B01G488700.1	-0.7478	eQTL based regulation
TraesCS2D01G465200.1	TraesCS2B01G488700.1	-0.7613	eQTL based regulation
TraesCS2D01G465300.1	TraesCS2B01G488700.1	-0.694	eQTL based regulation
TraesCS2D01G466700.2	TraesCS2B01G488700.1	-0.7446	eQTL based regulation
TraesCS2D01G467100.1	TraesCS2B01G488700.1	0.6418	eQTL based regulation
TraesCS2D01G467900.1	TraesCS2B01G488700.1	-0.7345	eQTL based regulation
TraesCS2D01G468800.1	TraesCS2B01G488700.1	-0.6054	eQTL based regulation
TraesCS2D01G468900.1	TraesCS2B01G488700.1	-0.6496	eQTL based regulation
TraesCS2D01G471900.1	TraesCS2B01G488700.1	-0.8185	eQTL based regulation
TraesCS2D01G472700.1	TraesCS2B01G488700.1	-0.8395	eQTL based regulation
TraesCS2D01G472700.2	TraesCS2B01G488700.1	0.6182	eQTL based regulation
TraesCS2D01G473700.1	TraesCS2B01G488700.1	-0.744	eQTL based regulation
TraesCS2D01G474000.1	TraesCS2B01G488700.1	-0.6174	eQTL based regulation
TraesCS2D01G474300.1	TraesCS2B01G488700.1	-0.6279	eQTL based regulation
TraesCS2D01G475000.1	TraesCS2B01G488700.1	-0.7368	eQTL based regulation
TraesCS2D01G475300.1	TraesCS2B01G488700.1	-0.6185	eQTL based regulation
TraesCS2D01G476000.1	TraesCS2B01G488700.1	-0.7682	eQTL based regulation
TraesCS2D01G476500.1	TraesCS2B01G488700.1	-0.7277	eQTL based regulation
TraesCS2D01G477100.2	TraesCS2B01G488700.1	-0.6175	eQTL based regulation
TraesCS2D01G477200.1	TraesCS2B01G488700.1	-0.6933	eQTL based regulation
TraesCS2B01G497400.1	TraesCS2D01G473600.2	-0.8126	eQTL based regulation
TraesCS2B01G497500.1	TraesCS2D01G473600.2	-0.7502	eQTL based regulation
TraesCS2B01G499600.1	TraesCS2D01G473600.2	-0.7469	eQTL based regulation
TraesCS2D01G493400.1	TraesCS2B01G521500.1	0.8589	eQTL based regulation
TraesCS2D01G530200.1	TraesCS2B01G550000.1	-0.6628	eQTL based regulation
TraesCS2B01G550000.1	TraesCS2D01G530200.1	-0.6628	eQTL based regulation
TraesCS2D01G530200.1	TraesCS2B01G554900.1	-0.6626	eQTL based regulation
TraesCS2B01G554900.1	TraesCS2D01G530200.1	-0.6626	eQTL based regulation
TraesCS2D01G530200.1	TraesCS2B01G557000.2	-0.6787	eQTL based regulation
TraesCS2B01G557000.2	TraesCS2D01G530200.1	-0.6787	eQTL based regulation
TraesCS2D01G530200.1	TraesCS2B01G558000.1	0.7148	eQTL based regulation
TraesCS2B01G558000.1	TraesCS2D01G530200.1	0.7148	eQTL based regulation
TraesCS2D01G530200.1	TraesCS2B01G558100.1	0.7662	eQTL based regulation
TraesCS2B01G558100.1	TraesCS2D01G530200.1	0.7662	eQTL based regulation
TraesCS2D01G530200.1	TraesCS2B01G560200.1	-0.6558	eQTL based regulation
TraesCS2B01G560200.1	TraesCS2D01G530200.1	-0.6558	eQTL based regulation
TraesCS2B01G572900.1	TraesCS7A01G374400.1	0.698	eQTL based regulation
TraesCS2B01G573100.1	TraesCS7A01G374400.1	0.6114	eQTL based regulation
TraesCS2B01G574200.2	TraesCS7A01G374400.1	0.679	eQTL based regulation
TraesCS2B01G600100.1	TraesCS2D01G594400.1	0.8596	eQTL based regulation
TraesCS2B01G625200.1	TraesCS2D01G573700.1	0.6708	eQTL based regulation
TraesCS2B01G625200.1	TraesCS2D01G574100.1	0.8709	eQTL based regulation
TraesCS2D01G016500.1	TraesCS3B01G423000.1	0.8802	eQTL based regulation
TraesCS2D01G016500.1	TraesCS5D01G172300.1	0.9139	eQTL based regulation
TraesCS3B01G193500.1	TraesCS2D01G160800.1	0.6208	eQTL based regulation
TraesCS7B01G490600.2	TraesCS2D01G160800.1	0.7593	eQTL based regulation
TraesCS7B01G490600.2	TraesCS2D01G245700.1	0.6603	eQTL based regulation
TraesCS7B01G352200.1	TraesCS2D01G474700.1	-0.6503	eQTL based regulation
TraesCS7B01G353900.1	TraesCS2D01G474700.1	-0.6209	eQTL based regulation
TraesCS7B01G353900.3	TraesCS2D01G474700.1	-0.6843	eQTL based regulation
TraesCS7B01G354000.1	TraesCS2D01G474700.1	-0.8198	eQTL based regulation
TraesCS3A01G045500.2	TraesCS2D01G529900.1	0.6094	eQTL based regulation
TraesCS2D01G598000.1	TraesCS4B01G148400.1	0.7172	eQTL based regulation
TraesCS3D01G007100.1	TraesCS3A01G002700.1	0.8873	eQTL based regulation
TraesCS3D01G008500.2	TraesCS3A01G002700.1	0.6364	eQTL based regulation
TraesCS3D01G008600.1	TraesCS3A01G002700.1	-0.6388	eQTL based regulation
TraesCS3D01G015700.1	TraesCS3A01G002700.1	-0.6364	eQTL based regulation
TraesCS3D01G001500.1	TraesCS3A01G011800.1	0.6472	eQTL based regulation
TraesCS3D01G001900.1	TraesCS3A01G011800.1	0.6663	eQTL based regulation
TraesCS3D01G002200.1	TraesCS3A01G011800.1	0.6406	eQTL based regulation
TraesCS3D01G003100.1	TraesCS3A01G011800.1	0.6332	eQTL based regulation
TraesCS3D01G004200.1	TraesCS3A01G011800.1	0.6382	eQTL based regulation
TraesCS3D01G004600.1	TraesCS3A01G011800.1	0.6092	eQTL based regulation
TraesCS3D01G005400.1	TraesCS3A01G011800.1	0.6344	eQTL based regulation
TraesCS3D01G008500.1	TraesCS3A01G011800.1	0.6156	eQTL based regulation
TraesCS3D01G009600.2	TraesCS3A01G011800.1	0.6281	eQTL based regulation
TraesCS3D01G009600.3	TraesCS3A01G011800.1	0.6288	eQTL based regulation
TraesCS3D01G009800.1	TraesCS3A01G011800.1	0.6429	eQTL based regulation
TraesCS3D01G012000.3	TraesCS3A01G011800.1	0.636	eQTL based regulation
TraesCS3D01G013700.1	TraesCS3A01G011800.1	0.6662	eQTL based regulation
TraesCS3D01G013800.1	TraesCS3A01G011800.1	0.6574	eQTL based regulation
TraesCS3D01G014500.1	TraesCS3A01G011800.1	0.6016	eQTL based regulation
TraesCS3A01G015200.1	TraesCS5B01G173900.1	1	eQTL based regulation
TraesCS3A01G015200.1	TraesCS7B01G236900.1	1	eQTL based regulation
TraesCS3D01G012000.3	TraesCS3A01G018300.1	-0.6014	eQTL based regulation
TraesCS3D01G015700.1	TraesCS3A01G018300.1	-0.6491	eQTL based regulation
TraesCS3A01G022600.1	TraesCS3D01G022800.1	0.7222	eQTL based regulation
TraesCS3A01G045500.2	TraesCS3B01G561500.1	0.7596	eQTL based regulation
TraesCS4A01G264200.2	TraesCS3A01G045500.2	0.6019	eQTL based regulation
TraesCS3A01G045500.2	TraesCS4A01G264200.2	0.6019	eQTL based regulation
TraesCS3A01G045500.2	TraesCS5B01G512800.2	-0.6057	eQTL based regulation
TraesCS3A01G045500.2	TraesCS6B01G409500.1	0.6342	eQTL based regulation
TraesCS3A01G069200.1	TraesCS3D01G068200.1	0.7061	eQTL based regulation
TraesCS3A01G069300.1	TraesCS3D01G068200.1	0.8365	eQTL based regulation
TraesCS3B01G144600.1	TraesCS3A01G125700.1	0.7305	eQTL based regulation
TraesCS4A01G131600.1	TraesCS3A01G185200.1	-0.75	eQTL based regulation
TraesCS4A01G134000.1	TraesCS3A01G185200.1	-0.6498	eQTL based regulation
TraesCS4A01G135700.2	TraesCS3A01G185200.1	0.7231	eQTL based regulation
TraesCS4A01G136400.1	TraesCS3A01G185200.1	-0.6551	eQTL based regulation
TraesCS4A01G136900.1	TraesCS3A01G185200.1	-0.6837	eQTL based regulation
TraesCS4A01G139400.1	TraesCS3A01G185200.1	-0.755	eQTL based regulation
TraesCS4A01G139600.1	TraesCS3A01G185200.1	-0.7118	eQTL based regulation
TraesCS4A01G140700.1	TraesCS3A01G185200.1	-0.757	eQTL based regulation
TraesCS4A01G141500.1	TraesCS3A01G185200.1	0.7277	eQTL based regulation
TraesCS4A01G142000.1	TraesCS3A01G185200.1	-0.7904	eQTL based regulation
TraesCS4A01G147700.1	TraesCS3A01G185200.1	-0.8232	eQTL based regulation
TraesCS4A01G149300.1	TraesCS3A01G185200.1	0.7629	eQTL based regulation
TraesCS4A01G157000.1	TraesCS3A01G185200.1	-0.7095	eQTL based regulation
TraesCS4A01G157500.2	TraesCS3A01G185200.1	-0.6742	eQTL based regulation
TraesCS4A01G160900.1	TraesCS3A01G185200.1	0.6376	eQTL based regulation
TraesCS4A01G162400.1	TraesCS3A01G185200.1	0.6097	eQTL based regulation
TraesCS4A01G162800.1	TraesCS3A01G185200.1	-0.6728	eQTL based regulation
TraesCS4A01G163600.1	TraesCS3A01G185200.1	0.7702	eQTL based regulation
TraesCS4A01G163800.1	TraesCS3A01G185200.1	-0.6946	eQTL based regulation
TraesCS4A01G165300.2	TraesCS3A01G185200.1	-0.7073	eQTL based regulation
TraesCS4A01G166200.1	TraesCS3A01G185200.1	-0.6616	eQTL based regulation
TraesCS4A01G167200.1	TraesCS3A01G185200.1	-0.691	eQTL based regulation
TraesCS4A01G167300.1	TraesCS3A01G185200.1	0.7798	eQTL based regulation
TraesCS4A01G167800.1	TraesCS3A01G185200.1	0.6839	eQTL based regulation
TraesCS4A01G172700.2	TraesCS3A01G185200.1	0.6816	eQTL based regulation
TraesCS4A01G177800.3	TraesCS3A01G185200.1	-0.6315	eQTL based regulation
TraesCS4A01G178400.1	TraesCS3A01G185200.1	0.7551	eQTL based regulation
TraesCS4A01G179100.1	TraesCS3A01G185200.1	-0.7036	eQTL based regulation
TraesCS4A01G179200.1	TraesCS3A01G185200.1	-0.6765	eQTL based regulation
TraesCS4A01G179600.1	TraesCS3A01G185200.1	-0.7017	eQTL based regulation
TraesCS4A01G182200.1	TraesCS3A01G185200.1	0.6684	eQTL based regulation
TraesCS4A01G182500.1	TraesCS3A01G185200.1	0.6245	eQTL based regulation
TraesCS3A01G227200.1	TraesCS6B01G196400.1	0.6642	eQTL based regulation
TraesCS3B01G294200.1	TraesCS3A01G261200.1	-0.6394	eQTL based regulation
TraesCS3A01G378400.1	TraesCS4A01G412700.1	0.6085	eQTL based regulation
TraesCS3B01G456000.1	TraesCS3A01G420600.2	0.7021	eQTL based regulation
TraesCS3A01G420600.2	TraesCS3B01G456000.1	0.7021	eQTL based regulation
TraesCS3A01G420600.2	TraesCS3D01G416000.1	0.6848	eQTL based regulation
TraesCS4A01G050600.1	TraesCS3A01G420700.1	1	eQTL based regulation
TraesCS3A01G512600.1	TraesCS3D01G464600.1	-0.6453	eQTL based regulation
TraesCS3A01G512700.2	TraesCS3D01G464600.1	-0.6798	eQTL based regulation
TraesCS4A01G264200.2	TraesCS3A01G517000.1	0.6355	eQTL based regulation
TraesCS3D01G001900.1	TraesCS3B01G006200.1	-0.6405	eQTL based regulation
TraesCS3D01G003100.1	TraesCS3B01G006200.1	-0.6418	eQTL based regulation
TraesCS3D01G005400.1	TraesCS3B01G006200.1	-0.6036	eQTL based regulation
TraesCS3D01G008300.1	TraesCS3B01G006200.1	-0.6411	eQTL based regulation
TraesCS3D01G008500.1	TraesCS3B01G006200.1	-0.6162	eQTL based regulation
TraesCS3D01G009800.1	TraesCS3B01G006200.1	-0.6258	eQTL based regulation
TraesCS3D01G012000.3	TraesCS3B01G006200.1	-0.6225	eQTL based regulation
TraesCS3D01G007100.1	TraesCS3B01G011900.1	0.644	eQTL based regulation
TraesCS3D01G015700.1	TraesCS3B01G011900.1	-0.6205	eQTL based regulation
TraesCS3B01G014900.2	TraesCS3D01G010600.1	-0.611	eQTL based regulation
TraesCS7B01G137500.1	TraesCS3B01G090900.1	0.712	eQTL based regulation
TraesCS7B01G137600.1	TraesCS3B01G090900.1	0.6874	eQTL based regulation
TraesCS3B01G093300.1	TraesCS3D01G080000.1	-0.6078	eQTL based regulation
TraesCS3B01G094400.1	TraesCS3D01G080000.1	0.7975	eQTL based regulation
TraesCS3B01G094400.1	TraesCS3D01G080300.1	0.714	eQTL based regulation
TraesCS3B01G094400.4	TraesCS3D01G080000.1	-0.8382	eQTL based regulation
TraesCS3B01G094400.4	TraesCS3D01G080300.1	-0.6592	eQTL based regulation
TraesCS3B01G094500.1	TraesCS3D01G080000.1	-0.82	eQTL based regulation
TraesCS3B01G094500.1	TraesCS3D01G080300.1	-0.6112	eQTL based regulation
TraesCS3B01G094700.1	TraesCS3D01G080000.1	-0.7968	eQTL based regulation
TraesCS3B01G094700.1	TraesCS3D01G080300.1	-0.6873	eQTL based regulation
TraesCS3B01G095000.1	TraesCS3D01G080000.1	-0.8373	eQTL based regulation
TraesCS3B01G126800.1	TraesCS5D01G335400.1	-0.6182	eQTL based regulation
TraesCS3B01G127000.1	TraesCS5D01G335400.1	-0.7246	eQTL based regulation
TraesCS3B01G149600.1	TraesCS6A01G165900.3	0.6422	eQTL based regulation
TraesCS3B01G163500.1	TraesCS5B01G190900.1	0.6826	eQTL based regulation
TraesCS7B01G123100.1	TraesCS3B01G240100.1	-0.6247	eQTL based regulation
TraesCS3B01G294200.1	TraesCS6A01G152600.1	-0.6966	eQTL based regulation
TraesCS3B01G448300.2	TraesCS3D01G408300.1	0.7161	eQTL based regulation
TraesCS3B01G452500.2	TraesCS3D01G416000.1	-0.6627	eQTL based regulation
TraesCS3B01G453500.1	TraesCS3D01G416000.1	-0.6094	eQTL based regulation
TraesCS3B01G456000.1	TraesCS3D01G416000.1	0.9453	eQTL based regulation
TraesCS3B01G456300.1	TraesCS3D01G416000.1	-0.6532	eQTL based regulation
TraesCS3B01G457300.1	TraesCS3D01G416000.1	-0.7035	eQTL based regulation
TraesCS5A01G391700.1	TraesCS3B01G470000.1	-0.7238	eQTL based regulation
TraesCS3B01G556900.1	TraesCS3D01G502200.1	0.684	eQTL based regulation
TraesCS5A01G391700.1	TraesCS3D01G428000.1	-0.7827	eQTL based regulation
TraesCS7D01G030500.1	TraesCS3D01G491000.1	0.674	eQTL based regulation
TraesCS7A01G155000.1	TraesCS3D01G514300.1	0.6537	eQTL based regulation
TraesCS3D01G516800.1	TraesCS5A01G302200.1	0.7468	eQTL based regulation
TraesCS6B01G207400.1	TraesCS3D01G521400.1	0.6391	eQTL based regulation
TraesCS6B01G208400.1	TraesCS3D01G521400.1	0.8162	eQTL based regulation
TraesCS6B01G208400.2	TraesCS3D01G521400.1	0.7547	eQTL based regulation
TraesCS6B01G208500.2	TraesCS3D01G521400.1	0.6333	eQTL based regulation
TraesCS6B01G208600.1	TraesCS3D01G521400.1	0.7009	eQTL based regulation
TraesCS6B01G208900.6	TraesCS3D01G521400.1	0.6233	eQTL based regulation
TraesCS6B01G209700.1	TraesCS3D01G521400.1	-0.6421	eQTL based regulation
TraesCS4A01G050600.1	TraesCS5A01G133300.1	1	eQTL based regulation
TraesCS4A01G094500.1	TraesCS6B01G042100.1	0.6236	eQTL based regulation
TraesCS4A01G102500.1	TraesCS6B01G042100.1	0.6126	eQTL based regulation
TraesCS4A01G131600.1	TraesCS4B01G170900.1	-0.6057	eQTL based regulation
TraesCS4A01G131600.1	TraesCS4D01G170100.1	-0.7462	eQTL based regulation
TraesCS4A01G131600.1	TraesCS6A01G378400.1	-0.7959	eQTL based regulation
TraesCS4A01G131600.1	TraesCS7A01G028700.1	-0.6941	eQTL based regulation
TraesCS4B01G091600.1	TraesCS4A01G131700.1	0.6099	eQTL based regulation
TraesCS4B01G172900.3	TraesCS4A01G131700.2	0.6988	eQTL based regulation
TraesCS4A01G134000.1	TraesCS4D01G170100.1	-0.644	eQTL based regulation
TraesCS4A01G134000.1	TraesCS6A01G378400.1	-0.6702	eQTL based regulation
TraesCS4A01G135700.2	TraesCS4D01G170100.1	0.7014	eQTL based regulation
TraesCS4A01G135700.2	TraesCS6A01G378400.1	0.7026	eQTL based regulation
TraesCS4A01G135700.2	TraesCS7A01G028700.1	0.6531	eQTL based regulation
TraesCS4A01G136400.1	TraesCS4D01G170100.1	-0.61	eQTL based regulation
TraesCS4A01G136400.1	TraesCS6A01G378400.1	-0.6615	eQTL based regulation
TraesCS4A01G136900.1	TraesCS4D01G170100.1	-0.6855	eQTL based regulation
TraesCS4A01G136900.1	TraesCS6A01G378400.1	-0.7286	eQTL based regulation
TraesCS4A01G136900.1	TraesCS7A01G028700.1	-0.6021	eQTL based regulation
TraesCS4A01G139400.1	TraesCS4D01G170100.1	-0.7131	eQTL based regulation
TraesCS4A01G139400.1	TraesCS6A01G378400.1	-0.6952	eQTL based regulation
TraesCS4A01G139600.1	TraesCS4D01G170100.1	-0.7082	eQTL based regulation
TraesCS4A01G139600.1	TraesCS6A01G378400.1	-0.7613	eQTL based regulation
TraesCS4A01G139600.1	TraesCS7A01G028700.1	-0.6763	eQTL based regulation
TraesCS4A01G140100.1	TraesCS6A01G378400.1	-0.6501	eQTL based regulation
TraesCS4A01G140700.1	TraesCS4B01G170900.1	-0.6055	eQTL based regulation
TraesCS4A01G140700.1	TraesCS4D01G170100.1	-0.7662	eQTL based regulation
TraesCS4A01G140700.1	TraesCS6A01G378400.1	-0.7224	eQTL based regulation
TraesCS4A01G141500.1	TraesCS4D01G170100.1	0.7061	eQTL based regulation
TraesCS4A01G141500.1	TraesCS6A01G378400.1	0.7495	eQTL based regulation
TraesCS4A01G141500.1	TraesCS7A01G028700.1	0.6672	eQTL based regulation
TraesCS4A01G142000.1	TraesCS4D01G170100.1	-0.7588	eQTL based regulation
TraesCS4A01G142000.1	TraesCS6A01G378400.1	-0.7858	eQTL based regulation
TraesCS4A01G142000.1	TraesCS7A01G028700.1	-0.6977	eQTL based regulation
TraesCS4A01G147600.2	TraesCS6A01G378400.1	-0.6473	eQTL based regulation
TraesCS4A01G147700.1	TraesCS4D01G170100.1	-0.8167	eQTL based regulation
TraesCS4A01G147700.1	TraesCS6A01G378400.1	-0.8054	eQTL based regulation
TraesCS4A01G147700.1	TraesCS7A01G028700.1	-0.7062	eQTL based regulation
TraesCS4A01G149300.1	TraesCS4D01G170100.1	0.7662	eQTL based regulation
TraesCS4A01G149300.1	TraesCS6A01G378400.1	0.7757	eQTL based regulation
TraesCS4A01G149300.1	TraesCS7A01G028700.1	0.6826	eQTL based regulation
TraesCS4A01G157000.1	TraesCS4D01G170100.1	-0.7134	eQTL based regulation
TraesCS4A01G157000.1	TraesCS6A01G378400.1	-0.7168	eQTL based regulation
TraesCS4A01G157000.1	TraesCS7A01G028700.1	-0.6483	eQTL based regulation
TraesCS4A01G157500.2	TraesCS4D01G170100.1	-0.6994	eQTL based regulation
TraesCS4A01G157500.2	TraesCS6A01G378400.1	-0.6996	eQTL based regulation
TraesCS4A01G158200.1	TraesCS6A01G378400.1	-0.6012	eQTL based regulation
TraesCS4A01G160900.1	TraesCS4D01G170100.1	0.6154	eQTL based regulation
TraesCS4A01G160900.1	TraesCS6A01G378400.1	0.6263	eQTL based regulation
TraesCS4A01G162400.1	TraesCS6A01G378400.1	0.6211	eQTL based regulation
TraesCS4A01G162800.1	TraesCS4D01G170100.1	-0.6286	eQTL based regulation
TraesCS4A01G162800.1	TraesCS6A01G378400.1	-0.686	eQTL based regulation
TraesCS4A01G163600.1	TraesCS4D01G170100.1	0.7261	eQTL based regulation
TraesCS4A01G163600.1	TraesCS6A01G378400.1	0.7697	eQTL based regulation
TraesCS4A01G163600.1	TraesCS7A01G028700.1	0.6167	eQTL based regulation
TraesCS4A01G163800.1	TraesCS4D01G170100.1	-0.7072	eQTL based regulation
TraesCS4A01G163800.1	TraesCS6A01G378400.1	-0.7274	eQTL based regulation
TraesCS4A01G164800.1	TraesCS6A01G378400.1	-0.6216	eQTL based regulation
TraesCS4A01G165300.2	TraesCS4D01G170100.1	-0.7243	eQTL based regulation
TraesCS4A01G165300.2	TraesCS6A01G378400.1	-0.7059	eQTL based regulation
TraesCS4A01G165300.2	TraesCS7A01G028700.1	-0.6319	eQTL based regulation
TraesCS4A01G166200.1	TraesCS4D01G170100.1	-0.626	eQTL based regulation
TraesCS4A01G166200.1	TraesCS6A01G378400.1	-0.7169	eQTL based regulation
TraesCS4A01G167200.1	TraesCS4D01G170100.1	-0.6804	eQTL based regulation
TraesCS4A01G167200.1	TraesCS6A01G378400.1	-0.6936	eQTL based regulation
TraesCS4A01G167300.1	TraesCS4B01G170900.1	0.6763	eQTL based regulation
TraesCS4A01G167300.1	TraesCS4D01G170100.1	0.7757	eQTL based regulation
TraesCS4A01G167300.1	TraesCS6A01G378400.1	0.7753	eQTL based regulation
TraesCS4A01G167300.1	TraesCS7A01G028700.1	0.6159	eQTL based regulation
TraesCS4A01G167800.1	TraesCS4D01G170100.1	0.6454	eQTL based regulation
TraesCS4A01G167800.1	TraesCS6A01G378400.1	0.6405	eQTL based regulation
TraesCS4A01G168900.2	TraesCS4D01G170100.1	-0.6211	eQTL based regulation
TraesCS4A01G172700.2	TraesCS4D01G170100.1	0.6765	eQTL based regulation
TraesCS4A01G172700.2	TraesCS6A01G378400.1	0.699	eQTL based regulation
TraesCS4A01G172700.2	TraesCS7A01G028700.1	0.6429	eQTL based regulation
TraesCS4A01G175900.1	TraesCS6A01G378400.1	-0.633	eQTL based regulation
TraesCS4A01G177800.3	TraesCS6A01G378400.1	-0.6211	eQTL based regulation
TraesCS4A01G178400.1	TraesCS4D01G170100.1	0.7723	eQTL based regulation
TraesCS4A01G178400.1	TraesCS6A01G378400.1	0.715	eQTL based regulation
TraesCS4A01G178400.1	TraesCS7A01G028700.1	0.6094	eQTL based regulation
TraesCS4A01G179100.1	TraesCS4D01G170100.1	-0.6501	eQTL based regulation
TraesCS4A01G179100.1	TraesCS6A01G378400.1	-0.7542	eQTL based regulation
TraesCS4A01G179200.1	TraesCS4D01G170100.1	-0.6882	eQTL based regulation
TraesCS4A01G179200.1	TraesCS6A01G378400.1	-0.7087	eQTL based regulation
TraesCS4A01G179600.1	TraesCS4D01G170100.1	-0.6967	eQTL based regulation
TraesCS4A01G179600.1	TraesCS6A01G378400.1	-0.6503	eQTL based regulation
TraesCS4A01G182200.1	TraesCS4D01G170100.1	0.6184	eQTL based regulation
TraesCS4A01G182200.1	TraesCS6A01G378400.1	0.6315	eQTL based regulation
TraesCS4A01G182500.1	TraesCS4D01G170100.1	0.6311	eQTL based regulation
TraesCS4A01G182500.1	TraesCS6A01G378400.1	0.6241	eQTL based regulation
TraesCS4A01G187400.1	TraesCS4B01G170900.1	0.6956	eQTL based regulation
TraesCS4A01G187400.1	TraesCS4D01G167600.1	0.6232	eQTL based regulation
TraesCS4A01G187400.1	TraesCS4D01G170100.1	0.6025	eQTL based regulation
TraesCS6B01G019300.1	TraesCS4A01G243000.1	0.7804	eQTL based regulation
TraesCS6B01G019500.1	TraesCS4A01G243000.1	0.77	eQTL based regulation
TraesCS4A01G262400.1	TraesCS6A01G215000.1	0.777	eQTL based regulation
TraesCS7B01G280700.1	TraesCS4A01G293400.1	0.6216	eQTL based regulation
TraesCS4A01G307300.1	TraesCS4B01G009400.1	0.6645	eQTL based regulation
TraesCS4A01G307300.1	TraesCS4D01G006400.1	0.6477	eQTL based regulation
TraesCS4A01G307300.2	TraesCS4B01G009400.1	0.6613	eQTL based regulation
TraesCS4A01G307300.2	TraesCS4D01G006400.1	0.638	eQTL based regulation
TraesCS4A01G307500.1	TraesCS4B01G009400.1	0.9677	eQTL based regulation
TraesCS4A01G307500.1	TraesCS4D01G006400.1	0.9126	eQTL based regulation
TraesCS4A01G307600.1	TraesCS4B01G009400.1	0.6599	eQTL based regulation
TraesCS4A01G307600.1	TraesCS4D01G006400.1	0.6359	eQTL based regulation
TraesCS4A01G307700.1	TraesCS4B01G009400.1	0.6202	eQTL based regulation
TraesCS4A01G307700.1	TraesCS4D01G006400.1	0.6063	eQTL based regulation
TraesCS4A01G318000.1	TraesCS5B01G116400.1	1	eQTL based regulation
TraesCS5D01G529700.1	TraesCS4A01G335500.1	-0.7085	eQTL based regulation
TraesCS5D01G530300.3	TraesCS4A01G335500.1	-0.7062	eQTL based regulation
TraesCS5D01G530600.1	TraesCS4A01G335500.1	-0.7487	eQTL based regulation
TraesCS5D01G531200.1	TraesCS4A01G335500.1	-0.6217	eQTL based regulation
TraesCS5D01G531600.1	TraesCS4A01G335500.1	0.7567	eQTL based regulation
TraesCS5D01G531600.2	TraesCS4A01G335500.1	-0.6977	eQTL based regulation
TraesCS5D01G531800.1	TraesCS4A01G335500.1	-0.7641	eQTL based regulation
TraesCS5D01G532400.2	TraesCS4A01G335500.1	0.6119	eQTL based regulation
TraesCS5D01G532500.1	TraesCS4A01G335500.1	-0.855	eQTL based regulation
TraesCS7B01G190900.5	TraesCS4A01G426400.1	0.8265	eQTL based regulation
TraesCS7A01G047400.1	TraesCS4A01G443800.1	-0.606	eQTL based regulation
TraesCS7A01G049000.2	TraesCS4A01G443800.1	0.6588	eQTL based regulation
TraesCS7A01G049000.3	TraesCS4A01G443800.1	-0.7013	eQTL based regulation
TraesCS4A01G471500.1	TraesCS7A01G015700.1	-0.6046	eQTL based regulation
TraesCS7A01G015800.1	TraesCS4A01G472100.1	-0.6097	eQTL based regulation
TraesCS4A01G472100.1	TraesCS7A01G015800.1	-0.6097	eQTL based regulation
TraesCS7A01G015800.1	TraesCS4A01G472200.1	-0.6034	eQTL based regulation
TraesCS4A01G472200.1	TraesCS7A01G015800.1	-0.6034	eQTL based regulation
TraesCS4A01G472200.1	TraesCS7A01G019200.1	-0.6309	eQTL based regulation
TraesCS7A01G015800.1	TraesCS4A01G472300.1	-0.6016	eQTL based regulation
TraesCS4A01G472300.1	TraesCS7A01G015800.1	-0.6016	eQTL based regulation
TraesCS7A01G015700.1	TraesCS4A01G472600.1	-0.6419	eQTL based regulation
TraesCS4A01G472600.1	TraesCS7A01G015700.1	-0.6419	eQTL based regulation
TraesCS7A01G015800.1	TraesCS4A01G472600.1	-0.6448	eQTL based regulation
TraesCS4A01G472600.1	TraesCS7A01G015800.1	-0.6448	eQTL based regulation
TraesCS4A01G472600.1	TraesCS7A01G019200.1	-0.6085	eQTL based regulation
TraesCS7A01G015700.1	TraesCS4A01G474100.2	-0.6533	eQTL based regulation
TraesCS4A01G474100.2	TraesCS7A01G015700.1	-0.6533	eQTL based regulation
TraesCS7A01G015800.1	TraesCS4A01G474100.2	-0.6491	eQTL based regulation
TraesCS4A01G474100.2	TraesCS7A01G015800.1	-0.6491	eQTL based regulation
TraesCS7A01G015700.1	TraesCS4A01G474100.3	-0.6096	eQTL based regulation
TraesCS4A01G474100.3	TraesCS7A01G015700.1	-0.6096	eQTL based regulation
TraesCS4A01G474200.1	TraesCS7A01G017200.1	0.6121	eQTL based regulation
TraesCS7A01G015700.1	TraesCS4A01G475200.1	-0.6059	eQTL based regulation
TraesCS4A01G475200.1	TraesCS7A01G015700.1	-0.6059	eQTL based regulation
TraesCS7A01G015800.1	TraesCS4A01G475200.1	-0.6109	eQTL based regulation
TraesCS4A01G475200.1	TraesCS7A01G015800.1	-0.6109	eQTL based regulation
TraesCS7A01G015800.1	TraesCS4A01G484800.1	-0.6046	eQTL based regulation
TraesCS4A01G484800.1	TraesCS7A01G015800.1	-0.6046	eQTL based regulation
TraesCS7A01G004600.1	TraesCS4A01G493800.1	0.7283	eQTL based regulation
TraesCS7A01G002000.1	TraesCS4A01G498600.1	-0.6175	eQTL based regulation
TraesCS4B01G276400.1	TraesCS4D01G269400.1	0.6037	eQTL based regulation
TraesCS5A01G391700.1	TraesCS4B01G351500.1	-0.7549	eQTL based regulation
TraesCS7A01G155000.1	TraesCS4D01G311500.1	0.7086	eQTL based regulation
TraesCS5A01G390700.1	TraesCS4D01G346300.1	0.6274	eQTL based regulation
TraesCS5A01G391700.1	TraesCS4D01G346300.1	-0.8151	eQTL based regulation
TraesCS5A01G000100.1	TraesCS5B01G001500.1	-0.6086	eQTL based regulation
TraesCS5A01G000200.1	TraesCS5B01G001500.1	-0.6672	eQTL based regulation
TraesCS5A01G006700.1	TraesCS5B01G043300.2	0.7005	eQTL based regulation
TraesCS5B01G037600.1	TraesCS5A01G012300.1	0.76	eQTL based regulation
TraesCS5B01G014800.1	TraesCS5A01G016600.1	0.6645	eQTL based regulation
TraesCS7B01G417700.1	TraesCS5A01G017900.1	0.6691	eQTL based regulation
TraesCS5D01G028900.1	TraesCS5A01G062900.1	0.7949	eQTL based regulation
TraesCS5A01G062900.1	TraesCS5D01G028900.1	0.7949	eQTL based regulation
TraesCS5D01G028900.1	TraesCS5A01G064600.1	0.7028	eQTL based regulation
TraesCS5A01G064600.1	TraesCS5D01G028900.1	0.7028	eQTL based regulation
TraesCS5D01G028900.1	TraesCS5A01G069600.1	-0.736	eQTL based regulation
TraesCS5A01G069600.1	TraesCS5D01G028900.1	-0.736	eQTL based regulation
TraesCS5D01G028900.1	TraesCS5A01G069600.2	0.7084	eQTL based regulation
TraesCS5A01G069600.2	TraesCS5D01G028900.1	0.7084	eQTL based regulation
TraesCS5D01G028900.1	TraesCS5A01G072600.1	0.6116	eQTL based regulation
TraesCS5A01G072600.1	TraesCS5D01G028900.1	0.6116	eQTL based regulation
TraesCS5B01G098300.1	TraesCS5A01G089500.1	0.6125	eQTL based regulation
TraesCS5B01G128800.1	TraesCS5A01G089500.1	0.6322	eQTL based regulation
TraesCS5A01G249400.1	TraesCS7B01G461900.2	0.657	eQTL based regulation
TraesCS5A01G252300.1	TraesCS5D01G265000.1	-0.62	eQTL based regulation
TraesCS5A01G256700.1	TraesCS5D01G265000.1	-0.6146	eQTL based regulation
TraesCS5A01G259200.1	TraesCS5D01G265000.1	-0.6324	eQTL based regulation
TraesCS5B01G466300.1	TraesCS5A01G261800.1	1	eQTL based regulation
TraesCS5A01G261800.1	TraesCS5B01G466300.1	1	eQTL based regulation
TraesCS5B01G467000.1	TraesCS5A01G261800.1	0.6493	eQTL based regulation
TraesCS5A01G261900.1	TraesCS5D01G265000.1	-0.6317	eQTL based regulation
TraesCS5A01G263400.1	TraesCS5B01G261800.1	-0.6778	eQTL based regulation
TraesCS5A01G263500.1	TraesCS5B01G261800.1	-0.609	eQTL based regulation
TraesCS5B01G274500.3	TraesCS5A01G274800.2	-0.7106	eQTL based regulation
TraesCS5B01G274800.2	TraesCS5A01G274800.2	-0.6986	eQTL based regulation
TraesCS5A01G275400.1	TraesCS7B01G178400.1	0.6795	eQTL based regulation
TraesCS5B01G316800.1	TraesCS5A01G317800.1	-0.6098	eQTL based regulation
TraesCS5B01G320500.1	TraesCS5A01G320300.2	0.6778	eQTL based regulation
TraesCS5B01G317300.1	TraesCS5A01G325600.1	-0.6088	eQTL based regulation
TraesCS5B01G324700.1	TraesCS5A01G325600.1	-0.601	eQTL based regulation
TraesCS5B01G328200.1	TraesCS5A01G325600.1	-0.6237	eQTL based regulation
TraesCS5A01G391700.1	TraesCS5B01G311600.1	-0.6419	eQTL based regulation
TraesCS5A01G391700.1	TraesCS5D01G046200.1	-0.6418	eQTL based regulation
TraesCS5A01G391700.1	TraesCS5D01G317700.1	-0.6757	eQTL based regulation
TraesCS5A01G391700.1	TraesCS5D01G317800.1	-0.6819	eQTL based regulation
TraesCS5A01G391700.1	TraesCS5D01G318000.1	-0.6314	eQTL based regulation
TraesCS5B01G420000.1	TraesCS5A01G417600.1	-0.6526	eQTL based regulation
TraesCS5B01G420100.1	TraesCS5A01G417600.1	-0.6119	eQTL based regulation
TraesCS5B01G005100.1	TraesCS5D01G006000.1	-0.7123	eQTL based regulation
TraesCS5D01G053000.1	TraesCS5B01G047700.1	-0.641	eQTL based regulation
TraesCS5B01G047700.1	TraesCS5D01G053000.1	-0.641	eQTL based regulation
TraesCS5B01G094900.1	TraesCS5D01G101600.1	-0.6472	eQTL based regulation
TraesCS5B01G095700.1	TraesCS5D01G101600.1	-0.6887	eQTL based regulation
TraesCS5B01G098300.1	TraesCS5D01G101600.1	0.7472	eQTL based regulation
TraesCS5B01G111600.3	TraesCS5D01G101600.1	-0.658	eQTL based regulation
TraesCS5B01G122900.2	TraesCS5D01G101600.1	-0.6193	eQTL based regulation
TraesCS5B01G128800.1	TraesCS5D01G101600.1	0.7075	eQTL based regulation
TraesCS5B01G128900.1	TraesCS5D01G101600.1	-0.6452	eQTL based regulation
TraesCS5B01G129700.2	TraesCS5D01G101600.1	-0.6547	eQTL based regulation
TraesCS5B01G131400.2	TraesCS5D01G101600.1	-0.6182	eQTL based regulation
TraesCS7A01G155000.1	TraesCS5B01G294700.1	0.6039	eQTL based regulation
TraesCS5B01G315900.1	TraesCS5D01G324200.2	-0.6057	eQTL based regulation
TraesCS5B01G316300.1	TraesCS5D01G322700.1	-0.6036	eQTL based regulation
TraesCS5B01G316300.1	TraesCS5D01G324200.2	-0.632	eQTL based regulation
TraesCS5B01G316600.1	TraesCS5D01G324200.2	-0.6011	eQTL based regulation
TraesCS5B01G316600.1	TraesCS5D01G330500.1	-0.6142	eQTL based regulation
TraesCS5B01G316800.1	TraesCS5D01G324200.2	-0.6813	eQTL based regulation
TraesCS5B01G316800.1	TraesCS5D01G331700.1	-0.623	eQTL based regulation
TraesCS5B01G317000.1	TraesCS5D01G324200.2	-0.6521	eQTL based regulation
TraesCS5B01G317000.1	TraesCS5D01G331700.1	-0.6188	eQTL based regulation
TraesCS5B01G317300.1	TraesCS5D01G322700.1	-0.6229	eQTL based regulation
TraesCS5B01G317300.1	TraesCS5D01G324200.2	-0.6783	eQTL based regulation
TraesCS5B01G317300.1	TraesCS5D01G335200.1	-0.6751	eQTL based regulation
TraesCS5B01G318400.1	TraesCS5D01G322700.1	-0.6144	eQTL based regulation
TraesCS5B01G318400.1	TraesCS5D01G335200.1	-0.6185	eQTL based regulation
TraesCS5B01G319100.1	TraesCS5D01G322700.1	-0.6222	eQTL based regulation
TraesCS5B01G320700.1	TraesCS5D01G324200.2	-0.6827	eQTL based regulation
TraesCS5B01G321900.1	TraesCS5D01G324200.2	-0.6178	eQTL based regulation
TraesCS5B01G322000.2	TraesCS5D01G324200.2	-0.6049	eQTL based regulation
TraesCS5B01G322200.1	TraesCS5D01G324200.2	-0.6469	eQTL based regulation
TraesCS5B01G323900.1	TraesCS5D01G325800.1	-0.6454	eQTL based regulation
TraesCS5B01G324000.1	TraesCS5D01G335200.1	-0.6343	eQTL based regulation
TraesCS5B01G324700.1	TraesCS5D01G322700.1	-0.6304	eQTL based regulation
TraesCS5B01G327500.1	TraesCS5D01G330500.1	-0.6534	eQTL based regulation
TraesCS5B01G329400.1	TraesCS5D01G324200.2	-0.6102	eQTL based regulation
TraesCS5B01G356400.1	TraesCS5D01G361000.1	-0.6208	eQTL based regulation
TraesCS5B01G417500.1	TraesCS5D01G423800.1	-0.607	eQTL based regulation
TraesCS5B01G417700.1	TraesCS5D01G423800.1	-0.6088	eQTL based regulation
TraesCS5B01G440400.1	TraesCS5D01G444800.1	-0.7625	eQTL based regulation
TraesCS5B01G444700.1	TraesCS5D01G444800.1	0.634	eQTL based regulation
TraesCS5B01G484700.1	TraesCS5D01G484800.1	-0.687	eQTL based regulation
TraesCS5B01G485500.1	TraesCS5D01G484800.1	-0.6539	eQTL based regulation
TraesCS5B01G485500.1	TraesCS5D01G487500.1	-0.6552	eQTL based regulation
TraesCS5B01G487400.1	TraesCS5D01G487500.1	-0.6374	eQTL based regulation
TraesCS5D01G529700.1	TraesCS5B01G534900.1	-0.6808	eQTL based regulation
TraesCS5D01G530300.3	TraesCS5B01G534900.1	-0.6808	eQTL based regulation
TraesCS5D01G530600.1	TraesCS5B01G534900.1	-0.7514	eQTL based regulation
TraesCS5D01G531200.1	TraesCS5B01G534900.1	-0.6131	eQTL based regulation
TraesCS5D01G531600.1	TraesCS5B01G534900.1	0.7408	eQTL based regulation
TraesCS5D01G531600.2	TraesCS5B01G534900.1	-0.6824	eQTL based regulation
TraesCS5D01G531800.1	TraesCS5B01G534900.1	-0.7498	eQTL based regulation
TraesCS5D01G532500.1	TraesCS5B01G534900.1	-0.8603	eQTL based regulation
TraesCS5D01G532400.2	TraesCS5B01G535300.1	0.7197	eQTL based regulation
TraesCS5D01G532500.1	TraesCS5B01G535300.1	-0.6637	eQTL based regulation
TraesCS7A01G155000.1	TraesCS5D01G312100.1	0.6308	eQTL based regulation
TraesCS7B01G322900.1	TraesCS5D01G315000.1	-0.6171	eQTL based regulation
TraesCS7A01G155000.1	TraesCS5D01G360600.1	0.625	eQTL based regulation
TraesCS7A01G155000.1	TraesCS5D01G484900.1	0.6728	eQTL based regulation
TraesCS6B01G020800.1	TraesCS6A01G013800.1	0.6051	eQTL based regulation
TraesCS6B01G020900.2	TraesCS6A01G013800.1	0.8515	eQTL based regulation
TraesCS6B01G020900.4	TraesCS6A01G013800.1	-0.76	eQTL based regulation
TraesCS6B01G386500.1	TraesCS6A01G353800.1	-0.6311	eQTL based regulation
TraesCS6B01G386600.1	TraesCS6A01G353800.1	-0.7265	eQTL based regulation
TraesCS7B01G008200.1	TraesCS6A01G357000.1	-0.6388	eQTL based regulation
TraesCS7B01G008300.1	TraesCS6A01G357000.1	-0.6364	eQTL based regulation
TraesCS7A01G155000.1	TraesCS6A01G381700.1	0.6092	eQTL based regulation
TraesCS6D01G378000.2	TraesCS6A01G392000.2	-0.6575	eQTL based regulation
TraesCS6A01G392000.2	TraesCS6D01G378000.2	-0.6575	eQTL based regulation
TraesCS6D01G378000.2	TraesCS6A01G392500.1	-0.6141	eQTL based regulation
TraesCS6A01G392500.1	TraesCS6D01G378000.2	-0.6141	eQTL based regulation
TraesCS6D01G378000.2	TraesCS6A01G392700.1	-0.6284	eQTL based regulation
TraesCS6A01G392700.1	TraesCS6D01G378000.2	-0.6284	eQTL based regulation
TraesCS6B01G452000.1	TraesCS6A01G406900.1	0.6403	eQTL based regulation
TraesCS6B01G452500.1	TraesCS6A01G406900.1	-0.6341	eQTL based regulation
TraesCS6B01G061900.1	TraesCS6D01G053400.1	-0.6453	eQTL based regulation
TraesCS6B01G062400.1	TraesCS6D01G053400.1	-0.6551	eQTL based regulation
TraesCS6B01G062600.1	TraesCS6D01G053400.1	-0.6387	eQTL based regulation
TraesCS6B01G152700.1	TraesCS6D01G115000.1	-0.773	eQTL based regulation
TraesCS6B01G172800.1	TraesCS6D01G133600.1	-0.6131	eQTL based regulation
TraesCS6B01G173100.2	TraesCS6D01G133600.1	-0.6877	eQTL based regulation
TraesCS6B01G173500.2	TraesCS6D01G133600.1	-0.6141	eQTL based regulation
TraesCS6B01G278600.6	TraesCS6D01G221800.1	-0.6108	eQTL based regulation
TraesCS6B01G278600.7	TraesCS6D01G221800.1	0.6264	eQTL based regulation
TraesCS6B01G280500.1	TraesCS6D01G221800.1	-0.6447	eQTL based regulation
TraesCS6B01G280900.1	TraesCS6D01G221800.1	-0.7075	eQTL based regulation
TraesCS6B01G281200.2	TraesCS6D01G221800.1	-0.6918	eQTL based regulation
TraesCS6B01G282300.2	TraesCS6D01G221800.1	-0.629	eQTL based regulation
TraesCS6B01G285100.1	TraesCS6D01G221800.1	-0.6849	eQTL based regulation
TraesCS6B01G376500.1	TraesCS6D01G326700.1	-0.6868	eQTL based regulation
TraesCS6B01G399300.1	TraesCS7A01G040100.1	0.9494	eQTL based regulation
TraesCS6B01G421600.1	TraesCS6D01G367200.1	0.6507	eQTL based regulation
TraesCS7B01G328900.1	TraesCS6B01G426100.1	-0.6159	eQTL based regulation
TraesCS6B01G426100.1	TraesCS7B01G328900.1	-0.6159	eQTL based regulation
TraesCS7B01G332200.1	TraesCS6B01G426100.1	-0.6224	eQTL based regulation
TraesCS6B01G426100.1	TraesCS7B01G332200.1	-0.6224	eQTL based regulation
TraesCS7B01G333600.1	TraesCS6B01G426100.1	0.6703	eQTL based regulation
TraesCS6B01G426100.1	TraesCS7B01G333600.1	0.6703	eQTL based regulation
TraesCS6D01G381400.1	TraesCS6B01G437100.1	0.8182	eQTL based regulation
TraesCS6B01G437100.1	TraesCS6D01G381400.1	0.8182	eQTL based regulation
TraesCS6D01G381800.1	TraesCS6B01G437100.1	-0.7143	eQTL based regulation
TraesCS6B01G437100.1	TraesCS6D01G381800.1	-0.7143	eQTL based regulation
TraesCS6D01G382000.1	TraesCS6B01G437100.1	-0.6308	eQTL based regulation
TraesCS6B01G437100.1	TraesCS6D01G382000.1	-0.6308	eQTL based regulation
TraesCS7B01G045100.3	TraesCS7A01G143200.2	0.6211	eQTL based regulation
TraesCS7B01G057300.1	TraesCS7A01G152800.1	0.6334	eQTL based regulation
TraesCS7B01G056600.1	TraesCS7A01G153300.1	-0.6453	eQTL based regulation
TraesCS7B01G057100.1	TraesCS7A01G153300.1	-0.6126	eQTL based regulation
TraesCS7B01G057300.1	TraesCS7A01G153300.1	0.8902	eQTL based regulation
TraesCS7B01G057700.1	TraesCS7A01G153300.1	-0.617	eQTL based regulation
TraesCS7A01G155000.1	TraesCS7D01G405900.1	0.6854	eQTL based regulation
TraesCS7B01G418500.2	TraesCS7A01G508700.1	0.7029	eQTL based regulation
TraesCS7A01G530400.1	TraesCS7D01G518300.1	0.6227	eQTL based regulation
TraesCS7B01G473400.1	TraesCS7A01G549900.1	-0.6648	eQTL based regulation
TraesCS7B01G473700.1	TraesCS7A01G549900.1	-0.7326	eQTL based regulation
TraesCS7D01G490100.1	TraesCS7B01G411800.1	-0.6158	eQTL based regulation
TraesCS7B01G411800.1	TraesCS7D01G490100.1	-0.6158	eQTL based regulation
TraesCS7B01G492900.1	TraesCS7D01G546500.1	0.8641	eQTL based regulation
TraesCS7B01G493000.1	TraesCS7D01G546500.1	0.9679	eQTL based regulation
TraesCS7B01G493700.1	TraesCS7D01G546500.1	0.8741	eQTL based regulation
TraesCS7D01G546100.1	TraesCS7B01G493800.1	0.7367	eQTL based regulation
TraesCS7B01G498600.1	TraesCS7D01G546500.1	0.6391	eQTL based regulation
TraesCS7B01G500200.2	TraesCS7D01G546500.1	0.6652	eQTL based regulation
TraesCS7B01G500300.1	TraesCS7D01G546500.1	0.8065	eQTL based regulation
TraesCS7B01G502100.1	TraesCS7D01G546500.1	0.678	eQTL based regulation
TraesCS1A01G001200LC.1	TraesCS1A01G001200.1	0.6084	coexpression
TraesCS1A01G001700.1	TraesCS1A01G001200.1	0.6191	coexpression
TraesCS4A01G400000LC.1	TraesCS1A01G001200.1	0.6322	coexpression
TraesCS1A01G001400.1	TraesCS1A01G001200LC.1	0.6522	coexpression
TraesCS1A01G001700.1	TraesCS1A01G001200LC.1	0.776	coexpression
TraesCS1A01G543600LC.1	TraesCS1A01G001200LC.1	0.6788	coexpression
TraesCS3B01G154400LC.1	TraesCS1A01G001200LC.1	0.6878	coexpression
TraesCS4A01G400000LC.1	TraesCS1A01G001200LC.1	0.6065	coexpression
TraesCSU01G263900.1	TraesCS1A01G001200LC.1	0.6966	coexpression
TraesCSU01G267200.1	TraesCS1A01G001200LC.1	0.7227	coexpression
TraesCS1A01G001700.1	TraesCS1A01G001400.1	0.7751	coexpression
TraesCS1A01G543600LC.1	TraesCS1A01G001400.1	0.7661	coexpression
TraesCS3B01G154400LC.1	TraesCS1A01G001400.1	0.6993	coexpression
TraesCS4A01G400000LC.1	TraesCS1A01G001400.1	0.6031	coexpression
TraesCSU01G263900.1	TraesCS1A01G001400.1	0.6083	coexpression
TraesCSU01G267200.1	TraesCS1A01G001400.1	0.7172	coexpression
TraesCS1A01G543600LC.1	TraesCS1A01G001700.1	0.7566	coexpression
TraesCS3B01G154400LC.1	TraesCS1A01G001700.1	0.7021	coexpression
TraesCS4A01G400000LC.1	TraesCS1A01G001700.1	0.6757	coexpression
TraesCSU01G263900.1	TraesCS1A01G001700.1	0.7144	coexpression
TraesCSU01G267200.1	TraesCS1A01G001700.1	0.7768	coexpression
TraesCS1B01G003300.2	TraesCS1A01G003000.1	0.7481	coexpression
TraesCSU01G337900LC.1	TraesCS1A01G018100LC.1	0.6081	coexpression
TraesCS1B01G091500.1	TraesCS1A01G072600.1	0.6555	coexpression
TraesCS1B01G149500LC.1	TraesCS1A01G072600.1	0.7201	coexpression
TraesCS1A01G074800LC.1	TraesCS1A01G074700LC.1	0.6862	coexpression
TraesCS2A01G695500LC.1	TraesCS1A01G074700LC.1	0.6704	coexpression
TraesCS2A01G695500LC.1	TraesCS1A01G074800LC.1	0.6033	coexpression
TraesCS1A01G146000.1	TraesCS1A01G076500.1	0.7588	coexpression
TraesCS1A01G340300.1	TraesCS1A01G076500.1	0.6377	coexpression
TraesCS2A01G221300.1	TraesCS1A01G076500.1	0.7277	coexpression
TraesCS2D01G227000.1	TraesCS1A01G076500.1	0.766	coexpression
TraesCS3D01G108500.1	TraesCS1A01G076500.1	0.6064	coexpression
TraesCS4A01G315100.1	TraesCS1A01G076500.1	0.7638	coexpression
TraesCS4D01G098600.1	TraesCS1A01G076500.1	0.7569	coexpression
TraesCS5A01G051000.1	TraesCS1A01G076500.1	0.6988	coexpression
TraesCS5A01G197100.1	TraesCS1A01G076500.1	0.6839	coexpression
TraesCS5A01G276700.4	TraesCS1A01G076500.1	0.7567	coexpression
TraesCS5A01G276700.5	TraesCS1A01G076500.1	0.7315	coexpression
TraesCS5D01G194000.1	TraesCS1A01G076500.1	0.662	coexpression
TraesCS5D01G194000.2	TraesCS1A01G076500.1	0.6362	coexpression
TraesCS5D01G256800.1	TraesCS1A01G076500.1	0.6236	coexpression
TraesCS6D01G033500.1	TraesCS1A01G076500.1	0.7392	coexpression
TraesCS6D01G033600.1	TraesCS1A01G076500.1	0.6617	coexpression
TraesCS6D01G333800.1	TraesCS1A01G076500.1	0.7269	coexpression
TraesCS7A01G153100.1	TraesCS1A01G076500.1	0.7509	coexpression
TraesCS7A01G154100.1	TraesCS1A01G076500.1	0.8059	coexpression
TraesCS7D01G058800LC.1	TraesCS1A01G076500.1	0.7309	coexpression
TraesCS7D01G325300.1	TraesCS1A01G076500.1	0.6213	coexpression
TraesCS1B01G105100.1	TraesCS1A01G086600.1	0.6336	coexpression
TraesCS1D01G090000.1	TraesCS1A01G088600.1	0.6551	coexpression
TraesCS1A01G089600.1	TraesCS1A01G089500.1	0.8986	coexpression
TraesCS1B01G117400.1	TraesCS1A01G089500.1	0.6896	coexpression
TraesCS1D01G098000.1	TraesCS1A01G089500.1	0.8896	coexpression
TraesCS1D01G131800LC.1	TraesCS1A01G089500.1	0.7303	coexpression
TraesCS1B01G117400.1	TraesCS1A01G089600.1	0.6317	coexpression
TraesCS1D01G098000.1	TraesCS1A01G089600.1	0.7941	coexpression
TraesCS1D01G131800LC.1	TraesCS1A01G089600.1	0.7771	coexpression
TraesCS1A01G096500.2	TraesCS1A01G092900.1	0.7467	coexpression
TraesCS1A01G147000.1	TraesCS1A01G092900.1	0.8176	coexpression
TraesCS1A01G217200.1	TraesCS1A01G092900.1	0.67	coexpression
TraesCS1A01G284800.1	TraesCS1A01G092900.1	0.6942	coexpression
TraesCS1A01G286300.1	TraesCS1A01G092900.1	0.6264	coexpression
TraesCS1A01G307400.1	TraesCS1A01G092900.1	0.8192	coexpression
TraesCS1A01G359300LC.1	TraesCS1A01G092900.1	0.6197	coexpression
TraesCS1A01G363700.1	TraesCS1A01G092900.1	0.7906	coexpression
TraesCS1A01G378000.1	TraesCS1A01G092900.1	0.6489	coexpression
TraesCS1A01G399800.1	TraesCS1A01G092900.1	0.7426	coexpression
TraesCS1B01G120600.1	TraesCS1A01G092900.1	0.8748	coexpression
TraesCS1B01G127200.1	TraesCS1A01G092900.1	0.7504	coexpression
TraesCS1B01G146100.1	TraesCS1A01G092900.1	0.6727	coexpression
TraesCS1B01G230300.1	TraesCS1A01G092900.1	0.6348	coexpression
TraesCS1B01G240000.1	TraesCS1A01G092900.1	0.6497	coexpression
TraesCS1B01G274700.2	TraesCS1A01G092900.1	0.7444	coexpression
TraesCS1B01G295700.1	TraesCS1A01G092900.1	0.6029	coexpression
TraesCS1B01G318200.1	TraesCS1A01G092900.1	0.7972	coexpression
TraesCS1B01G379200.1	TraesCS1A01G092900.1	0.6378	coexpression
TraesCS1B01G380800.1	TraesCS1A01G092900.1	0.7338	coexpression
TraesCS1D01G101600.1	TraesCS1A01G092900.1	0.849	coexpression
TraesCS1D01G105500.2	TraesCS1A01G092900.1	0.6012	coexpression
TraesCS1D01G125600.1	TraesCS1A01G092900.1	0.6554	coexpression
TraesCS1D01G145100.1	TraesCS1A01G092900.1	0.7153	coexpression
TraesCS1D01G156400.2	TraesCS1A01G092900.1	0.6972	coexpression
TraesCS1D01G219000.1	TraesCS1A01G092900.1	0.7055	coexpression
TraesCS1D01G227300.1	TraesCS1A01G092900.1	0.6262	coexpression
TraesCS1D01G264200.1	TraesCS1A01G092900.1	0.6266	coexpression
TraesCS1D01G283800.1	TraesCS1A01G092900.1	0.782	coexpression
TraesCS1D01G285300.1	TraesCS1A01G092900.1	0.7363	coexpression
TraesCS1D01G306800.1	TraesCS1A01G092900.1	0.7798	coexpression
TraesCS1D01G368700.1	TraesCS1A01G092900.1	0.7619	coexpression
TraesCS1D01G407500.1	TraesCS1A01G092900.1	0.6236	coexpression
TraesCS1D01G536000LC.1	TraesCS1A01G092900.1	0.7488	coexpression
TraesCS2A01G066200.1	TraesCS1A01G092900.1	0.6771	coexpression
TraesCS2A01G083000.1	TraesCS1A01G092900.1	0.6016	coexpression
TraesCS2A01G094200.1	TraesCS1A01G092900.1	0.7073	coexpression
TraesCS2A01G109900.1	TraesCS1A01G092900.1	0.7371	coexpression
TraesCS2A01G110500.1	TraesCS1A01G092900.1	0.6333	coexpression
TraesCS2A01G163700.1	TraesCS1A01G092900.1	0.6695	coexpression
TraesCS2A01G170800.1	TraesCS1A01G092900.1	0.6652	coexpression
TraesCS2A01G203800LC.1	TraesCS1A01G092900.1	0.6176	coexpression
TraesCS2A01G239100LC.1	TraesCS1A01G092900.1	0.7159	coexpression
TraesCS2A01G245900.1	TraesCS1A01G092900.1	0.8263	coexpression
TraesCS2A01G260700.1	TraesCS1A01G092900.1	0.6212	coexpression
TraesCS2A01G276100.1	TraesCS1A01G092900.1	0.7484	coexpression
TraesCS2A01G278600.1	TraesCS1A01G092900.1	0.6764	coexpression
TraesCS2A01G296000.2	TraesCS1A01G092900.1	0.6498	coexpression
TraesCS2A01G339200.1	TraesCS1A01G092900.1	0.6423	coexpression
TraesCS2A01G354200.1	TraesCS1A01G092900.1	0.8396	coexpression
TraesCS2A01G383600.1	TraesCS1A01G092900.1	0.6283	coexpression
TraesCS2A01G432600.1	TraesCS1A01G092900.1	0.6415	coexpression
TraesCS2A01G485400.1	TraesCS1A01G092900.1	0.7207	coexpression
TraesCS2A01G583000LC.1	TraesCS1A01G092900.1	0.7395	coexpression
TraesCS2B01G078200.1	TraesCS1A01G092900.1	0.6717	coexpression
TraesCS2B01G078300.1	TraesCS1A01G092900.1	0.6342	coexpression
TraesCS2B01G109000.1	TraesCS1A01G092900.1	0.8071	coexpression
TraesCS2B01G194400.1	TraesCS1A01G092900.1	0.7963	coexpression
TraesCS2B01G281300.1	TraesCS1A01G092900.1	0.6233	coexpression
TraesCS2B01G296200.1	TraesCS1A01G092900.1	0.7567	coexpression
TraesCS2B01G312400.2	TraesCS1A01G092900.1	0.6409	coexpression
TraesCS2B01G328300LC.1	TraesCS1A01G092900.1	0.7159	coexpression
TraesCS2B01G361300.1	TraesCS1A01G092900.1	0.6052	coexpression
TraesCS2B01G374600LC.1	TraesCS1A01G092900.1	0.835	coexpression
TraesCS2B01G375100.1	TraesCS1A01G092900.1	0.7369	coexpression
TraesCS2D01G064500.1	TraesCS1A01G092900.1	0.7015	coexpression
TraesCS2D01G064600.1	TraesCS1A01G092900.1	0.7242	coexpression
TraesCS2D01G080800.1	TraesCS1A01G092900.1	0.688	coexpression
TraesCS2D01G092800.1	TraesCS1A01G092900.1	0.6697	coexpression
TraesCS2D01G109000.1	TraesCS1A01G092900.1	0.6563	coexpression
TraesCS2D01G170600.1	TraesCS1A01G092900.1	0.6985	coexpression
TraesCS2D01G175700.1	TraesCS1A01G092900.1	0.6759	coexpression
TraesCS2D01G177300.1	TraesCS1A01G092900.1	0.7117	coexpression
TraesCS2D01G178300.1	TraesCS1A01G092900.1	0.6104	coexpression
TraesCS2D01G227900.5	TraesCS1A01G092900.1	0.6985	coexpression
TraesCS2D01G245400LC.1	TraesCS1A01G092900.1	0.7159	coexpression
TraesCS2D01G246000.1	TraesCS1A01G092900.1	0.8267	coexpression
TraesCS2D01G263000.1	TraesCS1A01G092900.1	0.6373	coexpression
TraesCS2D01G275100.1	TraesCS1A01G092900.1	0.8347	coexpression
TraesCS2D01G277700.1	TraesCS1A01G092900.1	0.6634	coexpression
TraesCS2D01G293900.2	TraesCS1A01G092900.1	0.7201	coexpression
TraesCS2D01G354800.1	TraesCS1A01G092900.1	0.8213	coexpression
TraesCS2D01G379700.1	TraesCS1A01G092900.1	0.7752	coexpression
TraesCS2D01G421300.1	TraesCS1A01G092900.1	0.7363	coexpression
TraesCS2D01G442300.1	TraesCS1A01G092900.1	0.6851	coexpression
TraesCS3A01G085600.1	TraesCS1A01G092900.1	0.7542	coexpression
TraesCS3A01G136800.1	TraesCS1A01G092900.1	0.7064	coexpression
TraesCS3A01G247600.1	TraesCS1A01G092900.1	0.7516	coexpression
TraesCS3A01G252700.1	TraesCS1A01G092900.1	0.6955	coexpression
TraesCS3A01G263900.1	TraesCS1A01G092900.1	0.6451	coexpression
TraesCS3A01G339200.1	TraesCS1A01G092900.1	0.8156	coexpression
TraesCS3A01G366100.1	TraesCS1A01G092900.1	0.6871	coexpression
TraesCS3A01G372600.1	TraesCS1A01G092900.1	0.7174	coexpression
TraesCS3A01G690400LC.1	TraesCS1A01G092900.1	0.6816	coexpression
TraesCS3B01G100800.1	TraesCS1A01G092900.1	0.7845	coexpression
TraesCS3B01G154600.1	TraesCS1A01G092900.1	0.6384	coexpression
TraesCS3B01G271800.1	TraesCS1A01G092900.1	0.8178	coexpression
TraesCS3B01G284300.1	TraesCS1A01G092900.1	0.6516	coexpression
TraesCS3B01G297300.1	TraesCS1A01G092900.1	0.6213	coexpression
TraesCS3B01G302300.1	TraesCS1A01G092900.1	0.7253	coexpression
TraesCS3B01G370900.1	TraesCS1A01G092900.1	0.8282	coexpression
TraesCS3B01G385700.1	TraesCS1A01G092900.1	0.6257	coexpression
TraesCS3B01G388800.1	TraesCS1A01G092900.1	0.6305	coexpression
TraesCS3B01G405000.1	TraesCS1A01G092900.1	0.7182	coexpression
TraesCS3D01G085600.1	TraesCS1A01G092900.1	0.8016	coexpression
TraesCS3D01G137600.1	TraesCS1A01G092900.1	0.6634	coexpression
TraesCS3D01G140800.1	TraesCS1A01G092900.1	0.6845	coexpression
TraesCS3D01G161300.1	TraesCS1A01G092900.1	0.6159	coexpression
TraesCS3D01G243800.1	TraesCS1A01G092900.1	0.7594	coexpression
TraesCS3D01G253300.1	TraesCS1A01G092900.1	0.775	coexpression
TraesCS3D01G268000.1	TraesCS1A01G092900.1	0.6912	coexpression
TraesCS3D01G286500.1	TraesCS1A01G092900.1	0.6154	coexpression
TraesCS3D01G332800.1	TraesCS1A01G092900.1	0.7338	coexpression
TraesCS3D01G338200.1	TraesCS1A01G092900.1	0.6077	coexpression
TraesCS3D01G347100.1	TraesCS1A01G092900.1	0.6106	coexpression
TraesCS3D01G349900.1	TraesCS1A01G092900.1	0.6179	coexpression
TraesCS3D01G352300LC.1	TraesCS1A01G092900.1	0.6523	coexpression
TraesCS3D01G352800.1	TraesCS1A01G092900.1	0.6354	coexpression
TraesCS3D01G365600.1	TraesCS1A01G092900.1	0.7202	coexpression
TraesCS3D01G628600LC.1	TraesCS1A01G092900.1	0.6248	coexpression
TraesCS4A01G006000.1	TraesCS1A01G092900.1	0.6628	coexpression
TraesCS4A01G040400.1	TraesCS1A01G092900.1	0.7021	coexpression
TraesCS4A01G044700.1	TraesCS1A01G092900.1	0.6946	coexpression
TraesCS4A01G077000.2	TraesCS1A01G092900.1	0.8262	coexpression
TraesCS4A01G078800.2	TraesCS1A01G092900.1	0.6322	coexpression
TraesCS4A01G096200.1	TraesCS1A01G092900.1	0.6317	coexpression
TraesCS4A01G107600.1	TraesCS1A01G092900.1	0.6554	coexpression
TraesCS4A01G189200.1	TraesCS1A01G092900.1	0.6169	coexpression
TraesCS4A01G190200.1	TraesCS1A01G092900.1	0.6495	coexpression
TraesCS4A01G190500.1	TraesCS1A01G092900.1	0.7423	coexpression
TraesCS4A01G208000.1	TraesCS1A01G092900.1	0.6961	coexpression
TraesCS4A01G233300.1	TraesCS1A01G092900.1	0.6368	coexpression
TraesCS4A01G307100.1	TraesCS1A01G092900.1	0.6341	coexpression
TraesCS4A01G324000.1	TraesCS1A01G092900.1	0.6482	coexpression
TraesCS4A01G417400.1	TraesCS1A01G092900.1	0.7608	coexpression
TraesCS4B01G070900.1	TraesCS1A01G092900.1	0.66	coexpression
TraesCS4B01G082600.1	TraesCS1A01G092900.1	0.71	coexpression
TraesCS4B01G111500.1	TraesCS1A01G092900.1	0.7368	coexpression
TraesCS4B01G128700.1	TraesCS1A01G092900.1	0.7194	coexpression
TraesCS4B01G129400.1	TraesCS1A01G092900.1	0.6139	coexpression
TraesCS4B01G166800.1	TraesCS1A01G092900.1	0.6094	coexpression
TraesCS4B01G190000.1	TraesCS1A01G092900.1	0.6111	coexpression
TraesCS4B01G233100.2	TraesCS1A01G092900.1	0.7909	coexpression
TraesCS4B01G261800.1	TraesCS1A01G092900.1	0.6841	coexpression
TraesCS4B01G299100.1	TraesCS1A01G092900.1	0.7595	coexpression
TraesCS4D01G022000.1	TraesCS1A01G092900.1	0.6353	coexpression
TraesCS4D01G080900.1	TraesCS1A01G092900.1	0.7147	coexpression
TraesCS4D01G109200.1	TraesCS1A01G092900.1	0.7077	coexpression
TraesCS4D01G189600.2	TraesCS1A01G092900.1	0.6288	coexpression
TraesCS4D01G191400.1	TraesCS1A01G092900.1	0.6204	coexpression
TraesCS4D01G197100.1	TraesCS1A01G092900.1	0.6129	coexpression
TraesCS4D01G197200.1	TraesCS1A01G092900.1	0.6902	coexpression
TraesCS4D01G234300.2	TraesCS1A01G092900.1	0.8192	coexpression
TraesCS4D01G260400.1	TraesCS1A01G092900.1	0.7861	coexpression
TraesCS4D01G261400.1	TraesCS1A01G092900.1	0.7104	coexpression
TraesCS4D01G298000.1	TraesCS1A01G092900.1	0.7495	coexpression
TraesCS4D01G382500LC.1	TraesCS1A01G092900.1	0.7353	coexpression
TraesCS5A01G082100.1	TraesCS1A01G092900.1	0.6073	coexpression
TraesCS5A01G082800.1	TraesCS1A01G092900.1	0.6222	coexpression
TraesCS5A01G104000.1	TraesCS1A01G092900.1	0.7619	coexpression
TraesCS5A01G112400.1	TraesCS1A01G092900.1	0.6701	coexpression
TraesCS5A01G156100.1	TraesCS1A01G092900.1	0.6779	coexpression
TraesCS5A01G161800.2	TraesCS1A01G092900.1	0.7531	coexpression
TraesCS5A01G170200.2	TraesCS1A01G092900.1	0.7023	coexpression
TraesCS5A01G170300.1	TraesCS1A01G092900.1	0.7585	coexpression
TraesCS5A01G227800.1	TraesCS1A01G092900.1	0.7173	coexpression
TraesCS5A01G288400.1	TraesCS1A01G092900.1	0.7936	coexpression
TraesCS5A01G320100.1	TraesCS1A01G092900.1	0.692	coexpression
TraesCS5A01G372700.2	TraesCS1A01G092900.1	0.7739	coexpression
TraesCS5A01G415400.1	TraesCS1A01G092900.1	0.6907	coexpression
TraesCS5A01G439100.2	TraesCS1A01G092900.1	0.7155	coexpression
TraesCS5A01G442200.1	TraesCS1A01G092900.1	0.6199	coexpression
TraesCS5A01G442500.1	TraesCS1A01G092900.1	0.6201	coexpression
TraesCS5A01G443700.1	TraesCS1A01G092900.1	0.6843	coexpression
TraesCS5A01G452400.1	TraesCS1A01G092900.1	0.7321	coexpression
TraesCS5A01G458900.1	TraesCS1A01G092900.1	0.7694	coexpression
TraesCS5A01G468000.1	TraesCS1A01G092900.1	0.6137	coexpression
TraesCS5A01G469300.1	TraesCS1A01G092900.1	0.8061	coexpression
TraesCS5B01G088900.1	TraesCS1A01G092900.1	0.7174	coexpression
TraesCS5B01G112200.1	TraesCS1A01G092900.1	0.662	coexpression
TraesCS5B01G154300.1	TraesCS1A01G092900.1	0.6719	coexpression
TraesCS5B01G159400.1	TraesCS1A01G092900.1	0.7577	coexpression
TraesCS5B01G167000.1	TraesCS1A01G092900.1	0.8028	coexpression
TraesCS5B01G167100.1	TraesCS1A01G092900.1	0.7327	coexpression
TraesCS5B01G226600.1	TraesCS1A01G092900.1	0.7226	coexpression
TraesCS5B01G374800.1	TraesCS1A01G092900.1	0.6742	coexpression
TraesCS5B01G448100.1	TraesCS1A01G092900.1	0.7681	coexpression
TraesCS5B01G461300.1	TraesCS1A01G092900.1	0.7144	coexpression
TraesCS5B01G468500.1	TraesCS1A01G092900.1	0.6016	coexpression
TraesCS5B01G565800LC.1	TraesCS1A01G092900.1	0.7349	coexpression
TraesCS5D01G121600.1	TraesCS1A01G092900.1	0.8183	coexpression
TraesCS5D01G129200.1	TraesCS1A01G092900.1	0.6882	coexpression
TraesCS5D01G167000.1	TraesCS1A01G092900.1	0.7612	coexpression
TraesCS5D01G174600.1	TraesCS1A01G092900.1	0.6608	coexpression
TraesCS5D01G174700.1	TraesCS1A01G092900.1	0.801	coexpression
TraesCS5D01G217600.1	TraesCS1A01G092900.1	0.6366	coexpression
TraesCS5D01G239800.1	TraesCS1A01G092900.1	0.7122	coexpression
TraesCS5D01G256900.1	TraesCS1A01G092900.1	0.609	coexpression
TraesCS5D01G286200.1	TraesCS1A01G092900.1	0.7102	coexpression
TraesCS5D01G286400.1	TraesCS1A01G092900.1	0.7311	coexpression
TraesCS5D01G296200.1	TraesCS1A01G092900.1	0.6751	coexpression
TraesCS5D01G326000.1	TraesCS1A01G092900.1	0.6588	coexpression
TraesCS5D01G326000.2	TraesCS1A01G092900.1	0.6106	coexpression
TraesCS5D01G423300.1	TraesCS1A01G092900.1	0.6436	coexpression
TraesCS5D01G442100.1	TraesCS1A01G092900.1	0.6849	coexpression
TraesCS5D01G446300.2	TraesCS1A01G092900.1	0.7336	coexpression
TraesCS5D01G451100.2	TraesCS1A01G092900.1	0.7254	coexpression
TraesCS5D01G462800.1	TraesCS1A01G092900.1	0.7515	coexpression
TraesCS5D01G470000.1	TraesCS1A01G092900.1	0.7229	coexpression
TraesCS5D01G474800LC.1	TraesCS1A01G092900.1	0.7393	coexpression
TraesCS5D01G475000LC.1	TraesCS1A01G092900.1	0.8025	coexpression
TraesCS5D01G576800LC.1	TraesCS1A01G092900.1	0.6301	coexpression
TraesCS6A01G090300.1	TraesCS1A01G092900.1	0.6085	coexpression
TraesCS6A01G204900.1	TraesCS1A01G092900.1	0.7875	coexpression
TraesCS6A01G320700LC.1	TraesCS1A01G092900.1	0.6825	coexpression
TraesCS6A01G360400.1	TraesCS1A01G092900.1	0.7913	coexpression
TraesCS6A01G386000.1	TraesCS1A01G092900.1	0.7467	coexpression
TraesCS6A01G447600LC.1	TraesCS1A01G092900.1	0.6342	coexpression
TraesCS6B01G112400.2	TraesCS1A01G092900.1	0.6471	coexpression
TraesCS6B01G225600.1	TraesCS1A01G092900.1	0.6682	coexpression
TraesCS6B01G310100.1	TraesCS1A01G092900.1	0.669	coexpression
TraesCS6B01G315600.1	TraesCS1A01G092900.1	0.605	coexpression
TraesCS6B01G393300.1	TraesCS1A01G092900.1	0.7913	coexpression
TraesCS6B01G425000.1	TraesCS1A01G092900.1	0.7467	coexpression
TraesCS6D01G043500.1	TraesCS1A01G092900.1	0.6022	coexpression
TraesCS6D01G078000.1	TraesCS1A01G092900.1	0.6439	coexpression
TraesCS6D01G177000.2	TraesCS1A01G092900.1	0.6485	coexpression
TraesCS6D01G185800.1	TraesCS1A01G092900.1	0.6187	coexpression
TraesCS6D01G190100.1	TraesCS1A01G092900.1	0.755	coexpression
TraesCS6D01G262100.1	TraesCS1A01G092900.1	0.772	coexpression
TraesCS6D01G267300.1	TraesCS1A01G092900.1	0.6126	coexpression
TraesCS6D01G343900.1	TraesCS1A01G092900.1	0.7913	coexpression
TraesCS6D01G482000LC.1	TraesCS1A01G092900.1	0.6924	coexpression
TraesCS7A01G102400.1	TraesCS1A01G092900.1	0.6437	coexpression
TraesCS7A01G145700.1	TraesCS1A01G092900.1	0.6624	coexpression
TraesCS7A01G155900.1	TraesCS1A01G092900.1	0.6603	coexpression
TraesCS7A01G179000LC.1	TraesCS1A01G092900.1	0.6651	coexpression
TraesCS7A01G244800.1	TraesCS1A01G092900.1	0.7148	coexpression
TraesCS7A01G256300.1	TraesCS1A01G092900.1	0.6353	coexpression
TraesCS7A01G278700.1	TraesCS1A01G092900.1	0.7696	coexpression
TraesCS7A01G286200.1	TraesCS1A01G092900.1	0.6523	coexpression
TraesCS7A01G300500.1	TraesCS1A01G092900.1	0.7112	coexpression
TraesCS7A01G309900.1	TraesCS1A01G092900.1	0.8274	coexpression
TraesCS7A01G316200.1	TraesCS1A01G092900.1	0.6796	coexpression
TraesCS7A01G331900.1	TraesCS1A01G092900.1	0.6038	coexpression
TraesCS7A01G356300.1	TraesCS1A01G092900.1	0.7408	coexpression
TraesCS7A01G454700.1	TraesCS1A01G092900.1	0.7057	coexpression
TraesCS7A01G454800.1	TraesCS1A01G092900.1	0.7637	coexpression
TraesCS7A01G469100.2	TraesCS1A01G092900.1	0.6134	coexpression
TraesCS7A01G644800LC.1	TraesCS1A01G092900.1	0.6441	coexpression
TraesCS7A01G710000LC.1	TraesCS1A01G092900.1	0.6917	coexpression
TraesCS7B01G034200.1	TraesCS1A01G092900.1	0.6654	coexpression
TraesCS7B01G060000.2	TraesCS1A01G092900.1	0.6519	coexpression
TraesCS7B01G146600.1	TraesCS1A01G092900.1	0.7019	coexpression
TraesCS7B01G152900.1	TraesCS1A01G092900.1	0.6427	coexpression
TraesCS7B01G157300.1	TraesCS1A01G092900.1	0.6224	coexpression
TraesCS7B01G159700.1	TraesCS1A01G092900.1	0.6732	coexpression
TraesCS7B01G170900.1	TraesCS1A01G092900.1	0.6191	coexpression
TraesCS7B01G176600.1	TraesCS1A01G092900.1	0.6561	coexpression
TraesCS7B01G189800.1	TraesCS1A01G092900.1	0.7267	coexpression
TraesCS7B01G198400.1	TraesCS1A01G092900.1	0.6444	coexpression
TraesCS7B01G201400.1	TraesCS1A01G092900.1	0.75	coexpression
TraesCS7B01G201700.1	TraesCS1A01G092900.1	0.6051	coexpression
TraesCS7B01G204700.1	TraesCS1A01G092900.1	0.6476	coexpression
TraesCS7B01G209900.1	TraesCS1A01G092900.1	0.7443	coexpression
TraesCS7B01G271400.1	TraesCS1A01G092900.1	0.8042	coexpression
TraesCS7B01G319200.1	TraesCS1A01G092900.1	0.6301	coexpression
TraesCS7D01G066800.2	TraesCS1A01G092900.1	0.6212	coexpression
TraesCS7D01G147000.1	TraesCS1A01G092900.1	0.6624	coexpression
TraesCS7D01G243500.1	TraesCS1A01G092900.1	0.688	coexpression
TraesCS7D01G260500.1	TraesCS1A01G092900.1	0.6198	coexpression
TraesCS7D01G262800.2	TraesCS1A01G092900.1	0.7695	coexpression
TraesCS7D01G278500.1	TraesCS1A01G092900.1	0.7673	coexpression
TraesCS7D01G291300.1	TraesCS1A01G092900.1	0.639	coexpression
TraesCS7D01G292800.1	TraesCS1A01G092900.1	0.7728	coexpression
TraesCS7D01G296300.1	TraesCS1A01G092900.1	0.6718	coexpression
TraesCS7D01G306600.1	TraesCS1A01G092900.1	0.7749	coexpression
TraesCS7D01G313200.1	TraesCS1A01G092900.1	0.7125	coexpression
TraesCS7D01G313300.1	TraesCS1A01G092900.1	0.6242	coexpression
TraesCS7D01G340100.1	TraesCS1A01G092900.1	0.6796	coexpression
TraesCS7D01G364400.2	TraesCS1A01G092900.1	0.6303	coexpression
TraesCS7D01G366400.1	TraesCS1A01G092900.1	0.7746	coexpression
TraesCS7D01G370500.1	TraesCS1A01G092900.1	0.6137	coexpression
TraesCS7D01G443900.1	TraesCS1A01G092900.1	0.7536	coexpression
TraesCS7D01G488700.1	TraesCS1A01G092900.1	0.7866	coexpression
TraesCSU01G113100LC.1	TraesCS1A01G092900.1	0.7258	coexpression
TraesCS1B01G122000.3	TraesCS1A01G093900.4	0.7425	coexpression
TraesCS1D01G102500.1	TraesCS1A01G093900.4	0.695	coexpression
TraesCS1B01G128100.1	TraesCS1A01G095500.1	0.6664	coexpression
TraesCS1D01G104400.1	TraesCS1A01G095500.1	0.7143	coexpression
TraesCS1A01G147000.1	TraesCS1A01G096500.2	0.7179	coexpression
TraesCS1A01G217200.1	TraesCS1A01G096500.2	0.6475	coexpression
TraesCS1A01G284800.1	TraesCS1A01G096500.2	0.6913	coexpression
TraesCS1A01G307400.1	TraesCS1A01G096500.2	0.6336	coexpression
TraesCS1A01G359300LC.1	TraesCS1A01G096500.2	0.6444	coexpression
TraesCS1A01G363700.1	TraesCS1A01G096500.2	0.6546	coexpression
TraesCS1A01G399800.1	TraesCS1A01G096500.2	0.692	coexpression
TraesCS1B01G120600.1	TraesCS1A01G096500.2	0.6655	coexpression
TraesCS1B01G127200.1	TraesCS1A01G096500.2	0.7168	coexpression
TraesCS1B01G318200.1	TraesCS1A01G096500.2	0.644	coexpression
TraesCS1B01G380800.1	TraesCS1A01G096500.2	0.6309	coexpression
TraesCS1D01G101600.1	TraesCS1A01G096500.2	0.6871	coexpression
TraesCS1D01G145100.1	TraesCS1A01G096500.2	0.6002	coexpression
TraesCS1D01G219000.1	TraesCS1A01G096500.2	0.6004	coexpression
TraesCS1D01G283800.1	TraesCS1A01G096500.2	0.7438	coexpression
TraesCS1D01G306800.1	TraesCS1A01G096500.2	0.649	coexpression
TraesCS1D01G368700.1	TraesCS1A01G096500.2	0.6524	coexpression
TraesCS1D01G536000LC.1	TraesCS1A01G096500.2	0.6384	coexpression
TraesCS2A01G109900.1	TraesCS1A01G096500.2	0.645	coexpression
TraesCS2A01G163700.1	TraesCS1A01G096500.2	0.636	coexpression
TraesCS2A01G239100LC.1	TraesCS1A01G096500.2	0.6692	coexpression
TraesCS2A01G245900.1	TraesCS1A01G096500.2	0.6811	coexpression
TraesCS2A01G276100.1	TraesCS1A01G096500.2	0.6242	coexpression
TraesCS2A01G354200.1	TraesCS1A01G096500.2	0.7547	coexpression
TraesCS2A01G485400.1	TraesCS1A01G096500.2	0.6122	coexpression
TraesCS2B01G109000.1	TraesCS1A01G096500.2	0.6953	coexpression
TraesCS2B01G194400.1	TraesCS1A01G096500.2	0.6878	coexpression
TraesCS2B01G296200.1	TraesCS1A01G096500.2	0.6776	coexpression
TraesCS2B01G328300LC.1	TraesCS1A01G096500.2	0.6692	coexpression
TraesCS2B01G374600LC.1	TraesCS1A01G096500.2	0.6657	coexpression
TraesCS2B01G375100.1	TraesCS1A01G096500.2	0.6557	coexpression
TraesCS2D01G064500.1	TraesCS1A01G096500.2	0.6328	coexpression
TraesCS2D01G064600.1	TraesCS1A01G096500.2	0.6363	coexpression
TraesCS2D01G170600.1	TraesCS1A01G096500.2	0.6464	coexpression
TraesCS2D01G245400LC.1	TraesCS1A01G096500.2	0.6692	coexpression
TraesCS2D01G246000.1	TraesCS1A01G096500.2	0.706	coexpression
TraesCS2D01G275100.1	TraesCS1A01G096500.2	0.7123	coexpression
TraesCS2D01G354800.1	TraesCS1A01G096500.2	0.6868	coexpression
TraesCS2D01G379700.1	TraesCS1A01G096500.2	0.6446	coexpression
TraesCS2D01G421300.1	TraesCS1A01G096500.2	0.643	coexpression
TraesCS3A01G085600.1	TraesCS1A01G096500.2	0.6263	coexpression
TraesCS3A01G247600.1	TraesCS1A01G096500.2	0.6859	coexpression
TraesCS3A01G252700.1	TraesCS1A01G096500.2	0.6114	coexpression
TraesCS3A01G339200.1	TraesCS1A01G096500.2	0.7084	coexpression
TraesCS3A01G366100.1	TraesCS1A01G096500.2	0.6105	coexpression
TraesCS3B01G271800.1	TraesCS1A01G096500.2	0.7015	coexpression
TraesCS3B01G302300.1	TraesCS1A01G096500.2	0.6671	coexpression
TraesCS3B01G370900.1	TraesCS1A01G096500.2	0.7008	coexpression
TraesCS3B01G405000.1	TraesCS1A01G096500.2	0.6199	coexpression
TraesCS3D01G085600.1	TraesCS1A01G096500.2	0.6721	coexpression
TraesCS3D01G243800.1	TraesCS1A01G096500.2	0.6476	coexpression
TraesCS3D01G253300.1	TraesCS1A01G096500.2	0.6639	coexpression
TraesCS3D01G268000.1	TraesCS1A01G096500.2	0.6334	coexpression
TraesCS3D01G332800.1	TraesCS1A01G096500.2	0.6562	coexpression
TraesCS3D01G365600.1	TraesCS1A01G096500.2	0.6007	coexpression
TraesCS4A01G040400.1	TraesCS1A01G096500.2	0.629	coexpression
TraesCS4A01G077000.2	TraesCS1A01G096500.2	0.6913	coexpression
TraesCS4A01G190500.1	TraesCS1A01G096500.2	0.6205	coexpression
TraesCS4A01G233300.1	TraesCS1A01G096500.2	0.6538	coexpression
TraesCS4A01G417400.1	TraesCS1A01G096500.2	0.6976	coexpression
TraesCS4B01G082600.1	TraesCS1A01G096500.2	0.6746	coexpression
TraesCS4B01G128700.1	TraesCS1A01G096500.2	0.6071	coexpression
TraesCS4B01G233100.2	TraesCS1A01G096500.2	0.6482	coexpression
TraesCS4B01G261800.1	TraesCS1A01G096500.2	0.6475	coexpression
TraesCS4B01G299100.1	TraesCS1A01G096500.2	0.6141	coexpression
TraesCS4B01G344400.1	TraesCS1A01G096500.2	0.6043	coexpression
TraesCS4D01G080900.1	TraesCS1A01G096500.2	0.6328	coexpression
TraesCS4D01G234300.2	TraesCS1A01G096500.2	0.7128	coexpression
TraesCS4D01G260400.1	TraesCS1A01G096500.2	0.6102	coexpression
TraesCS4D01G261400.1	TraesCS1A01G096500.2	0.6193	coexpression
TraesCS4D01G298000.1	TraesCS1A01G096500.2	0.6246	coexpression
TraesCS4D01G382500LC.1	TraesCS1A01G096500.2	0.6826	coexpression
TraesCS5A01G156100.1	TraesCS1A01G096500.2	0.6052	coexpression
TraesCS5A01G161800.2	TraesCS1A01G096500.2	0.6231	coexpression
TraesCS5A01G170300.1	TraesCS1A01G096500.2	0.6277	coexpression
TraesCS5A01G227800.1	TraesCS1A01G096500.2	0.6174	coexpression
TraesCS5A01G288400.1	TraesCS1A01G096500.2	0.616	coexpression
TraesCS5A01G320100.1	TraesCS1A01G096500.2	0.6275	coexpression
TraesCS5A01G372700.2	TraesCS1A01G096500.2	0.6393	coexpression
TraesCS5A01G443700.1	TraesCS1A01G096500.2	0.6058	coexpression
TraesCS5A01G458900.1	TraesCS1A01G096500.2	0.7112	coexpression
TraesCS5A01G469300.1	TraesCS1A01G096500.2	0.7107	coexpression
TraesCS5B01G088900.1	TraesCS1A01G096500.2	0.6189	coexpression
TraesCS5B01G159400.1	TraesCS1A01G096500.2	0.6737	coexpression
TraesCS5B01G167000.1	TraesCS1A01G096500.2	0.6467	coexpression
TraesCS5B01G167100.1	TraesCS1A01G096500.2	0.6065	coexpression
TraesCS5B01G226600.1	TraesCS1A01G096500.2	0.6749	coexpression
TraesCS5B01G448100.1	TraesCS1A01G096500.2	0.7057	coexpression
TraesCS5B01G565800LC.1	TraesCS1A01G096500.2	0.6061	coexpression
TraesCS5D01G121600.1	TraesCS1A01G096500.2	0.6636	coexpression
TraesCS5D01G167000.1	TraesCS1A01G096500.2	0.6198	coexpression
TraesCS5D01G174700.1	TraesCS1A01G096500.2	0.6766	coexpression
TraesCS5D01G239800.1	TraesCS1A01G096500.2	0.6346	coexpression
TraesCS5D01G286200.1	TraesCS1A01G096500.2	0.6648	coexpression
TraesCS5D01G286400.1	TraesCS1A01G096500.2	0.6957	coexpression
TraesCS5D01G451100.2	TraesCS1A01G096500.2	0.691	coexpression
TraesCS5D01G462800.1	TraesCS1A01G096500.2	0.6594	coexpression
TraesCS5D01G470000.1	TraesCS1A01G096500.2	0.6813	coexpression
TraesCS5D01G475000LC.1	TraesCS1A01G096500.2	0.7224	coexpression
TraesCS6A01G204900.1	TraesCS1A01G096500.2	0.6798	coexpression
TraesCS6A01G360400.1	TraesCS1A01G096500.2	0.6986	coexpression
TraesCS6A01G386000.1	TraesCS1A01G096500.2	0.736	coexpression
TraesCS6A01G447600LC.1	TraesCS1A01G096500.2	0.6363	coexpression
TraesCS6B01G225600.1	TraesCS1A01G096500.2	0.6514	coexpression
TraesCS6B01G393300.1	TraesCS1A01G096500.2	0.6986	coexpression
TraesCS6B01G425000.1	TraesCS1A01G096500.2	0.736	coexpression
TraesCS6D01G078000.1	TraesCS1A01G096500.2	0.6077	coexpression
TraesCS6D01G190100.1	TraesCS1A01G096500.2	0.6268	coexpression
TraesCS6D01G262100.1	TraesCS1A01G096500.2	0.6469	coexpression
TraesCS6D01G343900.1	TraesCS1A01G096500.2	0.6986	coexpression
TraesCS6D01G482000LC.1	TraesCS1A01G096500.2	0.6559	coexpression
TraesCS7A01G278700.1	TraesCS1A01G096500.2	0.6708	coexpression
TraesCS7A01G300500.1	TraesCS1A01G096500.2	0.6744	coexpression
TraesCS7A01G309900.1	TraesCS1A01G096500.2	0.6598	coexpression
TraesCS7A01G316200.1	TraesCS1A01G096500.2	0.6083	coexpression
TraesCS7A01G356300.1	TraesCS1A01G096500.2	0.6819	coexpression
TraesCS7A01G454700.1	TraesCS1A01G096500.2	0.6212	coexpression
TraesCS7A01G454800.1	TraesCS1A01G096500.2	0.727	coexpression
TraesCS7A01G710000LC.1	TraesCS1A01G096500.2	0.6754	coexpression
TraesCS7B01G034200.1	TraesCS1A01G096500.2	0.629	coexpression
TraesCS7B01G060000.2	TraesCS1A01G096500.2	0.6576	coexpression
TraesCS7B01G146600.1	TraesCS1A01G096500.2	0.6261	coexpression
TraesCS7B01G159700.1	TraesCS1A01G096500.2	0.6379	coexpression
TraesCS7B01G201400.1	TraesCS1A01G096500.2	0.6389	coexpression
TraesCS7B01G271400.1	TraesCS1A01G096500.2	0.7146	coexpression
TraesCS7D01G262800.2	TraesCS1A01G096500.2	0.6931	coexpression
TraesCS7D01G278500.1	TraesCS1A01G096500.2	0.6239	coexpression
TraesCS7D01G292800.1	TraesCS1A01G096500.2	0.6228	coexpression
TraesCS7D01G296300.1	TraesCS1A01G096500.2	0.6555	coexpression
TraesCS7D01G313200.1	TraesCS1A01G096500.2	0.616	coexpression
TraesCS7D01G340100.1	TraesCS1A01G096500.2	0.6051	coexpression
TraesCS7D01G366400.1	TraesCS1A01G096500.2	0.6812	coexpression
TraesCS7D01G443900.1	TraesCS1A01G096500.2	0.6307	coexpression
TraesCS7D01G488700.1	TraesCS1A01G096500.2	0.7172	coexpression
TraesCSU01G113100LC.1	TraesCS1A01G096500.2	0.6802	coexpression
TraesCS1B01G126700.1	TraesCS1A01G097200.1	0.6046	coexpression
TraesCS1D01G106000.1	TraesCS1A01G097200.1	0.7472	coexpression
TraesCS1B01G126500.1	TraesCS1A01G097400.1	0.7215	coexpression
TraesCS1D01G106200.1	TraesCS1A01G097400.1	0.7831	coexpression
TraesCS1B01G126100.1	TraesCS1A01G097700.1	0.7756	coexpression
TraesCS1D01G106500.1	TraesCS1A01G097700.1	0.7998	coexpression
TraesCS1B01G125100.1	TraesCS1A01G099300.1	0.8394	coexpression
TraesCS1D01G107200.1	TraesCS1A01G099300.1	0.9419	coexpression
TraesCS2D01G546500.2	TraesCS1A01G099300.1	0.6034	coexpression
TraesCS3A01G399000.1	TraesCS1A01G099300.1	0.7067	coexpression
TraesCS3B01G432000.1	TraesCS1A01G099300.1	0.6557	coexpression
TraesCS5B01G232900.1	TraesCS1A01G099300.1	0.7355	coexpression
TraesCS5D01G241200.1	TraesCS1A01G099300.1	0.7297	coexpression
TraesCS6A01G101800.1	TraesCS1A01G099300.1	0.7821	coexpression
TraesCS6A01G101900.1	TraesCS1A01G099300.1	0.7045	coexpression
TraesCS6A01G276700.1	TraesCS1A01G099300.1	0.7456	coexpression
TraesCS6B01G129800.1	TraesCS1A01G099300.1	0.7117	coexpression
TraesCS6B01G130100.1	TraesCS1A01G099300.1	0.7104	coexpression
TraesCS6B01G304200.1	TraesCS1A01G099300.1	0.7682	coexpression
TraesCS6D01G049100.1	TraesCS1A01G099300.1	0.8002	coexpression
TraesCS6D01G090200.1	TraesCS1A01G099300.1	0.7937	coexpression
TraesCS6D01G090400.1	TraesCS1A01G099300.1	0.7496	coexpression
TraesCS7A01G104800.1	TraesCS1A01G099300.1	0.6083	coexpression
TraesCS7A01G159300.2	TraesCS1A01G099300.1	0.7351	coexpression
TraesCS7A01G330300.1	TraesCS1A01G099300.1	0.7612	coexpression
TraesCS7A01G370000.1	TraesCS1A01G099300.1	0.7961	coexpression
TraesCS7B01G063900.1	TraesCS1A01G099300.1	0.692	coexpression
TraesCS7B01G231000.1	TraesCS1A01G099300.1	0.6533	coexpression
TraesCS7B01G258500.1	TraesCS1A01G099300.1	0.7765	coexpression
TraesCS7D01G160300.1	TraesCS1A01G099300.1	0.6879	coexpression
TraesCS7D01G327100.1	TraesCS1A01G099300.1	0.8214	coexpression
TraesCS7D01G353100.1	TraesCS1A01G099300.1	0.7966	coexpression
TraesCS7D01G517800.1	TraesCS1A01G099300.1	0.7166	coexpression
TraesCS1B01G128400.1	TraesCS1A01G106000.1	0.6524	coexpression
TraesCS1D01G109000.1	TraesCS1A01G106000.1	0.6749	coexpression
TraesCS1B01G134900.1	TraesCS1A01G115000.1	0.6831	coexpression
TraesCS1D01G116400.1	TraesCS1A01G115000.1	0.7558	coexpression
TraesCS1B01G136700.2	TraesCS1A01G116700.1	0.6594	coexpression
TraesCS1D01G117900.1	TraesCS1A01G116700.1	0.6744	coexpression
TraesCS1B01G139600.1	TraesCS1A01G120200.1	0.6215	coexpression
TraesCS1D01G121200.3	TraesCS1A01G120200.1	0.6672	coexpression
TraesCS1B01G141200.1	TraesCS1A01G122000.1	0.6163	coexpression
TraesCS1D01G122800.1	TraesCS1A01G122000.1	0.8055	coexpression
TraesCS1A01G147000.1	TraesCS1A01G129100.1	0.6328	coexpression
TraesCS1B01G146100.1	TraesCS1A01G129100.1	0.72	coexpression
TraesCS1B01G295700.1	TraesCS1A01G129100.1	0.6398	coexpression
TraesCS1B01G379200.1	TraesCS1A01G129100.1	0.6652	coexpression
TraesCS1D01G125600.1	TraesCS1A01G129100.1	0.674	coexpression
TraesCS1D01G145100.1	TraesCS1A01G129100.1	0.6066	coexpression
TraesCS2A01G228800.1	TraesCS1A01G129100.1	0.6629	coexpression
TraesCS2A01G296000.2	TraesCS1A01G129100.1	0.6231	coexpression
TraesCS2A01G321200.1	TraesCS1A01G129100.1	0.6292	coexpression
TraesCS2A01G339200.1	TraesCS1A01G129100.1	0.6055	coexpression
TraesCS2B01G194400.1	TraesCS1A01G129100.1	0.6153	coexpression
TraesCS2B01G312400.2	TraesCS1A01G129100.1	0.6011	coexpression
TraesCS2B01G361300.1	TraesCS1A01G129100.1	0.6154	coexpression
TraesCS2D01G120400.1	TraesCS1A01G129100.1	0.6193	coexpression
TraesCS2D01G133900.1	TraesCS1A01G129100.1	0.6188	coexpression
TraesCS2D01G246000.1	TraesCS1A01G129100.1	0.611	coexpression
TraesCS2D01G275100.1	TraesCS1A01G129100.1	0.6035	coexpression
TraesCS2D01G293900.2	TraesCS1A01G129100.1	0.629	coexpression
TraesCS3A01G372600.1	TraesCS1A01G129100.1	0.6642	coexpression
TraesCS3A01G521400LC.1	TraesCS1A01G129100.1	0.6047	coexpression
TraesCS3B01G405000.1	TraesCS1A01G129100.1	0.7106	coexpression
TraesCS3D01G365600.1	TraesCS1A01G129100.1	0.6999	coexpression
TraesCS4A01G077000.2	TraesCS1A01G129100.1	0.623	coexpression
TraesCS4B01G111500.1	TraesCS1A01G129100.1	0.6059	coexpression
TraesCS4D01G109200.1	TraesCS1A01G129100.1	0.6087	coexpression
TraesCS4D01G126000.1	TraesCS1A01G129100.1	0.6037	coexpression
TraesCS4D01G298000.1	TraesCS1A01G129100.1	0.607	coexpression
TraesCS5A01G288400.1	TraesCS1A01G129100.1	0.6191	coexpression
TraesCS5A01G458900.1	TraesCS1A01G129100.1	0.6041	coexpression
TraesCS5B01G167000.1	TraesCS1A01G129100.1	0.603	coexpression
TraesCS5B01G377800.1	TraesCS1A01G129100.1	0.6226	coexpression
TraesCS5D01G121600.1	TraesCS1A01G129100.1	0.6013	coexpression
TraesCS5D01G174700.1	TraesCS1A01G129100.1	0.637	coexpression
TraesCS5D01G256900.1	TraesCS1A01G129100.1	0.6137	coexpression
TraesCS6A01G204900.1	TraesCS1A01G129100.1	0.6433	coexpression
TraesCS6A01G320700LC.1	TraesCS1A01G129100.1	0.6076	coexpression
TraesCS6D01G126300.1	TraesCS1A01G129100.1	0.6265	coexpression
TraesCS6D01G177000.2	TraesCS1A01G129100.1	0.6293	coexpression
TraesCS7B01G189800.1	TraesCS1A01G129100.1	0.6389	coexpression
TraesCS7D01G292800.1	TraesCS1A01G129100.1	0.6198	coexpression
TraesCS7D01G296300.1	TraesCS1A01G129100.1	0.6201	coexpression
TraesCS1A01G170100LC.1	TraesCS1A01G131900.1	0.7358	coexpression
TraesCS1A01G200300LC.1	TraesCS1A01G131900.1	0.85	coexpression
TraesCS7D01G652100LC.1	TraesCS1A01G131900.1	0.776	coexpression
TraesCS1B01G148400.1	TraesCS1A01G133700.2	0.6855	coexpression
TraesCS2D01G212800.2	TraesCS1A01G133700.2	0.6394	coexpression
TraesCS4A01G067400.1	TraesCS1A01G133700.2	0.6507	coexpression
TraesCS4A01G182300.1	TraesCS1A01G133700.2	0.6347	coexpression
TraesCS4A01G289200.1	TraesCS1A01G133700.2	0.6264	coexpression
TraesCS4B01G224700.1	TraesCS1A01G133700.2	0.636	coexpression
TraesCS4D01G130900.1	TraesCS1A01G133700.2	0.6703	coexpression
TraesCS4D01G151400.1	TraesCS1A01G133700.2	0.6181	coexpression
TraesCS4D01G166700.1	TraesCS1A01G133700.2	0.6037	coexpression
TraesCS4D01G225300.1	TraesCS1A01G133700.2	0.627	coexpression
TraesCS5A01G153500.1	TraesCS1A01G133700.2	0.6579	coexpression
TraesCS5A01G425500.1	TraesCS1A01G133700.2	0.6438	coexpression
TraesCS5B01G119400.1	TraesCS1A01G133700.2	0.6302	coexpression
TraesCS5B01G152300.1	TraesCS1A01G133700.2	0.6642	coexpression
TraesCS5D01G158800.1	TraesCS1A01G133700.2	0.6552	coexpression
TraesCS7A01G398300.1	TraesCS1A01G133700.2	0.6043	coexpression
TraesCS1D01G211600.1	TraesCS1A01G142000.1	0.6991	coexpression
TraesCS1D01G259500.1	TraesCS1A01G142000.1	0.6155	coexpression
TraesCS2A01G156100.2	TraesCS1A01G142000.1	0.6576	coexpression
TraesCS2A01G249600.1	TraesCS1A01G142000.1	0.7752	coexpression
TraesCS2B01G410100.1	TraesCS1A01G142000.1	0.8083	coexpression
TraesCS2D01G014800.1	TraesCS1A01G142000.1	0.6934	coexpression
TraesCS2D01G049500.1	TraesCS1A01G142000.1	0.7964	coexpression
TraesCS2D01G161900.2	TraesCS1A01G142000.1	0.6212	coexpression
TraesCS2D01G289200.1	TraesCS1A01G142000.1	0.6683	coexpression
TraesCS2D01G389900.1	TraesCS1A01G142000.1	0.8345	coexpression
TraesCS2D01G434600.1	TraesCS1A01G142000.1	0.6066	coexpression
TraesCS3A01G191400.1	TraesCS1A01G142000.1	0.6224	coexpression
TraesCS3A01G272200.1	TraesCS1A01G142000.1	0.6895	coexpression
TraesCS3B01G072200.1	TraesCS1A01G142000.1	0.7194	coexpression
TraesCS3B01G154900.3	TraesCS1A01G142000.1	0.7608	coexpression
TraesCS3B01G254400.1	TraesCS1A01G142000.1	0.7084	coexpression
TraesCS3B01G314900.1	TraesCS1A01G142000.1	0.6439	coexpression
TraesCS3D01G059900.1	TraesCS1A01G142000.1	0.6711	coexpression
TraesCS3D01G191100.1	TraesCS1A01G142000.1	0.665	coexpression
TraesCS3D01G330200LC.1	TraesCS1A01G142000.1	0.6433	coexpression
TraesCS4A01G079500.1	TraesCS1A01G142000.1	0.6241	coexpression
TraesCS4A01G121500.1	TraesCS1A01G142000.1	0.6319	coexpression
TraesCS4A01G298100.1	TraesCS1A01G142000.1	0.7336	coexpression
TraesCS4A01G374600.1	TraesCS1A01G142000.1	0.633	coexpression
TraesCS4A01G374600.3	TraesCS1A01G142000.1	0.616	coexpression
TraesCS4B01G066800.1	TraesCS1A01G142000.1	0.6495	coexpression
TraesCS4B01G156400.1	TraesCS1A01G142000.1	0.8159	coexpression
TraesCS4B01G181600.1	TraesCS1A01G142000.1	0.6222	coexpression
TraesCS4B01G224500.1	TraesCS1A01G142000.1	0.652	coexpression
TraesCS4D01G013900.1	TraesCS1A01G142000.1	0.7175	coexpression
TraesCS4D01G065700.1	TraesCS1A01G142000.1	0.6508	coexpression
TraesCS4D01G184400.1	TraesCS1A01G142000.1	0.6349	coexpression
TraesCS4D01G268600.1	TraesCS1A01G142000.1	0.713	coexpression
TraesCS5A01G006100.1	TraesCS1A01G142000.1	0.7436	coexpression
TraesCS5A01G045700.2	TraesCS1A01G142000.1	0.6553	coexpression
TraesCS5A01G114600.1	TraesCS1A01G142000.1	0.6915	coexpression
TraesCS5A01G173800.1	TraesCS1A01G142000.1	0.6349	coexpression
TraesCS5A01G404500.1	TraesCS1A01G142000.1	0.6084	coexpression
TraesCS5B01G171200.1	TraesCS1A01G142000.1	0.7	coexpression
TraesCS5B01G481100.1	TraesCS1A01G142000.1	0.6129	coexpression
TraesCS5B01G503800.1	TraesCS1A01G142000.1	0.6229	coexpression
TraesCS5D01G006100.1	TraesCS1A01G142000.1	0.7071	coexpression
TraesCS5D01G055700.1	TraesCS1A01G142000.1	0.642	coexpression
TraesCS5D01G178300.1	TraesCS1A01G142000.1	0.6802	coexpression
TraesCS5D01G504600.1	TraesCS1A01G142000.1	0.6491	coexpression
TraesCS6A01G143300.1	TraesCS1A01G142000.1	0.7546	coexpression
TraesCS6B01G171600.1	TraesCS1A01G142000.1	0.7499	coexpression
TraesCS6D01G094200.1	TraesCS1A01G142000.1	0.6913	coexpression
TraesCS6D01G132500.2	TraesCS1A01G142000.1	0.7696	coexpression
TraesCS6D01G282900.1	TraesCS1A01G142000.1	0.7574	coexpression
TraesCS7A01G036200.2	TraesCS1A01G142000.1	0.7264	coexpression
TraesCS7B01G207300.1	TraesCS1A01G142000.1	0.6526	coexpression
TraesCS7B01G231800.1	TraesCS1A01G142000.1	0.6171	coexpression
TraesCS7D01G072100.1	TraesCS1A01G142000.1	0.6279	coexpression
TraesCS7D01G224900.1	TraesCS1A01G142000.1	0.7255	coexpression
TraesCS7D01G261800.1	TraesCS1A01G142000.1	0.6291	coexpression
TraesCS7D01G303900.1	TraesCS1A01G142000.1	0.6893	coexpression
TraesCSU01G054500.1	TraesCS1A01G142000.1	0.6676	coexpression
TraesCS1A01G340300.1	TraesCS1A01G146000.1	0.6358	coexpression
TraesCS2A01G221300.1	TraesCS1A01G146000.1	0.7358	coexpression
TraesCS2D01G227000.1	TraesCS1A01G146000.1	0.7775	coexpression
TraesCS3D01G108500.1	TraesCS1A01G146000.1	0.6363	coexpression
TraesCS4A01G315100.1	TraesCS1A01G146000.1	0.6682	coexpression
TraesCS4D01G098600.1	TraesCS1A01G146000.1	0.6683	coexpression
TraesCS5A01G051000.1	TraesCS1A01G146000.1	0.6327	coexpression
TraesCS5A01G197100.1	TraesCS1A01G146000.1	0.6322	coexpression
TraesCS5A01G276700.4	TraesCS1A01G146000.1	0.7121	coexpression
TraesCS5A01G276700.5	TraesCS1A01G146000.1	0.7095	coexpression
TraesCS6B01G774700LC.1	TraesCS1A01G146000.1	0.6502	coexpression
TraesCS6D01G033500.1	TraesCS1A01G146000.1	0.6888	coexpression
TraesCS6D01G033600.1	TraesCS1A01G146000.1	0.6114	coexpression
TraesCS6D01G333800.1	TraesCS1A01G146000.1	0.6765	coexpression
TraesCS7A01G153100.1	TraesCS1A01G146000.1	0.715	coexpression
TraesCS7A01G154100.1	TraesCS1A01G146000.1	0.8172	coexpression
TraesCS7B01G241600.1	TraesCS1A01G146000.1	0.6274	coexpression
TraesCS7D01G058800LC.1	TraesCS1A01G146000.1	0.7661	coexpression
TraesCS1B01G164700.1	TraesCS1A01G146900.1	0.7301	coexpression
TraesCS1D01G145000.1	TraesCS1A01G146900.1	0.6849	coexpression
TraesCS1A01G217200.1	TraesCS1A01G147000.1	0.68	coexpression
TraesCS1A01G284800.1	TraesCS1A01G147000.1	0.6525	coexpression
TraesCS1A01G307400.1	TraesCS1A01G147000.1	0.7437	coexpression
TraesCS1A01G359300LC.1	TraesCS1A01G147000.1	0.6259	coexpression
TraesCS1A01G363700.1	TraesCS1A01G147000.1	0.7683	coexpression
TraesCS1A01G378000.1	TraesCS1A01G147000.1	0.6419	coexpression
TraesCS1A01G381800.1	TraesCS1A01G147000.1	0.624	coexpression
TraesCS1A01G399800.1	TraesCS1A01G147000.1	0.6891	coexpression
TraesCS1B01G120600.1	TraesCS1A01G147000.1	0.7819	coexpression
TraesCS1B01G127200.1	TraesCS1A01G147000.1	0.7707	coexpression
TraesCS1B01G146100.1	TraesCS1A01G147000.1	0.7118	coexpression
TraesCS1B01G164500.1	TraesCS1A01G147000.1	0.7087	coexpression
TraesCS1B01G230300.1	TraesCS1A01G147000.1	0.6656	coexpression
TraesCS1B01G240000.1	TraesCS1A01G147000.1	0.6888	coexpression
TraesCS1B01G274700.2	TraesCS1A01G147000.1	0.6481	coexpression
TraesCS1B01G295700.1	TraesCS1A01G147000.1	0.708	coexpression
TraesCS1B01G318200.1	TraesCS1A01G147000.1	0.7598	coexpression
TraesCS1B01G379200.1	TraesCS1A01G147000.1	0.6731	coexpression
TraesCS1B01G380800.1	TraesCS1A01G147000.1	0.7458	coexpression
TraesCS1D01G101600.1	TraesCS1A01G147000.1	0.7465	coexpression
TraesCS1D01G105500.2	TraesCS1A01G147000.1	0.6549	coexpression
TraesCS1D01G125600.1	TraesCS1A01G147000.1	0.7008	coexpression
TraesCS1D01G128800.1	TraesCS1A01G147000.1	0.6528	coexpression
TraesCS1D01G145100.1	TraesCS1A01G147000.1	0.834	coexpression
TraesCS1D01G146100.1	TraesCS1A01G147000.1	0.6422	coexpression
TraesCS1D01G156400.2	TraesCS1A01G147000.1	0.7016	coexpression
TraesCS1D01G219000.1	TraesCS1A01G147000.1	0.7204	coexpression
TraesCS1D01G227300.1	TraesCS1A01G147000.1	0.6684	coexpression
TraesCS1D01G283800.1	TraesCS1A01G147000.1	0.7439	coexpression
TraesCS1D01G285300.1	TraesCS1A01G147000.1	0.7614	coexpression
TraesCS1D01G287800.1	TraesCS1A01G147000.1	0.6233	coexpression
TraesCS1D01G306800.1	TraesCS1A01G147000.1	0.7353	coexpression
TraesCS1D01G368700.1	TraesCS1A01G147000.1	0.7715	coexpression
TraesCS1D01G407500.1	TraesCS1A01G147000.1	0.628	coexpression
TraesCS1D01G434400.1	TraesCS1A01G147000.1	0.6123	coexpression
TraesCS1D01G536000LC.1	TraesCS1A01G147000.1	0.6601	coexpression
TraesCS2A01G066200.1	TraesCS1A01G147000.1	0.6509	coexpression
TraesCS2A01G094200.1	TraesCS1A01G147000.1	0.658	coexpression
TraesCS2A01G109900.1	TraesCS1A01G147000.1	0.7385	coexpression
TraesCS2A01G110500.1	TraesCS1A01G147000.1	0.6759	coexpression
TraesCS2A01G163700.1	TraesCS1A01G147000.1	0.689	coexpression
TraesCS2A01G170800.1	TraesCS1A01G147000.1	0.6703	coexpression
TraesCS2A01G239100LC.1	TraesCS1A01G147000.1	0.6986	coexpression
TraesCS2A01G245900.1	TraesCS1A01G147000.1	0.7591	coexpression
TraesCS2A01G260700.1	TraesCS1A01G147000.1	0.6806	coexpression
TraesCS2A01G276100.1	TraesCS1A01G147000.1	0.729	coexpression
TraesCS2A01G278600.1	TraesCS1A01G147000.1	0.6475	coexpression
TraesCS2A01G296000.2	TraesCS1A01G147000.1	0.6823	coexpression
TraesCS2A01G321200.1	TraesCS1A01G147000.1	0.6253	coexpression
TraesCS2A01G339200.1	TraesCS1A01G147000.1	0.6918	coexpression
TraesCS2A01G354200.1	TraesCS1A01G147000.1	0.7442	coexpression
TraesCS2A01G432600.1	TraesCS1A01G147000.1	0.6885	coexpression
TraesCS2A01G485400.1	TraesCS1A01G147000.1	0.6942	coexpression
TraesCS2A01G583000LC.1	TraesCS1A01G147000.1	0.6844	coexpression
TraesCS2B01G078200.1	TraesCS1A01G147000.1	0.6816	coexpression
TraesCS2B01G078300.1	TraesCS1A01G147000.1	0.6006	coexpression
TraesCS2B01G109000.1	TraesCS1A01G147000.1	0.771	coexpression
TraesCS2B01G194400.1	TraesCS1A01G147000.1	0.7317	coexpression
TraesCS2B01G281300.1	TraesCS1A01G147000.1	0.7241	coexpression
TraesCS2B01G296200.1	TraesCS1A01G147000.1	0.7443	coexpression
TraesCS2B01G312400.2	TraesCS1A01G147000.1	0.6515	coexpression
TraesCS2B01G328300LC.1	TraesCS1A01G147000.1	0.6986	coexpression
TraesCS2B01G361300.1	TraesCS1A01G147000.1	0.6707	coexpression
TraesCS2B01G374600LC.1	TraesCS1A01G147000.1	0.7717	coexpression
TraesCS2B01G375100.1	TraesCS1A01G147000.1	0.6409	coexpression
TraesCS2D01G064500.1	TraesCS1A01G147000.1	0.6855	coexpression
TraesCS2D01G064600.1	TraesCS1A01G147000.1	0.7134	coexpression
TraesCS2D01G080800.1	TraesCS1A01G147000.1	0.6066	coexpression
TraesCS2D01G092800.1	TraesCS1A01G147000.1	0.6345	coexpression
TraesCS2D01G109000.1	TraesCS1A01G147000.1	0.6038	coexpression
TraesCS2D01G120400.1	TraesCS1A01G147000.1	0.6569	coexpression
TraesCS2D01G128600.1	TraesCS1A01G147000.1	0.6	coexpression
TraesCS2D01G170600.1	TraesCS1A01G147000.1	0.7032	coexpression
TraesCS2D01G175700.1	TraesCS1A01G147000.1	0.6516	coexpression
TraesCS2D01G177300.1	TraesCS1A01G147000.1	0.6735	coexpression
TraesCS2D01G178300.1	TraesCS1A01G147000.1	0.6111	coexpression
TraesCS2D01G179300.1	TraesCS1A01G147000.1	0.6605	coexpression
TraesCS2D01G227900.5	TraesCS1A01G147000.1	0.6178	coexpression
TraesCS2D01G245400LC.1	TraesCS1A01G147000.1	0.6986	coexpression
TraesCS2D01G246000.1	TraesCS1A01G147000.1	0.7801	coexpression
TraesCS2D01G248300.1	TraesCS1A01G147000.1	0.6587	coexpression
TraesCS2D01G263000.1	TraesCS1A01G147000.1	0.6775	coexpression
TraesCS2D01G275100.1	TraesCS1A01G147000.1	0.8322	coexpression
TraesCS2D01G277700.1	TraesCS1A01G147000.1	0.7052	coexpression
TraesCS2D01G293900.2	TraesCS1A01G147000.1	0.7244	coexpression
TraesCS2D01G354800.1	TraesCS1A01G147000.1	0.7688	coexpression
TraesCS2D01G379700.1	TraesCS1A01G147000.1	0.7515	coexpression
TraesCS2D01G421300.1	TraesCS1A01G147000.1	0.6277	coexpression
TraesCS2D01G430500.1	TraesCS1A01G147000.1	0.6369	coexpression
TraesCS2D01G442300.1	TraesCS1A01G147000.1	0.7387	coexpression
TraesCS3A01G085600.1	TraesCS1A01G147000.1	0.717	coexpression
TraesCS3A01G136800.1	TraesCS1A01G147000.1	0.7312	coexpression
TraesCS3A01G247600.1	TraesCS1A01G147000.1	0.7427	coexpression
TraesCS3A01G252700.1	TraesCS1A01G147000.1	0.7137	coexpression
TraesCS3A01G339200.1	TraesCS1A01G147000.1	0.7453	coexpression
TraesCS3A01G353000.1	TraesCS1A01G147000.1	0.6168	coexpression
TraesCS3A01G366100.1	TraesCS1A01G147000.1	0.7428	coexpression
TraesCS3A01G372600.1	TraesCS1A01G147000.1	0.7405	coexpression
TraesCS3A01G690400LC.1	TraesCS1A01G147000.1	0.6508	coexpression
TraesCS3B01G100800.1	TraesCS1A01G147000.1	0.7089	coexpression
TraesCS3B01G154600.1	TraesCS1A01G147000.1	0.6785	coexpression
TraesCS3B01G158400.1	TraesCS1A01G147000.1	0.6112	coexpression
TraesCS3B01G217500.1	TraesCS1A01G147000.1	0.668	coexpression
TraesCS3B01G271800.1	TraesCS1A01G147000.1	0.7835	coexpression
TraesCS3B01G284300.1	TraesCS1A01G147000.1	0.687	coexpression
TraesCS3B01G302300.1	TraesCS1A01G147000.1	0.7473	coexpression
TraesCS3B01G370900.1	TraesCS1A01G147000.1	0.7525	coexpression
TraesCS3B01G376600.1	TraesCS1A01G147000.1	0.6172	coexpression
TraesCS3B01G385700.1	TraesCS1A01G147000.1	0.6639	coexpression
TraesCS3B01G388800.1	TraesCS1A01G147000.1	0.6704	coexpression
TraesCS3B01G405000.1	TraesCS1A01G147000.1	0.7528	coexpression
TraesCS3D01G085600.1	TraesCS1A01G147000.1	0.7636	coexpression
TraesCS3D01G087000.1	TraesCS1A01G147000.1	0.6185	coexpression
TraesCS3D01G137600.1	TraesCS1A01G147000.1	0.6959	coexpression
TraesCS3D01G140800.1	TraesCS1A01G147000.1	0.6814	coexpression
TraesCS3D01G243800.1	TraesCS1A01G147000.1	0.746	coexpression
TraesCS3D01G253300.1	TraesCS1A01G147000.1	0.7636	coexpression
TraesCS3D01G268000.1	TraesCS1A01G147000.1	0.713	coexpression
TraesCS3D01G332800.1	TraesCS1A01G147000.1	0.6853	coexpression
TraesCS3D01G338200.1	TraesCS1A01G147000.1	0.6207	coexpression
TraesCS3D01G347100.1	TraesCS1A01G147000.1	0.6395	coexpression
TraesCS3D01G349900.1	TraesCS1A01G147000.1	0.6536	coexpression
TraesCS3D01G352800.1	TraesCS1A01G147000.1	0.6376	coexpression
TraesCS3D01G365600.1	TraesCS1A01G147000.1	0.7704	coexpression
TraesCS3D01G398000.1	TraesCS1A01G147000.1	0.606	coexpression
TraesCS3D01G628600LC.1	TraesCS1A01G147000.1	0.6207	coexpression
TraesCS4A01G006000.1	TraesCS1A01G147000.1	0.622	coexpression
TraesCS4A01G040400.1	TraesCS1A01G147000.1	0.6478	coexpression
TraesCS4A01G043600.1	TraesCS1A01G147000.1	0.6033	coexpression
TraesCS4A01G044700.1	TraesCS1A01G147000.1	0.6354	coexpression
TraesCS4A01G077000.2	TraesCS1A01G147000.1	0.7526	coexpression
TraesCS4A01G078800.2	TraesCS1A01G147000.1	0.6441	coexpression
TraesCS4A01G096200.1	TraesCS1A01G147000.1	0.6164	coexpression
TraesCS4A01G107600.1	TraesCS1A01G147000.1	0.6373	coexpression
[truncated: 55,839 more rows]
[truncated: 5 more columns]
