# Supplementary material for: Genomic variants affecting homoeologous gene expression dosage contribute to agronomic trait variation in allopolyploid wheat
Source: Nat Commun. 2022 Feb 11;13:826. doi: 10.1038/s41467-022-28453-y (PMC8837796; doi:10.1038/s41467-022-28453-y)
Supplement: Supplementary file 17 — Supplementary Data 14 [file 41467_2022_28453_MOESM17_ESM.xlsx]

## Sheet: module_enrichment
Supplementary Data 14. GO enrichment of the gene co-expression modules in the network.
module ID	GO depth	GO term	GO description	# of GO gene in tested group	# of gene in the tested group	# of GO gene in genome	# of gene in genome	Raw p-value	FDR-corrected (BH method) p-value	fold change
15	2	GO:0005198	structural molecule activity	304	368	3711	179936	0	0	40.05
15	3	GO:0043228	non-membrane-bounded organelle	263	368	4348	179936	0	0	29.58
15	3	GO:0003735	structural constituent of ribosome	304	368	3403	179936	0	0	43.68
15	3	GO:1990904	ribonucleoprotein complex	315	368	5125	179936	0	0	30.05
15	4	GO:0043232	intracellular non-membrane-bounded organelle	263	368	4348	179936	0	0	29.58
15	4	GO:0030529	intracellular ribonucleoprotein complex	315	368	5125	179936	0	0	30.05
15	4	GO:0044391	ribosomal subunit	293	368	2213	179936	0	0	64.74
15	5	GO:0044445	cytosolic part	284	368	1358	179936	0	0	102.26
15	5	GO:0006518	peptide metabolic process	299	368	4245	179936	0	0	34.44
15	5	GO:1901566	organonitrogen compound biosynthetic process	304	368	6928	179936	0	0	21.46
15	5	GO:0005840	ribosome	262	368	2749	179936	0	0	46.6
15	5	GO:0043603	cellular amide metabolic process	300	368	4558	179936	0	0	32.18
15	6	GO:0006412	translation	298	368	3540	179936	0	0	41.16
15	6	GO:0043604	amide biosynthetic process	299	368	3765	179936	0	0	38.83
15	6	GO:0043043	peptide biosynthetic process	298	368	3567	179936	0	0	40.85
15	5	GO:0015934	large ribosomal subunit	181	368	1120	179936	1.09264e-297	2.46391e-296	79.02
15	2	GO:0032991	macromolecular complex	319	368	14122	179936	5.99836e-295	1.28822e-293	11.04
15	5	GO:0044271	cellular nitrogen compound biosynthetic process	303	368	12286	179936	3.79671e-284	7.78325e-283	12.06
15	3	GO:0005622	intracellular	207	368	2697	179936	1.22491e-274	2.40188e-273	37.53
15	4	GO:0044249	cellular biosynthetic process	320	368	17946	179936	1.0979e-263	2.06314e-262	8.72
15	4	GO:1901576	organic substance biosynthetic process	320	368	19146	179936	9.11441e-255	1.64424e-253	8.17
15	3	GO:0009058	biosynthetic process	320	368	21080	179936	1.54635e-241	2.68232e-240	7.42
15	3	GO:0044446	intracellular organelle part	299	368	16207	179936	2.56761e-241	4.28886e-240	9.02
15	2	GO:0044422	organelle part	299	368	16250	179936	5.60988e-241	9.03591e-240	9
15	5	GO:0044267	cellular protein metabolic process	302	368	19853	179936	4.26552e-220	6.63362e-219	7.44
15	7	GO:0022627	cytosolic small ribosomal subunit	109	368	367	179936	3.84693e-206	5.78322e-205	145.22
15	4	GO:0034641	cellular nitrogen compound metabolic process	309	368	24485	179936	1.05151e-203	1.52978e-202	6.17
15	3	GO:0006807	nitrogen compound metabolic process	310	368	26317	179936	9.31824e-196	1.31329e-194	5.76
15	4	GO:0019538	protein metabolic process	303	368	25770	179936	3.57952e-188	4.89201e-187	5.75
15	4	GO:0044260	cellular macromolecule metabolic process	322	368	36442	179936	5.47235e-170	7.25891e-169	4.32
15	4	GO:0044444	cytoplasmic part	318	368	37103	179936	6.45228e-162	8.31422e-161	4.19
15	5	GO:0015935	small ribosomal subunit	112	368	1128	179936	1.15956e-153	1.45267e-152	48.55
15	4	GO:0043170	macromolecule metabolic process	323	368	42495	179936	1.25253e-150	1.52673e-149	3.72
15	5	GO:0003723	RNA binding	163	368	5143	179936	1.31751e-147	1.56368e-146	15.5
15	3	GO:0044424	intracellular part	343	368	54507	179936	3.02405e-144	3.49704e-143	3.08
15	2	GO:0044464	cell part	351	368	61971	179936	1.10232e-137	1.24286e-136	2.77
15	3	GO:0044237	cellular metabolic process	329	368	52905	179936	6.16197e-129	6.77817e-128	3.04
15	2	GO:0009987	cellular process	345	368	62378	179936	1.19976e-127	1.28831e-126	2.7
15	3	GO:0071704	organic substance metabolic process	327	368	54705	179936	7.72784e-122	8.10524e-121	2.92
15	3	GO:0044238	primary metabolic process	311	368	51965	179936	1.7896e-109	1.83434e-108	2.93
15	3	GO:0043229	intracellular organelle	270	368	39248	179936	1.15799e-98	1.16056e-97	3.36
15	2	GO:0043226	organelle	270	368	39285	179936	1.45692e-98	1.42841e-97	3.36
15	2	GO:0008152	metabolic process	330	368	67808	179936	1.24709e-96	1.19668e-95	2.38
15	6	GO:0022618	ribonucleoprotein complex assembly	75	368	883	179936	2.35361e-96	2.21142e-95	41.53
15	5	GO:0071826	ribonucleoprotein complex subunit organization	75	368	900	179936	1.01919e-95	9.3807e-95	40.75
15	7	GO:0002181	cytoplasmic translation	50	368	263	179936	1.64104e-82	1.48021e-81	92.96
15	8	GO:0006364	rRNA processing	54	368	789	179936	5.36925e-64	4.7481e-63	33.46
15	8	GO:0016072	rRNA metabolic process	54	368	795	179936	8.11561e-64	7.03873e-63	33.21
15	6	GO:0034622	cellular macromolecular complex assembly	75	368	2692	179936	2.28042e-60	1.94051e-59	13.62
15	5	GO:0065003	macromolecular complex assembly	75	368	2827	179936	7.54972e-59	6.30541e-58	12.97
15	4	GO:0022607	cellular component assembly	75	368	3333	179936	8.86695e-54	7.2709e-53	11
15	8	GO:0034470	ncRNA processing	54	368	1268	179936	6.40622e-53	5.15929e-52	20.82
15	4	GO:0022613	ribonucleoprotein complex biogenesis	37	368	323	179936	1.70971e-52	1.35277e-51	56.01
15	4	GO:0043933	macromolecular complex subunit organization	78	368	4579	179936	2.94751e-47	2.29194e-46	8.33
25	6	GO:0009941	chloroplast envelope	29	73	916	179936	3.09666e-47	9.806e-45	78.04
46	6	GO:0034660	ncRNA metabolic process	37	90	2116	179936	4.07995e-47	1.39943e-44	34.96
25	5	GO:0009526	plastid envelope	29	73	933	179936	5.30054e-47	9.806e-45	76.61
15	2	GO:0071840	cellular component organization or biogenesis	115	368	11761	179936	1.43896e-46	1.09995e-45	4.78
15	6	GO:0034660	ncRNA metabolic process	58	368	2116	179936	4.05718e-46	3.04965e-45	13.4
25	3	GO:0031975	envelope	29	73	1016	179936	6.38047e-46	5.90194e-44	70.36
25	4	GO:0031967	organelle envelope	29	73	1016	179936	6.38047e-46	5.90194e-44	70.36
15	8	GO:0000028	ribosomal small subunit assembly	32	368	272	179936	6.52119e-46	4.8214e-45	57.52
15	6	GO:0019843	rRNA binding	48	368	1225	179936	2.3052e-45	1.67685e-44	19.16
46	8	GO:0016072	rRNA metabolic process	27	90	795	179936	8.98499e-42	1.54093e-39	67.9
46	8	GO:0034470	ncRNA processing	29	90	1268	179936	6.24961e-40	7.14538e-38	45.73
15	3	GO:0044085	cellular component biogenesis	37	368	788	179936	5.74654e-38	4.11379e-37	22.96
25	4	GO:0044444	cytoplasmic part	65	73	37103	179936	5.6334e-36	4.16871e-34	4.32
46	8	GO:0006364	rRNA processing	24	90	789	179936	6.0304e-36	5.17107e-34	60.81
15	6	GO:0006396	RNA processing	54	368	2732	179936	9.44699e-36	6.65718e-35	9.66
25	5	GO:0044434	chloroplast part	34	73	4227	179936	1.08999e-35	6.72162e-34	19.83
25	4	GO:0044435	plastid part	34	73	4294	179936	1.8377e-35	9.71354e-34	19.52
46	6	GO:0016070	RNA metabolic process	47	90	10080	179936	1.14259e-34	7.83817e-33	9.32
20	3	GO:0006457	protein folding	17	28	908	179936	1.56623e-32	3.57101e-30	120.32
46	4	GO:0044428	nuclear part	32	90	3652	179936	4.6098e-31	2.63527e-29	17.52
24	5	GO:0016192	vesicle-mediated transport	19	37	1415	179936	1.42659e-30	3.35249e-28	65.3
15	6	GO:0006414	translational elongation	26	368	403	179936	1.44987e-30	1.00599e-29	31.55
46	6	GO:0006396	RNA processing	29	90	2732	179936	2.129e-30	1.04321e-28	21.22
15	2	GO:0003824	catalytic activity	32	368	61084	179936	8.45967e-30	5.78077e-29	0.26
15	9	GO:0000470	maturation of LSU-rRNA	19	368	145	179936	1.10538e-28	7.44066e-28	64.07
15	4	GO:0003676	nucleic acid binding	163	368	34116	179936	1.2772e-28	8.47085e-28	2.34
25	5	GO:0009657	plastid organization	18	73	646	179936	3.54664e-28	1.64032e-26	68.68
20	4	GO:0044432	endoplasmic reticulum part	16	28	1220	179936	5.09939e-28	5.4429e-26	84.28
15	7	GO:0070180	large ribosomal subunit rRNA binding	16	368	76	179936	6.53016e-28	4.26827e-27	102.94
20	4	GO:0051082	unfolded protein binding	13	28	391	179936	7.16171e-28	5.4429e-26	213.66
46	5	GO:0003723	RNA binding	32	90	5143	179936	1.70507e-26	7.3105e-25	12.44
15	6	GO:0044822	poly(A) RNA binding	23	368	399	179936	4.69068e-26	3.02214e-25	28.19
46	5	GO:0090304	nucleic acid metabolic process	48	90	16940	179936	7.72077e-26	2.94247e-24	5.67
15	5	GO:0030684	preribosome	22	368	352	179936	9.47878e-26	6.02103e-25	30.56
25	3	GO:0044424	intracellular part	65	73	54507	179936	1.49414e-25	6.14256e-24	2.94
15	5	GO:0042274	ribosomal small subunit biogenesis	12	368	32	179936	9.72825e-25	6.09367e-24	183.36
29	3	GO:0030312	external encapsulating structure	23	96	1947	179936	2.18164e-24	1.75741e-22	22.14
29	4	GO:0005618	cell wall	23	96	1947	179936	2.18164e-24	1.75741e-22	22.14
29	2	GO:0005576	extracellular region	26	96	2968	179936	2.71764e-24	1.75741e-22	16.42
20	5	GO:0005783	endoplasmic reticulum	14	28	1088	179936	2.98027e-24	1.6567e-22	82.69
46	4	GO:0006139	nucleobase-containing compound metabolic process	49	90	19433	179936	3.10643e-24	1.0655e-22	5.04
25	6	GO:0019288	isopentenyl diphosphate biosynthetic process, methylerythritol 4-phosphate pathway	14	73	364	179936	4.95874e-24	1.83473e-22	94.8
20	3	GO:0031502	dolichyl-phosphate-mannose-protein mannosyltransferase complex	6	28	6	179936	7.99286e-24	1.6567e-22	6426.29
20	6	GO:1900101	regulation of endoplasmic reticulum unfolded protein response	6	28	6	179936	7.99286e-24	1.6567e-22	6426.29
20	6	GO:0006056	mannoprotein metabolic process	6	28	6	179936	7.99286e-24	1.6567e-22	6426.29
20	6	GO:0044845	chain elongation of O-linked mannose residue	6	28	6	179936	7.99286e-24	1.6567e-22	6426.29
20	7	GO:0031506	cell wall glycoprotein biosynthetic process	6	28	6	179936	7.99286e-24	1.6567e-22	6426.29
20	7	GO:0006057	mannoprotein biosynthetic process	6	28	6	179936	7.99286e-24	1.6567e-22	6426.29
20	8	GO:0000032	cell wall mannoprotein biosynthetic process	6	28	6	179936	7.99286e-24	1.6567e-22	6426.29
25	6	GO:0009240	isopentenyl diphosphate biosynthetic process	14	73	388	179936	1.22259e-23	3.76967e-22	88.94
25	6	GO:0046490	isopentenyl diphosphate metabolic process	14	73	388	179936	1.22259e-23	3.76967e-22	88.94
46	4	GO:0046483	heterocycle metabolic process	49	90	20514	179936	3.3752e-23	1.05245e-21	4.78
25	3	GO:0044446	intracellular organelle part	40	73	16207	179936	4.47142e-23	1.27264e-21	6.08
25	2	GO:0044422	organelle part	40	73	16250	179936	4.93031e-23	1.30301e-21	6.07
46	5	GO:0044452	nucleolar part	14	90	343	179936	5.0775e-23	1.45132e-21	81.6
25	6	GO:0009658	chloroplast organization	15	73	599	179936	6.9828e-23	1.72242e-21	61.72
46	3	GO:1990904	ribonucleoprotein complex	29	90	5125	179936	8.59409e-23	2.10555e-21	11.31
46	4	GO:0030529	intracellular ribonucleoprotein complex	29	90	5125	179936	8.59409e-23	2.10555e-21	11.31
46	4	GO:0034641	cellular nitrogen compound metabolic process	52	90	24485	179936	1.33445e-22	3.05144e-21	4.25
46	4	GO:0006725	cellular aromatic compound metabolic process	49	90	21265	179936	1.63055e-22	3.4955e-21	4.61
25	5	GO:0019682	glyceraldehyde-3-phosphate metabolic process	14	73	471	179936	1.87594e-22	4.3381e-21	73.27
46	3	GO:0044424	intracellular part	72	90	54507	179936	2.82624e-22	5.70235e-21	2.64
46	4	GO:1901360	organic cyclic compound metabolic process	49	90	21569	179936	3.03005e-22	5.77393e-21	4.54
25	2	GO:0044464	cell part	65	73	61971	179936	3.89996e-22	8.48816e-21	2.59
46	3	GO:0006807	nitrogen compound metabolic process	53	90	26317	179936	4.48185e-22	8.09092e-21	4.03
15	5	GO:0042254	ribosome biogenesis	17	368	213	179936	5.12206e-22	3.16445e-21	39.02
15	6	GO:0008135	translation factor activity, RNA binding	26	368	909	179936	1.39268e-21	8.4878e-21	13.99
20	5	GO:0080134	regulation of response to stress	11	28	502	179936	1.46921e-21	2.7915e-20	140.82
46	6	GO:0009451	RNA modification	17	90	986	179936	2.03202e-21	3.48491e-20	34.47
15	3	GO:0016043	cellular component organization	78	368	11313	179936	2.64054e-21	1.58784e-20	3.37
29	4	GO:0071555	cell wall organization	20	96	1710	179936	3.53161e-21	1.71283e-19	21.92
20	5	GO:0034976	response to endoplasmic reticulum stress	9	28	186	179936	7.52052e-21	1.31898e-19	310.95
29	4	GO:0045229	external encapsulating structure organization	20	96	1781	179936	7.77616e-21	3.01715e-19	21.05
27	6	GO:0009834	plant-type secondary cell wall biogenesis	8	44	61	179936	1.89737e-20	4.43986e-18	536.32
46	8	GO:0000469	cleavage involved in rRNA processing	10	90	109	179936	2.39062e-20	3.90468e-19	183.42
25	4	GO:0006081	cellular aldehyde metabolic process	14	73	676	179936	2.94262e-20	6.04871e-19	51.05
20	7	GO:0004169	dolichyl-phosphate-mannose-protein mannosyltransferase activity	6	28	15	179936	3.99665e-20	6.50884e-19	2570.51
24	4	GO:0044431	Golgi apparatus part	13	37	1088	179936	4.19134e-20	4.92482e-18	58.11
46	5	GO:0005732	small nucleolar ribonucleoprotein complex	10	90	117	179936	4.98532e-20	7.77257e-19	170.88
15	6	GO:0030686	90S preribosome	11	368	50	179936	7.83664e-20	4.65043e-19	107.57
29	3	GO:0071554	cell wall organization or biogenesis	20	96	2025	179936	9.30286e-20	3.00793e-18	18.51
24	4	GO:0030117	membrane coat	9	37	183	179936	1.15755e-19	9.06748e-18	239.17
20	4	GO:0031501	mannosyltransferase complex	6	28	18	179936	1.48193e-19	2.25253e-18	2142.1
46	4	GO:0022613	ribonucleoprotein complex biogenesis	12	90	323	179936	2.20224e-19	3.28421e-18	74.28
15	10	GO:0000462	maturation of SSU-rRNA from tricistronic rRNA transcript (SSU-rRNA, 5.8S rRNA, LSU-rRNA)	15	368	198	179936	3.06667e-19	1.79619e-18	37.04
46	5	GO:0005730	nucleolus	14	90	650	179936	3.93726e-19	5.627e-18	43.06
20	6	GO:0009101	glycoprotein biosynthetic process	6	28	22	179936	5.95372e-19	8.48405e-18	1752.62
46	5	GO:0030684	preribosome	12	90	352	179936	6.21416e-19	8.52583e-18	68.16
25	8	GO:0006090	pyruvate metabolic process	14	73	844	179936	6.42177e-19	1.25056e-17	40.89
46	6	GO:0030515	snoRNA binding	9	90	89	179936	7.97755e-19	1.05242e-17	202.18
46	3	GO:0044446	intracellular organelle part	40	90	16207	179936	8.95098e-19	1.13711e-17	4.93
46	2	GO:0044422	organelle part	40	90	16250	179936	9.82703e-19	1.17687e-17	4.92
46	2	GO:0044464	cell part	72	90	61971	179936	9.95021e-19	1.17687e-17	2.32
20	6	GO:0035268	protein mannosylation	6	28	24	179936	1.07378e-18	1.44013e-17	1606.57
25	4	GO:0044249	cellular biosynthetic process	37	73	17946	179936	1.95923e-18	3.62458e-17	5.08
15	9	GO:0030490	maturation of SSU-rRNA	15	368	226	179936	2.26908e-18	1.31199e-17	32.45
24	5	GO:0030120	vesicle coat	8	37	131	179936	2.40805e-18	1.41473e-16	296.99
15	7	GO:0003729	mRNA binding	17	368	354	179936	2.89988e-18	1.6555e-17	23.48
25	6	GO:0008654	phospholipid biosynthetic process	14	73	944	179936	3.02093e-18	5.32259e-17	36.56
20	4	GO:0048583	regulation of response to stimulus	11	28	1059	179936	5.46337e-18	6.79698e-17	66.75
20	6	GO:0009627	systemic acquired resistance	7	28	87	179936	5.66415e-18	6.79698e-17	517.06
20	4	GO:0044444	cytoplasmic part	27	28	37103	179936	6.81609e-18	7.77034e-17	4.68
24	4	GO:0046907	intracellular transport	14	37	2208	179936	7.90997e-18	3.71769e-16	30.84
25	4	GO:0009579	thylakoid	12	73	557	179936	1.0654e-17	1.79181e-16	53.1
25	5	GO:0051188	cofactor biosynthetic process	14	73	1051	179936	1.32738e-17	2.13534e-16	32.83
249	2	GO:0001071	nucleic acid binding transcription factor activity	12	18	3167	179936	1.45753e-17	4.66408e-16	37.88
249	3	GO:0003700	transcription factor activity, sequence-specific DNA binding	12	18	3167	179936	1.45753e-17	4.66408e-16	37.88
27	7	GO:0016760	cellulose synthase (UDP-forming) activity	8	44	141	179936	2.01062e-17	1.56828e-15	232.03
27	7	GO:0016759	cellulose synthase activity	8	44	141	179936	2.01062e-17	1.56828e-15	232.03
33	5	GO:0090487	secondary metabolite catabolic process	6	7	231	179936	2.93227e-17	4.54503e-16	667.67
33	5	GO:0009407	toxin catabolic process	6	7	231	179936	2.93227e-17	4.54503e-16	667.67
24	4	GO:0044433	cytoplasmic vesicle part	9	37	340	179936	3.2783e-17	1.284e-15	128.73
24	4	GO:0051649	establishment of localization in cell	14	37	2477	179936	3.84602e-17	1.29116e-15	27.49
27	8	GO:0045492	xylan biosynthetic process	8	44	154	179936	4.1331e-17	2.41786e-15	212.44
25	6	GO:0031325	positive regulation of cellular metabolic process	14	73	1150	179936	4.57482e-17	7.05285e-16	30.01
15	5	GO:0048872	homeostasis of number of cells	6	368	6	179936	7.02463e-17	3.91125e-16	488.96
15	6	GO:0061484	hematopoietic stem cell homeostasis	6	368	6	179936	7.02463e-17	3.91125e-16	488.96
20	6	GO:0009100	glycoprotein metabolic process	6	28	46	179936	7.45544e-17	8.09448e-16	838.21
27	8	GO:0070592	cell wall polysaccharide biosynthetic process	8	44	166	179936	7.61975e-17	3.56604e-15	197.08
25	5	GO:0009893	positive regulation of metabolic process	14	73	1195	179936	7.74552e-17	1.14425e-15	28.88
25	6	GO:0046501	protoporphyrinogen IX metabolic process	7	73	47	179936	8.34996e-17	1.14425e-15	367.11
25	8	GO:0006782	protoporphyrinogen IX biosynthetic process	7	73	47	179936	8.34996e-17	1.14425e-15	367.11
24	3	GO:0051641	cellular localization	14	37	2623	179936	8.44225e-17	2.47991e-15	25.96
25	5	GO:0009536	plastid	30	73	12048	179936	9.09183e-17	1.20142e-15	6.14
46	4	GO:0031429	box H/ACA snoRNP complex	6	90	16	179936	1.05357e-16	1.16573e-15	749.73
46	5	GO:0072588	box H/ACA RNP complex	6	90	16	179936	1.05357e-16	1.16573e-15	749.73
27	6	GO:0044038	cell wall macromolecule biosynthetic process	8	44	175	179936	1.17103e-16	3.91457e-15	186.95
27	6	GO:0070589	cellular component macromolecule biosynthetic process	8	44	175	179936	1.17103e-16	3.91457e-15	186.95
33	4	GO:0009404	toxin metabolic process	6	7	304	179936	1.547e-16	1.59857e-15	507.34
27	5	GO:0009832	plant-type cell wall biogenesis	8	44	183	179936	1.68414e-16	4.92611e-15	178.77
15	7	GO:0003746	translation elongation factor activity	16	368	375	179936	1.83647e-16	1.01006e-15	20.86
46	3	GO:0019013	viral nucleocapsid	10	90	270	179936	2.51827e-16	2.69928e-15	74.05
25	6	GO:0006644	phospholipid metabolic process	14	73	1309	179936	2.69606e-16	3.4398e-15	26.36
46	2	GO:0032991	macromolecular complex	35	90	14122	179936	2.92665e-16	3.04195e-15	4.96
25	3	GO:0009058	biosynthetic process	37	73	21080	179936	3.84993e-16	4.74825e-15	4.33
24	5	GO:0015031	protein transport	13	37	2292	179936	6.02765e-16	1.57389e-14	27.58
24	4	GO:0045184	establishment of protein localization	13	37	2329	179936	7.3924e-16	1.73721e-14	27.15
24	4	GO:0008104	protein localization	13	37	2369	179936	9.18332e-16	1.96189e-14	26.69
25	4	GO:1901576	organic substance biosynthetic process	35	73	19146	179936	1.13041e-15	1.3492e-14	4.51
46	4	GO:0044260	cellular macromolecule metabolic process	53	90	36442	179936	1.20981e-15	1.22049e-14	2.91
46	2	GO:0044423	virion part	10	90	317	179936	1.26117e-15	1.23594e-14	63.07
24	3	GO:0033036	macromolecule localization	13	37	2438	179936	1.32357e-15	2.59198e-14	25.93
33	5	GO:0004364	glutathione transferase activity	6	7	449	179936	1.63086e-15	1.26392e-14	343.5
24	6	GO:0006886	intracellular protein transport	12	37	1861	179936	2.11154e-15	3.81702e-14	31.36
27	4	GO:0044711	single-organism biosynthetic process	20	44	8603	179936	2.20402e-15	5.73045e-14	9.51
27	8	GO:0030244	cellulose biosynthetic process	8	44	257	179936	2.63092e-15	6.15635e-14	127.3
15	6	GO:0051029	rRNA transport	7	368	17	179936	2.70068e-15	1.45001e-14	201.34
15	7	GO:0006407	rRNA export from nucleus	7	368	17	179936	2.70068e-15	1.45001e-14	201.34
25	4	GO:0015995	chlorophyll biosynthetic process	9	73	268	179936	2.81442e-15	3.25417e-14	82.78
33	5	GO:0006749	glutathione metabolic process	6	7	509	179936	3.47413e-15	2.15396e-14	303.01
46	8	GO:0016073	snRNA metabolic process	7	90	64	179936	3.74373e-15	3.56694e-14	218.67
25	5	GO:0048522	positive regulation of cellular process	14	73	1631	179936	5.38124e-15	6.03351e-14	21.16
27	8	GO:0045491	xylan metabolic process	8	44	283	179936	5.71945e-15	1.21668e-13	115.6
25	3	GO:0043229	intracellular organelle	47	73	39248	179936	6.8579e-15	7.46301e-14	2.95
25	2	GO:0043226	organelle	47	73	39285	179936	7.12126e-15	7.52819e-14	2.95
24	5	GO:0030130	clathrin coat of trans-Golgi network vesicle	5	37	22	179936	7.28486e-15	1.00702e-13	1105.26
24	5	GO:0030132	clathrin coat of coated pit	5	37	22	179936	7.28486e-15	1.00702e-13	1105.26
24	5	GO:0030118	clathrin coat	5	37	22	179936	7.28486e-15	1.00702e-13	1105.26
24	6	GO:0030125	clathrin vesicle coat	5	37	22	179936	7.28486e-15	1.00702e-13	1105.26
20	5	GO:0097502	mannosylation	6	28	98	179936	8.33268e-15	8.63569e-14	393.45
46	3	GO:0044085	cellular component biogenesis	12	90	788	179936	9.18459e-15	8.51436e-14	30.45
20	6	GO:0000030	mannosyltransferase activity	6	28	100	179936	9.43449e-15	9.35245e-14	385.58
20	5	GO:0009814	defense response, incompatible interaction	7	28	250	179936	1.06069e-14	1.00765e-13	179.94
249	6	GO:0006351	transcription, DNA-templated	12	18	5553	179936	1.15203e-14	2.13333e-13	21.6
249	8	GO:0097659	nucleic acid-templated transcription	12	18	5622	179936	1.33333e-14	2.13333e-13	21.34
256	7	GO:0019344	cysteine biosynthetic process	5	6	219	179936	1.529e-14	1.08119e-12	684.69
33	4	GO:0006575	cellular modified amino acid metabolic process	6	7	661	179936	1.67647e-14	8.66174e-14	233.33
46	2	GO:0009987	cellular process	67	90	62378	179936	1.68782e-14	1.52348e-13	2.15
25	8	GO:0045893	positive regulation of transcription, DNA-templated	11	73	755	179936	1.85585e-14	1.83311e-13	35.91
25	9	GO:1903508	positive regulation of nucleic acid-templated transcription	11	73	755	179936	1.85585e-14	1.83311e-13	35.91
25	8	GO:1902680	positive regulation of RNA biosynthetic process	11	73	756	179936	1.88266e-14	1.83311e-13	35.86
215	8	GO:0005992	trehalose biosynthetic process	4	4	69	179936	1.97933e-14	2.82658e-13	2607.77
412	6	GO:0050521	alpha-glucan, water dikinase activity	3	3	6	179936	2.05984e-14	1.58608e-12	29989.3
256	6	GO:0006534	cysteine metabolic process	5	6	236	179936	2.22926e-14	1.08119e-12	635.37
25	6	GO:0015994	chlorophyll metabolic process	9	73	339	179936	2.3472e-14	2.18486e-13	65.44
215	6	GO:0005991	trehalose metabolic process	4	4	72	179936	2.35548e-14	2.82658e-13	2499.11
25	7	GO:0051254	positive regulation of RNA metabolic process	11	73	772	179936	2.36201e-14	2.18486e-13	35.12
25	4	GO:0048518	positive regulation of biological process	14	73	1854	179936	3.04195e-14	2.74517e-13	18.61
25	7	GO:0045935	positive regulation of nucleobase-containing compound metabolic process	11	73	795	179936	3.24542e-14	2.85906e-13	34.11
27	8	GO:0030243	cellulose metabolic process	8	44	352	179936	3.30087e-14	6.4367e-13	92.94
15	6	GO:0030687	preribosome, large subunit precursor	10	368	107	179936	3.33714e-14	1.77065e-13	45.7
249	6	GO:0032774	RNA biosynthetic process	12	18	6083	179936	3.38611e-14	4.33422e-13	19.72
25	6	GO:0006779	porphyrin-containing compound biosynthetic process	9	73	355	179936	3.55381e-14	3.05793e-13	62.49
46	4	GO:0043170	macromolecule metabolic process	55	90	42495	179936	3.72139e-14	3.27292e-13	2.59
33	4	GO:0016765	transferase activity, transferring alkyl or aryl (other than methyl) groups	6	7	771	179936	4.23348e-14	1.87483e-13	200.04
46	3	GO:0043228	non-membrane-bounded organelle	20	90	4348	179936	4.45599e-14	3.68155e-13	9.2
46	4	GO:0043232	intracellular non-membrane-bounded organelle	20	90	4348	179936	4.45599e-14	3.68155e-13	9.2
46	8	GO:0006399	tRNA metabolic process	13	90	1191	179936	4.50802e-14	3.68155e-13	21.82
15	11	GO:0000461	endonucleolytic cleavage to generate mature 3'-end of SSU-rRNA from (SSU-rRNA, 5.8S rRNA, LSU-rRNA)	7	368	24	179936	4.7475e-14	2.48968e-13	142.61
25	4	GO:0051186	cofactor metabolic process	14	73	1922	179936	4.94102e-14	4.15495e-13	17.95
25	4	GO:0009368	endopeptidase Clp complex	5	73	17	179936	5.8912e-14	4.73857e-13	724.96
25	5	GO:0009840	chloroplastic endopeptidase Clp complex	5	73	17	179936	5.8912e-14	4.73857e-13	724.96
29	6	GO:0016762	xyloglucan:xyloglucosyl transferase activity	8	96	169	179936	6.32875e-14	1.75397e-12	88.73
27	4	GO:0042546	cell wall biogenesis	8	44	389	179936	7.35113e-14	1.3232e-12	84.1
256	7	GO:0009070	serine family amino acid biosynthetic process	5	6	308	179936	8.52235e-14	2.75556e-12	486.84
25	7	GO:0010557	positive regulation of macromolecule biosynthetic process	11	73	872	179936	8.81049e-14	6.87591e-13	31.09
25	7	GO:0010628	positive regulation of gene expression	11	73	873	179936	8.9201e-14	6.87591e-13	31.06
25	6	GO:0090407	organophosphate biosynthetic process	15	73	2504	179936	9.31168e-14	7.03127e-13	14.77
25	7	GO:0031328	positive regulation of cellular biosynthetic process	11	73	885	179936	1.0335e-13	7.64793e-13	30.64
333	2	GO:0044464	cell part	28	28	61971	179936	1.08702e-13	1.16311e-11	2.9
25	6	GO:0009891	positive regulation of biosynthetic process	11	73	898	179936	1.20943e-13	8.62311e-13	30.19
25	6	GO:0033014	tetrapyrrole biosynthetic process	9	73	407	179936	1.2119e-13	8.62311e-13	54.51
25	6	GO:0051173	positive regulation of nitrogen compound metabolic process	11	73	902	179936	1.26877e-13	8.85744e-13	30.06
215	6	GO:0046351	disaccharide biosynthetic process	4	4	111	179936	1.37122e-13	1.09698e-12	1621.05
15	10	GO:0000463	maturation of LSU-rRNA from tricistronic rRNA transcript (SSU-rRNA, 5.8S rRNA, LSU-rRNA)	9	368	82	179936	1.45824e-13	7.55937e-13	53.67
20	3	GO:0044424	intracellular part	27	28	54507	179936	1.95552e-13	1.78343e-12	3.18
256	6	GO:0000097	sulfur amino acid biosynthetic process	5	6	364	179936	1.97419e-13	4.78741e-12	411.94
15	5	GO:0060263	regulation of respiratory burst	5	368	6	179936	2.08566e-13	1.05689e-12	407.46
15	6	GO:0060267	positive regulation of respiratory burst	5	368	6	179936	2.08566e-13	1.05689e-12	407.46
46	5	GO:0042254	ribosome biogenesis	8	90	213	179936	2.40826e-13	1.87187e-12	75.09
25	6	GO:0006778	porphyrin-containing compound metabolic process	9	73	441	179936	2.48504e-13	1.70271e-12	50.3
46	7	GO:1902593	single-organism nuclear import	9	90	355	179936	2.51037e-13	1.87187e-12	50.69
46	7	GO:0006606	protein import into nucleus	9	90	355	179936	2.51037e-13	1.87187e-12	50.69
46	7	GO:0034504	protein localization to nucleus	9	90	355	179936	2.51037e-13	1.87187e-12	50.69
14	4	GO:1900673	olefin metabolic process	4	5	88	179936	2.66851e-13	1.02293e-12	1635.78
14	4	GO:0043449	cellular alkene metabolic process	4	5	88	179936	2.66851e-13	1.02293e-12	1635.78
14	5	GO:0009692	ethylene metabolic process	4	5	88	179936	2.66851e-13	1.02293e-12	1635.78
14	5	GO:0043450	alkene biosynthetic process	4	5	88	179936	2.66851e-13	1.02293e-12	1635.78
14	5	GO:1900674	olefin biosynthetic process	4	5	88	179936	2.66851e-13	1.02293e-12	1635.78
14	6	GO:0009693	ethylene biosynthetic process	4	5	88	179936	2.66851e-13	1.02293e-12	1635.78
215	6	GO:0009312	oligosaccharide biosynthetic process	4	4	131	179936	2.6826e-13	1.60956e-12	1373.56
256	6	GO:0009069	serine family amino acid metabolic process	5	6	388	179936	2.72105e-13	5.27883e-12	386.46
46	8	GO:0051170	nuclear import	9	90	359	179936	2.77541e-13	2.02546e-12	50.12
20	6	GO:0044038	cell wall macromolecule biosynthetic process	6	28	175	179936	2.87265e-13	2.42579e-12	220.33
20	6	GO:0070589	cellular component macromolecule biosynthetic process	6	28	175	179936	2.87265e-13	2.42579e-12	220.33
20	4	GO:0045087	innate immune response	7	28	404	179936	3.10415e-13	2.52767e-12	111.35
27	6	GO:0046271	phenylpropanoid catabolic process	6	44	110	179936	3.14788e-13	4.86597e-12	223.06
27	6	GO:0046274	lignin catabolic process	6	44	110	179936	3.14788e-13	4.86597e-12	223.06
46	6	GO:0090501	RNA phosphodiester bond hydrolysis	10	90	553	179936	3.18197e-13	2.27378e-12	36.15
46	4	GO:0003676	nucleic acid binding	48	90	34116	179936	3.31671e-13	2.32169e-12	2.81
27	6	GO:0052716	hydroquinone:oxygen oxidoreductase activity	6	44	111	179936	3.32716e-13	4.86597e-12	221.05
20	3	GO:0006955	immune response	7	28	415	179936	3.74737e-13	2.94621e-12	108.4
412	5	GO:0016781	phosphotransferase activity, paired acceptors	3	3	14	179936	3.74892e-13	1.44333e-11	12852.6
256	5	GO:0000096	sulfur amino acid metabolic process	5	6	420	179936	4.05153e-13	6.54997e-12	357.02
27	7	GO:0051274	beta-glucan biosynthetic process	8	44	490	179936	4.64551e-13	6.39441e-12	66.77
20	5	GO:0002684	positive regulation of immune system process	5	28	64	179936	4.73764e-13	3.37557e-12	502.05
20	6	GO:0050778	positive regulation of immune response	5	28	64	179936	4.73764e-13	3.37557e-12	502.05
20	7	GO:0045089	positive regulation of innate immune response	5	28	64	179936	4.73764e-13	3.37557e-12	502.05
25	5	GO:0033013	tetrapyrrole metabolic process	9	73	490	179936	6.3668e-13	4.28312e-12	45.27
20	5	GO:0005788	endoplasmic reticulum lumen	5	28	68	179936	6.47448e-13	4.46081e-12	472.52
20	5	GO:0080135	regulation of cellular response to stress	6	28	201	179936	6.65209e-13	4.46081e-12	191.83
25	4	GO:0006996	organelle organization	18	73	4823	179936	6.66052e-13	4.4007e-12	9.2
24	9	GO:0032012	regulation of ARF protein signal transduction	6	37	150	179936	6.9032e-13	9.01251e-12	194.53
27	7	GO:0010410	hemicellulose metabolic process	8	44	515	179936	6.90567e-13	8.97738e-12	63.53
29	5	GO:0009765	photosynthesis, light harvesting	7	96	124	179936	7.03978e-13	1.70715e-11	105.81
29	8	GO:0010411	xyloglucan metabolic process	8	96	232	179936	8.13365e-13	1.75325e-11	64.63
20	3	GO:0044446	intracellular organelle part	18	28	16207	179936	8.13489e-13	5.2993e-12	7.14
24	4	GO:0005086	ARF guanyl-nucleotide exchange factor activity	6	37	155	179936	8.42574e-13	9.80451e-12	188.25
20	2	GO:0044422	organelle part	18	28	16250	179936	8.51145e-13	5.39058e-12	7.12
25	5	GO:0044271	cellular nitrogen compound biosynthetic process	26	73	12286	179936	8.52601e-13	5.53443e-12	5.22
27	6	GO:0010383	cell wall polysaccharide metabolic process	8	44	529	179936	8.54952e-13	1.05294e-11	61.84
24	7	GO:0051056	regulation of small GTPase mediated signal transduction	6	37	156	179936	8.76147e-13	9.80451e-12	187.04
24	8	GO:0046578	regulation of Ras protein signal transduction	6	37	156	179936	8.76147e-13	9.80451e-12	187.04
249	5	GO:0034654	nucleobase-containing compound biosynthetic process	12	18	8022	179936	8.82992e-13	9.41859e-12	14.95
25	6	GO:0010604	positive regulation of macromolecule metabolic process	11	73	1094	179936	1.00824e-12	6.43188e-12	24.78
15	2	GO:0044699	single-organism process	24	368	35615	179936	1.05432e-12	5.2833e-12	0.33
15	11	GO:0000447	endonucleolytic cleavage in ITS1 to separate SSU-rRNA from 5.8S rRNA and LSU-rRNA from tricistronic rRNA transcript (SSU-rRNA, 5.8S rRNA, LSU-rRNA)	7	368	36	179936	1.12117e-12	5.55657e-12	95.07
20	2	GO:0002376	immune system process	7	28	498	179936	1.34279e-12	8.27446e-12	90.33
46	4	GO:0070727	cellular macromolecule localization	12	90	1213	179936	1.41205e-12	9.68664e-12	19.78
15	6	GO:0016070	RNA metabolic process	58	368	10080	179936	1.43954e-12	7.05685e-12	2.81
412	5	GO:0009631	cold acclimation	3	3	22	179936	1.58608e-12	4.07094e-11	8178.91
24	4	GO:0006810	transport	19	37	13351	179936	1.62179e-12	1.73237e-11	6.92
20	6	GO:0031349	positive regulation of defense response	5	28	82	179936	1.69218e-12	1.01531e-11	391.85
27	7	GO:0009809	lignin biosynthetic process	6	44	147	179936	1.84507e-12	2.15873e-11	166.92
141	5	GO:0030417	nicotianamine metabolic process	6	151	43	179936	1.87711e-12	1.05118e-10	166.27
141	5	GO:0030410	nicotianamine synthase activity	6	151	43	179936	1.87711e-12	1.05118e-10	166.27
141	6	GO:0030418	nicotianamine biosynthetic process	6	151	43	179936	1.87711e-12	1.05118e-10	166.27
141	7	GO:0072351	tricarboxylic acid biosynthetic process	6	151	43	179936	1.87711e-12	1.05118e-10	166.27
27	3	GO:0071554	cell wall organization or biogenesis	11	44	2025	179936	1.94895e-12	2.17168e-11	22.21
27	8	GO:0051273	beta-glucan metabolic process	8	44	592	179936	2.09153e-12	2.22463e-11	55.26
25	5	GO:0031976	plastid thylakoid	7	73	194	179936	2.32935e-12	1.43643e-11	88.94
25	6	GO:0009534	chloroplast thylakoid	7	73	194	179936	2.32935e-12	1.43643e-11	88.94
19	5	GO:0048471	perinuclear region of cytoplasm	3	3	25	179936	2.36882e-12	1.32654e-10	7197.44
24	3	GO:0051234	establishment of localization	19	37	13661	179936	2.43109e-12	2.48394e-11	6.76
25	2	GO:0071840	cellular component organization or biogenesis	25	73	11761	179936	2.4634e-12	1.49419e-11	5.24
25	5	GO:0046148	pigment biosynthetic process	9	73	574	179936	2.60251e-12	1.55311e-11	38.65
256	6	GO:0009535	chloroplast thylakoid membrane	6	6	2140	179936	2.81037e-12	3.23625e-11	84.08
256	5	GO:0055035	plastid thylakoid membrane	6	6	2144	179936	2.84207e-12	3.23625e-11	83.93
24	2	GO:0051179	localization	19	37	13851	179936	3.10046e-12	3.03586e-11	6.67
256	4	GO:0042651	thylakoid membrane	6	6	2197	179936	3.2911e-12	3.23625e-11	81.9
256	3	GO:0034357	photosynthetic membrane	6	6	2202	179936	3.33634e-12	3.23625e-11	81.71
20	5	GO:0075136	response to host	3	28	3	179936	3.37402e-12	1.30386e-11	6426.29
20	5	GO:0052255	modulation by organism of defense response of other organism involved in symbiotic interaction	3	28	3	179936	3.37402e-12	1.30386e-11	6426.29
20	6	GO:0052552	modulation by organism of immune response of other organism involved in symbiotic interaction	3	28	3	179936	3.37402e-12	1.30386e-11	6426.29
20	6	GO:0052510	positive regulation by organism of defense response of other organism involved in symbiotic interaction	3	28	3	179936	3.37402e-12	1.30386e-11	6426.29
20	6	GO:0052031	modulation by symbiont of host defense response	3	28	3	179936	3.37402e-12	1.30386e-11	6426.29
20	6	GO:0052173	response to defenses of other organism involved in symbiotic interaction	3	28	3	179936	3.37402e-12	1.30386e-11	6426.29
20	7	GO:0052509	positive regulation by symbiont of host defense response	3	28	3	179936	3.37402e-12	1.30386e-11	6426.29
20	7	GO:0052553	modulation by symbiont of host immune response	3	28	3	179936	3.37402e-12	1.30386e-11	6426.29
20	7	GO:0052555	positive regulation by organism of immune response of other organism involved in symbiotic interaction	3	28	3	179936	3.37402e-12	1.30386e-11	6426.29
20	7	GO:0052564	response to immune response of other organism involved in symbiotic interaction	3	28	3	179936	3.37402e-12	1.30386e-11	6426.29
20	7	GO:0052200	response to host defenses	3	28	3	179936	3.37402e-12	1.30386e-11	6426.29
20	7	GO:0052306	modulation by organism of innate immune response in other organism involved in symbiotic interaction	3	28	3	179936	3.37402e-12	1.30386e-11	6426.29
20	8	GO:0052257	pathogen-associated molecular pattern dependent induction by organism of innate immune response of other organism involved in symbiotic interaction	3	28	3	179936	3.37402e-12	1.30386e-11	6426.29
20	8	GO:0052305	positive regulation by organism of innate immune response in other organism involved in symbiotic interaction	3	28	3	179936	3.37402e-12	1.30386e-11	6426.29
20	8	GO:0052308	pathogen-associated molecular pattern dependent modulation by organism of innate immune response in other organism involved in symbiotic interaction	3	28	3	179936	3.37402e-12	1.30386e-11	6426.29
20	8	GO:0052166	positive regulation by symbiont of host innate immune response	3	28	3	179936	3.37402e-12	1.30386e-11	6426.29
20	8	GO:0052167	modulation by symbiont of host innate immune response	3	28	3	179936	3.37402e-12	1.30386e-11	6426.29
20	8	GO:0052572	response to host immune response	3	28	3	179936	3.37402e-12	1.30386e-11	6426.29
20	8	GO:0052556	positive regulation by symbiont of host immune response	3	28	3	179936	3.37402e-12	1.30386e-11	6426.29
20	9	GO:0052169	pathogen-associated molecular pattern dependent modulation by symbiont of host innate immune response	3	28	3	179936	3.37402e-12	1.30386e-11	6426.29
20	10	GO:0052033	pathogen-associated molecular pattern dependent induction by symbiont of host innate immune response	3	28	3	179936	3.37402e-12	1.30386e-11	6426.29
249	5	GO:0018130	heterocycle biosynthetic process	12	18	9005	179936	3.42799e-12	3.13416e-11	13.32
25	6	GO:0034660	ncRNA metabolic process	13	73	2116	179936	3.55846e-12	2.08989e-11	15.14
29	3	GO:0048046	apoplast	11	96	924	179936	3.66254e-12	7.10533e-11	22.31
24	3	GO:0044446	intracellular organelle part	20	37	16207	179936	4.25033e-12	3.99531e-11	6
256	5	GO:0044272	sulfur compound biosynthetic process	5	6	672	179936	4.28164e-12	3.77563e-11	223.13
24	2	GO:0044422	organelle part	20	37	16250	179936	4.46293e-12	4.0338e-11	5.99
25	5	GO:0008610	lipid biosynthetic process	14	73	2725	179936	5.18556e-12	2.9979e-11	12.66
33	4	GO:0006790	sulfur compound metabolic process	6	7	1743	179936	5.6867e-12	2.2036e-11	88.49
20	2	GO:0044464	cell part	27	28	61971	179936	5.90495e-12	2.24388e-11	2.8
323	6	GO:0004066	asparagine synthase (glutamine-hydrolyzing) activity	3	3	34	179936	6.16305e-12	1.66402e-10	5292.24
323	8	GO:0006529	asparagine biosynthetic process	3	3	34	179936	6.16305e-12	1.66402e-10	5292.24
333	3	GO:0044424	intracellular part	26	28	54507	179936	6.1805e-12	3.30657e-10	3.07
249	5	GO:0019438	aromatic compound biosynthetic process	12	18	9514	179936	6.52575e-12	5.2206e-11	12.61
25	4	GO:0042440	pigment metabolic process	9	73	651	179936	7.94233e-12	4.52102e-11	34.08
20	6	GO:0005509	calcium ion binding	9	28	1887	179936	8.69242e-12	3.24897e-11	30.65
323	6	GO:0006528	asparagine metabolic process	3	3	39	179936	9.41246e-12	1.69424e-10	4613.74
24	3	GO:0005085	guanyl-nucleotide exchange factor activity	6	37	232	179936	9.67912e-12	8.42442e-11	125.77
15	3	GO:0016740	transferase activity	14	368	26640	179936	9.80554e-12	4.75516e-11	0.26
15	3	GO:0044710	single-organism metabolic process	11	368	24007	179936	1.04867e-11	5.03137e-11	0.22
24	5	GO:0071702	organic substance transport	13	37	4982	179936	1.05799e-11	8.87959e-11	12.69
15	5	GO:0042273	ribosomal large subunit biogenesis	8	368	84	179936	1.07983e-11	5.12637e-11	46.57
256	4	GO:0044436	thylakoid part	6	6	2678	179936	1.08083e-11	8.7367e-11	67.19
27	6	GO:0044036	cell wall macromolecule metabolic process	8	44	729	179936	1.08893e-11	1.10787e-10	44.88
249	5	GO:1901362	organic cyclic compound biosynthetic process	12	18	9974	179936	1.1334e-11	6.31323e-11	12.03
27	4	GO:0016722	oxidoreductase activity, oxidizing metal ions	6	44	199	179936	1.15605e-11	1.12715e-10	123.3
249	7	GO:0006355	regulation of transcription, DNA-templated	12	18	9994	179936	1.16024e-11	6.31323e-11	12
46	2	GO:0071840	cellular component organization or biogenesis	27	90	11761	179936	1.16729e-11	7.85058e-11	4.59
21	6	GO:0009306	protein secretion	3	4	27	179936	1.20489e-11	2.75948e-10	4998.22
46	8	GO:0031120	snRNA pseudouridine synthesis	4	90	10	179936	1.22574e-11	7.93264e-11	799.72
46	8	GO:0040031	snRNA modification	4	90	10	179936	1.22574e-11	7.93264e-11	799.72
249	7	GO:2001141	regulation of RNA biosynthetic process	12	18	10077	179936	1.27792e-11	6.31323e-11	11.9
249	8	GO:1903506	regulation of nucleic acid-templated transcription	12	18	10077	179936	1.27792e-11	6.31323e-11	11.9
249	6	GO:0016070	RNA metabolic process	12	18	10080	179936	1.28237e-11	6.31323e-11	11.9
350	8	GO:0003983	UTP:glucose-1-phosphate uridylyltransferase activity	3	5	21	179936	1.36959e-11	2.60525e-10	5141.03
24	6	GO:1902531	regulation of intracellular signal transduction	6	37	246	179936	1.37798e-11	1.11664e-10	118.61
249	6	GO:0051252	regulation of RNA metabolic process	12	18	10147	179936	1.38553e-11	6.33386e-11	11.82
46	3	GO:0044238	primary metabolic process	57	90	51965	179936	1.44229e-11	9.16119e-11	2.19
21	4	GO:0031228	intrinsic component of Golgi membrane	3	4	29	179936	1.50517e-11	2.75948e-10	4653.52
21	5	GO:0030173	integral component of Golgi membrane	3	4	29	179936	1.50517e-11	2.75948e-10	4653.52
46	6	GO:0032040	small-subunit processome	7	90	205	179936	1.54962e-11	9.66399e-11	68.27
256	6	GO:1901607	alpha-amino acid biosynthetic process	5	6	874	179936	1.5974e-11	1.19191e-10	171.56
46	8	GO:0001522	pseudouridine synthesis	6	90	102	179936	1.71166e-11	1.04839e-10	117.61
25	4	GO:0044711	single-organism biosynthetic process	21	73	8603	179936	1.76089e-11	9.87167e-11	6.02
249	6	GO:0019219	regulation of nucleobase-containing compound metabolic process	12	18	10392	179936	1.8305e-11	7.81013e-11	11.54
25	3	GO:0043228	non-membrane-bounded organelle	16	73	4348	179936	1.88292e-11	1.02453e-10	9.07
25	4	GO:0043232	intracellular non-membrane-bounded organelle	16	73	4348	179936	1.88292e-11	1.02453e-10	9.07
27	3	GO:0044085	cellular component biogenesis	8	44	788	179936	2.01409e-11	1.88519e-10	41.52
46	6	GO:0017038	protein import	9	90	583	179936	2.07016e-11	1.24573e-10	30.86
350	7	GO:0051748	UTP-monosaccharide-1-phosphate uridylyltransferase activity	3	5	24	179936	2.0842e-11	2.60525e-10	4498.4
25	4	GO:1901135	carbohydrate derivative metabolic process	15	73	3698	179936	2.27111e-11	1.21784e-10	10
33	4	GO:0019748	secondary metabolic process	6	7	2213	179936	2.3811e-11	7.91691e-11	69.69
33	4	GO:0044712	single-organism catabolic process	6	7	2239	179936	2.55384e-11	7.91691e-11	68.88
29	3	GO:0031409	pigment binding	6	96	103	179936	2.69767e-11	4.36123e-10	109.18
29	6	GO:0009768	photosynthesis, light harvesting in photosystem I	6	96	103	179936	2.69767e-11	4.36123e-10	109.18
215	4	GO:0005984	disaccharide metabolic process	4	4	414	179936	2.76205e-11	1.32578e-10	434.63
25	4	GO:0019637	organophosphate metabolic process	15	73	3752	179936	2.77755e-11	1.45726e-10	9.85
249	7	GO:2000112	regulation of cellular macromolecule biosynthetic process	12	18	10772	179936	2.78273e-11	1.02518e-10	11.14
25	5	GO:1901566	organonitrogen compound biosynthetic process	19	73	6928	179936	2.79637e-11	1.45726e-10	6.76
249	6	GO:0010556	regulation of macromolecule biosynthetic process	12	18	10855	179936	3.04314e-11	1.02518e-10	11.05
249	6	GO:0031326	regulation of cellular biosynthetic process	12	18	10890	179936	3.15945e-11	1.02518e-10	11.02
249	5	GO:0034645	cellular macromolecule biosynthetic process	12	18	10893	179936	3.16961e-11	1.02518e-10	11.01
249	5	GO:0009889	regulation of biosynthetic process	12	18	10903	179936	3.20368e-11	1.02518e-10	11
27	6	GO:0009808	lignin metabolic process	6	44	237	179936	3.31663e-11	2.98497e-10	103.53
20	6	GO:0005459	UDP-galactose transmembrane transporter activity	3	28	5	179936	3.37332e-11	1.20175e-10	3855.77
20	8	GO:0015785	UDP-galactose transport	3	28	5	179936	3.37332e-11	1.20175e-10	3855.77
20	8	GO:0072334	UDP-galactose transmembrane transport	3	28	5	179936	3.37332e-11	1.20175e-10	3855.77
27	4	GO:0071669	plant-type cell wall organization or biogenesis	8	44	847	179936	3.56001e-11	3.08534e-10	38.63
249	6	GO:0010468	regulation of gene expression	12	18	11015	179936	3.60873e-11	1.05649e-10	10.89
249	5	GO:0051171	regulation of nitrogen compound metabolic process	12	18	11021	179936	3.63169e-11	1.05649e-10	10.88
79	6	GO:0032958	inositol phosphate biosynthetic process	3	3	64	179936	4.29107e-11	1.11568e-09	2811.5
79	6	GO:0033517	myo-inositol hexakisphosphate metabolic process	3	3	64	179936	4.29107e-11	1.11568e-09	2811.5
79	8	GO:0010264	myo-inositol hexakisphosphate biosynthetic process	3	3	64	179936	4.29107e-11	1.11568e-09	2811.5
256	5	GO:0008652	cellular amino acid biosynthetic process	5	6	1067	179936	4.337e-11	3.00492e-10	140.53
46	6	GO:0051169	nuclear transport	9	90	637	179936	4.51886e-11	2.61067e-10	28.25
46	7	GO:0006913	nucleocytoplasmic transport	9	90	637	179936	4.51886e-11	2.61067e-10	28.25
46	3	GO:0044237	cellular metabolic process	57	90	52905	179936	4.56677e-11	2.61067e-10	2.15
29	6	GO:0010287	plastoglobule	7	96	224	179936	4.57408e-11	6.82593e-10	58.57
412	8	GO:0005983	starch catabolic process	3	3	66	179936	4.71292e-11	9.07238e-10	2726.3
29	4	GO:0042546	cell wall biogenesis	8	96	389	179936	4.98723e-11	6.91088e-10	38.55
25	4	GO:0044255	cellular lipid metabolic process	14	73	3243	179936	5.077e-11	2.60902e-10	10.64
215	6	GO:0009311	oligosaccharide metabolic process	4	4	485	179936	5.21343e-11	2.08537e-10	371
27	8	GO:0009250	glucan biosynthetic process	8	44	890	179936	5.25862e-11	4.3947e-10	36.76
19	8	GO:0006607	NLS-bearing protein import into nucleus	3	3	69	179936	5.39617e-11	1.51093e-09	2607.77
27	5	GO:0016682	oxidoreductase activity, acting on diphenols and related substances as donors, oxygen as acceptor	6	44	260	179936	5.79038e-11	4.67224e-10	94.37
46	5	GO:0034399	nuclear periphery	5	90	50	179936	5.82042e-11	3.27279e-10	199.93
25	3	GO:0016043	cellular component organization	23	73	11313	179936	5.85247e-11	2.96632e-10	5.01
20	7	GO:0009644	response to high light intensity	5	28	167	179936	6.26243e-11	2.19667e-10	192.4
249	5	GO:0009059	macromolecule biosynthetic process	12	18	11551	179936	6.27344e-11	1.74565e-10	10.39
25	5	GO:0004418	hydroxymethylbilane synthase activity	3	73	3	179936	6.4057e-11	3.16015e-10	2464.88
25	8	GO:0018160	peptidyl-pyrromethane cofactor linkage	3	73	3	179936	6.4057e-11	3.16015e-10	2464.88
24	3	GO:0098796	membrane protein complex	11	37	3429	179936	6.42105e-11	5.02983e-10	15.6
27	6	GO:0009699	phenylpropanoid biosynthetic process	7	44	531	179936	6.53279e-11	5.09558e-10	53.91
15	8	GO:0043628	ncRNA 3'-end processing	8	368	105	179936	6.65321e-11	3.12562e-10	37.25
79	7	GO:0046173	polyol biosynthetic process	3	3	74	179936	6.67637e-11	1.30189e-09	2431.57
249	5	GO:0005634	nucleus	12	18	11693	179936	7.23099e-11	1.92826e-10	10.26
15	9	GO:0031125	rRNA 3'-end processing	7	368	64	179936	7.94334e-11	3.65556e-10	53.48
15	10	GO:0000479	endonucleolytic cleavage of tricistronic rRNA transcript (SSU-rRNA, 5.8S rRNA, LSU-rRNA)	7	368	64	179936	7.94334e-11	3.65556e-10	53.48
350	6	GO:0006011	UDP-glucose metabolic process	3	5	38	179936	8.68589e-11	7.23824e-10	2841.09
19	6	GO:0008139	nuclear localization sequence binding	3	3	81	179936	8.78729e-11	1.6403e-09	2221.43
25	7	GO:0032787	monocarboxylic acid metabolic process	14	73	3399	179936	9.35038e-11	4.55216e-10	10.15
20	6	GO:0042542	response to hydrogen peroxide	5	28	186	179936	1.07783e-10	3.7234e-10	172.75
256	5	GO:1901605	alpha-amino acid metabolic process	5	6	1283	179936	1.09081e-10	7.05394e-10	116.87
27	3	GO:0044710	single-organism metabolic process	24	44	24007	179936	1.14894e-10	8.67265e-10	4.09
249	5	GO:0080090	regulation of primary metabolic process	12	18	12181	179936	1.16264e-10	2.97636e-10	9.85
46	7	GO:0034513	box H/ACA snoRNA binding	3	90	3	179936	1.20995e-10	6.69377e-10	1999.29
249	5	GO:0031323	regulation of cellular metabolic process	12	18	12266	179936	1.26035e-10	3.04451e-10	9.78
249	5	GO:0044271	cellular nitrogen compound biosynthetic process	12	18	12286	179936	1.2844e-10	3.04451e-10	9.76
46	3	GO:1901363	heterocyclic compound binding	60	90	59989	179936	1.33423e-10	7.16497e-10	2
29	3	GO:0019953	sexual reproduction	6	96	134	179936	1.33639e-10	1.7284e-09	83.93
46	3	GO:0097159	organic cyclic compound binding	60	90	59993	179936	1.3369e-10	7.16497e-10	2
46	9	GO:0000470	maturation of LSU-rRNA	6	90	145	179936	1.45243e-10	7.66434e-10	82.73
20	5	GO:0098542	defense response to other organism	7	28	977	179936	1.46017e-10	4.96895e-10	46.04
350	6	GO:0070569	uridylyltransferase activity	3	5	45	179936	1.46095e-10	9.13092e-10	2399.15
249	5	GO:0060255	regulation of macromolecule metabolic process	12	18	12424	179936	1.46209e-10	3.34192e-10	9.66
20	4	GO:0006486	protein glycosylation	6	28	499	179936	1.57912e-10	5.21796e-10	77.27
20	6	GO:0043413	macromolecule glycosylation	6	28	499	179936	1.57912e-10	5.21796e-10	77.27
29	3	GO:0044703	multi-organism reproductive process	6	96	139	179936	1.66824e-10	2.02274e-09	80.91
256	5	GO:0044434	chloroplast part	6	6	4227	179936	1.67486e-10	1.01539e-09	42.57
25	7	GO:0042793	transcription from plastid promoter	6	73	186	179936	1.80767e-10	8.68619e-10	79.51
24	7	GO:0043547	positive regulation of GTPase activity	6	37	378	179936	1.8175e-10	1.37778e-09	77.19
256	4	GO:0044435	plastid part	6	6	4294	179936	1.8407e-10	1.05028e-09	41.9
249	4	GO:0019222	regulation of metabolic process	12	18	12681	179936	1.85379e-10	4.09113e-10	9.46
20	7	GO:0090481	pyrimidine nucleotide-sugar transmembrane transport	3	28	8	179936	1.88847e-10	6.15101e-10	2409.86
105	8	GO:0009209	pyrimidine ribonucleoside triphosphate biosynthetic process	5	121	47	179936	1.89681e-10	1.26612e-08	158.2
105	8	GO:0046036	CTP metabolic process	5	121	47	179936	1.89681e-10	1.26612e-08	158.2
105	8	GO:0009208	pyrimidine ribonucleoside triphosphate metabolic process	5	121	47	179936	1.89681e-10	1.26612e-08	158.2
105	9	GO:0006241	CTP biosynthetic process	5	121	47	179936	1.89681e-10	1.26612e-08	158.2
46	3	GO:0071704	organic substance metabolic process	57	90	54705	179936	1.90225e-10	9.88592e-10	2.08
249	5	GO:0003677	DNA binding	12	18	12745	179936	1.96515e-10	4.19232e-10	9.41
79	4	GO:0043647	inositol phosphate metabolic process	3	3	106	179936	1.98693e-10	2.47936e-09	1697.51
25	3	GO:1990904	ribonucleoprotein complex	16	73	5125	179936	2.07253e-10	9.7068e-10	7.7
25	4	GO:0030529	intracellular ribonucleoprotein complex	16	73	5125	179936	2.07253e-10	9.7068e-10	7.7
27	6	GO:0033692	cellular polysaccharide biosynthetic process	8	44	1067	179936	2.18593e-10	1.59846e-09	30.66
24	6	GO:0043087	regulation of GTPase activity	6	37	392	179936	2.25925e-10	1.65913e-09	74.44
24	6	GO:0051345	positive regulation of hydrolase activity	6	37	396	179936	2.40066e-10	1.70956e-09	73.68
27	4	GO:0009698	phenylpropanoid metabolic process	7	44	643	179936	2.4613e-10	1.74529e-09	44.52
79	6	GO:0016144	S-glycoside biosynthetic process	3	3	115	179936	2.54293e-10	2.47936e-09	1564.66
79	7	GO:0019758	glycosinolate biosynthetic process	3	3	115	179936	2.54293e-10	2.47936e-09	1564.66
79	8	GO:0019761	glucosinolate biosynthetic process	3	3	115	179936	2.54293e-10	2.47936e-09	1564.66
333	3	GO:0043229	intracellular organelle	22	28	39248	179936	2.61127e-10	7.12092e-09	3.6
105	8	GO:0009148	pyrimidine nucleoside triphosphate biosynthetic process	5	121	50	179936	2.61576e-10	1.39681e-08	148.71
333	2	GO:0043226	organelle	22	28	39285	179936	2.66203e-10	7.12092e-09	3.6
373	7	GO:0009685	gibberellin metabolic process	3	3	117	179936	2.67914e-10	1.44673e-08	1537.91
27	6	GO:0010395	rhamnogalacturonan I metabolic process	3	44	6	179936	2.72666e-10	1.82297e-09	2044.73
27	8	GO:0010400	rhamnogalacturonan I side chain metabolic process	3	44	6	179936	2.72666e-10	1.82297e-09	2044.73
19	5	GO:0005048	signal sequence binding	3	3	118	179936	2.74903e-10	3.32189e-09	1524.88
25	4	GO:0034641	cellular nitrogen compound metabolic process	32	73	24485	179936	2.95565e-10	1.36699e-09	3.22
19	5	GO:0005654	nucleoplasm	3	3	121	179936	2.96597e-10	3.32189e-09	1487.07
15	8	GO:0000478	endonucleolytic cleavage involved in rRNA processing	7	368	77	179936	3.00563e-10	1.36923e-09	44.45
37	5	GO:0042578	phosphoric ester hydrolase activity	7	17	1947	179936	3.03971e-10	1.51985e-08	38.05
27	4	GO:0016679	oxidoreductase activity, acting on diphenols and related substances as donors	6	44	343	179936	3.0496e-10	1.98224e-09	71.54
46	3	GO:0033036	macromolecule localization	13	90	2438	179936	3.13875e-10	1.60685e-09	10.66
27	5	GO:0044550	secondary metabolite biosynthetic process	9	44	1713	179936	3.30653e-10	2.09116e-09	21.49
20	4	GO:0023051	regulation of signaling	6	28	574	179936	3.64403e-10	1.15394e-09	67.17
20	5	GO:0009966	regulation of signal transduction	6	28	574	179936	3.64403e-10	1.15394e-09	67.17
20	5	GO:0010646	regulation of cell communication	6	28	581	179936	3.91729e-10	1.22348e-09	66.36
323	7	GO:0006541	glutamine metabolic process	3	3	133	179936	3.94775e-10	5.32947e-09	1352.9
15	8	GO:0003924	GTPase activity	14	368	709	179936	3.98223e-10	1.79598e-09	9.65
25	5	GO:0009668	plastid membrane organization	7	73	407	179936	4.12199e-10	1.85993e-09	42.39
25	6	GO:0010027	thylakoid membrane organization	7	73	407	179936	4.12199e-10	1.85993e-09	42.39
20	5	GO:0051707	response to other organism	7	28	1136	179936	4.14025e-10	1.27564e-09	39.6
15	7	GO:0008097	5S rRNA binding	7	368	81	179936	4.31558e-10	1.92706e-09	42.26
27	6	GO:0000271	polysaccharide biosynthetic process	8	44	1166	179936	4.37735e-10	2.69552e-09	28.06
29	7	GO:0010410	hemicellulose metabolic process	8	96	515	179936	4.53594e-10	5.17631e-09	29.12
20	4	GO:0043207	response to external biotic stimulus	7	28	1166	179936	4.95609e-10	1.50665e-09	38.58
256	4	GO:0006790	sulfur compound metabolic process	5	6	1743	179936	5.04741e-10	2.71999e-09	86.03
27	4	GO:0034637	cellular carbohydrate biosynthetic process	8	44	1188	179936	5.06574e-10	3.03945e-09	27.54
46	8	GO:0031118	rRNA pseudouridine synthesis	4	90	23	179936	5.14292e-10	2.59415e-09	347.7
20	5	GO:0048584	positive regulation of response to stimulus	5	28	254	179936	5.15638e-10	1.54691e-09	126.5
15	4	GO:0031369	translation initiation factor binding	6	368	45	179936	5.34936e-10	2.36526e-09	65.19
79	6	GO:0019751	polyol metabolic process	3	3	148	179936	5.45237e-10	4.72538e-09	1215.78
15	7	GO:0070181	small ribosomal subunit rRNA binding	7	368	84	179936	5.5919e-10	2.44505e-09	40.75
29	6	GO:0010383	cell wall polysaccharide metabolic process	8	96	529	179936	5.59555e-10	6.03076e-09	28.35
15	6	GO:0030554	adenyl nucleotide binding	10	368	20949	179936	5.63825e-10	2.44505e-09	0.23
24	4	GO:0098797	plasma membrane protein complex	5	37	195	179936	6.0161e-10	4.15819e-09	124.7
79	6	GO:0046165	alcohol biosynthetic process	3	3	155	179936	6.26898e-10	4.8898e-09	1160.88
27	4	GO:1901576	organic substance biosynthetic process	21	44	19146	179936	6.30896e-10	3.69074e-09	4.49
141	6	GO:0009309	amine biosynthetic process	7	151	208	179936	6.67372e-10	2.49152e-08	40.1
141	7	GO:0042401	cellular biogenic amine biosynthetic process	7	151	208	179936	6.67372e-10	2.49152e-08	40.1
20	6	GO:0045088	regulation of innate immune response	5	28	268	179936	6.74693e-10	1.99779e-09	119.89
20	4	GO:0070085	glycosylation	6	28	641	179936	7.03716e-10	2.05702e-09	60.15
46	6	GO:1902582	single-organism intracellular transport	9	90	873	179936	7.11258e-10	3.53567e-09	20.61
20	5	GO:0050776	regulation of immune response	5	28	271	179936	7.13381e-10	2.05887e-09	118.57
20	6	GO:0009642	response to light intensity	5	28	272	179936	7.26662e-10	2.07099e-09	118.13
20	5	GO:0000302	response to reactive oxygen species	5	28	273	179936	7.4014e-10	2.08336e-09	117.7
46	3	GO:0051641	cellular localization	13	90	2623	179936	7.55966e-10	3.70423e-09	9.91
19	4	GO:0042277	peptide binding	3	3	166	179936	7.71061e-10	7.19657e-09	1083.95
323	5	GO:0016884	carbon-nitrogen ligase activity, with glutamine as amido-N-donor	3	3	167	179936	7.85166e-10	8.47979e-09	1077.46
27	6	GO:0006073	cellular glucan metabolic process	8	44	1257	179936	7.87065e-10	4.49203e-09	26.03
46	4	GO:1902580	single-organism cellular localization	9	90	885	179936	8.00792e-10	3.86861e-09	20.33
15	3	GO:1901363	heterocyclic compound binding	180	368	59989	179936	8.03576e-10	3.42312e-09	1.47
15	3	GO:0097159	organic cyclic compound binding	180	368	59993	179936	8.04548e-10	3.42312e-09	1.47
15	7	GO:0032559	adenyl ribonucleotide binding	10	368	20939	179936	8.40287e-10	3.54177e-09	0.23
25	4	GO:0009793	embryo development ending in seed dormancy	8	73	743	179936	8.64025e-10	3.85168e-09	26.54
333	3	GO:0043227	membrane-bounded organelle	21	28	36854	179936	8.9171e-10	1.90826e-08	3.66
20	4	GO:0002682	regulation of immune system process	5	28	284	179936	9.02e-10	2.508e-09	113.14
79	4	GO:0016143	S-glycoside metabolic process	3	3	175	179936	9.04246e-10	5.42547e-09	1028.21
79	6	GO:0019757	glycosinolate metabolic process	3	3	175	179936	9.04246e-10	5.42547e-09	1028.21
79	7	GO:0019760	glucosinolate metabolic process	3	3	175	179936	9.04246e-10	5.42547e-09	1028.21
15	8	GO:0001731	formation of translation preinitiation complex	7	368	91	179936	9.87081e-10	4.12198e-09	37.61
27	6	GO:0044042	glucan metabolic process	8	44	1299	179936	1.01686e-09	5.66535e-09	25.19
287	5	GO:0009718	anthocyanin-containing compound biosynthetic process	5	183	44	179936	1.083e-09	2.50174e-07	111.73
20	3	GO:0009607	response to biotic stimulus	7	28	1310	179936	1.1056e-09	3.03707e-09	34.34
20	4	GO:0033554	cellular response to stress	9	28	3300	179936	1.17066e-09	3.17752e-09	17.53
33	5	GO:0006518	peptide metabolic process	6	7	4245	179936	1.17841e-09	3.32098e-09	36.33
25	5	GO:0005840	ribosome	12	73	2749	179936	1.22794e-09	5.4088e-09	10.76
15	3	GO:0043167	ion binding	45	368	45085	179936	1.23203e-09	5.09768e-09	0.49
79	5	GO:0031976	plastid thylakoid	3	3	194	179936	1.23399e-09	6.41677e-09	927.51
79	6	GO:0009534	chloroplast thylakoid	3	3	194	179936	1.23399e-09	6.41677e-09	927.51
46	7	GO:0006418	tRNA aminoacylation for protein translation	8	90	628	179936	1.26956e-09	6.04803e-09	25.47
19	3	GO:0033218	amide binding	3	3	196	179936	1.27276e-09	1.01821e-08	918.04
412	6	GO:0044247	cellular polysaccharide catabolic process	3	3	199	179936	1.33241e-09	2.05191e-08	904.2
46	5	GO:0072594	establishment of protein localization to organelle	9	90	943	179936	1.3884e-09	6.52356e-09	19.08
105	6	GO:0004550	nucleoside diphosphate kinase activity	4	121	22	179936	1.40956e-09	4.18171e-08	270.38
105	8	GO:0046051	UTP metabolic process	4	121	22	179936	1.40956e-09	4.18171e-08	270.38
105	9	GO:0006228	UTP biosynthetic process	4	121	22	179936	1.40956e-09	4.18171e-08	270.38
105	9	GO:0006183	GTP biosynthetic process	4	121	22	179936	1.40956e-09	4.18171e-08	270.38
46	5	GO:0001510	RNA methylation	7	90	392	179936	1.41172e-09	6.54353e-09	35.7
20	6	GO:0044036	cell wall macromolecule metabolic process	6	28	729	179936	1.51299e-09	4.05837e-09	52.89
25	8	GO:0006399	tRNA metabolic process	9	73	1191	179936	1.57283e-09	6.84642e-09	18.63
25	5	GO:0009790	embryo development	8	73	804	179936	1.59735e-09	6.87232e-09	24.53
373	8	GO:0016101	diterpenoid metabolic process	3	3	212	179936	1.61247e-09	4.35366e-08	848.75
15	5	GO:0043412	macromolecule modification	6	368	16973	179936	1.69508e-09	6.94984e-09	0.17
46	5	GO:0043038	amino acid activation	8	90	653	179936	1.7204e-09	7.76444e-09	24.49
46	6	GO:0043039	tRNA aminoacylation	8	90	653	179936	1.7204e-09	7.76444e-09	24.49
412	7	GO:0009251	glucan catabolic process	3	3	217	179936	1.72984e-09	2.21996e-08	829.2
20	3	GO:0051716	cellular response to stimulus	9	28	3464	179936	1.7839e-09	4.7294e-09	16.7
33	5	GO:0043603	cellular amide metabolic process	6	7	4558	179936	1.80352e-09	4.65909e-09	33.84
46	6	GO:0004812	aminoacyl-tRNA ligase activity	8	90	660	179936	1.86914e-09	8.32619e-09	24.23
25	3	GO:0006807	nitrogen compound metabolic process	32	73	26317	179936	1.87055e-09	7.9552e-09	3
20	6	GO:0072531	pyrimidine-containing compound transmembrane transport	3	28	16	179936	1.8869e-09	4.94497e-09	1204.93
215	4	GO:0034637	cellular carbohydrate biosynthetic process	4	4	1188	179936	1.89066e-09	6.48225e-09	151.46
18	5	GO:0031163	metallo-sulfur cluster assembly	3	3	225	179936	1.92925e-09	2.79741e-08	799.72
18	5	GO:0016226	iron-sulfur cluster assembly	3	3	225	179936	1.92925e-09	2.79741e-08	799.72
46	6	GO:0033365	protein localization to organelle	9	90	986	179936	2.04152e-09	8.97746e-09	18.25
46	4	GO:0016875	ligase activity, forming carbon-oxygen bonds	8	90	672	179936	2.15013e-09	9.2187e-09	23.8
46	5	GO:0016876	ligase activity, forming aminoacyl-tRNA and related compounds	8	90	672	179936	2.15013e-09	9.2187e-09	23.8
20	4	GO:0009408	response to heat	5	28	338	179936	2.1536e-09	5.57979e-09	95.06
24	4	GO:0023051	regulation of signaling	6	37	574	179936	2.19456e-09	1.43256e-08	50.83
24	5	GO:0009966	regulation of signal transduction	6	37	574	179936	2.19456e-09	1.43256e-08	50.83
323	7	GO:0009067	aspartate family amino acid biosynthetic process	3	3	236	179936	2.22766e-09	2.00489e-08	762.44
24	4	GO:0098588	bounding membrane of organelle	8	37	1746	179936	2.32667e-09	1.45849e-08	22.28
256	6	GO:0046394	carboxylic acid biosynthetic process	5	6	2372	179936	2.35255e-09	1.15063e-08	63.22
24	5	GO:0010646	regulation of cell communication	6	37	581	179936	2.35841e-09	1.45849e-08	50.22
256	5	GO:0016053	organic acid biosynthetic process	5	6	2376	179936	2.37243e-09	1.15063e-08	63.11
25	4	GO:0006629	lipid metabolic process	14	73	4394	179936	2.5141e-09	1.05706e-08	7.85
256	4	GO:0006520	cellular amino acid metabolic process	5	6	2404	179936	2.51534e-09	1.16185e-08	62.37
27	6	GO:0044264	cellular polysaccharide metabolic process	8	44	1461	179936	2.53554e-09	1.3798e-08	22.39
33	4	GO:0005737	cytoplasm	6	7	4829	179936	2.54756e-09	5.83946e-09	31.94
412	6	GO:0044275	cellular carbohydrate catabolic process	3	3	247	179936	2.55535e-09	2.81089e-08	728.49
14	4	GO:0051213	dioxygenase activity	4	5	862	179936	2.60528e-09	8.56021e-09	166.99
33	4	GO:0044248	cellular catabolic process	6	7	4857	179936	2.63717e-09	5.83946e-09	31.75
29	7	GO:0018298	protein-chromophore linkage	7	96	403	179936	2.69421e-09	2.75093e-08	32.56
27	6	GO:0035251	UDP-glucosyltransferase activity	8	44	1476	179936	2.74461e-09	1.45963e-08	22.17
21	3	GO:0031300	intrinsic component of organelle membrane	3	4	160	179936	2.75805e-09	2.77426e-08	843.45
21	4	GO:0031301	integral component of organelle membrane	3	4	160	179936	2.75805e-09	2.77426e-08	843.45
20	2	GO:0031974	membrane-enclosed lumen	5	28	356	179936	2.79032e-09	6.99114e-09	90.26
20	3	GO:0043233	organelle lumen	5	28	356	179936	2.79032e-09	6.99114e-09	90.26
20	4	GO:0070013	intracellular organelle lumen	5	28	356	179936	2.79032e-09	6.99114e-09	90.26
25	3	GO:0044767	single-organism developmental process	14	73	4431	179936	2.79538e-09	1.16213e-08	7.79
287	5	GO:0046283	anthocyanin-containing compound metabolic process	5	183	53	179936	2.8406e-09	3.18478e-07	92.76
323	5	GO:0042803	protein homodimerization activity	3	3	257	179936	2.87983e-09	2.22158e-08	700.14
24	4	GO:0009566	fertilization	3	37	14	179936	2.90837e-09	1.70867e-08	1042.1
24	5	GO:0009567	double fertilization forming a zygote and endosperm	3	37	14	179936	2.90837e-09	1.70867e-08	1042.1
21	5	GO:0007030	Golgi organization	3	4	165	179936	3.02646e-09	2.77426e-08	817.89
27	4	GO:0019748	secondary metabolic process	9	44	2213	179936	3.04928e-09	1.574e-08	16.63
27	6	GO:0016051	carbohydrate biosynthetic process	8	44	1499	179936	3.09418e-09	1.574e-08	21.82
27	6	GO:0046527	glucosyltransferase activity	8	44	1510	179936	3.27457e-09	1.63032e-08	21.67
141	5	GO:0044106	cellular amine metabolic process	7	151	262	179936	3.30247e-09	9.24691e-08	31.84
141	6	GO:0006576	cellular biogenic amine metabolic process	7	151	262	179936	3.30247e-09	9.24691e-08	31.84
79	8	GO:0010207	photosystem II assembly	3	3	269	179936	3.30409e-09	1.61074e-08	668.91
15	8	GO:0000469	cleavage involved in rRNA processing	7	368	109	179936	3.5209e-09	1.43056e-08	31.4
256	3	GO:0031409	pigment binding	3	6	103	179936	3.6383e-09	1.53441e-08	873.48
256	6	GO:0009768	photosynthesis, light harvesting in photosystem I	3	6	103	179936	3.6383e-09	1.53441e-08	873.48
27	3	GO:0009058	biosynthetic process	21	44	21080	179936	3.66505e-09	1.78671e-08	4.07
25	2	GO:0044699	single-organism process	37	73	35615	179936	3.74598e-09	1.54001e-08	2.56
323	6	GO:0009066	aspartate family amino acid metabolic process	3	3	285	179936	3.9319e-09	2.53792e-08	631.35
105	8	GO:0046132	pyrimidine ribonucleoside biosynthetic process	5	121	85	179936	3.97417e-09	1.03066e-07	87.47
29	5	GO:0009522	photosystem I	7	96	427	179936	4.0093e-09	3.76379e-08	30.73
29	5	GO:0016168	chlorophyll binding	7	96	428	179936	4.0742e-09	3.76379e-08	30.65
287	6	GO:0045486	naringenin 3-dioxygenase activity	3	183	4	179936	4.13607e-09	3.18478e-07	737.44
323	6	GO:0009064	glutamine family amino acid metabolic process	3	3	292	179936	4.22987e-09	2.53792e-08	616.22
20	3	GO:0009605	response to external stimulus	7	28	1609	179936	4.53486e-09	1.12386e-08	27.96
105	3	GO:0000785	chromatin	6	121	192	179936	4.73528e-09	1.03066e-07	46.47
105	8	GO:0046134	pyrimidine nucleoside biosynthetic process	5	121	88	179936	4.73882e-09	1.03066e-07	84.49
21	4	GO:0009826	unidimensional cell growth	3	4	192	179936	4.78034e-09	3.75598e-08	702.88
215	6	GO:0016051	carbohydrate biosynthetic process	4	4	1499	179936	4.79744e-09	1.43923e-08	120.04
46	6	GO:0090305	nucleic acid phosphodiester bond hydrolysis	10	90	1499	179936	4.89297e-09	2.07196e-08	13.34
79	5	GO:0006066	alcohol metabolic process	3	3	308	179936	4.96665e-09	2.27882e-08	584.21
105	8	GO:0046131	pyrimidine ribonucleoside metabolic process	5	121	89	179936	5.0182e-09	1.03066e-07	83.54
256	5	GO:0044283	small molecule biosynthetic process	5	6	2762	179936	5.02978e-09	2.03287e-08	54.29
46	4	GO:1901564	organonitrogen compound metabolic process	22	90	10272	179936	5.16476e-09	2.16038e-08	4.28
249	5	GO:0090304	nucleic acid metabolic process	12	18	16940	179936	5.20352e-09	1.07428e-08	7.08
19	4	GO:0005643	nuclear pore	3	3	313	179936	5.2133e-09	3.39268e-08	574.88
25	6	GO:1902882	regulation of response to oxidative stress	3	73	9	179936	5.37138e-09	1.96773e-08	821.63
25	6	GO:1901668	regulation of superoxide dismutase activity	3	73	9	179936	5.37138e-09	1.96773e-08	821.63
25	6	GO:1902884	positive regulation of response to oxidative stress	3	73	9	179936	5.37138e-09	1.96773e-08	821.63
25	6	GO:1900409	positive regulation of cellular response to oxidative stress	3	73	9	179936	5.37138e-09	1.96773e-08	821.63
25	7	GO:1901671	positive regulation of superoxide dismutase activity	3	73	9	179936	5.37138e-09	1.96773e-08	821.63
25	7	GO:1901031	regulation of response to reactive oxygen species	3	73	9	179936	5.37138e-09	1.96773e-08	821.63
25	7	GO:1901033	positive regulation of response to reactive oxygen species	3	73	9	179936	5.37138e-09	1.96773e-08	821.63
25	7	GO:2000379	positive regulation of reactive oxygen species metabolic process	3	73	9	179936	5.37138e-09	1.96773e-08	821.63
25	7	GO:1900407	regulation of cellular response to oxidative stress	3	73	9	179936	5.37138e-09	1.96773e-08	821.63
25	8	GO:2000121	regulation of removal of superoxide radicals	3	73	9	179936	5.37138e-09	1.96773e-08	821.63
25	8	GO:1904833	positive regulation of removal of superoxide radicals	3	73	9	179936	5.37138e-09	1.96773e-08	821.63
20	4	GO:0006984	ER-nucleus signaling pathway	3	28	23	179936	5.96296e-09	1.44633e-08	838.21
20	5	GO:0015165	pyrimidine nucleotide-sugar transmembrane transporter activity	3	28	23	179936	5.96296e-09	1.44633e-08	838.21
24	3	GO:0043234	protein complex	12	37	6786	179936	6.28945e-09	3.60493e-08	8.6
256	5	GO:0009765	photosynthesis, light harvesting	3	6	124	179936	6.37841e-09	2.47482e-08	725.55
249	4	GO:0050794	regulation of cellular process	12	18	17297	179936	6.60398e-09	1.3208e-08	6.94
15	3	GO:0044763	single-organism cellular process	14	368	22946	179936	6.68821e-09	2.6932e-08	0.3
29	6	GO:0044036	cell wall macromolecule metabolic process	8	96	729	179936	6.77049e-09	5.97034e-08	20.57
25	3	GO:0044763	single-organism cellular process	29	73	22946	179936	6.81513e-09	2.47216e-08	3.12
105	8	GO:0046039	GTP metabolic process	4	121	32	179936	6.89337e-09	1.24286e-07	185.88
105	6	GO:0006213	pyrimidine nucleoside metabolic process	5	121	95	179936	6.98237e-09	1.24286e-07	78.27
20	6	GO:0031347	regulation of defense response	5	28	429	179936	7.06974e-09	1.69674e-08	74.9
19	4	GO:0008565	protein transporter activity	3	3	348	179936	7.17196e-09	3.39268e-08	517.06
94	6	GO:0008171	O-methyltransferase activity	3	3	350	179936	7.29669e-09	5.83735e-08	514.1
19	7	GO:0034504	protein localization to nucleus	3	3	355	179936	7.61481e-09	3.39268e-08	506.86
19	7	GO:0006606	protein import into nucleus	3	3	355	179936	7.61481e-09	3.39268e-08	506.86
19	7	GO:1902593	single-organism nuclear import	3	3	355	179936	7.61481e-09	3.39268e-08	506.86
333	4	GO:0043231	intracellular membrane-bounded organelle	20	28	36464	179936	7.63124e-09	1.36091e-07	3.52
21	4	GO:0060560	developmental growth involved in morphogenesis	3	4	225	179936	7.70986e-09	5.30053e-08	599.79
19	8	GO:0051170	nuclear import	3	3	359	179936	7.87587e-09	3.39268e-08	501.21
15	5	GO:0071541	eukaryotic translation initiation factor 3 complex, eIF3m	3	368	3	179936	8.48493e-09	3.38646e-08	488.96
350	5	GO:0009225	nucleotide-sugar metabolic process	3	5	173	179936	8.72184e-09	4.36092e-08	624.06
46	5	GO:0034613	cellular protein localization	9	90	1174	179936	9.15192e-09	3.78206e-08	15.33
27	6	GO:0006065	UDP-glucuronate biosynthetic process	3	44	17	179936	9.25323e-09	4.33051e-08	721.67
27	6	GO:0003979	UDP-glucose 6-dehydrogenase activity	3	44	17	179936	9.25323e-09	4.33051e-08	721.67
25	4	GO:0031984	organelle subcompartment	7	73	641	179936	9.3667e-09	3.36474e-08	26.92
323	4	GO:0016879	ligase activity, forming carbon-nitrogen bonds	3	3	384	179936	9.64376e-09	5.20763e-08	468.58
412	8	GO:0005982	starch metabolic process	3	3	388	179936	9.94908e-09	9.57599e-08	463.75
249	4	GO:0044249	cellular biosynthetic process	12	18	17946	179936	1.00536e-08	1.94979e-08	6.68
46	7	GO:0071049	nuclear retention of pre-mRNA with aberrant 3'-ends at the site of transcription	3	90	9	179936	1.01415e-08	4.04481e-08	666.43
46	8	GO:0071034	CUT catabolic process	3	90	9	179936	1.01415e-08	4.04481e-08	666.43
46	8	GO:0071043	CUT metabolic process	3	90	9	179936	1.01415e-08	4.04481e-08	666.43
27	7	GO:0005507	copper ion binding	6	44	620	179936	1.0318e-08	4.73414e-08	39.58
15	5	GO:0036211	protein modification process	6	368	15922	179936	1.0615e-08	4.16293e-08	0.18
15	6	GO:0006464	cellular protein modification process	6	368	15922	179936	1.0615e-08	4.16293e-08	0.18
27	4	GO:0044249	cellular biosynthetic process	19	44	17946	179936	1.11518e-08	5.01833e-08	4.33
46	6	GO:0034622	cellular macromolecular complex assembly	12	90	2692	179936	1.14567e-08	4.51685e-08	8.91
21	3	GO:0048589	developmental growth	3	4	258	179936	1.16424e-08	7.11482e-08	523.07
215	4	GO:0044262	cellular carbohydrate metabolic process	4	4	1882	179936	1.19299e-08	3.1813e-08	95.61
20	4	GO:0031228	intrinsic component of Golgi membrane	3	28	29	179936	1.22953e-08	2.89004e-08	664.79
20	5	GO:0030173	integral component of Golgi membrane	3	28	29	179936	1.22953e-08	2.89004e-08	664.79
29	3	GO:0044085	cellular component biogenesis	8	96	788	179936	1.23348e-08	1.04041e-07	19.03
15	2	GO:0044425	membrane part	40	368	40318	179936	1.32506e-08	5.15175e-08	0.49
412	4	GO:0009409	response to cold	3	3	427	179936	1.32703e-08	1.13534e-07	421.4
15	6	GO:0046914	transition metal ion binding	7	368	16732	179936	1.34304e-08	5.177e-08	0.2
24	4	GO:0044093	positive regulation of molecular function	6	37	784	179936	1.39105e-08	7.60226e-08	37.22
24	5	GO:0043085	positive regulation of catalytic activity	6	37	784	179936	1.39105e-08	7.60226e-08	37.22
25	6	GO:0009570	chloroplast stroma	8	73	1072	179936	1.47673e-08	5.25375e-08	18.39
25	3	GO:0003006	developmental process involved in reproduction	10	73	2108	179936	1.51663e-08	5.30421e-08	11.69
25	5	GO:0009532	plastid stroma	8	73	1076	179936	1.51958e-08	5.30421e-08	18.33
46	4	GO:0044391	ribosomal subunit	11	90	2213	179936	1.62577e-08	6.33682e-08	9.94
249	3	GO:0050789	regulation of biological process	12	18	18739	179936	1.64465e-08	3.09581e-08	6.4
27	3	GO:0044763	single-organism cellular process	21	44	22946	179936	1.68612e-08	7.44439e-08	3.74
15	3	GO:0005515	protein binding	20	368	26836	179936	1.7243e-08	6.59031e-08	0.36
323	4	GO:0042802	identical protein binding	3	3	467	179936	1.73704e-08	8.52727e-08	385.3
33	3	GO:0009056	catabolic process	6	7	6667	179936	1.74996e-08	3.61658e-08	23.13
27	4	GO:0044262	cellular carbohydrate metabolic process	8	44	1882	179936	1.79071e-08	7.69471e-08	17.38
27	6	GO:0046398	UDP-glucuronate metabolic process	3	44	21	179936	1.80859e-08	7.69471e-08	584.21
46	4	GO:0005737	cytoplasm	15	90	4829	179936	1.81318e-08	6.98786e-08	6.21
25	4	GO:1901564	organonitrogen compound metabolic process	19	73	10272	179936	1.85942e-08	6.42977e-08	4.56
46	5	GO:0065003	macromolecular complex assembly	12	90	2827	179936	1.9541e-08	7.44729e-08	8.49
46	3	GO:0043229	intracellular organelle	44	90	39248	179936	1.9841e-08	7.47854e-08	2.24
15	6	GO:0016282	eukaryotic 43S preinitiation complex	6	368	81	179936	2.00327e-08	7.59222e-08	36.22
27	5	GO:0008194	UDP-glycosyltransferase activity	8	44	1910	179936	2.00566e-08	8.38077e-08	17.13
46	2	GO:0043226	organelle	44	90	39285	179936	2.01128e-08	7.49857e-08	2.24
27	8	GO:0052546	cell wall pectin metabolic process	3	44	22	179936	2.09379e-08	8.59557e-08	557.65
249	4	GO:1901576	organic substance biosynthetic process	12	18	19146	179936	2.09933e-08	3.83878e-08	6.27
141	6	GO:0010106	cellular response to iron ion starvation	4	151	34	179936	2.16689e-08	5.39314e-07	140.19
15	8	GO:0031123	RNA 3'-end processing	8	368	221	179936	2.41124e-08	9.06225e-08	17.7
249	4	GO:0006139	nucleobase-containing compound metabolic process	12	18	19433	179936	2.48544e-08	4.41855e-08	6.17
20	5	GO:0044003	modification by symbiont of host morphology or physiology	3	28	37	179936	2.61234e-08	6.01631e-08	521.05
20	8	GO:0015781	pyrimidine nucleotide-sugar transport	3	28	37	179936	2.61234e-08	6.01631e-08	521.05
20	2	GO:0016020	membrane	15	28	19321	179936	2.74191e-08	6.25155e-08	4.99
27	6	GO:0042742	defense response to bacterium	5	44	353	179936	2.88062e-08	1.16218e-07	57.92
25	7	GO:0090322	regulation of superoxide metabolic process	3	73	15	179936	2.90441e-08	9.95028e-08	492.98
24	4	GO:0048868	pollen tube development	3	37	29	179936	2.91336e-08	1.556e-07	503.08
27	5	GO:0005976	polysaccharide metabolic process	8	44	2007	179936	2.93187e-08	1.16281e-07	16.3
79	4	GO:0009579	thylakoid	3	3	557	179936	2.95037e-08	1.27849e-07	323.04
25	5	GO:0005759	mitochondrial matrix	5	73	212	179936	3.04689e-08	1.03426e-07	58.13
20	4	GO:0005338	nucleotide-sugar transmembrane transporter activity	3	28	39	179936	3.07197e-08	6.93476e-08	494.33
15	6	GO:0033290	eukaryotic 48S preinitiation complex	6	368	87	179936	3.08503e-08	1.14988e-07	33.72
105	9	GO:1901070	guanosine-containing compound biosynthetic process	4	121	46	179936	3.10549e-08	5.18229e-07	129.31
46	2	GO:0005488	binding	72	90	92529	179936	3.11353e-08	1.14833e-07	1.56
46	5	GO:0044445	cytosolic part	9	90	1358	179936	3.16225e-08	1.15388e-07	13.25
141	2	GO:0005488	binding	44	151	92529	179936	3.16947e-08	7.0996e-07	0.57
37	6	GO:0009247	glycolipid biosynthetic process	4	17	347	179936	3.17168e-08	5.59604e-07	122.01
24	3	GO:0006457	protein folding	6	37	908	179936	3.30474e-08	1.72581e-07	32.14
19	6	GO:0017038	protein import	3	3	583	179936	3.38393e-08	1.35357e-07	308.64
25	2	GO:0032502	developmental process	14	73	5411	179936	3.39035e-08	1.14039e-07	6.38
46	6	GO:0031428	box C/D snoRNP complex	4	90	63	179936	3.40708e-08	1.23014e-07	126.94
20	4	GO:0051817	modification of morphology or physiology of other organism involved in symbiotic interaction	3	28	41	179936	3.5825e-08	8.00793e-08	470.22
214	2	GO:0003824	catalytic activity	16	129	61084	179936	3.61454e-08	5.27723e-06	0.37
21	3	GO:0016049	cell growth	3	4	376	179936	3.61516e-08	1.82238e-07	358.91
46	8	GO:0043144	snoRNA processing	4	90	64	179936	3.63283e-08	1.27149e-07	124.96
46	8	GO:0016074	snoRNA metabolic process	4	90	64	179936	3.63283e-08	1.27149e-07	124.96
46	9	GO:0031126	snoRNA 3'-end processing	4	90	64	179936	3.63283e-08	1.27149e-07	124.96
25	6	GO:0004252	serine-type endopeptidase activity	7	73	783	179936	3.65356e-08	1.21785e-07	22.04
46	6	GO:0006886	intracellular protein transport	10	90	1861	179936	3.69696e-08	1.28087e-07	10.74
27	2	GO:0005576	extracellular region	9	44	2968	179936	3.7623e-08	1.45258e-07	12.4
27	6	GO:0009617	response to bacterium	5	44	373	179936	3.78663e-08	1.45258e-07	54.82
256	6	GO:0010287	plastoglobule	3	6	224	179936	3.79654e-08	1.4164e-07	401.64
25	5	GO:0031163	metallo-sulfur cluster assembly	5	73	225	179936	4.09744e-08	1.34164e-07	54.78
25	5	GO:0016226	iron-sulfur cluster assembly	5	73	225	179936	4.09744e-08	1.34164e-07	54.78
21	5	GO:0000902	cell morphogenesis	3	4	392	179936	4.09766e-08	1.82238e-07	344.27
15	7	GO:0032561	guanyl ribonucleotide binding	14	368	1028	179936	4.19437e-08	1.53794e-07	6.66
15	8	GO:0005525	GTP binding	14	368	1028	179936	4.19437e-08	1.53794e-07	6.66
21	4	GO:0032940	secretion by cell	3	4	396	179936	4.22464e-08	1.82238e-07	340.79
141	8	GO:0000041	transition metal ion transport	5	151	109	179936	4.23923e-08	8.63262e-07	54.66
15	6	GO:0019001	guanyl nucleotide binding	14	368	1029	179936	4.24445e-08	1.54375e-07	6.65
21	4	GO:0032989	cellular component morphogenesis	3	4	400	179936	4.35421e-08	1.82238e-07	337.38
19	6	GO:0051169	nuclear transport	3	3	637	179936	4.41594e-08	1.54558e-07	282.47
19	7	GO:0006913	nucleocytoplasmic transport	3	3	637	179936	4.41594e-08	1.54558e-07	282.47
20	4	GO:0007275	multicellular organism development	7	28	2250	179936	4.45612e-08	9.86403e-08	19.99
79	4	GO:0031984	organelle subcompartment	3	3	641	179936	4.49979e-08	1.84728e-07	280.71
412	6	GO:0000272	polysaccharide catabolic process	3	3	645	179936	4.58469e-08	3.53021e-07	278.97
249	4	GO:0046483	heterocycle metabolic process	12	18	20514	179936	4.58742e-08	7.935e-08	5.85
15	5	GO:0070993	translation preinitiation complex	6	368	93	179936	4.60886e-08	1.66288e-07	31.55
21	6	GO:0005802	trans-Golgi network	3	4	410	179936	4.68968e-08	1.82238e-07	329.15
37	6	GO:0046467	membrane lipid biosynthetic process	4	17	383	179936	4.70513e-08	5.59604e-07	110.54
373	6	GO:0006721	terpenoid metabolic process	3	3	652	179936	4.73582e-08	8.52447e-07	275.98
24	4	GO:0044444	cytoplasmic part	23	37	37103	179936	4.77247e-08	2.43811e-07	3.01
141	6	GO:0033855	nicotianamine aminotransferase activity	3	151	9	179936	4.84818e-08	9.04994e-07	397.21
21	6	GO:0046903	secretion	3	4	418	179936	4.97012e-08	1.82238e-07	322.85
79	5	GO:0044272	sulfur compound biosynthetic process	3	3	672	179936	5.18585e-08	2.02248e-07	267.76
37	6	GO:0006664	glycolipid metabolic process	4	17	397	179936	5.43036e-08	5.59604e-07	106.64
201	5	GO:0046658	anchored component of plasma membrane	3	3	685	179936	5.49314e-08	3.66444e-07	262.68
37	5	GO:1903509	liposaccharide metabolic process	4	17	400	179936	5.59604e-08	5.59604e-07	105.84
21	5	GO:0098791	Golgi subcompartment	3	4	436	179936	5.64149e-08	1.93926e-07	309.52
141	5	GO:0009308	amine metabolic process	7	151	397	179936	5.66604e-08	9.76302e-07	21.01
15	4	GO:0005852	eukaryotic translation initiation factor 3 complex	6	368	97	179936	5.93392e-08	2.12397e-07	30.24
79	5	GO:1901617	organic hydroxy compound biosynthetic process	3	3	703	179936	5.93832e-08	2.20566e-07	255.95
20	4	GO:0010035	response to inorganic substance	6	28	1362	179936	6.07869e-08	1.33264e-07	28.31
249	3	GO:0009058	biosynthetic process	12	18	21080	179936	6.23755e-08	1.05053e-07	5.69
21	2	GO:0040007	growth	3	4	452	179936	6.28676e-08	1.98551e-07	298.57
25	2	GO:0002376	immune system process	6	73	498	179936	6.34503e-08	2.05935e-07	29.7
27	5	GO:0019439	aromatic compound catabolic process	6	44	846	179936	6.43437e-08	2.42846e-07	29
21	7	GO:0005768	endosome	3	4	457	179936	6.49805e-08	1.98551e-07	295.3
249	4	GO:0006725	cellular aromatic compound metabolic process	12	18	21265	179936	6.88336e-08	1.12958e-07	5.64
49	2	GO:0044464	cell part	17	129	61971	179936	7.0593e-08	4.75476e-06	0.38
20	4	GO:1990234	transferase complex	6	28	1402	179936	7.20352e-08	1.56419e-07	27.5
201	4	GO:0031225	anchored component of membrane	3	3	754	179936	7.32887e-08	3.66444e-07	238.64
49	2	GO:0005488	binding	36	129	92529	179936	7.48781e-08	4.75476e-06	0.54
29	5	GO:0009664	plant-type cell wall organization	7	96	660	179936	7.77551e-08	6.2852e-07	19.88
20	4	GO:1901700	response to oxygen-containing compound	6	28	1424	179936	7.89194e-08	1.69751e-07	27.08
18	3	GO:0051540	metal cluster binding	3	3	774	179936	7.9285e-08	5.74816e-07	232.48
18	4	GO:0051536	iron-sulfur cluster binding	3	3	774	179936	7.9285e-08	5.74816e-07	232.48
249	4	GO:1901360	organic cyclic compound metabolic process	12	18	21569	179936	8.07698e-08	1.29232e-07	5.56
37	4	GO:0006629	lipid metabolic process	7	17	4394	179936	8.08229e-08	6.73524e-07	16.86
24	4	GO:0048583	regulation of response to stimulus	6	37	1059	179936	8.1531e-08	4.07655e-07	27.55
46	4	GO:0006403	RNA localization	3	90	17	179936	8.18601e-08	2.75275e-07	352.82
46	5	GO:0008298	intracellular mRNA localization	3	90	17	179936	8.18601e-08	2.75275e-07	352.82
46	6	GO:0071033	nuclear retention of pre-mRNA at the site of transcription	3	90	17	179936	8.18601e-08	2.75275e-07	352.82
79	4	GO:0044093	positive regulation of molecular function	3	3	784	179936	8.2402e-08	2.7945e-07	229.51
79	5	GO:0043085	positive regulation of catalytic activity	3	3	784	179936	8.2402e-08	2.7945e-07	229.51
27	5	GO:1901361	organic cyclic compound catabolic process	6	44	884	179936	8.32415e-08	3.09182e-07	27.76
20	4	GO:0051701	interaction with host	3	28	54	179936	8.32457e-08	1.77383e-07	357.02
25	2	GO:0009987	cellular process	48	73	62378	179936	8.49754e-08	2.73399e-07	1.9
27	6	GO:0030203	glycosaminoglycan metabolic process	3	44	35	179936	8.87888e-08	3.14797e-07	350.52
27	6	GO:0006023	aminoglycan biosynthetic process	3	44	35	179936	8.87888e-08	3.14797e-07	350.52
27	7	GO:0006024	glycosaminoglycan biosynthetic process	3	44	35	179936	8.87888e-08	3.14797e-07	350.52
25	5	GO:0018130	heterocycle biosynthetic process	17	73	9005	179936	9.12696e-08	2.91118e-07	4.65
373	6	GO:0006720	isoprenoid metabolic process	3	3	826	179936	9.63861e-08	1.30121e-06	217.84
412	4	GO:0009266	response to temperature stimulus	3	3	830	179936	9.77949e-08	6.84564e-07	216.79
20	7	GO:0015780	nucleotide-sugar transport	3	28	57	179936	9.817e-08	2.07248e-07	338.23
21	4	GO:0097708	intracellular vesicle	3	4	526	179936	9.91383e-08	2.7263e-07	256.56
21	5	GO:0031410	cytoplasmic vesicle	3	4	526	179936	9.91383e-08	2.7263e-07	256.56
29	3	GO:0016043	cellular component organization	22	96	11313	179936	1.00967e-07	7.83507e-07	3.64
21	4	GO:0031982	vesicle	3	4	537	179936	1.05496e-07	2.763e-07	251.31
27	3	GO:0048046	apoplast	6	44	924	179936	1.07853e-07	3.76679e-07	26.55
23	4	GO:0051213	dioxygenase activity	3	3	862	179936	1.09562e-07	1.753e-06	208.74
24	3	GO:0031090	organelle membrane	8	37	2885	179936	1.10386e-07	5.40429e-07	13.49
19	6	GO:1902582	single-organism intracellular transport	3	3	873	179936	1.13816e-07	3.68914e-07	206.11
323	6	GO:1901607	alpha-amino acid biosynthetic process	3	3	874	179936	1.14208e-07	5.13935e-07	205.88
46	4	GO:0022607	cellular component assembly	12	90	3333	179936	1.15335e-07	3.84076e-07	7.2
333	4	GO:0035556	intracellular signal transduction	6	28	1520	179936	1.15635e-07	1.76756e-06	25.37
24	5	GO:0051336	regulation of hydrolase activity	6	37	1128	179936	1.17963e-07	5.6574e-07	25.87
25	5	GO:0009059	macromolecule biosynthetic process	19	73	11551	179936	1.1806e-07	3.70202e-07	4.05
25	2	GO:0032991	macromolecular complex	21	73	14122	179936	1.18065e-07	3.70202e-07	3.67
19	4	GO:1902580	single-organism cellular localization	3	3	885	179936	1.18579e-07	3.68914e-07	203.32
24	6	GO:0006888	ER to Golgi vesicle-mediated transport	4	37	213	179936	1.2226e-07	5.7462e-07	91.33
29	2	GO:0051704	multi-organism process	6	96	421	179936	1.22846e-07	9.16617e-07	26.71
249	2	GO:0065007	biological regulation	12	18	22392	179936	1.23057e-07	1.92089e-07	5.36
25	4	GO:0006458	'de novo' protein folding	3	73	24	179936	1.28859e-07	3.94033e-07	308.11
25	5	GO:0051084	'de novo' posttranslational protein folding	3	73	24	179936	1.28859e-07	3.94033e-07	308.11
25	5	GO:0051085	chaperone mediated protein folding requiring cofactor	3	73	24	179936	1.28859e-07	3.94033e-07	308.11
79	6	GO:0009941	chloroplast envelope	3	3	916	179936	1.31497e-07	4.27365e-07	196.44
412	6	GO:0009941	chloroplast envelope	3	3	916	179936	1.31497e-07	8.23091e-07	196.44
105	8	GO:0009147	pyrimidine nucleoside triphosphate metabolic process	5	121	172	179936	1.36793e-07	2.14845e-06	43.23
37	6	GO:0006643	membrane lipid metabolic process	4	17	502	179936	1.38428e-07	9.88769e-07	84.34
79	5	GO:0009526	plastid envelope	3	3	933	179936	1.38963e-07	4.33566e-07	192.86
412	5	GO:0009526	plastid envelope	3	3	933	179936	1.38963e-07	8.23091e-07	192.86
15	5	GO:0005730	nucleolus	11	368	650	179936	1.42138e-07	5.04759e-07	8.27
27	4	GO:0005975	carbohydrate metabolic process	11	44	5948	179936	1.4258e-07	4.85197e-07	7.56
27	6	GO:0050832	defense response to fungus	5	44	488	179936	1.43071e-07	4.85197e-07	41.9
19	5	GO:0072594	establishment of protein localization to organelle	3	3	943	179936	1.43485e-07	4.22902e-07	190.81
25	3	GO:0044707	single-multicellular organism process	11	73	3433	179936	1.44143e-07	4.30406e-07	7.9
25	3	GO:0048856	anatomical structure development	11	73	3433	179936	1.44143e-07	4.30406e-07	7.9
25	3	GO:0071704	organic substance metabolic process	44	73	54705	179936	1.44244e-07	4.30406e-07	1.98
209	6	GO:0008757	S-adenosylmethionine-dependent methyltransferase activity	3	3	945	179936	1.44401e-07	1.0108e-06	190.41
46	2	GO:0008152	metabolic process	59	90	67808	179936	1.47308e-07	4.81032e-07	1.74
15	3	GO:0031224	intrinsic component of membrane	40	368	38617	179936	1.47573e-07	5.16711e-07	0.51
15	8	GO:1902626	assembly of large subunit precursor of preribosome	4	368	23	179936	1.47795e-07	5.16711e-07	85.04
25	4	GO:1905392	plant organ morphogenesis	5	73	292	179936	1.49225e-07	4.41706e-07	42.21
215	4	GO:0044723	single-organism carbohydrate metabolic process	4	4	3569	179936	1.54525e-07	3.7086e-07	50.42
20	4	GO:0006952	defense response	7	28	2707	179936	1.55363e-07	3.2498e-07	16.62
77	6	GO:0071949	FAD binding	3	19	99	179936	1.55535e-07	4.19946e-06	286.98
46	7	GO:0043633	polyadenylation-dependent RNA catabolic process	3	90	21	179936	1.59877e-07	4.81032e-07	285.61
46	8	GO:0043634	polyadenylation-dependent ncRNA catabolic process	3	90	21	179936	1.59877e-07	4.81032e-07	285.61
46	8	GO:0000459	exonucleolytic trimming involved in rRNA processing	3	90	21	179936	1.59877e-07	4.81032e-07	285.61
46	8	GO:0016078	tRNA catabolic process	3	90	21	179936	1.59877e-07	4.81032e-07	285.61
46	8	GO:0071029	nuclear ncRNA surveillance	3	90	21	179936	1.59877e-07	4.81032e-07	285.61
46	9	GO:0071038	nuclear polyadenylation-dependent tRNA catabolic process	3	90	21	179936	1.59877e-07	4.81032e-07	285.61
46	9	GO:0071035	nuclear polyadenylation-dependent rRNA catabolic process	3	90	21	179936	1.59877e-07	4.81032e-07	285.61
46	9	GO:0000467	exonucleolytic trimming to generate mature 3'-end of 5.8S rRNA from tricistronic rRNA transcript (SSU-rRNA, 5.8S rRNA, LSU-rRNA)	3	90	21	179936	1.59877e-07	4.81032e-07	285.61
46	9	GO:0071046	nuclear polyadenylation-dependent ncRNA catabolic process	3	90	21	179936	1.59877e-07	4.81032e-07	285.61
46	10	GO:0043928	exonucleolytic nuclear-transcribed mRNA catabolic process involved in deadenylation-dependent decay	3	90	21	179936	1.59877e-07	4.81032e-07	285.61
25	2	GO:0032501	multicellular organismal process	11	73	3470	179936	1.60308e-07	4.70746e-07	7.81
19	6	GO:0033365	protein localization to organelle	3	3	986	179936	1.64044e-07	4.59324e-07	182.49
24	3	GO:0098805	whole membrane	6	37	1198	179936	1.67676e-07	7.72626e-07	24.36
27	6	GO:0046914	transition metal ion binding	17	44	16732	179936	1.67677e-07	5.60522e-07	4.15
20	3	GO:0050789	regulation of biological process	14	28	18739	179936	1.69462e-07	3.51248e-07	4.8
25	6	GO:0019752	carboxylic acid metabolic process	14	73	6181	179936	1.71999e-07	5.011e-07	5.58
141	9	GO:0006826	iron ion transport	5	151	145	179936	1.76431e-07	2.8229e-06	41.09
25	4	GO:0043231	intracellular membrane-bounded organelle	35	73	36464	179936	1.77094e-07	5.11913e-07	2.37
46	4	GO:0046907	intracellular transport	10	90	2208	179936	1.78205e-07	5.31516e-07	9.05
27	4	GO:0010497	plasmodesmata-mediated intercellular transport	3	44	44	179936	1.79391e-07	5.91231e-07	278.83
79	3	GO:0031975	envelope	3	3	1016	179936	1.79494e-07	5.18539e-07	177.1
79	4	GO:0031967	organelle envelope	3	3	1016	179936	1.79494e-07	5.18539e-07	177.1
412	3	GO:0031975	envelope	3	3	1016	179936	1.79494e-07	9.21404e-07	177.1
412	4	GO:0031967	organelle envelope	3	3	1016	179936	1.79494e-07	9.21404e-07	177.1
21	4	GO:0031984	organelle subcompartment	3	4	641	179936	1.79513e-07	4.48782e-07	210.53
15	8	GO:0006446	regulation of translational initiation	6	368	117	179936	1.81458e-07	6.29519e-07	25.07
249	4	GO:0046983	protein dimerization activity	7	18	4626	179936	1.8328e-07	2.79283e-07	15.13
20	4	GO:0009266	response to temperature stimulus	5	28	830	179936	1.85717e-07	3.81474e-07	38.71
16	7	GO:0032561	guanyl ribonucleotide binding	3	3	1028	179936	1.85936e-07	1.42968e-06	175.04
16	8	GO:0005525	GTP binding	3	3	1028	179936	1.85936e-07	1.42968e-06	175.04
25	6	GO:0051353	positive regulation of oxidoreductase activity	3	73	27	179936	1.86059e-07	5.33659e-07	273.88
16	6	GO:0019001	guanyl nucleotide binding	3	3	1029	179936	1.8648e-07	1.42968e-06	174.86
256	7	GO:0072511	divalent inorganic cation transport	3	6	382	179936	1.88971e-07	6.5465e-07	235.52
256	8	GO:0070838	divalent metal ion transport	3	6	382	179936	1.88971e-07	6.5465e-07	235.52
79	4	GO:1901615	organic hydroxy compound metabolic process	3	3	1037	179936	1.90867e-07	5.25352e-07	173.52
20	4	GO:0031227	intrinsic component of endoplasmic reticulum membrane	3	28	71	179936	1.91481e-07	3.86351e-07	271.53
20	5	GO:0030176	integral component of endoplasmic reticulum membrane	3	28	71	179936	1.91481e-07	3.86351e-07	271.53
79	7	GO:0043623	cellular protein complex assembly	3	3	1045	179936	1.95323e-07	5.25352e-07	172.19
29	2	GO:0071840	cellular component organization or biogenesis	22	96	11761	179936	1.97231e-07	1.41714e-06	3.51
18	5	GO:0051188	cofactor biosynthetic process	3	3	1051	179936	1.9871e-07	1.15252e-06	171.2
20	2	GO:0065007	biological regulation	15	28	22392	179936	1.98916e-07	3.97831e-07	4.3
25	5	GO:0019438	aromatic compound biosynthetic process	17	73	9514	179936	1.99084e-07	5.65571e-07	4.4
25	3	GO:0043227	membrane-bounded organelle	35	73	36854	179936	2.00243e-07	5.65571e-07	2.34
323	5	GO:0008652	cellular amino acid biosynthetic process	3	3	1067	179936	2.07933e-07	8.63723e-07	168.64
412	6	GO:0009570	chloroplast stroma	3	3	1072	179936	2.10873e-07	9.65873e-07	167.85
141	7	GO:0072350	tricarboxylic acid metabolic process	6	151	292	179936	2.11993e-07	3.16576e-06	24.49
412	5	GO:0009532	plastid stroma	3	3	1076	179936	2.13245e-07	9.65873e-07	167.23
214	2	GO:0044464	cell part	18	129	61971	179936	2.13964e-07	1.53773e-05	0.41
79	5	GO:1901659	glycosyl compound biosynthetic process	3	3	1083	179936	2.17438e-07	5.65337e-07	166.15
27	3	GO:0010496	intercellular transport	3	44	47	179936	2.1952e-07	7.03668e-07	261.03
27	6	GO:0050665	hydrogen peroxide biosynthetic process	3	44	47	179936	2.1952e-07	7.03668e-07	261.03
256	7	GO:0018298	protein-chromophore linkage	3	6	403	179936	2.21914e-07	7.42264e-07	223.25
33	4	GO:1901564	organonitrogen compound metabolic process	6	7	10272	179936	2.30115e-07	4.45849e-07	15.01
15	5	GO:0016773	phosphotransferase activity, alcohol group as acceptor	3	368	11203	179936	2.31734e-07	7.97802e-07	0.13
105	8	GO:0009218	pyrimidine ribonucleotide metabolic process	5	121	192	179936	2.36017e-07	3.31665e-06	38.73
105	8	GO:0009220	pyrimidine ribonucleotide biosynthetic process	5	121	192	179936	2.36017e-07	3.31665e-06	38.73
25	5	GO:0043436	oxoacid metabolic process	14	73	6348	179936	2.37178e-07	6.64816e-07	5.44
17	7	GO:0006470	protein dephosphorylation	3	3	1117	179936	2.38586e-07	3.22837e-06	161.09
141	2	GO:0044425	membrane part	10	151	40318	179936	2.42046e-07	3.38864e-06	0.3
25	4	GO:0006082	organic acid metabolic process	14	73	6368	179936	2.46319e-07	6.85248e-07	5.42
29	6	GO:0009535	chloroplast thylakoid membrane	10	96	2140	179936	2.47538e-07	1.68428e-06	8.76
17	7	GO:0004721	phosphoprotein phosphatase activity	3	3	1132	179936	2.48337e-07	3.22837e-06	158.95
27	6	GO:0010089	xylem development	3	44	49	179936	2.49341e-07	7.88456e-07	250.37
46	5	GO:0015031	protein transport	10	90	2292	179936	2.50382e-07	7.40355e-07	8.72
29	5	GO:0055035	plastid thylakoid membrane	10	96	2144	179936	2.51775e-07	1.68428e-06	8.74
25	8	GO:0018198	peptidyl-cysteine modification	3	73	30	179936	2.58031e-07	7.12473e-07	246.49
79	6	GO:0006461	protein complex assembly	3	3	1154	179936	2.63112e-07	6.62024e-07	155.92
256	5	GO:0009522	photosystem I	3	6	427	179936	2.64001e-07	8.31887e-07	210.7
15	4	GO:0016021	integral component of membrane	40	368	38207	179936	2.65256e-07	9.06293e-07	0.51
256	5	GO:0016168	chlorophyll binding	3	6	428	179936	2.65861e-07	8.31887e-07	210.21
46	8	GO:0043628	ncRNA 3'-end processing	4	90	105	179936	2.69067e-07	7.88802e-07	76.16
15	6	GO:0032040	small-subunit processome	7	368	205	179936	2.71873e-07	9.21917e-07	16.7
27	6	GO:0009620	response to fungus	5	44	558	179936	2.76857e-07	8.63794e-07	36.64
19	5	GO:0034613	cellular protein localization	3	3	1174	179936	2.77043e-07	7.38781e-07	153.27
256	6	GO:0019752	carboxylic acid metabolic process	5	6	6181	179936	2.78338e-07	8.43712e-07	24.26
46	4	GO:0045184	establishment of protein localization	10	90	2329	179936	2.89581e-07	8.36618e-07	8.58
46	6	GO:0030687	preribosome, large subunit precursor	4	90	107	179936	2.90255e-07	8.36618e-07	74.74
323	7	GO:0072330	monocarboxylic acid biosynthetic process	3	3	1210	179936	3.03341e-07	1.17003e-06	148.71
19	4	GO:0070727	cellular macromolecule localization	3	3	1213	179936	3.05605e-07	7.77904e-07	148.34
29	4	GO:0042651	thylakoid membrane	10	96	2197	179936	3.14236e-07	2.00744e-06	8.53
256	5	GO:0043436	oxoacid metabolic process	5	6	6348	179936	3.17787e-07	9.20916e-07	23.62
46	3	GO:0032259	methylation	10	90	2354	179936	3.19026e-07	9.11881e-07	8.49
29	3	GO:0034357	photosynthetic membrane	10	96	2202	179936	3.20777e-07	2.00744e-06	8.51
256	4	GO:0006082	organic acid metabolic process	5	6	6368	179936	3.22795e-07	9.20916e-07	23.55
412	5	GO:0016052	carbohydrate catabolic process	3	3	1248	179936	3.32853e-07	1.37835e-06	144.18
46	4	GO:0044444	cytoplasmic part	40	90	37103	179936	3.33826e-07	9.34747e-07	2.16
249	4	GO:0034641	cellular nitrogen compound metabolic process	12	18	24485	179936	3.34388e-07	4.97694e-07	4.9
46	3	GO:0016874	ligase activity	10	90	2367	179936	3.3535e-07	9.34747e-07	8.45
46	3	GO:1902494	catalytic complex	11	90	2998	179936	3.35946e-07	9.34747e-07	7.34
46	4	GO:0008104	protein localization	10	90	2369	179936	3.37926e-07	9.34747e-07	8.44
412	6	GO:0006073	cellular glucan metabolic process	3	3	1257	179936	3.40112e-07	1.37835e-06	143.15
20	2	GO:0009987	cellular process	23	28	62378	179936	3.42502e-07	6.79047e-07	2.37
27	2	GO:0044699	single-organism process	24	44	35615	179936	3.45167e-07	1.05322e-06	2.76
25	5	GO:0051341	regulation of oxidoreductase activity	3	73	33	179936	3.4645e-07	9.46917e-07	224.08
27	3	GO:0031224	intrinsic component of membrane	25	44	38617	179936	3.46572e-07	1.05322e-06	2.65
79	5	GO:0071822	protein complex subunit organization	3	3	1265	179936	3.46652e-07	8.44965e-07	142.24
25	4	GO:0007275	multicellular organism development	9	73	2250	179936	3.48056e-07	9.46917e-07	9.86
46	10	GO:0071051	polyadenylation-dependent snoRNA 3'-end processing	3	90	27	179936	3.50844e-07	9.55961e-07	222.14
46	6	GO:0022618	ribonucleoprotein complex assembly	7	90	883	179936	3.51169e-07	9.55961e-07	15.85
37	4	GO:0044255	cellular lipid metabolic process	6	17	3243	179936	3.56009e-07	2.22506e-06	19.58
323	5	GO:1901605	alpha-amino acid metabolic process	3	3	1283	179936	3.61674e-07	1.30203e-06	140.25
20	2	GO:0044425	membrane part	19	28	40318	179936	3.65527e-07	7.1845e-07	3.03
27	4	GO:1903409	reactive oxygen species biosynthetic process	3	44	56	179936	3.747e-07	1.1241e-06	219.08
412	6	GO:0044042	glucan metabolic process	3	3	1299	179936	3.75385e-07	1.44523e-06	138.52
25	5	GO:1901362	organic cyclic compound biosynthetic process	17	73	9974	179936	3.8612e-07	1.04281e-06	4.2
25	2	GO:0031974	membrane-enclosed lumen	5	73	356	179936	3.964e-07	1.04763e-06	34.62
25	3	GO:0043233	organelle lumen	5	73	356	179936	3.964e-07	1.04763e-06	34.62
25	4	GO:0070013	intracellular organelle lumen	5	73	356	179936	3.964e-07	1.04763e-06	34.62
46	5	GO:0071826	ribonucleoprotein complex subunit organization	7	90	900	179936	3.98758e-07	1.07696e-06	15.55
21	3	GO:0009653	anatomical structure morphogenesis	3	4	843	179936	4.08437e-07	9.76698e-07	160.09
29	4	GO:0071669	plant-type cell wall organization or biogenesis	7	96	847	179936	4.1407e-07	2.43897e-06	15.49
25	7	GO:0010020	chloroplast fission	3	73	35	179936	4.15357e-07	1.08994e-06	211.28
20	5	GO:1901137	carbohydrate derivative biosynthetic process	6	28	1893	179936	4.15645e-07	8.09975e-07	20.37
29	5	GO:0004553	hydrolase activity, hydrolyzing O-glycosyl compounds	10	96	2272	179936	4.25737e-07	2.43897e-06	8.25
29	6	GO:0006073	cellular glucan metabolic process	8	96	1257	179936	4.27448e-07	2.43897e-06	11.93
285	4	GO:0046983	protein dimerization activity	4	4	4626	179936	4.36316e-07	1.30895e-06	38.9
25	7	GO:0018065	protein-cofactor linkage	3	73	36	179936	4.52985e-07	1.18031e-06	205.41
15	4	GO:0006793	phosphorus metabolic process	10	368	17166	179936	4.55888e-07	1.53437e-06	0.28
256	5	GO:1901566	organonitrogen compound biosynthetic process	5	6	6928	179936	4.90732e-07	1.36003e-06	21.64
25	4	GO:0019222	regulation of metabolic process	19	73	12681	179936	4.95477e-07	1.282e-06	3.69
46	4	GO:0051649	establishment of localization in cell	10	90	2477	179936	5.0555e-07	1.35472e-06	8.07
20	3	GO:0006950	response to stress	10	28	8911	179936	5.07659e-07	9.80901e-07	7.21
214	3	GO:0043227	membrane-bounded organelle	6	129	36854	179936	5.14823e-07	1.53773e-05	0.23
25	6	GO:0009507	chloroplast	12	73	4803	179936	5.23835e-07	1.34596e-06	6.16
214	3	GO:0043229	intracellular organelle	7	129	39248	179936	5.25028e-07	1.53773e-05	0.25
27	5	GO:0016758	transferase activity, transferring hexosyl groups	8	44	2938	179936	5.2567e-07	1.55705e-06	11.14
214	2	GO:0043226	organelle	7	129	39285	179936	5.26621e-07	1.53773e-05	0.25
256	3	GO:0044446	intracellular organelle part	6	6	16207	179936	5.33509e-07	1.42107e-06	11.1
412	6	GO:0044264	cellular polysaccharide metabolic process	3	3	1461	179936	5.34209e-07	1.95877e-06	123.16
256	2	GO:0044422	organelle part	6	6	16250	179936	5.4206e-07	1.42107e-06	11.07
29	6	GO:0044042	glucan metabolic process	8	96	1299	179936	5.46341e-07	3.02829e-06	11.54
20	4	GO:0050794	regulation of cellular process	13	28	17297	179936	5.52513e-07	1.0586e-06	4.83
105	8	GO:1901068	guanosine-containing compound metabolic process	4	121	94	179936	5.66036e-07	7.55658e-06	63.28
25	5	GO:0006986	response to unfolded protein	3	73	39	179936	5.79301e-07	1.46809e-06	189.61
25	6	GO:0043572	plastid fission	3	73	39	179936	5.79301e-07	1.46809e-06	189.61
25	4	GO:0006790	sulfur compound metabolic process	8	73	1743	179936	5.87232e-07	1.47807e-06	11.31
20	5	GO:0015932	nucleobase-containing compound transmembrane transporter activity	3	28	104	179936	6.07991e-07	1.15518e-06	185.37
24	5	GO:0016864	intramolecular oxidoreductase activity, transposing S-S bonds	3	37	79	179936	6.26051e-07	2.77588e-06	184.68
24	6	GO:0003756	protein disulfide isomerase activity	3	37	79	179936	6.26051e-07	2.77588e-06	184.68
15	5	GO:0006796	phosphate-containing compound metabolic process	10	368	16937	179936	6.35513e-07	2.10907e-06	0.29
15	8	GO:0005524	ATP binding	10	368	16944	179936	6.35993e-07	2.10907e-06	0.29
25	4	GO:0017171	serine hydrolase activity	7	73	1200	179936	6.40624e-07	1.59081e-06	14.38
25	5	GO:0008236	serine-type peptidase activity	7	73	1200	179936	6.40624e-07	1.59081e-06	14.38
214	3	GO:0071704	organic substance metabolic process	15	129	54705	179936	6.94002e-07	1.67614e-05	0.38
29	6	GO:0009941	chloroplast envelope	7	96	916	179936	6.96668e-07	3.75427e-06	14.32
259	7	GO:0022627	cytosolic small ribosomal subunit	3	9	367	179936	7.00514e-07	3.85283e-05	163.43
333	5	GO:0000160	phosphorelay signal transduction system	4	28	442	179936	7.0185e-07	9.38725e-06	58.16
15	5	GO:0019209	kinase activator activity	3	368	9	179936	7.06254e-07	2.30812e-06	162.99
15	6	GO:0030295	protein kinase activator activity	3	368	9	179936	7.06254e-07	2.30812e-06	162.99
20	3	GO:0065008	regulation of biological quality	8	28	5042	179936	7.11153e-07	1.34002e-06	10.2
249	3	GO:0006807	nitrogen compound metabolic process	12	18	26317	179936	7.45346e-07	1.08414e-06	4.56
33	3	GO:0044710	single-organism metabolic process	7	7	24007	179936	7.51986e-07	1.37127e-06	7.5
20	3	GO:0044707	single-multicellular organism process	7	28	3433	179936	7.61791e-07	1.4121e-06	13.1
20	3	GO:0048856	anatomical structure development	7	28	3433	179936	7.61791e-07	1.4121e-06	13.1
37	4	GO:0016788	hydrolase activity, acting on ester bonds	7	17	6151	179936	7.81255e-07	4.27891e-06	12.05
15	5	GO:0016301	kinase activity	6	368	13398	179936	7.84596e-07	2.5457e-06	0.22
29	5	GO:0009526	plastid envelope	7	96	933	179936	7.86904e-07	4.12593e-06	14.06
15	6	GO:0016310	phosphorylation	6	368	13525	179936	7.99417e-07	2.57527e-06	0.22
214	4	GO:0043231	intracellular membrane-bounded organelle	6	129	36464	179936	8.03631e-07	1.67614e-05	0.23
20	2	GO:0032501	multicellular organismal process	7	28	3470	179936	8.18077e-07	1.50188e-06	12.96
27	2	GO:0044425	membrane part	25	44	40318	179936	8.20153e-07	2.39895e-06	2.54
20	3	GO:0044419	interspecies interaction between organisms	3	28	115	179936	8.23398e-07	1.50188e-06	167.64
17	6	GO:0016791	phosphatase activity	3	3	1693	179936	8.31484e-07	5.97971e-06	106.28
24	6	GO:0009627	systemic acquired resistance	3	37	87	179936	8.38188e-07	3.64767e-06	167.69
37	6	GO:0008081	phosphoric diester hydrolase activity	3	17	196	179936	8.55781e-07	4.27891e-06	162.01
79	5	GO:0044550	secondary metabolite biosynthetic process	3	3	1713	179936	8.61319e-07	2.03585e-06	105.04
201	4	GO:0031226	intrinsic component of plasma membrane	3	3	1716	179936	8.65855e-07	2.88618e-06	104.86
21	4	GO:0044431	Golgi apparatus part	3	4	1088	179936	8.77875e-07	2.0118e-06	124.04
24	4	GO:0005774	vacuolar membrane	5	37	847	179936	8.78797e-07	3.75486e-06	28.71
79	4	GO:0006790	sulfur compound metabolic process	3	3	1743	179936	9.07397e-07	2.08168e-06	103.23
18	4	GO:0006790	sulfur compound metabolic process	3	3	1743	179936	9.07397e-07	4.38575e-06	103.23
17	6	GO:0016311	dephosphorylation	3	3	1751	179936	9.19956e-07	5.97971e-06	102.76
25	4	GO:0046483	heterocycle metabolic process	24	73	20514	179936	9.65346e-07	2.38119e-06	2.88
25	4	GO:0022607	cellular component assembly	10	73	3333	179936	1.0082e-06	2.47042e-06	7.4
15	6	GO:0004672	protein kinase activity	3	368	10551	179936	1.04761e-06	3.35088e-06	0.14
46	8	GO:0071027	nuclear RNA surveillance	3	90	39	179936	1.09144e-06	2.87971e-06	153.79
46	10	GO:0034475	U4 snRNA 3'-end processing	3	90	39	179936	1.09144e-06	2.87971e-06	153.79
24	4	GO:0044437	vacuolar part	5	37	887	179936	1.10089e-06	4.61982e-06	27.41
19	6	GO:0006886	intracellular protein transport	3	3	1861	179936	1.10457e-06	2.68938e-06	96.69
412	4	GO:0044262	cellular carbohydrate metabolic process	3	3	1882	179936	1.1424e-06	3.99841e-06	95.61
194	6	GO:0005509	calcium ion binding	3	3	1887	179936	1.15154e-06	5.75768e-06	95.36
79	5	GO:1901137	carbohydrate derivative biosynthetic process	3	3	1893	179936	1.16256e-06	2.59085e-06	95.05
46	7	GO:0000060	protein import into nucleus, translocation	3	90	40	179936	1.1795e-06	3.06492e-06	149.95
46	8	GO:0006610	ribosomal protein import into nucleus	3	90	40	179936	1.1795e-06	3.06492e-06	149.95
215	4	GO:0005975	carbohydrate metabolic process	4	4	5948	179936	1.19286e-06	2.60259e-06	30.25
276	5	GO:0004842	ubiquitin-protein transferase activity	3	3	1917	179936	1.20737e-06	2.0099e-05	93.86
373	6	GO:0043565	sequence-specific DNA binding	3	3	1922	179936	1.21684e-06	1.31419e-05	93.62
18	4	GO:0051186	cofactor metabolic process	3	3	1922	179936	1.21684e-06	5.04121e-06	93.62
141	4	GO:0016021	integral component of membrane	10	151	38207	179936	1.22591e-06	1.54726e-05	0.31
24	8	GO:0006094	gluconeogenesis	3	37	99	179936	1.23822e-06	5.10496e-06	147.37
141	3	GO:0031224	intrinsic component of membrane	10	151	38617	179936	1.24333e-06	1.54726e-05	0.31
276	4	GO:0019787	ubiquitin-like protein transferase activity	3	3	1943	179936	1.25719e-06	2.0099e-05	92.61
17	5	GO:0042578	phosphoric ester hydrolase activity	3	3	1947	179936	1.26497e-06	6.57787e-06	92.42
214	3	GO:0044238	primary metabolic process	14	129	51965	179936	1.2916e-06	2.35717e-05	0.38
20	5	GO:0009416	response to light stimulus	5	28	1233	179936	1.29216e-06	2.33819e-06	26.06
25	5	GO:0034645	cellular macromolecule biosynthetic process	17	73	10893	179936	1.30416e-06	3.1746e-06	3.85
276	9	GO:0016567	protein ubiquitination	3	3	1967	179936	1.30438e-06	2.0099e-05	91.48
29	6	GO:0044264	cellular polysaccharide metabolic process	8	96	1461	179936	1.30699e-06	6.67255e-06	10.26
24	8	GO:0019319	hexose biosynthetic process	3	37	102	179936	1.35489e-06	5.48963e-06	143.03
46	9	GO:0034472	snRNA 3'-end processing	3	90	42	179936	1.36952e-06	3.50557e-06	142.81
46	10	GO:0034427	nuclear-transcribed mRNA catabolic process, exonucleolytic, 3'-5'	3	90	42	179936	1.36952e-06	3.50557e-06	142.81
79	4	GO:1901657	glycosyl compound metabolic process	3	3	2001	179936	1.37323e-06	2.97533e-06	89.92
29	3	GO:0031975	envelope	7	96	1016	179936	1.38114e-06	6.69853e-06	12.91
29	4	GO:0031967	organelle envelope	7	96	1016	179936	1.38114e-06	6.69853e-06	12.91
412	5	GO:0005976	polysaccharide metabolic process	3	3	2007	179936	1.38562e-06	4.63883e-06	89.65
94	5	GO:0008168	methyltransferase activity	3	3	2010	179936	1.39185e-06	3.86327e-06	89.52
209	5	GO:0008168	methyltransferase activity	3	3	2010	179936	1.39185e-06	3.38036e-06	89.52
105	4	GO:0044427	chromosomal part	9	121	1577	179936	1.40025e-06	1.78032e-05	8.49
210	3	GO:0001871	pattern binding	6	45	1406	179936	1.41401e-06	8.48406e-05	17.06
210	4	GO:0030247	polysaccharide binding	6	45	1406	179936	1.41401e-06	8.48406e-05	17.06
29	5	GO:0005976	polysaccharide metabolic process	9	96	2007	179936	1.4259e-06	6.74696e-06	8.41
27	5	GO:0046872	metal ion binding	19	44	24339	179936	1.42631e-06	4.12044e-06	3.19
25	5	GO:0031323	regulation of cellular metabolic process	18	73	12266	179936	1.43448e-06	3.46901e-06	3.62
256	4	GO:0044711	single-organism biosynthetic process	5	6	8603	179936	1.43775e-06	3.67004e-06	17.43
94	4	GO:0016741	transferase activity, transferring one-carbon groups	3	3	2037	179936	1.44873e-06	3.86327e-06	88.33
209	4	GO:0016741	transferase activity, transferring one-carbon groups	3	3	2037	179936	1.44873e-06	3.38036e-06	88.33
15	7	GO:0006468	protein phosphorylation	3	368	10318	179936	1.48913e-06	4.72957e-06	0.14
27	4	GO:0043169	cation binding	19	44	24422	179936	1.50286e-06	4.28865e-06	3.18
24	6	GO:0048193	Golgi vesicle transport	4	37	401	179936	1.51409e-06	6.03069e-06	48.51
256	2	GO:0016020	membrane	6	6	19321	179936	1.53168e-06	3.80957e-06	9.31
276	8	GO:0032446	protein modification by small protein conjugation	3	3	2109	179936	1.60792e-06	2.0099e-05	85.32
21	4	GO:0048869	cellular developmental process	3	4	1339	179936	1.63552e-06	3.59814e-06	100.79
24	6	GO:0005802	trans-Golgi network	4	37	410	179936	1.65302e-06	6.47435e-06	47.45
46	8	GO:0006354	DNA-templated transcription, elongation	4	90	166	179936	1.67767e-06	4.2116e-06	48.18
25	3	GO:0044702	single organism reproductive process	10	73	3530	179936	1.68201e-06	4.04118e-06	6.98
46	6	GO:0006412	translation	11	90	3540	179936	1.6827e-06	4.2116e-06	6.21
46	5	GO:0000177	cytoplasmic exosome (RNase complex)	3	90	45	179936	1.69098e-06	4.2116e-06	133.29
46	5	GO:0015934	large ribosomal subunit	7	90	1120	179936	1.69446e-06	4.2116e-06	12.5
25	6	GO:0006412	translation	10	73	3540	179936	1.72479e-06	4.11723e-06	6.96
105	4	GO:0000996	core DNA-dependent RNA polymerase binding promoter specificity activity	3	121	34	179936	1.74798e-06	2.02918e-05	131.21
105	5	GO:0016987	sigma factor activity	3	121	34	179936	1.74798e-06	2.02918e-05	131.21
27	6	GO:2000280	regulation of root development	3	44	94	179936	1.80019e-06	5.07523e-06	130.51
46	6	GO:0043043	peptide biosynthetic process	11	90	3567	179936	1.80968e-06	4.46562e-06	6.17
25	4	GO:0006725	cellular aromatic compound metabolic process	24	73	21265	179936	1.84068e-06	4.32074e-06	2.78
25	6	GO:0032544	plastid translation	3	73	57	179936	1.84502e-06	4.32074e-06	129.73
25	6	GO:0043043	peptide biosynthetic process	10	73	3567	179936	1.84508e-06	4.32074e-06	6.91
19	4	GO:0046907	intracellular transport	3	3	2208	179936	1.84527e-06	4.30563e-06	81.49
29	4	GO:0044436	thylakoid part	10	96	2678	179936	1.85194e-06	8.55422e-06	7
79	4	GO:0019748	secondary metabolic process	3	3	2213	179936	1.85784e-06	3.91653e-06	81.31
201	3	GO:0044459	plasma membrane part	3	3	2215	179936	1.86288e-06	4.65721e-06	81.24
256	4	GO:0044281	small molecule metabolic process	5	6	9082	179936	1.88088e-06	4.56114e-06	16.51
49	4	GO:0044444	cytoplasmic part	7	129	37103	179936	1.88992e-06	8.00067e-05	0.26
29	4	GO:0016798	hydrolase activity, acting on glycosyl bonds	10	96	2686	179936	1.90147e-06	8.57873e-06	6.98
27	5	GO:0010087	phloem or xylem histogenesis	3	44	96	179936	1.9182e-06	5.34356e-06	127.8
21	5	GO:0016192	vesicle-mediated transport	3	4	1415	179936	1.92973e-06	4.08213e-06	95.37
29	4	GO:0009521	photosystem	7	96	1074	179936	1.98893e-06	8.76938e-06	12.22
27	6	GO:0009226	nucleotide-sugar biosynthetic process	3	44	98	179936	2.04123e-06	5.61939e-06	125.19
20	4	GO:0006979	response to oxidative stress	5	28	1356	179936	2.05313e-06	3.67093e-06	23.7
46	8	GO:0016075	rRNA catabolic process	3	90	48	179936	2.05887e-06	5.04423e-06	124.96
20	3	GO:1901505	carbohydrate derivative transporter activity	3	28	156	179936	2.06087e-06	3.67093e-06	123.58
19	5	GO:0015031	protein transport	3	3	2292	179936	2.06409e-06	4.62356e-06	78.51
24	5	GO:0098791	Golgi subcompartment	4	37	436	179936	2.10773e-06	8.10845e-06	44.62
46	4	GO:0043414	macromolecule methylation	7	90	1158	179936	2.10904e-06	5.13051e-06	12.09
24	2	GO:0044464	cell part	27	37	61971	179936	2.13925e-06	8.10845e-06	2.12
79	4	GO:0050790	regulation of catalytic activity	3	3	2322	179936	2.14624e-06	4.40544e-06	77.49
25	6	GO:0006743	ubiquinone metabolic process	3	73	60	179936	2.15589e-06	4.98549e-06	123.24
25	7	GO:0006744	ubiquinone biosynthetic process	3	73	60	179936	2.15589e-06	4.98549e-06	123.24
19	4	GO:0045184	establishment of protein localization	3	3	2329	179936	2.16572e-06	4.66462e-06	77.26
15	3	GO:0016787	hydrolase activity	18	368	22126	179936	2.19628e-06	6.92674e-06	0.4
20	3	GO:0031300	intrinsic component of organelle membrane	3	28	160	179936	2.22365e-06	3.89995e-06	120.49
20	4	GO:0031301	integral component of organelle membrane	3	28	160	179936	2.22365e-06	3.89995e-06	120.49
27	4	GO:0044723	single-organism carbohydrate metabolic process	8	44	3569	179936	2.22968e-06	6.06681e-06	9.17
209	3	GO:0032259	methylation	3	3	2354	179936	2.23624e-06	3.91342e-06	76.44
323	3	GO:0016874	ligase activity	3	3	2367	179936	2.27351e-06	6.76947e-06	76.02
79	3	GO:0065009	regulation of molecular function	3	3	2369	179936	2.27928e-06	4.55856e-06	75.95
19	4	GO:0008104	protein localization	3	3	2369	179936	2.27928e-06	4.7274e-06	75.95
323	6	GO:0046394	carboxylic acid biosynthetic process	3	3	2372	179936	2.28796e-06	6.76947e-06	75.86
323	5	GO:0016053	organic acid biosynthetic process	3	3	2376	179936	2.29955e-06	6.76947e-06	75.73
46	8	GO:0000059	protein import into nucleus, docking	3	90	50	179936	2.33144e-06	5.5922e-06	119.96
46	8	GO:0016180	snRNA processing	3	90	50	179936	2.33144e-06	5.5922e-06	119.96
25	4	GO:1901360	organic cyclic compound metabolic process	24	73	21569	179936	2.36912e-06	5.44455e-06	2.74
20	4	GO:0009314	response to radiation	5	28	1397	179936	2.37298e-06	4.13007e-06	23
323	4	GO:0006520	cellular amino acid metabolic process	3	3	2404	179936	2.38185e-06	6.76947e-06	74.85
20	2	GO:0044699	single-organism process	17	28	35615	179936	2.43935e-06	4.21343e-06	3.07
46	7	GO:0034661	ncRNA catabolic process	3	90	51	179936	2.47626e-06	5.89831e-06	117.61
19	3	GO:0033036	macromolecule localization	3	3	2438	179936	2.48439e-06	4.96878e-06	73.8
25	4	GO:0044802	single-organism membrane organization	7	73	1475	179936	2.49449e-06	5.6973e-06	11.7
24	2	GO:0032991	macromolecular complex	13	37	14122	179936	2.49833e-06	9.17681e-06	4.48
24	6	GO:0046364	monosaccharide biosynthetic process	3	37	125	179936	2.49922e-06	9.17681e-06	116.72
256	6	GO:0009941	chloroplast envelope	3	6	916	179936	2.60004e-06	6.15131e-06	98.22
19	4	GO:0051649	establishment of localization in cell	3	3	2477	179936	2.60558e-06	5.03147e-06	72.64
79	6	GO:0090407	organophosphate biosynthetic process	3	3	2504	179936	2.69176e-06	5.24892e-06	71.86
256	5	GO:0009526	plastid envelope	3	6	933	179936	2.74708e-06	6.34444e-06	96.43
46	7	GO:0022625	cytosolic large ribosomal subunit	6	90	770	179936	2.76312e-06	6.5362e-06	15.58
210	3	GO:0031224	intrinsic component of membrane	24	45	38617	179936	2.76809e-06	0.000110723	2.49
25	4	GO:0061024	membrane organization	7	73	1507	179936	2.87015e-06	6.51506e-06	11.45
249	4	GO:0043231	intracellular membrane-bounded organelle	13	18	36464	179936	2.94115e-06	4.18297e-06	3.56
46	7	GO:0071025	RNA surveillance	3	90	54	179936	2.94619e-06	6.87444e-06	111.07
46	9	GO:0000291	nuclear-transcribed mRNA catabolic process, exonucleolytic	3	90	54	179936	2.94619e-06	6.87444e-06	111.07
49	3	GO:0044424	intracellular part	16	129	54507	179936	2.96111e-06	9.40152e-05	0.41
27	4	GO:0016757	transferase activity, transferring glycosyl groups	8	44	3710	179936	2.9648e-06	7.9743e-06	8.82
25	6	GO:0043604	amide biosynthetic process	10	73	3765	179936	2.97392e-06	6.70946e-06	6.55
276	7	GO:0070647	protein modification by small protein conjugation or removal	3	3	2592	179936	2.98576e-06	2.98576e-05	69.42
46	6	GO:0043604	amide biosynthetic process	11	90	3765	179936	3.02812e-06	7.01786e-06	5.84
20	3	GO:0035821	modification of morphology or physiology of other organism	3	28	178	179936	3.06185e-06	5.24889e-06	108.31
19	3	GO:0051641	cellular localization	3	3	2623	179936	3.09422e-06	5.77587e-06	68.6
25	4	GO:0044281	small molecule metabolic process	15	73	9082	179936	3.10611e-06	6.96521e-06	4.07
46	5	GO:0000176	nuclear exosome (RNase complex)	3	90	55	179936	3.11503e-06	7.17084e-06	109.05
20	5	GO:0034645	cellular macromolecule biosynthetic process	10	28	10893	179936	3.13661e-06	5.33693e-06	5.9
25	5	GO:0098542	defense response to other organism	6	73	977	179936	3.15184e-06	7.02518e-06	15.14
46	4	GO:0043933	macromolecular complex subunit organization	12	90	4579	179936	3.16832e-06	7.24489e-06	5.24
15	5	GO:0003677	DNA binding	6	368	12745	179936	3.2351e-06	1.01322e-05	0.23
46	8	GO:0000956	nuclear-transcribed mRNA catabolic process	4	90	196	179936	3.24161e-06	7.36339e-06	40.8
249	3	GO:0043227	membrane-bounded organelle	13	18	36854	179936	3.33606e-06	4.64148e-06	3.53
79	6	GO:0034622	cellular macromolecular complex assembly	3	3	2692	179936	3.34498e-06	6.36363e-06	66.84
373	4	GO:0006952	defense response	3	3	2707	179936	3.40123e-06	3.06111e-05	66.47
20	5	GO:0071705	nitrogen compound transport	5	28	1507	179936	3.42771e-06	5.78902e-06	21.32
256	4	GO:1901564	organonitrogen compound metabolic process	5	6	10272	179936	3.46162e-06	7.64062e-06	14.6
46	4	GO:0000178	exosome (RNase complex)	3	90	57	179936	3.47169e-06	7.78294e-06	105.23
46	4	GO:1905354	exoribonuclease complex	3	90	57	179936	3.47169e-06	7.78294e-06	105.23
214	4	GO:0009539	photosystem II reaction center	5	129	312	179936	3.50324e-06	5.68304e-05	22.35
256	3	GO:0031975	envelope	3	6	1016	179936	3.54462e-06	7.64062e-06	88.55
256	4	GO:0031967	organelle envelope	3	6	1016	179936	3.54462e-06	7.64062e-06	88.55
46	4	GO:0006520	cellular amino acid metabolic process	9	90	2404	179936	3.5729e-06	7.95782e-06	7.48
412	3	GO:0009628	response to abiotic stimulus	3	3	2753	179936	3.57765e-06	1.14783e-05	65.36
20	3	GO:0009628	response to abiotic stimulus	6	28	2753	179936	3.6004e-06	6.00279e-06	14.01
20	6	GO:1901264	carbohydrate derivative transport	3	28	188	179936	3.60694e-06	6.00279e-06	102.55
79	5	GO:0044283	small molecule biosynthetic process	3	3	2762	179936	3.61287e-06	6.70961e-06	65.15
323	5	GO:0044283	small molecule biosynthetic process	3	3	2762	179936	3.61287e-06	9.75475e-06	65.15
25	5	GO:0009814	defense response, incompatible interaction	4	73	250	179936	3.67184e-06	8.13521e-06	39.44
79	5	GO:0065003	macromolecular complex assembly	3	3	2827	179936	3.87409e-06	7.02742e-06	63.65
261	4	GO:0044444	cytoplasmic part	28	58	37103	179936	3.94983e-06	0.000651722	2.34
24	6	GO:0009553	embryo sac development	3	37	146	179936	3.98436e-06	1.4405e-05	99.93
214	2	GO:0008152	metabolic process	24	129	67808	179936	4.06989e-06	5.94203e-05	0.49
20	3	GO:0044767	single-organism developmental process	7	28	4431	179936	4.10579e-06	6.78349e-06	10.15
256	4	GO:0009521	photosystem	3	6	1074	179936	4.1846e-06	8.82405e-06	83.77
27	5	GO:0098542	defense response to other organism	5	44	977	179936	4.25648e-06	1.13184e-05	20.93
333	4	GO:0050794	regulation of cellular process	12	28	17297	179936	4.30274e-06	4.71264e-05	4.46
333	4	GO:0044444	cytoplasmic part	17	28	37103	179936	4.40434e-06	4.71264e-05	2.94
29	8	GO:0035336	long-chain fatty-acyl-CoA metabolic process	3	96	59	179936	4.68118e-06	2.01811e-05	95.31
192	3	GO:0030246	carbohydrate binding	3	3	3018	179936	4.71388e-06	0.000212125	59.62
210	4	GO:0006952	defense response	7	45	2707	179936	4.76286e-06	0.000142886	10.34
46	9	GO:0031125	rRNA 3'-end processing	3	90	64	179936	4.9309e-06	1.09116e-05	93.72
15	8	GO:0006405	RNA export from nucleus	7	368	318	179936	5.00575e-06	1.55696e-05	10.76
46	8	GO:0031123	RNA 3'-end processing	4	90	221	179936	5.20815e-06	1.14513e-05	36.19
20	5	GO:0016758	transferase activity, transferring hexosyl groups	6	28	2938	179936	5.21783e-06	8.55875e-06	13.12
215	4	GO:0044711	single-organism biosynthetic process	4	4	8603	179936	5.22203e-06	1.04441e-05	20.92
20	5	GO:0009059	macromolecule biosynthetic process	10	28	11551	179936	5.29662e-06	8.62592e-06	5.56
350	5	GO:0016779	nucleotidyltransferase activity	3	5	1467	179936	5.34243e-06	2.22602e-05	73.59
19	5	GO:0005829	cytosol	3	3	3163	179936	5.42673e-06	9.80313e-06	56.89
323	5	GO:0005829	cytosol	3	3	3163	179936	5.42673e-06	1.39545e-05	56.89
29	7	GO:0035337	fatty-acyl-CoA metabolic process	3	96	62	179936	5.43962e-06	2.2941e-05	90.69
373	2	GO:0001071	nucleic acid binding transcription factor activity	3	3	3167	179936	5.44736e-06	3.50948e-05	56.82
373	3	GO:0003700	transcription factor activity, sequence-specific DNA binding	3	3	3167	179936	5.44736e-06	3.50948e-05	56.82
105	8	GO:0006221	pyrimidine nucleotide biosynthetic process	5	121	366	179936	5.54929e-06	6.01245e-05	20.32
18	7	GO:0005506	iron ion binding	3	3	3190	179936	5.56694e-06	2.01802e-05	56.41
105	3	GO:0000990	transcription factor activity, core RNA polymerase binding	3	121	50	179936	5.68051e-06	6.01245e-05	89.22
373	4	GO:0044255	cellular lipid metabolic process	3	3	3243	179936	5.84914e-06	3.50948e-05	55.48
20	3	GO:1902494	catalytic complex	6	28	2998	179936	5.85412e-06	9.46624e-06	12.86
105	5	GO:0016776	phosphotransferase activity, phosphate group as acceptor	4	121	169	179936	5.85482e-06	6.01245e-05	35.2
210	2	GO:0044425	membrane part	24	45	40318	179936	6.13926e-06	0.000147342	2.38
46	8	GO:0006607	NLS-bearing protein import into nucleus	3	90	69	179936	6.18957e-06	1.35224e-05	86.93
29	6	GO:0080019	fatty-acyl-CoA reductase (alcohol-forming) activity	3	96	65	179936	6.27517e-06	2.59018e-05	86.51
256	5	GO:0009416	response to light stimulus	3	6	1233	179936	6.3215e-06	1.30465e-05	72.97
79	4	GO:0022607	cellular component assembly	3	3	3333	179936	6.34992e-06	1.12567e-05	53.99
18	4	GO:0022607	cellular component assembly	3	3	3333	179936	6.34992e-06	2.04608e-05	53.99
24	2	GO:0098772	molecular function regulator	6	37	2252	179936	6.36639e-06	2.26682e-05	12.96
15	4	GO:0051236	establishment of RNA localization	7	368	330	179936	6.36865e-06	1.93618e-05	10.37
15	7	GO:0050657	nucleic acid transport	7	368	330	179936	6.36865e-06	1.93618e-05	10.37
15	8	GO:0050658	RNA transport	7	368	330	179936	6.36865e-06	1.93618e-05	10.37
15	7	GO:0008270	zinc ion binding	6	368	12339	179936	6.3967e-06	1.93618e-05	0.24
323	7	GO:0032787	monocarboxylic acid metabolic process	3	3	3399	179936	6.73478e-06	1.65308e-05	52.94
20	2	GO:0050896	response to stimulus	10	28	11902	179936	6.90979e-06	1.10946e-05	5.4
249	3	GO:0043229	intracellular organelle	13	18	39248	179936	7.0057e-06	9.44483e-06	3.31
46	4	GO:0031965	nuclear membrane	3	90	72	179936	7.03792e-06	1.52785e-05	83.3
27	7	GO:0016926	protein desumoylation	3	44	148	179936	7.04444e-06	1.85213e-05	82.89
249	2	GO:0043226	organelle	13	18	39285	179936	7.08362e-06	9.44483e-06	3.31
25	6	GO:0010468	regulation of gene expression	16	73	11015	179936	7.08439e-06	1.56025e-05	3.58
201	3	GO:0051716	cellular response to stimulus	3	3	3464	179936	7.1287e-06	1.42574e-05	51.94
29	2	GO:0044464	cell part	55	96	61971	179936	7.15147e-06	2.89038e-05	1.66
46	5	GO:0071702	organic substance transport	12	90	4982	179936	7.41445e-06	1.59947e-05	4.82
25	5	GO:0051707	response to other organism	6	73	1136	179936	7.42007e-06	1.62451e-05	13.02
29	7	GO:0010345	suberin biosynthetic process	3	96	69	179936	7.51539e-06	2.97548e-05	81.49
24	4	GO:0050790	regulation of catalytic activity	6	37	2322	179936	7.57246e-06	2.65601e-05	12.57
25	4	GO:0051087	chaperone binding	3	73	93	179936	8.09709e-06	1.73175e-05	79.51
25	5	GO:1901661	quinone metabolic process	3	73	93	179936	8.09709e-06	1.73175e-05	79.51
25	5	GO:0042181	ketone biosynthetic process	3	73	93	179936	8.09709e-06	1.73175e-05	79.51
25	6	GO:1901663	quinone biosynthetic process	3	73	93	179936	8.09709e-06	1.73175e-05	79.51
412	5	GO:0009057	macromolecule catabolic process	3	3	3626	179936	8.17668e-06	2.51842e-05	49.62
21	5	GO:0015031	protein transport	3	4	2292	179936	8.17758e-06	1.6658e-05	58.88
24	5	GO:0034976	response to endoplasmic reticulum stress	3	37	186	179936	8.22844e-06	2.84365e-05	78.44
29	4	GO:0044262	cellular carbohydrate metabolic process	8	96	1882	179936	8.28905e-06	3.21615e-05	7.97
15	6	GO:0051169	nuclear transport	9	368	637	179936	8.29224e-06	2.47669e-05	6.91
15	7	GO:0006913	nucleocytoplasmic transport	9	368	637	179936	8.29224e-06	2.47669e-05	6.91
214	2	GO:0005488	binding	41	129	92529	179936	8.32684e-06	0.00011052	0.62
19	4	GO:0044428	nuclear part	3	3	3652	179936	8.35389e-06	1.46193e-05	49.27
25	5	GO:0006518	peptide metabolic process	10	73	4245	179936	8.47453e-06	1.80206e-05	5.81
24	3	GO:0065009	regulation of molecular function	6	37	2369	179936	8.48172e-06	2.8887e-05	12.32
21	4	GO:0045184	establishment of protein localization	3	4	2329	179936	8.57888e-06	1.68514e-05	57.94
25	4	GO:0043207	response to external biotic stimulus	6	73	1166	179936	8.59662e-06	1.81757e-05	12.68
46	8	GO:0000478	endonucleolytic cleavage involved in rRNA processing	3	90	77	179936	8.61657e-06	1.84718e-05	77.89
79	4	GO:1901135	carbohydrate derivative metabolic process	3	3	3698	179936	8.67364e-06	1.50343e-05	48.66
27	5	GO:0051707	response to other organism	5	44	1136	179936	8.80293e-06	2.28876e-05	18
25	6	GO:0009696	salicylic acid metabolic process	3	73	96	179936	8.90759e-06	1.86204e-05	77.03
25	8	GO:0009697	salicylic acid biosynthetic process	3	73	96	179936	8.90759e-06	1.86204e-05	77.03
21	4	GO:0008104	protein localization	3	4	2369	179936	9.02721e-06	1.71206e-05	56.97
79	4	GO:0019637	organophosphate metabolic process	3	3	3752	179936	9.05929e-06	1.53614e-05	47.96
323	6	GO:0043604	amide biosynthetic process	3	3	3765	179936	9.15381e-06	2.14915e-05	47.79
256	4	GO:0009314	response to radiation	3	6	1397	179936	9.17803e-06	1.85473e-05	64.4
20	4	GO:0048518	positive regulation of biological process	5	28	1854	179936	9.32028e-06	1.48603e-05	17.33
46	5	GO:0006518	peptide metabolic process	11	90	4245	179936	9.34484e-06	1.99086e-05	5.18
15	6	GO:0008534	oxidized purine nucleobase lesion DNA N-glycosylase activity	3	368	20	179936	9.42585e-06	2.79675e-05	73.34
24	2	GO:0005198	structural molecule activity	7	37	3711	179936	9.44163e-06	3.16969e-05	9.17
24	4	GO:0031984	organelle subcompartment	4	37	641	179936	9.59773e-06	3.17671e-05	30.35
25	7	GO:0006355	regulation of transcription, DNA-templated	15	73	9994	179936	9.81491e-06	2.04018e-05	3.7
21	3	GO:0033036	macromolecule localization	3	4	2438	179936	9.83669e-06	1.80339e-05	55.35
333	3	GO:0050789	regulation of biological process	12	28	18739	179936	9.88912e-06	9.15443e-05	4.12
27	4	GO:0043207	response to external biotic stimulus	5	44	1166	179936	9.97642e-06	2.56537e-05	17.54
20	3	GO:0042221	response to chemical	6	28	3296	179936	1.00211e-05	1.58668e-05	11.7
46	6	GO:0016282	eukaryotic 43S preinitiation complex	3	90	81	179936	1.00356e-05	2.11178e-05	74.05
46	6	GO:0008139	nuclear localization sequence binding	3	90	81	179936	1.00356e-05	2.11178e-05	74.05
333	2	GO:0065007	biological regulation	13	28	22392	179936	1.02666e-05	9.15443e-05	3.73
27	6	GO:0046564	oxalate decarboxylase activity	3	44	168	179936	1.02936e-05	2.61814e-05	73.03
434	8	GO:0043531	ADP binding	5	13	4495	179936	1.05643e-05	0.0002958	15.4
25	7	GO:2001141	regulation of RNA biosynthetic process	15	73	10077	179936	1.08264e-05	2.22095e-05	3.67
25	8	GO:1903506	regulation of nucleic acid-templated transcription	15	73	10077	179936	1.08264e-05	2.22095e-05	3.67
27	8	GO:0033609	oxalate metabolic process	3	44	171	179936	1.08528e-05	2.7307e-05	71.74
25	6	GO:0016070	RNA metabolic process	15	73	10080	179936	1.08646e-05	2.22095e-05	3.67
105	6	GO:0006220	pyrimidine nucleotide metabolic process	5	121	422	179936	1.10146e-05	0.000108922	17.62
214	2	GO:0009987	cellular process	22	129	62378	179936	1.11733e-05	0.000135942	0.49
27	5	GO:0009225	nucleotide-sugar metabolic process	3	44	173	179936	1.12365e-05	2.79718e-05	70.92
25	3	GO:0050789	regulation of biological process	21	73	18739	179936	1.13687e-05	2.31122e-05	2.76
25	6	GO:0051252	regulation of RNA metabolic process	15	73	10147	179936	1.17507e-05	2.37582e-05	3.64
33	2	GO:0044699	single-organism process	7	7	35615	179936	1.18959e-05	2.04874e-05	5.05
27	3	GO:0016491	oxidoreductase activity	12	44	11326	179936	1.21165e-05	2.98448e-05	4.33
46	7	GO:0006402	mRNA catabolic process	4	90	275	179936	1.22981e-05	2.57211e-05	29.08
15	8	GO:0051168	nuclear export	7	368	366	179936	1.24259e-05	3.57827e-05	9.35
46	6	GO:0033290	eukaryotic 48S preinitiation complex	3	90	87	179936	1.24404e-05	2.58609e-05	68.94
25	3	GO:0044238	primary metabolic process	39	73	51965	179936	1.26266e-05	2.53904e-05	1.85
249	4	GO:0003676	nucleic acid binding	12	18	34116	179936	1.26677e-05	1.65456e-05	3.52
15	4	GO:0007602	phototransduction	3	368	22	179936	1.26945e-05	3.57827e-05	66.68
15	5	GO:0009583	detection of light stimulus	3	368	22	179936	1.26945e-05	3.57827e-05	66.68
15	5	GO:0009585	red, far-red light phototransduction	3	368	22	179936	1.26945e-05	3.57827e-05	66.68
15	6	GO:0004550	nucleoside diphosphate kinase activity	3	368	22	179936	1.26945e-05	3.57827e-05	66.68
15	8	GO:0046051	UTP metabolic process	3	368	22	179936	1.26945e-05	3.57827e-05	66.68
15	9	GO:0006228	UTP biosynthetic process	3	368	22	179936	1.26945e-05	3.57827e-05	66.68
15	9	GO:0006183	GTP biosynthetic process	3	368	22	179936	1.26945e-05	3.57827e-05	66.68
79	5	GO:0044434	chloroplast part	3	3	4227	179936	1.29551e-05	2.15e-05	42.57
412	5	GO:0044434	chloroplast part	3	3	4227	179936	1.29551e-05	3.83671e-05	42.57
25	7	GO:0009773	photosynthetic electron transport in photosystem I	3	73	109	179936	1.30385e-05	2.60769e-05	67.84
20	3	GO:0044763	single-organism cellular process	13	28	22946	179936	1.34464e-05	2.11433e-05	3.64
27	7	GO:0016413	O-acetyltransferase activity	3	44	184	179936	1.35078e-05	3.26347e-05	66.68
27	5	GO:0019438	aromatic compound biosynthetic process	11	44	9514	179936	1.35281e-05	3.26347e-05	4.73
79	4	GO:0044435	plastid part	3	3	4294	179936	1.35811e-05	2.20693e-05	41.9
412	4	GO:0044435	plastid part	3	3	4294	179936	1.35811e-05	3.87313e-05	41.9
46	8	GO:0001731	formation of translation preinitiation complex	3	90	91	179936	1.42377e-05	2.94189e-05	65.91
373	4	GO:0006629	lipid metabolic process	3	3	4394	179936	1.45525e-05	7.85833e-05	40.95
15	5	GO:0090304	nucleic acid metabolic process	61	368	16940	179936	1.47214e-05	4.12381e-05	1.76
27	5	GO:0009059	macromolecule biosynthetic process	12	44	11551	179936	1.47616e-05	3.52471e-05	4.25
25	4	GO:0061077	chaperone-mediated protein folding	3	73	114	179936	1.49129e-05	2.96654e-05	64.87
27	4	GO:0055114	oxidation-reduction process	12	44	11569	179936	1.49936e-05	3.54395e-05	4.24
20	2	GO:0032502	developmental process	7	28	5411	179936	1.50328e-05	2.34758e-05	8.31
46	5	GO:0070993	translation preinitiation complex	3	90	93	179936	1.51972e-05	3.12135e-05	64.49
141	8	GO:0001012	RNA polymerase II regulatory region DNA binding	4	151	173	179936	1.53806e-05	0.000172263	27.55
141	9	GO:0000977	RNA polymerase II regulatory region sequence-specific DNA binding	4	151	173	179936	1.53806e-05	0.000172263	27.55
25	6	GO:0019219	regulation of nucleobase-containing compound metabolic process	15	73	10392	179936	1.55651e-05	3.06174e-05	3.56
6	8	GO:0043531	ADP binding	3	3	4495	179936	1.55794e-05	0.00029601	40.03
196	8	GO:0043531	ADP binding	3	3	4495	179936	1.55794e-05	0.00029601	40.03
25	5	GO:0043603	cellular amide metabolic process	10	73	4558	179936	1.56216e-05	3.06174e-05	5.41
105	6	GO:0072528	pyrimidine-containing compound biosynthetic process	5	121	454	179936	1.56308e-05	0.000149051	16.38
25	2	GO:0008152	metabolic process	46	73	67808	179936	1.56397e-05	3.06174e-05	1.67
214	4	GO:0043170	macromolecule metabolic process	11	129	42495	179936	1.56435e-05	0.000175688	0.36
323	5	GO:0043603	cellular amide metabolic process	3	3	4558	179936	1.62439e-05	3.65488e-05	39.48
79	4	GO:0043933	macromolecular complex subunit organization	3	3	4579	179936	1.64695e-05	2.62168e-05	39.3
24	3	GO:0044424	intracellular part	24	37	54507	179936	1.648e-05	5.37889e-05	2.14
25	3	GO:0009607	response to biotic stimulus	6	73	1310	179936	1.65375e-05	3.22045e-05	11.29
37	6	GO:0016791	phosphatase activity	4	17	1693	179936	1.6855e-05	7.39371e-05	25.01
94	4	GO:0046983	protein dimerization activity	3	3	4626	179936	1.6982e-05	3.3964e-05	38.9
323	4	GO:0046983	protein dimerization activity	3	3	4626	179936	1.6982e-05	3.66811e-05	38.9
141	5	GO:0009267	cellular response to starvation	4	151	178	179936	1.71982e-05	0.000183448	26.78
46	4	GO:0005852	eukaryotic translation initiation factor 3 complex	3	90	97	179936	1.72421e-05	3.52026e-05	61.83
27	4	GO:0044712	single-organism catabolic process	6	44	2239	179936	1.73673e-05	4.0351e-05	10.96
27	3	GO:0009607	response to biotic stimulus	5	44	1310	179936	1.74165e-05	4.0351e-05	15.61
25	6	GO:0046189	phenol-containing compound biosynthetic process	3	73	121	179936	1.78233e-05	3.45268e-05	61.11
46	5	GO:0043603	cellular amide metabolic process	11	90	4558	179936	1.80157e-05	3.65645e-05	4.82
46	8	GO:0006094	gluconeogenesis	3	90	99	179936	1.83292e-05	3.69818e-05	60.58
25	5	GO:0008168	methyltransferase activity	7	73	2010	179936	1.84051e-05	3.54682e-05	8.58
37	4	GO:0016757	transferase activity, transferring glycosyl groups	5	17	3710	179936	1.86952e-05	7.39371e-05	14.26
15	7	GO:0000702	oxidized base lesion DNA N-glycosylase activity	3	368	25	179936	1.88731e-05	5.25418e-05	58.67
23	6	GO:0009507	chloroplast	3	3	4803	179936	1.90073e-05	0.000152058	37.46
20	4	GO:1901135	carbohydrate derivative metabolic process	6	28	3698	179936	1.91667e-05	2.97279e-05	10.43
141	10	GO:0055072	iron ion homeostasis	4	151	183	179936	1.9169e-05	0.000194801	26.05
37	6	GO:0016311	dephosphorylation	4	17	1751	179936	1.92237e-05	7.39371e-05	24.18
19	4	GO:0005737	cytoplasm	3	3	4829	179936	1.93177e-05	3.27815e-05	37.26
20	4	GO:0016757	transferase activity, transferring glycosyl groups	6	28	3710	179936	1.95184e-05	3.00688e-05	10.39
412	4	GO:0044248	cellular catabolic process	3	3	4857	179936	1.96557e-05	5.40533e-05	37.05
24	5	GO:0009814	defense response, incompatible interaction	3	37	250	179936	1.98825e-05	6.40053e-05	58.36
141	5	GO:0031669	cellular response to nutrient levels	4	151	185	179936	2.00019e-05	0.000194801	25.76
25	4	GO:0016741	transferase activity, transferring one-carbon groups	7	73	2037	179936	2.00356e-05	3.84103e-05	8.47
46	8	GO:0090503	RNA phosphodiester bond hydrolysis, exonucleolytic	3	90	102	179936	2.00428e-05	3.99692e-05	58.8
46	8	GO:0019319	hexose biosynthetic process	3	90	102	179936	2.00428e-05	3.99692e-05	58.8
259	5	GO:0015935	small ribosomal subunit	3	9	1128	179936	2.00662e-05	0.000551821	53.17
214	3	GO:0044424	intracellular part	18	129	54507	179936	2.04254e-05	0.000213008	0.46
29	2	GO:0016020	membrane	25	96	19321	179936	2.05039e-05	7.79953e-05	2.43
25	5	GO:0018958	phenol-containing compound metabolic process	3	73	127	179936	2.05968e-05	3.92825e-05	58.23
46	6	GO:0006401	RNA catabolic process	4	90	314	179936	2.06518e-05	4.09454e-05	25.47
25	4	GO:0043170	macromolecule metabolic process	34	73	42495	179936	2.09489e-05	3.97492e-05	1.97
27	5	GO:1901362	organic cyclic compound biosynthetic process	11	44	9974	179936	2.09923e-05	4.81589e-05	4.51
19	5	GO:0071702	organic substance transport	3	3	4982	179936	2.1213e-05	3.49391e-05	36.12
24	4	GO:0016860	intramolecular oxidoreductase activity	3	37	258	179936	2.18364e-05	6.93453e-05	56.55
76	7	GO:0080043	quercetin 3-O-glucosyltransferase activity	3	11	931	179936	2.20868e-05	0.000271839	52.71
76	7	GO:0080044	quercetin 7-O-glucosyltransferase activity	3	11	931	179936	2.20868e-05	0.000271839	52.71
15	8	GO:0090502	RNA phosphodiester bond hydrolysis, endonucleolytic	7	368	401	179936	2.22696e-05	6.16171e-05	8.54
25	2	GO:0022414	reproductive process	10	73	4761	179936	2.26366e-05	4.27323e-05	5.18
15	8	GO:0006417	regulation of translation	9	368	725	179936	2.28806e-05	6.29216e-05	6.07
27	4	GO:0016021	integral component of membrane	22	44	38207	179936	2.29856e-05	5.22198e-05	2.35
25	7	GO:2000112	regulation of cellular macromolecule biosynthetic process	15	73	10772	179936	2.3678e-05	4.44713e-05	3.43
20	6	GO:0034219	carbohydrate transmembrane transport	3	28	354	179936	2.38473e-05	3.64912e-05	54.46
25	4	GO:0045087	innate immune response	4	73	404	179936	2.41094e-05	4.50529e-05	24.4
105	6	GO:0019205	nucleobase-containing compound kinase activity	4	121	243	179936	2.43489e-05	0.000224178	24.48
15	6	GO:0034248	regulation of cellular amide metabolic process	9	368	731	179936	2.43909e-05	6.66684e-05	6.02
25	3	GO:0044237	cellular metabolic process	39	73	52905	179936	2.52387e-05	4.69262e-05	1.82
19	3	GO:0022892	substrate-specific transporter activity	3	3	5286	179936	2.53389e-05	4.05423e-05	34.04
249	4	GO:0044260	cellular macromolecule metabolic process	12	18	36442	179936	2.56352e-05	3.2813e-05	3.29
25	3	GO:0009653	anatomical structure morphogenesis	5	73	843	179936	2.57435e-05	4.76256e-05	14.62
25	6	GO:0010556	regulation of macromolecule biosynthetic process	15	73	10855	179936	2.58839e-05	4.7647e-05	3.41
37	5	GO:1901137	carbohydrate derivative biosynthetic process	4	17	1893	179936	2.60511e-05	9.30398e-05	22.37
141	4	GO:0031668	cellular response to extracellular stimulus	4	151	199	179936	2.65976e-05	0.000238315	23.95
141	4	GO:0071496	cellular response to external stimulus	4	151	199	179936	2.65976e-05	0.000238315	23.95
15	5	GO:0045903	positive regulation of translational fidelity	3	368	28	179936	2.67596e-05	7.27024e-05	52.39
25	3	GO:0006955	immune response	4	73	415	179936	2.67648e-05	4.89703e-05	23.76
33	3	GO:0044763	single-organism cellular process	6	7	22946	179936	2.67994e-05	4.37253e-05	6.72
25	6	GO:0031326	regulation of cellular biosynthetic process	15	73	10890	179936	2.68675e-05	4.89703e-05	3.4
25	5	GO:0009889	regulation of biosynthetic process	15	73	10903	179936	2.72412e-05	4.9408e-05	3.39
256	7	GO:0030001	metal ion transport	3	6	2021	179936	2.75891e-05	5.46152e-05	44.52
27	4	GO:0009888	tissue development	3	44	234	179936	2.76439e-05	6.21988e-05	52.43
187	6	GO:0009908	flower development	3	74	139	179936	2.80892e-05	0.00530886	52.48
323	3	GO:0005886	plasma membrane	3	3	5541	179936	2.91865e-05	6.06182e-05	32.47
25	6	GO:2000377	regulation of reactive oxygen species metabolic process	3	73	143	179936	2.9345e-05	5.29642e-05	51.71
24	8	GO:0006006	glucose metabolic process	3	37	286	179936	2.96617e-05	9.29401e-05	51.01
412	4	GO:1901575	organic substance catabolic process	3	3	5574	179936	2.97112e-05	7.88884e-05	32.28
433	7	GO:0006355	regulation of transcription, DNA-templated	7	18	9994	179936	3.00199e-05	0.000132904	7
46	8	GO:0006446	regulation of translational initiation	3	90	117	179936	3.0201e-05	5.95342e-05	51.26
76	5	GO:0052696	flavonoid glucuronidation	3	11	1038	179936	3.05117e-05	0.000271839	47.28
76	8	GO:0052695	cellular glucuronidation	3	11	1038	179936	3.05117e-05	0.000271839	47.28
76	8	GO:0019585	glucuronate metabolic process	3	11	1038	179936	3.05117e-05	0.000271839	47.28
15	8	GO:0046132	pyrimidine ribonucleoside biosynthetic process	4	368	85	179936	3.05757e-05	8.25727e-05	23.01
76	6	GO:0006063	uronic acid metabolic process	3	11	1041	179936	3.07742e-05	0.000271839	47.14
46	4	GO:0008565	protein transporter activity	4	90	348	179936	3.08139e-05	6.03712e-05	22.98
25	5	GO:0051171	regulation of nitrogen compound metabolic process	15	73	11021	179936	3.08498e-05	5.54098e-05	3.35
46	5	GO:0005048	signal sequence binding	3	90	118	179936	3.09777e-05	6.03712e-05	50.83
25	5	GO:0060255	regulation of macromolecule metabolic process	16	73	12424	179936	3.13365e-05	5.60121e-05	3.17
433	7	GO:2001141	regulation of RNA biosynthetic process	7	18	10077	179936	3.1663e-05	0.000132904	6.94
433	8	GO:1903506	regulation of nucleic acid-templated transcription	7	18	10077	179936	3.1663e-05	0.000132904	6.94
141	4	GO:0042594	response to starvation	4	151	209	179936	3.21976e-05	0.000277394	22.81
287	5	GO:0031418	L-ascorbic acid binding	3	183	59	179936	3.22572e-05	0.00186285	50
25	4	GO:0035966	response to topologically incorrect protein	3	73	148	179936	3.2508e-05	5.78268e-05	49.96
15	5	GO:0003906	DNA-(apurinic or apyrimidinic site) lyase activity	3	368	30	179936	3.30631e-05	8.87586e-05	48.9
433	6	GO:0051252	regulation of RNA metabolic process	7	18	10147	179936	3.31061e-05	0.000132904	6.9
105	5	GO:0072527	pyrimidine-containing compound metabolic process	5	121	534	179936	3.38284e-05	0.000301073	13.92
259	5	GO:0044445	cytosolic part	3	9	1358	179936	3.48278e-05	0.00063851	44.17
15	8	GO:0046134	pyrimidine nucleoside biosynthetic process	4	368	88	179936	3.50434e-05	9.35182e-05	22.23
191	7	GO:0004713	protein tyrosine kinase activity	3	24	474	179936	3.52814e-05	0.00131461	47.45
27	6	GO:0010393	galacturonan metabolic process	3	44	256	179936	3.61014e-05	7.96954e-05	47.92
27	7	GO:0045488	pectin metabolic process	3	44	256	179936	3.61014e-05	7.96954e-05	47.92
412	4	GO:0005975	carbohydrate metabolic process	3	3	5948	179936	3.61033e-05	9.26651e-05	30.25
20	4	GO:0016021	integral component of membrane	16	28	38207	179936	3.62841e-05	5.51519e-05	2.69
25	3	GO:0006457	protein folding	5	73	908	179936	3.65994e-05	6.47931e-05	13.57
15	8	GO:0046131	pyrimidine ribonucleoside metabolic process	4	368	89	179936	3.66334e-05	9.71864e-05	21.98
46	6	GO:0046364	monosaccharide biosynthetic process	3	90	125	179936	3.67841e-05	7.12821e-05	47.98
191	4	GO:0019538	protein metabolic process	12	24	25770	179936	3.70313e-05	0.00131461	3.49
46	6	GO:0019843	rRNA binding	6	90	1225	179936	3.76394e-05	7.25298e-05	9.79
16	4	GO:0016817	hydrolase activity, acting on acid anhydrides	3	3	6051	179936	3.80119e-05	0.000218568	29.74
49	2	GO:0009987	cellular process	23	129	62378	179936	3.80488e-05	0.000966438	0.51
433	6	GO:0019219	regulation of nucleobase-containing compound metabolic process	7	18	10392	179936	3.85943e-05	0.000132904	6.73
33	4	GO:0034641	cellular nitrogen compound metabolic process	6	7	24485	179936	3.92385e-05	6.08196e-05	6.3
20	2	GO:0051704	multi-organism process	3	28	421	179936	3.98873e-05	6.02272e-05	45.79
17	4	GO:0016788	hydrolase activity, acting on ester bonds	3	3	6151	179936	3.99281e-05	0.000173022	29.25
15	4	GO:0009582	detection of abiotic stimulus	3	368	32	179936	4.02699e-05	0.000105591	45.84
15	8	GO:0046039	GTP metabolic process	3	368	32	179936	4.02699e-05	0.000105591	45.84
19	4	GO:0044765	single-organism transport	3	3	6174	179936	4.03777e-05	6.28098e-05	29.14
27	5	GO:0006022	aminoglycan metabolic process	3	44	266	179936	4.04483e-05	8.8457e-05	46.12
373	6	GO:0019752	carboxylic acid metabolic process	3	3	6181	179936	4.05152e-05	0.000184038	29.11
323	6	GO:0019752	carboxylic acid metabolic process	3	3	6181	179936	4.05152e-05	8.10305e-05	29.11
141	5	GO:0031667	response to nutrient levels	4	151	222	179936	4.07113e-05	0.000337753	21.47
46	8	GO:0008536	Ran GTPase binding	3	90	130	179936	4.13409e-05	7.88719e-05	46.14
46	5	GO:1901566	organonitrogen compound biosynthetic process	13	90	6928	179936	4.13905e-05	7.88719e-05	3.75
20	3	GO:0031224	intrinsic component of membrane	16	28	38617	179936	4.16969e-05	6.25454e-05	2.66
19	3	GO:1902578	single-organism localization	3	3	6274	179936	4.2372e-05	6.41306e-05	28.68
79	5	GO:0043436	oxoacid metabolic process	3	3	6348	179936	4.38893e-05	6.77614e-05	28.35
373	5	GO:0043436	oxoacid metabolic process	3	3	6348	179936	4.38893e-05	0.000184038	28.35
323	5	GO:0043436	oxoacid metabolic process	3	3	6348	179936	4.38893e-05	8.24999e-05	28.35
79	4	GO:0006082	organic acid metabolic process	3	3	6368	179936	4.43055e-05	6.77614e-05	28.26
373	4	GO:0006082	organic acid metabolic process	3	3	6368	179936	4.43055e-05	0.000184038	28.26
323	4	GO:0006082	organic acid metabolic process	3	3	6368	179936	4.43055e-05	8.24999e-05	28.26
15	5	GO:0009893	positive regulation of metabolic process	11	368	1195	179936	4.4812e-05	0.000116822	4.5
25	4	GO:0008233	peptidase activity	11	73	6287	179936	4.52762e-05	7.97724e-05	4.31
333	3	GO:0007165	signal transduction	6	28	4318	179936	4.55181e-05	0.000348868	8.93
333	5	GO:0005634	nucleus	9	28	11693	179936	4.56463e-05	0.000348868	4.95
141	6	GO:0090575	RNA polymerase II transcription factor complex	4	151	229	179936	4.59229e-05	0.000367384	20.81
27	3	GO:0009605	response to external stimulus	5	44	1609	179936	4.61917e-05	0.000100082	12.71
76	5	GO:0009813	flavonoid biosynthetic process	3	11	1200	179936	4.69068e-05	0.00034245	40.89
15	6	GO:0006213	pyrimidine nucleoside metabolic process	4	368	95	179936	4.73056e-05	0.000122207	20.59
15	7	GO:0010608	posttranscriptional regulation of gene expression	9	368	797	179936	4.74195e-05	0.000122207	5.52
433	7	GO:2000112	regulation of cellular macromolecule biosynthetic process	7	18	10772	179936	4.85865e-05	0.000132904	6.5
15	4	GO:0043169	cation binding	25	368	24422	179936	4.90212e-05	0.000125617	0.5
25	3	GO:0032259	methylation	7	73	2354	179936	4.98859e-05	8.74777e-05	7.33
338	6	GO:0008757	S-adenosylmethionine-dependent methyltransferase activity	3	14	945	179936	5.03384e-05	0.00115778	40.8
412	3	GO:0009056	catabolic process	3	3	6667	179936	5.08451e-05	0.000126293	26.99
433	6	GO:0010556	regulation of macromolecule biosynthetic process	7	18	10855	179936	5.10318e-05	0.000132904	6.45
76	4	GO:0009812	flavonoid metabolic process	3	11	1240	179936	5.16906e-05	0.00034245	39.58
25	3	GO:0009605	response to external stimulus	6	73	1609	179936	5.17348e-05	9.02919e-05	9.19
433	6	GO:0031326	regulation of cellular biosynthetic process	7	18	10890	179936	5.2093e-05	0.000132904	6.43
433	5	GO:0009889	regulation of biosynthetic process	7	18	10903	179936	5.24918e-05	0.000132904	6.42
15	8	GO:0009220	pyrimidine ribonucleotide biosynthetic process	5	368	192	179936	5.25127e-05	0.000133052	12.73
15	8	GO:0009218	pyrimidine ribonucleotide metabolic process	5	368	192	179936	5.25127e-05	0.000133052	12.73
192	7	GO:0004674	protein serine/threonine kinase activity	3	3	6747	179936	5.26977e-05	0.0011857	26.67
177	7	GO:0004674	protein serine/threonine kinase activity	3	3	6747	179936	5.26977e-05	0.0024241	26.67
276	7	GO:0004674	protein serine/threonine kinase activity	3	3	6747	179936	5.26977e-05	0.000439148	26.67
152	7	GO:0004674	protein serine/threonine kinase activity	3	3	6747	179936	5.26977e-05	0.002266	26.67
27	3	GO:0005886	plasma membrane	8	44	5541	179936	5.29261e-05	0.000113621	5.9
46	8	GO:0090502	RNA phosphodiester bond hydrolysis, endonucleolytic	4	90	401	179936	5.33627e-05	0.000101124	19.94
141	4	GO:0016765	transferase activity, transferring alkyl or aryl (other than methyl) groups	6	151	771	179936	5.33772e-05	0.000404634	9.27
19	3	GO:0043234	protein complex	3	3	6786	179936	5.3617e-05	7.90145e-05	26.52
46	5	GO:0009059	macromolecule biosynthetic process	17	90	11551	179936	5.36979e-05	0.0001012	2.94
141	4	GO:0009991	response to extracellular stimulus	4	151	239	179936	5.41921e-05	0.000404634	19.94
256	4	GO:0044249	cellular biosynthetic process	5	6	17946	179936	5.42634e-05	0.000105271	8.36
24	5	GO:0048229	gametophyte development	3	37	352	179936	5.48945e-05	0.00016974	41.45
433	6	GO:0010468	regulation of gene expression	7	18	11015	179936	5.60336e-05	0.000132904	6.35
29	5	GO:0009416	response to light stimulus	6	96	1233	179936	5.61082e-05	0.000209327	9.12
433	5	GO:0051171	regulation of nitrogen compound metabolic process	7	18	11021	179936	5.62288e-05	0.000132904	6.35
20	6	GO:0015931	nucleobase-containing compound transport	3	28	474	179936	5.66597e-05	8.44341e-05	40.67
79	5	GO:1901566	organonitrogen compound biosynthetic process	3	3	6928	179936	5.70543e-05	8.55815e-05	25.97
323	5	GO:1901566	organonitrogen compound biosynthetic process	3	3	6928	179936	5.70543e-05	0.000102698	25.97
210	4	GO:0016021	integral component of membrane	22	45	38207	179936	5.75729e-05	0.00103048	2.3
15	4	GO:0016772	transferase activity, transferring phosphorus-containing groups	11	368	14878	179936	5.75733e-05	0.000145059	0.36
187	4	GO:0090567	reproductive shoot system development	3	74	178	179936	5.85908e-05	0.00553683	40.98
21	3	GO:0044767	single-organism developmental process	3	4	4431	179936	5.85914e-05	0.000103952	30.46
37	2	GO:0003824	catalytic activity	14	17	61084	179936	5.86584e-05	0.000195528	2.43
25	4	GO:1901265	nucleoside phosphate binding	24	73	25668	179936	5.94218e-05	0.000102739	2.3
25	4	GO:0000166	nucleotide binding	24	73	25668	179936	5.94218e-05	0.000102739	2.3
33	3	GO:0006807	nitrogen compound metabolic process	6	7	26317	179936	5.99013e-05	8.84257e-05	5.86
46	4	GO:0044765	single-organism transport	12	90	6174	179936	6.01544e-05	0.000112749	3.89
27	4	GO:0071555	cell wall organization	5	44	1710	179936	6.1519e-05	0.000130868	11.96
25	4	GO:0019538	protein metabolic process	24	73	25770	179936	6.19026e-05	0.00010653	2.3
274	7	GO:0032559	adenyl ribonucleotide binding	7	11	20939	179936	6.20921e-05	0.000580407	5.47
274	6	GO:0030554	adenyl nucleotide binding	7	11	20949	179936	6.22866e-05	0.000580407	5.47
210	3	GO:0005886	plasma membrane	8	45	5541	179936	6.26338e-05	0.00103048	5.77
141	3	GO:0097159	organic cyclic compound binding	28	151	59993	179936	6.3662e-05	0.000445827	0.56
141	3	GO:1901363	heterocyclic compound binding	28	151	59989	179936	6.36896e-05	0.000445827	0.56
15	6	GO:0015931	nucleobase-containing compound transport	7	368	474	179936	6.3765e-05	0.000159767	7.22
33	3	GO:0016740	transferase activity	6	7	26640	179936	6.43371e-05	9.05178e-05	5.79
15	5	GO:0046872	metal ion binding	25	368	24339	179936	6.45685e-05	0.000160886	0.5
25	7	GO:0032561	guanyl ribonucleotide binding	5	73	1028	179936	6.56488e-05	0.000111931	11.99
25	8	GO:0005525	GTP binding	5	73	1028	179936	6.56488e-05	0.000111931	11.99
25	6	GO:0019001	guanyl nucleotide binding	5	73	1029	179936	6.59487e-05	0.000111931	11.98
33	3	GO:0005515	protein binding	6	7	26836	179936	6.71584e-05	9.05178e-05	5.75
256	3	GO:0009628	response to abiotic stimulus	3	6	2753	179936	6.91225e-05	0.000131468	32.68
46	3	GO:1902578	single-organism localization	12	90	6274	179936	7.00568e-05	0.000130595	3.82
15	4	GO:0006139	nucleobase-containing compound metabolic process	65	368	19433	179936	7.02806e-05	0.000174157	1.64
15	7	GO:0003743	translation initiation factor activity	7	368	484	179936	7.2596e-05	0.000178911	7.07
20	3	GO:0005515	protein binding	13	28	26836	179936	7.32717e-05	0.00010848	3.11
27	4	GO:0045229	external encapsulating structure organization	5	44	1781	179936	7.44536e-05	0.000156956	11.48
14	3	GO:0016491	oxidoreductase activity	4	5	11326	179936	7.45001e-05	0.000207028	12.71
256	4	GO:1901576	organic substance biosynthetic process	5	6	19146	179936	7.45476e-05	0.00013906	7.83
105	7	GO:0004222	metalloendopeptidase activity	4	121	325	179936	7.51409e-05	0.000647181	18.3
25	3	GO:0036094	small molecule binding	24	73	26210	179936	7.51957e-05	0.000127043	2.26
21	4	GO:0006996	organelle organization	3	4	4823	179936	7.54363e-05	0.000129656	27.98
256	4	GO:0044444	cytoplasmic part	6	6	37103	179936	7.68434e-05	0.000140638	4.85
25	3	GO:0044710	single-organism metabolic process	23	73	24007	179936	7.73405e-05	0.000130073	2.36
25	6	GO:0004175	endopeptidase activity	7	73	2534	179936	7.89223e-05	0.000132132	6.81
214	3	GO:0016787	hydrolase activity	3	129	22126	179936	7.98735e-05	0.000777436	0.19
105	8	GO:0006334	nucleosome assembly	5	121	642	179936	8.04607e-05	0.000671344	11.58
25	5	GO:0080135	regulation of cellular response to stress	3	73	201	179936	8.06192e-05	0.000134365	36.79
210	5	GO:0016301	kinase activity	12	45	13398	179936	8.09641e-05	0.00103048	3.58
14	4	GO:0055114	oxidation-reduction process	4	5	11569	179936	8.10111e-05	0.000207028	12.44
29	4	GO:0051186	cofactor metabolic process	7	96	1922	179936	8.18041e-05	0.000299434	6.83
141	5	GO:0044798	nuclear transcription factor complex	4	151	266	179936	8.19154e-05	0.000556032	17.92
24	4	GO:0045087	innate immune response	3	37	404	179936	8.24763e-05	0.000248486	36.11
24	6	GO:0019318	hexose metabolic process	3	37	404	179936	8.24763e-05	0.000248486	36.11
21	5	GO:0071702	organic substance transport	3	4	4982	179936	8.30911e-05	0.000138485	27.09
15	4	GO:0043168	anion binding	25	368	24047	179936	8.31534e-05	0.000203816	0.51
105	6	GO:0034728	nucleosome organization	5	121	648	179936	8.40343e-05	0.000679914	11.47
350	4	GO:1901135	carbohydrate derivative metabolic process	3	5	3698	179936	8.40866e-05	0.000300309	29.19
274	5	GO:0001883	purine nucleoside binding	7	11	21965	179936	8.48922e-05	0.000580407	5.21
274	6	GO:0032550	purine ribonucleoside binding	7	11	21965	179936	8.48922e-05	0.000580407	5.21
274	6	GO:0032555	purine ribonucleotide binding	7	11	21965	179936	8.48922e-05	0.000580407	5.21
274	5	GO:0017076	purine nucleotide binding	7	11	21976	179936	8.517e-05	0.000580407	5.21
19	2	GO:0005215	transporter activity	3	3	7921	179936	8.52763e-05	0.000122448	22.72
15	4	GO:0009581	detection of external stimulus	3	368	41	179936	8.53736e-05	0.000207008	35.78
15	11	GO:0032147	activation of protein kinase activity	3	368	41	179936	8.53736e-05	0.000207008	35.78
46	4	GO:0042277	peptide binding	3	90	166	179936	8.53923e-05	0.000158322	36.13
29	2	GO:0005488	binding	30	96	92529	179936	8.56768e-05	0.000307802	0.61
37	4	GO:0043231	intracellular membrane-bounded organelle	11	17	36464	179936	8.5777e-05	0.000268053	3.19
76	6	GO:0035251	UDP-glucosyltransferase activity	3	11	1476	179936	8.65259e-05	0.000490478	33.25
210	6	GO:0016125	sterol metabolic process	3	45	337	179936	8.71534e-05	0.00103048	35.6
24	3	GO:0044459	plasma membrane part	5	37	2215	179936	8.83908e-05	0.000259013	10.98
210	6	GO:0016310	phosphorylation	12	45	13525	179936	8.8639e-05	0.00103048	3.55
274	5	GO:0032549	ribonucleoside binding	7	11	22119	179936	8.88512e-05	0.000580407	5.18
274	4	GO:0001882	nucleoside binding	7	11	22126	179936	8.90347e-05	0.000580407	5.18
24	3	GO:0006955	immune response	3	37	415	179936	8.9277e-05	0.000259013	35.16
24	5	GO:0009651	response to salt stress	3	37	415	179936	8.9277e-05	0.000259013	35.16
274	4	GO:0032553	ribonucleotide binding	7	11	22165	179936	9.00631e-05	0.000580407	5.17
27	4	GO:0010228	vegetative to reproductive phase transition of meristem	3	44	349	179936	9.03141e-05	0.000188692	35.15
29	5	GO:0044434	chloroplast part	10	96	4227	179936	9.10344e-05	0.000321103	4.43
70	6	GO:0006886	intracellular protein transport	5	44	1861	179936	9.14396e-05	0.00576959	10.99
27	7	GO:0030145	manganese ion binding	3	44	351	179936	9.18488e-05	0.0001902	34.95
76	6	GO:0046527	glucosyltransferase activity	3	11	1510	179936	9.2543e-05	0.000490478	32.5
287	5	GO:0016706	oxidoreductase activity, acting on paired donors, with incorporation or reduction of molecular oxygen, 2-oxoglutarate as one donor, and incorporation of one atom each of oxygen into both donors	3	183	84	179936	9.27939e-05	0.00410214	35.12
46	5	GO:0034645	cellular macromolecule biosynthetic process	16	90	10893	179936	9.41816e-05	0.000173679	2.94
15	6	GO:1902582	single-organism intracellular transport	9	368	873	179936	9.44315e-05	0.000227747	5.04
37	3	GO:0043227	membrane-bounded organelle	11	17	36854	179936	9.5039e-05	0.000279526	3.16
25	5	GO:0080090	regulation of primary metabolic process	15	73	12181	179936	9.60585e-05	0.00015938	3.04
20	4	GO:0043231	intracellular membrane-bounded organelle	15	28	36464	179936	9.82543e-05	0.000144529	2.64
215	4	GO:0044249	cellular biosynthetic process	4	4	17946	179936	9.89163e-05	0.000182615	10.03
20	5	GO:0071702	organic substance transport	6	28	4982	179936	0.000100122	0.000146332	7.74
274	3	GO:0097367	carbohydrate derivative binding	7	11	22567	179936	0.000101254	0.000587273	5.07
210	6	GO:0006694	steroid biosynthetic process	3	45	355	179936	0.000101604	0.00103048	33.79
141	3	GO:0007154	cell communication	4	151	282	179936	0.000102537	0.000675539	16.9
256	4	GO:0006091	generation of precursor metabolites and energy	3	6	3145	179936	0.000102558	0.000184225	28.61
210	3	GO:0030246	carbohydrate binding	6	45	3018	179936	0.000103047	0.00103048	7.95
29	4	GO:0044435	plastid part	10	96	4294	179936	0.000103487	0.000358379	4.37
77	5	GO:0050660	flavin adenine dinucleotide binding	3	19	872	179936	0.00010372	0.00140022	32.58
25	7	GO:0019344	cysteine biosynthetic process	3	73	219	179936	0.000103859	0.000171553	33.77
112	5	GO:0005829	cytosol	3	6	3163	179936	0.000104306	0.00187751	28.44
15	4	GO:1902580	single-organism cellular localization	9	368	885	179936	0.000104588	0.000250901	4.97
25	5	GO:0042537	benzene-containing compound metabolic process	3	73	220	179936	0.000105265	0.000173102	33.61
433	5	GO:0080090	regulation of primary metabolic process	7	18	12181	179936	0.000106172	0.000221876	5.74
21	2	GO:0032502	developmental process	3	4	5411	179936	0.000106268	0.000171904	24.94
287	7	GO:0010224	response to UV-B	3	183	88	179936	0.000106549	0.00410214	33.52
37	5	GO:0008610	lipid biosynthetic process	4	17	2725	179936	0.000106689	0.000296359	15.54
29	6	GO:0046564	oxalate decarboxylase activity	3	96	168	179936	0.000107158	0.000358379	33.47
76	6	GO:0005996	monosaccharide metabolic process	3	11	1587	179936	0.000107168	0.000516357	30.92
29	4	GO:0035383	thioester metabolic process	3	96	169	179936	0.000109052	0.000358379	33.27
29	6	GO:0006637	acyl-CoA metabolic process	3	96	169	179936	0.000109052	0.000358379	33.27
79	4	GO:0044711	single-organism biosynthetic process	3	3	8603	179936	0.000109257	0.000160794	20.92
323	4	GO:0044711	single-organism biosynthetic process	3	3	8603	179936	0.000109257	0.000190319	20.92
29	4	GO:0009314	response to radiation	6	96	1397	179936	0.000110839	0.000358379	8.05
433	5	GO:0031323	regulation of cellular metabolic process	7	18	12266	179936	0.000110938	0.000221876	5.7
274	8	GO:0043531	ADP binding	4	11	4495	179936	0.00011149	0.000587857	14.56
20	3	GO:0043227	membrane-bounded organelle	15	28	36854	179936	0.000111612	0.000162086	2.62
46	4	GO:1901265	nucleoside phosphate binding	27	90	25668	179936	0.000112394	0.00020506	2.1
46	4	GO:0000166	nucleotide binding	27	90	25668	179936	0.000112394	0.00020506	2.1
27	3	GO:0030312	external encapsulating structure	5	44	1947	179936	0.000112875	0.000229676	10.5
27	4	GO:0005618	cell wall	5	44	1947	179936	0.000112875	0.000229676	10.5
29	8	GO:0033609	oxalate metabolic process	3	96	171	179936	0.000112906	0.000359079	32.88
15	4	GO:0009846	pollen germination	3	368	45	179936	0.000112957	0.000269543	32.6
46	5	GO:0044271	cellular nitrogen compound biosynthetic process	17	90	12286	179936	0.000114246	0.000207336	2.77
117	3	GO:0000785	chromatin	3	86	192	179936	0.000114666	0.016293	32.69
210	2	GO:0003824	catalytic activity	28	45	61084	179936	0.000115463	0.00106581	1.83
214	5	GO:0009523	photosystem II	5	129	652	179936	0.000116927	0.00101315	10.7
214	4	GO:1901360	organic cyclic compound metabolic process	3	129	21569	179936	0.000117969	0.00101315	0.19
15	4	GO:0005737	cytoplasm	24	368	4829	179936	0.000119012	0.000282497	2.43
256	3	GO:0009058	biosynthetic process	5	6	21080	179936	0.000119434	0.000210638	7.11
433	5	GO:0060255	regulation of macromolecule metabolic process	7	18	12424	179936	0.000120265	0.000223349	5.63
141	8	GO:0000976	transcription regulatory region sequence-specific DNA binding	4	151	294	179936	0.000120301	0.000769928	16.21
191	5	GO:0044267	cellular protein metabolic process	10	24	19853	179936	0.000120425	0.00179078	3.78
15	9	GO:1901070	guanosine-containing compound biosynthetic process	3	368	46	179936	0.000120655	0.000284897	31.89
49	2	GO:0008152	metabolic process	28	129	67808	179936	0.000121226	0.00231618	0.58
373	3	GO:0006950	response to stress	3	3	8911	179936	0.000121419	0.000462761	20.19
276	3	GO:0006950	response to stress	3	3	8911	179936	0.000121419	0.000867278	20.19
412	3	GO:0006950	response to stress	3	3	8911	179936	0.000121419	0.000292164	20.19
46	5	GO:0034655	nucleobase-containing compound catabolic process	4	90	497	179936	0.000121755	0.000219799	16.09
191	5	GO:0036211	protein modification process	9	24	15922	179936	0.000126111	0.00179078	4.24
191	6	GO:0006464	cellular protein modification process	9	24	15922	179936	0.000126111	0.00179078	4.24
49	2	GO:0044425	membrane part	12	129	40318	179936	0.000127663	0.00231618	0.42
25	4	GO:0042180	cellular ketone metabolic process	3	73	235	179936	0.000127851	0.000209314	31.47
215	4	GO:1901576	organic substance biosynthetic process	4	4	19146	179936	0.00012815	0.000219685	9.4
79	4	GO:0044281	small molecule metabolic process	3	3	9082	179936	0.000128545	0.000185676	19.81
373	4	GO:0044281	small molecule metabolic process	3	3	9082	179936	0.000128545	0.000462761	19.81
323	4	GO:0044281	small molecule metabolic process	3	3	9082	179936	0.000128545	0.000216919	19.81
249	4	GO:0043170	macromolecule metabolic process	12	18	42495	179936	0.000128625	0.000161412	2.82
15	8	GO:0046036	CTP metabolic process	3	368	47	179936	0.000128686	0.000297628	31.21
15	8	GO:0009209	pyrimidine ribonucleoside triphosphate biosynthetic process	3	368	47	179936	0.000128686	0.000297628	31.21
15	8	GO:0009208	pyrimidine ribonucleoside triphosphate metabolic process	3	368	47	179936	0.000128686	0.000297628	31.21
15	9	GO:0006241	CTP biosynthetic process	3	368	47	179936	0.000128686	0.000297628	31.21
20	6	GO:0008643	carbohydrate transport	3	28	627	179936	0.000129271	0.000186542	30.75
25	6	GO:0006534	cysteine metabolic process	3	73	236	179936	0.000129459	0.000211013	31.33
256	3	GO:0098796	membrane protein complex	3	6	3429	179936	0.00013246	0.000229439	26.24
210	3	GO:0016740	transferase activity	17	45	26640	179936	0.000132594	0.00113652	2.55
24	5	GO:0006757	ATP generation from ADP	3	37	476	179936	0.000133682	0.000373992	30.65
24	6	GO:0006096	glycolytic process	3	37	476	179936	0.000133682	0.000373992	30.65
24	8	GO:0046031	ADP metabolic process	3	37	476	179936	0.000133682	0.000373992	30.65
433	4	GO:0019222	regulation of metabolic process	7	18	12681	179936	0.000136808	0.000237134	5.52
24	8	GO:0009179	purine ribonucleoside diphosphate metabolic process	3	37	482	179936	0.000138695	0.000374635	30.27
24	8	GO:0009135	purine nucleoside diphosphate metabolic process	3	37	482	179936	0.000138695	0.000374635	30.27
24	8	GO:0009185	ribonucleoside diphosphate metabolic process	3	37	482	179936	0.000138695	0.000374635	30.27
46	3	GO:0033218	amide binding	3	90	196	179936	0.000139433	0.000250396	30.6
214	3	GO:0006807	nitrogen compound metabolic process	5	129	26317	179936	0.000143329	0.00116256	0.27
261	3	GO:0044446	intracellular organelle part	15	58	16207	179936	0.000144039	0.00808535	2.87
187	4	GO:0048367	shoot system development	3	74	242	179936	0.000145133	0.00804759	30.14
46	3	GO:0016043	cellular component organization	16	90	11313	179936	0.000145757	0.000260389	2.83
259	4	GO:0046907	intracellular transport	3	9	2208	179936	0.000146662	0.00162406	27.16
259	4	GO:0044391	ribosomal subunit	3	9	2213	179936	0.000147642	0.00162406	27.1
25	4	GO:0050794	regulation of cellular process	18	73	17297	179936	0.000148105	0.000240345	2.57
261	2	GO:0044422	organelle part	15	58	16250	179936	0.000148344	0.00808535	2.86
76	3	GO:0044710	single-organism metabolic process	7	11	24007	179936	0.000151308	0.000668278	4.77
20	7	GO:0098656	anion transmembrane transport	3	28	662	179936	0.000151635	0.000217439	29.12
24	2	GO:0002376	immune system process	3	37	498	179936	0.000152655	0.000403078	29.3
24	8	GO:0006165	nucleoside diphosphate phosphorylation	3	37	498	179936	0.000152655	0.000403078	29.3
274	4	GO:0043168	anion binding	7	11	24047	179936	0.000152948	0.00073925	4.76
15	5	GO:0006508	proteolysis	3	368	7687	179936	0.000153179	0.000352468	0.19
15	8	GO:0009148	pyrimidine nucleoside triphosphate biosynthetic process	3	368	50	179936	0.000154844	0.000354492	29.34
21	4	GO:0044765	single-organism transport	3	4	6174	179936	0.000157356	0.000247275	21.86
25	5	GO:0048584	positive regulation of response to stimulus	3	73	254	179936	0.000160702	0.000259649	29.11
27	5	GO:0051287	NAD binding	3	44	427	179936	0.000163483	0.000326967	28.73
27	7	GO:0043648	dicarboxylic acid metabolic process	3	44	427	179936	0.000163483	0.000326967	28.73
141	7	GO:1990837	sequence-specific double-stranded DNA binding	4	151	319	179936	0.000164322	0.00102245	14.94
15	6	GO:0090501	RNA phosphodiester bond hydrolysis	7	368	553	179936	0.000164617	0.00037496	6.19
21	3	GO:1902578	single-organism localization	3	4	6274	179936	0.000165058	0.000252171	21.51
46	4	GO:0044281	small molecule metabolic process	14	90	9082	179936	0.000165856	0.00029476	3.08
210	5	GO:0008202	steroid metabolic process	3	45	420	179936	0.000166577	0.00128732	28.56
24	6	GO:0009132	nucleoside diphosphate metabolic process	3	37	514	179936	0.000167499	0.000437358	28.38
187	5	GO:0009505	plant-type cell wall	4	74	662	179936	0.000170319	0.00804759	14.69
373	7	GO:0006355	regulation of transcription, DNA-templated	3	3	9994	179936	0.000171293	0.00047711	18
37	3	GO:0043229	intracellular organelle	11	17	39248	179936	0.000173627	0.000437977	2.97
214	4	GO:0006725	cellular aromatic compound metabolic process	3	129	21265	179936	0.000173977	0.00133687	0.2
37	2	GO:0043226	organelle	11	17	39285	179936	0.000175191	0.000437977	2.96
373	7	GO:2001141	regulation of RNA biosynthetic process	3	3	10077	179936	0.000175597	0.00047711	17.86
373	8	GO:1903506	regulation of nucleic acid-templated transcription	3	3	10077	179936	0.000175597	0.00047711	17.86
210	2	GO:0016020	membrane	14	45	19321	179936	0.000175807	0.00128732	2.9
25	5	GO:0009965	leaf morphogenesis	3	73	262	179936	0.000176023	0.000283168	28.22
256	6	GO:0006812	cation transport	3	6	3792	179936	0.00017833	0.000302337	23.73
141	5	GO:0046872	metal ion binding	6	151	24339	179936	0.000178847	0.00106722	0.29
373	6	GO:0051252	regulation of RNA metabolic process	3	3	10147	179936	0.000179282	0.00047711	17.73
256	3	GO:0044763	single-organism cellular process	5	6	22946	179936	0.000180779	0.000302337	6.53
27	6	GO:0016407	acetyltransferase activity	3	44	442	179936	0.000180905	0.000358744	27.76
141	4	GO:0043169	cation binding	6	151	24422	179936	0.000181047	0.00106722	0.29
210	5	GO:0006796	phosphate-containing compound metabolic process	13	45	16937	179936	0.000182371	0.00128732	3.07
105	6	GO:0065004	protein-DNA complex assembly	5	121	767	179936	0.000183675	0.001412	9.69
287	4	GO:0048029	monosaccharide binding	3	183	106	179936	0.000184814	0.00609888	27.83
76	5	GO:0008194	UDP-glycosyltransferase activity	3	11	1910	179936	0.000184875	0.000753723	25.69
350	4	GO:0005737	cytoplasm	3	5	4829	179936	0.000185488	0.000579651	22.36
46	6	GO:0031267	small GTPase binding	3	90	216	179936	0.000185542	0.000326364	27.77
46	7	GO:0017016	Ras GTPase binding	3	90	216	179936	0.000185542	0.000326364	27.77
105	8	GO:0009201	ribonucleoside triphosphate biosynthetic process	5	121	769	179936	0.000185891	0.001412	9.67
29	5	GO:0016758	transferase activity, transferring hexosyl groups	8	96	2938	179936	0.000185943	0.00058182	5.1
79	4	GO:1901564	organonitrogen compound metabolic process	3	3	10272	179936	0.000185991	0.000263769	17.52
323	4	GO:1901564	organonitrogen compound metabolic process	3	3	10272	179936	0.000185991	0.000304348	17.52
215	3	GO:0009058	biosynthetic process	4	4	21080	179936	0.000188322	0.000301315	8.54
192	7	GO:0006468	protein phosphorylation	3	3	10318	179936	0.000188501	0.00217161	17.44
177	7	GO:0006468	protein phosphorylation	3	3	10318	179936	0.000188501	0.00277484	17.44
276	7	GO:0006468	protein phosphorylation	3	3	10318	179936	0.000188501	0.00111979	17.44
152	7	GO:0006468	protein phosphorylation	3	3	10318	179936	0.000188501	0.00259387	17.44
25	2	GO:0044425	membrane part	4	73	40318	179936	0.000188797	0.000302402	0.24
36	3	GO:0009628	response to abiotic stimulus	3	8	2753	179936	0.000189143	0.00113486	24.51
25	8	GO:0010207	photosystem II assembly	3	73	269	179936	0.000190182	0.000303308	27.49
105	5	GO:0071824	protein-DNA complex subunit organization	5	121	773	179936	0.000190383	0.001412	9.62
25	3	GO:0019013	viral nucleocapsid	3	73	270	179936	0.000192263	0.000305311	27.39
373	6	GO:0019219	regulation of nucleobase-containing compound metabolic process	3	3	10392	179936	0.000192586	0.00047711	17.31
261	5	GO:0044452	nucleolar part	3	58	343	179936	0.000196008	0.00808535	27.13
15	6	GO:0048193	Golgi vesicle transport	6	368	401	179936	0.000198458	0.000449772	7.32
27	6	GO:0008374	O-acyltransferase activity	3	44	457	179936	0.000199489	0.000392273	26.85
105	6	GO:0009142	nucleoside triphosphate biosynthetic process	5	121	782	179936	0.000200792	0.00144896	9.51
29	6	GO:0009699	phenylpropanoid biosynthetic process	4	96	531	179936	0.000200943	0.000618776	14.12
15	3	GO:0097367	carbohydrate derivative binding	24	368	22567	179936	0.000201481	0.000454341	0.52
192	6	GO:0004672	protein kinase activity	3	3	10551	179936	0.000201563	0.00217161	17.05
177	6	GO:0004672	protein kinase activity	3	3	10551	179936	0.000201563	0.00277484	17.05
276	6	GO:0004672	protein kinase activity	3	3	10551	179936	0.000201563	0.00111979	17.05
152	6	GO:0004672	protein kinase activity	3	3	10551	179936	0.000201563	0.00259387	17.05
24	4	GO:0006970	response to osmotic stress	3	37	548	179936	0.000202085	0.000521869	26.62
70	4	GO:0046907	intracellular transport	5	44	2208	179936	0.000202106	0.00576959	9.26
46	5	GO:0004518	nuclease activity	6	90	1671	179936	0.000203723	0.000356515	7.18
259	4	GO:0051649	establishment of localization in cell	3	9	2477	179936	0.000205693	0.00188552	24.21
15	9	GO:0016149	translation release factor activity, codon specific	3	368	55	179936	0.000205698	0.000461542	26.67
191	5	GO:0043412	macromolecule modification	9	24	16973	179936	0.000206019	0.0024292	3.98
167	3	GO:0043234	protein complex	3	4	6786	179936	0.000208404	0.00208404	19.89
210	4	GO:0006793	phosphorus metabolic process	13	45	17166	179936	0.000208524	0.0013799	3.03
25	8	GO:0003924	GTPase activity	4	73	709	179936	0.000209691	0.000331563	13.91
46	9	GO:0030490	maturation of SSU-rRNA	3	90	226	179936	0.000211888	0.000368922	26.54
117	4	GO:0008047	enzyme activator activity	3	86	237	179936	0.00021298	0.016293	26.48
274	7	GO:0006468	protein phosphorylation	5	11	10318	179936	0.000213586	0.000859904	7.93
373	7	GO:2000112	regulation of cellular macromolecule biosynthetic process	3	3	10772	179936	0.000214497	0.00047711	16.7
46	5	GO:0051020	GTPase binding	3	90	227	179936	0.000214648	0.000371841	26.42
27	2	GO:0045735	nutrient reservoir activity	3	44	470	179936	0.000216562	0.000422296	26.1
256	4	GO:0046906	tetrapyrrole binding	3	6	4060	179936	0.000218145	0.000358645	22.16
210	4	GO:0016772	transferase activity, transferring phosphorus-containing groups	12	45	14878	179936	0.000218484	0.0013799	3.23
25	2	GO:0065007	biological regulation	21	73	22392	179936	0.000219102	0.000344969	2.31
373	6	GO:0010556	regulation of macromolecule biosynthetic process	3	3	10855	179936	0.000219494	0.00047711	16.58
141	3	GO:0043167	ion binding	19	151	45085	179936	0.000220616	0.00126713	0.5
214	3	GO:0043167	ion binding	15	129	45085	179936	0.000220672	0.00159975	0.46
373	6	GO:0031326	regulation of cellular biosynthetic process	3	3	10890	179936	0.000221624	0.00047711	16.52
373	5	GO:0009889	regulation of biosynthetic process	3	3	10903	179936	0.000222419	0.00047711	16.5
256	3	GO:0044710	single-organism metabolic process	5	6	24007	179936	0.00022538	0.000364365	6.25
373	6	GO:0010468	regulation of gene expression	3	3	11015	179936	0.000229345	0.00047711	16.34
373	5	GO:0051171	regulation of nitrogen compound metabolic process	3	3	11021	179936	0.00022972	0.00047711	16.33
214	2	GO:0044699	single-organism process	10	129	35615	179936	0.0002301	0.00159975	0.39
46	3	GO:0036094	small molecule binding	27	90	26210	179936	0.0002316	0.00039919	2.06
274	4	GO:1901265	nucleoside phosphate binding	7	11	25668	179936	0.000233039	0.000859904	4.46
274	4	GO:0000166	nucleotide binding	7	11	25668	179936	0.000233039	0.000859904	4.46
20	4	GO:0044249	cellular biosynthetic process	10	28	17946	179936	0.000233793	0.000333054	3.58
20	3	GO:0043229	intracellular organelle	15	28	39248	179936	0.000235183	0.000333054	2.46
274	6	GO:0004672	protein kinase activity	5	11	10551	179936	0.000237215	0.000859904	7.75
20	2	GO:0043226	organelle	15	28	39285	179936	0.000237794	0.000334673	2.45
24	5	GO:0000139	Golgi membrane	3	37	580	179936	0.000238586	0.000609432	25.15
333	4	GO:0009791	post-embryonic development	3	28	773	179936	0.0002388	0.00170344	24.94
191	3	GO:0006457	protein folding	3	24	908	179936	0.000239498	0.0024292	24.77
70	5	GO:0015031	protein transport	5	44	2292	179936	0.000239966	0.00576959	8.92
15	7	GO:0008079	translation termination factor activity	3	368	58	179936	0.000240833	0.000535052	25.29
15	8	GO:0003747	translation release factor activity	3	368	58	179936	0.000240833	0.000535052	25.29
256	5	GO:0046872	metal ion binding	5	6	24339	179936	0.000240985	0.000383206	6.16
192	5	GO:0016773	phosphotransferase activity, alcohol group as acceptor	3	3	11203	179936	0.00024129	0.00217161	16.06
177	5	GO:0016773	phosphotransferase activity, alcohol group as acceptor	3	3	11203	179936	0.00024129	0.00277484	16.06
276	5	GO:0016773	phosphotransferase activity, alcohol group as acceptor	3	3	11203	179936	0.00024129	0.00120645	16.06
152	5	GO:0016773	phosphotransferase activity, alcohol group as acceptor	3	3	11203	179936	0.00024129	0.00259387	16.06
259	3	GO:0051641	cellular localization	3	9	2623	179936	0.000243371	0.0019122	22.87
256	4	GO:0043169	cation binding	5	6	24422	179936	0.000245016	0.000383332	6.14
187	4	GO:0048731	system development	3	74	290	179936	0.000246755	0.00932734	25.15
79	3	GO:0016043	cellular component organization	3	3	11313	179936	0.000248468	0.000346081	15.91
18	3	GO:0016043	cellular component organization	3	3	11313	179936	0.000248468	0.000673995	15.91
23	3	GO:0016491	oxidoreductase activity	3	3	11326	179936	0.000249326	0.000960372	15.89
49	2	GO:0043226	organelle	12	129	39285	179936	0.000252892	0.00357297	0.43
49	3	GO:0043229	intracellular organelle	12	129	39248	179936	0.000253202	0.00357297	0.43
287	7	GO:0009744	response to sucrose	3	183	118	179936	0.00025342	0.00700206	25
214	4	GO:0046483	heterocycle metabolic process	3	129	20514	179936	0.000254302	0.00168764	0.2
18	5	GO:0005739	mitochondrion	3	3	11421	179936	0.000255653	0.000673995	15.75
412	5	GO:0005739	mitochondrion	3	3	11421	179936	0.000255653	0.000596524	15.75
70	4	GO:0045184	establishment of protein localization	5	44	2329	179936	0.00025826	0.00576959	8.78
46	7	GO:0008080	N-acetyltransferase activity	3	90	242	179936	0.000258883	0.000443984	24.78
25	5	GO:0051644	plastid localization	3	73	299	179936	0.000259197	0.000401267	24.73
25	5	GO:0051667	establishment of plastid localization	3	73	299	179936	0.000259197	0.000401267	24.73
25	6	GO:0019750	chloroplast localization	3	73	299	179936	0.000259197	0.000401267	24.73
25	7	GO:0009902	chloroplast relocation	3	73	299	179936	0.000259197	0.000401267	24.73
15	2	GO:0016020	membrane	19	368	19321	179936	0.000261012	0.000577041	0.48
215	3	GO:0044763	single-organism cellular process	4	4	22946	179936	0.000264397	0.000396596	7.84
24	5	GO:0045454	cell redox homeostasis	3	37	601	179936	0.000264712	0.000668897	24.28
23	4	GO:0055114	oxidation-reduction process	3	3	11569	179936	0.000265722	0.000960372	15.55
274	3	GO:0036094	small molecule binding	7	11	26210	179936	0.00026654	0.000909373	4.37
46	6	GO:0019752	carboxylic acid metabolic process	11	90	6181	179936	0.000266542	0.000454845	3.56
261	3	GO:0044424	intracellular part	31	58	54507	179936	0.000270871	0.00851057	1.76
287	6	GO:0034285	response to disaccharide	3	183	121	179936	0.000272807	0.00700206	24.38
373	5	GO:0005634	nucleus	3	3	11693	179936	0.000274359	0.000548718	15.39
19	5	GO:0005634	nucleus	3	3	11693	179936	0.000274359	0.000384103	15.39
15	7	GO:0032270	positive regulation of cellular protein metabolic process	6	368	427	179936	0.000277426	0.000610337	6.87
79	2	GO:0071840	cellular component organization or biogenesis	3	3	11761	179936	0.000279174	0.000382028	15.3
18	2	GO:0071840	cellular component organization or biogenesis	3	3	11761	179936	0.000279174	0.00067467	15.3
70	4	GO:0008104	protein localization	5	44	2369	179936	0.000279212	0.00576959	8.63
259	5	GO:0005840	ribosome	3	9	2749	179936	0.000279282	0.00192006	21.82
25	7	GO:0009070	serine family amino acid biosynthetic process	3	73	308	179936	0.000282658	0.000435764	24.01
105	6	GO:0008237	metallopeptidase activity	4	121	460	179936	0.000282777	0.00198688	12.93
210	5	GO:0020037	heme binding	6	45	3641	179936	0.000283161	0.00169897	6.59
25	3	GO:0031224	intrinsic component of membrane	4	73	38617	179936	0.000286009	0.000439101	0.26
201	2	GO:0050896	response to stimulus	3	3	11902	179936	0.000289337	0.000482228	15.12
373	2	GO:0050896	response to stimulus	3	3	11902	179936	0.000289337	0.000558006	15.12
276	2	GO:0050896	response to stimulus	3	3	11902	179936	0.000289337	0.00131517	15.12
412	2	GO:0050896	response to stimulus	3	3	11902	179936	0.000289337	0.000655262	15.12
15	7	GO:0051247	positive regulation of protein metabolic process	6	368	431	179936	0.000291495	0.000638176	6.81
25	4	GO:0016021	integral component of membrane	4	73	38207	179936	0.000292563	0.000447308	0.26
187	4	GO:0007389	pattern specification process	3	74	309	179936	0.000297026	0.00935632	23.61
249	3	GO:0044424	intracellular part	13	18	54507	179936	0.000299405	0.000368499	2.38
24	7	GO:0046496	nicotinamide nucleotide metabolic process	3	37	627	179936	0.000299535	0.000748839	23.27
23	5	GO:0009536	plastid	3	3	12048	179936	0.000300116	0.000960372	14.93
210	4	GO:0004497	monooxygenase activity	5	45	2355	179936	0.000302419	0.00172811	8.49
141	4	GO:0005667	transcription factor complex	4	151	375	179936	0.000303467	0.00169942	12.71
24	6	GO:0019362	pyridine nucleotide metabolic process	3	37	632	179936	0.000306554	0.000757362	23.08
25	2	GO:0044423	virion part	3	73	317	179936	0.000307448	0.000468131	23.33
24	8	GO:0046939	nucleotide phosphorylation	3	37	634	179936	0.00030939	0.000757362	23.01
261	8	GO:0090502	RNA phosphodiester bond hydrolysis, endonucleolytic	3	58	401	179936	0.000309475	0.00851057	23.21
373	5	GO:0080090	regulation of primary metabolic process	3	3	12181	179936	0.000310167	0.00057007	14.77
112	4	GO:0043933	macromolecular complex subunit organization	3	6	4579	179936	0.000310922	0.00262455	19.65
20	4	GO:0005774	vacuolar membrane	3	28	847	179936	0.000311854	0.000436213	22.76
25	3	GO:0044085	cellular component biogenesis	4	73	788	179936	0.000312615	0.000474048	12.51
274	5	GO:0016773	phosphotransferase activity, alcohol group as acceptor	5	11	11203	179936	0.00031416	0.00101229	7.3
24	6	GO:0005996	monosaccharide metabolic process	4	37	1587	179936	0.000315719	0.000764886	12.26
373	5	GO:0031323	regulation of cellular metabolic process	3	3	12266	179936	0.000316706	0.00057007	14.67
214	3	GO:0044237	cellular metabolic process	20	129	52905	179936	0.000316782	0.00201088	0.53
215	3	GO:0044710	single-organism metabolic process	4	4	24007	179936	0.0003168	0.000447247	7.5
323	5	GO:0044271	cellular nitrogen compound biosynthetic process	3	3	12286	179936	0.000318257	0.000505468	14.65
70	3	GO:0033036	macromolecule localization	5	44	2438	179936	0.000318365	0.00576959	8.39
46	3	GO:0003735	structural constituent of ribosome	8	90	3403	179936	0.000318422	0.000540687	4.7
27	2	GO:0003824	catalytic activity	27	44	61084	179936	0.000319425	0.000617732	1.81
15	8	GO:0006415	translational termination	3	368	64	179936	0.000322249	0.000702099	22.92
243	7	GO:0008270	zinc ion binding	3	3	12339	179936	0.000322394	0.00225676	14.58
76	4	GO:0005975	carbohydrate metabolic process	4	11	5948	179936	0.000326558	0.00123626	11
170	5	GO:0016747	transferase activity, transferring acyl groups other than amino-acyl groups	4	28	2143	179936	0.000326964	0.0129642	11.99
373	5	GO:0060255	regulation of macromolecule metabolic process	3	3	12424	179936	0.000329103	0.000573277	14.48
287	5	GO:0046148	pigment biosynthetic process	5	183	574	179936	0.000329526	0.0073924	8.56
15	4	GO:0032553	ribonucleotide binding	24	368	22165	179936	0.00033326	0.000720769	0.53
29	4	GO:0046906	tetrapyrrole binding	9	96	4060	179936	0.000333981	0.00101238	4.15
46	5	GO:0043436	oxoacid metabolic process	11	90	6348	179936	0.00033399	0.000564327	3.46
15	4	GO:0001882	nucleoside binding	24	368	22126	179936	0.000334015	0.000720769	0.53
29	4	GO:0005975	carbohydrate metabolic process	11	96	5948	179936	0.00033971	0.0010139	3.47
37	4	GO:1901135	carbohydrate derivative metabolic process	4	17	3698	179936	0.000342122	0.000814576	11.45
70	4	GO:0051649	establishment of localization in cell	5	44	2477	179936	0.000342264	0.00576959	8.25
46	4	GO:0006082	organic acid metabolic process	11	90	6368	179936	0.000342957	0.000576639	3.45
373	4	GO:0019222	regulation of metabolic process	3	3	12681	179936	0.000349954	0.000581367	14.19
24	5	GO:0009505	plant-type cell wall	3	37	662	179936	0.000350899	0.000832943	22.04
24	5	GO:0072524	pyridine-containing compound metabolic process	3	37	662	179936	0.000350899	0.000832943	22.04
287	6	GO:0009411	response to UV	3	183	132	179936	0.000352019	0.0073924	22.35
256	3	GO:0006807	nitrogen compound metabolic process	5	6	26317	179936	0.000352505	0.000542745	5.7
373	5	GO:0003677	DNA binding	3	3	12745	179936	0.00035528	0.000581367	14.12
49	3	GO:0031224	intrinsic component of membrane	12	129	38617	179936	0.00035635	0.00391581	0.43
29	5	GO:0016831	carboxy-lyase activity	4	96	618	179936	0.000356449	0.00104775	12.13
20	4	GO:0044437	vacuolar part	3	28	887	179936	0.000356726	0.000495936	21.73
27	6	GO:0070646	protein modification by small protein removal	3	44	558	179936	0.000357373	0.000685453	21.99
46	6	GO:0016410	N-acyltransferase activity	3	90	271	179936	0.000360247	0.000602754	22.13
25	4	GO:0044260	cellular macromolecule metabolic process	28	73	36442	179936	0.000365473	0.000551938	1.89
24	6	GO:0044724	single-organism carbohydrate catabolic process	3	37	674	179936	0.000369732	0.000868871	21.65
252	4	GO:0044444	cytoplasmic part	5	5	37103	179936	0.000372702	0.00670864	4.85
22	4	GO:0044444	cytoplasmic part	5	5	37103	179936	0.000372702	0.00372702	4.85
25	4	GO:0009266	response to temperature stimulus	4	73	830	179936	0.000380038	0.000571602	11.88
15	4	GO:0046483	heterocycle metabolic process	65	368	20514	179936	0.000381133	0.000818529	1.55
105	8	GO:0006165	nucleoside diphosphate phosphorylation	4	121	498	179936	0.000381284	0.00256432	11.94
46	5	GO:0046700	heterocycle catabolic process	4	90	672	179936	0.00038198	0.000636016	11.9
259	4	GO:0044444	cytoplasmic part	7	9	37103	179936	0.000383427	0.00234316	3.77
105	4	GO:0000151	ubiquitin ligase complex	4	121	499	179936	0.000384167	0.00256432	11.92
25	3	GO:0042221	response to chemical	7	73	3296	179936	0.000390205	0.000584518	5.23
20	4	GO:1901576	organic substance biosynthetic process	10	28	19146	179936	0.000396874	0.000548408	3.36
27	3	GO:0071704	organic substance metabolic process	25	44	54705	179936	0.000399898	0.000760781	1.87
25	4	GO:0051656	establishment of organelle localization	3	73	348	179936	0.000403451	0.000601923	21.25
46	5	GO:0044270	cellular nitrogen compound catabolic process	4	90	682	179936	0.000403749	0.000669013	11.73
49	4	GO:0043231	intracellular membrane-bounded organelle	11	129	36464	179936	0.00040791	0.00391581	0.42
214	4	GO:0044260	cellular macromolecule metabolic process	11	129	36442	179936	0.000408352	0.00246965	0.42
19	4	GO:0006810	transport	3	3	13351	179936	0.000408411	0.000557829	13.48
49	3	GO:0043227	membrane-bounded organelle	11	129	36854	179936	0.00041057	0.00391581	0.42
27	4	GO:1901700	response to oxygen-containing compound	4	44	1424	179936	0.000412135	0.000777738	11.49
192	5	GO:0016301	kinase activity	3	3	13398	179936	0.000412739	0.0027295	13.43
177	5	GO:0016301	kinase activity	3	3	13398	179936	0.000412739	0.00307184	13.43
276	5	GO:0016301	kinase activity	3	3	13398	179936	0.000412739	0.00163303	13.43
412	5	GO:0016301	kinase activity	3	3	13398	179936	0.000412739	0.000908026	13.43
152	5	GO:0016301	kinase activity	3	3	13398	179936	0.000412739	0.0028715	13.43
29	4	GO:0009698	phenylpropanoid metabolic process	4	96	643	179936	0.000413663	0.00119777	11.66
46	8	GO:0006006	glucose metabolic process	3	90	286	179936	0.000421399	0.000694904	20.97
210	5	GO:0016709	oxidoreductase activity, acting on paired donors, with incorporation or reduction of molecular oxygen, NAD(P)H as one donor, and incorporation of one atom of oxygen	4	45	1402	179936	0.000424037	0.00231293	11.41
192	6	GO:0016310	phosphorylation	3	3	13525	179936	0.000424589	0.0027295	13.3
177	6	GO:0016310	phosphorylation	3	3	13525	179936	0.000424589	0.00307184	13.3
276	6	GO:0016310	phosphorylation	3	3	13525	179936	0.000424589	0.00163303	13.3
412	6	GO:0016310	phosphorylation	3	3	13525	179936	0.000424589	0.000908148	13.3
152	6	GO:0016310	phosphorylation	3	3	13525	179936	0.000424589	0.0028715	13.3
15	5	GO:0001883	purine nucleoside binding	24	368	21965	179936	0.000427282	0.00090052	0.53
15	6	GO:0032550	purine ribonucleoside binding	24	368	21965	179936	0.000427282	0.00090052	0.53
15	6	GO:0032555	purine ribonucleotide binding	24	368	21965	179936	0.000427282	0.00090052	0.53
15	5	GO:0017076	purine nucleotide binding	24	368	21976	179936	0.000427298	0.00090052	0.53
105	6	GO:0009132	nucleoside diphosphate metabolic process	4	121	514	179936	0.000429303	0.00274697	11.57
49	5	GO:0046872	metal ion binding	5	129	24339	179936	0.000431225	0.00391581	0.29
49	4	GO:0043169	cation binding	5	129	24422	179936	0.000431665	0.00391581	0.29
214	4	GO:0034641	cellular nitrogen compound metabolic process	5	129	24485	179936	0.000432868	0.00246965	0.28
15	5	GO:0032549	ribonucleoside binding	24	368	22119	179936	0.000434092	0.000910584	0.53
105	8	GO:0042455	ribonucleoside biosynthetic process	5	121	927	179936	0.000435985	0.00274697	8.02
112	5	GO:0003723	RNA binding	3	6	5143	179936	0.000437425	0.00262455	17.49
19	3	GO:0051234	establishment of localization	3	3	13661	179936	0.000437527	0.00058337	13.17
214	3	GO:0005515	protein binding	6	129	26836	179936	0.000439801	0.00246965	0.31
105	6	GO:0009163	nucleoside biosynthetic process	5	121	930	179936	0.000442395	0.00274697	8
70	3	GO:0051641	cellular localization	5	44	2623	179936	0.000444006	0.00619399	7.8
25	7	GO:0018193	peptidyl-amino acid modification	5	73	1560	179936	0.000448743	0.000666807	7.9
14	4	GO:0044249	cellular biosynthetic process	4	5	17946	179936	0.000455127	0.00104679	8.02
46	4	GO:1901576	organic substance biosynthetic process	21	90	19146	179936	0.000455793	0.000748024	2.19
19	2	GO:0051179	localization	3	3	13851	179936	0.000456039	0.000593912	12.99
25	6	GO:0000097	sulfur amino acid biosynthetic process	3	73	364	179936	0.000459733	0.000680405	20.31
24	6	GO:0006733	oxidoreduction coenzyme metabolic process	3	37	727	179936	0.000460682	0.00107189	20.07
338	5	GO:0008168	methyltransferase activity	3	14	2010	179936	0.000462035	0.00368244	19.18
287	4	GO:0019842	vitamin binding	3	183	145	179936	0.000463055	0.00891381	20.34
25	5	GO:0048285	organelle fission	3	73	366	179936	0.000467103	0.000688558	20.2
173	7	GO:0030001	metal ion transport	3	14	2021	179936	0.000469428	0.0234714	19.08
25	3	GO:0003735	structural constituent of ribosome	7	73	3403	179936	0.000471659	0.000692515	5.07
170	4	GO:0016746	transferase activity, transferring acyl groups	4	28	2364	179936	0.000473013	0.0129642	10.87
105	4	GO:0000786	nucleosome	5	121	946	179936	0.00047779	0.00289931	7.86
338	4	GO:0016741	transferase activity, transferring one-carbon groups	3	14	2037	179936	0.000480318	0.00368244	18.93
146	3	GO:0016740	transferase activity	4	4	26640	179936	0.000480376	0.00420512	6.75
27	5	GO:0016831	carboxy-lyase activity	3	44	618	179936	0.000480814	0.000900083	19.85
19	2	GO:0032991	macromolecular complex	3	3	14122	179936	0.000483336	0.000615155	12.74
24	2	GO:0044425	membrane part	18	37	40318	179936	0.000483609	0.0011142	2.17
261	2	GO:0044464	cell part	33	58	61971	179936	0.000483648	0.0114003	1.65
191	5	GO:0016773	phosphotransferase activity, alcohol group as acceptor	7	24	11203	179936	0.000487382	0.00432552	4.68
24	4	GO:0009793	embryo development ending in seed dormancy	3	37	743	179936	0.000490707	0.00111958	19.64
20	3	GO:0007165	signal transduction	5	28	4318	179936	0.000492141	0.000675952	7.44
15	6	GO:0019104	DNA N-glycosylase activity	3	368	74	179936	0.000493852	0.00103115	19.82
285	3	GO:0005515	protein binding	4	4	26836	179936	0.000494671	0.000742006	6.71
387	3	GO:0005515	protein binding	4	4	26836	179936	0.000494671	0.00494671	6.71
146	4	GO:0044281	small molecule metabolic process	3	4	9082	179936	0.00049472	0.00420512	14.86
141	7	GO:0044212	transcription regulatory region DNA binding	4	151	428	179936	0.000498562	0.00266583	11.14
49	4	GO:0016021	integral component of membrane	12	129	38207	179936	0.000498603	0.00422151	0.44
29	5	GO:0016620	oxidoreductase activity, acting on the aldehyde or oxo group of donors, NAD or NADP as acceptor	3	96	284	179936	0.000498662	0.00142265	19.8
210	4	GO:0046906	tetrapyrrole binding	6	45	4060	179936	0.000503688	0.00262794	5.91
46	8	GO:0006417	regulation of translation	4	90	725	179936	0.00050754	0.000828982	11.03
141	5	GO:0001067	regulatory region nucleic acid binding	4	151	431	179936	0.000511744	0.00266583	11.06
141	6	GO:0000975	regulatory region DNA binding	4	151	431	179936	0.000511744	0.00266583	11.06
27	4	GO:0006952	defense response	5	44	2707	179936	0.000512051	0.000950952	7.55
29	3	GO:0098796	membrane protein complex	8	96	3429	179936	0.000518265	0.00145715	4.37
33	2	GO:0003824	catalytic activity	7	7	61084	179936	0.000519478	0.000670992	2.95
259	3	GO:0003735	structural constituent of ribosome	3	9	3403	179936	0.000521233	0.00274004	17.63
105	3	GO:0044815	DNA packaging complex	5	121	965	179936	0.000522544	0.00310043	7.71
46	6	GO:0034248	regulation of cellular amide metabolic process	4	90	731	179936	0.000523395	0.000850827	10.94
70	6	GO:0051169	nuclear transport	3	44	637	179936	0.000524915	0.00619399	19.26
70	7	GO:0006913	nucleocytoplasmic transport	3	44	637	179936	0.000524915	0.00619399	19.26
25	4	GO:0051640	organelle localization	3	73	383	179936	0.000532822	0.000779226	19.31
214	4	GO:0006139	nucleobase-containing compound metabolic process	3	129	19433	179936	0.000542899	0.00293568	0.22
210	4	GO:0016705	oxidoreductase activity, acting on paired donors, with incorporation or reduction of molecular oxygen	5	45	2689	179936	0.000552108	0.00276054	7.44
25	6	GO:0009069	serine family amino acid metabolic process	3	73	388	179936	0.000553217	0.000805867	19.06
159	6	GO:0009165	nucleotide biosynthetic process	3	21	1398	179936	0.000560605	0.0142487	18.39
46	2	GO:0005198	structural molecule activity	8	90	3711	179936	0.000562738	0.000910467	4.31
192	4	GO:0016772	transferase activity, transferring phosphorus-containing groups	3	3	14878	179936	0.000565196	0.00279042	12.09
177	4	GO:0016772	transferase activity, transferring phosphorus-containing groups	3	3	14878	179936	0.000565196	0.00307184	12.09
276	4	GO:0016772	transferase activity, transferring phosphorus-containing groups	3	3	14878	179936	0.000565196	0.00201856	12.09
412	4	GO:0016772	transferase activity, transferring phosphorus-containing groups	3	3	14878	179936	0.000565196	0.00117622	12.09
152	4	GO:0016772	transferase activity, transferring phosphorus-containing groups	3	3	14878	179936	0.000565196	0.0028715	12.09
25	4	GO:0051082	unfolded protein binding	3	73	391	179936	0.00056569	0.000820453	18.91
25	3	GO:0048046	apoplast	4	73	924	179936	0.000567664	0.000820453	10.67
159	6	GO:1901293	nucleoside phosphate biosynthetic process	3	21	1406	179936	0.000569949	0.0142487	18.28
256	5	GO:0006811	ion transport	3	6	5669	179936	0.000581948	0.000882014	15.87
287	4	GO:0042440	pigment metabolic process	5	183	651	179936	0.00058196	0.010341	7.55
259	6	GO:0006412	translation	3	9	3540	179936	0.000584748	0.00274004	16.94
14	4	GO:1901576	organic substance biosynthetic process	4	5	19146	179936	0.000586217	0.00122573	7.52
259	6	GO:0043043	peptide biosynthetic process	3	9	3567	179936	0.000597826	0.00274004	16.81
46	6	GO:0016071	mRNA metabolic process	5	90	1344	179936	0.000600134	0.000966413	7.44
141	6	GO:0046914	transition metal ion binding	3	151	16732	179936	0.000614058	0.00312611	0.21
24	5	GO:0009790	embryo development	3	37	804	179936	0.00061662	0.00139332	18.15
170	6	GO:0009570	chloroplast stroma	3	28	1072	179936	0.000618089	0.0129642	17.98
27	5	GO:0016616	oxidoreductase activity, acting on the CH-OH group of donors, NAD or NADP as acceptor	3	44	676	179936	0.000623373	0.00114858	18.15
170	5	GO:0009532	plastid stroma	3	28	1076	179936	0.000624781	0.0129642	17.92
390	4	GO:0044248	cellular catabolic process	3	7	4857	179936	0.00063405	0.0123088	15.88
37	4	GO:0044444	cytoplasmic part	10	17	37103	179936	0.00063781	0.00144957	2.85
20	4	GO:0044431	Golgi apparatus part	3	28	1088	179936	0.000645133	0.000880781	17.72
187	4	GO:0048608	reproductive structure development	3	74	404	179936	0.000647015	0.0174694	18.06
27	5	GO:0046658	anchored component of plasma membrane	3	44	685	179936	0.000647649	0.00118398	17.91
76	5	GO:0016758	transferase activity, transferring hexosyl groups	3	11	2938	179936	0.000650439	0.00229822	16.7
15	8	GO:0045860	positive regulation of protein kinase activity	3	368	82	179936	0.000666573	0.00138537	17.89
259	2	GO:0005198	structural molecule activity	3	9	3711	179936	0.000670768	0.00274816	16.16
105	3	GO:0032993	protein-DNA complex	5	121	1021	179936	0.000672888	0.00390568	7.28
287	6	GO:0006869	lipid transport	6	183	1021	179936	0.000674952	0.0111367	5.78
49	3	GO:0044237	cellular metabolic process	21	129	52905	179936	0.000680342	0.00540022	0.55
17	5	GO:0036211	protein modification process	3	3	15922	179936	0.00069273	0.00205194	11.3
17	6	GO:0006464	cellular protein modification process	3	3	15922	179936	0.00069273	0.00205194	11.3
192	5	GO:0036211	protein modification process	3	3	15922	179936	0.00069273	0.00279042	11.3
192	6	GO:0006464	cellular protein modification process	3	3	15922	179936	0.00069273	0.00279042	11.3
177	5	GO:0036211	protein modification process	3	3	15922	179936	0.00069273	0.00307184	11.3
177	6	GO:0006464	cellular protein modification process	3	3	15922	179936	0.00069273	0.00307184	11.3
276	5	GO:0036211	protein modification process	3	3	15922	179936	0.00069273	0.00216478	11.3
276	6	GO:0006464	cellular protein modification process	3	3	15922	179936	0.00069273	0.00216478	11.3
152	5	GO:0036211	protein modification process	3	3	15922	179936	0.00069273	0.0028715	11.3
152	6	GO:0006464	cellular protein modification process	3	3	15922	179936	0.00069273	0.0028715	11.3
25	5	GO:0000096	sulfur amino acid metabolic process	3	73	420	179936	0.000695623	0.00100148	17.61
259	6	GO:0043604	amide biosynthetic process	3	9	3765	179936	0.000699531	0.00274816	15.93
24	8	GO:0006090	pyruvate metabolic process	3	37	844	179936	0.000709418	0.00158774	17.29
29	3	GO:0009628	response to abiotic stimulus	7	96	2753	179936	0.00071015	0.00196813	4.77
210	8	GO:0005524	ATP binding	12	45	16944	179936	0.000717009	0.00338135	2.83
274	5	GO:0016301	kinase activity	5	11	13398	179936	0.000720967	0.00218366	6.1
46	7	GO:0010608	posttranscriptional regulation of gene expression	4	90	797	179936	0.000721816	0.00115693	10.03
25	4	GO:0009409	response to cold	3	73	427	179936	0.000729591	0.00104631	17.32
79	3	GO:0044446	intracellular organelle part	3	3	16207	179936	0.000730601	0.000973589	11.1
19	3	GO:0044446	intracellular organelle part	3	3	16207	179936	0.000730601	0.000896526	11.1
412	3	GO:0044446	intracellular organelle part	3	3	16207	179936	0.000730601	0.00145398	11.1
[truncated: 4,689 more rows]
