# Supplementary material for: Genomic variants affecting homoeologous gene expression dosage contribute to agronomic trait variation in allopolyploid wheat
Source: Nat Commun. 2022 Feb 11;13:826. doi: 10.1038/s41467-022-28453-y (PMC8837796; doi:10.1038/s41467-022-28453-y)
Supplement: Supplementary file 19 — Supplementary Data 16 [file 41467_2022_28453_MOESM19_ESM.xlsx]

## Sheet: Sheet8
Supplementary Data 16. The proportions of gene model lengths for 59 dysregulated homoeologous genes present in the genomes from the Wheat PanGenome project. Analysis was performed by BLASTN comparison of 59 dysregulated homoeologous genes with the genomic sequences from the 10+ wheat genome project.
Gene ID	TenGenome_ArinaLrFor	TenGenome_Jagger	TenGenome_Landmark	TenGenome_Norin61	TenGenome_SYMattis	TenGenome_Stanley	TenGenome_julius	TenGenome_lancer	TenGenome_mace	TenGenome_spelt	extra_CS	extra_Cadenza	extra_Claire	extra_Paragon	extra_Robigus	extra_Weebill
TraesCS5D01G444800.1	0.9333	0.9333	0.9333	0.9333	0.9333	0.9333	0.9333	0.9333	0.9333	0.9333	0.9333	0.9282	0.9333	0.9282	0.9333	0.9282
TraesCS6A01G399600.1	0.9399	0.938	0.8178	0.938	0.938	0.8178	0.938	0.8295	0.8178	0.938	0.938	0.9399	0.9399	0.9399	0.9399	0.8295
TraesCS2B01G570600.1	0.7256	0.7256	0.7256	0.9442	0.7256	0.7256	0.7256	0.9442	0.7256	0.9442	0.9442	0.7256	0.7256	0.7256	0.7256	0.9442
TraesCS2D01G578600.1	0.9586	0.9586	0.9586	0.9586	0.9586	0.9586	0.9372	0.9506	0.9586	0.9586	0.9586	0.9586	0.9586	0.9586	0.9586	0.9506
TraesCS2A01G562500.1	0.9704	0.9704	0.9704	0.9704	0.9696	0.9696	0.9696	0.9363	0.9704	0.9704	0.9704	0.9704	0.9667	0.9693	0.9704	0.9704
TraesCS2D01G572700.1	0.7841	0.7841	0.9537	0.9537	0.9537	0.7607	0.7841	0.7596	0.9537	0.7214	0.9704	0.9537	0.7607	0.9537	0.9537	0.7607
TraesCS1B01G180400.1	0.981	0.981	0.981	0.981	0.981	0.981	0.981	0.981	0.981	0.981	0.981	0.8178	0.981	0.981	0.981	0.981
TraesCS6A01G035800.1	0.9812	0.9812	0.9812	0.9812	0.9812	0.9812	0.9812	0.9812	0.9812	0.9812	0.9812	0.9812	0.9812	0.9812	0.9812	0.9812
TraesCS2B01G596900.1	0.9813	0.9813	0.9813	0.9813	0.9813	0.9813	0.9771	0.9813	0.8879	0.8879	0.9813	0.9813	0.9813	0.8879	0.9813	0.8879
TraesCS6B01G050200.1	0.9813	0.9813	0.9813	0.9813	0.9813	0.9813	0.9813	0.9813	0.9813	0.9813	0.9813	0.9813	0.9813	0.9813	0.9813	0.9813
TraesCS1B01G032500.2	0.5942	0.9816	0.9784	0.9816	0.9816	0.9816	0.9816	0.591	0.591	0.9816	0.9816	0.9816	0.591	0.9784	0.5942	0.4781
TraesCS3B01G608200.1	0.9823	0.9208	0.7123	0.9823	0.7561	0.7123	0.9783	0.9823	0.9823	0.7561	0.9823	0.7561	0.959	0.9823	0.9823	0.7123
TraesCS7B01G409700.1	0.9828	0.9828	0.9818	0.9818	0.9818	0.9848	0.9828	0.9828	0.9828	0.9818	0.9828	0.9828	0.9828	0.9828	0.9828	0.9828
TraesCS2B01G310200.1	0.987	0.987	0.987	0.987	0.987	0.987	0.987	0.987	0.987	0.987	0.987	0.987	0.987	0.987	0.987	0.987
TraesCS1D01G451300.1	0.9874	0.9874	0.9874	0.9874	0.9874	0.9874	0.9465	0.9874	0.9874	0.9874	0.9874	0.9874	0.9874	0.9874	0.9874	0.9096
TraesCS2B01G490800.1	0.9898	0.9898	0.9898	0.9898	0.9898	0.9898	0.9898	0.9898	0.9898	0.9898	0.9898	0.9898	0.9898	0.9898	0.9898	0.9898
TraesCS5B01G543700.1	0.993	0.993	0.993	0.993	0.993	0.993	0.993	0.993	0.993	0.993	0.993	0.9883	0.993	0.9883	0.993	0.993
TraesCS2B01G013600.1	0.7244	0.7244	0.9936	0.9936	0.7244	0.9936	0.7244	0.7244	0.9936	0.9936	0.9936	0.7244	0.9936	0.9936	0.7244	0.9936
TraesCS1A01G035800.1	0.9944	0.9944	0.9944	0.9944	0.9944	0.9944	0.9944	0.9944	0.9944	0.9944	0.9944	0.9944	0.9944	0.9944	0.9944	0.9944
TraesCS5B01G325900.1	0.9302	0.9302	0.9959	0.9959	0.9302	0.9302	0.9959	0.9959	0.9302	0.9959	0.9959	0.9959	0.9302	0.9959	0.9302	0.9959
TraesCS6B01G447500.1	0.9959	0.9959	0.9959	0.4897	0.9959	0.9959	0.4897	0.9959	0.9959	0.9959	0.9959	0.9959	0.9959	0.9959	0.9959	0.9959
TraesCS6D01G387100.1	0.9959	0.9959	0.9959	0.9959	0.9959	0.9959	0.9959	0.4897	0.9959	0.9959	0.9959	0.9959	0.9959	0.9959	0.9959	0.9959
TraesCS2B01G483200.1	0.9978	0.9967	0.9967	0.9967	0.9967	0.9967	0.9967	0.9967	0.9967	0.9967	0.9967	0.9967	0.9978	0.9967	0.9967	0.9967
TraesCS1A01G004200.1	0.9973	0.9973	0.9973	0.9973	0.9973	0.9973	0.184	0.9973	0.9973	0.9973	0.9973	0.184	0.184	0.9973	0.184	0.9973
TraesCS2A01G007900.1	0.9973	0.9973	0.9973	0.9973	0.9973	0.9973	0.9973	0.9973	0.9973	0.9973	0.9973	0.9973	0.9973	0.9973	0.9973	0.9973
TraesCS2A01G590300.1	0.9974	0.5789	0.5789	0.9974	0.9974	0.9974	0.5789	0.5789	0.9974	0.5789	0.9974	0.5166	0.5789	0.5789	0.5789	0.5789
TraesCS1D01G450400.1	0.9978	0.9971	0.9978	0.9978	0.9978	0.9978	0.9978	0.9978	0.9978	0.9978	0.9978	0.9971	0.9978	0.9978	0.9978	0.9978
TraesCS1A01G019000.1	0.998	0.998	0.998	0.998	0.998	0.998	0.998	0.998	0.998	0.998	0.998	0.998	0.998	0.998	0.998	0.998
TraesCS1D01G018300.1	0.998	0.998	0.998	0.998	0.998	0.998	0.998	0.998	0.998	0.998	0.998	0.998	0.998	0.998	0.998	0.998
TraesCS6A01G000300.1	0.998	0.998	0.998	0.998	0.998	0.998	0.998	0.998	0.998	0.998	0.998	0.998	0.998	0.998	0.998	0.998
TraesCS7A01G558300.1	0.998	0.998	0.998	0.998	0.998	0.998	0.998	0.998	0.998	0.998	0.998	0.998	0.998	0.998	0.998	0.998
TraesCS1D01G439000.1	0.9981	0.8089	0.9981	0.9981	0.9981	0.9981	0.9981	0.9981	0.9981	0.9981	0.9981	0.8089	0.9981	0.9981	0.9981	0.9981
TraesCS2B01G184100.1	0.9981	0.9155	0.9155	0.9635	0.9155	0.9981	0.9981	0.9155	0.9155	0.9981	0.9981	0.8655	0.8655	0.9981	0.8655	0.9981
TraesCS1A01G055400.2	0.9983	0.9983	0.9983	0.9987	0.9983	0.9983	0.9983	0.9987	0.9983	0.9983	0.9983	0.9987	0.9987	0.9987	0.9987	0.9987
TraesCS1B01G265200.1	0.9983	0.9983	0.9983	0.9983	0.9983	0.9983	0.9983	0.9983	0.9983	0.9983	0.9983	0.9983	0.9983	0.9983	0.9983	0.9983
TraesCS1D01G442900.1	0.9983	0.6579	0.9983	0.9983	0.9983	0.9983	0.9983	0.9983	0.9983	0.9983	0.9983	0.6579	0.9983	0.9983	0.9983	0.9983
TraesCS2D01G476000.1	0.9331	0.9331	0.9984	0.9984	0.9331	0.9984	0.9331	0.9984	0.9984	0.9984	0.9984	0.9331	0.9331	0.9331	0.9331	0.9984
TraesCS2B01G297000.1	0.9986	0.9986	0.9986	0.9986	0.9986	0.9986	0.9986	0.9986	0.9986	0.9986	0.9986	0.9986	0.9986	0.9986	0.9986	0.9986
TraesCS5B01G284500.1	0.9986	0.9986	0.9986	0.9986	0.9986	0.9986	0.9986	0.9986	0.9986	0.9986	0.9986	0.9986	0.9986	0.9986	0.9986	0.9986
TraesCS2D01G471900.1	0.5699	0.6384	0.9987	0.9987	0.6384	0.9987	0.5699	0.9987	0.9987	0.9987	0.9987	0.5699	0.5699	0.5699	0.5699	0.9987
TraesCS2B01G497400.1	0.9442	0.9989	0.9989	0.9989	0.9442	0.9989	0.9442	0.9442	0.8703	0.9442	0.9989	0.9442	0.9442	0.9435	0.9442	0.9989
TraesCS5B01G272700.1	0.9989	0.9989	0.9989	0.9989	0.9989	0.9989	0.9989	0.9989	0.9989	0.9989	0.9989	0.9989	0.9989	0.9989	0.9989	0.9989
TraesCS3B01G481400.1	0.9991	0.9178	0.9991	0.9991	0.9991	0.972	0.9991	0.9991	0.9991	0.9991	0.9991	0.9991	0.9991	0.9991	0.9991	0.9991
TraesCS5B01G444700.1	0.7644	0.9991	0.9991	0.7644	0.9991	0.9991	0.7644	0.9991	0.7644	0.7644	0.9991	0.8325	0.8325	0.8325	0.8248	0.9991
TraesCS2A01G577600.1	0.7042	0.8309	0.9992	0.78	0.9992	0.9992	0.9992	0.9567	0.7042	0.9992	0.9992	0.9992	0.9992	0.7067	0.7766	0.9992
TraesCS2B01G168700.1	0.9992	0.9992	0.9992	0.9992	0.9224	0.9224	0.9992	0.9201	0.9992	0.9992	0.9992	0.9992	0.9224	0.9992	0.9992	0.9992
TraesCS6A01G389100.1	0.9992	0.9992	0.9992	0.9992	0.9992	0.9992	0.9992	0.9157	0.9992	0.9992	0.9992	0.9992	0.9928	0.9992	0.9928	0.9157
TraesCS6A01G416700.1	0.9992	0.9992	0.9992	0.9992	0.9992	0.9992	0.9992	0.9992	0.9992	0.9992	0.9992	0.9992	0.9992	0.9992	0.9992	0.9364
TraesCS6A01G417700.1	0.9992	0.9992	0	0.9992	0	0.9992	0.9992	0.9992	0.9992	0	0.9992	0.9992	0	0.9992	0	0.9992
TraesCS6B01G386500.1	0.4831	0.4831	0.4831	0.9992	0.4831	0.4831	0.4831	0.4831	0.9992	0.4831	0.9992	0.4831	0.4831	0.4831	0.4831	0.4831
TraesCS6B01G472700.1	0.9992	0.9992	0.9992	0.9992	0.9992	0.9992	0.9976	0.9992	0.9976	0.9992	0.9992	0.9992	0.9992	0.9992	0.9992	0.9363
TraesCS2A01G025300.1	0.9993	0.803	0.9993	0.9993	0.803	0.803	0.9993	0.9993	0.803	0.803	0.9993	0.9993	0.9993	0.9995	0.9993	0.9995
TraesCS4B01G007100.1	0.8118	0.8118	0.9993	0.9993	0.8118	0.9993	0.8118	0.9993	0.9993	0.9993	0.9993	0.8118	0.8118	0.8464	0.8118	0.8118
TraesCS1B01G207100.1	0	0.0398	0.07	0.982	0	0.0623	0	0.9994	0.1008	0	0.9994	0.4175	0.377	0	0.106	0.2351
TraesCS1D01G450300.1	0.9995	0.9985	0.9995	0.9995	0.9995	0.9995	0.9995	0.9995	0.9995	0.9995	0.9995	0.9985	0.9995	0.9995	0.9995	0.9995
TraesCS4B01G045600.1	0.9995	0.9995	0.9995	0.9995	0.9995	0.9995	0.9995	0.9995	0.9995	0.9995	0.9995	0.9995	0.9995	0.9995	0.9995	0.9995
TraesCS5B01G394300.1	0.9056	0.9056	0.9056	0.9995	0.9995	0.9056	0.9056	0.9995	0.9995	0.9995	0.9995	0.9995	0.9995	0.9995	0.9056	0.9995
TraesCS3B01G086400.1	0.3828	0.3828	0.9893	0.9997	0.3828	0.9893	0.9893	0.9893	0.3828	0.3828	0.9997	0.3828	0.3828	0.3828	0.3828	0.9893
TraesCS2D01G576800.1	0.9585	0.9585	0.9585	0.9585	0.9585	0.9585	0.9585	0.8213	0.9585	0.9585	0.9998	0.9585	0.9585	0.9429	0.9585	0.8374
