# Supplementary material for: Genomic variants affecting homoeologous gene expression dosage contribute to agronomic trait variation in allopolyploid wheat
Source: Nat Commun. 2022 Feb 11;13:826. doi: 10.1038/s41467-022-28453-y (PMC8837796; doi:10.1038/s41467-022-28453-y)
Supplement: Supplementary file 21 — Source Data [file 41467_2022_28453_MOESM21_ESM.zip]

Archive with 100 entries (99 files):
- Source_data/
- Source_data/Supplementary_Figure_9.txt
- __MACOSX/Source_data/._Supplementary_Figure_9.txt
- Source_data/Supplementary_Figure_8.txt
- __MACOSX/Source_data/._Supplementary_Figure_8.txt
- Source_data/Supplementary_Figure_1a_singleton.txt
- Source_data/Figure_4c.txt
- __MACOSX/Source_data/._Figure_4c.txt
- Source_data/Figure_5d_LD_random_snp_pairs.txt
- __MACOSX/Source_data/._Figure_5d_LD_random_snp_pairs.txt
- Source_data/.DS_Store
- __MACOSX/Source_data/._.DS_Store
- Source_data/Figure_5a_5b_and_Supplementary_Figure_10_part2.txt
- __MACOSX/Source_data/._Figure_5a_5b_and_Supplementary_Figure_10_part2.txt
- Source_data/Supplementary_Figure_4_out.allVar.HC.09112019.fdr.LDmerged3.plotPattern.txt
- __MACOSX/Source_data/._Supplementary_Figure_4_out.allVar.HC.09112019.fdr.LDmerged3.plotPattern.txt
- Source_data/Figure_4e.txt
- __MACOSX/Source_data/._Figure_4e.txt
- Source_data/Figure_2b_diversityVSregType.txt
- __MACOSX/Source_data/._Figure_2b_diversityVSregType.txt
- Source_data/Figure_5a_5b_and_Supplementary_Figure_10_part1.txt
- __MACOSX/Source_data/._Figure_5a_5b_and_Supplementary_Figure_10_part1.txt
- Source_data/Figure_5d_LD_snp_pairs_biasedHomoeologs.txt
- __MACOSX/Source_data/._Figure_5d_LD_snp_pairs_biasedHomoeologs.txt
- Source_data/Supplementary_Figure_7_eQTLeff_MAF_single_adj_bin.txt
- __MACOSX/Source_data/._Supplementary_Figure_7_eQTLeff_MAF_single_adj_bin.txt
- Source_data/Figure_1c_FigS1b_triplet_mean_expression.txt
- __MACOSX/Source_data/._Figure_1c_FigS1b_triplet_mean_expression.txt
- Source_data/Figure_3g_triplet_contact.shuffled.txt
- __MACOSX/Source_data/._Figure_3g_triplet_contact.shuffled.txt
- Source_data/Figure_4a_Supplementary_Figure_4.txt
- __MACOSX/Source_data/._Figure_4a_Supplementary_Figure_4.txt
- Source_data/Figure_3d_interChr_eQTL_vs_HiC.txt
- __MACOSX/Source_data/._Figure_3d_interChr_eQTL_vs_HiC.txt
- Source_data/Figures_3a_3b_3c_snpType.trans.txt
- __MACOSX/Source_data/._Figures_3a_3b_3c_snpType.trans.txt
- Source_data/Supplementary_Figure_5_outputEQTL.HC.07022019.LDmerged2.plotPattern.txt
- __MACOSX/Source_data/._Supplementary_Figure_5_outputEQTL.HC.07022019.LDmerged2.plotPattern.txt
- Source_data/Figure_2d_SNPcount_around_gene.txt
- __MACOSX/Source_data/._Figure_2d_SNPcount_around_gene.txt
- Source_data/Figure_1b_SCC_bet_triplet_all.peerResidue.txt
- Source_data/Figure_3f_interChr_eQTL_vs_HiC.shuffled_repeat100_raw.txt
- __MACOSX/Source_data/._Figure_3f_interChr_eQTL_vs_HiC.shuffled_repeat100_raw.txt
- Source_data/Figure_1b_SCC_bet_triplet_all.peerResidue.randomized.txt
- Source_data/Supplementary_Figure_1a_triplet.txt
- __MACOSX/Source_data/._Supplementary_Figure_1a_triplet.txt
- Source_data/Supplementary_Figure_14_1.txt
- __MACOSX/Source_data/._Supplementary_Figure_14_1.txt
- Source_data/Figure_3g_triplet_contact.txt
- __MACOSX/Source_data/._Figure_3g_triplet_contact.txt
- Source_data/Supplementary_Figure_14_2.txt
- __MACOSX/Source_data/._Supplementary_Figure_14_2.txt
- Source_data/Figure_3e_intraChr_eQTL_vs_HiC.txt
- __MACOSX/Source_data/._Figure_3e_intraChr_eQTL_vs_HiC.txt
- Source_data/Supplementary_Figure_6b_distance2TSS.txt
- __MACOSX/Source_data/._Supplementary_Figure_6b_distance2TSS.txt
- Source_data/Figure_6d_RR_mean_predictedValue.10foldCrossValidation.txt
- __MACOSX/Source_data/._Figure_6d_RR_mean_predictedValue.10foldCrossValidation.txt
- Source_data/Figure_6c.txt
- __MACOSX/Source_data/._Figure_6c.txt
- Source_data/Figure_2c_entire_subset_cis_trans_only.txt
- __MACOSX/Source_data/._Figure_2c_entire_subset_cis_trans_only.txt
- Source_data/Supplementary_Figure_6a_20kb_around_geneBody.cisCount.subG.txt
- __MACOSX/Source_data/._Supplementary_Figure_6a_20kb_around_geneBody.cisCount.subG.txt
- Source_data/Supplementary_Figure_3.txt
- __MACOSX/Source_data/._Supplementary_Figure_3.txt
- Source_data/Figure_4d_Supplementary_Figure_7_eQTLeff_MAF_tri_adj_bin.txt
- Source_data/Supplementary_Figure_15.seeding.grm.txt
- __MACOSX/Source_data/._Supplementary_Figure_15.seeding.grm.txt
- Source_data/Figure_6e_simulation_meanPredictedValue_vs_real.SCC.txt
- __MACOSX/Source_data/._Figure_6e_simulation_meanPredictedValue_vs_real.SCC.txt
- Source_data/Supplementary_Figure_1c.txt
- __MACOSX/Source_data/._Supplementary_Figure_1c.txt
- Source_data/Figures_3a_3b_3c_chromatinState_vs_eQTL.cis.txt
- __MACOSX/Source_data/._Figures_3a_3b_3c_chromatinState_vs_eQTL.cis.txt
- Source_data/Figure_6a_59_dysregulated_genes.txt
- __MACOSX/Source_data/._Figure_6a_59_dysregulated_genes.txt
- Source_data/Figure_5c_and_Supplementary_Figure_11.txt
- __MACOSX/Source_data/._Figure_5c_and_Supplementary_Figure_11.txt
- Source_data/Figure_2a_RNA_spike_top10K_transcript_VarPart.txt
- __MACOSX/Source_data/._Figure_2a_RNA_spike_top10K_transcript_VarPart.txt
- Source_data/Supplementary_Figure_13_2.txt
- __MACOSX/Source_data/._Supplementary_Figure_13_2.txt
- Source_data/Figure_2a_Supplementary_Figures_2a_and_2b_RNA_seedlings_Top10K_transcripts.VarPartition.txt
- __MACOSX/Source_data/._Figure_2a_Supplementary_Figures_2a_and_2b_RNA_seedlings_Top10K_transcripts.VarPartition.txt
- Source_data/Supplementary_Figure_7_eQTLeff_MAF_tri_adj_bin.txt
- Source_data/Supplementary_Figure_12.txt
- __MACOSX/Source_data/._Supplementary_Figure_12.txt
- Source_data/Figure_4b_Supplementary_Figure_5.txt
- __MACOSX/Source_data/._Figure_4b_Supplementary_Figure_5.txt
- Source_data/Figure_4d_Supplementary_Figure_7_eQTLeff_MAF_single_adj_bin.txt
- __MACOSX/Source_data/._Figure_4d_Supplementary_Figure_7_eQTLeff_MAF_single_adj_bin.txt
- Source_data/Figures_3a_3b_3c_snpType.cis.txt
- __MACOSX/Source_data/._Figures_3a_3b_3c_snpType.cis.txt
- Source_data/Supplementary_Figure_13_1.txt
- __MACOSX/Source_data/._Supplementary_Figure_13_1.txt
- Source_data/Figures_3a_3b_3c_chromatinState_vs_eQTL.trans.txt
- __MACOSX/Source_data/._Figures_3a_3b_3c_chromatinState_vs_eQTL.trans.txt
- Source_data/Figure_6b_developmental_traits_BLUP.txt
- __MACOSX/Source_data/._Figure_6b_developmental_traits_BLUP.txt
