# Supplementary material for: Genomic variants affecting homoeologous gene expression dosage contribute to agronomic trait variation in allopolyploid wheat
Source: Nat Commun. 2022 Feb 11;13:826. doi: 10.1038/s41467-022-28453-y (PMC8837796; doi:10.1038/s41467-022-28453-y)
Supplement: Supplementary file 21 — Source Data [file 41467_2022_28453_MOESM21_ESM.zip › Source_data/Supplementary_Figure_9.txt]

# Expression correlation (SCC) between a gene (Source) that has cis-eQTL that also act as a trans-eQTL for target gene.
Source	Target	SCC	Type of connection in GCN
TraesCS1B01G007100.1	TraesCS1A01G006300.1	0.7262	eQTL based regulation
TraesCS1A01G007800.1	TraesCS1D01G000600.1	0.7129	eQTL based regulation
TraesCS1D01G019800.1	TraesCS1A01G020300.1	-0.6768	eQTL based regulation
TraesCS1A01G020300.1	TraesCS1D01G019800.1	-0.6768	eQTL based regulation
TraesCS1A01G021000.1	TraesCS6D01G169600.1	0.7015	eQTL based regulation
TraesCS1A01G026200.1	TraesCS1B01G032700.2	0.9283	eQTL based regulation
TraesCS1B01G035500.1	TraesCS1A01G028500.1	-0.635	eQTL based regulation
TraesCS1B01G035600.1	TraesCS1A01G028500.1	-0.6351	eQTL based regulation
TraesCS1A01G035800.1	TraesCS1D01G037300.1	-0.6117	eQTL based regulation
TraesCS1D01G040500.1	TraesCS1A01G039200.1	-0.6285	eQTL based regulation
TraesCS1A01G049700.1	TraesCS1B01G065900.1	0.6086	eQTL based regulation
TraesCS1B01G174700.1	TraesCS1A01G157600.1	-0.618	eQTL based regulation
TraesCS1B01G222100.1	TraesCS1A01G168000.1	-0.6543	eQTL based regulation
TraesCS1B01G224100.1	TraesCS1A01G168000.1	-0.8269	eQTL based regulation
TraesCS1B01G225600.1	TraesCS1A01G168000.1	-0.6302	eQTL based regulation
TraesCS1B01G207300.1	TraesCS1A01G192300.1	-0.617	eQTL based regulation
TraesCS2A01G180900.1	TraesCS1A01G231400.1	0.6532	eQTL based regulation
TraesCS1A01G246300.1	TraesCS1D01G247300.2	-0.6281	eQTL based regulation
TraesCS1A01G247900.1	TraesCS1D01G247300.2	-0.6146	eQTL based regulation
TraesCS1A01G247900.2	TraesCS1D01G247300.2	0.7104	eQTL based regulation
TraesCS1A01G271000.1	TraesCS3A01G169500.1	0.6118	eQTL based regulation
TraesCS1A01G271000.1	TraesCS5A01G547100.1	0.6349	eQTL based regulation
TraesCS4A01G303500.1	TraesCS1A01G275700.1	-0.6275	eQTL based regulation
TraesCS7B01G190900.5	TraesCS1A01G310900.1	0.6861	eQTL based regulation
TraesCS1A01G316100.2	TraesCS4A01G056700.1	-0.7714	eQTL based regulation
TraesCS1A01G316900.1	TraesCS4A01G056700.1	-0.7809	eQTL based regulation
TraesCS4A01G131600.1	TraesCS1A01G388500.2	-0.7734	eQTL based regulation
TraesCS4A01G134000.1	TraesCS1A01G388500.2	-0.6644	eQTL based regulation
TraesCS4A01G135700.2	TraesCS1A01G388500.2	0.7155	eQTL based regulation
TraesCS4A01G136400.1	TraesCS1A01G388500.2	-0.6528	eQTL based regulation
TraesCS4A01G136900.1	TraesCS1A01G388500.2	-0.7204	eQTL based regulation
TraesCS4A01G139400.1	TraesCS1A01G388500.2	-0.6978	eQTL based regulation
TraesCS4A01G139600.1	TraesCS1A01G388500.2	-0.7127	eQTL based regulation
TraesCS4A01G140700.1	TraesCS1A01G388500.2	-0.7661	eQTL based regulation
TraesCS4A01G141500.1	TraesCS1A01G388500.2	0.7838	eQTL based regulation
TraesCS4A01G142000.1	TraesCS1A01G388500.2	-0.7609	eQTL based regulation
TraesCS4A01G147600.2	TraesCS1A01G388500.2	-0.6425	eQTL based regulation
TraesCS4A01G147700.1	TraesCS1A01G388500.2	-0.7959	eQTL based regulation
TraesCS4A01G149300.1	TraesCS1A01G388500.2	0.7822	eQTL based regulation
TraesCS4A01G157000.1	TraesCS1A01G388500.2	-0.7287	eQTL based regulation
TraesCS4A01G157500.2	TraesCS1A01G388500.2	-0.6799	eQTL based regulation
TraesCS4A01G160900.1	TraesCS1A01G388500.2	0.6551	eQTL based regulation
TraesCS4A01G162800.1	TraesCS1A01G388500.2	-0.6679	eQTL based regulation
TraesCS4A01G163600.1	TraesCS1A01G388500.2	0.7623	eQTL based regulation
TraesCS4A01G163800.1	TraesCS1A01G388500.2	-0.711	eQTL based regulation
TraesCS4A01G165300.2	TraesCS1A01G388500.2	-0.6963	eQTL based regulation
TraesCS4A01G166200.1	TraesCS1A01G388500.2	-0.6533	eQTL based regulation
TraesCS4A01G167200.1	TraesCS1A01G388500.2	-0.6856	eQTL based regulation
TraesCS4A01G167300.1	TraesCS1A01G388500.2	0.7927	eQTL based regulation
TraesCS4A01G167800.1	TraesCS1A01G388500.2	0.704	eQTL based regulation
TraesCS4A01G172700.2	TraesCS1A01G388500.2	0.7024	eQTL based regulation
TraesCS4A01G177800.3	TraesCS1A01G388500.2	-0.6401	eQTL based regulation
TraesCS4A01G178400.1	TraesCS1A01G388500.2	0.7481	eQTL based regulation
TraesCS4A01G179100.1	TraesCS1A01G388500.2	-0.7157	eQTL based regulation
TraesCS4A01G179200.1	TraesCS1A01G388500.2	-0.705	eQTL based regulation
TraesCS4A01G179600.1	TraesCS1A01G388500.2	-0.6388	eQTL based regulation
TraesCS4A01G182200.1	TraesCS1A01G388500.2	0.6127	eQTL based regulation
TraesCS4A01G182500.1	TraesCS1A01G388500.2	0.6325	eQTL based regulation
TraesCS1B01G112100.1	TraesCS1A01G419700.1	0.6397	eQTL based regulation
TraesCS3A01G056900.1	TraesCS1A01G419700.1	0.6547	eQTL based regulation
TraesCS1D01G436800.1	TraesCS1A01G439800.2	-0.725	eQTL based regulation
TraesCS1D01G436900.1	TraesCS1A01G439800.2	-0.6773	eQTL based regulation
TraesCS1D01G437700.1	TraesCS1A01G439800.2	-0.6523	eQTL based regulation
TraesCS1D01G438000.3	TraesCS1A01G439800.2	-0.6929	eQTL based regulation
TraesCS1D01G439000.1	TraesCS1A01G439800.2	-0.7257	eQTL based regulation
TraesCS1D01G440100.2	TraesCS1A01G439800.2	-0.6709	eQTL based regulation
TraesCS1D01G440200.1	TraesCS1A01G439800.2	-0.6158	eQTL based regulation
TraesCS1D01G441400.1	TraesCS1A01G439800.2	-0.6225	eQTL based regulation
TraesCS1D01G442100.1	TraesCS1A01G439800.2	-0.6467	eQTL based regulation
TraesCS1D01G442400.1	TraesCS1A01G439800.2	-0.6425	eQTL based regulation
TraesCS1D01G442900.1	TraesCS1A01G439800.2	-0.6205	eQTL based regulation
TraesCS1D01G443100.1	TraesCS1A01G439800.2	-0.687	eQTL based regulation
TraesCS1D01G444100.1	TraesCS1A01G439800.2	-0.6407	eQTL based regulation
TraesCS1D01G444900.2	TraesCS1A01G439800.2	-0.7031	eQTL based regulation
TraesCS1D01G445200.1	TraesCS1A01G439800.2	-0.6737	eQTL based regulation
TraesCS1D01G445300.1	TraesCS1A01G439800.2	-0.6546	eQTL based regulation
TraesCS1D01G445500.1	TraesCS1A01G439800.2	-0.6118	eQTL based regulation
TraesCS1D01G445700.1	TraesCS1A01G439800.2	-0.628	eQTL based regulation
TraesCS1D01G445800.2	TraesCS1A01G439800.2	-0.7358	eQTL based regulation
TraesCS1D01G446400.1	TraesCS1A01G439800.2	-0.655	eQTL based regulation
TraesCS1D01G446500.2	TraesCS1A01G439800.2	-0.6733	eQTL based regulation
TraesCS1D01G446900.1	TraesCS1A01G439800.2	-0.6789	eQTL based regulation
TraesCS1D01G447200.1	TraesCS1A01G439800.2	-0.6872	eQTL based regulation
TraesCS1D01G448300.1	TraesCS1A01G439800.2	-0.6649	eQTL based regulation
TraesCS1D01G448600.1	TraesCS1A01G439800.2	-0.6675	eQTL based regulation
TraesCS1D01G448700.1	TraesCS1A01G439800.2	-0.6344	eQTL based regulation
TraesCS1D01G448800.1	TraesCS1A01G439800.2	-0.6575	eQTL based regulation
TraesCS1D01G449200.3	TraesCS1A01G439800.2	-0.7064	eQTL based regulation
TraesCS1D01G449600.1	TraesCS1A01G439800.2	-0.6133	eQTL based regulation
TraesCS1D01G449900.1	TraesCS1A01G439800.2	-0.6337	eQTL based regulation
TraesCS1D01G449900.2	TraesCS1A01G439800.2	-0.6492	eQTL based regulation
TraesCS1D01G450200.1	TraesCS1A01G439800.2	-0.6883	eQTL based regulation
TraesCS1D01G450300.1	TraesCS1A01G439800.2	-0.6658	eQTL based regulation
TraesCS1D01G450400.1	TraesCS1A01G439800.2	-0.689	eQTL based regulation
TraesCS1D01G450600.1	TraesCS1A01G439800.2	-0.6671	eQTL based regulation
TraesCS1D01G450900.1	TraesCS1A01G439800.2	-0.6249	eQTL based regulation
TraesCS1D01G451100.1	TraesCS1A01G439800.2	-0.6634	eQTL based regulation
TraesCS1D01G451200.1	TraesCS1A01G439800.2	-0.6113	eQTL based regulation
TraesCS1D01G451300.1	TraesCS1A01G439800.2	-0.6887	eQTL based regulation
TraesCS1D01G451700.1	TraesCS1A01G439800.2	-0.6466	eQTL based regulation
TraesCS1D01G451800.1	TraesCS1A01G439800.2	-0.6149	eQTL based regulation
TraesCS1D01G451900.1	TraesCS1A01G439800.2	-0.7066	eQTL based regulation
TraesCS1D01G452200.2	TraesCS1A01G439800.2	-0.6097	eQTL based regulation
TraesCS1D01G452400.1	TraesCS1A01G439800.2	-0.6503	eQTL based regulation
TraesCS1D01G453100.1	TraesCS1A01G439800.2	-0.6278	eQTL based regulation
TraesCS1D01G453700.1	TraesCS1A01G439800.2	-0.6412	eQTL based regulation
TraesCS1D01G454400.2	TraesCS1A01G439800.2	-0.6652	eQTL based regulation
TraesCS1D01G454600.1	TraesCS1A01G439800.2	-0.6472	eQTL based regulation
TraesCS1D01G454700.2	TraesCS1A01G439800.2	-0.6632	eQTL based regulation
TraesCS7A01G224400.1	TraesCS1A01G442100.1	0.6201	eQTL based regulation
TraesCS1D01G436800.1	TraesCS1A01G442700.1	-0.6272	eQTL based regulation
TraesCS1D01G436900.1	TraesCS1A01G442700.1	-0.652	eQTL based regulation
TraesCS1D01G437200.1	TraesCS1A01G442700.1	-0.601	eQTL based regulation
TraesCS1D01G437700.1	TraesCS1A01G442700.1	-0.6051	eQTL based regulation
TraesCS1D01G438000.3	TraesCS1A01G442700.1	-0.6227	eQTL based regulation
TraesCS1D01G439000.1	TraesCS1A01G442700.1	-0.6371	eQTL based regulation
TraesCS1D01G441600.1	TraesCS1A01G442700.1	-0.6092	eQTL based regulation
TraesCS1D01G442400.1	TraesCS1A01G442700.1	-0.6389	eQTL based regulation
TraesCS1D01G442900.1	TraesCS1A01G442700.1	-0.6085	eQTL based regulation
TraesCS1D01G444900.2	TraesCS1A01G442700.1	-0.6231	eQTL based regulation
TraesCS1D01G445200.1	TraesCS1A01G442700.1	-0.6037	eQTL based regulation
TraesCS1D01G445300.1	TraesCS1A01G442700.1	-0.6077	eQTL based regulation
TraesCS1D01G445700.1	TraesCS1A01G442700.1	-0.63	eQTL based regulation
TraesCS1D01G446400.1	TraesCS1A01G442700.1	-0.6448	eQTL based regulation
TraesCS1D01G446600.1	TraesCS1A01G442700.1	-0.6401	eQTL based regulation
TraesCS1D01G447200.1	TraesCS1A01G442700.1	-0.6057	eQTL based regulation
TraesCS1D01G448300.1	TraesCS1A01G442700.1	-0.6106	eQTL based regulation
TraesCS1D01G448700.1	TraesCS1A01G442700.1	-0.6215	eQTL based regulation
TraesCS1D01G448800.1	TraesCS1A01G442700.1	-0.6228	eQTL based regulation
TraesCS1D01G449200.3	TraesCS1A01G442700.1	-0.6215	eQTL based regulation
TraesCS1D01G450200.1	TraesCS1A01G442700.1	-0.6438	eQTL based regulation
TraesCS1D01G450300.1	TraesCS1A01G442700.1	-0.6369	eQTL based regulation
TraesCS1D01G450400.1	TraesCS1A01G442700.1	-0.6415	eQTL based regulation
TraesCS1D01G450900.1	TraesCS1A01G442700.1	-0.6434	eQTL based regulation
TraesCS1D01G451100.1	TraesCS1A01G442700.1	-0.6337	eQTL based regulation
TraesCS1D01G451200.1	TraesCS1A01G442700.1	-0.6965	eQTL based regulation
TraesCS1D01G451300.1	TraesCS1A01G442700.1	-0.6347	eQTL based regulation
TraesCS1D01G451700.1	TraesCS1A01G442700.1	-0.644	eQTL based regulation
TraesCS1D01G451800.1	TraesCS1A01G442700.1	-0.663	eQTL based regulation
TraesCS1D01G453100.1	TraesCS1A01G442700.1	-0.6133	eQTL based regulation
TraesCS1D01G454400.2	TraesCS1A01G442700.1	-0.6406	eQTL based regulation
TraesCS1D01G454600.1	TraesCS1A01G442700.1	-0.6162	eQTL based regulation
TraesCS1D01G454700.2	TraesCS1A01G442700.1	-0.6001	eQTL based regulation
TraesCS1D01G436800.1	TraesCS1A01G444300.1	-0.6212	eQTL based regulation
TraesCS1D01G445200.1	TraesCS1A01G444300.1	-0.631	eQTL based regulation
TraesCS1D01G445700.1	TraesCS1A01G444300.1	-0.6104	eQTL based regulation
TraesCS1D01G445800.2	TraesCS1A01G444300.1	-0.6207	eQTL based regulation
TraesCS1D01G448600.1	TraesCS1A01G444300.1	-0.6016	eQTL based regulation
TraesCS1D01G448800.1	TraesCS1A01G444300.1	-0.6234	eQTL based regulation
TraesCS1D01G449200.3	TraesCS1A01G444300.1	-0.6104	eQTL based regulation
TraesCS1D01G449900.1	TraesCS1A01G444300.1	-0.6201	eQTL based regulation
TraesCS1D01G450200.1	TraesCS1A01G444300.1	-0.613	eQTL based regulation
TraesCS1D01G450300.1	TraesCS1A01G444300.1	-0.6034	eQTL based regulation
TraesCS1D01G452900.1	TraesCS1A01G444300.1	-0.6153	eQTL based regulation
TraesCS1D01G453700.1	TraesCS1A01G444300.1	-0.6093	eQTL based regulation
TraesCS1D01G454600.1	TraesCS1A01G444300.1	-0.6114	eQTL based regulation
TraesCS1B01G011500.1	TraesCS1D01G000400.1	1	eQTL based regulation
TraesCS2D01G016500.1	TraesCS1B01G036300.1	0.7695	eQTL based regulation
TraesCS1B01G036300.1	TraesCS2D01G016500.1	0.7695	eQTL based regulation
TraesCS1B01G036300.1	TraesCS3B01G423000.1	0.7914	eQTL based regulation
TraesCS1B01G036300.1	TraesCS5D01G172300.1	0.828	eQTL based regulation
TraesCS1B01G169900.1	TraesCS3B01G192000.1	-0.6649	eQTL based regulation
TraesCS1B01G169900.1	TraesCS6B01G437500.1	0.6158	eQTL based regulation
TraesCS1B01G169900.2	TraesCS3B01G192000.1	-0.7229	eQTL based regulation
TraesCS1B01G169900.2	TraesCS6B01G437500.1	0.6384	eQTL based regulation
TraesCS1B01G170300.1	TraesCS3B01G191900.2	-0.623	eQTL based regulation
TraesCS1B01G170300.1	TraesCS3B01G192000.1	-0.744	eQTL based regulation
TraesCS1B01G170300.1	TraesCS6B01G437500.1	0.6895	eQTL based regulation
TraesCS1B01G171800.1	TraesCS2A01G522600.1	-0.6279	eQTL based regulation
TraesCS1B01G171800.1	TraesCS3B01G191900.2	-0.6195	eQTL based regulation
TraesCS1B01G171800.1	TraesCS3B01G192000.1	-0.7436	eQTL based regulation
TraesCS1B01G171800.1	TraesCS6B01G437500.1	0.6665	eQTL based regulation
TraesCS1B01G171800.2	TraesCS3B01G192000.1	-0.6196	eQTL based regulation
TraesCS1B01G171900.1	TraesCS3B01G192000.1	-0.6155	eQTL based regulation
TraesCS1B01G172300.1	TraesCS3B01G191900.2	-0.6206	eQTL based regulation
TraesCS1B01G172300.1	TraesCS3B01G192000.1	-0.7226	eQTL based regulation
TraesCS1B01G172300.1	TraesCS6B01G437500.1	0.669	eQTL based regulation
TraesCS1B01G173000.1	TraesCS3B01G192000.1	-0.7026	eQTL based regulation
TraesCS1B01G173000.1	TraesCS6B01G437500.1	0.6073	eQTL based regulation
TraesCS1B01G174600.2	TraesCS2A01G522600.1	0.6191	eQTL based regulation
TraesCS1B01G174600.2	TraesCS3B01G192000.1	0.649	eQTL based regulation
TraesCS1B01G174600.2	TraesCS6B01G437500.1	-0.6911	eQTL based regulation
TraesCS1B01G174700.1	TraesCS2A01G522600.1	-0.6137	eQTL based regulation
TraesCS1B01G174700.1	TraesCS3B01G192000.1	-0.6043	eQTL based regulation
TraesCS1B01G174700.1	TraesCS6B01G437500.1	0.6175	eQTL based regulation
TraesCS1B01G175000.2	TraesCS3B01G192000.1	-0.603	eQTL based regulation
TraesCS1B01G175400.2	TraesCS3B01G192000.1	-0.618	eQTL based regulation
TraesCS1B01G175600.1	TraesCS6B01G437500.1	0.6128	eQTL based regulation
TraesCS1B01G175800.1	TraesCS2A01G522600.1	-0.6332	eQTL based regulation
TraesCS1B01G175800.1	TraesCS3B01G192000.1	-0.6625	eQTL based regulation
TraesCS1B01G175800.1	TraesCS6B01G437500.1	0.6634	eQTL based regulation
TraesCS1B01G188700.1	TraesCS1D01G169300.1	0.6102	eQTL based regulation
TraesCS7A01G155000.1	TraesCS1B01G242700.1	0.6636	eQTL based regulation
TraesCS1B01G410800.2	TraesCS1D01G391900.1	-0.7717	eQTL based regulation
TraesCS1B01G411000.1	TraesCS1D01G391900.1	-0.7152	eQTL based regulation
TraesCS1B01G411400.1	TraesCS1D01G391900.1	-0.6575	eQTL based regulation
TraesCS3D01G015700.1	TraesCS1B01G420400.1	-0.6549	eQTL based regulation
TraesCS1D01G438000.3	TraesCS1B01G464300.1	-0.641	eQTL based regulation
TraesCS1D01G439000.1	TraesCS1B01G464300.1	-0.6299	eQTL based regulation
TraesCS1D01G440100.2	TraesCS1B01G464300.1	-0.6819	eQTL based regulation
TraesCS1D01G445200.1	TraesCS1B01G464300.1	-0.6059	eQTL based regulation
TraesCS1D01G445300.1	TraesCS1B01G464300.1	-0.6127	eQTL based regulation
TraesCS1D01G445700.1	TraesCS1B01G464300.1	-0.6091	eQTL based regulation
TraesCS1D01G446900.1	TraesCS1B01G464300.1	-0.6296	eQTL based regulation
TraesCS1D01G437200.1	TraesCS1B01G469200.1	-0.6096	eQTL based regulation
TraesCS1D01G436800.1	TraesCS1B01G472800.1	-0.6963	eQTL based regulation
TraesCS1D01G436900.1	TraesCS1B01G472800.1	-0.6699	eQTL based regulation
TraesCS1D01G437700.1	TraesCS1B01G472800.1	-0.626	eQTL based regulation
TraesCS1D01G438000.3	TraesCS1B01G472800.1	-0.7231	eQTL based regulation
TraesCS1D01G439000.1	TraesCS1B01G472800.1	-0.6931	eQTL based regulation
TraesCS1D01G439600.1	TraesCS1B01G472800.1	-0.6401	eQTL based regulation
TraesCS1D01G440100.2	TraesCS1B01G472800.1	-0.6402	eQTL based regulation
TraesCS1D01G440200.1	TraesCS1B01G472800.1	-0.6038	eQTL based regulation
TraesCS1D01G441400.1	TraesCS1B01G472800.1	-0.6187	eQTL based regulation
TraesCS1D01G442100.1	TraesCS1B01G472800.1	-0.6476	eQTL based regulation
TraesCS1D01G442400.1	TraesCS1B01G472800.1	-0.6192	eQTL based regulation
TraesCS1D01G442900.1	TraesCS1B01G472800.1	-0.617	eQTL based regulation
TraesCS1D01G443100.1	TraesCS1B01G472800.1	-0.6186	eQTL based regulation
TraesCS1D01G444900.2	TraesCS1B01G472800.1	-0.6469	eQTL based regulation
TraesCS1D01G445200.1	TraesCS1B01G472800.1	-0.6538	eQTL based regulation
TraesCS1D01G445700.1	TraesCS1B01G472800.1	-0.6768	eQTL based regulation
TraesCS1D01G445800.2	TraesCS1B01G472800.1	-0.6383	eQTL based regulation
TraesCS1D01G446400.1	TraesCS1B01G472800.1	-0.6844	eQTL based regulation
TraesCS1D01G446900.1	TraesCS1B01G472800.1	-0.688	eQTL based regulation
TraesCS1D01G448300.1	TraesCS1B01G472800.1	-0.6068	eQTL based regulation
TraesCS1D01G448700.1	TraesCS1B01G472800.1	-0.6893	eQTL based regulation
TraesCS1D01G448800.1	TraesCS1B01G472800.1	-0.6158	eQTL based regulation
TraesCS1D01G449200.3	TraesCS1B01G472800.1	-0.6209	eQTL based regulation
TraesCS1D01G449600.1	TraesCS1B01G472800.1	-0.6221	eQTL based regulation
TraesCS1D01G449900.1	TraesCS1B01G472800.1	-0.6402	eQTL based regulation
TraesCS1D01G449900.2	TraesCS1B01G472800.1	-0.6161	eQTL based regulation
TraesCS1D01G450200.1	TraesCS1B01G472800.1	-0.71	eQTL based regulation
TraesCS1D01G450300.1	TraesCS1B01G472800.1	-0.6429	eQTL based regulation
TraesCS1D01G450400.1	TraesCS1B01G472800.1	-0.6563	eQTL based regulation
TraesCS1D01G450600.1	TraesCS1B01G472800.1	-0.6251	eQTL based regulation
TraesCS1D01G450900.1	TraesCS1B01G472800.1	-0.6196	eQTL based regulation
TraesCS1D01G451100.1	TraesCS1B01G472800.1	-0.6148	eQTL based regulation
TraesCS1D01G451200.1	TraesCS1B01G472800.1	-0.6694	eQTL based regulation
TraesCS1D01G451300.1	TraesCS1B01G472800.1	-0.6532	eQTL based regulation
TraesCS1D01G451700.1	TraesCS1B01G472800.1	-0.6233	eQTL based regulation
TraesCS1D01G451900.1	TraesCS1B01G472800.1	-0.6071	eQTL based regulation
TraesCS1D01G452200.2	TraesCS1B01G472800.1	-0.6554	eQTL based regulation
TraesCS1D01G452400.1	TraesCS1B01G472800.1	-0.6006	eQTL based regulation
TraesCS1D01G453700.1	TraesCS1B01G472800.1	-0.62	eQTL based regulation
TraesCS1D01G454400.2	TraesCS1B01G472800.1	-0.608	eQTL based regulation
TraesCS1D01G454600.1	TraesCS1B01G472800.1	-0.6479	eQTL based regulation
TraesCS1D01G436800.1	TraesCS1B01G475100.2	-0.7596	eQTL based regulation
TraesCS1D01G436900.1	TraesCS1B01G475100.2	-0.7248	eQTL based regulation
TraesCS1D01G437000.1	TraesCS1B01G475100.2	-0.6646	eQTL based regulation
TraesCS1D01G437200.1	TraesCS1B01G475100.2	-0.6682	eQTL based regulation
TraesCS1D01G437700.1	TraesCS1B01G475100.2	-0.722	eQTL based regulation
TraesCS1D01G438000.3	TraesCS1B01G475100.2	-0.7649	eQTL based regulation
TraesCS1D01G439000.1	TraesCS1B01G475100.2	-0.7859	eQTL based regulation
TraesCS1D01G439600.1	TraesCS1B01G475100.2	-0.6823	eQTL based regulation
TraesCS1D01G440100.2	TraesCS1B01G475100.2	-0.6609	eQTL based regulation
TraesCS1D01G440200.1	TraesCS1B01G475100.2	-0.6604	eQTL based regulation
TraesCS1D01G440500.1	TraesCS1B01G475100.2	-0.6005	eQTL based regulation
TraesCS1D01G440600.2	TraesCS1B01G475100.2	-0.6225	eQTL based regulation
TraesCS1D01G441400.1	TraesCS1B01G475100.2	-0.6347	eQTL based regulation
TraesCS1D01G441600.1	TraesCS1B01G475100.2	-0.6179	eQTL based regulation
TraesCS1D01G441700.1	TraesCS1B01G475100.2	-0.6483	eQTL based regulation
TraesCS1D01G442100.1	TraesCS1B01G475100.2	-0.6446	eQTL based regulation
TraesCS1D01G442400.1	TraesCS1B01G475100.2	-0.7036	eQTL based regulation
TraesCS1D01G442900.1	TraesCS1B01G475100.2	-0.6221	eQTL based regulation
TraesCS1D01G443100.1	TraesCS1B01G475100.2	-0.6734	eQTL based regulation
TraesCS1D01G444100.1	TraesCS1B01G475100.2	-0.6421	eQTL based regulation
TraesCS1D01G444900.2	TraesCS1B01G475100.2	-0.7571	eQTL based regulation
TraesCS1D01G445200.1	TraesCS1B01G475100.2	-0.7148	eQTL based regulation
TraesCS1D01G445300.1	TraesCS1B01G475100.2	-0.7196	eQTL based regulation
TraesCS1D01G445700.1	TraesCS1B01G475100.2	-0.7355	eQTL based regulation
TraesCS1D01G445800.2	TraesCS1B01G475100.2	-0.7949	eQTL based regulation
TraesCS1D01G446400.1	TraesCS1B01G475100.2	-0.7452	eQTL based regulation
TraesCS1D01G446500.2	TraesCS1B01G475100.2	-0.6869	eQTL based regulation
TraesCS1D01G446900.1	TraesCS1B01G475100.2	-0.7769	eQTL based regulation
TraesCS1D01G447200.1	TraesCS1B01G475100.2	-0.7035	eQTL based regulation
TraesCS1D01G448300.1	TraesCS1B01G475100.2	-0.7361	eQTL based regulation
TraesCS1D01G448600.1	TraesCS1B01G475100.2	-0.6737	eQTL based regulation
TraesCS1D01G448700.1	TraesCS1B01G475100.2	-0.703	eQTL based regulation
TraesCS1D01G448800.1	TraesCS1B01G475100.2	-0.7162	eQTL based regulation
TraesCS1D01G449200.3	TraesCS1B01G475100.2	-0.7656	eQTL based regulation
TraesCS1D01G449600.1	TraesCS1B01G475100.2	-0.6237	eQTL based regulation
TraesCS1D01G449900.1	TraesCS1B01G475100.2	-0.6262	eQTL based regulation
TraesCS1D01G449900.2	TraesCS1B01G475100.2	-0.6677	eQTL based regulation
TraesCS1D01G450200.1	TraesCS1B01G475100.2	-0.7577	eQTL based regulation
TraesCS1D01G450300.1	TraesCS1B01G475100.2	-0.7266	eQTL based regulation
TraesCS1D01G450400.1	TraesCS1B01G475100.2	-0.7432	eQTL based regulation
TraesCS1D01G450600.1	TraesCS1B01G475100.2	-0.6772	eQTL based regulation
TraesCS1D01G450900.1	TraesCS1B01G475100.2	-0.6448	eQTL based regulation
TraesCS1D01G451100.1	TraesCS1B01G475100.2	-0.7132	eQTL based regulation
TraesCS1D01G451200.1	TraesCS1B01G475100.2	-0.6903	eQTL based regulation
TraesCS1D01G451300.1	TraesCS1B01G475100.2	-0.7315	eQTL based regulation
TraesCS1D01G451700.1	TraesCS1B01G475100.2	-0.6697	eQTL based regulation
TraesCS1D01G451800.1	TraesCS1B01G475100.2	-0.6272	eQTL based regulation
TraesCS1D01G451900.1	TraesCS1B01G475100.2	-0.674	eQTL based regulation
TraesCS1D01G452200.2	TraesCS1B01G475100.2	-0.633	eQTL based regulation
TraesCS1D01G452400.1	TraesCS1B01G475100.2	-0.6744	eQTL based regulation
TraesCS1D01G453100.1	TraesCS1B01G475100.2	-0.6842	eQTL based regulation
TraesCS1D01G453700.1	TraesCS1B01G475100.2	-0.6048	eQTL based regulation
TraesCS1D01G454400.2	TraesCS1B01G475100.2	-0.7111	eQTL based regulation
TraesCS1D01G454600.1	TraesCS1B01G475100.2	-0.7274	eQTL based regulation
TraesCS1D01G454700.2	TraesCS1B01G475100.2	-0.667	eQTL based regulation
TraesCS1D01G436800.1	TraesCS1B01G476500.1	-0.6563	eQTL based regulation
TraesCS1D01G436900.1	TraesCS1B01G476500.1	-0.6317	eQTL based regulation
TraesCS1D01G437000.1	TraesCS1B01G476500.1	-0.6463	eQTL based regulation
TraesCS1D01G437200.1	TraesCS1B01G476500.1	-0.6357	eQTL based regulation
TraesCS1D01G437700.1	TraesCS1B01G476500.1	-0.6406	eQTL based regulation
TraesCS1D01G438000.3	TraesCS1B01G476500.1	-0.6007	eQTL based regulation
TraesCS1D01G439000.1	TraesCS1B01G476500.1	-0.6874	eQTL based regulation
TraesCS1D01G439600.1	TraesCS1B01G476500.1	-0.6564	eQTL based regulation
TraesCS1D01G440100.2	TraesCS1B01G476500.1	-0.6827	eQTL based regulation
TraesCS1D01G440200.1	TraesCS1B01G476500.1	-0.6987	eQTL based regulation
TraesCS1D01G441400.1	TraesCS1B01G476500.1	-0.6583	eQTL based regulation
TraesCS1D01G442100.1	TraesCS1B01G476500.1	-0.6688	eQTL based regulation
TraesCS1D01G442400.1	TraesCS1B01G476500.1	-0.7238	eQTL based regulation
TraesCS1D01G442900.1	TraesCS1B01G476500.1	-0.6648	eQTL based regulation
TraesCS1D01G444900.2	TraesCS1B01G476500.1	-0.6351	eQTL based regulation
TraesCS1D01G445200.1	TraesCS1B01G476500.1	-0.6986	eQTL based regulation
TraesCS1D01G445300.1	TraesCS1B01G476500.1	-0.7168	eQTL based regulation
TraesCS1D01G445500.1	TraesCS1B01G476500.1	-0.6924	eQTL based regulation
TraesCS1D01G445700.1	TraesCS1B01G476500.1	-0.6325	eQTL based regulation
TraesCS1D01G445800.2	TraesCS1B01G476500.1	-0.6728	eQTL based regulation
TraesCS1D01G446200.2	TraesCS1B01G476500.1	-0.6453	eQTL based regulation
TraesCS1D01G446300.1	TraesCS1B01G476500.1	-0.6257	eQTL based regulation
TraesCS1D01G446400.1	TraesCS1B01G476500.1	-0.6519	eQTL based regulation
TraesCS1D01G446500.2	TraesCS1B01G476500.1	-0.6782	eQTL based regulation
TraesCS1D01G446600.1	TraesCS1B01G476500.1	-0.6955	eQTL based regulation
TraesCS1D01G446900.1	TraesCS1B01G476500.1	-0.6559	eQTL based regulation
TraesCS1D01G447000.1	TraesCS1B01G476500.1	-0.6119	eQTL based regulation
TraesCS1D01G447200.1	TraesCS1B01G476500.1	-0.6935	eQTL based regulation
TraesCS1D01G448300.1	TraesCS1B01G476500.1	-0.7654	eQTL based regulation
TraesCS1D01G448600.1	TraesCS1B01G476500.1	-0.6727	eQTL based regulation
TraesCS1D01G448800.1	TraesCS1B01G476500.1	-0.6962	eQTL based regulation
TraesCS1D01G449200.1	TraesCS1B01G476500.1	-0.6628	eQTL based regulation
TraesCS1D01G449200.3	TraesCS1B01G476500.1	-0.6868	eQTL based regulation
TraesCS1D01G450300.1	TraesCS1B01G476500.1	-0.719	eQTL based regulation
TraesCS1D01G450400.1	TraesCS1B01G476500.1	-0.7029	eQTL based regulation
TraesCS1D01G450600.1	TraesCS1B01G476500.1	-0.6232	eQTL based regulation
TraesCS1D01G450900.1	TraesCS1B01G476500.1	-0.6454	eQTL based regulation
TraesCS1D01G450900.2	TraesCS1B01G476500.1	-0.6455	eQTL based regulation
TraesCS1D01G451100.1	TraesCS1B01G476500.1	-0.7018	eQTL based regulation
TraesCS1D01G451200.1	TraesCS1B01G476500.1	-0.6114	eQTL based regulation
TraesCS1D01G451300.1	TraesCS1B01G476500.1	-0.7175	eQTL based regulation
TraesCS1D01G451700.1	TraesCS1B01G476500.1	-0.6631	eQTL based regulation
TraesCS1D01G451800.1	TraesCS1B01G476500.1	-0.6609	eQTL based regulation
TraesCS1D01G451900.1	TraesCS1B01G476500.1	-0.6827	eQTL based regulation
TraesCS1D01G452200.2	TraesCS1B01G476500.1	-0.6765	eQTL based regulation
TraesCS1D01G452400.1	TraesCS1B01G476500.1	-0.754	eQTL based regulation
TraesCS1D01G452900.1	TraesCS1B01G476500.1	-0.646	eQTL based regulation
TraesCS1D01G453100.1	TraesCS1B01G476500.1	-0.6434	eQTL based regulation
TraesCS1D01G453700.1	TraesCS1B01G476500.1	-0.6628	eQTL based regulation
TraesCS1D01G454400.2	TraesCS1B01G476500.1	-0.7013	eQTL based regulation
TraesCS1D01G439000.1	TraesCS1B01G476600.1	-0.624	eQTL based regulation
TraesCS1D01G442100.1	TraesCS1B01G476600.1	-0.6332	eQTL based regulation
TraesCS1D01G445200.1	TraesCS1B01G476600.1	-0.6041	eQTL based regulation
TraesCS1D01G446500.2	TraesCS1B01G476600.1	-0.6078	eQTL based regulation
TraesCS1D01G448800.1	TraesCS1B01G476600.1	-0.6168	eQTL based regulation
TraesCS1D01G451200.1	TraesCS1B01G476600.1	-0.6057	eQTL based regulation
TraesCS1D01G436800.1	TraesCS1B01G476700.1	-0.6681	eQTL based regulation
TraesCS1D01G436900.1	TraesCS1B01G476700.1	-0.6289	eQTL based regulation
TraesCS1D01G437200.1	TraesCS1B01G476700.1	-0.6055	eQTL based regulation
TraesCS1D01G437700.1	TraesCS1B01G476700.1	-0.6878	eQTL based regulation
TraesCS1D01G438000.3	TraesCS1B01G476700.1	-0.718	eQTL based regulation
TraesCS1D01G439000.1	TraesCS1B01G476700.1	-0.6913	eQTL based regulation
TraesCS1D01G439600.1	TraesCS1B01G476700.1	-0.6786	eQTL based regulation
TraesCS1D01G440100.2	TraesCS1B01G476700.1	-0.6996	eQTL based regulation
TraesCS1D01G440200.1	TraesCS1B01G476700.1	-0.6331	eQTL based regulation
TraesCS1D01G441600.1	TraesCS1B01G476700.1	-0.6022	eQTL based regulation
TraesCS1D01G442400.1	TraesCS1B01G476700.1	-0.6974	eQTL based regulation
TraesCS1D01G442900.1	TraesCS1B01G476700.1	-0.6589	eQTL based regulation
TraesCS1D01G443100.1	TraesCS1B01G476700.1	-0.6289	eQTL based regulation
TraesCS1D01G444100.1	TraesCS1B01G476700.1	-0.6277	eQTL based regulation
TraesCS1D01G444900.2	TraesCS1B01G476700.1	-0.6564	eQTL based regulation
TraesCS1D01G445200.1	TraesCS1B01G476700.1	-0.6485	eQTL based regulation
TraesCS1D01G445300.1	TraesCS1B01G476700.1	-0.6119	eQTL based regulation
TraesCS1D01G445500.1	TraesCS1B01G476700.1	-0.6454	eQTL based regulation
TraesCS1D01G445700.1	TraesCS1B01G476700.1	-0.6975	eQTL based regulation
TraesCS1D01G445800.2	TraesCS1B01G476700.1	-0.66	eQTL based regulation
TraesCS1D01G446400.1	TraesCS1B01G476700.1	-0.7341	eQTL based regulation
TraesCS1D01G446500.2	TraesCS1B01G476700.1	-0.6254	eQTL based regulation
TraesCS1D01G446900.1	TraesCS1B01G476700.1	-0.6851	eQTL based regulation
TraesCS1D01G447200.1	TraesCS1B01G476700.1	-0.6599	eQTL based regulation
TraesCS1D01G448300.1	TraesCS1B01G476700.1	-0.7094	eQTL based regulation
TraesCS1D01G448600.1	TraesCS1B01G476700.1	-0.6142	eQTL based regulation
TraesCS1D01G448700.1	TraesCS1B01G476700.1	-0.6751	eQTL based regulation
TraesCS1D01G448800.1	TraesCS1B01G476700.1	-0.6759	eQTL based regulation
TraesCS1D01G449200.1	TraesCS1B01G476700.1	-0.6071	eQTL based regulation
TraesCS1D01G449200.3	TraesCS1B01G476700.1	-0.7352	eQTL based regulation
TraesCS1D01G449600.1	TraesCS1B01G476700.1	-0.652	eQTL based regulation
TraesCS1D01G450200.1	TraesCS1B01G476700.1	-0.6993	eQTL based regulation
TraesCS1D01G450300.1	TraesCS1B01G476700.1	-0.6824	eQTL based regulation
TraesCS1D01G450400.1	TraesCS1B01G476700.1	-0.68	eQTL based regulation
TraesCS1D01G450600.1	TraesCS1B01G476700.1	-0.608	eQTL based regulation
TraesCS1D01G451100.1	TraesCS1B01G476700.1	-0.6465	eQTL based regulation
TraesCS1D01G451200.1	TraesCS1B01G476700.1	-0.7072	eQTL based regulation
TraesCS1D01G451300.1	TraesCS1B01G476700.1	-0.6669	eQTL based regulation
TraesCS1D01G451700.1	TraesCS1B01G476700.1	-0.6399	eQTL based regulation
TraesCS1D01G451900.1	TraesCS1B01G476700.1	-0.6125	eQTL based regulation
TraesCS1D01G452200.2	TraesCS1B01G476700.1	-0.6303	eQTL based regulation
TraesCS1D01G452300.1	TraesCS1B01G476700.1	-0.6354	eQTL based regulation
TraesCS1D01G452400.1	TraesCS1B01G476700.1	-0.6693	eQTL based regulation
TraesCS1D01G453100.1	TraesCS1B01G476700.1	-0.6303	eQTL based regulation
TraesCS1D01G453700.1	TraesCS1B01G476700.1	-0.6299	eQTL based regulation
TraesCS1D01G454400.2	TraesCS1B01G476700.1	-0.6456	eQTL based regulation
TraesCS1D01G454600.1	TraesCS1B01G476700.1	-0.6662	eQTL based regulation
TraesCS1D01G436800.1	TraesCS1B01G477500.1	-0.6584	eQTL based regulation
TraesCS1D01G449200.3	TraesCS1B01G477500.1	-0.6575	eQTL based regulation
TraesCS1D01G453700.1	TraesCS1B01G477500.1	-0.6112	eQTL based regulation
TraesCS1D01G436800.1	TraesCS1B01G478900.1	-0.7743	eQTL based regulation
TraesCS1D01G436900.1	TraesCS1B01G478900.1	-0.7128	eQTL based regulation
TraesCS1D01G437200.1	TraesCS1B01G478900.1	-0.6808	eQTL based regulation
TraesCS1D01G437700.1	TraesCS1B01G478900.1	-0.6814	eQTL based regulation
TraesCS1D01G438000.3	TraesCS1B01G478900.1	-0.7247	eQTL based regulation
TraesCS1D01G439000.1	TraesCS1B01G478900.1	-0.6868	eQTL based regulation
TraesCS1D01G439600.1	TraesCS1B01G478900.1	-0.6552	eQTL based regulation
TraesCS1D01G440100.2	TraesCS1B01G478900.1	-0.6722	eQTL based regulation
TraesCS1D01G440200.1	TraesCS1B01G478900.1	-0.6035	eQTL based regulation
TraesCS1D01G440600.2	TraesCS1B01G478900.1	-0.642	eQTL based regulation
TraesCS1D01G441400.1	TraesCS1B01G478900.1	-0.6374	eQTL based regulation
TraesCS1D01G442400.1	TraesCS1B01G478900.1	-0.6782	eQTL based regulation
TraesCS1D01G442900.1	TraesCS1B01G478900.1	-0.6453	eQTL based regulation
TraesCS1D01G443100.1	TraesCS1B01G478900.1	-0.6183	eQTL based regulation
TraesCS1D01G444100.1	TraesCS1B01G478900.1	-0.6226	eQTL based regulation
TraesCS1D01G444900.2	TraesCS1B01G478900.1	-0.7036	eQTL based regulation
TraesCS1D01G445200.1	TraesCS1B01G478900.1	-0.6859	eQTL based regulation
TraesCS1D01G445300.1	TraesCS1B01G478900.1	-0.6506	eQTL based regulation
TraesCS1D01G445700.1	TraesCS1B01G478900.1	-0.7113	eQTL based regulation
TraesCS1D01G445800.2	TraesCS1B01G478900.1	-0.7097	eQTL based regulation
TraesCS1D01G446400.1	TraesCS1B01G478900.1	-0.738	eQTL based regulation
TraesCS1D01G446500.2	TraesCS1B01G478900.1	-0.6492	eQTL based regulation
TraesCS1D01G446900.1	TraesCS1B01G478900.1	-0.7149	eQTL based regulation
TraesCS1D01G447000.1	TraesCS1B01G478900.1	-0.6084	eQTL based regulation
TraesCS1D01G447200.1	TraesCS1B01G478900.1	-0.6611	eQTL based regulation
TraesCS1D01G448300.1	TraesCS1B01G478900.1	-0.6887	eQTL based regulation
TraesCS1D01G448600.1	TraesCS1B01G478900.1	-0.6109	eQTL based regulation
TraesCS1D01G448700.1	TraesCS1B01G478900.1	-0.6602	eQTL based regulation
TraesCS1D01G448800.1	TraesCS1B01G478900.1	-0.6701	eQTL based regulation
TraesCS1D01G449200.3	TraesCS1B01G478900.1	-0.7248	eQTL based regulation
TraesCS1D01G449600.1	TraesCS1B01G478900.1	-0.6091	eQTL based regulation
TraesCS1D01G449900.1	TraesCS1B01G478900.1	-0.6211	eQTL based regulation
TraesCS1D01G449900.2	TraesCS1B01G478900.1	-0.6537	eQTL based regulation
TraesCS1D01G450200.1	TraesCS1B01G478900.1	-0.7288	eQTL based regulation
TraesCS1D01G450300.1	TraesCS1B01G478900.1	-0.7075	eQTL based regulation
TraesCS1D01G450400.1	TraesCS1B01G478900.1	-0.6928	eQTL based regulation
TraesCS1D01G450600.1	TraesCS1B01G478900.1	-0.6467	eQTL based regulation
TraesCS1D01G450900.1	TraesCS1B01G478900.1	-0.6654	eQTL based regulation
TraesCS1D01G451100.1	TraesCS1B01G478900.1	-0.6725	eQTL based regulation
TraesCS1D01G451200.1	TraesCS1B01G478900.1	-0.6458	eQTL based regulation
TraesCS1D01G451300.1	TraesCS1B01G478900.1	-0.6739	eQTL based regulation
TraesCS1D01G451700.1	TraesCS1B01G478900.1	-0.6726	eQTL based regulation
TraesCS1D01G451900.1	TraesCS1B01G478900.1	-0.6298	eQTL based regulation
TraesCS1D01G452400.1	TraesCS1B01G478900.1	-0.6372	eQTL based regulation
TraesCS1D01G453100.1	TraesCS1B01G478900.1	-0.6395	eQTL based regulation
TraesCS1D01G453700.1	TraesCS1B01G478900.1	-0.6136	eQTL based regulation
TraesCS1D01G454400.2	TraesCS1B01G478900.1	-0.6786	eQTL based regulation
TraesCS1D01G454600.1	TraesCS1B01G478900.1	-0.6692	eQTL based regulation
TraesCS1D01G454700.2	TraesCS1B01G478900.1	-0.6473	eQTL based regulation
TraesCS1D01G449200.3	TraesCS1B01G479800.1	-0.6535	eQTL based regulation
TraesCS1D01G436900.1	TraesCS1B01G480600.3	-0.6303	eQTL based regulation
TraesCS1D01G448300.1	TraesCS1B01G480600.3	-0.6179	eQTL based regulation
TraesCS1D01G451100.1	TraesCS1B01G480600.3	-0.6039	eQTL based regulation
TraesCS1D01G451300.1	TraesCS1B01G480600.3	-0.6128	eQTL based regulation
TraesCS1D01G451800.1	TraesCS1B01G480600.3	-0.6014	eQTL based regulation
TraesCS1D01G452400.1	TraesCS1B01G480600.3	-0.6389	eQTL based regulation
TraesCS1D01G452900.1	TraesCS1B01G480600.3	-0.6078	eQTL based regulation
TraesCS1D01G454400.2	TraesCS1B01G480600.3	-0.6291	eQTL based regulation
TraesCS1D01G440200.1	TraesCS1B01G480700.1	-0.6184	eQTL based regulation
TraesCS1D01G445500.1	TraesCS1B01G480700.1	-0.6147	eQTL based regulation
TraesCS1D01G452900.1	TraesCS1B01G480700.1	-0.6113	eQTL based regulation
TraesCS1D01G436800.1	TraesCS1B01G480800.1	-0.8391	eQTL based regulation
TraesCS1B01G480800.1	TraesCS1D01G436800.1	-0.8391	eQTL based regulation
TraesCS1D01G436900.1	TraesCS1B01G480800.1	-0.7393	eQTL based regulation
TraesCS1D01G437000.1	TraesCS1B01G480800.1	-0.6344	eQTL based regulation
TraesCS1D01G437200.1	TraesCS1B01G480800.1	-0.7961	eQTL based regulation
TraesCS1D01G437700.1	TraesCS1B01G480800.1	-0.7404	eQTL based regulation
TraesCS1D01G438000.3	TraesCS1B01G480800.1	-0.7938	eQTL based regulation
TraesCS1D01G439000.1	TraesCS1B01G480800.1	-0.7925	eQTL based regulation
TraesCS1D01G439600.1	TraesCS1B01G480800.1	-0.7443	eQTL based regulation
TraesCS1D01G440100.2	TraesCS1B01G480800.1	-0.7427	eQTL based regulation
TraesCS1D01G440200.1	TraesCS1B01G480800.1	-0.7314	eQTL based regulation
TraesCS1D01G440600.2	TraesCS1B01G480800.1	-0.6474	eQTL based regulation
TraesCS1D01G441400.1	TraesCS1B01G480800.1	-0.7047	eQTL based regulation
TraesCS1D01G441600.1	TraesCS1B01G480800.1	-0.6168	eQTL based regulation
TraesCS1D01G441700.1	TraesCS1B01G480800.1	-0.6402	eQTL based regulation
TraesCS1D01G442100.1	TraesCS1B01G480800.1	-0.7093	eQTL based regulation
TraesCS1D01G442400.1	TraesCS1B01G480800.1	-0.7961	eQTL based regulation
TraesCS1D01G442900.1	TraesCS1B01G480800.1	-0.7027	eQTL based regulation
TraesCS1D01G443100.1	TraesCS1B01G480800.1	-0.7173	eQTL based regulation
TraesCS1D01G444100.1	TraesCS1B01G480800.1	-0.6304	eQTL based regulation
TraesCS1D01G444900.2	TraesCS1B01G480800.1	-0.761	eQTL based regulation
TraesCS1D01G445200.1	TraesCS1B01G480800.1	-0.7772	eQTL based regulation
TraesCS1D01G445300.1	TraesCS1B01G480800.1	-0.7038	eQTL based regulation
TraesCS1D01G445500.1	TraesCS1B01G480800.1	-0.6883	eQTL based regulation
TraesCS1D01G445700.1	TraesCS1B01G480800.1	-0.8121	eQTL based regulation
TraesCS1D01G445800.2	TraesCS1B01G480800.1	-0.7491	eQTL based regulation
TraesCS1D01G446300.1	TraesCS1B01G480800.1	-0.6599	eQTL based regulation
TraesCS1D01G446400.1	TraesCS1B01G480800.1	-0.7947	eQTL based regulation
TraesCS1D01G446500.2	TraesCS1B01G480800.1	-0.6794	eQTL based regulation
TraesCS1D01G446600.1	TraesCS1B01G480800.1	-0.7049	eQTL based regulation
TraesCS1D01G446900.1	TraesCS1B01G480800.1	-0.7651	eQTL based regulation
TraesCS1D01G447000.1	TraesCS1B01G480800.1	-0.6905	eQTL based regulation
TraesCS1B01G480800.1	TraesCS1D01G447000.1	-0.6905	eQTL based regulation
TraesCS1D01G447200.1	TraesCS1B01G480800.1	-0.7137	eQTL based regulation
TraesCS1B01G480800.1	TraesCS1D01G447200.1	-0.7137	eQTL based regulation
TraesCS1D01G448300.1	TraesCS1B01G480800.1	-0.7807	eQTL based regulation
TraesCS1B01G480800.1	TraesCS1D01G448300.1	-0.7807	eQTL based regulation
TraesCS1D01G448600.1	TraesCS1B01G480800.1	-0.7063	eQTL based regulation
TraesCS1B01G480800.1	TraesCS1D01G448600.1	-0.7063	eQTL based regulation
TraesCS1D01G448700.1	TraesCS1B01G480800.1	-0.7748	eQTL based regulation
TraesCS1D01G448800.1	TraesCS1B01G480800.1	-0.6594	eQTL based regulation
TraesCS1D01G449200.1	TraesCS1B01G480800.1	-0.6469	eQTL based regulation
TraesCS1D01G449200.3	TraesCS1B01G480800.1	-0.772	eQTL based regulation
TraesCS1B01G480800.1	TraesCS1D01G449200.3	-0.772	eQTL based regulation
TraesCS1D01G449600.1	TraesCS1B01G480800.1	-0.6307	eQTL based regulation
TraesCS1D01G449900.1	TraesCS1B01G480800.1	-0.748	eQTL based regulation
TraesCS1D01G449900.2	TraesCS1B01G480800.1	-0.7409	eQTL based regulation
TraesCS1D01G450200.1	TraesCS1B01G480800.1	-0.7891	eQTL based regulation
TraesCS1D01G450300.1	TraesCS1B01G480800.1	-0.7859	eQTL based regulation
TraesCS1D01G450400.1	TraesCS1B01G480800.1	-0.7832	eQTL based regulation
TraesCS1D01G450600.1	TraesCS1B01G480800.1	-0.7147	eQTL based regulation
TraesCS1D01G450900.1	TraesCS1B01G480800.1	-0.7804	eQTL based regulation
TraesCS1D01G450900.2	TraesCS1B01G480800.1	-0.6918	eQTL based regulation
TraesCS1D01G451100.1	TraesCS1B01G480800.1	-0.7776	eQTL based regulation
TraesCS1D01G451200.1	TraesCS1B01G480800.1	-0.7423	eQTL based regulation
TraesCS1D01G451300.1	TraesCS1B01G480800.1	-0.737	eQTL based regulation
TraesCS1D01G451700.1	TraesCS1B01G480800.1	-0.791	eQTL based regulation
TraesCS1D01G451800.1	TraesCS1B01G480800.1	-0.6875	eQTL based regulation
TraesCS1D01G451900.1	TraesCS1B01G480800.1	-0.6713	eQTL based regulation
TraesCS1D01G452200.2	TraesCS1B01G480800.1	-0.7212	eQTL based regulation
TraesCS1B01G480800.1	TraesCS1D01G452200.2	-0.7212	eQTL based regulation
TraesCS1D01G452300.1	TraesCS1B01G480800.1	-0.6873	eQTL based regulation
TraesCS1D01G452400.1	TraesCS1B01G480800.1	-0.7141	eQTL based regulation
TraesCS1D01G452900.1	TraesCS1B01G480800.1	-0.7422	eQTL based regulation
TraesCS1B01G480800.1	TraesCS1D01G452900.1	-0.7422	eQTL based regulation
TraesCS1D01G453100.1	TraesCS1B01G480800.1	-0.7698	eQTL based regulation
TraesCS1D01G453700.1	TraesCS1B01G480800.1	-0.6839	eQTL based regulation
TraesCS1D01G454400.2	TraesCS1B01G480800.1	-0.8142	eQTL based regulation
TraesCS1D01G454600.1	TraesCS1B01G480800.1	-0.7721	eQTL based regulation
TraesCS1D01G454700.2	TraesCS1B01G480800.1	-0.6884	eQTL based regulation
TraesCS1D01G451700.1	TraesCS1B01G481100.2	-0.6033	eQTL based regulation
TraesCS1D01G438000.3	TraesCS1B01G481600.1	-0.6212	eQTL based regulation
TraesCS1D01G448700.1	TraesCS1B01G481600.1	-0.6074	eQTL based regulation
TraesCS1D01G448800.1	TraesCS1B01G481600.1	-0.6097	eQTL based regulation
TraesCS1D01G450200.1	TraesCS1B01G481600.1	-0.6099	eQTL based regulation
TraesCS1D01G099200.1	TraesCS7A01G384300.1	-0.6453	eQTL based regulation
TraesCS1D01G114400.1	TraesCS7A01G384300.1	0.7506	eQTL based regulation
TraesCS1D01G118400.1	TraesCS7A01G384300.1	0.7429	eQTL based regulation
TraesCS1D01G126100.1	TraesCS7A01G384300.1	0.7554	eQTL based regulation
TraesCS4A01G050600.1	TraesCS1D01G132400.1	1	eQTL based regulation
TraesCS5B01G098300.1	TraesCS1D01G150300.1	0.6893	eQTL based regulation
TraesCS5B01G106500.1	TraesCS1D01G150300.1	-0.7024	eQTL based regulation
TraesCS5B01G111600.3	TraesCS1D01G150300.1	-0.716	eQTL based regulation
TraesCS5B01G122900.2	TraesCS1D01G150300.1	-0.64	eQTL based regulation
TraesCS5B01G128800.1	TraesCS1D01G150300.1	0.7836	eQTL based regulation
TraesCS5B01G128900.1	TraesCS1D01G150300.1	-0.7427	eQTL based regulation
TraesCS5B01G129700.2	TraesCS1D01G150300.1	-0.7716	eQTL based regulation
TraesCS5B01G131400.2	TraesCS1D01G150300.1	-0.7547	eQTL based regulation
TraesCS2B01G599900.3	TraesCS1D01G203800.1	0.7077	eQTL based regulation
TraesCS7A01G155000.1	TraesCS1D01G230300.1	0.6074	eQTL based regulation
TraesCS1D01G452900.1	TraesCS5A01G056900.1	0.6231	eQTL based regulation
TraesCS2D01G004500.1	TraesCS2A01G004900.1	0.6601	eQTL based regulation
TraesCS2B01G003800.1	TraesCS2A01G013700.1	0.9312	eQTL based regulation
TraesCS2A01G029900.1	TraesCS2D01G027300.1	-0.6076	eQTL based regulation
TraesCS2A01G030100.1	TraesCS2D01G027300.1	-0.6259	eQTL based regulation
TraesCS2A01G032800.1	TraesCS2D01G027300.1	0.6003	eQTL based regulation
TraesCS2A01G033300.2	TraesCS2D01G027300.1	-0.6132	eQTL based regulation
TraesCS2A01G033500.1	TraesCS2D01G027300.1	-0.6843	eQTL based regulation
TraesCS2A01G033500.1	TraesCS2D01G036800.1	-0.6447	eQTL based regulation
TraesCS2A01G034800.1	TraesCS2D01G036800.1	-0.6273	eQTL based regulation
TraesCS2A01G035000.1	TraesCS2D01G036800.1	-0.6073	eQTL based regulation
TraesCS2A01G035100.1	TraesCS2D01G036800.1	-0.629	eQTL based regulation
TraesCS2A01G036500.1	TraesCS2D01G036800.1	-0.6016	eQTL based regulation
TraesCS2A01G037200.1	TraesCS2D01G036800.1	-0.6289	eQTL based regulation
TraesCS2A01G039700.2	TraesCS2D01G027300.1	-0.6227	eQTL based regulation
TraesCS2A01G039700.2	TraesCS2D01G036800.1	-0.631	eQTL based regulation
TraesCS2A01G042000.1	TraesCS2D01G036800.1	-0.6034	eQTL based regulation
TraesCS2A01G042100.1	TraesCS2D01G036800.1	-0.6191	eQTL based regulation
TraesCS2A01G042400.1	TraesCS2D01G036800.1	-0.6311	eQTL based regulation
TraesCS2A01G046200.1	TraesCS2D01G036800.1	-0.6089	eQTL based regulation
TraesCS2B01G084000.1	TraesCS2A01G070400.2	-0.8026	eQTL based regulation
TraesCS2A01G070400.2	TraesCS2B01G084000.1	-0.8026	eQTL based regulation
TraesCS2B01G084000.1	TraesCS2A01G070500.1	-0.7524	eQTL based regulation
TraesCS2A01G070500.1	TraesCS2B01G084000.1	-0.7524	eQTL based regulation
TraesCS2B01G133200.1	TraesCS2A01G114300.1	-0.6775	eQTL based regulation
TraesCS2B01G133300.3	TraesCS2A01G114300.1	-0.8248	eQTL based regulation
TraesCS2B01G133400.1	TraesCS2A01G114300.1	-0.8234	eQTL based regulation
TraesCS2B01G133500.1	TraesCS2A01G114300.1	-0.7723	eQTL based regulation
TraesCS2B01G134700.1	TraesCS2A01G114300.1	0.7274	eQTL based regulation
TraesCS3A01G045500.2	TraesCS2A01G118800.1	0.7774	eQTL based regulation
TraesCS4A01G264200.2	TraesCS2A01G118800.1	0.6306	eQTL based regulation
TraesCS2B01G155200.1	TraesCS2A01G133800.1	-0.6246	eQTL based regulation
TraesCS2B01G155300.1	TraesCS2A01G133800.1	-0.645	eQTL based regulation
TraesCS2B01G156000.1	TraesCS2A01G133800.1	-0.6487	eQTL based regulation
TraesCS2A01G136200.1	TraesCS2D01G138900.1	0.7376	eQTL based regulation
TraesCS2A01G136500.1	TraesCS2D01G138900.1	-0.7202	eQTL based regulation
TraesCS2B01G163800.1	TraesCS2A01G139800.1	-0.652	eQTL based regulation
TraesCS2A01G223000.1	TraesCS2D01G254400.1	0.6238	eQTL based regulation
TraesCS2A01G223000.4	TraesCS2D01G254400.1	-0.6384	eQTL based regulation
TraesCS2A01G229200.1	TraesCS2D01G254400.1	-0.6322	eQTL based regulation
TraesCS2A01G231000.1	TraesCS2D01G254400.1	0.6041	eQTL based regulation
TraesCS2A01G235500.1	TraesCS2D01G242500.1	0.6132	eQTL based regulation
TraesCS2A01G235500.1	TraesCS2D01G254400.1	0.6291	eQTL based regulation
TraesCS2A01G236900.1	TraesCS2D01G242500.1	0.6026	eQTL based regulation
TraesCS2A01G237500.1	TraesCS2D01G242500.1	-0.6097	eQTL based regulation
TraesCS2A01G239300.1	TraesCS2D01G242500.1	-0.6511	eQTL based regulation
TraesCS2A01G239300.1	TraesCS2D01G254400.1	-0.613	eQTL based regulation
TraesCS2A01G240200.1	TraesCS2D01G254400.1	0.6105	eQTL based regulation
TraesCS2A01G244100.1	TraesCS2D01G242500.1	-0.6064	eQTL based regulation
TraesCS2A01G244100.1	TraesCS2D01G254400.1	-0.6178	eQTL based regulation
TraesCS2A01G252800.1	TraesCS2D01G242500.1	-0.6086	eQTL based regulation
TraesCS2A01G252800.1	TraesCS2D01G254400.1	-0.6176	eQTL based regulation
TraesCS2A01G253700.1	TraesCS2D01G254400.1	-0.6157	eQTL based regulation
TraesCS2A01G253900.4	TraesCS2D01G254400.1	0.6769	eQTL based regulation
TraesCS2A01G258200.1	TraesCS2D01G254400.1	-0.616	eQTL based regulation
TraesCS2A01G258200.1	TraesCS3A01G156600.1	0.6551	eQTL based regulation
TraesCS4A01G373100.1	TraesCS2A01G266600.1	0.6081	eQTL based regulation
TraesCS2A01G272100.1	TraesCS2B01G297000.1	-0.6094	eQTL based regulation
TraesCS2A01G274800.1	TraesCS2B01G297000.1	0.6926	eQTL based regulation
TraesCS2A01G274800.1	TraesCS2D01G254400.1	0.6604	eQTL based regulation
TraesCS2A01G274800.1	TraesCS3A01G156600.1	-0.6698	eQTL based regulation
TraesCS2A01G274800.3	TraesCS2B01G297000.1	-0.7017	eQTL based regulation
TraesCS2A01G274800.3	TraesCS2D01G254400.1	-0.6179	eQTL based regulation
TraesCS2A01G274800.3	TraesCS3A01G156600.1	0.671	eQTL based regulation
TraesCS2A01G274800.3	TraesCS7A01G139300.1	0.6073	eQTL based regulation
TraesCS2A01G278500.1	TraesCS2D01G254400.1	0.6281	eQTL based regulation
TraesCS2A01G279800.1	TraesCS2B01G297000.1	-0.6088	eQTL based regulation
TraesCS2A01G279800.1	TraesCS2D01G254400.1	-0.6018	eQTL based regulation
TraesCS2A01G279800.1	TraesCS3A01G156600.1	0.6377	eQTL based regulation
TraesCS2A01G282400.1	TraesCS2B01G297000.1	-0.6144	eQTL based regulation
TraesCS2A01G287400.1	TraesCS4A01G033300.1	0.7184	eQTL based regulation
TraesCS3A01G045500.2	TraesCS2A01G287900.10	0.625	eQTL based regulation
TraesCS2A01G287900.10	TraesCS3A01G045500.2	0.625	eQTL based regulation
TraesCS2A01G287900.10	TraesCS3A01G517000.1	0.6023	eQTL based regulation
TraesCS2A01G287900.10	TraesCS3B01G561500.1	0.6589	eQTL based regulation
TraesCS2A01G339800.1	TraesCS7B01G490600.2	0.6106	eQTL based regulation
TraesCS2B01G486000.3	TraesCS2A01G464300.2	0.6332	eQTL based regulation
TraesCS2B01G486100.1	TraesCS2A01G464300.3	0.6438	eQTL based regulation
TraesCS2B01G490500.1	TraesCS2A01G467800.1	-0.628	eQTL based regulation
TraesCS2D01G478500.2	TraesCS2A01G482900.1	-0.6519	eQTL based regulation
TraesCS2D01G480700.1	TraesCS2A01G482900.1	-0.6505	eQTL based regulation
TraesCS2D01G482800.1	TraesCS2A01G482900.1	-0.6186	eQTL based regulation
TraesCS2D01G489900.1	TraesCS2A01G482900.1	-0.6191	eQTL based regulation
TraesCS2D01G490000.1	TraesCS2A01G482900.1	-0.6705	eQTL based regulation
TraesCS2D01G495800.1	TraesCS2A01G482900.1	-0.6783	eQTL based regulation
TraesCS2D01G496000.1	TraesCS2A01G482900.1	-0.6357	eQTL based regulation
TraesCS2D01G496100.2	TraesCS2A01G482900.1	-0.7008	eQTL based regulation
TraesCS2D01G496200.1	TraesCS2A01G482900.1	-0.6597	eQTL based regulation
TraesCS2D01G498200.1	TraesCS2A01G482900.1	-0.6991	eQTL based regulation
TraesCS2D01G498900.1	TraesCS2A01G482900.1	-0.6942	eQTL based regulation
TraesCS2D01G499600.1	TraesCS2A01G482900.1	-0.6435	eQTL based regulation
TraesCS2D01G527800.1	TraesCS2A01G524900.1	0.8741	eQTL based regulation
TraesCS2B01G549400.1	TraesCS2A01G527400.1	-0.6207	eQTL based regulation
TraesCS2B01G549600.1	TraesCS2A01G527400.1	-0.6642	eQTL based regulation
TraesCS2B01G550000.1	TraesCS2A01G527400.1	-0.6999	eQTL based regulation
TraesCS2B01G554900.1	TraesCS2A01G527400.1	-0.7114	eQTL based regulation
TraesCS2B01G557000.2	TraesCS2A01G527400.1	-0.7433	eQTL based regulation
TraesCS2B01G558000.1	TraesCS2A01G527400.1	0.7333	eQTL based regulation
TraesCS2B01G558100.1	TraesCS2A01G527400.1	0.7845	eQTL based regulation
TraesCS2B01G559200.1	TraesCS2A01G527400.1	-0.64	eQTL based regulation
TraesCS2B01G559300.1	TraesCS2A01G527400.1	-0.6395	eQTL based regulation
TraesCS2B01G560200.1	TraesCS2A01G527400.1	-0.6899	eQTL based regulation
TraesCS2B01G562300.1	TraesCS2A01G527400.1	-0.6446	eQTL based regulation
TraesCS2D01G530200.1	TraesCS2A01G527400.1	0.8887	eQTL based regulation
TraesCS2B01G569500.1	TraesCS2A01G540100.1	-0.6021	eQTL based regulation
TraesCS2B01G569800.1	TraesCS2A01G540100.1	-0.6313	eQTL based regulation
TraesCS2B01G570100.1	TraesCS2A01G540100.1	-0.6321	eQTL based regulation
TraesCS2B01G570400.2	TraesCS2A01G540100.1	-0.6009	eQTL based regulation
TraesCS2B01G570700.1	TraesCS2A01G540100.1	-0.6202	eQTL based regulation
TraesCS2B01G575000.1	TraesCS2A01G544700.1	0.676	eQTL based regulation
TraesCS2A01G554200.1	TraesCS2D01G564000.1	-0.6089	eQTL based regulation
TraesCS2A01G555100.1	TraesCS2D01G564000.1	-0.6062	eQTL based regulation
TraesCS2D01G577000.1	TraesCS2A01G566600.1	-0.6003	eQTL based regulation
TraesCS2D01G578600.1	TraesCS2A01G567900.1	-0.6024	eQTL based regulation
TraesCS2D01G585100.1	TraesCS2A01G567900.1	-0.6108	eQTL based regulation
TraesCS2D01G586200.1	TraesCS2A01G567900.1	-0.6154	eQTL based regulation
TraesCS2A01G568400.1	TraesCS2B01G628400.1	0.7844	eQTL based regulation
TraesCS2A01G568400.1	TraesCS2D01G579300.1	0.9236	eQTL based regulation
TraesCS2A01G568400.1	TraesCS2D01G579300.2	0.9323	eQTL based regulation
TraesCS2A01G590300.1	TraesCS2D01G564000.1	-0.6656	eQTL based regulation
TraesCS2A01G593700.1	TraesCS2D01G564000.1	-0.6065	eQTL based regulation
TraesCS2B01G053500.1	TraesCS2D01G039900.1	-0.6894	eQTL based regulation
TraesCS2B01G053600.1	TraesCS2D01G039900.1	-0.6694	eQTL based regulation
TraesCS2B01G053700.1	TraesCS2D01G039900.1	-0.6109	eQTL based regulation
TraesCS4A01G131600.1	TraesCS2B01G070800.1	-0.6287	eQTL based regulation
TraesCS4A01G142000.1	TraesCS2B01G070800.1	-0.613	eQTL based regulation
TraesCS4A01G147700.1	TraesCS2B01G070800.1	-0.6116	eQTL based regulation
TraesCS4A01G163800.1	TraesCS2B01G070800.1	-0.6126	eQTL based regulation
TraesCS4A01G179100.1	TraesCS2B01G070800.1	-0.6038	eQTL based regulation
TraesCS2B01G155200.1	TraesCS3A01G463300.1	0.762	eQTL based regulation
TraesCS2B01G155300.1	TraesCS3A01G463300.1	0.7681	eQTL based regulation
TraesCS2B01G156000.1	TraesCS3A01G463300.1	0.7784	eQTL based regulation
TraesCS2B01G219500.1	TraesCS5A01G052800.1	0.7519	eQTL based regulation
TraesCS2B01G292000.1	TraesCS2D01G291100.2	0.614	eQTL based regulation
TraesCS2B01G305800.7	TraesCS2D01G287200.3	0.6775	eQTL based regulation
TraesCS2B01G421600.1	TraesCS6D01G324700.1	-0.62	eQTL based regulation
TraesCS2B01G450700.1	TraesCS2D01G427700.3	-0.6921	eQTL based regulation
TraesCS2B01G450700.1	TraesCS2D01G427700.4	-0.7009	eQTL based regulation
TraesCS2B01G450800.1	TraesCS2D01G427700.3	-0.6467	eQTL based regulation
TraesCS2B01G450800.1	TraesCS2D01G427700.4	-0.6149	eQTL based regulation
TraesCS2B01G450800.2	TraesCS2D01G427700.3	-0.708	eQTL based regulation
TraesCS2B01G450800.2	TraesCS2D01G427700.4	-0.6606	eQTL based regulation
TraesCS2B01G450800.3	TraesCS2D01G427700.3	-0.7437	eQTL based regulation
TraesCS2B01G450800.3	TraesCS2D01G427700.4	-0.6015	eQTL based regulation
TraesCS2D01G464800.1	TraesCS2B01G488700.1	-0.7578	eQTL based regulation
TraesCS2D01G465000.2	TraesCS2B01G488700.1	-0.7478	eQTL based regulation
TraesCS2D01G465200.1	TraesCS2B01G488700.1	-0.7613	eQTL based regulation
TraesCS2D01G465300.1	TraesCS2B01G488700.1	-0.694	eQTL based regulation
TraesCS2D01G466700.2	TraesCS2B01G488700.1	-0.7446	eQTL based regulation
TraesCS2D01G467100.1	TraesCS2B01G488700.1	0.6418	eQTL based regulation
TraesCS2D01G467900.1	TraesCS2B01G488700.1	-0.7345	eQTL based regulation
TraesCS2D01G468800.1	TraesCS2B01G488700.1	-0.6054	eQTL based regulation
TraesCS2D01G468900.1	TraesCS2B01G488700.1	-0.6496	eQTL based regulation
TraesCS2D01G471900.1	TraesCS2B01G488700.1	-0.8185	eQTL based regulation
TraesCS2D01G472700.1	TraesCS2B01G488700.1	-0.8395	eQTL based regulation
TraesCS2D01G472700.2	TraesCS2B01G488700.1	0.6182	eQTL based regulation
TraesCS2D01G473700.1	TraesCS2B01G488700.1	-0.744	eQTL based regulation
TraesCS2D01G474000.1	TraesCS2B01G488700.1	-0.6174	eQTL based regulation
TraesCS2D01G474300.1	TraesCS2B01G488700.1	-0.6279	eQTL based regulation
TraesCS2D01G475000.1	TraesCS2B01G488700.1	-0.7368	eQTL based regulation
TraesCS2D01G475300.1	TraesCS2B01G488700.1	-0.6185	eQTL based regulation
TraesCS2D01G476000.1	TraesCS2B01G488700.1	-0.7682	eQTL based regulation
TraesCS2D01G476500.1	TraesCS2B01G488700.1	-0.7277	eQTL based regulation
TraesCS2D01G477100.2	TraesCS2B01G488700.1	-0.6175	eQTL based regulation
TraesCS2D01G477200.1	TraesCS2B01G488700.1	-0.6933	eQTL based regulation
TraesCS2B01G497400.1	TraesCS2D01G473600.2	-0.8126	eQTL based regulation
TraesCS2B01G497500.1	TraesCS2D01G473600.2	-0.7502	eQTL based regulation
TraesCS2B01G499600.1	TraesCS2D01G473600.2	-0.7469	eQTL based regulation
TraesCS2D01G493400.1	TraesCS2B01G521500.1	0.8589	eQTL based regulation
TraesCS2D01G530200.1	TraesCS2B01G550000.1	-0.6628	eQTL based regulation
TraesCS2B01G550000.1	TraesCS2D01G530200.1	-0.6628	eQTL based regulation
TraesCS2D01G530200.1	TraesCS2B01G554900.1	-0.6626	eQTL based regulation
TraesCS2B01G554900.1	TraesCS2D01G530200.1	-0.6626	eQTL based regulation
TraesCS2D01G530200.1	TraesCS2B01G557000.2	-0.6787	eQTL based regulation
TraesCS2B01G557000.2	TraesCS2D01G530200.1	-0.6787	eQTL based regulation
TraesCS2D01G530200.1	TraesCS2B01G558000.1	0.7148	eQTL based regulation
TraesCS2B01G558000.1	TraesCS2D01G530200.1	0.7148	eQTL based regulation
TraesCS2D01G530200.1	TraesCS2B01G558100.1	0.7662	eQTL based regulation
TraesCS2B01G558100.1	TraesCS2D01G530200.1	0.7662	eQTL based regulation
TraesCS2D01G530200.1	TraesCS2B01G560200.1	-0.6558	eQTL based regulation
TraesCS2B01G560200.1	TraesCS2D01G530200.1	-0.6558	eQTL based regulation
TraesCS2B01G572900.1	TraesCS7A01G374400.1	0.698	eQTL based regulation
TraesCS2B01G573100.1	TraesCS7A01G374400.1	0.6114	eQTL based regulation
TraesCS2B01G574200.2	TraesCS7A01G374400.1	0.679	eQTL based regulation
TraesCS2B01G600100.1	TraesCS2D01G594400.1	0.8596	eQTL based regulation
TraesCS2B01G625200.1	TraesCS2D01G573700.1	0.6708	eQTL based regulation
TraesCS2B01G625200.1	TraesCS2D01G574100.1	0.8709	eQTL based regulation
TraesCS2D01G016500.1	TraesCS3B01G423000.1	0.8802	eQTL based regulation
TraesCS2D01G016500.1	TraesCS5D01G172300.1	0.9139	eQTL based regulation
TraesCS3B01G193500.1	TraesCS2D01G160800.1	0.6208	eQTL based regulation
TraesCS7B01G490600.2	TraesCS2D01G160800.1	0.7593	eQTL based regulation
TraesCS7B01G490600.2	TraesCS2D01G245700.1	0.6603	eQTL based regulation
TraesCS7B01G352200.1	TraesCS2D01G474700.1	-0.6503	eQTL based regulation
TraesCS7B01G353900.1	TraesCS2D01G474700.1	-0.6209	eQTL based regulation
TraesCS7B01G353900.3	TraesCS2D01G474700.1	-0.6843	eQTL based regulation
TraesCS7B01G354000.1	TraesCS2D01G474700.1	-0.8198	eQTL based regulation
TraesCS3A01G045500.2	TraesCS2D01G529900.1	0.6094	eQTL based regulation
TraesCS2D01G598000.1	TraesCS4B01G148400.1	0.7172	eQTL based regulation
TraesCS3D01G007100.1	TraesCS3A01G002700.1	0.8873	eQTL based regulation
TraesCS3D01G008500.2	TraesCS3A01G002700.1	0.6364	eQTL based regulation
TraesCS3D01G008600.1	TraesCS3A01G002700.1	-0.6388	eQTL based regulation
TraesCS3D01G015700.1	TraesCS3A01G002700.1	-0.6364	eQTL based regulation
TraesCS3D01G001500.1	TraesCS3A01G011800.1	0.6472	eQTL based regulation
TraesCS3D01G001900.1	TraesCS3A01G011800.1	0.6663	eQTL based regulation
TraesCS3D01G002200.1	TraesCS3A01G011800.1	0.6406	eQTL based regulation
TraesCS3D01G003100.1	TraesCS3A01G011800.1	0.6332	eQTL based regulation
TraesCS3D01G004200.1	TraesCS3A01G011800.1	0.6382	eQTL based regulation
TraesCS3D01G004600.1	TraesCS3A01G011800.1	0.6092	eQTL based regulation
TraesCS3D01G005400.1	TraesCS3A01G011800.1	0.6344	eQTL based regulation
TraesCS3D01G008500.1	TraesCS3A01G011800.1	0.6156	eQTL based regulation
TraesCS3D01G009600.2	TraesCS3A01G011800.1	0.6281	eQTL based regulation
TraesCS3D01G009600.3	TraesCS3A01G011800.1	0.6288	eQTL based regulation
TraesCS3D01G009800.1	TraesCS3A01G011800.1	0.6429	eQTL based regulation
TraesCS3D01G012000.3	TraesCS3A01G011800.1	0.636	eQTL based regulation
TraesCS3D01G013700.1	TraesCS3A01G011800.1	0.6662	eQTL based regulation
TraesCS3D01G013800.1	TraesCS3A01G011800.1	0.6574	eQTL based regulation
TraesCS3D01G014500.1	TraesCS3A01G011800.1	0.6016	eQTL based regulation
TraesCS3A01G015200.1	TraesCS5B01G173900.1	1	eQTL based regulation
TraesCS3A01G015200.1	TraesCS7B01G236900.1	1	eQTL based regulation
TraesCS3D01G012000.3	TraesCS3A01G018300.1	-0.6014	eQTL based regulation
TraesCS3D01G015700.1	TraesCS3A01G018300.1	-0.6491	eQTL based regulation
TraesCS3A01G022600.1	TraesCS3D01G022800.1	0.7222	eQTL based regulation
TraesCS3A01G045500.2	TraesCS3B01G561500.1	0.7596	eQTL based regulation
TraesCS4A01G264200.2	TraesCS3A01G045500.2	0.6019	eQTL based regulation
TraesCS3A01G045500.2	TraesCS4A01G264200.2	0.6019	eQTL based regulation
TraesCS3A01G045500.2	TraesCS5B01G512800.2	-0.6057	eQTL based regulation
TraesCS3A01G045500.2	TraesCS6B01G409500.1	0.6342	eQTL based regulation
TraesCS3A01G069200.1	TraesCS3D01G068200.1	0.7061	eQTL based regulation
TraesCS3A01G069300.1	TraesCS3D01G068200.1	0.8365	eQTL based regulation
TraesCS3B01G144600.1	TraesCS3A01G125700.1	0.7305	eQTL based regulation
TraesCS4A01G131600.1	TraesCS3A01G185200.1	-0.75	eQTL based regulation
TraesCS4A01G134000.1	TraesCS3A01G185200.1	-0.6498	eQTL based regulation
TraesCS4A01G135700.2	TraesCS3A01G185200.1	0.7231	eQTL based regulation
TraesCS4A01G136400.1	TraesCS3A01G185200.1	-0.6551	eQTL based regulation
TraesCS4A01G136900.1	TraesCS3A01G185200.1	-0.6837	eQTL based regulation
TraesCS4A01G139400.1	TraesCS3A01G185200.1	-0.755	eQTL based regulation
TraesCS4A01G139600.1	TraesCS3A01G185200.1	-0.7118	eQTL based regulation
TraesCS4A01G140700.1	TraesCS3A01G185200.1	-0.757	eQTL based regulation
TraesCS4A01G141500.1	TraesCS3A01G185200.1	0.7277	eQTL based regulation
TraesCS4A01G142000.1	TraesCS3A01G185200.1	-0.7904	eQTL based regulation
TraesCS4A01G147700.1	TraesCS3A01G185200.1	-0.8232	eQTL based regulation
TraesCS4A01G149300.1	TraesCS3A01G185200.1	0.7629	eQTL based regulation
TraesCS4A01G157000.1	TraesCS3A01G185200.1	-0.7095	eQTL based regulation
TraesCS4A01G157500.2	TraesCS3A01G185200.1	-0.6742	eQTL based regulation
TraesCS4A01G160900.1	TraesCS3A01G185200.1	0.6376	eQTL based regulation
TraesCS4A01G162400.1	TraesCS3A01G185200.1	0.6097	eQTL based regulation
TraesCS4A01G162800.1	TraesCS3A01G185200.1	-0.6728	eQTL based regulation
TraesCS4A01G163600.1	TraesCS3A01G185200.1	0.7702	eQTL based regulation
TraesCS4A01G163800.1	TraesCS3A01G185200.1	-0.6946	eQTL based regulation
TraesCS4A01G165300.2	TraesCS3A01G185200.1	-0.7073	eQTL based regulation
TraesCS4A01G166200.1	TraesCS3A01G185200.1	-0.6616	eQTL based regulation
TraesCS4A01G167200.1	TraesCS3A01G185200.1	-0.691	eQTL based regulation
TraesCS4A01G167300.1	TraesCS3A01G185200.1	0.7798	eQTL based regulation
TraesCS4A01G167800.1	TraesCS3A01G185200.1	0.6839	eQTL based regulation
TraesCS4A01G172700.2	TraesCS3A01G185200.1	0.6816	eQTL based regulation
TraesCS4A01G177800.3	TraesCS3A01G185200.1	-0.6315	eQTL based regulation
TraesCS4A01G178400.1	TraesCS3A01G185200.1	0.7551	eQTL based regulation
TraesCS4A01G179100.1	TraesCS3A01G185200.1	-0.7036	eQTL based regulation
TraesCS4A01G179200.1	TraesCS3A01G185200.1	-0.6765	eQTL based regulation
TraesCS4A01G179600.1	TraesCS3A01G185200.1	-0.7017	eQTL based regulation
TraesCS4A01G182200.1	TraesCS3A01G185200.1	0.6684	eQTL based regulation
TraesCS4A01G182500.1	TraesCS3A01G185200.1	0.6245	eQTL based regulation
TraesCS3A01G227200.1	TraesCS6B01G196400.1	0.6642	eQTL based regulation
TraesCS3B01G294200.1	TraesCS3A01G261200.1	-0.6394	eQTL based regulation
TraesCS3A01G378400.1	TraesCS4A01G412700.1	0.6085	eQTL based regulation
TraesCS3B01G456000.1	TraesCS3A01G420600.2	0.7021	eQTL based regulation
TraesCS3A01G420600.2	TraesCS3B01G456000.1	0.7021	eQTL based regulation
TraesCS3A01G420600.2	TraesCS3D01G416000.1	0.6848	eQTL based regulation
TraesCS4A01G050600.1	TraesCS3A01G420700.1	1	eQTL based regulation
TraesCS3A01G512600.1	TraesCS3D01G464600.1	-0.6453	eQTL based regulation
TraesCS3A01G512700.2	TraesCS3D01G464600.1	-0.6798	eQTL based regulation
TraesCS4A01G264200.2	TraesCS3A01G517000.1	0.6355	eQTL based regulation
TraesCS3D01G001900.1	TraesCS3B01G006200.1	-0.6405	eQTL based regulation
TraesCS3D01G003100.1	TraesCS3B01G006200.1	-0.6418	eQTL based regulation
TraesCS3D01G005400.1	TraesCS3B01G006200.1	-0.6036	eQTL based regulation
TraesCS3D01G008300.1	TraesCS3B01G006200.1	-0.6411	eQTL based regulation
TraesCS3D01G008500.1	TraesCS3B01G006200.1	-0.6162	eQTL based regulation
TraesCS3D01G009800.1	TraesCS3B01G006200.1	-0.6258	eQTL based regulation
TraesCS3D01G012000.3	TraesCS3B01G006200.1	-0.6225	eQTL based regulation
TraesCS3D01G007100.1	TraesCS3B01G011900.1	0.644	eQTL based regulation
TraesCS3D01G015700.1	TraesCS3B01G011900.1	-0.6205	eQTL based regulation
TraesCS3B01G014900.2	TraesCS3D01G010600.1	-0.611	eQTL based regulation
TraesCS7B01G137500.1	TraesCS3B01G090900.1	0.712	eQTL based regulation
TraesCS7B01G137600.1	TraesCS3B01G090900.1	0.6874	eQTL based regulation
TraesCS3B01G093300.1	TraesCS3D01G080000.1	-0.6078	eQTL based regulation
TraesCS3B01G094400.1	TraesCS3D01G080000.1	0.7975	eQTL based regulation
TraesCS3B01G094400.1	TraesCS3D01G080300.1	0.714	eQTL based regulation
TraesCS3B01G094400.4	TraesCS3D01G080000.1	-0.8382	eQTL based regulation
TraesCS3B01G094400.4	TraesCS3D01G080300.1	-0.6592	eQTL based regulation
TraesCS3B01G094500.1	TraesCS3D01G080000.1	-0.82	eQTL based regulation
TraesCS3B01G094500.1	TraesCS3D01G080300.1	-0.6112	eQTL based regulation
TraesCS3B01G094700.1	TraesCS3D01G080000.1	-0.7968	eQTL based regulation
TraesCS3B01G094700.1	TraesCS3D01G080300.1	-0.6873	eQTL based regulation
TraesCS3B01G095000.1	TraesCS3D01G080000.1	-0.8373	eQTL based regulation
TraesCS3B01G126800.1	TraesCS5D01G335400.1	-0.6182	eQTL based regulation
TraesCS3B01G127000.1	TraesCS5D01G335400.1	-0.7246	eQTL based regulation
TraesCS3B01G149600.1	TraesCS6A01G165900.3	0.6422	eQTL based regulation
TraesCS3B01G163500.1	TraesCS5B01G190900.1	0.6826	eQTL based regulation
TraesCS7B01G123100.1	TraesCS3B01G240100.1	-0.6247	eQTL based regulation
TraesCS3B01G294200.1	TraesCS6A01G152600.1	-0.6966	eQTL based regulation
TraesCS3B01G448300.2	TraesCS3D01G408300.1	0.7161	eQTL based regulation
TraesCS3B01G452500.2	TraesCS3D01G416000.1	-0.6627	eQTL based regulation
TraesCS3B01G453500.1	TraesCS3D01G416000.1	-0.6094	eQTL based regulation
TraesCS3B01G456000.1	TraesCS3D01G416000.1	0.9453	eQTL based regulation
TraesCS3B01G456300.1	TraesCS3D01G416000.1	-0.6532	eQTL based regulation
TraesCS3B01G457300.1	TraesCS3D01G416000.1	-0.7035	eQTL based regulation
TraesCS5A01G391700.1	TraesCS3B01G470000.1	-0.7238	eQTL based regulation
TraesCS3B01G556900.1	TraesCS3D01G502200.1	0.684	eQTL based regulation
TraesCS5A01G391700.1	TraesCS3D01G428000.1	-0.7827	eQTL based regulation
TraesCS7D01G030500.1	TraesCS3D01G491000.1	0.674	eQTL based regulation
TraesCS7A01G155000.1	TraesCS3D01G514300.1	0.6537	eQTL based regulation
TraesCS3D01G516800.1	TraesCS5A01G302200.1	0.7468	eQTL based regulation
TraesCS6B01G207400.1	TraesCS3D01G521400.1	0.6391	eQTL based regulation
TraesCS6B01G208400.1	TraesCS3D01G521400.1	0.8162	eQTL based regulation
TraesCS6B01G208400.2	TraesCS3D01G521400.1	0.7547	eQTL based regulation
TraesCS6B01G208500.2	TraesCS3D01G521400.1	0.6333	eQTL based regulation
TraesCS6B01G208600.1	TraesCS3D01G521400.1	0.7009	eQTL based regulation
TraesCS6B01G208900.6	TraesCS3D01G521400.1	0.6233	eQTL based regulation
TraesCS6B01G209700.1	TraesCS3D01G521400.1	-0.6421	eQTL based regulation
TraesCS4A01G050600.1	TraesCS5A01G133300.1	1	eQTL based regulation
TraesCS4A01G094500.1	TraesCS6B01G042100.1	0.6236	eQTL based regulation
TraesCS4A01G102500.1	TraesCS6B01G042100.1	0.6126	eQTL based regulation
TraesCS4A01G131600.1	TraesCS4B01G170900.1	-0.6057	eQTL based regulation
TraesCS4A01G131600.1	TraesCS4D01G170100.1	-0.7462	eQTL based regulation
TraesCS4A01G131600.1	TraesCS6A01G378400.1	-0.7959	eQTL based regulation
TraesCS4A01G131600.1	TraesCS7A01G028700.1	-0.6941	eQTL based regulation
TraesCS4B01G091600.1	TraesCS4A01G131700.1	0.6099	eQTL based regulation
TraesCS4B01G172900.3	TraesCS4A01G131700.2	0.6988	eQTL based regulation
TraesCS4A01G134000.1	TraesCS4D01G170100.1	-0.644	eQTL based regulation
TraesCS4A01G134000.1	TraesCS6A01G378400.1	-0.6702	eQTL based regulation
TraesCS4A01G135700.2	TraesCS4D01G170100.1	0.7014	eQTL based regulation
TraesCS4A01G135700.2	TraesCS6A01G378400.1	0.7026	eQTL based regulation
TraesCS4A01G135700.2	TraesCS7A01G028700.1	0.6531	eQTL based regulation
TraesCS4A01G136400.1	TraesCS4D01G170100.1	-0.61	eQTL based regulation
TraesCS4A01G136400.1	TraesCS6A01G378400.1	-0.6615	eQTL based regulation
TraesCS4A01G136900.1	TraesCS4D01G170100.1	-0.6855	eQTL based regulation
TraesCS4A01G136900.1	TraesCS6A01G378400.1	-0.7286	eQTL based regulation
TraesCS4A01G136900.1	TraesCS7A01G028700.1	-0.6021	eQTL based regulation
TraesCS4A01G139400.1	TraesCS4D01G170100.1	-0.7131	eQTL based regulation
TraesCS4A01G139400.1	TraesCS6A01G378400.1	-0.6952	eQTL based regulation
TraesCS4A01G139600.1	TraesCS4D01G170100.1	-0.7082	eQTL based regulation
TraesCS4A01G139600.1	TraesCS6A01G378400.1	-0.7613	eQTL based regulation
TraesCS4A01G139600.1	TraesCS7A01G028700.1	-0.6763	eQTL based regulation
TraesCS4A01G140100.1	TraesCS6A01G378400.1	-0.6501	eQTL based regulation
TraesCS4A01G140700.1	TraesCS4B01G170900.1	-0.6055	eQTL based regulation
TraesCS4A01G140700.1	TraesCS4D01G170100.1	-0.7662	eQTL based regulation
TraesCS4A01G140700.1	TraesCS6A01G378400.1	-0.7224	eQTL based regulation
TraesCS4A01G141500.1	TraesCS4D01G170100.1	0.7061	eQTL based regulation
TraesCS4A01G141500.1	TraesCS6A01G378400.1	0.7495	eQTL based regulation
TraesCS4A01G141500.1	TraesCS7A01G028700.1	0.6672	eQTL based regulation
TraesCS4A01G142000.1	TraesCS4D01G170100.1	-0.7588	eQTL based regulation
TraesCS4A01G142000.1	TraesCS6A01G378400.1	-0.7858	eQTL based regulation
TraesCS4A01G142000.1	TraesCS7A01G028700.1	-0.6977	eQTL based regulation
TraesCS4A01G147600.2	TraesCS6A01G378400.1	-0.6473	eQTL based regulation
TraesCS4A01G147700.1	TraesCS4D01G170100.1	-0.8167	eQTL based regulation
TraesCS4A01G147700.1	TraesCS6A01G378400.1	-0.8054	eQTL based regulation
TraesCS4A01G147700.1	TraesCS7A01G028700.1	-0.7062	eQTL based regulation
TraesCS4A01G149300.1	TraesCS4D01G170100.1	0.7662	eQTL based regulation
TraesCS4A01G149300.1	TraesCS6A01G378400.1	0.7757	eQTL based regulation
TraesCS4A01G149300.1	TraesCS7A01G028700.1	0.6826	eQTL based regulation
TraesCS4A01G157000.1	TraesCS4D01G170100.1	-0.7134	eQTL based regulation
TraesCS4A01G157000.1	TraesCS6A01G378400.1	-0.7168	eQTL based regulation
TraesCS4A01G157000.1	TraesCS7A01G028700.1	-0.6483	eQTL based regulation
TraesCS4A01G157500.2	TraesCS4D01G170100.1	-0.6994	eQTL based regulation
TraesCS4A01G157500.2	TraesCS6A01G378400.1	-0.6996	eQTL based regulation
TraesCS4A01G158200.1	TraesCS6A01G378400.1	-0.6012	eQTL based regulation
TraesCS4A01G160900.1	TraesCS4D01G170100.1	0.6154	eQTL based regulation
TraesCS4A01G160900.1	TraesCS6A01G378400.1	0.6263	eQTL based regulation
TraesCS4A01G162400.1	TraesCS6A01G378400.1	0.6211	eQTL based regulation
TraesCS4A01G162800.1	TraesCS4D01G170100.1	-0.6286	eQTL based regulation
TraesCS4A01G162800.1	TraesCS6A01G378400.1	-0.686	eQTL based regulation
TraesCS4A01G163600.1	TraesCS4D01G170100.1	0.7261	eQTL based regulation
TraesCS4A01G163600.1	TraesCS6A01G378400.1	0.7697	eQTL based regulation
TraesCS4A01G163600.1	TraesCS7A01G028700.1	0.6167	eQTL based regulation
TraesCS4A01G163800.1	TraesCS4D01G170100.1	-0.7072	eQTL based regulation
TraesCS4A01G163800.1	TraesCS6A01G378400.1	-0.7274	eQTL based regulation
TraesCS4A01G164800.1	TraesCS6A01G378400.1	-0.6216	eQTL based regulation
TraesCS4A01G165300.2	TraesCS4D01G170100.1	-0.7243	eQTL based regulation
TraesCS4A01G165300.2	TraesCS6A01G378400.1	-0.7059	eQTL based regulation
TraesCS4A01G165300.2	TraesCS7A01G028700.1	-0.6319	eQTL based regulation
TraesCS4A01G166200.1	TraesCS4D01G170100.1	-0.626	eQTL based regulation
TraesCS4A01G166200.1	TraesCS6A01G378400.1	-0.7169	eQTL based regulation
TraesCS4A01G167200.1	TraesCS4D01G170100.1	-0.6804	eQTL based regulation
TraesCS4A01G167200.1	TraesCS6A01G378400.1	-0.6936	eQTL based regulation
TraesCS4A01G167300.1	TraesCS4B01G170900.1	0.6763	eQTL based regulation
TraesCS4A01G167300.1	TraesCS4D01G170100.1	0.7757	eQTL based regulation
TraesCS4A01G167300.1	TraesCS6A01G378400.1	0.7753	eQTL based regulation
TraesCS4A01G167300.1	TraesCS7A01G028700.1	0.6159	eQTL based regulation
TraesCS4A01G167800.1	TraesCS4D01G170100.1	0.6454	eQTL based regulation
TraesCS4A01G167800.1	TraesCS6A01G378400.1	0.6405	eQTL based regulation
TraesCS4A01G168900.2	TraesCS4D01G170100.1	-0.6211	eQTL based regulation
TraesCS4A01G172700.2	TraesCS4D01G170100.1	0.6765	eQTL based regulation
TraesCS4A01G172700.2	TraesCS6A01G378400.1	0.699	eQTL based regulation
TraesCS4A01G172700.2	TraesCS7A01G028700.1	0.6429	eQTL based regulation
TraesCS4A01G175900.1	TraesCS6A01G378400.1	-0.633	eQTL based regulation
TraesCS4A01G177800.3	TraesCS6A01G378400.1	-0.6211	eQTL based regulation
TraesCS4A01G178400.1	TraesCS4D01G170100.1	0.7723	eQTL based regulation
TraesCS4A01G178400.1	TraesCS6A01G378400.1	0.715	eQTL based regulation
TraesCS4A01G178400.1	TraesCS7A01G028700.1	0.6094	eQTL based regulation
TraesCS4A01G179100.1	TraesCS4D01G170100.1	-0.6501	eQTL based regulation
TraesCS4A01G179100.1	TraesCS6A01G378400.1	-0.7542	eQTL based regulation
TraesCS4A01G179200.1	TraesCS4D01G170100.1	-0.6882	eQTL based regulation
TraesCS4A01G179200.1	TraesCS6A01G378400.1	-0.7087	eQTL based regulation
TraesCS4A01G179600.1	TraesCS4D01G170100.1	-0.6967	eQTL based regulation
TraesCS4A01G179600.1	TraesCS6A01G378400.1	-0.6503	eQTL based regulation
TraesCS4A01G182200.1	TraesCS4D01G170100.1	0.6184	eQTL based regulation
TraesCS4A01G182200.1	TraesCS6A01G378400.1	0.6315	eQTL based regulation
TraesCS4A01G182500.1	TraesCS4D01G170100.1	0.6311	eQTL based regulation
TraesCS4A01G182500.1	TraesCS6A01G378400.1	0.6241	eQTL based regulation
TraesCS4A01G187400.1	TraesCS4B01G170900.1	0.6956	eQTL based regulation
TraesCS4A01G187400.1	TraesCS4D01G167600.1	0.6232	eQTL based regulation
TraesCS4A01G187400.1	TraesCS4D01G170100.1	0.6025	eQTL based regulation
TraesCS6B01G019300.1	TraesCS4A01G243000.1	0.7804	eQTL based regulation
TraesCS6B01G019500.1	TraesCS4A01G243000.1	0.77	eQTL based regulation
TraesCS4A01G262400.1	TraesCS6A01G215000.1	0.777	eQTL based regulation
TraesCS7B01G280700.1	TraesCS4A01G293400.1	0.6216	eQTL based regulation
TraesCS4A01G307300.1	TraesCS4B01G009400.1	0.6645	eQTL based regulation
TraesCS4A01G307300.1	TraesCS4D01G006400.1	0.6477	eQTL based regulation
TraesCS4A01G307300.2	TraesCS4B01G009400.1	0.6613	eQTL based regulation
TraesCS4A01G307300.2	TraesCS4D01G006400.1	0.638	eQTL based regulation
TraesCS4A01G307500.1	TraesCS4B01G009400.1	0.9677	eQTL based regulation
TraesCS4A01G307500.1	TraesCS4D01G006400.1	0.9126	eQTL based regulation
TraesCS4A01G307600.1	TraesCS4B01G009400.1	0.6599	eQTL based regulation
TraesCS4A01G307600.1	TraesCS4D01G006400.1	0.6359	eQTL based regulation
TraesCS4A01G307700.1	TraesCS4B01G009400.1	0.6202	eQTL based regulation
TraesCS4A01G307700.1	TraesCS4D01G006400.1	0.6063	eQTL based regulation
TraesCS4A01G318000.1	TraesCS5B01G116400.1	1	eQTL based regulation
TraesCS5D01G529700.1	TraesCS4A01G335500.1	-0.7085	eQTL based regulation
TraesCS5D01G530300.3	TraesCS4A01G335500.1	-0.7062	eQTL based regulation
TraesCS5D01G530600.1	TraesCS4A01G335500.1	-0.7487	eQTL based regulation
TraesCS5D01G531200.1	TraesCS4A01G335500.1	-0.6217	eQTL based regulation
TraesCS5D01G531600.1	TraesCS4A01G335500.1	0.7567	eQTL based regulation
TraesCS5D01G531600.2	TraesCS4A01G335500.1	-0.6977	eQTL based regulation
TraesCS5D01G531800.1	TraesCS4A01G335500.1	-0.7641	eQTL based regulation
TraesCS5D01G532400.2	TraesCS4A01G335500.1	0.6119	eQTL based regulation
TraesCS5D01G532500.1	TraesCS4A01G335500.1	-0.855	eQTL based regulation
TraesCS7B01G190900.5	TraesCS4A01G426400.1	0.8265	eQTL based regulation
TraesCS7A01G047400.1	TraesCS4A01G443800.1	-0.606	eQTL based regulation
TraesCS7A01G049000.2	TraesCS4A01G443800.1	0.6588	eQTL based regulation
TraesCS7A01G049000.3	TraesCS4A01G443800.1	-0.7013	eQTL based regulation
TraesCS4A01G471500.1	TraesCS7A01G015700.1	-0.6046	eQTL based regulation
TraesCS7A01G015800.1	TraesCS4A01G472100.1	-0.6097	eQTL based regulation
TraesCS4A01G472100.1	TraesCS7A01G015800.1	-0.6097	eQTL based regulation
TraesCS7A01G015800.1	TraesCS4A01G472200.1	-0.6034	eQTL based regulation
TraesCS4A01G472200.1	TraesCS7A01G015800.1	-0.6034	eQTL based regulation
TraesCS4A01G472200.1	TraesCS7A01G019200.1	-0.6309	eQTL based regulation
TraesCS7A01G015800.1	TraesCS4A01G472300.1	-0.6016	eQTL based regulation
TraesCS4A01G472300.1	TraesCS7A01G015800.1	-0.6016	eQTL based regulation
TraesCS7A01G015700.1	TraesCS4A01G472600.1	-0.6419	eQTL based regulation
TraesCS4A01G472600.1	TraesCS7A01G015700.1	-0.6419	eQTL based regulation
TraesCS7A01G015800.1	TraesCS4A01G472600.1	-0.6448	eQTL based regulation
TraesCS4A01G472600.1	TraesCS7A01G015800.1	-0.6448	eQTL based regulation
TraesCS4A01G472600.1	TraesCS7A01G019200.1	-0.6085	eQTL based regulation
TraesCS7A01G015700.1	TraesCS4A01G474100.2	-0.6533	eQTL based regulation
TraesCS4A01G474100.2	TraesCS7A01G015700.1	-0.6533	eQTL based regulation
TraesCS7A01G015800.1	TraesCS4A01G474100.2	-0.6491	eQTL based regulation
TraesCS4A01G474100.2	TraesCS7A01G015800.1	-0.6491	eQTL based regulation
TraesCS7A01G015700.1	TraesCS4A01G474100.3	-0.6096	eQTL based regulation
TraesCS4A01G474100.3	TraesCS7A01G015700.1	-0.6096	eQTL based regulation
TraesCS4A01G474200.1	TraesCS7A01G017200.1	0.6121	eQTL based regulation
TraesCS7A01G015700.1	TraesCS4A01G475200.1	-0.6059	eQTL based regulation
TraesCS4A01G475200.1	TraesCS7A01G015700.1	-0.6059	eQTL based regulation
TraesCS7A01G015800.1	TraesCS4A01G475200.1	-0.6109	eQTL based regulation
TraesCS4A01G475200.1	TraesCS7A01G015800.1	-0.6109	eQTL based regulation
TraesCS7A01G015800.1	TraesCS4A01G484800.1	-0.6046	eQTL based regulation
TraesCS4A01G484800.1	TraesCS7A01G015800.1	-0.6046	eQTL based regulation
TraesCS7A01G004600.1	TraesCS4A01G493800.1	0.7283	eQTL based regulation
TraesCS7A01G002000.1	TraesCS4A01G498600.1	-0.6175	eQTL based regulation
TraesCS4B01G276400.1	TraesCS4D01G269400.1	0.6037	eQTL based regulation
TraesCS5A01G391700.1	TraesCS4B01G351500.1	-0.7549	eQTL based regulation
TraesCS7A01G155000.1	TraesCS4D01G311500.1	0.7086	eQTL based regulation
TraesCS5A01G390700.1	TraesCS4D01G346300.1	0.6274	eQTL based regulation
TraesCS5A01G391700.1	TraesCS4D01G346300.1	-0.8151	eQTL based regulation
TraesCS5A01G000100.1	TraesCS5B01G001500.1	-0.6086	eQTL based regulation
TraesCS5A01G000200.1	TraesCS5B01G001500.1	-0.6672	eQTL based regulation
TraesCS5A01G006700.1	TraesCS5B01G043300.2	0.7005	eQTL based regulation
TraesCS5B01G037600.1	TraesCS5A01G012300.1	0.76	eQTL based regulation
TraesCS5B01G014800.1	TraesCS5A01G016600.1	0.6645	eQTL based regulation
TraesCS7B01G417700.1	TraesCS5A01G017900.1	0.6691	eQTL based regulation
TraesCS5D01G028900.1	TraesCS5A01G062900.1	0.7949	eQTL based regulation
TraesCS5A01G062900.1	TraesCS5D01G028900.1	0.7949	eQTL based regulation
TraesCS5D01G028900.1	TraesCS5A01G064600.1	0.7028	eQTL based regulation
TraesCS5A01G064600.1	TraesCS5D01G028900.1	0.7028	eQTL based regulation
TraesCS5D01G028900.1	TraesCS5A01G069600.1	-0.736	eQTL based regulation
TraesCS5A01G069600.1	TraesCS5D01G028900.1	-0.736	eQTL based regulation
TraesCS5D01G028900.1	TraesCS5A01G069600.2	0.7084	eQTL based regulation
TraesCS5A01G069600.2	TraesCS5D01G028900.1	0.7084	eQTL based regulation
TraesCS5D01G028900.1	TraesCS5A01G072600.1	0.6116	eQTL based regulation
TraesCS5A01G072600.1	TraesCS5D01G028900.1	0.6116	eQTL based regulation
TraesCS5B01G098300.1	TraesCS5A01G089500.1	0.6125	eQTL based regulation
TraesCS5B01G128800.1	TraesCS5A01G089500.1	0.6322	eQTL based regulation
TraesCS5A01G249400.1	TraesCS7B01G461900.2	0.657	eQTL based regulation
TraesCS5A01G252300.1	TraesCS5D01G265000.1	-0.62	eQTL based regulation
TraesCS5A01G256700.1	TraesCS5D01G265000.1	-0.6146	eQTL based regulation
TraesCS5A01G259200.1	TraesCS5D01G265000.1	-0.6324	eQTL based regulation
TraesCS5B01G466300.1	TraesCS5A01G261800.1	1	eQTL based regulation
TraesCS5A01G261800.1	TraesCS5B01G466300.1	1	eQTL based regulation
TraesCS5B01G467000.1	TraesCS5A01G261800.1	0.6493	eQTL based regulation
TraesCS5A01G261900.1	TraesCS5D01G265000.1	-0.6317	eQTL based regulation
TraesCS5A01G263400.1	TraesCS5B01G261800.1	-0.6778	eQTL based regulation
TraesCS5A01G263500.1	TraesCS5B01G261800.1	-0.609	eQTL based regulation
TraesCS5B01G274500.3	TraesCS5A01G274800.2	-0.7106	eQTL based regulation
TraesCS5B01G274800.2	TraesCS5A01G274800.2	-0.6986	eQTL based regulation
TraesCS5A01G275400.1	TraesCS7B01G178400.1	0.6795	eQTL based regulation
TraesCS5B01G316800.1	TraesCS5A01G317800.1	-0.6098	eQTL based regulation
TraesCS5B01G320500.1	TraesCS5A01G320300.2	0.6778	eQTL based regulation
TraesCS5B01G317300.1	TraesCS5A01G325600.1	-0.6088	eQTL based regulation
TraesCS5B01G324700.1	TraesCS5A01G325600.1	-0.601	eQTL based regulation
TraesCS5B01G328200.1	TraesCS5A01G325600.1	-0.6237	eQTL based regulation
TraesCS5A01G391700.1	TraesCS5B01G311600.1	-0.6419	eQTL based regulation
TraesCS5A01G391700.1	TraesCS5D01G046200.1	-0.6418	eQTL based regulation
TraesCS5A01G391700.1	TraesCS5D01G317700.1	-0.6757	eQTL based regulation
TraesCS5A01G391700.1	TraesCS5D01G317800.1	-0.6819	eQTL based regulation
TraesCS5A01G391700.1	TraesCS5D01G318000.1	-0.6314	eQTL based regulation
TraesCS5B01G420000.1	TraesCS5A01G417600.1	-0.6526	eQTL based regulation
TraesCS5B01G420100.1	TraesCS5A01G417600.1	-0.6119	eQTL based regulation
TraesCS5B01G005100.1	TraesCS5D01G006000.1	-0.7123	eQTL based regulation
TraesCS5D01G053000.1	TraesCS5B01G047700.1	-0.641	eQTL based regulation
TraesCS5B01G047700.1	TraesCS5D01G053000.1	-0.641	eQTL based regulation
TraesCS5B01G094900.1	TraesCS5D01G101600.1	-0.6472	eQTL based regulation
TraesCS5B01G095700.1	TraesCS5D01G101600.1	-0.6887	eQTL based regulation
TraesCS5B01G098300.1	TraesCS5D01G101600.1	0.7472	eQTL based regulation
TraesCS5B01G111600.3	TraesCS5D01G101600.1	-0.658	eQTL based regulation
TraesCS5B01G122900.2	TraesCS5D01G101600.1	-0.6193	eQTL based regulation
TraesCS5B01G128800.1	TraesCS5D01G101600.1	0.7075	eQTL based regulation
TraesCS5B01G128900.1	TraesCS5D01G101600.1	-0.6452	eQTL based regulation
TraesCS5B01G129700.2	TraesCS5D01G101600.1	-0.6547	eQTL based regulation
TraesCS5B01G131400.2	TraesCS5D01G101600.1	-0.6182	eQTL based regulation
TraesCS7A01G155000.1	TraesCS5B01G294700.1	0.6039	eQTL based regulation
TraesCS5B01G315900.1	TraesCS5D01G324200.2	-0.6057	eQTL based regulation
TraesCS5B01G316300.1	TraesCS5D01G322700.1	-0.6036	eQTL based regulation
TraesCS5B01G316300.1	TraesCS5D01G324200.2	-0.632	eQTL based regulation
TraesCS5B01G316600.1	TraesCS5D01G324200.2	-0.6011	eQTL based regulation
TraesCS5B01G316600.1	TraesCS5D01G330500.1	-0.6142	eQTL based regulation
TraesCS5B01G316800.1	TraesCS5D01G324200.2	-0.6813	eQTL based regulation
TraesCS5B01G316800.1	TraesCS5D01G331700.1	-0.623	eQTL based regulation
TraesCS5B01G317000.1	TraesCS5D01G324200.2	-0.6521	eQTL based regulation
TraesCS5B01G317000.1	TraesCS5D01G331700.1	-0.6188	eQTL based regulation
TraesCS5B01G317300.1	TraesCS5D01G322700.1	-0.6229	eQTL based regulation
TraesCS5B01G317300.1	TraesCS5D01G324200.2	-0.6783	eQTL based regulation
TraesCS5B01G317300.1	TraesCS5D01G335200.1	-0.6751	eQTL based regulation
TraesCS5B01G318400.1	TraesCS5D01G322700.1	-0.6144	eQTL based regulation
TraesCS5B01G318400.1	TraesCS5D01G335200.1	-0.6185	eQTL based regulation
TraesCS5B01G319100.1	TraesCS5D01G322700.1	-0.6222	eQTL based regulation
TraesCS5B01G320700.1	TraesCS5D01G324200.2	-0.6827	eQTL based regulation
TraesCS5B01G321900.1	TraesCS5D01G324200.2	-0.6178	eQTL based regulation
TraesCS5B01G322000.2	TraesCS5D01G324200.2	-0.6049	eQTL based regulation
TraesCS5B01G322200.1	TraesCS5D01G324200.2	-0.6469	eQTL based regulation
TraesCS5B01G323900.1	TraesCS5D01G325800.1	-0.6454	eQTL based regulation
TraesCS5B01G324000.1	TraesCS5D01G335200.1	-0.6343	eQTL based regulation
TraesCS5B01G324700.1	TraesCS5D01G322700.1	-0.6304	eQTL based regulation
TraesCS5B01G327500.1	TraesCS5D01G330500.1	-0.6534	eQTL based regulation
TraesCS5B01G329400.1	TraesCS5D01G324200.2	-0.6102	eQTL based regulation
TraesCS5B01G356400.1	TraesCS5D01G361000.1	-0.6208	eQTL based regulation
TraesCS5B01G417500.1	TraesCS5D01G423800.1	-0.607	eQTL based regulation
TraesCS5B01G417700.1	TraesCS5D01G423800.1	-0.6088	eQTL based regulation
TraesCS5B01G440400.1	TraesCS5D01G444800.1	-0.7625	eQTL based regulation
TraesCS5B01G444700.1	TraesCS5D01G444800.1	0.634	eQTL based regulation
TraesCS5B01G484700.1	TraesCS5D01G484800.1	-0.687	eQTL based regulation
TraesCS5B01G485500.1	TraesCS5D01G484800.1	-0.6539	eQTL based regulation
TraesCS5B01G485500.1	TraesCS5D01G487500.1	-0.6552	eQTL based regulation
TraesCS5B01G487400.1	TraesCS5D01G487500.1	-0.6374	eQTL based regulation
TraesCS5D01G529700.1	TraesCS5B01G534900.1	-0.6808	eQTL based regulation
TraesCS5D01G530300.3	TraesCS5B01G534900.1	-0.6808	eQTL based regulation
TraesCS5D01G530600.1	TraesCS5B01G534900.1	-0.7514	eQTL based regulation
TraesCS5D01G531200.1	TraesCS5B01G534900.1	-0.6131	eQTL based regulation
TraesCS5D01G531600.1	TraesCS5B01G534900.1	0.7408	eQTL based regulation
TraesCS5D01G531600.2	TraesCS5B01G534900.1	-0.6824	eQTL based regulation
TraesCS5D01G531800.1	TraesCS5B01G534900.1	-0.7498	eQTL based regulation
TraesCS5D01G532500.1	TraesCS5B01G534900.1	-0.8603	eQTL based regulation
TraesCS5D01G532400.2	TraesCS5B01G535300.1	0.7197	eQTL based regulation
TraesCS5D01G532500.1	TraesCS5B01G535300.1	-0.6637	eQTL based regulation
TraesCS7A01G155000.1	TraesCS5D01G312100.1	0.6308	eQTL based regulation
TraesCS7B01G322900.1	TraesCS5D01G315000.1	-0.6171	eQTL based regulation
TraesCS7A01G155000.1	TraesCS5D01G360600.1	0.625	eQTL based regulation
TraesCS7A01G155000.1	TraesCS5D01G484900.1	0.6728	eQTL based regulation
TraesCS6B01G020800.1	TraesCS6A01G013800.1	0.6051	eQTL based regulation
TraesCS6B01G020900.2	TraesCS6A01G013800.1	0.8515	eQTL based regulation
TraesCS6B01G020900.4	TraesCS6A01G013800.1	-0.76	eQTL based regulation
TraesCS6B01G386500.1	TraesCS6A01G353800.1	-0.6311	eQTL based regulation
TraesCS6B01G386600.1	TraesCS6A01G353800.1	-0.7265	eQTL based regulation
TraesCS7B01G008200.1	TraesCS6A01G357000.1	-0.6388	eQTL based regulation
TraesCS7B01G008300.1	TraesCS6A01G357000.1	-0.6364	eQTL based regulation
TraesCS7A01G155000.1	TraesCS6A01G381700.1	0.6092	eQTL based regulation
TraesCS6D01G378000.2	TraesCS6A01G392000.2	-0.6575	eQTL based regulation
TraesCS6A01G392000.2	TraesCS6D01G378000.2	-0.6575	eQTL based regulation
TraesCS6D01G378000.2	TraesCS6A01G392500.1	-0.6141	eQTL based regulation
TraesCS6A01G392500.1	TraesCS6D01G378000.2	-0.6141	eQTL based regulation
TraesCS6D01G378000.2	TraesCS6A01G392700.1	-0.6284	eQTL based regulation
TraesCS6A01G392700.1	TraesCS6D01G378000.2	-0.6284	eQTL based regulation
TraesCS6B01G452000.1	TraesCS6A01G406900.1	0.6403	eQTL based regulation
TraesCS6B01G452500.1	TraesCS6A01G406900.1	-0.6341	eQTL based regulation
TraesCS6B01G061900.1	TraesCS6D01G053400.1	-0.6453	eQTL based regulation
TraesCS6B01G062400.1	TraesCS6D01G053400.1	-0.6551	eQTL based regulation
TraesCS6B01G062600.1	TraesCS6D01G053400.1	-0.6387	eQTL based regulation
TraesCS6B01G152700.1	TraesCS6D01G115000.1	-0.773	eQTL based regulation
TraesCS6B01G172800.1	TraesCS6D01G133600.1	-0.6131	eQTL based regulation
TraesCS6B01G173100.2	TraesCS6D01G133600.1	-0.6877	eQTL based regulation
TraesCS6B01G173500.2	TraesCS6D01G133600.1	-0.6141	eQTL based regulation
TraesCS6B01G278600.6	TraesCS6D01G221800.1	-0.6108	eQTL based regulation
TraesCS6B01G278600.7	TraesCS6D01G221800.1	0.6264	eQTL based regulation
TraesCS6B01G280500.1	TraesCS6D01G221800.1	-0.6447	eQTL based regulation
TraesCS6B01G280900.1	TraesCS6D01G221800.1	-0.7075	eQTL based regulation
TraesCS6B01G281200.2	TraesCS6D01G221800.1	-0.6918	eQTL based regulation
TraesCS6B01G282300.2	TraesCS6D01G221800.1	-0.629	eQTL based regulation
TraesCS6B01G285100.1	TraesCS6D01G221800.1	-0.6849	eQTL based regulation
TraesCS6B01G376500.1	TraesCS6D01G326700.1	-0.6868	eQTL based regulation
TraesCS6B01G399300.1	TraesCS7A01G040100.1	0.9494	eQTL based regulation
TraesCS6B01G421600.1	TraesCS6D01G367200.1	0.6507	eQTL based regulation
TraesCS7B01G328900.1	TraesCS6B01G426100.1	-0.6159	eQTL based regulation
TraesCS6B01G426100.1	TraesCS7B01G328900.1	-0.6159	eQTL based regulation
TraesCS7B01G332200.1	TraesCS6B01G426100.1	-0.6224	eQTL based regulation
TraesCS6B01G426100.1	TraesCS7B01G332200.1	-0.6224	eQTL based regulation
TraesCS7B01G333600.1	TraesCS6B01G426100.1	0.6703	eQTL based regulation
TraesCS6B01G426100.1	TraesCS7B01G333600.1	0.6703	eQTL based regulation
TraesCS6D01G381400.1	TraesCS6B01G437100.1	0.8182	eQTL based regulation
TraesCS6B01G437100.1	TraesCS6D01G381400.1	0.8182	eQTL based regulation
TraesCS6D01G381800.1	TraesCS6B01G437100.1	-0.7143	eQTL based regulation
TraesCS6B01G437100.1	TraesCS6D01G381800.1	-0.7143	eQTL based regulation
TraesCS6D01G382000.1	TraesCS6B01G437100.1	-0.6308	eQTL based regulation
TraesCS6B01G437100.1	TraesCS6D01G382000.1	-0.6308	eQTL based regulation
TraesCS7B01G045100.3	TraesCS7A01G143200.2	0.6211	eQTL based regulation
TraesCS7B01G057300.1	TraesCS7A01G152800.1	0.6334	eQTL based regulation
TraesCS7B01G056600.1	TraesCS7A01G153300.1	-0.6453	eQTL based regulation
TraesCS7B01G057100.1	TraesCS7A01G153300.1	-0.6126	eQTL based regulation
TraesCS7B01G057300.1	TraesCS7A01G153300.1	0.8902	eQTL based regulation
TraesCS7B01G057700.1	TraesCS7A01G153300.1	-0.617	eQTL based regulation
TraesCS7A01G155000.1	TraesCS7D01G405900.1	0.6854	eQTL based regulation
TraesCS7B01G418500.2	TraesCS7A01G508700.1	0.7029	eQTL based regulation
TraesCS7A01G530400.1	TraesCS7D01G518300.1	0.6227	eQTL based regulation
TraesCS7B01G473400.1	TraesCS7A01G549900.1	-0.6648	eQTL based regulation
TraesCS7B01G473700.1	TraesCS7A01G549900.1	-0.7326	eQTL based regulation
TraesCS7D01G490100.1	TraesCS7B01G411800.1	-0.6158	eQTL based regulation
TraesCS7B01G411800.1	TraesCS7D01G490100.1	-0.6158	eQTL based regulation
TraesCS7B01G492900.1	TraesCS7D01G546500.1	0.8641	eQTL based regulation
TraesCS7B01G493000.1	TraesCS7D01G546500.1	0.9679	eQTL based regulation
TraesCS7B01G493700.1	TraesCS7D01G546500.1	0.8741	eQTL based regulation
TraesCS7D01G546100.1	TraesCS7B01G493800.1	0.7367	eQTL based regulation
TraesCS7B01G498600.1	TraesCS7D01G546500.1	0.6391	eQTL based regulation
TraesCS7B01G500200.2	TraesCS7D01G546500.1	0.6652	eQTL based regulation
TraesCS7B01G500300.1	TraesCS7D01G546500.1	0.8065	eQTL based regulation
TraesCS7B01G502100.1	TraesCS7D01G546500.1	0.678	eQTL based regulation
