# Supplementary material for: Genomic variants affecting homoeologous gene expression dosage contribute to agronomic trait variation in allopolyploid wheat
Source: Nat Commun. 2022 Feb 11;13:826. doi: 10.1038/s41467-022-28453-y (PMC8837796; doi:10.1038/s41467-022-28453-y)
Supplement: Supplementary file 21 — Source Data [file 41467_2022_28453_MOESM21_ESM.zip › Source_data/Supplementary_Figure_8.txt]

### Spearman correlation coefficient for phenotypes collected in the panel of 394 wheat lines
	AWN	GAR	GL	GW	GWLR	HDT	HT	RCL	SPC	SPL	SPN	TGW
AWN	1	-0.0229	0.1515	-0.1961	0.372	0.058	0.0248	0.1195	-0.0769	-0.0143	-0.0822	-0.0465
GAR	-0.0229	1	0.8443	0.8698	0.0262	0.1362	0.1167	-0.2215	-0.2265	0.0379	-0.2334	0.9586
GL	0.1515	0.8443	1	0.5058	0.5164	0.1861	0.1026	-0.1428	-0.3134	0.0956	-0.2319	0.7175
GW	-0.1961	0.8698	0.5058	1	-0.4224	0.0408	0.0742	-0.2509	-0.0948	-0.0225	-0.1806	0.9148
GWLR	0.372	0.0262	0.5164	-0.4224	1	0.1653	0.0556	0.1653	-0.2436	0.13	-0.0726	-0.1403
HDT	0.058	0.1362	0.1861	0.0408	0.1653	1	0.4236	0.1507	-0.0687	0.2903	0.3141	0.101
HT	0.0248	0.1167	0.1026	0.0742	0.0556	0.4236	1	0.1662	-0.1528	0.3621	0.3316	0.0984
RCL	0.1195	-0.2215	-0.1428	-0.2509	0.1653	0.1507	0.1662	1	0.0014	0.0594	0.0771	-0.2272
SPC	-0.0769	-0.2265	-0.3134	-0.0948	-0.2436	-0.0687	-0.1528	0.0014	1	-0.5917	0.2675	-0.1844
SPL	-0.0143	0.0379	0.0956	-0.0225	0.13	0.2903	0.3621	0.0594	-0.5917	1	0.4572	0.0156
SPN	-0.0822	-0.2334	-0.2319	-0.1806	-0.0726	0.3141	0.3316	0.0771	0.2675	0.4572	1	-0.2434
TGW	-0.0465	0.9586	0.7175	0.9148	-0.1403	0.101	0.0984	-0.2272	-0.1844	0.0156	-0.2434	1
