# Supplementary material for: Genomic variants affecting homoeologous gene expression dosage contribute to agronomic trait variation in allopolyploid wheat
Source: Nat Commun. 2022 Feb 11;13:826. doi: 10.1038/s41467-022-28453-y (PMC8837796; doi:10.1038/s41467-022-28453-y)
Supplement: Supplementary file 21 — Source Data [file 41467_2022_28453_MOESM21_ESM.zip › Source_data/Supplementary_Figure_1a_singleton.txt]

#log2 based normalized tpm
ID	mean	stdev	genome
TraesCS1A01G003000	1.00877	1.27739	A
TraesCS1A01G008600	0.58729	0.89228	A
TraesCS1A01G020900	4.58525	1.63779	A
TraesCS1A01G046200	0.54862	0.79543	A
TraesCS1A01G052100	2.06346	0.90208	A
TraesCS1A01G056900	3.78868	0.96792	A
TraesCS1A01G150100	4.24785	1.43182	A
TraesCS1A01G166100	6.56655	1.09163	A
TraesCS1A01G168000	1.36523	1.11110	A
TraesCS1A01G194600	0.84952	1.07236	A
TraesCS1A01G199100	0.45519	1.10587	A
TraesCS1A01G220800	0.68914	1.01505	A
TraesCS1A01G277300	1.90472	1.46941	A
TraesCS1A01G326100	1.73394	1.31012	A
TraesCS1A01G328400	3.31191	1.39289	A
TraesCS1A01G350400	1.18550	0.94078	A
TraesCS1A01G367500	2.10634	1.35219	A
TraesCS1A01G391300	1.06546	0.88977	A
TraesCS1A01G436100	2.51544	1.70380	A
TraesCS1A01G439300	3.32538	1.88608	A
TraesCS1A01G440300	0.44240	0.91058	A
TraesCS1B01G004100	2.62347	1.95064	B
TraesCS1B01G016800	1.06732	1.18123	B
TraesCS1B01G023800	2.05885	1.36100	B
TraesCS1B01G052700	1.93138	1.62125	B
TraesCS1B01G060400	0.74524	0.90552	B
TraesCS1B01G060500	0.40460	0.85568	B
TraesCS1B01G076800	1.74282	2.14969	B
TraesCS1B01G101900	3.01734	1.33721	B
TraesCS1B01G102000	4.65621	0.97903	B
TraesCS1B01G111200	0.98912	1.14306	B
TraesCS1B01G118100	1.79305	0.78097	B
TraesCS1B01G220400	0.68342	0.88044	B
TraesCS1B01G227500	1.39885	0.95300	B
TraesCS1B01G310400	2.92788	0.80837	B
TraesCS1B01G327600	3.23839	1.05461	B
TraesCS1B01G337500	0.49903	0.83188	B
TraesCS1B01G377300	3.96896	1.07054	B
TraesCS1B01G388400	0.20279	0.97208	B
TraesCS1B01G434900	0.73299	1.46905	B
TraesCS1B01G438100	2.10982	1.10810	B
TraesCS1B01G448800	3.69393	3.44872	B
TraesCS1B01G450300	3.13015	1.49546	B
TraesCS1B01G451200	7.02386	1.47796	B
TraesCS1B01G457200	3.60755	1.80259	B
TraesCS1B01G459100	7.25155	2.54315	B
TraesCS1B01G474500	3.46885	1.64178	B
TraesCS1B01G480700	1.97171	0.89810	B
TraesCS1D01G005400	2.35257	1.72360	D
TraesCS1D01G019600	1.88241	0.87066	D
TraesCS1D01G019800	2.09892	0.77877	D
TraesCS1D01G020500	1.21260	0.90419	D
TraesCS1D01G028800	0.75315	0.84801	D
TraesCS1D01G029900	0.87513	0.90775	D
TraesCS1D01G040500	0.76972	1.73458	D
TraesCS1D01G104100	0.81683	0.80563	D
TraesCS1D01G133100	2.49354	0.83563	D
TraesCS1D01G134300	0.97324	0.90677	D
TraesCS1D01G169300	2.51279	0.86489	D
TraesCS1D01G176300	3.09669	0.94959	D
TraesCS1D01G271500	4.25143	1.03311	D
TraesCS1D01G288700	1.26260	1.49751	D
TraesCS1D01G362100	0.15588	0.79249	D
TraesCS1D01G378100	2.56386	1.24842	D
TraesCS1D01G409900	1.92482	0.80201	D
TraesCS1D01G416700	1.79696	1.19630	D
TraesCS1D01G447000	0.22889	1.06528	D
TraesCS1D01G447200	3.09095	1.87714	D
TraesCS1D01G448300	4.29302	0.95652	D
TraesCS1D01G450600	3.72715	2.06170	D
TraesCS2A01G004300	2.79733	1.29014	A
TraesCS2A01G089400	2.87697	0.99874	A
TraesCS2A01G107000	0.29438	1.08049	A
TraesCS2A01G117700	0.83107	1.63531	A
TraesCS2A01G131900	3.01000	0.87765	A
TraesCS2A01G198700	1.71519	0.85103	A
TraesCS2A01G208100	0.70361	1.18146	A
TraesCS2A01G258100	1.19306	1.60491	A
TraesCS2A01G288800	0.87929	1.17076	A
TraesCS2A01G311300	1.00938	0.92547	A
TraesCS2A01G342100	4.79673	1.00424	A
TraesCS2A01G365600	3.06940	2.55799	A
TraesCS2A01G366000	2.56870	1.13113	A
TraesCS2A01G368000	1.14127	0.97829	A
TraesCS2A01G369500	1.33437	0.77570	A
TraesCS2A01G384200	3.04474	0.82708	A
TraesCS2A01G409500	0.75592	0.86281	A
TraesCS2A01G436300	0.52927	0.78189	A
TraesCS2A01G437900	1.82758	0.90789	A
TraesCS2A01G467500	1.20674	1.91642	A
TraesCS2A01G483600	0.80012	0.81379	A
TraesCS2A01G510200	0.64609	0.79338	A
TraesCS2A01G562200	1.52667	1.61603	A
TraesCS2A01G564200	2.35089	1.48231	A
TraesCS2A01G564300	1.95446	2.51232	A
TraesCS2A01G564700	0.79085	0.85895	A
TraesCS2A01G580900	1.48324	1.41284	A
TraesCS2B01G018800	0.47259	0.86373	B
TraesCS2B01G030000	1.52985	1.22997	B
TraesCS2B01G030100	1.33745	1.11017	B
TraesCS2B01G030200	2.07956	1.59838	B
TraesCS2B01G045600	2.18844	1.15469	B
TraesCS2B01G046000	2.96704	1.27766	B
TraesCS2B01G076400	0.54418	0.89464	B
TraesCS2B01G086200	2.73397	1.40841	B
TraesCS2B01G100200	1.80623	1.49454	B
TraesCS2B01G113100	2.09409	0.99186	B
TraesCS2B01G123400	1.23636	1.23875	B
TraesCS2B01G137700	1.27137	2.01504	B
TraesCS2B01G168100	1.71125	0.87051	B
TraesCS2B01G174200	2.05930	1.04025	B
TraesCS2B01G181200	2.36274	0.98393	B
TraesCS2B01G238300	1.62338	1.13865	B
TraesCS2B01G242000	0.58812	0.94102	B
TraesCS2B01G242900	0.44731	0.79422	B
TraesCS2B01G243000	0.94614	0.80492	B
TraesCS2B01G245200	1.94978	1.17000	B
TraesCS2B01G247300	2.92526	1.52435	B
TraesCS2B01G258000	3.80323	0.82819	B
TraesCS2B01G273000	0.42353	1.01337	B
TraesCS2B01G370200	1.68965	1.27017	B
TraesCS2B01G370500	2.79289	0.90194	B
TraesCS2B01G383500	5.21609	1.10342	B
TraesCS2B01G401400	1.93403	0.95411	B
TraesCS2B01G405400	0.57618	0.84942	B
TraesCS2B01G419700	1.65573	0.89511	B
TraesCS2B01G426000	1.78150	1.01995	B
TraesCS2B01G464100	0.78834	1.24791	B
TraesCS2B01G472100	5.65668	1.40403	B
TraesCS2B01G521300	1.15982	1.64700	B
TraesCS2B01G525900	3.18063	0.86770	B
TraesCS2B01G533100	0.92711	1.05311	B
TraesCS2B01G539100	3.61301	2.36870	B
TraesCS2B01G543100	1.68377	0.96760	B
TraesCS2B01G555700	2.35231	2.08939	B
TraesCS2B01G569400	2.41530	1.75664	B
TraesCS2B01G571300	1.50110	0.99130	B
TraesCS2B01G574600	1.17221	1.08953	B
TraesCS2B01G578600	0.84247	0.88468	B
TraesCS2B01G579200	3.27831	1.41298	B
TraesCS2B01G590100	1.81434	1.05596	B
TraesCS2B01G604500	2.05252	0.97032	B
TraesCS2B01G621500	0.41521	1.00730	B
TraesCS2B01G624300	0.30994	0.82860	B
TraesCS2D01G025100	1.51436	0.82694	D
TraesCS2D01G057700	4.44409	1.12150	D
TraesCS2D01G088600	1.76384	0.94841	D
TraesCS2D01G102500	1.16750	1.54126	D
TraesCS2D01G117400	1.00911	1.73987	D
TraesCS2D01G131100	5.41905	1.22467	D
TraesCS2D01G139700	3.00583	1.51189	D
TraesCS2D01G140700	1.11015	0.97479	D
TraesCS2D01G166500	1.16895	1.24347	D
TraesCS2D01G177100	2.20988	2.13355	D
TraesCS2D01G227800	6.00867	1.38879	D
TraesCS2D01G248800	4.04934	1.00333	D
TraesCS2D01G302100	0.50875	0.87160	D
TraesCS2D01G319000	0.56958	1.19907	D
TraesCS2D01G320200	0.60607	1.12020	D
TraesCS2D01G366600	2.02606	1.35960	D
TraesCS2D01G373400	1.12535	1.36507	D
TraesCS2D01G381200	2.79553	0.89455	D
TraesCS2D01G394600	2.49738	1.09348	D
TraesCS2D01G396800	1.66369	0.84361	D
TraesCS2D01G397400	2.30459	0.93764	D
TraesCS2D01G422800	1.08466	1.15547	D
TraesCS2D01G441200	0.78293	0.84700	D
TraesCS2D01G443500	6.36565	0.87438	D
TraesCS2D01G450100	6.27014	0.81073	D
TraesCS2D01G453300	2.18224	1.05587	D
TraesCS2D01G480900	0.43646	0.83106	D
TraesCS2D01G522800	0.76445	0.80523	D
TraesCS2D01G535000	1.28973	0.85748	D
TraesCS2D01G536600	0.93648	0.81239	D
TraesCS2D01G542500	1.59875	0.78472	D
TraesCS2D01G567500	2.78331	1.88037	D
TraesCS2D01G587900	2.82947	1.72143	D
TraesCS2D01G599800	1.06012	0.90294	D
TraesCS3A01G009300	2.49317	1.32968	A
TraesCS3A01G011800	0.67377	0.87073	A
TraesCS3A01G012000	0.55924	0.77811	A
TraesCS3A01G015000	0.60422	0.83397	A
TraesCS3A01G017900	2.10154	1.33312	A
TraesCS3A01G026100	2.50215	1.19086	A
TraesCS3A01G035500	3.60356	0.98452	A
TraesCS3A01G039900	0.90304	0.85490	A
TraesCS3A01G049300	3.89543	0.81969	A
TraesCS3A01G107000	2.21214	1.25538	A
TraesCS3A01G122700	2.73374	2.77797	A
TraesCS3A01G142600	1.28228	1.34499	A
TraesCS3A01G156800	8.23295	0.94838	A
TraesCS3A01G279200	1.20137	0.81135	A
TraesCS3A01G311300	2.04966	0.89401	A
TraesCS3A01G403500	0.87120	0.86407	A
TraesCS3A01G422600	5.07509	1.03135	A
TraesCS3A01G510200	2.54272	1.68644	A
TraesCS3A01G511800	1.63962	1.56353	A
TraesCS3A01G512600	2.30745	1.50206	A
TraesCS3A01G516600	1.56805	1.08696	A
TraesCS3A01G518200	2.22337	1.24409	A
TraesCS3A01G528200	0.91713	1.02032	A
TraesCS3A01G529300	1.50696	1.17159	A
TraesCS3A01G537700	5.31082	1.20549	A
TraesCS3B01G005100	2.73221	1.78045	B
TraesCS3B01G021400	3.14692	0.81706	B
TraesCS3B01G023000	1.17977	1.05722	B
TraesCS3B01G030600	2.63928	2.07664	B
TraesCS3B01G042400	2.32331	2.10401	B
TraesCS3B01G043800	0.81366	0.79035	B
TraesCS3B01G098700	7.09058	1.19064	B
TraesCS3B01G127000	1.01244	0.97415	B
TraesCS3B01G144500	0.85712	0.83676	B
TraesCS3B01G148000	4.19938	1.22260	B
TraesCS3B01G148700	2.53570	1.12562	B
TraesCS3B01G167900	0.32952	0.98080	B
TraesCS3B01G174100	0.93759	0.97761	B
TraesCS3B01G181800	0.42704	1.22669	B
TraesCS3B01G193000	1.83606	2.02868	B
TraesCS3B01G193500	0.42196	1.23183	B
TraesCS3B01G201100	2.18417	1.11614	B
TraesCS3B01G238100	0.69658	1.43967	B
TraesCS3B01G245400	1.72422	0.89212	B
TraesCS3B01G253400	2.30082	1.68407	B
TraesCS3B01G256900	1.32656	1.57328	B
TraesCS3B01G266000	0.45663	1.11124	B
TraesCS3B01G289200	1.84866	1.19856	B
TraesCS3B01G289400	1.02529	1.24231	B
TraesCS3B01G301800	3.08953	1.16332	B
TraesCS3B01G302100	3.20217	2.06204	B
TraesCS3B01G318000	2.35148	1.35448	B
TraesCS3B01G321400	3.29112	1.06532	B
TraesCS3B01G330100	1.72094	0.99390	B
TraesCS3B01G333700	3.06995	0.98161	B
TraesCS3B01G356800	1.39498	1.22799	B
TraesCS3B01G361700	1.43738	2.50361	B
TraesCS3B01G364400	3.15695	1.16528	B
TraesCS3B01G364500	2.31200	1.25683	B
TraesCS3B01G369600	1.58709	1.82757	B
TraesCS3B01G406000	2.13878	0.90666	B
TraesCS3B01G467800	0.72679	1.04191	B
TraesCS3B01G510600	0.66950	1.60638	B
TraesCS3B01G515800	0.60039	0.78632	B
TraesCS3B01G565900	2.30733	1.77153	B
TraesCS3B01G595900	1.35171	0.88174	B
TraesCS3B01G601100	8.28338	1.48604	B
TraesCS3B01G606800	2.14063	1.30441	B
TraesCS3D01G000900	1.30660	1.54935	D
TraesCS3D01G012500	0.95952	1.10569	D
TraesCS3D01G039100	0.37926	1.05123	D
TraesCS3D01G041400	3.83396	1.28621	D
TraesCS3D01G068400	1.31002	0.91421	D
TraesCS3D01G080100	4.35402	1.09357	D
TraesCS3D01G097100	0.46140	0.92158	D
TraesCS3D01G101800	1.84534	0.98056	D
TraesCS3D01G152700	1.14237	0.96715	D
TraesCS3D01G238300	2.82195	1.27111	D
TraesCS3D01G265600	1.65897	1.21104	D
TraesCS3D01G286800	1.26290	0.99941	D
TraesCS3D01G323600	1.14588	0.95208	D
TraesCS3D01G324700	1.03935	1.12395	D
TraesCS3D01G374600	1.42340	0.98548	D
TraesCS3D01G395800	1.53513	1.45584	D
TraesCS3D01G447700	2.92780	0.77701	D
TraesCS3D01G456200	1.09882	1.16313	D
TraesCS3D01G474500	5.49202	1.02305	D
TraesCS3D01G478300	0.56042	1.11732	D
TraesCS3D01G513800	1.33764	1.14260	D
TraesCS3D01G522300	0.89970	0.97816	D
TraesCS3D01G540800	0.14625	1.03573	D
TraesCS4A01G020000	0.49706	0.91868	A
TraesCS4A01G037600	1.12236	1.22503	A
TraesCS4A01G037700	0.72988	0.95370	A
TraesCS4A01G047800	2.70085	1.07806	A
TraesCS4A01G057800	3.25818	0.81052	A
TraesCS4A01G075400	0.59504	0.80004	A
TraesCS4A01G078200	1.03123	0.85918	A
TraesCS4A01G141900	1.44999	1.13136	A
TraesCS4A01G182600	1.10425	1.40471	A
TraesCS4A01G217600	2.13151	1.01639	A
TraesCS4A01G309900	1.15054	1.11492	A
TraesCS4A01G310100	0.84377	0.84350	A
TraesCS4A01G312200	2.61914	0.97378	A
TraesCS4A01G319200	1.56594	1.13290	A
TraesCS4A01G349800	0.39738	0.96186	A
TraesCS4A01G356200	0.73678	1.49527	A
TraesCS4A01G405200	1.26405	1.08284	A
TraesCS4A01G440100	0.90260	0.78315	A
TraesCS4A01G441300	1.37758	1.04185	A
TraesCS4A01G477900	0.82311	0.95267	A
TraesCS4A01G491500	1.82822	1.72706	A
TraesCS4B01G005200	0.50625	0.95073	B
TraesCS4B01G082300	0.71166	0.79109	B
TraesCS4B01G083800	1.55598	0.77152	B
TraesCS4B01G096800	1.33592	1.60191	B
TraesCS4B01G106200	2.52692	1.21337	B
TraesCS4B01G125300	1.23378	0.93221	B
TraesCS4B01G143400	0.53580	0.86485	B
TraesCS4B01G161800	2.05757	1.03035	B
TraesCS4B01G169000	1.80991	0.99240	B
TraesCS4B01G195700	2.17726	1.20329	B
TraesCS4B01G249100	0.62825	0.81738	B
TraesCS4B01G250000	1.31514	0.80879	B
TraesCS4B01G294900	2.71374	1.12200	B
TraesCS4B01G310100	2.55779	0.98804	B
TraesCS4B01G312200	4.00789	2.17428	B
TraesCS4B01G332900	3.77261	1.61317	B
TraesCS4B01G391700	0.44825	0.91580	B
TraesCS4B01G392100	0.74311	1.05476	B
TraesCS4B01G394500	3.65450	1.82433	B
TraesCS4D01G002000	4.02593	0.77550	D
TraesCS4D01G012200	2.50966	0.90405	D
TraesCS4D01G015100	0.87331	0.92605	D
TraesCS4D01G165900	5.95742	1.13398	D
TraesCS4D01G168800	2.33285	1.08344	D
TraesCS4D01G178100	2.27469	0.77865	D
TraesCS4D01G189800	4.62206	1.27914	D
TraesCS4D01G286200	3.27547	0.91516	D
TraesCS5A01G000700	4.05041	0.87640	A
TraesCS5A01G034200	0.99140	0.79682	A
TraesCS5A01G047200	0.55968	1.02679	A
TraesCS5A01G076400	1.32541	1.08603	A
TraesCS5A01G102000	4.39666	0.78140	A
TraesCS5A01G103200	2.13554	1.25935	A
TraesCS5A01G116200	1.52795	1.87629	A
TraesCS5A01G125000	2.69605	1.35180	A
TraesCS5A01G147700	1.09872	1.03312	A
TraesCS5A01G149700	0.50846	0.96620	A
TraesCS5A01G154200	0.76273	0.88530	A
TraesCS5A01G192700	0.76924	0.91395	A
TraesCS5A01G199000	0.72591	1.11427	A
TraesCS5A01G201700	0.55210	1.15849	A
TraesCS5A01G212800	5.31881	1.94571	A
TraesCS5A01G262500	5.04469	1.80704	A
TraesCS5A01G359100	1.47919	1.88574	A
TraesCS5A01G392100	0.42346	1.09976	A
TraesCS5A01G443800	1.76002	1.09748	A
TraesCS5A01G506900	4.81909	2.19999	A
TraesCS5A01G533100	1.02987	1.39263	A
TraesCS5A01G555400	1.09032	1.30225	A
TraesCS5A01G557100	1.84769	1.44083	A
TraesCS5B01G010100	1.43398	1.18761	B
TraesCS5B01G015100	2.62385	1.51107	B
TraesCS5B01G024400	0.98508	1.33669	B
TraesCS5B01G024500	0.40675	0.98573	B
TraesCS5B01G029400	1.03423	0.94591	B
TraesCS5B01G056700	3.72980	0.83141	B
TraesCS5B01G063800	0.59992	0.77239	B
TraesCS5B01G093800	0.74947	1.04314	B
TraesCS5B01G128900	3.10795	1.03361	B
TraesCS5B01G140300	1.71419	2.03062	B
TraesCS5B01G142500	3.41981	1.21430	B
TraesCS5B01G163200	2.72055	0.99284	B
TraesCS5B01G174800	0.89860	0.86978	B
TraesCS5B01G210000	3.77290	0.82417	B
TraesCS5B01G212300	6.03206	1.16589	B
TraesCS5B01G221900	1.24894	0.81970	B
TraesCS5B01G247900	1.41659	0.91042	B
TraesCS5B01G260600	3.14295	1.44561	B
TraesCS5B01G270200	3.28625	1.56336	B
TraesCS5B01G299700	1.49337	2.13335	B
TraesCS5B01G300600	1.12309	1.31271	B
TraesCS5B01G301500	0.74071	0.77162	B
TraesCS5B01G311300	2.13653	1.41100	B
TraesCS5B01G344100	1.24790	0.82806	B
TraesCS5B01G350100	0.89469	0.85726	B
TraesCS5B01G350300	1.32874	0.86598	B
TraesCS5B01G378300	0.66617	0.87935	B
TraesCS5B01G392100	0.80412	0.80661	B
TraesCS5B01G394100	0.79126	0.81909	B
TraesCS5B01G402500	1.30243	1.16823	B
TraesCS5B01G417100	0.58360	0.83755	B
TraesCS5B01G417500	1.11613	1.64427	B
TraesCS5B01G417700	1.11173	1.61744	B
TraesCS5B01G442000	0.83305	1.33697	B
TraesCS5B01G448300	1.23945	0.87767	B
TraesCS5B01G449000	2.09067	1.00311	B
TraesCS5B01G456000	3.69217	0.82305	B
TraesCS5B01G463300	3.28099	1.70612	B
TraesCS5B01G463400	1.87965	1.43057	B
TraesCS5B01G463500	2.03683	1.21588	B
TraesCS5B01G473000	0.32330	1.03336	B
TraesCS5B01G500600	1.34445	1.48852	B
TraesCS5B01G528200	2.36349	1.04530	B
TraesCS5D01G003500	1.27154	0.82065	D
TraesCS5D01G050100	6.37914	2.17018	D
TraesCS5D01G073800	4.16215	0.84195	D
TraesCS5D01G081100	1.06489	1.65642	D
TraesCS5D01G122600	7.62252	1.19252	D
TraesCS5D01G141900	2.63262	1.10638	D
TraesCS5D01G148200	1.30089	0.91125	D
TraesCS5D01G201200	1.75524	0.77286	D
TraesCS5D01G232300	1.36800	0.91909	D
TraesCS5D01G255500	1.85930	0.83156	D
TraesCS5D01G256600	1.36243	1.22441	D
TraesCS5D01G328400	0.62633	1.10275	D
TraesCS5D01G394200	1.94042	0.82845	D
TraesCS5D01G417500	0.71126	1.44183	D
TraesCS5D01G433900	1.07499	1.40883	D
TraesCS5D01G451200	2.77689	1.11193	D
TraesCS5D01G452000	1.62138	0.96774	D
TraesCS5D01G501200	3.15685	1.40434	D
TraesCS5D01G524000	2.24664	1.24209	D
TraesCS5D01G537600	1.31118	1.72207	D
TraesCS5D01G546400	2.99224	1.13311	D
TraesCS6A01G056100	0.61252	0.96710	A
TraesCS6A01G084900	0.51517	0.94524	A
TraesCS6A01G101000	0.57212	0.80991	A
TraesCS6A01G103700	0.82446	0.78904	A
TraesCS6A01G136600	4.45052	2.04886	A
TraesCS6A01G144300	1.83678	1.51406	A
TraesCS6A01G161600	3.46694	0.96122	A
TraesCS6A01G176500	0.88407	1.16888	A
TraesCS6A01G179100	1.51418	1.28158	A
TraesCS6A01G185700	0.26594	0.92040	A
TraesCS6A01G186900	2.87486	1.18307	A
TraesCS6A01G193200	0.95099	0.81951	A
TraesCS6A01G246400	7.12547	0.82216	A
TraesCS6A01G292400	1.99889	0.85631	A
TraesCS6A01G294700	1.97859	2.09795	A
TraesCS6A01G302400	1.23713	0.91726	A
TraesCS6A01G315500	3.14492	1.29218	A
TraesCS6A01G318100	2.44589	1.13995	A
TraesCS6A01G323000	1.75698	1.09741	A
TraesCS6A01G379300	0.74910	1.48626	A
TraesCS6A01G395800	1.94130	1.79981	A
TraesCS6A01G407700	3.47396	1.80126	A
TraesCS6A01G408200	2.07992	2.75617	A
TraesCS6A01G413100	1.39425	1.71560	A
TraesCS6B01G005000	0.83181	0.96852	B
TraesCS6B01G110300	0.11091	0.77807	B
TraesCS6B01G122200	4.27065	1.89901	B
TraesCS6B01G161400	1.79680	1.85470	B
TraesCS6B01G185000	2.22653	1.55079	B
TraesCS6B01G190800	0.32975	0.82517	B
TraesCS6B01G191400	1.10259	0.82213	B
TraesCS6B01G197700	2.52720	2.02662	B
TraesCS6B01G204200	1.26707	1.18803	B
TraesCS6B01G223800	0.67010	1.33798	B
TraesCS6B01G229100	0.74547	1.04758	B
TraesCS6B01G241300	4.00386	1.51005	B
TraesCS6B01G241800	1.98700	1.51459	B
TraesCS6B01G250500	4.50084	1.41672	B
TraesCS6B01G256200	1.46160	1.17785	B
TraesCS6B01G261200	1.44134	0.86045	B
TraesCS6B01G292800	3.07011	1.05995	B
TraesCS6B01G372300	3.01655	0.84002	B
TraesCS6B01G419800	4.51926	1.09592	B
TraesCS6B01G424100	0.34427	1.16760	B
TraesCS6B01G424400	1.43221	1.75723	B
TraesCS6B01G435100	2.68589	1.57691	B
TraesCS6B01G456200	1.33831	0.97566	B
TraesCS6B01G463700	0.74408	0.81117	B
TraesCS6B01G465800	1.25588	0.94800	B
TraesCS6D01G002200	3.51816	1.13703	D
TraesCS6D01G005000	6.21387	0.79733	D
TraesCS6D01G010100	4.74538	2.84998	D
TraesCS6D01G014500	2.38319	0.82400	D
TraesCS6D01G031900	2.20736	0.88413	D
TraesCS6D01G051800	1.39783	0.83113	D
TraesCS6D01G102000	3.41324	0.84131	D
TraesCS6D01G164100	1.33559	0.91515	D
TraesCS6D01G178500	3.52807	0.96965	D
TraesCS6D01G190700	2.02978	1.12850	D
TraesCS6D01G206100	5.64119	1.71310	D
TraesCS6D01G213400	1.39305	0.82886	D
TraesCS6D01G216500	1.39577	0.99435	D
TraesCS6D01G271500	2.15739	1.06955	D
TraesCS6D01G277700	0.88230	0.88788	D
TraesCS6D01G280900	3.28520	1.18359	D
TraesCS6D01G380900	0.33408	1.10329	D
TraesCS6D01G388500	4.95349	1.13063	D
TraesCS6D01G390700	0.49393	1.21226	D
TraesCS6D01G392000	0.89097	1.85989	D
TraesCS6D01G396800	1.43408	1.32901	D
TraesCS6D01G397500	2.67219	2.15524	D
TraesCS6D01G399100	2.10705	0.96061	D
TraesCS7A01G002500	0.61855	1.12848	A
TraesCS7A01G005300	0.77615	1.17128	A
TraesCS7A01G006100	0.81223	0.84564	A
TraesCS7A01G007500	0.98606	1.04353	A
TraesCS7A01G007600	1.11960	1.31281	A
TraesCS7A01G012900	0.33446	0.87679	A
TraesCS7A01G015700	1.19022	1.50008	A
TraesCS7A01G016400	1.32395	1.06144	A
TraesCS7A01G018700	1.06888	1.47516	A
TraesCS7A01G021800	1.31540	1.48333	A
TraesCS7A01G040100	0.35877	0.78361	A
TraesCS7A01G042100	0.58055	1.29182	A
TraesCS7A01G042500	1.35850	1.14921	A
TraesCS7A01G047400	1.10367	1.37050	A
TraesCS7A01G047500	0.94201	1.14826	A
TraesCS7A01G153100	0.60464	0.86269	A
TraesCS7A01G158600	0.97261	1.17621	A
TraesCS7A01G161900	0.93043	0.80044	A
TraesCS7A01G173900	0.99448	1.08215	A
TraesCS7A01G179300	2.14312	0.78119	A
TraesCS7A01G186800	1.70208	0.90491	A
TraesCS7A01G187400	3.29384	1.84937	A
TraesCS7A01G188000	1.61408	1.14284	A
TraesCS7A01G193700	1.42762	1.34687	A
TraesCS7A01G195300	1.67148	0.96520	A
TraesCS7A01G197300	1.97590	0.88561	A
TraesCS7A01G229300	0.41074	0.81238	A
TraesCS7A01G263200	2.19741	1.05939	A
TraesCS7A01G264700	0.64974	0.96042	A
TraesCS7A01G281500	2.79527	0.83416	A
TraesCS7A01G282500	1.13055	0.80452	A
TraesCS7A01G283300	0.94817	0.85419	A
TraesCS7A01G314400	1.64031	1.23866	A
TraesCS7A01G321400	0.81008	1.36397	A
TraesCS7A01G335400	0.91540	0.93148	A
TraesCS7A01G343300	1.94798	1.35705	A
TraesCS7A01G349700	0.23677	0.85589	A
TraesCS7A01G365500	1.37237	1.21134	A
TraesCS7A01G366900	2.36473	1.99017	A
TraesCS7A01G396700	2.82089	0.89879	A
TraesCS7A01G403000	2.84042	0.91743	A
TraesCS7A01G406100	3.31419	1.50228	A
TraesCS7A01G439900	3.39458	1.13596	A
TraesCS7A01G441300	1.70039	0.79560	A
TraesCS7A01G442200	1.19242	0.90657	A
TraesCS7A01G454600	5.91533	1.06521	A
TraesCS7A01G487400	1.34341	0.90363	A
TraesCS7A01G503600	0.51053	0.98326	A
TraesCS7A01G514100	1.07196	1.16616	A
TraesCS7A01G543200	0.45152	0.98497	A
TraesCS7A01G569900	3.24335	1.79790	A
TraesCS7B01G026100	4.56872	1.10505	B
TraesCS7B01G045700	1.41449	1.19621	B
TraesCS7B01G088000	0.67442	1.22725	B
TraesCS7B01G138100	0.62257	1.07690	B
TraesCS7B01G161300	1.57978	1.09165	B
TraesCS7B01G178200	0.71958	1.16928	B
TraesCS7B01G184900	1.29612	1.32137	B
TraesCS7B01G193400	0.98502	1.05854	B
TraesCS7B01G213400	2.80018	0.97101	B
TraesCS7B01G213500	2.32812	2.15617	B
TraesCS7B01G218300	2.05091	0.91304	B
TraesCS7B01G218400	3.18181	1.13296	B
TraesCS7B01G223400	3.16272	0.93667	B
TraesCS7B01G259400	2.38991	1.38997	B
TraesCS7B01G262300	3.50662	1.38479	B
TraesCS7B01G331700	3.32966	1.67579	B
TraesCS7B01G355200	4.85625	1.24338	B
TraesCS7B01G366200	1.40886	0.86910	B
TraesCS7B01G369800	0.54029	0.78988	B
TraesCS7B01G370700	0.87557	1.55777	B
TraesCS7B01G380400	1.22114	1.10169	B
TraesCS7B01G380600	1.23151	0.82503	B
TraesCS7B01G387800	1.70793	0.84902	B
TraesCS7B01G400200	2.46004	0.82913	B
TraesCS7B01G414800	2.55752	1.40314	B
TraesCS7B01G421100	3.91151	0.89657	B
TraesCS7B01G428000	1.57839	1.06334	B
TraesCS7B01G437400	1.49536	1.08592	B
TraesCS7B01G441600	3.32327	1.46766	B
TraesCS7B01G442200	1.84120	1.20617	B
TraesCS7B01G445900	1.46975	1.43378	B
TraesCS7B01G459600	3.18294	2.14702	B
TraesCS7B01G462300	1.32766	1.68047	B
TraesCS7B01G474800	2.12268	1.63188	B
TraesCS7B01G481500	1.42458	1.05262	B
TraesCS7B01G498100	1.89935	2.15630	B
TraesCS7D01G005700	1.14430	0.89436	D
TraesCS7D01G035900	2.89781	1.19530	D
TraesCS7D01G075100	0.74020	0.81796	D
TraesCS7D01G145000	3.14470	1.03307	D
TraesCS7D01G167500	0.54274	0.96547	D
TraesCS7D01G256000	6.53765	1.58517	D
TraesCS7D01G292900	2.00037	1.27344	D
TraesCS7D01G345600	1.56127	1.31047	D
TraesCS7D01G355700	1.78623	0.96553	D
TraesCS7D01G439500	0.39026	0.80918	D
TraesCS7D01G469200	2.44814	1.73392	D
TraesCS7D01G476500	1.02628	0.91044	D
TraesCS7D01G495500	5.08919	1.13433	D
TraesCS7D01G518800	0.92253	1.49967	D
TraesCS7D01G526600	0.90429	0.79373	D
