# Supplementary material for: Genomic variants affecting homoeologous gene expression dosage contribute to agronomic trait variation in allopolyploid wheat
Source: Nat Commun. 2022 Feb 11;13:826. doi: 10.1038/s41467-022-28453-y (PMC8837796; doi:10.1038/s41467-022-28453-y)
Supplement: Supplementary file 21 — Source Data [file 41467_2022_28453_MOESM21_ESM.zip › Source_data/Figure_4c.txt]

#Ignore genes with more than one transcripts.
#sharing of SNP between a pair of homeologous gene
Num_SNP_shared	PCC	sCC	SNP_gene1	SNP_gene2	ID1	ID2
0	0.0676	0.0336	677	31	TraesCS5A01G531900	TraesCS4B01G363600
0	0.0027	-0.0161	677	4	TraesCS5A01G531900	TraesCS4D01G357000
0	0.0028	0.0320	31	4	TraesCS4B01G363600	TraesCS4D01G357000
0	0.1295	0.2565	226	633	TraesCS3A01G271200	TraesCS1B01G162900
0	0.4236	0.4701	226	1399	TraesCS3A01G271200	TraesCS4D01G158300
0	0.2387	0.2274	633	1399	TraesCS1B01G162900	TraesCS4D01G158300
0	0.0622	0.0741	711	3118	TraesCS1A01G020300	TraesCS1B01G024300
166	-0.7061	-0.6768	711	246	TraesCS1A01G020300	TraesCS1D01G019800
0	0.1015	0.1229	3118	246	TraesCS1B01G024300	TraesCS1D01G019800
4	0.6914	0.7150	35	8	TraesCS2A01G313400	TraesCS2B01G332200
0	0.5782	0.5994	35	10	TraesCS2A01G313400	TraesCS2D01G311900
0	0.7467	0.7650	8	10	TraesCS2B01G332200	TraesCS2D01G311900
0	0.6585	0.7450	2	5	TraesCS2A01G266900	TraesCS2B01G275500
0	0.8009	0.8274	2	1	TraesCS2A01G266900	TraesCS2D01G257100
0	0.7549	0.7701	5	1	TraesCS2B01G275500	TraesCS2D01G257100
0	0.2471	0.2284	13	66	TraesCS4A01G222300	TraesCS4B01G094300
0	0.1107	0.0273	13	156	TraesCS4A01G222300	TraesCS4D01G091100
0	0.1373	0.0723	66	156	TraesCS4B01G094300	TraesCS4D01G091100
0	0.2550	0.2138	450	87	TraesCS2A01G460600	TraesCS2B01G482300
3	0.3944	0.3686	450	682	TraesCS2A01G460600	TraesCS2D01G460800
0	0.3284	0.2898	87	682	TraesCS2B01G482300	TraesCS2D01G460800
0	0.3441	0.3393	18	798	TraesCS2A01G314700	TraesCS2B01G332700
0	0.5684	0.5679	18	24	TraesCS2A01G314700	TraesCS2D01G312900
0	0.4320	0.4489	798	24	TraesCS2B01G332700	TraesCS2D01G312900
0	-0.0645	0.1917	4287	583	TraesCS5A01G292400	TraesCS5B01G291800
0	0.1274	0.4041	4287	272	TraesCS5A01G292400	TraesCS5D01G299700
0	0.1948	0.3143	583	272	TraesCS5B01G291800	TraesCS5D01G299700
0	-0.0707	-0.0441	405	2379	TraesCS3A01G287100	TraesCS3B01G321200
0	0.1862	0.1610	405	4	TraesCS3A01G287100	TraesCS3D01G286700
0	0.1019	0.1100	2379	4	TraesCS3B01G321200	TraesCS3D01G286700
0	0.1023	0.1024	18	3	TraesCS6A01G259300	TraesCS6B01G286600
0	0.1523	0.2269	18	8	TraesCS6A01G259300	TraesCS6D01G240400
0	-0.0905	-0.0956	3	8	TraesCS6B01G286600	TraesCS6D01G240400
0	0.4001	0.4217	121	143	TraesCS7A01G422900	TraesCS7B01G323300
0	0.4594	0.3871	121	3	TraesCS7A01G422900	TraesCS7D01G415300
0	0.4172	0.4413	143	3	TraesCS7B01G323300	TraesCS7D01G415300
2	0.7683	0.7708	15	12	TraesCS5A01G492100	TraesCS4B01G319800
0	0.6007	0.6265	15	12	TraesCS5A01G492100	TraesCS4D01G316400
0	0.6139	0.6504	12	12	TraesCS4B01G319800	TraesCS4D01G316400
0	0.2731	0.3153	3658	3	TraesCS3A01G175400	TraesCS3B01G205100
0	0.3401	0.4069	3658	6	TraesCS3A01G175400	TraesCS3D01G180800
0	0.7677	0.7668	3	6	TraesCS3B01G205100	TraesCS3D01G180800
2	0.6735	0.6601	26	21	TraesCS3A01G082100	TraesCS3B01G097200
0	0.4565	0.4817	26	6216	TraesCS3A01G082100	TraesCS3D01G082300
0	0.5581	0.5614	21	6216	TraesCS3B01G097200	TraesCS3D01G082300
2	0.8949	0.8840	3	6	TraesCS7A01G291600	TraesCS7B01G184100
0	0.8765	0.8772	3	11	TraesCS7A01G291600	TraesCS7D01G284400
0	0.8970	0.8992	6	11	TraesCS7B01G184100	TraesCS7D01G284400
20	-0.2972	-0.3500	437	413	TraesCS2A01G063600	TraesCS2B01G076300
0	0.0298	-0.0020	437	4	TraesCS2A01G063600	TraesCS2D01G061800
0	0.0859	0.1222	413	4	TraesCS2B01G076300	TraesCS2D01G061800
0	0.2542	0.2608	3495	263	TraesCS7A01G149400	TraesCS7B01G053100
0	0.0048	0.0122	3495	115	TraesCS7A01G149400	TraesCS7D01G151100
0	0.0827	0.1214	263	115	TraesCS7B01G053100	TraesCS7D01G151100
0	0.2215	0.2242	31	282	TraesCS6A01G385200	TraesCS6B01G424200
0	0.2955	0.2728	31	30	TraesCS6A01G385200	TraesCS6D01G370000
0	0.3921	0.3917	282	30	TraesCS6B01G424200	TraesCS6D01G370000
2	0.7818	0.6821	33	167	TraesCS6A01G270200	TraesCS6B01G297500
4	0.6939	0.5775	33	77	TraesCS6A01G270200	TraesCS6D01G244800
19	0.7465	0.5741	167	77	TraesCS6B01G297500	TraesCS6D01G244800
2	0.2816	0.2064	1367	212	TraesCS3A01G011000	TraesCS3B01G014000
32	0.4320	0.1974	1367	380	TraesCS3A01G011000	TraesCS3D01G000700
0	0.2122	0.0798	212	380	TraesCS3B01G014000	TraesCS3D01G000700
0	0.5047	0.5045	395	673	TraesCS2A01G301400	TraesCS2B01G317500
0	0.8101	0.8014	395	24	TraesCS2A01G301400	TraesCS2D01G300000
0	0.5947	0.5619	673	24	TraesCS2B01G317500	TraesCS2D01G300000
222	-0.3623	-0.4036	234	451	TraesCS5A01G540700	TraesCS4B01G373500
0	0.2133	0.2489	234	58	TraesCS5A01G540700	TraesCS4D01G363800
0	0.0010	0.0060	451	58	TraesCS4B01G373500	TraesCS4D01G363800
0	0.3928	0.3068	4	1217	TraesCS5A01G172900	TraesCS5B01G170300
0	0.5162	0.4940	4	11	TraesCS5A01G172900	TraesCS5D01G177400
0	0.2546	0.2205	1217	11	TraesCS5B01G170300	TraesCS5D01G177400
0	0.2158	0.1776	18	397	TraesCS3A01G318200	TraesCS3B01G347700
0	0.1488	0.0905	18	75	TraesCS3A01G318200	TraesCS3D01G313000
0	-0.0660	-0.1072	397	75	TraesCS3B01G347700	TraesCS3D01G313000
0	0.2016	0.2261	21	2803	TraesCS2A01G523000	TraesCS2B01G552700
0	0.4838	0.4801	21	1522	TraesCS2A01G523000	TraesCS2D01G524900
0	0.1698	0.1645	2803	1522	TraesCS2B01G552700	TraesCS2D01G524900
4	0.7785	0.7033	21	263	TraesCS2A01G100700	TraesCS2B01G117900
7	0.7589	0.6589	21	46	TraesCS2A01G100700	TraesCS2D01G100200
33	0.8213	0.7967	263	46	TraesCS2B01G117900	TraesCS2D01G100200
0	0.4869	0.4850	928	142	TraesCS7A01G385000	TraesCS7B01G288000
0	0.4657	0.5043	928	18	TraesCS7A01G385000	TraesCS7D01G381600
4	0.6968	0.6946	142	18	TraesCS7B01G288000	TraesCS7D01G381600
172	-0.3433	-0.3204	1084	1457	TraesCS5A01G428700	TraesCS5B01G430700
0	0.2732	0.2337	1084	6	TraesCS5A01G428700	TraesCS5D01G436800
0	0.0760	0.0819	1457	6	TraesCS5B01G430700	TraesCS5D01G436800
0	-0.0505	-0.0931	10	6	TraesCS6A01G179700	TraesCS6B01G205600
0	0.1256	0.1534	10	16	TraesCS6A01G179700	TraesCS6D01G165300
0	0.2110	0.1477	6	16	TraesCS6B01G205600	TraesCS6D01G165300
0	0.2472	0.2308	24	222	TraesCS6A01G096400	TraesCS6B01G124800
24	1.0000	1.0000	24	24	TraesCS6A01G096400	TraesCS6D01G087500
0	0.2472	0.2308	222	24	TraesCS6B01G124800	TraesCS6D01G087500
3	1.0000	1.0000	3	3	TraesCS6A01G269300	TraesCS6B01G296600
3	1.0000	1.0000	3	3	TraesCS6A01G269300	TraesCS6D01G245600
3	1.0000	1.0000	3	3	TraesCS6B01G296600	TraesCS6D01G245600
0	0.0342	0.0604	852	2002	TraesCS5A01G250800	TraesCS5B01G248800
0	0.0222	0.0703	852	14	TraesCS5A01G250800	TraesCS5D01G258500
0	0.0226	0.0430	2002	14	TraesCS5B01G248800	TraesCS5D01G258500
0	0.2312	0.4033	108	2019	TraesCS6A01G215300	TraesCS6B01G244900
0	0.5615	0.6340	108	2	TraesCS6A01G215300	TraesCS6D01G197600
0	0.2850	0.3847	2019	2	TraesCS6B01G244900	TraesCS6D01G197600
0	0.4171	0.4825	104	219	TraesCS1A01G338900	TraesCS1B01G351300
0	0.3601	0.3315	104	10	TraesCS1A01G338900	TraesCS1D01G341000
0	0.3874	0.4328	219	10	TraesCS1B01G351300	TraesCS1D01G341000
0	-0.0019	-0.0335	11231	16	TraesCS1A01G238400	TraesCS4B01G161400
1559	-0.5101	-0.3543	11231	1630	TraesCS1A01G238400	TraesCS7D01G366100
0	-0.0545	-0.0162	16	1630	TraesCS4B01G161400	TraesCS7D01G366100
16	0.3687	0.3500	9277	672	TraesCS7A01G366900	TraesCS7B01G261100
5	0.3871	0.4161	9277	240	TraesCS7A01G366900	TraesCS7D01G355900
16	0.5759	0.6272	672	240	TraesCS7B01G261100	TraesCS7D01G355900
0	0.1360	0.0931	4	89	TraesCS7A01G282300	TraesCS1B01G142900
0	0.1861	0.1856	4	29	TraesCS7A01G282300	TraesCS3D01G204700
0	0.2739	0.2648	89	29	TraesCS1B01G142900	TraesCS3D01G204700
1	0.1254	0.4608	6533	2761	TraesCS1A01G286900	TraesCS1B01G296300
0	0.1229	0.4992	6533	16	TraesCS1A01G286900	TraesCS1D01G285800
1	0.7841	0.7874	2761	16	TraesCS1B01G296300	TraesCS1D01G285800
3	0.5847	0.5709	43	123	TraesCS5A01G449200	TraesCS5B01G456700
0	0.2482	0.3605	43	338	TraesCS5A01G449200	TraesCS5D01G455700
0	0.1649	0.3551	123	338	TraesCS5B01G456700	TraesCS5D01G455700
0	0.3296	0.3403	103	3167	TraesCS6A01G241700	TraesCS6B01G282700
0	0.6283	0.6505	103	11	TraesCS6A01G241700	TraesCS6D01G223700
0	0.3527	0.3484	3167	11	TraesCS6B01G282700	TraesCS6D01G223700
0	0.1209	0.2021	6	493	TraesCS5A01G362100	TraesCS5B01G364900
0	0.0367	0.1040	6	7	TraesCS5A01G362100	TraesCS5D01G371100
0	0.2445	0.2498	493	7	TraesCS5B01G364900	TraesCS5D01G371100
0	0.4348	0.4201	16	8	TraesCS6A01G299900	TraesCS6B01G329500
0	0.3605	0.3349	16	7	TraesCS6A01G299900	TraesCS6D01G279700
0	0.3912	0.3640	8	7	TraesCS6B01G329500	TraesCS6D01G279700
0	0.1543	0.1678	37	877	TraesCS2A01G524800	TraesCS2B01G554800
5	0.1027	0.1495	37	1243	TraesCS2A01G524800	TraesCS2D01G527700
0	0.0393	0.0713	877	1243	TraesCS2B01G554800	TraesCS2D01G527700
1	0.3495	0.3785	432	100	TraesCS3A01G011600	TraesCS3B01G014600
16	0.0799	-0.0231	432	407	TraesCS3A01G011600	TraesCS3D01G000100
0	0.1745	0.1260	100	407	TraesCS3B01G014600	TraesCS3D01G000100
0	0.5503	0.6066	8	11	TraesCS2A01G246400	TraesCS2B01G270700
1	0.6322	0.7073	8	22	TraesCS2A01G246400	TraesCS2D01G248800
2	0.6078	0.6192	11	22	TraesCS2B01G270700	TraesCS2D01G248800
0	0.3823	0.3446	3	4	TraesCS4A01G216600	TraesCS4B01G094800
0	0.3753	0.3349	3	45	TraesCS4A01G216600	TraesCS4D01G091600
0	0.3512	0.2922	4	45	TraesCS4B01G094800	TraesCS4D01G091600
1	0.4891	0.4374	4731	4	TraesCS7A01G272700	TraesCS7B01G170700
0	0.4843	0.4500	4731	0	TraesCS7A01G272700	TraesCS7D01G272800
0	0.5744	0.5484	4	0	TraesCS7B01G170700	TraesCS7D01G272800
0	0.3601	0.3884	1308	13	TraesCS5A01G378000	TraesCS5B01G381600
0	0.4731	0.4892	1308	6	TraesCS5A01G378000	TraesCS5D01G388000
0	0.7661	0.7775	13	6	TraesCS5B01G381600	TraesCS5D01G388000
0	0.6952	0.7550	115	93	TraesCS1A01G179400	TraesCS1B01G201100
0	0.4103	0.3979	115	73	TraesCS1A01G179400	TraesCS1D01G177700
0	0.5375	0.5875	93	73	TraesCS1B01G201100	TraesCS1D01G177700
0	0.3830	0.3701	103	259	TraesCS7A01G416400	TraesCS7B01G316600
0	0.3776	0.3197	103	231	TraesCS7A01G416400	TraesCS7D01G409700
0	0.4398	0.4006	259	231	TraesCS7B01G316600	TraesCS7D01G409700
0	0.4689	0.3569	1	34	TraesCS1A01G151600	TraesCS1B01G169200
0	0.4559	0.4031	1	5	TraesCS1A01G151600	TraesCS1D01G148600
1	0.8025	0.7850	34	5	TraesCS1B01G169200	TraesCS1D01G148600
0	0.2800	0.3666	39	101	TraesCS6A01G343600	TraesCS6B01G375600
0	0.3001	0.2853	39	80	TraesCS6A01G343600	TraesCS6D01G324500
0	0.4373	0.4287	101	80	TraesCS6B01G375600	TraesCS6D01G324500
1	0.6233	0.5930	8	35	TraesCS5A01G503800	TraesCS4B01G332700
0	0.6956	0.7231	8	41	TraesCS5A01G503800	TraesCS4D01G329400
0	0.6752	0.7114	35	41	TraesCS4B01G332700	TraesCS4D01G329400
0	0.5035	0.5018	17	20	TraesCS7A01G182900	TraesCS7B01G088000
0	0.5763	0.5269	17	10	TraesCS7A01G182900	TraesCS7D01G184400
1	0.5761	0.5424	20	10	TraesCS7B01G088000	TraesCS7D01G184400
59	0.8387	0.8427	537	182	TraesCS5A01G535100	TraesCS4B01G367400
70	0.8063	0.8303	537	476	TraesCS5A01G535100	TraesCS4D01G360100
95	0.8900	0.8349	182	476	TraesCS4B01G367400	TraesCS4D01G360100
0	0.0501	0.0503	446	47	TraesCS3A01G490600	TraesCS3B01G551500
0	0.0801	0.0526	446	4	TraesCS3A01G490600	TraesCS3D01G496500
0	0.1594	0.1631	47	4	TraesCS3B01G551500	TraesCS3D01G496500
8	-0.1778	-0.1806	172	10072	TraesCS3A01G186600	TraesCS3B01G216100
172	1.0000	1.0000	172	172	TraesCS3A01G186600	TraesCS3D01G190500
8	-0.1778	-0.1806	10072	172	TraesCS3B01G216100	TraesCS3D01G190500
0	0.4983	0.5982	52	10	TraesCS4A01G081600	TraesCS4B01G222200
0	0.4805	0.6253	52	52	TraesCS4A01G081600	TraesCS4D01G222700
2	0.7441	0.7621	10	52	TraesCS4B01G222200	TraesCS4D01G222700
0	0.1705	0.1580	19	52	TraesCS6A01G145400	TraesCS6B01G173700
0	0.4132	0.4165	19	77	TraesCS6A01G145400	TraesCS6D01G134600
0	0.3942	0.3668	52	77	TraesCS6B01G173700	TraesCS6D01G134600
1	0.2525	0.2199	641	23	TraesCS6A01G161400	TraesCS6B01G190000
0	0.1207	0.1197	641	4	TraesCS6A01G161400	TraesCS6D01G151500
0	0.3829	0.3693	23	4	TraesCS6B01G190000	TraesCS6D01G151500
0	0.2458	0.2724	2446	475	TraesCS2A01G153400	TraesCS2B01G178500
0	0.2345	0.2820	2446	45	TraesCS2A01G153400	TraesCS2D01G158700
0	-0.1697	0.2102	475	45	TraesCS2B01G178500	TraesCS2D01G158700
0	0.6330	0.6713	5	18	TraesCS6A01G277300	TraesCS6B01G305300
0	0.6602	0.7102	5	31	TraesCS6A01G277300	TraesCS6D01G257900
0	0.8144	0.7999	18	31	TraesCS6B01G305300	TraesCS6D01G257900
0	0.7467	0.7366	4	14	TraesCS4A01G255400	TraesCS4B01G059700
0	0.5936	0.6871	4	485	TraesCS4A01G255400	TraesCS4D01G059300
0	0.5972	0.7080	14	485	TraesCS4B01G059700	TraesCS4D01G059300
0	0.5857	0.6250	111	17	TraesCS3A01G149300	TraesCS3B01G176600
0	0.5804	0.6403	111	25	TraesCS3A01G149300	TraesCS3D01G157400
0	0.5322	0.4988	17	25	TraesCS3B01G176600	TraesCS3D01G157400
0	0.1362	0.1099	28	3532	TraesCS2A01G306300	TraesCS2B01G323000
0	0.3931	0.4386	28	193	TraesCS2A01G306300	TraesCS2D01G304700
11	0.3864	0.3579	3532	193	TraesCS2B01G323000	TraesCS2D01G304700
0	0.5698	0.5272	52	75	TraesCS4A01G021600	TraesCS4B01G281900
0	0.6081	0.6229	52	13	TraesCS4A01G021600	TraesCS4D01G280500
0	0.5497	0.5377	75	13	TraesCS4B01G281900	TraesCS4D01G280500
0	0.1092	0.0934	4373	1974	TraesCS5A01G064500	TraesCS5B01G068200
0	0.2169	0.2339	4373	159	TraesCS5A01G064500	TraesCS5D01G075300
0	0.3705	0.3061	1974	159	TraesCS5B01G068200	TraesCS5D01G075300
0	-0.0825	-0.0844	3184	19	TraesCS3A01G533700	TraesCS3B01G610500
181	-0.4270	-0.3091	3184	2871	TraesCS3A01G533700	TraesCS3D01G539000
0	0.3206	0.4300	19	2871	TraesCS3B01G610500	TraesCS3D01G539000
0	0.2354	0.2205	2	282	TraesCS2A01G457700	TraesCS2B01G480100
0	0.3209	0.3556	2	65	TraesCS2A01G457700	TraesCS2D01G458400
0	0.2899	0.2948	282	65	TraesCS2B01G480100	TraesCS2D01G458400
2	0.6861	0.6558	33	79	TraesCS4A01G218500	TraesCS4B01G097300
3	0.6460	0.5841	33	57	TraesCS4A01G218500	TraesCS4D01G093700
10	0.7571	0.7493	79	57	TraesCS4B01G097300	TraesCS4D01G093700
0	0.1322	0.1265	702	490	TraesCS6A01G368800	TraesCS6B01G404800
0	0.2272	0.3044	702	22	TraesCS6A01G368800	TraesCS6D01G352300
0	0.2581	0.2777	490	22	TraesCS6B01G404800	TraesCS6D01G352300
0	0.2764	0.2836	38	319	TraesCS2A01G290400	TraesCS2B01G306900
0	0.2395	0.2058	38	77	TraesCS2A01G290400	TraesCS2D01G288300
0	0.2542	0.2009	319	77	TraesCS2B01G306900	TraesCS2D01G288300
0	-0.0005	-0.1021	1922	2446	TraesCS7A01G443800	TraesCS7B01G342500
0	-0.1329	-0.0556	1922	29	TraesCS7A01G443800	TraesCS7D01G432900
0	-0.1100	-0.0911	2446	29	TraesCS7B01G342500	TraesCS7D01G432900
0	0.2230	0.2558	34	95	TraesCS1A01G194500	TraesCS1B01G209400
0	0.2788	0.2559	34	18	TraesCS1A01G194500	TraesCS1D01G198200
0	0.2997	0.2963	95	18	TraesCS1B01G209400	TraesCS1D01G198200
1	0.2850	0.2231	71	192	TraesCS2A01G184300	TraesCS2B01G223100
0	0.3499	0.2106	71	10	TraesCS2A01G184300	TraesCS2D01G203400
0	0.5420	0.4944	192	10	TraesCS2B01G223100	TraesCS2D01G203400
0	-0.0778	0.0223	5093	68	TraesCS4A01G010400	TraesCS4B01G294000
0	0.0249	0.1083	5093	1	TraesCS4A01G010400	TraesCS4D01G292800
0	0.7793	0.7925	68	1	TraesCS4B01G294000	TraesCS4D01G292800
0	0.4378	0.3897	13	48	TraesCS4A01G325800	TraesCS5B01G538700
0	0.4215	0.3523	13	21	TraesCS4A01G325800	TraesCS5D01G557000
0	0.5109	0.5106	48	21	TraesCS5B01G538700	TraesCS5D01G557000
0	0.3445	0.3718	15	1	TraesCS2A01G331500	TraesCS2B01G350700
0	0.3313	0.3985	15	38	TraesCS2A01G331500	TraesCS2D01G331400
0	0.1646	0.2670	1	38	TraesCS2B01G350700	TraesCS2D01G331400
0	0.1712	0.1573	17	16	TraesCS4A01G312100	TraesCS4B01G000800
0	0.5426	0.5272	17	40	TraesCS4A01G312100	TraesCS4D01G002100
0	0.3750	0.3790	16	40	TraesCS4B01G000800	TraesCS4D01G002100
0	0.3137	0.3430	191	69	TraesCS4A01G317700	TraesCS5B01G561600
0	0.2607	0.2830	191	26	TraesCS4A01G317700	TraesCS5D01G568200
0	0.3906	0.4528	69	26	TraesCS5B01G561600	TraesCS5D01G568200
0	0.2127	0.1949	27	320	TraesCS1A01G151700	TraesCS1B01G169300
0	0.3951	0.3811	27	25	TraesCS1A01G151700	TraesCS1D01G148700
0	0.0522	0.0728	320	25	TraesCS1B01G169300	TraesCS1D01G148700
0	0.7320	0.7353	27	170	TraesCS1A01G157900	TraesCS1B01G174100
0	0.7560	0.7678	27	12	TraesCS1A01G157900	TraesCS1D01G155400
0	0.7826	0.7626	170	12	TraesCS1B01G174100	TraesCS1D01G155400
24	0.7650	0.7474	159	310	TraesCS2A01G436300	TraesCS2B01G456900
36	0.7115	0.5593	159	269	TraesCS2A01G436300	TraesCS2D01G433600
67	0.6298	0.5126	310	269	TraesCS2B01G456900	TraesCS2D01G433600
0	0.1837	0.1680	54	1188	TraesCS2A01G542900	TraesCS2B01G572700
0	0.4280	0.4093	54	253	TraesCS2A01G542900	TraesCS2D01G544100
213	0.0143	-0.0253	1188	253	TraesCS2B01G572700	TraesCS2D01G544100
0	0.2099	0.2195	62	18	TraesCS2A01G379600	TraesCS2B01G396500
0	0.3408	0.3589	62	31	TraesCS2A01G379600	TraesCS2D01G375800
0	0.3104	0.3435	18	31	TraesCS2B01G396500	TraesCS2D01G375800
0	0.4483	0.5526	574	6	TraesCS2A01G321500	TraesCS2B01G361000
0	0.6210	0.6941	574	232	TraesCS2A01G321500	TraesCS2D01G342000
1	0.5518	0.6154	6	232	TraesCS2B01G361000	TraesCS2D01G342000
0	0.5526	0.5693	1	458	TraesCS3A01G092900	TraesCS3B01G108100
0	0.1928	0.3284	1	5884	TraesCS3A01G092900	TraesCS3D01G093200
0	0.1121	0.1770	458	5884	TraesCS3B01G108100	TraesCS3D01G093200
0	0.1648	0.0938	71	58	TraesCS5A01G332800	TraesCS5B01G332800
0	0.4701	0.4294	71	38	TraesCS5A01G332800	TraesCS5D01G338500
0	0.2559	0.2572	58	38	TraesCS5B01G332800	TraesCS5D01G338500
0	0.3725	0.4313	42	438	TraesCS4A01G312200	TraesCS4B01G000900
0	0.5672	0.5291	42	19	TraesCS4A01G312200	TraesCS4D01G002000
0	0.5145	0.5552	438	19	TraesCS4B01G000900	TraesCS4D01G002000
0	0.4194	0.4002	6090	17	TraesCS2A01G263800	TraesCS2B01G278400
0	0.5148	0.5069	6090	16	TraesCS2A01G263800	TraesCS2D01G260200
1	0.7767	0.7724	17	16	TraesCS2B01G278400	TraesCS2D01G260200
21	0.8170	0.7925	68	148	TraesCS4A01G135000	TraesCS4B01G170100
28	0.8616	0.8196	68	72	TraesCS4A01G135000	TraesCS4D01G172200
33	0.9164	0.9223	148	72	TraesCS4B01G170100	TraesCS4D01G172200
8	0.5736	0.6217	219	190	TraesCS5A01G468800	TraesCS5B01G481300
1	0.5237	0.5491	219	79	TraesCS5A01G468800	TraesCS5D01G481700
0	0.5628	0.5770	190	79	TraesCS5B01G481300	TraesCS5D01G481700
0	0.5601	0.5689	54	189	TraesCS3A01G307900	TraesCS3B01G151000
0	0.5114	0.5383	54	99	TraesCS3A01G307900	TraesCS3D01G134700
0	0.4839	0.4658	189	99	TraesCS3B01G151000	TraesCS3D01G134700
0	0.2895	0.2863	90	2	TraesCS5A01G111600	TraesCS5B01G119600
0	0.4672	0.4838	90	14	TraesCS5A01G111600	TraesCS5D01G128500
0	0.2411	0.2325	2	14	TraesCS5B01G119600	TraesCS5D01G128500
1	0.2971	0.3722	603	706	TraesCS2A01G526500	TraesCS2B01G556800
289	-0.1190	0.1908	603	4056	TraesCS2A01G526500	TraesCS2D01G529200
1	-0.1623	0.0443	706	4056	TraesCS2B01G556800	TraesCS2D01G529200
0	0.5015	0.5785	301	0	TraesCS7A01G255000	TraesCS7B01G151300
0	0.4744	0.4923	301	8	TraesCS7A01G255000	TraesCS7D01G253600
0	0.6337	0.6286	0	8	TraesCS7B01G151300	TraesCS7D01G253600
0	0.4073	0.4017	118	47	TraesCS1A01G311300	TraesCS1B01G322800
0	0.2910	0.2754	118	168	TraesCS1A01G311300	TraesCS1D01G311300
0	0.3891	0.3866	47	168	TraesCS1B01G322800	TraesCS1D01G311300
270	0.8246	0.7199	575	816	TraesCS2A01G490500	TraesCS2B01G519000
4	0.5043	0.5526	575	134	TraesCS2A01G490500	TraesCS2D01G491000
0	0.3572	0.3853	816	134	TraesCS2B01G519000	TraesCS2D01G491000
0	0.2347	0.3867	4473	3	TraesCS2A01G271800	TraesCS2B01G290000
0	0.3243	0.4690	4473	10	TraesCS2A01G271800	TraesCS2D01G270400
0	0.4886	0.4684	3	10	TraesCS2B01G290000	TraesCS2D01G270400
0	0.2193	0.2120	1804	4	TraesCS1A01G248000	TraesCS1B01G258400
0	0.2126	0.1995	1804	150	TraesCS1A01G248000	TraesCS1D01G247400
0	0.1990	0.1702	4	150	TraesCS1B01G258400	TraesCS1D01G247400
0	0.4205	0.4278	1031	44	TraesCS1A01G362100	TraesCS1B01G379300
0	0.3775	0.3751	1031	70	TraesCS1A01G362100	TraesCS1D01G367000
0	0.5167	0.5118	44	70	TraesCS1B01G379300	TraesCS1D01G367000
24	0.8174	0.7880	59	101	TraesCS7A01G460000	TraesCS7B01G360800
13	0.8402	0.8018	59	125	TraesCS7A01G460000	TraesCS7D01G448000
28	0.8322	0.8037	101	125	TraesCS7B01G360800	TraesCS7D01G448000
0	0.1512	0.1640	20	270	TraesCS3A01G135600	TraesCS3B01G169400
0	0.1936	0.1901	20	40	TraesCS3A01G135600	TraesCS3D01G151600
0	0.1531	0.1117	270	40	TraesCS3B01G169400	TraesCS3D01G151600
0	0.4785	0.4342	694	976	TraesCS6A01G255600	TraesCS6B01G270000
462	0.7998	0.7616	694	817	TraesCS6A01G255600	TraesCS6D01G236800
1	0.6063	0.5569	976	817	TraesCS6B01G270000	TraesCS6D01G236800
0	0.0362	-0.0137	99	233	TraesCS3A01G282700	TraesCS3B01G316400
0	0.2003	0.1848	99	16	TraesCS3A01G282700	TraesCS3D01G282700
0	0.3440	0.3428	233	16	TraesCS3B01G316400	TraesCS3D01G282700
0	0.4926	0.3367	398	54	TraesCS4A01G202000	TraesCS4B01G106200
0	0.3858	0.2423	398	50	TraesCS4A01G202000	TraesCS4D01G102900
2	0.6380	0.5420	54	50	TraesCS4B01G106200	TraesCS4D01G102900
15	0.6720	0.5892	140	103	TraesCS3A01G414300	TraesCS3B01G449100
2	0.6747	0.6723	140	17	TraesCS3A01G414300	TraesCS3D01G408800
7	0.5981	0.5952	103	17	TraesCS3B01G449100	TraesCS3D01G408800
0	0.0787	0.0629	1855	5	TraesCS1A01G406400	TraesCS1B01G436600
0	0.0842	0.1060	1855	1	TraesCS1A01G406400	TraesCS1D01G414800
0	0.1656	0.1154	5	1	TraesCS1B01G436600	TraesCS1D01G414800
0	0.4365	0.5040	8	1016	TraesCS5A01G488000	TraesCS5B01G501800
4	0.8275	0.7782	8	20	TraesCS5A01G488000	TraesCS5D01G502900
0	0.4729	0.5252	1016	20	TraesCS5B01G501800	TraesCS5D01G502900
6	0.6439	0.6076	16	1067	TraesCS3A01G266400	TraesCS3B01G299900
3	0.6849	0.6533	16	51	TraesCS3A01G266400	TraesCS3D01G266600
15	0.7239	0.7248	1067	51	TraesCS3B01G299900	TraesCS3D01G266600
0	0.7170	0.7252	10	3	TraesCS5A01G180600	TraesCS5B01G178400
0	0.7073	0.7067	10	5	TraesCS5A01G180600	TraesCS5D01G185100
1	0.7255	0.6880	3	5	TraesCS5B01G178400	TraesCS5D01G185100
3	0.5969	0.5160	101	8	TraesCS7A01G177000	TraesCS7B01G082000
4	0.5710	0.4716	101	32	TraesCS7A01G177000	TraesCS7D01G178300
4	0.6652	0.5913	8	32	TraesCS7B01G082000	TraesCS7D01G178300
0	0.2467	0.2594	140	5	TraesCS2A01G267300	TraesCS2B01G275400
0	0.2886	0.2410	140	2	TraesCS2A01G267300	TraesCS2D01G256800
0	0.0814	0.0685	5	2	TraesCS2B01G275400	TraesCS2D01G256800
0	0.4622	0.4581	59	2207	TraesCS6A01G246000	TraesCS6B01G278500
0	0.4173	0.4033	59	21	TraesCS6A01G246000	TraesCS6D01G228300
0	0.4023	0.4176	2207	21	TraesCS6B01G278500	TraesCS6D01G228300
0	0.3320	0.3865	8	33	TraesCS2A01G337000	TraesCS2B01G344900
0	0.5414	0.5199	8	47	TraesCS2A01G337000	TraesCS2D01G325900
0	0.3327	0.3802	33	47	TraesCS2B01G344900	TraesCS2D01G325900
0	0.6342	0.6044	29	3	TraesCS2A01G374700	TraesCS2B01G391700
0	0.6166	0.6014	29	54	TraesCS2A01G374700	TraesCS2D01G371100
0	0.6136	0.5796	3	54	TraesCS2B01G391700	TraesCS2D01G371100
0	0.0065	0.0359	324	4490	TraesCS1A01G252500	TraesCS1B01G265500
0	-0.0071	0.0533	324	3	TraesCS1A01G252500	TraesCS1D01G252200
0	0.1279	0.1111	4490	3	TraesCS1B01G265500	TraesCS1D01G252200
0	0.1451	0.0871	2292	23	TraesCS2A01G328700	TraesCS2B01G353600
0	0.1375	0.1723	2292	0	TraesCS2A01G328700	TraesCS2D01G334000
0	0.2395	0.2449	23	0	TraesCS2B01G353600	TraesCS2D01G334000
0	0.1108	0.1115	1259	420	TraesCS7A01G421100	TraesCS7B01G321500
0	0.1673	0.2199	1259	277	TraesCS7A01G421100	TraesCS7D01G413500
0	0.3137	0.2923	420	277	TraesCS7B01G321500	TraesCS7D01G413500
225	0.0864	0.1884	299	346	TraesCS4A01G270400	TraesCS4B01G043700
0	0.6170	0.6140	299	6	TraesCS4A01G270400	TraesCS4D01G041200
0	0.5392	0.5802	346	6	TraesCS4B01G043700	TraesCS4D01G041200
0	0.0848	0.1587	680	2426	TraesCS2A01G551600	TraesCS2B01G582800
0	0.1614	0.2957	680	82	TraesCS2A01G551600	TraesCS2D01G552700
0	0.2410	0.4368	2426	82	TraesCS2B01G582800	TraesCS2D01G552700
0	0.0192	0.1753	80	1148	TraesCS2A01G498700	TraesCS2B01G526800
0	-0.2104	0.1353	80	2298	TraesCS2A01G498700	TraesCS2D01G499000
0	-0.0193	0.1233	1148	2298	TraesCS2B01G526800	TraesCS2D01G499000
1	0.5681	0.5378	210	55	TraesCS7A01G315500	TraesCS7B01G216500
3	0.6821	0.5808	210	18	TraesCS7A01G315500	TraesCS7D01G312500
0	0.4045	0.4044	55	18	TraesCS7B01G216500	TraesCS7D01G312500
1	0.5864	0.5433	80	24	TraesCS6A01G091400	TraesCS6B01G119600
32	0.6257	0.5308	80	696	TraesCS6A01G091400	TraesCS6D01G080300
2	0.4608	0.5630	24	696	TraesCS6B01G119600	TraesCS6D01G080300
0	0.3816	0.3959	12	853	TraesCS6A01G386400	TraesCS6B01G425400
0	0.3763	0.3657	12	1370	TraesCS6A01G386400	TraesCS6D01G371000
0	0.1904	0.2283	853	1370	TraesCS6B01G425400	TraesCS6D01G371000
2	0.7715	0.7358	12	179	TraesCS7A01G156900	TraesCS7B01G061100
2	0.6686	0.6301	12	184	TraesCS7A01G156900	TraesCS7D01G157300
57	0.8141	0.7786	179	184	TraesCS7B01G061100	TraesCS7D01G157300
0	0.5684	0.5481	0	4	TraesCS4A01G260000	TraesCS4B01G054600
0	0.5265	0.4944	0	9	TraesCS4A01G260000	TraesCS4D01G054700
0	0.4376	0.4371	4	9	TraesCS4B01G054600	TraesCS4D01G054700
0	0.3326	0.3049	380	26	TraesCS7A01G195700	TraesCS7B01G101400
0	0.3209	0.3017	380	39	TraesCS7A01G195700	TraesCS7D01G197200
1	0.3689	0.3502	26	39	TraesCS7B01G101400	TraesCS7D01G197200
0	0.6925	0.6887	0	283	TraesCS7A01G254800	TraesCS7B01G150900
0	0.5720	0.5268	0	32	TraesCS7A01G254800	TraesCS7D01G253300
0	0.5490	0.5333	283	32	TraesCS7B01G150900	TraesCS7D01G253300
1	0.4011	0.3736	27	92	TraesCS4A01G095100	TraesCS4B01G209400
2	0.5081	0.4727	27	19	TraesCS4A01G095100	TraesCS4D01G210200
0	0.4967	0.4738	92	19	TraesCS4B01G209400	TraesCS4D01G210200
0	0.3948	0.4077	178	865	TraesCS4A01G049500	TraesCS4B01G255400
0	0.1415	0.3798	178	9112	TraesCS4A01G049500	TraesCS4D01G255100
0	0.0272	0.2677	865	9112	TraesCS4B01G255400	TraesCS4D01G255100
0	-0.1137	0.1519	1473	585	TraesCS2A01G441600	TraesCS2B01G461800
9	0.0694	0.4255	1473	244	TraesCS2A01G441600	TraesCS2D01G439300
0	-0.1198	0.2446	585	244	TraesCS2B01G461800	TraesCS2D01G439300
0	0.0288	0.0873	757	923	TraesCS2A01G183600	TraesCS2B01G210200
2	0.4299	0.4380	757	32	TraesCS2A01G183600	TraesCS2D01G191500
0	0.2200	0.3232	923	32	TraesCS2B01G210200	TraesCS2D01G191500
0	0.8540	0.8086	9	5	TraesCS5A01G049400	TraesCS5B01G054600
0	0.8422	0.8122	9	21	TraesCS5A01G049400	TraesCS5D01G060200
1	0.9408	0.9409	5	21	TraesCS5B01G054600	TraesCS5D01G060200
0	0.2670	0.3524	1021	2	TraesCS2A01G262600	TraesCS2B01G279500
0	0.4586	0.5431	1021	5	TraesCS2A01G262600	TraesCS2D01G261400
0	0.3726	0.4205	2	5	TraesCS2B01G279500	TraesCS2D01G261400
0	0.1801	0.3117	41	19716	TraesCS2A01G410900	TraesCS2B01G429800
0	0.3853	0.5084	41	93	TraesCS2A01G410900	TraesCS2D01G408300
0	0.1151	0.2718	19716	93	TraesCS2B01G429800	TraesCS2D01G408300
0	0.0323	-0.0093	2532	244	TraesCS6A01G061000	TraesCS6B01G081400
0	0.3121	0.2926	2532	10	TraesCS6A01G061000	TraesCS6D01G063600
0	0.1008	0.0864	244	10	TraesCS6B01G081400	TraesCS6D01G063600
1	0.6964	0.6530	9	1620	TraesCS4A01G117900	TraesCS4B01G186500
0	0.7100	0.6897	9	105	TraesCS4A01G117900	TraesCS4D01G187800
0	0.5920	0.5222	1620	105	TraesCS4B01G186500	TraesCS4D01G187800
0	0.3484	0.4142	5	1	TraesCS2A01G374500	TraesCS2B01G391500
0	0.3594	0.3094	5	24	TraesCS2A01G374500	TraesCS2D01G370900
0	0.2392	0.2917	1	24	TraesCS2B01G391500	TraesCS2D01G370900
0	0.1881	0.4064	37	1647	TraesCS6A01G198100	TraesCS6B01G231100
0	0.2552	0.3505	37	6	TraesCS6A01G198100	TraesCS6D01G182200
0	0.2065	0.3883	1647	6	TraesCS6B01G231100	TraesCS6D01G182200
0	0.4170	0.5404	1287	440	TraesCS3A01G343300	TraesCS3B01G375500
0	0.5650	0.5920	1287	202	TraesCS3A01G343300	TraesCS3D01G337200
0	0.4832	0.6996	440	202	TraesCS3B01G375500	TraesCS3D01G337200
0	0.4617	0.3415	7	77	TraesCS5A01G343000	TraesCS5B01G342800
0	0.5442	0.5259	7	6	TraesCS5A01G343000	TraesCS5D01G348900
0	0.4620	0.3328	77	6	TraesCS5B01G342800	TraesCS5D01G348900
0	0.0427	0.0405	19	20	TraesCS5A01G171800	TraesCS5B01G169100
0	0.6782	0.7795	19	195	TraesCS5A01G171800	TraesCS5D01G176600
0	0.0697	0.0554	20	195	TraesCS5B01G169100	TraesCS5D01G176600
0	0.2632	0.2624	30	8	TraesCS3A01G116700	TraesCS3B01G135700
0	0.1133	0.1946	30	19	TraesCS3A01G116700	TraesCS3D01G118500
0	0.1628	0.1736	8	19	TraesCS3B01G135700	TraesCS3D01G118500
0	0.1551	0.1582	8	338	TraesCS1A01G423700	TraesCS1B01G455700
0	0.5234	0.5090	8	28	TraesCS1A01G423700	TraesCS1D01G432300
0	0.2352	0.2689	338	28	TraesCS1B01G455700	TraesCS1D01G432300
0	0.5805	0.6004	68	9	TraesCS4A01G062600	TraesCS4B01G239400
1	0.5394	0.5738	68	23	TraesCS4A01G062600	TraesCS4D01G239400
1	0.8434	0.8526	9	23	TraesCS4B01G239400	TraesCS4D01G239400
0	0.4826	0.5080	360	44	TraesCS1A01G182600	TraesCS1B01G198100
0	0.4530	0.5089	360	7	TraesCS1A01G182600	TraesCS1D01G185900
0	0.6679	0.7001	44	7	TraesCS1B01G198100	TraesCS1D01G185900
0	0.3134	0.2802	101	10	TraesCS4A01G053100	TraesCS4B01G251400
0	0.4425	0.4043	101	2	TraesCS4A01G053100	TraesCS4D01G251400
0	0.1908	0.1808	10	2	TraesCS4B01G251400	TraesCS4D01G251400
0	0.6599	0.6332	51	3	TraesCS6A01G323500	TraesCS6B01G354100
0	0.6269	0.5933	51	13	TraesCS6A01G323500	TraesCS6D01G303300
1	0.6648	0.6415	3	13	TraesCS6B01G354100	TraesCS6D01G303300
1	0.7479	0.7439	8	10	TraesCS4A01G049100	TraesCS4B01G255700
0	0.7098	0.7033	8	95	TraesCS4A01G049100	TraesCS4D01G255800
0	0.7819	0.8011	10	95	TraesCS4B01G255700	TraesCS4D01G255800
0	0.2880	0.2416	19	618	TraesCS1A01G246500	TraesCS1B01G257200
0	0.6111	0.5843	19	0	TraesCS1A01G246500	TraesCS1D01G245800
0	0.5935	0.5735	618	0	TraesCS1B01G257200	TraesCS1D01G245800
1	0.5383	0.5373	274	17	TraesCS3A01G105700	TraesCS3B01G124200
23	0.5528	0.5220	274	367	TraesCS3A01G105700	TraesCS3D01G107900
3	0.7378	0.6866	17	367	TraesCS3B01G124200	TraesCS3D01G107900
0	0.4001	0.4050	50	1049	TraesCS5A01G484800	TraesCS5B01G498100
47	0.9480	0.9454	50	77	TraesCS5A01G484800	TraesCS5D01G498300
0	0.5325	0.5414	1049	77	TraesCS5B01G498100	TraesCS5D01G498300
0	0.2587	0.2220	23	17	TraesCS5A01G105200	TraesCS5B01G108200
0	0.1637	0.2380	23	81	TraesCS5A01G105200	TraesCS5D01G115800
0	0.2232	0.2158	17	81	TraesCS5B01G108200	TraesCS5D01G115800
0	0.2378	0.2509	20	9774	TraesCS3A01G200600	TraesCS3B01G226200
0	0.4140	0.3999	20	13	TraesCS3A01G200600	TraesCS3D01G203300
0	0.2895	0.2997	9774	13	TraesCS3B01G226200	TraesCS3D01G203300
0	0.7213	0.6923	639	11	TraesCS4A01G071700	TraesCS4B01G227600
94	0.6403	0.7247	639	228	TraesCS4A01G071700	TraesCS4D01G228500
1	0.5699	0.7165	11	228	TraesCS4B01G227600	TraesCS4D01G228500
0	0.3089	0.4236	144	3838	TraesCS5A01G090200	TraesCS5B01G096000
0	0.5130	0.6571	144	32	TraesCS5A01G090200	TraesCS5D01G102300
0	0.4431	0.4238	3838	32	TraesCS5B01G096000	TraesCS5D01G102300
0	0.2192	0.2795	1514	1268	TraesCS2A01G105400	TraesCS2B01G122300
0	0.2370	0.2923	1514	16	TraesCS2A01G105400	TraesCS2D01G105000
0	0.1139	0.4694	1268	16	TraesCS2B01G122300	TraesCS2D01G105000
0	0.3321	0.2881	4	41	TraesCS7A01G312300	TraesCS7B01G212000
0	0.6025	0.5896	4	9	TraesCS7A01G312300	TraesCS7D01G308700
0	0.2924	0.2753	41	9	TraesCS7B01G212000	TraesCS7D01G308700
0	0.1617	0.2815	29	4929	TraesCS7A01G251500	TraesCS7B01G139600
0	0.6914	0.6958	29	3	TraesCS7A01G251500	TraesCS7D01G249600
0	0.1664	0.2980	4929	3	TraesCS7B01G139600	TraesCS7D01G249600
0	0.2974	0.3327	476	14	TraesCS4A01G142400	TraesCS6B01G333900
0	0.3281	0.3665	476	64	TraesCS4A01G142400	TraesCS6D01G284800
5	0.8249	0.8171	14	64	TraesCS6B01G333900	TraesCS6D01G284800
0	0.1895	0.2332	119	47	TraesCS4A01G001900	TraesCS4B01G303200
0	0.3261	0.3216	119	213	TraesCS4A01G001900	TraesCS4D01G301700
0	0.6941	0.6674	47	213	TraesCS4B01G303200	TraesCS4D01G301700
0	0.7387	0.6995	17	317	TraesCS7A01G307300	TraesCS7B01G207600
0	0.7664	0.7550	17	7	TraesCS7A01G307300	TraesCS7D01G304100
1	0.8026	0.7874	317	7	TraesCS7B01G207600	TraesCS7D01G304100
0	0.3476	0.3523	6	4	TraesCS5A01G123900	TraesCS5B01G123500
0	0.3199	0.3093	6	0	TraesCS5A01G123900	TraesCS5D01G131800
0	0.3122	0.3337	4	0	TraesCS5B01G123500	TraesCS5D01G131800
0	0.3387	0.6555	23	13023	TraesCS1A01G072600	TraesCS1B01G091500
0	0.3908	0.3393	23	5512	TraesCS1A01G072600	TraesCS1D01G075500
194	-0.0679	-0.0144	13023	5512	TraesCS1B01G091500	TraesCS1D01G075500
0	0.4874	0.4847	11	2	TraesCS6A01G252000	TraesCS6B01G273500
0	0.6516	0.6463	11	99	TraesCS6A01G252000	TraesCS6D01G233500
0	0.5955	0.5424	2	99	TraesCS6B01G273500	TraesCS6D01G233500
0	0.5228	0.6152	2	924	TraesCS1A01G069900	TraesCS1B01G088400
0	0.6142	0.5321	2	3	TraesCS1A01G069900	TraesCS1D01G072500
0	0.4461	0.4743	924	3	TraesCS1B01G088400	TraesCS1D01G072500
1	0.3431	0.4735	160	55	TraesCS2A01G583900	TraesCS2B01G602700
22	-0.2024	-0.0640	160	970	TraesCS2A01G583900	TraesCS2D01G595900
0	0.1313	0.2451	55	970	TraesCS2B01G602700	TraesCS2D01G595900
0	0.3994	0.3916	1072	49	TraesCS3A01G347000	TraesCS3B01G378700
0	0.4656	0.4523	1072	47	TraesCS3A01G347000	TraesCS3D01G340600
0	0.7324	0.7377	49	47	TraesCS3B01G378700	TraesCS3D01G340600
0	0.1748	0.1698	565	284	TraesCS3A01G007600	TraesCS3B01G006300
117	-0.2540	-0.2989	565	828	TraesCS3A01G007600	TraesCS3D01G003100
0	-0.0970	-0.1326	284	828	TraesCS3B01G006300	TraesCS3D01G003100
1	0.8345	0.8088	29	7	TraesCS7A01G424800	TraesCS7B01G325100
2	0.8461	0.8369	29	6	TraesCS7A01G424800	TraesCS7D01G416800
1	0.8360	0.7994	7	6	TraesCS7B01G325100	TraesCS7D01G416800
0	-0.0099	0.2783	46	1322	TraesCS4A01G275000	TraesCS4B01G038500
46	1.0000	1.0000	46	46	TraesCS4A01G275000	TraesCS4D01G035400
0	-0.0099	0.2783	1322	46	TraesCS4B01G038500	TraesCS4D01G035400
0	0.1583	0.1656	3301	344	TraesCS2A01G532700	TraesCS2B01G562200
1480	-0.2204	-0.1065	3301	1875	TraesCS2A01G532700	TraesCS2D01G534500
0	0.1209	0.1671	344	1875	TraesCS2B01G562200	TraesCS2D01G534500
0	0.0545	0.1798	739	19255	TraesCS1A01G185200	TraesCS1B01G193100
0	0.7264	0.7402	739	6	TraesCS1A01G185200	TraesCS1D01G191700
0	-0.0116	0.1364	19255	6	TraesCS1B01G193100	TraesCS1D01G191700
0	0.5168	0.4887	24	12	TraesCS5A01G207600	TraesCS5B01G205900
0	0.4989	0.4857	24	58	TraesCS5A01G207600	TraesCS5D01G213700
0	0.4963	0.4907	12	58	TraesCS5B01G205900	TraesCS5D01G213700
0	0.2499	0.2993	4	61	TraesCS3A01G385700	TraesCS3B01G417900
0	0.3284	0.3392	4	253	TraesCS3A01G385700	TraesCS3D01G378800
0	0.3406	0.3793	61	253	TraesCS3B01G417900	TraesCS3D01G378800
1	0.6616	0.6583	38	3379	TraesCS4A01G224300	TraesCS4B01G091800
0	0.6404	0.6085	38	6	TraesCS4A01G224300	TraesCS4D01G088800
0	0.5691	0.5489	3379	6	TraesCS4B01G091800	TraesCS4D01G088800
0	0.5882	0.5749	6	8	TraesCS3A01G402700	TraesCS3B01G436300
0	0.5608	0.5645	6	3	TraesCS3A01G402700	TraesCS3D01G397700
0	0.5465	0.5575	8	3	TraesCS3B01G436300	TraesCS3D01G397700
55	0.8467	0.7706	120	258	TraesCS5A01G001400	TraesCS5B01G002700
17	0.7616	0.7526	120	229	TraesCS5A01G001400	TraesCS5D01G001800
103	0.8911	0.8322	258	229	TraesCS5B01G002700	TraesCS5D01G001800
0	0.3309	0.3075	553	512	TraesCS4A01G254200	TraesCS4B01G060300
0	0.3231	0.3176	553	14	TraesCS4A01G254200	TraesCS4D01G060000
0	0.4650	0.4676	512	14	TraesCS4B01G060300	TraesCS4D01G060000
7	0.6431	0.7694	1086	22	TraesCS3A01G158800	TraesCS3B01G189800
6	0.6157	0.7840	1086	7	TraesCS3A01G158800	TraesCS3D01G166500
6	0.8458	0.8353	22	7	TraesCS3B01G189800	TraesCS3D01G166500
0	0.2862	0.3518	61	85	TraesCS1A01G260700	TraesCS1B01G271300
0	0.2637	0.2808	61	1	TraesCS1A01G260700	TraesCS1D01G260700
0	0.3317	0.3452	85	1	TraesCS1B01G271300	TraesCS1D01G260700
0	0.1707	0.1281	27	45	TraesCS3A01G164100	TraesCS3B01G202000
0	0.1676	0.1148	27	10	TraesCS3A01G164100	TraesCS3D01G177800
0	0.1331	0.1135	45	10	TraesCS3B01G202000	TraesCS3D01G177800
0	0.2474	0.2375	14194	4	TraesCS1A01G145900	TraesCS1B01G164100
0	0.3191	0.3216	14194	2	TraesCS1A01G145900	TraesCS1D01G144500
0	0.3779	0.4058	4	2	TraesCS1B01G164100	TraesCS1D01G144500
0	0.3458	0.4106	228	0	TraesCS5A01G103400	TraesCS5B01G107600
0	0.3458	0.4106	228	0	TraesCS5A01G103400	TraesCS5D01G115200
0	1.0000	1.0000	0	0	TraesCS5B01G107600	TraesCS5D01G115200
0	0.0449	0.0818	18	3	TraesCS3A01G149200	TraesCS3B01G176500
0	0.3049	0.2658	18	16	TraesCS3A01G149200	TraesCS3D01G157300
0	0.2300	0.2925	3	16	TraesCS3B01G176500	TraesCS3D01G157300
0	0.1484	0.1839	36	2584	TraesCS3A01G048500	TraesCS3B01G050500
0	0.4685	0.4603	36	28	TraesCS3A01G048500	TraesCS3D01G030800
0	0.0746	0.1223	2584	28	TraesCS3B01G050500	TraesCS3D01G030800
0	0.0350	0.0127	11764	665	TraesCS2A01G218500	TraesCS2B01G243900
0	0.4815	0.4619	11764	11	TraesCS2A01G218500	TraesCS2D01G224900
0	0.1223	0.1188	665	11	TraesCS2B01G243900	TraesCS2D01G224900
0	-0.0225	0.0586	22	384	TraesCS2A01G497500	TraesCS2B01G525700
0	-0.0526	-0.0027	22	2714	TraesCS2A01G497500	TraesCS2D01G497500
0	-0.1351	-0.0274	384	2714	TraesCS2B01G525700	TraesCS2D01G497500
0	0.7040	0.6740	8	48	TraesCS4A01G110700	TraesCS4B01G193400
7	0.7976	0.7608	8	82	TraesCS4A01G110700	TraesCS4D01G194400
0	0.7562	0.6933	48	82	TraesCS4B01G193400	TraesCS4D01G194400
0	0.2945	0.3028	239	4152	TraesCS1A01G159200	TraesCS1B01G175600
2	0.4237	0.4303	239	975	TraesCS1A01G159200	TraesCS1D01G156600
0	0.1665	0.1653	4152	975	TraesCS1B01G175600	TraesCS1D01G156600
0	0.0687	0.0344	537	11138	TraesCS2A01G058600	TraesCS2B01G070800
0	-0.0878	0.0237	537	42	TraesCS2A01G058600	TraesCS2D01G057800
0	0.0160	0.0286	11138	42	TraesCS2B01G070800	TraesCS2D01G057800
0	0.6675	0.6371	364	7	TraesCS3A01G123700	TraesCS3B01G144100
1	0.6951	0.6837	364	58	TraesCS3A01G123700	TraesCS3D01G125300
0	0.7024	0.6823	7	58	TraesCS3B01G144100	TraesCS3D01G125300
0	0.4450	0.3914	27	39	TraesCS5A01G505500	TraesCS4B01G335800
0	0.3358	0.3295	27	713	TraesCS5A01G505500	TraesCS4D01G331300
1	0.4316	0.4672	39	713	TraesCS4B01G335800	TraesCS4D01G331300
1	0.6128	0.5931	2035	5	TraesCS6A01G302500	TraesCS6B01G331700
0	0.6739	0.7230	2035	1	TraesCS6A01G302500	TraesCS6D01G282000
0	0.8011	0.7905	5	1	TraesCS6B01G331700	TraesCS6D01G282000
0	0.6574	0.6630	118	18	TraesCS3A01G175900	TraesCS3B01G205600
0	0.6822	0.6719	118	18	TraesCS3A01G175900	TraesCS3D01G181600
3	0.5994	0.5804	18	18	TraesCS3B01G205600	TraesCS3D01G181600
0	0.0516	0.1694	5086	426	TraesCS7A01G443500	TraesCS7B01G342300
0	0.1069	0.2302	5086	8	TraesCS7A01G443500	TraesCS7D01G432700
0	0.3342	0.3932	426	8	TraesCS7B01G342300	TraesCS7D01G432700
0	0.5957	0.6119	17	344	TraesCS5A01G503900	TraesCS4B01G332800
0	0.7810	0.7992	17	45	TraesCS5A01G503900	TraesCS4D01G329500
12	0.7647	0.7290	344	45	TraesCS4B01G332800	TraesCS4D01G329500
0	0.3498	0.3431	23	2911	TraesCS4A01G128500	TraesCS4B01G176300
0	0.2745	0.2950	23	18	TraesCS4A01G128500	TraesCS4D01G178100
0	0.3953	0.3964	2911	18	TraesCS4B01G176300	TraesCS4D01G178100
0	0.5855	0.5491	1	491	TraesCS7A01G338400	TraesCS7B01G249600
0	0.8138	0.7999	1	34	TraesCS7A01G338400	TraesCS7D01G345600
14	0.6352	0.6243	491	34	TraesCS7B01G249600	TraesCS7D01G345600
0	-0.0686	0.0369	3499	3848	TraesCS2A01G525400	TraesCS2B01G555300
0	-0.0847	-0.0698	3499	2976	TraesCS2A01G525400	TraesCS2D01G528300
0	-0.0370	0.0580	3848	2976	TraesCS2B01G555300	TraesCS2D01G528300
6	0.4705	0.4191	48	98	TraesCS4A01G214000	TraesCS4B01G102300
0	0.6632	0.6210	48	17	TraesCS4A01G214000	TraesCS4D01G099000
2	0.6054	0.5657	98	17	TraesCS4B01G102300	TraesCS4D01G099000
0	0.1751	0.2250	25	517	TraesCS2A01G053500	TraesCS2B01G067400
0	0.4034	0.3917	25	59	TraesCS2A01G053500	TraesCS6D01G140200
0	0.3170	0.3012	517	59	TraesCS2B01G067400	TraesCS6D01G140200
0	0.5744	0.6252	33	51	TraesCS7A01G456600	TraesCS7B01G357300
6	0.7724	0.7647	33	23	TraesCS7A01G456600	TraesCS7D01G445300
0	0.5313	0.6081	51	23	TraesCS7B01G357300	TraesCS7D01G445300
0	0.9145	0.8956	1	0	TraesCS3A01G332300	TraesCS3B01G362100
0	0.8892	0.8962	1	0	TraesCS3A01G332300	TraesCS3D01G325800
0	0.8911	0.8799	0	0	TraesCS3B01G362100	TraesCS3D01G325800
0	0.6170	0.5996	3	137	TraesCS7A01G205300	TraesCS7B01G112700
0	0.6392	0.6358	3	4	TraesCS7A01G205300	TraesCS7D01G208200
0	0.7427	0.7149	137	4	TraesCS7B01G112700	TraesCS7D01G208200
0	0.3212	0.3003	14	264	TraesCS4A01G042100	TraesCS4B01G262900
0	0.6199	0.6092	14	55	TraesCS4A01G042100	TraesCS4D01G263000
1	0.5324	0.4429	264	55	TraesCS4B01G262900	TraesCS4D01G263000
0	-0.0132	0.1668	202	3547	TraesCS7A01G235800	TraesCS7B01G133700
0	0.4806	0.4767	202	115	TraesCS7A01G235800	TraesCS7D01G235800
0	-0.0397	0.0046	3547	115	TraesCS7B01G133700	TraesCS7D01G235800
0	0.2533	0.2427	244	1472	TraesCS7A01G391700	TraesCS7B01G293600
0	0.3750	0.3344	244	27	TraesCS7A01G391700	TraesCS7D01G387300
0	0.3735	0.3532	1472	27	TraesCS7B01G293600	TraesCS7D01G387300
0	0.3864	0.2734	19	1129	TraesCS5A01G379800	TraesCS5B01G383400
0	0.7919	0.7782	19	16	TraesCS5A01G379800	TraesCS5D01G389300
0	0.4042	0.2775	1129	16	TraesCS5B01G383400	TraesCS5D01G389300
0	0.4472	0.3636	23	1127	TraesCS3A01G181900	TraesCS3B01G211700
0	0.5961	0.5702	23	6	TraesCS3A01G181900	TraesCS3D01G186500
0	0.4473	0.4068	1127	6	TraesCS3B01G211700	TraesCS3D01G186500
0	0.2730	0.2351	1673	455	TraesCS3A01G374100	TraesCS3B01G406300
0	0.3737	0.3257	1673	6	TraesCS3A01G374100	TraesCS3D01G366800
0	0.5951	0.6902	455	6	TraesCS3B01G406300	TraesCS3D01G366800
1	0.7254	0.7300	39	260	TraesCS4A01G214300	TraesCS4B01G101700
1	0.6934	0.6996	39	161	TraesCS4A01G214300	TraesCS4D01G098300
146	0.9046	0.8721	260	161	TraesCS4B01G101700	TraesCS4D01G098300
3	0.7866	0.7581	14	241	TraesCS2A01G303100	TraesCS2B01G319700
0	0.3320	0.3929	14	56	TraesCS2A01G303100	TraesCS2D01G301700
0	0.3990	0.4566	241	56	TraesCS2B01G319700	TraesCS2D01G301700
0	0.8135	0.7723	2	33	TraesCS4A01G271100	TraesCS4B01G043000
1	0.9080	0.8958	2	5	TraesCS4A01G271100	TraesCS4D01G040300
0	0.8360	0.8131	33	5	TraesCS4B01G043000	TraesCS4D01G040300
0	0.4325	0.4026	517	88	TraesCS5A01G426400	TraesCS5B01G428300
0	0.6671	0.6663	517	29	TraesCS5A01G426400	TraesCS5D01G434400
0	0.4250	0.3725	88	29	TraesCS5B01G428300	TraesCS5D01G434400
0	0.3713	0.4162	2	240	TraesCS1A01G119800	TraesCS1B01G139200
0	0.4384	0.4760	2	49	TraesCS1A01G119800	TraesCS1D01G120700
0	0.3961	0.4776	240	49	TraesCS1B01G139200	TraesCS1D01G120700
0	0.0302	0.1275	2898	13	TraesCS2A01G036500	TraesCS2B01G049600
0	-0.0036	0.0672	2898	33	TraesCS2A01G036500	TraesCS2D01G035600
0	0.1769	0.2235	13	33	TraesCS2B01G049600	TraesCS2D01G035600
0	0.4378	0.4726	325	22	TraesCS4A01G064800	TraesCS4B01G242200
1	0.6161	0.6228	325	54	TraesCS4A01G064800	TraesCS4D01G241800
1	0.6253	0.6282	22	54	TraesCS4B01G242200	TraesCS4D01G241800
0	0.4332	0.3653	38	3	TraesCS4A01G262100	TraesCS4B01G052800
9	0.5237	0.4820	38	80	TraesCS4A01G262100	TraesCS4D01G053000
0	0.3206	0.2832	3	80	TraesCS4B01G052800	TraesCS4D01G053000
0	0.6042	0.5702	17	4	TraesCS5A01G425000	TraesCS5B01G427000
0	0.6311	0.5972	17	6	TraesCS5A01G425000	TraesCS5D01G433400
0	0.6492	0.6352	4	6	TraesCS5B01G427000	TraesCS5D01G433400
0	0.6072	0.6184	3	73	TraesCS6A01G315600	TraesCS6B01G346000
0	0.6468	0.6823	3	0	TraesCS6A01G315600	TraesCS6D01G294800
0	0.6889	0.6952	73	0	TraesCS6B01G346000	TraesCS6D01G294800
3	0.6836	0.6600	17	11	TraesCS3A01G283700	TraesCS3B01G317400
0	0.6895	0.6885	17	4	TraesCS3A01G283700	TraesCS3D01G283600
0	0.6797	0.7158	11	4	TraesCS3B01G317400	TraesCS3D01G283600
0	0.5876	0.6013	1	25	TraesCS3A01G219800	TraesCS3B01G250200
0	0.6305	0.6722	1	6	TraesCS3A01G219800	TraesCS3D01G232800
0	0.5104	0.5286	25	6	TraesCS3B01G250200	TraesCS3D01G232800
0	0.3017	0.3459	949	440	TraesCS6A01G360900	TraesCS6B01G393700
0	0.4363	0.5343	949	57	TraesCS6A01G360900	TraesCS6D01G344400
0	0.5502	0.5512	440	57	TraesCS6B01G393700	TraesCS6D01G344400
0	0.3483	0.2984	595	9	TraesCS5A01G236400	TraesCS5B01G234700
1	0.5858	0.5670	595	12	TraesCS5A01G236400	TraesCS5D01G243400
0	0.3932	0.3571	9	12	TraesCS5B01G234700	TraesCS5D01G243400
0	0.8247	0.8574	46	1	TraesCS7A01G286200	TraesCS7B01G183600
0	0.6918	0.8795	46	150	TraesCS7A01G286200	TraesCS7D01G289200
0	0.6831	0.8457	1	150	TraesCS7B01G183600	TraesCS7D01G289200
0	0.0248	0.0395	3654	76	TraesCS6A01G227000	TraesCS6B01G254700
0	0.1021	0.1359	3654	15	TraesCS6A01G227000	TraesCS6D01G208000
0	0.4411	0.4218	76	15	TraesCS6B01G254700	TraesCS6D01G208000
14	0.9348	0.9009	60	100	TraesCS3A01G376800	TraesCS3B01G409300
26	0.9684	0.9488	60	70	TraesCS3A01G376800	TraesCS3D01G369800
47	0.9421	0.8813	100	70	TraesCS3B01G409300	TraesCS3D01G369800
0	-0.0165	0.0729	3705	2	TraesCS5A01G248300	TraesCS5B01G246000
17	-0.0241	0.0894	3705	53	TraesCS5A01G248300	TraesCS5D01G255200
0	0.6542	0.6308	2	53	TraesCS5B01G246000	TraesCS5D01G255200
0	0.1755	0.1771	3674	976	TraesCS7A01G432600	TraesCS7B01G333000
0	0.0714	0.0704	3674	1926	TraesCS7A01G432600	TraesCS7D01G424300
494	-0.1343	-0.1313	976	1926	TraesCS7B01G333000	TraesCS7D01G424300
13	0.8617	0.7904	22	55	TraesCS1A01G232600	TraesCS1B01G245800
11	0.8789	0.8251	22	49	TraesCS1A01G232600	TraesCS1D01G233900
13	0.8423	0.8035	55	49	TraesCS1B01G245800	TraesCS1D01G233900
0	0.4840	0.4652	141	2445	TraesCS7A01G240500	TraesCS7B01G136100
0	0.3609	0.3034	141	30	TraesCS7A01G240500	TraesCS7D01G239500
0	0.4707	0.4788	2445	30	TraesCS7B01G136100	TraesCS7D01G239500
0	0.4415	0.4272	96	3	TraesCS7A01G206400	TraesCS7B01G113600
0	0.3875	0.3815	96	2	TraesCS7A01G206400	TraesCS7D01G209200
0	0.5983	0.5726	3	2	TraesCS7B01G113600	TraesCS7D01G209200
1	0.7001	0.6513	27	3	TraesCS7A01G363100	TraesCS7B01G264800
2	0.7817	0.7132	27	7	TraesCS7A01G363100	TraesCS7D01G359900
1	0.8181	0.7894	3	7	TraesCS7B01G264800	TraesCS7D01G359900
4	0.7585	0.7765	13	140	TraesCS3A01G103100	TraesCS3B01G120700
4	0.8891	0.8776	13	22	TraesCS3A01G103100	TraesCS3D01G105500
16	0.8530	0.8612	140	22	TraesCS3B01G120700	TraesCS3D01G105500
0	0.2931	0.2985	10222	187	TraesCS4A01G135400	TraesCS4B01G169800
0	0.4681	0.4936	10222	9	TraesCS4A01G135400	TraesCS4D01G171900
0	0.5124	0.5127	187	9	TraesCS4B01G169800	TraesCS4D01G171900
0	0.2142	0.3288	6	3677	TraesCS5A01G064400	TraesCS5B01G068300
0	0.4288	0.6565	6	293	TraesCS5A01G064400	TraesCS5D01G075200
0	0.1890	0.3010	3677	293	TraesCS5B01G068300	TraesCS5D01G075200
0	0.3935	0.4145	1595	462	TraesCS4A01G079700	TraesCS4B01G224300
0	0.4179	0.3727	1595	19	TraesCS4A01G079700	TraesCS4D01G224900
0	0.5146	0.5371	462	19	TraesCS4B01G224300	TraesCS4D01G224900
2	0.5288	0.5406	10	2120	TraesCS3A01G217400	TraesCS3B01G247700
3	0.8440	0.7810	10	31	TraesCS3A01G217400	TraesCS3D01G219400
0	0.5004	0.5538	2120	31	TraesCS3B01G247700	TraesCS3D01G219400
0	0.1269	0.1621	1	110	TraesCS4A01G004500	TraesCS4B01G300500
0	0.1072	0.1651	1	66	TraesCS4A01G004500	TraesCS4D01G299300
0	0.1049	0.0567	110	66	TraesCS4B01G300500	TraesCS4D01G299300
0	0.3327	0.4913	561	277	TraesCS2A01G450500	TraesCS2B01G472100
0	0.4892	0.5170	561	12	TraesCS2A01G450500	TraesCS2D01G450100
0	0.3879	0.4967	277	12	TraesCS2B01G472100	TraesCS2D01G450100
199	0.8372	0.6851	548	484	TraesCS7A01G160200	TraesCS7B01G065100
206	0.8469	0.6955	548	355	TraesCS7A01G160200	TraesCS7D01G160900
292	0.9244	0.8916	484	355	TraesCS7B01G065100	TraesCS7D01G160900
0	0.8620	0.8201	60	14	TraesCS4A01G066500	TraesCS4B01G244100
2	0.8655	0.8270	60	10	TraesCS4A01G066500	TraesCS4D01G243400
3	0.9362	0.9279	14	10	TraesCS4B01G244100	TraesCS4D01G243400
0	0.6452	0.6506	8	17	TraesCS4A01G293800	TraesCS4B01G019700
0	0.0516	0.0105	8	52	TraesCS4A01G293800	TraesCS4D01G018000
0	0.0788	0.0160	17	52	TraesCS4B01G019700	TraesCS4D01G018000
0	0.1348	0.1647	2584	20	TraesCS2A01G593300	TraesCS2B01G591000
1	0.3637	0.3803	2584	26	TraesCS2A01G593300	TraesCS2D01G561400
0	0.6301	0.5913	20	26	TraesCS2B01G591000	TraesCS2D01G561400
0	0.6566	0.6498	5	708	TraesCS6A01G123900	TraesCS6B01G152000
0	0.6111	0.6082	5	112	TraesCS6A01G123900	TraesCS6D01G114200
0	0.4427	0.4696	708	112	TraesCS6B01G152000	TraesCS6D01G114200
0	0.8195	0.8206	9	47	TraesCS6A01G178600	TraesCS6B01G206000
0	0.6837	0.6349	9	15	TraesCS6A01G178600	TraesCS6D01G166000
7	0.7252	0.7084	47	15	TraesCS6B01G206000	TraesCS6D01G166000
0	0.7038	0.7247	20	191	TraesCS4A01G005200	TraesCS4B01G299800
5	0.8891	0.8915	20	12	TraesCS4A01G005200	TraesCS4D01G298700
0	0.7189	0.7448	191	12	TraesCS4B01G299800	TraesCS4D01G298700
0	0.3205	0.3012	16	35	TraesCS3A01G278300	TraesCS3B01G312500
0	0.1841	0.2054	16	7	TraesCS3A01G278300	TraesCS3D01G278600
0	0.2168	0.2210	35	7	TraesCS3B01G312500	TraesCS3D01G278600
0	0.6460	0.6685	62	0	TraesCS3A01G166100	TraesCS3B01G199800
7	0.6775	0.7294	62	688	TraesCS3A01G166100	TraesCS3D01G175600
0	0.6657	0.6938	0	688	TraesCS3B01G199800	TraesCS3D01G175600
0	0.5919	0.6104	360	5	TraesCS5A01G228600	TraesCS5B01G227400
0	0.5167	0.4638	360	10	TraesCS5A01G228600	TraesCS5D01G239000
0	0.6933	0.6796	5	10	TraesCS5B01G227400	TraesCS5D01G239000
0	0.0232	-0.0101	1258	17	TraesCS1A01G125200	TraesCS1B01G144200
0	0.0475	0.0737	1258	63	TraesCS1A01G125200	TraesCS1D01G128700
0	0.2940	0.2919	17	63	TraesCS1B01G144200	TraesCS1D01G128700
0	-0.1665	-0.1454	75	2375	TraesCS1A01G155600	TraesCS1B01G173000
0	0.4032	0.3960	75	30	TraesCS1A01G155600	TraesCS1D01G154300
10	-0.3031	-0.2962	2375	30	TraesCS1B01G173000	TraesCS1D01G154300
0	0.3343	0.2977	9905	45	TraesCS1A01G107500	TraesCS1B01G129500
0	0.3874	0.3724	9905	172	TraesCS1A01G107500	TraesCS1D01G111600
1	0.7192	0.7058	45	172	TraesCS1B01G129500	TraesCS1D01G111600
0	0.0131	0.0561	232	237	TraesCS7A01G338700	TraesCS7B01G250000
0	0.1204	0.2344	232	12	TraesCS7A01G338700	TraesCS7D01G345900
0	0.2457	0.2264	237	12	TraesCS7B01G250000	TraesCS7D01G345900
0	0.6750	0.6611	70	157	TraesCS4A01G405900	TraesCS4B01G305400
0	0.5307	0.5204	70	174	TraesCS4A01G405900	TraesCS4D01G303600
1	0.6649	0.6857	157	174	TraesCS4B01G305400	TraesCS4D01G303600
0	0.3961	0.3779	5	27	TraesCS1A01G214000	TraesCS1B01G227800
0	0.3895	0.4225	5	10	TraesCS1A01G214000	TraesCS1D01G216900
0	0.3992	0.3534	27	10	TraesCS1B01G227800	TraesCS1D01G216900
0	0.4852	0.5130	7	3268	TraesCS3A01G308600	TraesCS3B01G151600
0	0.7147	0.7846	7	11	TraesCS3A01G308600	TraesCS3D01G133900
0	0.4569	0.5299	3268	11	TraesCS3B01G151600	TraesCS3D01G133900
0	0.2099	0.1791	22	3	TraesCS1A01G207000	TraesCS1B01G220800
0	0.1866	0.2068	22	577	TraesCS1A01G207000	TraesCS1D01G210300
0	0.2943	0.2763	3	577	TraesCS1B01G220800	TraesCS1D01G210300
0	0.4464	0.4505	1	406	TraesCS5A01G095800	TraesCS5B01G101700
0	0.3764	0.3800	1	73	TraesCS5A01G095800	TraesCS5D01G108400
0	0.2971	0.3096	406	73	TraesCS5B01G101700	TraesCS5D01G108400
2	0.5419	0.3629	170	28	TraesCS2A01G205900	TraesCS2B01G233100
0	0.3072	0.3030	170	56	TraesCS2A01G205900	TraesCS2D01G210300
0	0.1724	0.1126	28	56	TraesCS2B01G233100	TraesCS2D01G210300
0	0.4676	0.4514	20	21	TraesCS5A01G185400	TraesCS5B01G183400
0	0.6257	0.6200	20	9	TraesCS5A01G185400	TraesCS5D01G190400
0	0.4709	0.4591	21	9	TraesCS5B01G183400	TraesCS5D01G190400
3	0.8626	0.8428	23	30	TraesCS5A01G277500	TraesCS5B01G277200
7	0.9025	0.8811	23	44	TraesCS5A01G277500	TraesCS5D01G284800
19	0.8983	0.8919	30	44	TraesCS5B01G277200	TraesCS5D01G284800
0	0.2967	0.6343	84	2205	TraesCS5A01G357200	TraesCS5B01G359700
0	0.7575	0.8128	84	148	TraesCS5A01G357200	TraesCS5D01G366300
0	0.2953	0.6614	2205	148	TraesCS5B01G359700	TraesCS5D01G366300
0	0.5554	0.6874	136	11	TraesCS6A01G322000	TraesCS6B01G352800
0	0.5545	0.7068	136	7	TraesCS6A01G322000	TraesCS6D01G301800
0	0.6639	0.6540	11	7	TraesCS6B01G352800	TraesCS6D01G301800
0	0.2325	0.2939	17	2837	TraesCS5A01G165600	TraesCS5B01G162700
0	0.4936	0.4981	17	2	TraesCS5A01G165600	TraesCS5D01G169800
0	0.3416	0.4080	2837	2	TraesCS5B01G162700	TraesCS5D01G169800
2	0.7734	0.7792	115	33	TraesCS7A01G435500	TraesCS7B01G335200
0	0.6591	0.6362	115	4	TraesCS7A01G435500	TraesCS7D01G426200
0	0.6847	0.6694	33	4	TraesCS7B01G335200	TraesCS7D01G426200
1	0.5810	0.5559	55	763	TraesCS6A01G137400	TraesCS6B01G165700
3	0.5773	0.4838	55	25	TraesCS6A01G137400	TraesCS6D01G126800
1	0.5882	0.5535	763	25	TraesCS6B01G165700	TraesCS6D01G126800
1	0.8288	0.8311	78	14	TraesCS3A01G204800	TraesCS3B01G236900
0	0.8189	0.8306	78	189	TraesCS3A01G204800	TraesCS3D01G210600
7	0.8898	0.8885	14	189	TraesCS3B01G236900	TraesCS3D01G210600
5	0.7233	0.6381	18	9	TraesCS3A01G041900	TraesCS3B01G041800
1	0.7249	0.6563	18	54	TraesCS3A01G041900	TraesCS3D01G038400
0	0.6983	0.6574	9	54	TraesCS3B01G041800	TraesCS3D01G038400
0	0.6109	0.6276	1209	48	TraesCS3A01G231100	TraesCS3B01G260400
0	0.6202	0.6482	1209	28	TraesCS3A01G231100	TraesCS3D01G222300
1	0.8153	0.8409	48	28	TraesCS3B01G260400	TraesCS3D01G222300
0	0.2700	0.2513	84	886	TraesCS3A01G117000	TraesCS3B01G136000
1	0.1739	0.1592	84	23	TraesCS3A01G117000	TraesCS3D01G118800
0	0.3269	0.2843	886	23	TraesCS3B01G136000	TraesCS3D01G118800
0	0.7450	0.7239	5	11	TraesCS3A01G146500	TraesCS3B01G173800
0	0.5842	0.5623	5	11	TraesCS3A01G146500	TraesCS3D01G155300
2	0.8307	0.7941	11	11	TraesCS3B01G173800	TraesCS3D01G155300
5	0.9256	0.9151	11	20	TraesCS5A01G229000	TraesCS5B01G227700
5	0.9320	0.9231	11	26	TraesCS5A01G229000	TraesCS5D01G238700
4	0.9360	0.9277	20	26	TraesCS5B01G227700	TraesCS5D01G238700
0	0.7110	0.7742	9	379	TraesCS1A01G083300	TraesCS1B01G100700
0	0.7755	0.7681	9	108	TraesCS1A01G083300	TraesCS1D01G084500
0	0.6329	0.7263	379	108	TraesCS1B01G100700	TraesCS1D01G084500
0	0.1325	0.2058	1330	819	TraesCS7A01G171800	TraesCS7B01G076600
0	0.1050	0.1226	1330	39	TraesCS7A01G171800	TraesCS7D01G172300
0	0.2703	0.3592	819	39	TraesCS7B01G076600	TraesCS7D01G172300
0	0.1496	0.1788	2	25	TraesCS3A01G159100	TraesCS3B01G190000
0	0.1035	0.1592	2	152	TraesCS3A01G159100	TraesCS3D01G166600
0	0.3368	0.3396	25	152	TraesCS3B01G190000	TraesCS3D01G166600
4	0.8549	0.7928	22	13	TraesCS7A01G251800	TraesCS7B01G139300
1	0.8375	0.7754	22	3	TraesCS7A01G251800	TraesCS7D01G249800
3	0.8538	0.7997	13	3	TraesCS7B01G139300	TraesCS7D01G249800
0	0.2518	0.2538	2097	448	TraesCS6A01G412800	TraesCS6B01G462100
0	-0.1246	-0.0949	2097	348	TraesCS6A01G412800	TraesCS6D01G397000
0	0.0462	0.1660	448	348	TraesCS6B01G462100	TraesCS6D01G397000
0	0.2465	0.2543	9	12	TraesCS3A01G211200	TraesCS3B01G241700
0	0.4829	0.4831	9	33	TraesCS3A01G211200	TraesCS3D01G214000
0	0.2633	0.2620	12	33	TraesCS3B01G241700	TraesCS3D01G214000
0	0.5198	0.5135	7	5	TraesCS5A01G082700	TraesCS5B01G088800
0	0.5173	0.4966	7	94	TraesCS5A01G082700	TraesCS5D01G095200
0	0.4695	0.4812	5	94	TraesCS5B01G088800	TraesCS5D01G095200
0	0.6306	0.6278	9	17	TraesCS2A01G282700	TraesCS2B01G300000
1	0.6120	0.6079	9	1	TraesCS2A01G282700	TraesCS2D01G281400
0	0.7948	0.7735	17	1	TraesCS2B01G300000	TraesCS2D01G281400
0	0.3947	0.3374	1	303	TraesCS2A01G474300	TraesCS2B01G497800
0	0.2607	0.2878	1	3187	TraesCS2A01G474300	TraesCS2D01G474000
0	0.1804	0.2065	303	3187	TraesCS2B01G497800	TraesCS2D01G474000
0	0.0647	0.0402	369	20	TraesCS5A01G278000	TraesCS5B01G277300
0	0.1015	0.1027	369	2604	TraesCS5A01G278000	TraesCS5D01G284900
0	-0.1143	-0.0747	20	2604	TraesCS5B01G277300	TraesCS5D01G284900
0	0.4185	0.4057	23	259	TraesCS3A01G098700	TraesCS3B01G114800
0	0.3692	0.3673	23	13	TraesCS3A01G098700	TraesCS3D01G099100
1	0.4066	0.3473	259	13	TraesCS3B01G114800	TraesCS3D01G099100
0	-0.0050	0.0364	851	1064	TraesCS6A01G419600	TraesCS6B01G469000
0	-0.2511	0.2544	851	252	TraesCS6A01G419600	TraesCS6D01G406500
0	-0.0844	0.0907	1064	252	TraesCS6B01G469000	TraesCS6D01G406500
0	0.4746	0.6338	588	81	TraesCS5A01G135100	TraesCS5B01G133900
0	0.3603	0.5163	588	220	TraesCS5A01G135100	TraesCS5D01G139400
0	0.4752	0.5733	81	220	TraesCS5B01G133900	TraesCS5D01G139400
4	0.8505	0.8216	12	11	TraesCS7A01G314100	TraesCS7B01G215000
5	0.9195	0.9133	12	12	TraesCS7A01G314100	TraesCS7D01G311300
1	0.9116	0.8839	11	12	TraesCS7B01G215000	TraesCS7D01G311300
63	0.0927	0.0533	971	1366	TraesCS3A01G269800	TraesCS3B01G303700
0	0.5374	0.5254	971	52	TraesCS3A01G269800	TraesCS3D01G269500
0	0.2988	0.2877	1366	52	TraesCS3B01G303700	TraesCS3D01G269500
0	0.3732	0.4296	10	36	TraesCS5A01G011300	TraesCS5B01G009200
0	0.6379	0.6367	10	4	TraesCS5A01G011300	TraesCS5D01G016200
0	0.4182	0.4383	36	4	TraesCS5B01G009200	TraesCS5D01G016200
55	0.6844	0.5857	99	211	TraesCS5A01G163500	TraesCS5B01G160800
64	0.6929	0.6461	99	135	TraesCS5A01G163500	TraesCS5D01G168500
94	0.6860	0.5365	211	135	TraesCS5B01G160800	TraesCS5D01G168500
0	-0.1139	-0.0670	4804	278	TraesCS2A01G163200	TraesCS2B01G189000
0	0.0358	0.0206	4804	358	TraesCS2A01G163200	TraesCS2D01G170100
0	0.0906	0.1521	278	358	TraesCS2B01G189000	TraesCS2D01G170100
0	0.3496	0.3666	524	124	TraesCS1A01G319500	TraesCS1B01G331800
0	0.1291	0.1539	524	4078	TraesCS1A01G319500	TraesCS1D01G319300
0	0.2795	0.3101	124	4078	TraesCS1B01G331800	TraesCS1D01G319300
0	0.1541	0.2580	10041	25	TraesCS3A01G158100	TraesCS3B01G185100
0	0.1807	0.3511	10041	2	TraesCS3A01G158100	TraesCS3D01G165800
0	0.3974	0.3947	25	2	TraesCS3B01G185100	TraesCS3D01G165800
0	0.1945	0.1750	33	61	TraesCS3A01G190100	TraesCS3B01G219000
0	0.2111	0.2075	33	8	TraesCS3A01G190100	TraesCS3D01G193600
0	0.1668	0.2155	61	8	TraesCS3B01G219000	TraesCS3D01G193600
7	0.7898	0.7712	25	44	TraesCS1A01G068100	TraesCS1B01G086800
1	0.6140	0.5565	25	20	TraesCS1A01G068100	TraesCS1D01G069500
1	0.5554	0.4921	44	20	TraesCS1B01G086800	TraesCS1D01G069500
0	0.4303	0.4163	6	7	TraesCS5A01G080800	TraesCS5B01G085600
0	0.2969	0.2876	6	8	TraesCS5A01G080800	TraesCS5D01G091800
0	0.3283	0.2832	7	8	TraesCS5B01G085600	TraesCS5D01G091800
0	0.1938	0.2050	5	242	TraesCS5A01G508000	TraesCS4B01G338000
0	0.0241	0.0224	5	46	TraesCS5A01G508000	TraesCS4D01G334300
0	-0.1332	-0.0759	242	46	TraesCS4B01G338000	TraesCS4D01G334300
0	0.1440	0.1306	453	1372	TraesCS2A01G499000	TraesCS2B01G527100
0	0.0166	0.0795	453	3193	TraesCS2A01G499000	TraesCS2D01G499200
0	0.0606	0.0345	1372	3193	TraesCS2B01G527100	TraesCS2D01G499200
0	0.3003	0.3691	131	4285	TraesCS7A01G371400	TraesCS7B01G256700
0	0.4249	0.4017	131	16	TraesCS7A01G371400	TraesCS7D01G351900
0	0.2907	0.2626	4285	16	TraesCS7B01G256700	TraesCS7D01G351900
0	0.2900	0.2310	389	77	TraesCS1A01G229800	TraesCS1B01G244300
0	0.1738	0.1552	389	3	TraesCS1A01G229800	TraesCS1D01G232200
0	0.3536	0.3897	77	3	TraesCS1B01G244300	TraesCS1D01G232200
0	0.4146	0.3824	721	45	TraesCS3A01G269900	TraesCS3B01G303800
0	0.6631	0.6233	721	51	TraesCS3A01G269900	TraesCS3D01G269600
0	0.4152	0.3695	45	51	TraesCS3B01G303800	TraesCS3D01G269600
1	0.1359	0.1041	1538	359	TraesCS7A01G524200	TraesCS7B01G441500
0	0.1196	0.1960	1538	52	TraesCS7A01G524200	TraesCS7D01G513000
0	0.0709	0.0911	359	52	TraesCS7B01G441500	TraesCS7D01G513000
0	0.7274	0.7286	2	11	TraesCS5A01G141500	TraesCS5B01G139800
0	0.7635	0.7449	2	23	TraesCS5A01G141500	TraesCS5D01G150700
2	0.6784	0.6585	11	23	TraesCS5B01G139800	TraesCS5D01G150700
0	0.5064	0.4920	66	2	TraesCS5A01G366800	TraesCS5B01G368900
0	0.4843	0.4783	66	6	TraesCS5A01G366800	TraesCS5D01G376000
0	0.6447	0.6248	2	6	TraesCS5B01G368900	TraesCS5D01G376000
0	0.3694	0.3745	118	2	TraesCS7A01G346000	TraesCS7B01G237200
0	0.6060	0.6060	118	3	TraesCS7A01G346000	TraesCS7D01G333200
0	0.4731	0.5336	2	3	TraesCS7B01G237200	TraesCS7D01G333200
0	0.1580	0.1815	3652	93	TraesCS7A01G434200	TraesCS7B01G334000
0	0.2959	0.2965	3652	6	TraesCS7A01G434200	TraesCS7D01G425000
0	0.2353	0.2865	93	6	TraesCS7B01G334000	TraesCS7D01G425000
0	0.2005	0.2406	45	927	TraesCS2A01G094000	TraesCS2B01G108800
0	0.2226	0.2965	45	65	TraesCS2A01G094000	TraesCS2D01G092600
60	-0.2614	-0.1452	927	65	TraesCS2B01G108800	TraesCS2D01G092600
1	0.4917	0.4799	1049	130	TraesCS4A01G272600	TraesCS4B01G041500
0	0.3761	0.3531	1049	6	TraesCS4A01G272600	TraesCS4D01G038800
0	0.6859	0.6814	130	6	TraesCS4B01G041500	TraesCS4D01G038800
0	0.5208	0.5117	22	3141	TraesCS4A01G038400	TraesCS4B01G267300
0	0.7722	0.7666	22	6	TraesCS4A01G038400	TraesCS4D01G266900
0	0.5379	0.5825	3141	6	TraesCS4B01G267300	TraesCS4D01G266900
0	0.2976	0.5242	7900	4	TraesCS7A01G256700	TraesCS7B01G153700
5	0.3112	0.4858	7900	16	TraesCS7A01G256700	TraesCS7D01G257700
0	0.6568	0.6371	4	16	TraesCS7B01G153700	TraesCS7D01G257700
0	0.4032	0.4562	5620	346	TraesCS1A01G218800	TraesCS1B01G232300
0	0.4527	0.4859	5620	63	TraesCS1A01G218800	TraesCS1D01G220500
0	0.4169	0.5280	346	63	TraesCS1B01G232300	TraesCS1D01G220500
0	0.3679	0.3388	6	16	TraesCS5A01G228800	TraesCS5B01G227500
0	0.3727	0.3705	6	44	TraesCS5A01G228800	TraesCS5D01G238900
0	0.2429	0.2429	16	44	TraesCS5B01G227500	TraesCS5D01G238900
3	0.7861	0.7846	3	13	TraesCS4A01G078300	TraesCS4B01G234300
0	0.7821	0.7847	3	0	TraesCS4A01G078300	TraesCS4D01G235500
0	0.7894	0.7691	13	0	TraesCS4B01G234300	TraesCS4D01G235500
0	0.1675	0.2074	842	1302	TraesCS2A01G533100	TraesCS2B01G562600
0	0.3544	0.3134	842	5	TraesCS2A01G533100	TraesCS2D01G535000
0	0.3706	0.3119	1302	5	TraesCS2B01G562600	TraesCS2D01G535000
2	0.7279	0.7883	203	17	TraesCS3A01G132400	TraesCS3B01G167100
12	0.7622	0.7686	203	35	TraesCS3A01G132400	TraesCS3D01G148600
2	0.6758	0.7092	17	35	TraesCS3B01G167100	TraesCS3D01G148600
0	0.7855	0.7846	10	20	TraesCS3A01G308000	TraesCS3B01G151100
0	0.7896	0.7746	10	7	TraesCS3A01G308000	TraesCS3D01G134500
0	0.7307	0.7385	20	7	TraesCS3B01G151100	TraesCS3D01G134500
0	0.4969	0.5471	609	21	TraesCS2A01G173800	TraesCS2B01G200300
0	0.4021	0.4635	609	88	TraesCS2A01G173800	TraesCS2D01G181100
3	0.7036	0.6960	21	88	TraesCS2B01G200300	TraesCS2D01G181100
0	0.5201	0.5602	6	2	TraesCS7A01G130300	TraesCS7B01G030600
0	0.6921	0.6801	6	10	TraesCS7A01G130300	TraesCS7D01G129700
0	0.6418	0.6668	2	10	TraesCS7B01G030600	TraesCS7D01G129700
3	0.5932	0.5321	871	112	TraesCS4A01G101900	TraesCS4B01G202700
3	0.6241	0.5731	871	81	TraesCS4A01G101900	TraesCS4D01G203600
5	0.6976	0.6453	112	81	TraesCS4B01G202700	TraesCS4D01G203600
0	0.1960	0.1746	3795	0	TraesCS7A01G312700	TraesCS7B01G212400
259	-0.1277	-0.1745	3795	692	TraesCS7A01G312700	TraesCS7D01G309100
0	0.5537	0.4592	0	692	TraesCS7B01G212400	TraesCS7D01G309100
0	0.6196	0.5988	70	72	TraesCS4A01G129800	TraesCS4B01G174800
2	0.3788	0.5262	70	15403	TraesCS4A01G129800	TraesCS4D01G176700
0	0.4028	0.5626	72	15403	TraesCS4B01G174800	TraesCS4D01G176700
0	0.4434	0.4221	19	1012	TraesCS3A01G050300	TraesCS3B01G059100
0	0.7684	0.8011	19	502	TraesCS3A01G050300	TraesCS3D01G049700
0	0.4314	0.4279	1012	502	TraesCS3B01G059100	TraesCS3D01G049700
0	0.0336	0.1627	2372	1377	TraesCS1A01G040400	TraesCS1B01G053400
0	0.2512	0.3957	2372	399	TraesCS1A01G040400	TraesCS1D01G041400
0	0.0207	0.1825	1377	399	TraesCS1B01G053400	TraesCS1D01G041400
0	0.3767	0.4480	10	449	TraesCS7A01G318500	TraesCS7B01G219400
1	0.7506	0.7543	10	3	TraesCS7A01G318500	TraesCS7D01G315100
0	0.3527	0.3661	449	3	TraesCS7B01G219400	TraesCS7D01G315100
0	0.8244	0.8413	1	2273	TraesCS4A01G252100	TraesCS4B01G063100
0	0.8316	0.8125	1	5	TraesCS4A01G252100	TraesCS4D01G062100
0	0.7534	0.7712	2273	5	TraesCS4B01G063100	TraesCS4D01G062100
0	0.4218	0.4785	25	258	TraesCS7A01G245200	TraesCS7B01G146300
0	0.5323	0.5067	25	99	TraesCS7A01G245200	TraesCS7D01G243800
0	0.3531	0.3402	258	99	TraesCS7B01G146300	TraesCS7D01G243800
0	0.8322	0.8249	41	13	TraesCS4A01G116800	TraesCS4B01G187600
7	0.8340	0.9051	41	77	TraesCS4A01G116800	TraesCS4D01G189000
0	0.7942	0.8370	13	77	TraesCS4B01G187600	TraesCS4D01G189000
0	0.1330	0.1276	116	721	TraesCS5A01G237400	TraesCS5B01G235300
0	0.4905	0.5015	116	13	TraesCS5A01G237400	TraesCS5D01G244100
0	0.2337	0.2149	721	13	TraesCS5B01G235300	TraesCS5D01G244100
1	0.6616	0.6088	19	1102	TraesCS1A01G077700	TraesCS1B01G095800
3	0.7141	0.6074	19	11	TraesCS1A01G077700	TraesCS1D01G079800
1	0.5094	0.4360	1102	11	TraesCS1B01G095800	TraesCS1D01G079800
0	0.1771	0.2720	2132	17	TraesCS5A01G258700	TraesCS5B01G257600
0	0.1927	0.1997	2132	24	TraesCS5A01G258700	TraesCS5D01G266600
0	0.3899	0.4780	17	24	TraesCS5B01G257600	TraesCS5D01G266600
0	0.0840	0.0625	4327	1826	TraesCS5A01G056000	TraesCS5B01G061000
0	0.1244	0.1125	4327	66	TraesCS5A01G056000	TraesCS5D01G067000
0	0.1976	0.2028	1826	66	TraesCS5B01G061000	TraesCS5D01G067000
0	0.2804	0.2643	865	89	TraesCS6A01G380500	TraesCS6B01G419500
0	0.3955	0.3872	865	535	TraesCS6A01G380500	TraesCS6D01G365200
0	0.3275	0.2755	89	535	TraesCS6B01G419500	TraesCS6D01G365200
0	0.4070	0.3475	82	26	TraesCS5A01G188400	TraesCS5B01G195200
0	0.3981	0.3862	82	11	TraesCS5A01G188400	TraesCS5D01G202600
0	0.5667	0.5261	26	11	TraesCS5B01G195200	TraesCS5D01G202600
0	0.4911	0.3532	23	158	TraesCS1A01G289100	TraesCS1B01G298600
0	0.4471	0.3447	23	23	TraesCS1A01G289100	TraesCS1D01G288100
0	0.5090	0.3344	158	23	TraesCS1B01G298600	TraesCS1D01G288100
0	0.3775	0.3331	719	116	TraesCS1A01G289200	TraesCS1B01G298800
0	0.4016	0.3902	719	84	TraesCS1A01G289200	TraesCS1D01G288200
0	0.2582	0.1754	116	84	TraesCS1B01G298800	TraesCS1D01G288200
4	0.4496	0.2775	418	747	TraesCS7A01G348600	TraesCS7B01G235100
21	0.6779	0.4688	418	92	TraesCS7A01G348600	TraesCS7D01G330100
3	0.4021	0.3043	747	92	TraesCS7B01G235100	TraesCS7D01G330100
0	0.2173	0.3169	3	3749	TraesCS2A01G199500	TraesCS2B01G226800
0	0.7164	0.6843	3	22	TraesCS2A01G199500	TraesCS2D01G207100
0	0.3510	0.4344	3749	22	TraesCS2B01G226800	TraesCS2D01G207100
260	-0.1076	0.0653	271	817	TraesCS3A01G520500	TraesCS3B01G589900
0	0.1077	0.2924	271	2451	TraesCS3A01G520500	TraesCS3D01G528500
0	0.1046	0.3435	817	2451	TraesCS3B01G589900	TraesCS3D01G528500
9	0.4348	0.3828	1354	4252	TraesCS2A01G209700	TraesCS2B01G235900
4	0.5599	0.4822	1354	60	TraesCS2A01G209700	TraesCS2D01G216500
10	0.6596	0.6312	4252	60	TraesCS2B01G235900	TraesCS2D01G216500
0	0.6014	0.5475	173	867	TraesCS3A01G163000	TraesCS3B01G194100
1	0.6972	0.6620	173	62	TraesCS3A01G163000	TraesCS3D01G169900
0	0.5618	0.4960	867	62	TraesCS3B01G194100	TraesCS3D01G169900
0	0.3243	0.3738	17	7	TraesCS4A01G283900	TraesCS4B01G029600
1	0.3990	0.4250	17	599	TraesCS4A01G283900	TraesCS4D01G026800
0	0.2054	0.2892	7	599	TraesCS4B01G029600	TraesCS4D01G026800
0	0.6769	0.6735	16	5	TraesCS4A01G247600	TraesCS4B01G067300
0	0.6764	0.6609	16	205	TraesCS4A01G247600	TraesCS4D01G066200
0	0.7011	0.6696	5	205	TraesCS4B01G067300	TraesCS4D01G066200
41	0.7006	0.6072	181	110	TraesCS5A01G201200	TraesCS5B01G200000
6	0.7543	0.6093	181	39	TraesCS5A01G201200	TraesCS5D01G207400
11	0.7337	0.6325	110	39	TraesCS5B01G200000	TraesCS5D01G207400
0	0.5926	0.6532	33	92	TraesCS2A01G256100	TraesCS2B01G286400
0	0.6189	0.6145	33	5	TraesCS2A01G256100	TraesCS2D01G266600
0	0.6021	0.6115	92	5	TraesCS2B01G286400	TraesCS2D01G266600
7	0.4743	0.5053	52	31	TraesCS3A01G230300	TraesCS3B01G259600
0	0.5201	0.4946	52	5	TraesCS3A01G230300	TraesCS3D01G223000
0	0.4979	0.5188	31	5	TraesCS3B01G259600	TraesCS3D01G223000
0	0.1178	0.1429	2332	138	TraesCS2A01G318300	TraesCS2B01G336400
0	0.3925	0.3947	2332	180	TraesCS2A01G318300	TraesCS2D01G315900
8	0.3987	0.5149	138	180	TraesCS2B01G336400	TraesCS2D01G315900
0	0.0424	0.0651	270	498	TraesCS6A01G409300	TraesCS6B01G455200
0	-0.1829	-0.1738	270	353	TraesCS6A01G409300	TraesCS6D01G393000
8	-0.0901	0.0043	498	353	TraesCS6B01G455200	TraesCS6D01G393000
0	0.6206	0.6201	39	37	TraesCS3A01G292800	TraesCS3B01G327600
0	0.7680	0.7375	39	11	TraesCS3A01G292800	TraesCS3D01G292600
0	0.6722	0.6257	37	11	TraesCS3B01G327600	TraesCS3D01G292600
0	0.6951	0.6808	2172	7	TraesCS3A01G343600	TraesCS3B01G375600
1	0.6651	0.6532	2172	362	TraesCS3A01G343600	TraesCS3D01G337400
1	0.7666	0.6818	7	362	TraesCS3B01G375600	TraesCS3D01G337400
0	0.2370	0.1831	331	1739	TraesCS3A01G317800	TraesCS3B01G348100
0	0.4128	0.4116	331	6	TraesCS3A01G317800	TraesCS3D01G313500
0	0.2616	0.2464	1739	6	TraesCS3B01G348100	TraesCS3D01G313500
0	0.6307	0.6100	1	8	TraesCS3A01G189500	TraesCS3B01G218700
0	0.6135	0.5806	1	3	TraesCS3A01G189500	TraesCS3D01G193000
0	0.5643	0.5213	8	3	TraesCS3B01G218700	TraesCS3D01G193000
0	0.2007	0.3685	461	582	TraesCS1A01G403200	TraesCS1B01G432600
0	0.0235	0.2863	461	117	TraesCS1A01G403200	TraesCS1D01G411200
2	0.3482	0.4857	582	117	TraesCS1B01G432600	TraesCS1D01G411200
0	0.3570	0.3570	72	357	TraesCS3A01G042700	TraesCS3B01G040800
2	0.6871	0.6445	72	36	TraesCS3A01G042700	TraesCS3D01G037900
0	0.5489	0.5710	357	36	TraesCS3B01G040800	TraesCS3D01G037900
2	0.6421	0.6647	22	278	TraesCS5A01G166000	TraesCS5B01G163400
3	0.5561	0.6944	22	388	TraesCS5A01G166000	TraesCS5D01G170600
0	0.5338	0.7059	278	388	TraesCS5B01G163400	TraesCS5D01G170600
0	0.3162	0.3286	660	6	TraesCS4A01G231600	TraesCS4B01G084400
0	0.0908	0.1992	660	1888	TraesCS4A01G231600	TraesCS4D01G082300
0	0.0432	0.1254	6	1888	TraesCS4B01G084400	TraesCS4D01G082300
8	0.7761	0.7896	764	9	TraesCS6A01G314600	TraesCS6B01G344600
30	0.6784	0.7671	764	564	TraesCS6A01G314600	TraesCS6D01G293900
1	0.7136	0.7885	9	564	TraesCS6B01G344600	TraesCS6D01G293900
0	0.3935	0.4486	800	3	TraesCS4A01G002200	TraesCS4B01G302900
0	0.3336	0.4092	800	1	TraesCS4A01G002200	TraesCS4D01G301400
0	0.6659	0.6401	3	1	TraesCS4B01G302900	TraesCS4D01G301400
0	0.7054	0.6644	28	7	TraesCS3A01G185900	TraesCS3B01G215500
0	0.6967	0.6276	28	17	TraesCS3A01G185900	TraesCS3D01G189900
0	0.7221	0.7165	7	17	TraesCS3B01G215500	TraesCS3D01G189900
2	0.7450	0.8026	57	36	TraesCS1A01G084600	TraesCS1B01G101900
0	0.8047	0.8275	57	105	TraesCS1A01G084600	TraesCS1D01G086000
1	0.7613	0.8038	36	105	TraesCS1B01G101900	TraesCS1D01G086000
1	-0.2483	-0.2101	11945	455	TraesCS2A01G001200	TraesCS2B01G022700
0	-0.0450	0.1829	11945	1619	TraesCS2A01G001200	TraesCS2D01G001400
0	-0.1102	-0.0331	455	1619	TraesCS2B01G022700	TraesCS2D01G001400
0	0.3726	0.3534	9	4421	TraesCS6A01G263400	TraesCS6B01G290400
0	0.6000	0.5906	9	0	TraesCS6A01G263400	TraesCS6D01G251600
0	0.4603	0.4164	4421	0	TraesCS6B01G290400	TraesCS6D01G251600
0	0.6270	0.5912	8	743	TraesCS5A01G101300	TraesCS5B01G106100
0	0.6312	0.6728	8	154	TraesCS5A01G101300	TraesCS5D01G113500
5	0.4696	0.5513	743	154	TraesCS5B01G106100	TraesCS5D01G113500
0	0.2309	0.2442	401	30	TraesCS1A01G278500	TraesCS1B01G287400
0	0.2878	0.2966	401	8	TraesCS1A01G278500	TraesCS1D01G277700
0	0.4106	0.4070	30	8	TraesCS1B01G287400	TraesCS1D01G277700
0	0.0880	0.3173	282	253	TraesCS2A01G481100	TraesCS2B01G507200
0	0.2307	0.3421	282	63	TraesCS2A01G481100	TraesCS2D01G481400
0	-0.2748	0.0491	253	63	TraesCS2B01G507200	TraesCS2D01G481400
0	0.4481	0.4980	126	17	TraesCS5A01G016000	TraesCS5B01G014300
0	0.3645	0.4336	126	166	TraesCS5A01G016000	TraesCS5D01G022100
0	0.3953	0.3947	17	166	TraesCS5B01G014300	TraesCS5D01G022100
36	0.7305	0.6443	129	186	TraesCS7A01G211200	TraesCS7B01G118200
20	0.7671	0.6862	129	53	TraesCS7A01G211200	TraesCS7D01G212900
25	0.8468	0.8187	186	53	TraesCS7B01G118200	TraesCS7D01G212900
0	0.2551	0.3270	38	115	TraesCS2A01G160400	TraesCS2B01G186700
0	0.2555	0.2840	38	0	TraesCS2A01G160400	TraesCS2D01G167800
0	0.2240	0.3064	115	0	TraesCS2B01G186700	TraesCS2D01G167800
0	0.1741	0.3016	2626	90	TraesCS2A01G338500	TraesCS2B01G343400
0	0.2198	0.2782	2626	10	TraesCS2A01G338500	TraesCS2D01G324500
0	0.2606	0.3950	90	10	TraesCS2B01G343400	TraesCS2D01G324500
0	0.1686	0.1807	2553	75	TraesCS1A01G368800	TraesCS1B01G387700
0	-0.0427	-0.0475	2553	52	TraesCS1A01G368800	TraesCS1D01G374600
0	0.3975	0.4591	75	52	TraesCS1B01G387700	TraesCS1D01G374600
1	0.5044	0.4819	66	52	TraesCS4A01G260500	TraesCS4B01G053900
0	0.3386	0.2343	66	9	TraesCS4A01G260500	TraesCS4D01G054100
0	0.4887	0.4712	52	9	TraesCS4B01G053900	TraesCS4D01G054100
0	0.3758	0.3071	10	35	TraesCS4A01G296700	TraesCS4B01G017000
0	0.4940	0.4785	10	37	TraesCS4A01G296700	TraesCS4D01G015300
0	0.3706	0.3092	35	37	TraesCS4B01G017000	TraesCS4D01G015300
1	0.6627	0.6387	12	20	TraesCS3A01G117700	TraesCS3B01G137000
2	0.7348	0.6999	12	12	TraesCS3A01G117700	TraesCS3D01G119500
0	0.7597	0.7206	20	12	TraesCS3B01G137000	TraesCS3D01G119500
2	0.3846	0.3291	391	799	TraesCS5A01G231600	TraesCS5B01G229900
23	0.6138	0.5852	391	239	TraesCS5A01G231600	TraesCS5D01G236400
0	0.1838	0.1377	799	239	TraesCS5B01G229900	TraesCS5D01G236400
0	0.0681	0.0767	97	579	TraesCS5A01G387800	TraesCS5B01G392900
0	0.4818	0.4784	97	4	TraesCS5A01G387800	TraesCS5D01G397700
0	-0.0989	-0.1288	579	4	TraesCS5B01G392900	TraesCS5D01G397700
0	0.4504	0.5057	103	14	TraesCS1A01G266900	TraesCS1B01G277800
1	0.5326	0.5791	103	61	TraesCS1A01G266900	TraesCS1D01G267100
4	0.6883	0.7250	14	61	TraesCS1B01G277800	TraesCS1D01G267100
0	0.5506	0.5635	149	424	TraesCS5A01G238900	TraesCS5B01G237500
1	0.6278	0.6386	149	41	TraesCS5A01G238900	TraesCS5D01G246000
0	0.5541	0.5502	424	41	TraesCS5B01G237500	TraesCS5D01G246000
0	0.5639	0.5825	131	905	TraesCS5A01G161500	TraesCS5B01G159000
0	0.5749	0.5871	131	12	TraesCS5A01G161500	TraesCS5D01G166400
0	0.5206	0.5511	905	12	TraesCS5B01G159000	TraesCS5D01G166400
0	0.1550	0.1514	1187	294	TraesCS2A01G554900	TraesCS2B01G589100
0	0.3635	0.3358	1187	1117	TraesCS2A01G554900	TraesCS2D01G559700
0	0.2289	0.2648	294	1117	TraesCS2B01G589100	TraesCS2D01G559700
0	0.3867	0.3425	81	736	TraesCS3A01G169100	TraesCS3B01G197400
1	0.6480	0.5988	81	24	TraesCS3A01G169100	TraesCS3D01G172700
0	0.4508	0.4116	736	24	TraesCS3B01G197400	TraesCS3D01G172700
0	0.6447	0.6080	888	40	TraesCS3A01G367800	TraesCS3B01G399500
0	0.3166	0.6003	888	1756	TraesCS3A01G367800	TraesCS3D01G360800
0	0.2224	0.5497	40	1756	TraesCS3B01G399500	TraesCS3D01G360800
0	0.1353	0.2394	51	148	TraesCS2A01G400000	TraesCS2B01G418100
0	0.2806	0.4142	51	27	TraesCS2A01G400000	TraesCS2D01G397600
0	0.1022	0.1828	148	27	TraesCS2B01G418100	TraesCS2D01G397600
2	0.0038	-0.0022	529	1701	TraesCS7A01G546400	TraesCS7B01G469400
4	-0.1655	0.2417	529	10009	TraesCS7A01G546400	TraesCS7D01G532600
269	-0.5155	-0.2373	1701	10009	TraesCS7B01G469400	TraesCS7D01G532600
0	0.0771	0.0898	8	199	TraesCS2A01G379700	TraesCS2B01G396600
0	0.1034	0.0934	8	4	TraesCS2A01G379700	TraesCS2D01G375900
0	0.0720	0.1408	199	4	TraesCS2B01G396600	TraesCS2D01G375900
16	0.8564	0.8667	19	31	TraesCS6A01G235100	TraesCS6B01G263800
0	0.6444	0.7784	19	2142	TraesCS6A01G235100	TraesCS6D01G217800
0	0.6877	0.8014	31	2142	TraesCS6B01G263800	TraesCS6D01G217800
0	0.0967	0.1136	24	55	TraesCS2A01G310100	TraesCS2B01G327100
0	-0.0930	-0.0661	24	1	TraesCS2A01G310100	TraesCS2D01G308300
0	0.1759	0.2023	55	1	TraesCS2B01G327100	TraesCS2D01G308300
0	0.2405	0.2590	7	33	TraesCS1A01G394400	TraesCS1B01G422400
0	0.6722	0.6836	7	54	TraesCS1A01G394400	TraesCS1D01G402000
19	0.6824	0.6591	33	54	TraesCS1B01G422400	TraesCS1D01G402000
0	0.5941	0.5919	8	23	TraesCS6A01G162500	TraesCS6B01G188700
0	0.5604	0.6147	8	17	TraesCS6A01G162500	TraesCS6D01G149700
0	0.5028	0.5501	23	17	TraesCS6B01G188700	TraesCS6D01G149700
0	0.0719	0.1952	502	764	TraesCS1A01G304300	TraesCS1B01G314800
0	0.2340	0.3325	502	154	TraesCS1A01G304300	TraesCS1D01G303800
2	-0.0468	0.0210	764	154	TraesCS1B01G314800	TraesCS1D01G303800
0	0.1618	0.3273	690	252	TraesCS2A01G250300	TraesCS2B01G266500
0	0.1900	0.3269	690	48	TraesCS2A01G250300	TraesCS2D01G251500
0	0.0724	0.1377	252	48	TraesCS2B01G266500	TraesCS2D01G251500
0	0.3362	0.2620	82	157	TraesCS2A01G492500	TraesCS2B01G520700
0	0.2871	0.1764	82	1482	TraesCS2A01G492500	TraesCS2D01G492800
0	0.3185	0.3350	157	1482	TraesCS2B01G520700	TraesCS2D01G492800
0	0.8450	0.8345	5	8	TraesCS3A01G226800	TraesCS3B01G257700
0	0.8563	0.8384	5	0	TraesCS3A01G226800	TraesCS3D01G224800
0	0.8400	0.8364	8	0	TraesCS3B01G257700	TraesCS3D01G224800
0	0.2753	0.2437	30	7	TraesCS1A01G276400	TraesCS1B01G285600
0	0.2270	0.2703	30	6	TraesCS1A01G276400	TraesCS1D01G275900
0	0.4176	0.4738	7	6	TraesCS1B01G285600	TraesCS1D01G275900
0	0.3177	0.3298	20	9	TraesCS1A01G414700	TraesCS1B01G444700
0	0.5949	0.5661	20	120	TraesCS1A01G414700	TraesCS1D01G422000
0	0.5455	0.5152	9	120	TraesCS1B01G444700	TraesCS1D01G422000
0	-0.1454	-0.0813	150	1095	TraesCS6A01G417600	TraesCS6B01G471600
0	-0.2060	0.1082	150	441	TraesCS6A01G417600	TraesCS6D01G402800
0	-0.1831	-0.1092	1095	441	TraesCS6B01G471600	TraesCS6D01G402800
0	0.6163	0.5975	459	6	TraesCS7A01G490400	TraesCS7B01G393700
1	0.5907	0.4892	459	11	TraesCS7A01G490400	TraesCS7D01G476800
2	0.8092	0.7496	6	11	TraesCS7B01G393700	TraesCS7D01G476800
0	0.1802	0.1921	14	38	TraesCS3A01G336000	TraesCS3B01G366700
0	0.3897	0.3690	14	1	TraesCS3A01G336000	TraesCS3D01G329000
0	0.4101	0.3846	38	1	TraesCS3B01G366700	TraesCS3D01G329000
4	-0.1109	-0.2563	1386	624	TraesCS2A01G523700	TraesCS2B01G553600
329	0.1954	0.2658	1386	2481	TraesCS2A01G523700	TraesCS2D01G525900
3	0.1120	0.0681	624	2481	TraesCS2B01G553600	TraesCS2D01G525900
0	-0.1045	-0.1625	531	5760	TraesCS5A01G316900	TraesCS5B01G317500
0	-0.4307	-0.3382	531	53	TraesCS5A01G316900	TraesCS5D01G323200
1	-0.2414	-0.1686	5760	53	TraesCS5B01G317500	TraesCS5D01G323200
0	-0.2361	-0.2032	3012	1050	TraesCS6A01G403600	TraesCS6B01G447500
510	-0.2572	-0.2121	3012	989	TraesCS6A01G403600	TraesCS6D01G387100
136	-0.5563	-0.5751	1050	989	TraesCS6B01G447500	TraesCS6D01G387100
0	0.3800	0.4851	979	98	TraesCS4A01G096300	TraesCS4B01G208100
0	0.2912	0.3257	979	76	TraesCS4A01G096300	TraesCS4D01G209000
0	0.3772	0.4565	98	76	TraesCS4B01G208100	TraesCS4D01G209000
1	0.4621	0.4693	430	13	TraesCS5A01G493400	TraesCS4B01G318800
0	0.4982	0.5225	430	4	TraesCS5A01G493400	TraesCS4D01G315300
0	0.6634	0.6774	13	4	TraesCS4B01G318800	TraesCS4D01G315300
0	0.2115	0.2184	821	63	TraesCS1A01G197500	TraesCS1B01G212100
0	0.4304	0.4454	821	18	TraesCS1A01G197500	TraesCS1D01G201000
0	0.2234	0.2617	63	18	TraesCS1B01G212100	TraesCS1D01G201000
7	0.6264	0.6015	111	60	TraesCS4A01G008000	TraesCS4B01G296900
12	0.8501	0.7986	111	38	TraesCS4A01G008000	TraesCS4D01G295800
3	0.7166	0.6483	60	38	TraesCS4B01G296900	TraesCS4D01G295800
0	0.4225	0.3961	111	683	TraesCS5A01G373700	TraesCS5B01G375700
0	0.2861	0.2725	111	10	TraesCS5A01G373700	TraesCS5D01G383200
0	0.2768	0.2399	683	10	TraesCS5B01G375700	TraesCS5D01G383200
255	0.0883	0.1304	16383	19591	TraesCS1A01G081400	TraesCS1B01G099100
0	0.1022	0.3353	16383	27	TraesCS1A01G081400	TraesCS1D01G083000
0	-0.0335	0.1951	19591	27	TraesCS1B01G099100	TraesCS1D01G083000
0	0.2373	0.3323	1320	28	TraesCS2A01G384800	TraesCS2B01G401800
0	0.2951	0.3848	1320	17	TraesCS2A01G384800	TraesCS2D01G381500
0	0.5892	0.5619	28	17	TraesCS2B01G401800	TraesCS2D01G381500
0	0.1998	0.2346	558	108	TraesCS2A01G260100	TraesCS2B01G281800
0	0.1740	0.3268	558	4	TraesCS2A01G260100	TraesCS2D01G263400
0	0.1581	0.2321	108	4	TraesCS2B01G281800	TraesCS2D01G263400
0	0.0303	0.1235	15	22	TraesCS6A01G163400	TraesCS6B01G186500
0	0.1216	0.2514	15	46	TraesCS6A01G163400	TraesCS6D01G147600
0	0.3064	0.3736	22	46	TraesCS6B01G186500	TraesCS6D01G147600
13	0.6580	0.6782	124	993	TraesCS6A01G196500	TraesCS6B01G229700
0	0.6425	0.6726	124	9	TraesCS6A01G196500	TraesCS6D01G179200
0	0.5791	0.5870	993	9	TraesCS6B01G229700	TraesCS6D01G179200
0	0.1215	0.1290	4	12	TraesCS3A01G313200	TraesCS3B01G158700
0	0.6770	0.6188	4	59	TraesCS3A01G313200	TraesCS3D01G141100
0	0.3006	0.2771	12	59	TraesCS3B01G158700	TraesCS3D01G141100
1	0.6817	0.7344	4	266	TraesCS6A01G229800	TraesCS6B01G251800
0	0.7957	0.8110	4	19	TraesCS6A01G229800	TraesCS6D01G205200
0	0.6994	0.7026	266	19	TraesCS6B01G251800	TraesCS6D01G205200
0	0.3392	0.3946	17	49	TraesCS3A01G239800	TraesCS3B01G268200
0	0.4902	0.5096	17	1	TraesCS3A01G239800	TraesCS3D01G240200
0	0.4913	0.5560	49	1	TraesCS3B01G268200	TraesCS3D01G240200
0	0.6415	0.6006	280	18	TraesCS7A01G316700	TraesCS7B01G217500
0	0.6968	0.6294	280	25	TraesCS7A01G316700	TraesCS7D01G313400
3	0.6534	0.6518	18	25	TraesCS7B01G217500	TraesCS7D01G313400
0	0.3158	0.3237	29	503	TraesCS4A01G325600	TraesCS5B01G538500
0	0.2012	0.2164	29	1514	TraesCS4A01G325600	TraesCS5D01G556800
0	0.2052	0.2054	503	1514	TraesCS5B01G538500	TraesCS5D01G556800
0	0.5391	0.5445	14	5	TraesCS2A01G367000	TraesCS2B01G384500
0	0.6022	0.5929	14	3	TraesCS2A01G367000	TraesCS2D01G363900
1	0.6679	0.6956	5	3	TraesCS2B01G384500	TraesCS2D01G363900
1	0.6445	0.6282	14	2559	TraesCS4A01G035900	TraesCS4B01G268700
0	0.7126	0.6668	14	141	TraesCS4A01G035900	TraesCS4D01G268000
3	0.7376	0.7221	2559	141	TraesCS4B01G268700	TraesCS4D01G268000
1372	-0.5467	-0.1450	1503	8334	TraesCS7A01G429600	TraesCS7B01G329800
0	0.6696	0.6702	1503	78	TraesCS7A01G429600	TraesCS7D01G421800
0	0.0213	0.3436	8334	78	TraesCS7B01G329800	TraesCS7D01G421800
0	0.6308	0.7397	164	176	TraesCS1A01G084800	TraesCS1B01G102000
1	0.6284	0.6116	164	38	TraesCS1A01G084800	TraesCS1D01G086200
1	0.6054	0.6575	176	38	TraesCS1B01G102000	TraesCS1D01G086200
0	0.1058	0.1854	8	1835	TraesCS6A01G159600	TraesCS6B01G191700
0	0.1648	0.1596	8	0	TraesCS6A01G159600	TraesCS6D01G152900
0	0.0515	0.2492	1835	0	TraesCS6B01G191700	TraesCS6D01G152900
0	0.6025	0.5866	100	137	TraesCS4A01G100800	TraesCS4B01G203800
0	0.6350	0.5864	100	5	TraesCS4A01G100800	TraesCS4D01G204600
0	0.5691	0.5408	137	5	TraesCS4B01G203800	TraesCS4D01G204600
0	0.3253	0.3027	722	0	TraesCS5A01G391900	TraesCS5B01G396800
0	0.3098	0.3317	722	185	TraesCS5A01G391900	TraesCS5D01G401800
0	0.3191	0.3813	0	185	TraesCS5B01G396800	TraesCS5D01G401800
0	0.6306	0.6542	34	3539	TraesCS7A01G328600	TraesCS7B01G229300
5	0.8608	0.8552	34	5	TraesCS7A01G328600	TraesCS7D01G325500
0	0.6553	0.7110	3539	5	TraesCS7B01G229300	TraesCS7D01G325500
5	0.0695	0.0798	54	1279	TraesCS6A01G405200	TraesCS6B01G449400
0	0.4001	0.4496	54	62	TraesCS6A01G405200	TraesCS6D01G388700
0	0.2764	0.3148	1279	62	TraesCS6B01G449400	TraesCS6D01G388700
0	0.1782	0.2060	120	3663	TraesCS4A01G023800	TraesCS4B01G279800
0	0.1935	0.1729	120	9	TraesCS4A01G023800	TraesCS4D01G278200
0	0.2012	0.1995	3663	9	TraesCS4B01G279800	TraesCS4D01G278200
7	0.5742	0.5590	317	489	TraesCS3A01G037700	TraesCS3B01G045900
11	0.6344	0.6518	317	196	TraesCS3A01G037700	TraesCS3D01G041800
41	0.7624	0.7312	489	196	TraesCS3B01G045900	TraesCS3D01G041800
16	0.7450	0.6090	45	65	TraesCS3A01G237000	TraesCS3B01G262800
19	0.7957	0.6522	45	67	TraesCS3A01G237000	TraesCS3D01G237400
17	0.7630	0.6908	65	67	TraesCS3B01G262800	TraesCS3D01G237400
0	0.5120	0.4860	0	7	TraesCS6A01G155000	TraesCS6B01G183000
0	0.4357	0.4499	0	79	TraesCS6A01G155000	TraesCS6D01G144900
0	0.5421	0.5411	7	79	TraesCS6B01G183000	TraesCS6D01G144900
1	0.6815	0.6866	16	11	TraesCS6A01G296200	TraesCS6B01G326000
0	0.6584	0.6656	16	11	TraesCS6A01G296200	TraesCS6D01G276500
3	0.8717	0.8794	11	11	TraesCS6B01G326000	TraesCS6D01G276500
0	-0.0500	-0.0565	887	1073	TraesCS1A01G020600	TraesCS1B01G024600
0	-0.0099	-0.0256	887	10	TraesCS1A01G020600	TraesCS1D01G020100
0	-0.1110	-0.0719	1073	10	TraesCS1B01G024600	TraesCS1D01G020100
0	0.2085	0.3759	175	1789	TraesCS2A01G448400	TraesCS2B01G469100
0	0.6389	0.6763	175	14	TraesCS2A01G448400	TraesCS2D01G447500
0	-0.1044	0.2394	1789	14	TraesCS2B01G469100	TraesCS2D01G447500
0	0.0729	0.0967	1658	3731	TraesCS5A01G299800	TraesCS5B01G301400
0	-0.1093	-0.0848	1658	794	TraesCS5A01G299800	TraesCS5D01G308200
0	0.0934	0.1395	3731	794	TraesCS5B01G301400	TraesCS5D01G308200
0	0.1136	0.1312	105	137	TraesCS5A01G119400	TraesCS5B01G121200
0	0.1136	0.1312	105	137	TraesCS5A01G119400	TraesCS5D01G126500
137	1.0000	1.0000	137	137	TraesCS5B01G121200	TraesCS5D01G126500
0	0.2945	0.3115	9	5	TraesCS1A01G332400	TraesCS1B01G346100
0	0.1505	0.2026	9	74	TraesCS1A01G332400	TraesCS1D01G335100
0	0.2433	0.2346	5	74	TraesCS1B01G346100	TraesCS1D01G335100
0	0.0543	0.0889	34	2431	TraesCS2A01G403600	TraesCS2B01G421600
0	0.0137	0.0625	34	94	TraesCS2A01G403600	TraesCS2D01G400700
0	-0.0156	0.0141	2431	94	TraesCS2B01G421600	TraesCS2D01G400700
0	0.3462	0.3519	2224	13	TraesCS2A01G334500	TraesCS2B01G347700
0	0.1816	0.1953	2224	2	TraesCS2A01G334500	TraesCS2D01G328700
0	0.4307	0.5420	13	2	TraesCS2B01G347700	TraesCS2D01G328700
0	0.6651	0.6101	32	1464	TraesCS3A01G094900	TraesCS3B01G110400
0	0.6811	0.6248	32	24	TraesCS3A01G094900	TraesCS3D01G095100
0	0.5045	0.4701	1464	24	TraesCS3B01G110400	TraesCS3D01G095100
2	0.7472	0.7079	4	291	TraesCS5A01G375900	TraesCS5B01G378100
0	0.8635	0.8519	4	1	TraesCS5A01G375900	TraesCS5D01G385400
0	0.7410	0.7208	291	1	TraesCS5B01G378100	TraesCS5D01G385400
0	0.2255	0.2029	1577	1	TraesCS3A01G296000	TraesCS3B01G340900
0	0.1308	0.1946	1577	10	TraesCS3A01G296000	TraesCS3D01G307000
0	0.2360	0.2897	1	10	TraesCS3B01G340900	TraesCS3D01G307000
0	0.5694	0.5537	75	1396	TraesCS7A01G235100	TraesCS7B01G133300
8	0.9592	0.9595	75	12	TraesCS7A01G235100	TraesCS7D01G235100
0	0.5973	0.5884	1396	12	TraesCS7B01G133300	TraesCS7D01G235100
0	0.2417	0.3585	62	1	TraesCS2A01G410600	TraesCS2B01G429400
6	0.5680	0.5238	62	15	TraesCS2A01G410600	TraesCS2D01G408000
0	0.3289	0.3820	1	15	TraesCS2B01G429400	TraesCS2D01G408000
0	0.3845	0.4515	9	8	TraesCS2A01G384700	TraesCS2B01G401700
0	0.6477	0.6792	9	74	TraesCS2A01G384700	TraesCS2D01G381400
0	0.3838	0.4003	8	74	TraesCS2B01G401700	TraesCS2D01G381400
0	0.3827	0.3619	20	3962	TraesCS5A01G318900	TraesCS5B01G319400
2	0.5750	0.5614	20	6	TraesCS5A01G318900	TraesCS5D01G325100
0	0.1612	0.1871	3962	6	TraesCS5B01G319400	TraesCS5D01G325100
7	0.5888	0.5747	577	173	TraesCS1A01G184900	TraesCS1B01G192900
93	0.7937	0.7663	577	313	TraesCS1A01G184900	TraesCS1D01G191900
13	0.6538	0.6542	173	313	TraesCS1B01G192900	TraesCS1D01G191900
0	0.2244	0.2942	279	5400	TraesCS4A01G017600	TraesCS4B01G286500
0	0.3005	0.3601	279	74	TraesCS4A01G017600	TraesCS4D01G285200
0	0.2748	0.3223	5400	74	TraesCS4B01G286500	TraesCS4D01G285200
541	-0.3083	-0.3644	12648	2691	TraesCS1A01G248900	TraesCS1B01G259600
0	0.1912	0.2378	12648	1976	TraesCS1A01G248900	TraesCS1D01G248400
0	-0.1473	-0.2281	2691	1976	TraesCS1B01G259600	TraesCS1D01G248400
0	0.0820	0.0769	230	1516	TraesCS6A01G353700	TraesCS6B01G386400
0	0.2576	0.6102	230	779	TraesCS6A01G353700	TraesCS6D01G336000
0	0.0766	0.0422	1516	779	TraesCS6B01G386400	TraesCS6D01G336000
466	-0.4784	-0.5090	1099	498	TraesCS1A01G361300	TraesCS1B01G377900
0	0.0722	0.0908	1099	4	TraesCS1A01G361300	TraesCS1D01G365700
0	0.3630	0.3257	498	4	TraesCS1B01G377900	TraesCS1D01G365700
141	-0.3923	-0.5040	2824	297	TraesCS5A01G486700	TraesCS5B01G500600
0	-0.0078	0.0020	2824	1268	TraesCS5A01G486700	TraesCS5D01G500900
0	0.1600	0.1692	297	1268	TraesCS5B01G500600	TraesCS5D01G500900
0	0.0998	0.2383	123	1310	TraesCS2A01G080000	TraesCS2B01G094800
0	0.0379	0.0831	123	99	TraesCS2A01G080000	TraesCS2D01G077300
0	0.1854	0.4597	1310	99	TraesCS2B01G094800	TraesCS2D01G077300
0	-0.0907	-0.1495	11	465	TraesCS2A01G323700	TraesCS2B01G257700
0	0.3022	0.3737	11	5	TraesCS2A01G323700	TraesCS2D01G339300
0	-0.0194	-0.0712	465	5	TraesCS2B01G257700	TraesCS2D01G339300
0	0.2990	0.5275	8	483	TraesCS4A01G162000	TraesCS4B01G151200
0	0.3952	0.4513	8	144	TraesCS4A01G162000	TraesCS4D01G155700
0	0.1996	0.4479	483	144	TraesCS4B01G151200	TraesCS4D01G155700
0	-0.0020	0.0631	15	5506	TraesCS6A01G082300	TraesCS6B01G109300
0	0.3520	0.4589	15	143	TraesCS6A01G082300	TraesCS6D01G075300
0	0.1062	0.2098	5506	143	TraesCS6B01G109300	TraesCS6D01G075300
0	0.2432	0.6831	3	13783	TraesCS1A01G115000	TraesCS1B01G134900
0	0.5695	0.7558	3	39	TraesCS1A01G115000	TraesCS1D01G116400
0	0.0859	0.6938	13783	39	TraesCS1B01G134900	TraesCS1D01G116400
0	0.1734	0.1897	119	3215	TraesCS7A01G364800	TraesCS7B01G262800
0	0.3354	0.2985	119	14	TraesCS7A01G364800	TraesCS7D01G358000
0	0.5301	0.6248	3215	14	TraesCS7B01G262800	TraesCS7D01G358000
2	0.5872	0.5666	34	55	TraesCS2A01G210700	TraesCS2B01G236600
3	0.8240	0.8268	34	18	TraesCS2A01G210700	TraesCS2D01G217200
0	0.6606	0.6369	55	18	TraesCS2B01G236600	TraesCS2D01G217200
0	0.2462	0.3428	48	68	TraesCS2A01G272600	TraesCS2B01G290800
0	0.4743	0.5851	48	242	TraesCS2A01G272600	TraesCS2D01G271900
0	0.1651	0.2798	68	242	TraesCS2B01G290800	TraesCS2D01G271900
0	0.3976	0.3696	9	1428	TraesCS3A01G538200	TraesCS3B01G603600
0	0.2333	0.2321	9	2796	TraesCS3A01G538200	TraesCS3D01G543800
0	0.1673	0.1513	1428	2796	TraesCS3B01G603600	TraesCS3D01G543800
1	0.7108	0.7276	5	1134	TraesCS3A01G452100	TraesCS3B01G489000
2	0.6916	0.8057	5	394	TraesCS3A01G452100	TraesCS3D01G444600
1	0.5905	0.6927	1134	394	TraesCS3B01G489000	TraesCS3D01G444600
0	0.5539	0.5815	4	449	TraesCS1A01G084300	TraesCS4B01G156500
0	0.5938	0.5767	4	122	TraesCS1A01G084300	TraesCS4D01G156100
0	0.6177	0.6564	449	122	TraesCS4B01G156500	TraesCS4D01G156100
0	0.5995	0.5559	291	10	TraesCS2A01G305800	TraesCS2B01G322500
1	0.6649	0.6585	291	7	TraesCS2A01G305800	TraesCS2D01G304200
2	0.7692	0.7369	10	7	TraesCS2B01G322500	TraesCS2D01G304200
0	0.4852	0.4805	83	8	TraesCS3A01G248200	TraesCS3B01G276900
0	0.5746	0.5428	83	321	TraesCS3A01G248200	TraesCS3D01G248200
0	0.4163	0.4502	8	321	TraesCS3B01G276900	TraesCS3D01G248200
0	0.3341	0.2889	2515	6	TraesCS4A01G225500	TraesCS4B01G090700
0	0.3160	0.3075	2515	16	TraesCS4A01G225500	TraesCS4D01G087800
0	0.5315	0.5170	6	16	TraesCS4B01G090700	TraesCS4D01G087800
0	0.8003	0.7684	53	4	TraesCS1A01G387600	TraesCS1B01G415100
0	0.6774	0.7072	53	32	TraesCS1A01G387600	TraesCS1D01G395600
0	0.7440	0.7874	4	32	TraesCS1B01G415100	TraesCS1D01G395600
0	0.3260	0.3726	40	724	TraesCS3A01G503100	TraesCS3B01G566500
0	0.3731	0.3540	40	96	TraesCS3A01G503100	TraesCS3D01G509700
0	0.3323	0.3380	724	96	TraesCS3B01G566500	TraesCS3D01G509700
4	0.2849	0.4353	559	854	TraesCS1A01G177400	TraesCS1B01G202800
0	0.3367	0.4356	559	29	TraesCS1A01G177400	TraesCS1D01G175900
0	0.3325	0.4605	854	29	TraesCS1B01G202800	TraesCS1D01G175900
0	0.2993	0.3068	25	49	TraesCS6A01G261600	TraesCS6B01G288900
0	0.3383	0.3014	25	15	TraesCS6A01G261600	TraesCS6D01G242300
0	0.2084	0.1392	49	15	TraesCS6B01G288900	TraesCS6D01G242300
0	0.4329	0.5468	29	720	TraesCS3A01G022200	TraesCS3B01G023700
0	0.5326	0.5457	29	127	TraesCS3A01G022200	TraesCS3D01G024500
0	0.5246	0.6387	720	127	TraesCS3B01G023700	TraesCS3D01G024500
0	0.5586	0.5813	44	21	TraesCS7A01G306100	TraesCS7B01G206300
0	0.5758	0.5673	44	85	TraesCS7A01G306100	TraesCS7D01G302800
0	0.5025	0.5290	21	85	TraesCS7B01G206300	TraesCS7D01G302800
0	0.2378	0.2624	89	367	TraesCS5A01G528200	TraesCS4B01G359300
0	0.5127	0.4858	89	5	TraesCS5A01G528200	TraesCS4D01G352900
0	0.2948	0.2704	367	5	TraesCS4B01G359300	TraesCS4D01G352900
0	0.5555	0.5897	30	18	TraesCS1A01G419500	TraesCS1B01G449600
0	0.3907	0.4947	30	32	TraesCS1A01G419500	TraesCS1D01G427300
1	0.7123	0.7068	18	32	TraesCS1B01G449600	TraesCS1D01G427300
0	0.0794	0.0610	81	5972	TraesCS6A01G168200	TraesCS6B01G196000
0	0.2528	0.2624	81	16	TraesCS6A01G168200	TraesCS6D01G157300
0	0.0714	0.0913	5972	16	TraesCS6B01G196000	TraesCS6D01G157300
3	0.8994	0.8678	8	23	TraesCS5A01G146500	TraesCS5B01G145300
2	0.8787	0.8482	8	2	TraesCS5A01G146500	TraesCS5D01G145800
1	0.8692	0.8323	23	2	TraesCS5B01G145300	TraesCS5D01G145800
0	0.2192	0.2111	366	892	TraesCS4A01G270000	TraesCS4B01G044100
5	0.3149	0.3033	366	36	TraesCS4A01G270000	TraesCS4D01G041600
0	0.0631	0.0987	892	36	TraesCS4B01G044100	TraesCS4D01G041600
1	0.5559	0.5838	602	109	TraesCS4A01G060900	TraesCS4B01G236300
0	0.4731	0.5106	602	347	TraesCS4A01G060900	TraesCS4D01G237700
0	0.3208	0.2824	109	347	TraesCS4B01G236300	TraesCS4D01G237700
4	0.8532	0.8250	22	14	TraesCS7A01G298600	TraesCS7B01G188400
8	0.9378	0.9145	22	15	TraesCS7A01G298600	TraesCS7D01G294300
6	0.8683	0.8325	14	15	TraesCS7B01G188400	TraesCS7D01G294300
7	0.7233	0.7144	11	732	TraesCS3A01G354000	TraesCS3B01G386800
0	0.7428	0.7494	11	28	TraesCS3A01G354000	TraesCS3D01G348100
7	0.7887	0.8012	732	28	TraesCS3B01G386800	TraesCS3D01G348100
1	0.4197	0.4401	7	156	TraesCS3A01G271500	TraesCS3B01G305200
0	0.3456	0.4664	7	1630	TraesCS3A01G271500	TraesCS3D01G271100
0	0.2933	0.3718	156	1630	TraesCS3B01G305200	TraesCS3D01G271100
0	0.4562	0.4071	10	32	TraesCS2A01G307300	TraesCS2B01G323800
0	0.5010	0.4458	10	31	TraesCS2A01G307300	TraesCS2D01G305600
0	0.4774	0.4582	32	31	TraesCS2B01G323800	TraesCS2D01G305600
0	0.4062	0.4612	31	370	TraesCS2A01G395400	TraesCS2B01G413500
0	0.6152	0.6181	31	35	TraesCS2A01G395400	TraesCS2D01G393200
0	0.4386	0.4838	370	35	TraesCS2B01G413500	TraesCS2D01G393200
0	0.1371	0.1675	11	607	TraesCS5A01G475700	TraesCS5B01G489000
0	0.2408	0.2635	11	67	TraesCS5A01G475700	TraesCS5D01G489100
0	0.4277	0.5162	607	67	TraesCS5B01G489000	TraesCS5D01G489100
0	0.5317	0.5761	175	42	TraesCS2A01G224200	TraesCS2B01G274400
0	0.4835	0.6205	175	45	TraesCS2A01G224200	TraesCS2D01G230500
1	0.7279	0.7171	42	45	TraesCS2B01G274400	TraesCS2D01G230500
3	0.9063	0.8901	10	29	TraesCS3A01G191400	TraesCS3B01G219400
4	0.9351	0.9233	10	18	TraesCS3A01G191400	TraesCS3D01G194000
14	0.9168	0.9018	29	18	TraesCS3B01G219400	TraesCS3D01G194000
0	0.4371	0.4068	85	100	TraesCS7A01G489900	TraesCS7B01G393000
0	0.3644	0.3074	85	96	TraesCS7A01G489900	TraesCS7D01G476300
0	0.3306	0.2974	100	96	TraesCS7B01G393000	TraesCS7D01G476300
0	0.6503	0.6574	4	0	TraesCS1A01G259700	TraesCS1B01G270000
0	0.8267	0.8249	4	3	TraesCS1A01G259700	TraesCS1D01G259500
0	0.7864	0.7736	0	3	TraesCS1B01G270000	TraesCS1D01G259500
0	0.0290	0.1283	26	2387	TraesCS1A01G341200	TraesCS1B01G353900
0	0.3407	0.3832	26	859	TraesCS1A01G341200	TraesCS1D01G343300
0	0.0653	0.1756	2387	859	TraesCS1B01G353900	TraesCS1D01G343300
0	0.1172	0.3090	94	9618	TraesCS1A01G097500	TraesCS1B01G126300
0	0.4592	0.4711	94	5	TraesCS1A01G097500	TraesCS1D01G106300
0	0.1011	0.3473	9618	5	TraesCS1B01G126300	TraesCS1D01G106300
0	-0.1508	-0.0707	327	750	TraesCS1A01G033300	TraesCS1B01G041900
0	0.0349	0.0371	327	15	TraesCS1A01G033300	TraesCS1D01G035000
0	-0.0831	-0.0575	750	15	TraesCS1B01G041900	TraesCS1D01G035000
0	0.3174	0.3581	14	4	TraesCS3A01G239400	TraesCS3B01G268000
0	0.4442	0.4828	14	15	TraesCS3A01G239400	TraesCS3D01G239700
0	0.4118	0.3559	4	15	TraesCS3B01G268000	TraesCS3D01G239700
0	0.7605	0.7315	17	12	TraesCS7A01G329800	TraesCS7B01G230300
0	0.7217	0.6433	17	37	TraesCS7A01G329800	TraesCS7D01G326500
7	0.7782	0.7153	12	37	TraesCS7B01G230300	TraesCS7D01G326500
63	0.5958	0.6472	246	572	TraesCS2A01G169700	TraesCS2B01G196000
10	0.6136	0.6233	246	41	TraesCS2A01G169700	TraesCS2D01G177200
3	0.5879	0.6194	572	41	TraesCS2B01G196000	TraesCS2D01G177200
0	0.0734	0.0600	13	705	TraesCS5A01G275100	TraesCS5B01G274900
0	0.1029	0.1431	13	9	TraesCS5A01G275100	TraesCS5D01G282700
0	0.0897	0.0764	705	9	TraesCS5B01G274900	TraesCS5D01G282700
0	0.4983	0.4947	633	17	TraesCS5A01G516100	TraesCS4B01G347400
0	0.4675	0.4849	633	7	TraesCS5A01G516100	TraesCS4D01G342400
0	0.9265	0.9196	17	7	TraesCS4B01G347400	TraesCS4D01G342400
0	0.5324	0.6921	9	187	TraesCS3A01G100200	TraesCS3B01G117000
0	0.5759	0.5435	9	15	TraesCS3A01G100200	TraesCS3D01G100900
0	0.4786	0.6506	187	15	TraesCS3B01G117000	TraesCS3D01G100900
26	0.7743	0.6748	390	154	TraesCS5A01G211900	TraesCS5B01G212000
18	0.7729	0.6626	390	70	TraesCS5A01G211900	TraesCS5D01G222000
52	0.8811	0.8122	154	70	TraesCS5B01G212000	TraesCS5D01G222000
422	0.7468	0.7035	670	580	TraesCS4A01G126400	TraesCS4B01G178500
26	0.8033	0.7689	670	35	TraesCS4A01G126400	TraesCS4D01G180100
23	0.7109	0.6467	580	35	TraesCS4B01G178500	TraesCS4D01G180100
0	0.6251	0.6710	160	9	TraesCS3A01G210200	TraesCS3B01G240800
0	0.4770	0.6324	160	153	TraesCS3A01G210200	TraesCS3D01G213000
0	0.4842	0.6163	9	153	TraesCS3B01G240800	TraesCS3D01G213000
2	0.6073	0.6443	464	145	TraesCS1A01G200000	TraesCS1B01G214700
0	0.5944	0.6453	464	10	TraesCS1A01G200000	TraesCS1D01G203500
0	0.6145	0.7732	145	10	TraesCS1B01G214700	TraesCS1D01G203500
0	0.1800	0.1639	4655	15	TraesCS5A01G072600	TraesCS5B01G078400
0	0.2690	0.2544	4655	14	TraesCS5A01G072600	TraesCS5D01G085300
1	0.5915	0.6182	15	14	TraesCS5B01G078400	TraesCS5D01G085300
0	0.7614	0.7336	554	10	TraesCS3A01G435300	TraesCS3B01G470200
0	0.2041	0.4556	554	2163	TraesCS3A01G435300	TraesCS3D01G428100
0	0.2235	0.5460	10	2163	TraesCS3B01G470200	TraesCS3D01G428100
0	0.2842	0.2955	17	2477	TraesCS2A01G340900	TraesCS2B01G338700
0	0.5827	0.5526	17	52	TraesCS2A01G340900	TraesCS2D01G318500
0	0.2763	0.3293	2477	52	TraesCS2B01G338700	TraesCS2D01G318500
0	-0.0453	0.1867	995	1637	TraesCS4A01G367400	TraesCS5B01G505300
0	0.2960	0.6564	995	16	TraesCS4A01G367400	TraesCS5D01G506000
0	-0.0192	0.1402	1637	16	TraesCS5B01G505300	TraesCS5D01G506000
2	0.6650	0.5933	19	207	TraesCS5A01G386300	TraesCS5B01G391200
4	0.6948	0.6260	19	141	TraesCS5A01G386300	TraesCS5D01G396100
26	0.7174	0.6779	207	141	TraesCS5B01G391200	TraesCS5D01G396100
0	0.5910	0.5823	111	82	TraesCS5A01G382600	TraesCS5B01G386800
1	0.6319	0.6329	111	59	TraesCS5A01G382600	TraesCS5D01G392000
0	0.6187	0.5799	82	59	TraesCS5B01G386800	TraesCS5D01G392000
7	0.5220	0.4273	34	181	TraesCS1A01G237200	TraesCS1B01G246700
0	0.2321	0.3596	34	833	TraesCS1A01G237200	TraesCS1D01G235200
0	0.2103	0.3529	181	833	TraesCS1B01G246700	TraesCS1D01G235200
0	0.4754	0.5014	0	10	TraesCS2A01G189200	TraesCS2B01G218100
0	0.6571	0.6108	0	52	TraesCS2A01G189200	TraesCS2D01G198500
0	0.3716	0.3911	10	52	TraesCS2B01G218100	TraesCS2D01G198500
0	0.4139	0.4884	9	54	TraesCS7A01G173100	TraesCS7B01G078400
0	0.6694	0.6955	9	1	TraesCS7A01G173100	TraesCS7D01G174500
0	0.6550	0.7409	54	1	TraesCS7B01G078400	TraesCS7D01G174500
0	0.1655	0.1371	18	151	TraesCS3A01G270900	TraesCS3B01G304700
0	0.4263	0.3764	18	4	TraesCS3A01G270900	TraesCS3D01G270600
0	0.4597	0.4045	151	4	TraesCS3B01G304700	TraesCS3D01G270600
0	0.2513	0.2933	46	25	TraesCS5A01G054200	TraesCS5B01G062200
0	0.3242	0.3488	46	146	TraesCS5A01G054200	TraesCS5D01G065500
0	0.4011	0.4390	25	146	TraesCS5B01G062200	TraesCS5D01G065500
0	0.4878	0.5262	158	2987	TraesCS7A01G247700	TraesCS7B01G144100
0	0.6385	0.7023	158	24	TraesCS7A01G247700	TraesCS7D01G246300
0	0.4531	0.5542	2987	24	TraesCS7B01G144100	TraesCS7D01G246300
0	0.0829	0.0636	1	6966	TraesCS1A01G159400	TraesCS1B01G175800
0	0.2744	0.2646	1	1495	TraesCS1A01G159400	TraesCS1D01G156800
1285	-0.3854	-0.3796	6966	1495	TraesCS1B01G175800	TraesCS1D01G156800
4	0.8262	0.8601	6	226	TraesCS4A01G123100	TraesCS4B01G182900
3	0.7613	0.8069	6	19	TraesCS4A01G123100	TraesCS4D01G182800
3	0.7669	0.7728	226	19	TraesCS4B01G182900	TraesCS4D01G182800
0	0.3166	0.3157	2	18	TraesCS6A01G112500	TraesCS6B01G141700
0	0.2707	0.2620	2	109	TraesCS6A01G112500	TraesCS6D01G102700
0	0.2449	0.2517	18	109	TraesCS6B01G141700	TraesCS6D01G102700
0	0.2764	0.3614	2243	4	TraesCS3A01G281200	TraesCS3B01G314900
0	0.1688	0.2668	2243	10	TraesCS3A01G281200	TraesCS3D01G281100
0	0.6381	0.6166	4	10	TraesCS3B01G314900	TraesCS3D01G281100
0	0.4702	0.6651	4070	904	TraesCS3A01G416800	TraesCS3B01G451800
9	0.4099	0.7229	4070	1361	TraesCS3A01G416800	TraesCS3D01G412300
0	0.4968	0.6615	904	1361	TraesCS3B01G451800	TraesCS3D01G412300
0	0.1223	0.2668	20	72	TraesCS2A01G331300	TraesCS2B01G350900
0	0.5315	0.5589	20	14	TraesCS2A01G331300	TraesCS2D01G331600
0	0.0843	0.2641	72	14	TraesCS2B01G350900	TraesCS2D01G331600
2	0.7761	0.7431	691	40	TraesCS4A01G208400	TraesCS4B01G112000
10	0.7038	0.6807	691	138	TraesCS4A01G208400	TraesCS4D01G109500
7	0.7851	0.7769	40	138	TraesCS4B01G112000	TraesCS4D01G109500
0	0.4052	0.4965	46	220	TraesCS2A01G183400	TraesCS2B01G210000
0	0.7019	0.7029	46	0	TraesCS2A01G183400	TraesCS2D01G191200
0	0.3422	0.4291	220	0	TraesCS2B01G210000	TraesCS2D01G191200
0	0.2777	0.3722	3	7	TraesCS2A01G306200	TraesCS2B01G322900
0	0.2133	0.3187	3	56	TraesCS2A01G306200	TraesCS2D01G304600
0	0.0101	0.1382	7	56	TraesCS2B01G322900	TraesCS2D01G304600
0	0.5570	0.5386	8	2	TraesCS3A01G128000	TraesCS3B01G147200
0	0.4414	0.4334	8	21	TraesCS3A01G128000	TraesCS3D01G129000
0	0.4287	0.4258	2	21	TraesCS3B01G147200	TraesCS3D01G129000
0	0.1722	0.1819	218	8486	TraesCS4A01G214800	TraesCS4B01G101300
0	0.4960	0.4641	218	4	TraesCS4A01G214800	TraesCS4D01G098000
0	0.2267	0.2284	8486	4	TraesCS4B01G101300	TraesCS4D01G098000
0	0.5977	0.6199	69	23	TraesCS1A01G152600	TraesCS1B01G170100
0	0.4842	0.4250	69	19	TraesCS1A01G152600	TraesCS1D01G149700
0	0.5871	0.5148	23	19	TraesCS1B01G170100	TraesCS1D01G149700
0	0.1345	0.0829	681	1840	TraesCS6A01G176700	TraesCS6B01G209200
0	0.1300	0.1214	681	8	TraesCS6A01G176700	TraesCS6D01G167400
0	-0.0143	-0.0182	1840	8	TraesCS6B01G209200	TraesCS6D01G167400
0	0.2241	0.1842	708	301	TraesCS3A01G042900	TraesCS3B01G040600
0	0.4506	0.4437	708	32	TraesCS3A01G042900	TraesCS3D01G037800
0	0.4445	0.3629	301	32	TraesCS3B01G040600	TraesCS3D01G037800
1	0.5164	0.5500	74	25	TraesCS3A01G376100	TraesCS3B01G408400
10	0.5944	0.6022	74	119	TraesCS3A01G376100	TraesCS3D01G368600
14	0.6772	0.6728	25	119	TraesCS3B01G408400	TraesCS3D01G368600
0	0.4851	0.5433	8	1362	TraesCS4A01G268500	TraesCS4B01G045700
0	0.7563	0.7647	8	9	TraesCS4A01G268500	TraesCS4D01G046200
0	0.3892	0.4658	1362	9	TraesCS4B01G045700	TraesCS4D01G046200
0	0.2000	0.1939	140	7	TraesCS1A01G354800	TraesCS1B01G366900
0	0.1737	0.1922	140	7	TraesCS1A01G354800	TraesCS1D01G355700
0	0.3002	0.2518	7	7	TraesCS1B01G366900	TraesCS1D01G355700
0	0.1431	0.3124	74	30	TraesCS2A01G285500	TraesCS2B01G302600
0	0.1776	0.3947	74	171	TraesCS2A01G285500	TraesCS2D01G284500
0	0.2917	0.4519	30	171	TraesCS2B01G302600	TraesCS2D01G284500
0	0.0123	0.0221	403	249	TraesCS5A01G273200	TraesCS5B01G272900
0	0.1259	0.1430	403	4	TraesCS5A01G273200	TraesCS5D01G280700
0	0.0887	0.0468	249	4	TraesCS5B01G272900	TraesCS5D01G280700
0	0.8264	0.8243	3	24	TraesCS5A01G159900	TraesCS5B01G157600
2	0.8029	0.7943	3	19	TraesCS5A01G159900	TraesCS5D01G165000
0	0.7303	0.7307	24	19	TraesCS5B01G157600	TraesCS5D01G165000
0	-0.0908	0.0155	397	846	TraesCS2A01G576600	TraesCS2B01G610800
0	-0.2639	-0.2211	397	3031	TraesCS2A01G576600	TraesCS2D01G587300
0	-0.0697	-0.0276	846	3031	TraesCS2B01G610800	TraesCS2D01G587300
0	0.3492	0.3737	62	69	TraesCS5A01G129300	TraesCS5B01G127900
0	0.6039	0.6116	62	6	TraesCS5A01G129300	TraesCS5D01G136800
0	0.4442	0.4593	69	6	TraesCS5B01G127900	TraesCS5D01G136800
0	0.4083	0.4544	14	361	TraesCS6A01G253900	TraesCS6B01G271600
0	0.1737	0.2697	14	65	TraesCS6A01G253900	TraesCS6D01G235400
0	0.2692	0.3171	361	65	TraesCS6B01G271600	TraesCS6D01G235400
0	0.1792	0.2446	166	239	TraesCS4A01G357400	TraesCS5B01G515100
2	0.6256	0.6282	166	26	TraesCS4A01G357400	TraesCS5D01G515300
0	0.2218	0.2083	239	26	TraesCS5B01G515100	TraesCS5D01G515300
6	0.8951	0.8715	15	37	TraesCS5A01G401200	TraesCS5B01G406000
6	0.9063	0.8924	15	36	TraesCS5A01G401200	TraesCS5D01G411400
24	0.9588	0.9521	37	36	TraesCS5B01G406000	TraesCS5D01G411400
0	0.5126	0.5739	30	44	TraesCS2A01G183100	TraesCS2B01G209700
0	0.7746	0.7645	30	7	TraesCS2A01G183100	TraesCS2D01G190900
1	0.5428	0.5834	44	7	TraesCS2B01G209700	TraesCS2D01G190900
0	0.2776	0.3067	15	18	TraesCS1A01G068500	TraesCS1B01G086400
0	0.3827	0.4064	15	18	TraesCS1A01G068500	TraesCS1D01G069900
0	0.5395	0.4406	18	18	TraesCS1B01G086400	TraesCS1D01G069900
0	0.3929	0.4199	23	6	TraesCS1A01G068400	TraesCS1B01G086500
0	0.3012	0.2886	23	10	TraesCS1A01G068400	TraesCS1D01G069800
0	0.2504	0.2513	6	10	TraesCS1B01G086500	TraesCS1D01G069800
2	0.7042	0.8017	43	716	TraesCS3A01G364200	TraesCS3B01G396300
20	0.6828	0.7061	43	32	TraesCS3A01G364200	TraesCS3D01G357600
0	0.5781	0.6469	716	32	TraesCS3B01G396300	TraesCS3D01G357600
30	-0.2539	-0.1046	755	1352	TraesCS1A01G433000	TraesCS1B01G468700
0	-0.1708	0.0189	755	1297	TraesCS1A01G433000	TraesCS1D01G442400
1	-0.0652	-0.0062	1352	1297	TraesCS1B01G468700	TraesCS1D01G442400
0	0.3692	0.5055	106	11	TraesCS2A01G454800	TraesCS2B01G476700
0	0.6184	0.6496	106	7	TraesCS2A01G454800	TraesCS2D01G455000
5	0.5659	0.7632	11	7	TraesCS2B01G476700	TraesCS2D01G455000
0	0.0221	0.1620	268	342	TraesCS2A01G336400	TraesCS2B01G345500
0	0.0797	0.1874	268	2	TraesCS2A01G336400	TraesCS2D01G326500
0	0.0322	0.1471	342	2	TraesCS2B01G345500	TraesCS2D01G326500
0	0.5034	0.6145	139	202	TraesCS4A01G011800	TraesCS4B01G292700
0	0.4431	0.5158	139	38	TraesCS4A01G011800	TraesCS4D01G291600
0	0.3745	0.3533	202	38	TraesCS4B01G292700	TraesCS4D01G291600
0	0.2285	0.3203	300	1600	TraesCS6A01G281700	TraesCS6B01G310400
0	0.1511	0.2821	300	27	TraesCS6A01G281700	TraesCS6D01G262300
0	0.3557	0.3859	1600	27	TraesCS6B01G310400	TraesCS6D01G262300
0	0.0685	0.1526	34	6680	TraesCS2A01G451100	TraesCS2B01G472600
0	0.3861	0.3168	34	2	TraesCS2A01G451100	TraesCS2D01G450800
0	0.0447	0.1129	6680	2	TraesCS2B01G472600	TraesCS2D01G450800
0	0.3670	0.4862	476	55	TraesCS2A01G479100	TraesCS2B01G503500
0	0.2783	0.3610	476	2847	TraesCS2A01G479100	TraesCS2D01G478400
0	0.1807	0.3843	55	2847	TraesCS2B01G503500	TraesCS2D01G478400
0	0.5754	0.6117	283	44	TraesCS1A01G300800	TraesCS1B01G310800
0	0.5785	0.6286	283	3	TraesCS1A01G300800	TraesCS1D01G300200
0	0.5927	0.6172	44	3	TraesCS1B01G310800	TraesCS1D01G300200
0	0.5306	0.4869	14	34	TraesCS2A01G294600	TraesCS2B01G311000
0	0.6781	0.6851	14	12	TraesCS2A01G294600	TraesCS2D01G292300
0	0.4271	0.4161	34	12	TraesCS2B01G311000	TraesCS2D01G292300
0	0.3837	0.3517	47	3934	TraesCS5A01G337000	TraesCS5B01G336000
1	0.6136	0.5870	47	10	TraesCS5A01G337000	TraesCS5D01G341700
0	0.3710	0.3162	3934	10	TraesCS5B01G336000	TraesCS5D01G341700
0	0.6026	0.5041	1	37	TraesCS7A01G345500	TraesCS7B01G237800
0	0.6475	0.5716	1	58	TraesCS7A01G345500	TraesCS7D01G333800
7	0.8354	0.7950	37	58	TraesCS7B01G237800	TraesCS7D01G333800
0	0.2918	0.2969	8	2221	TraesCS6A01G217300	TraesCS6B01G245400
0	0.3053	0.4410	8	551	TraesCS6A01G217300	TraesCS6D01G198100
0	0.3932	0.4132	2221	551	TraesCS6B01G245400	TraesCS6D01G198100
0	0.1635	0.1397	660	28	TraesCS7A01G351300	TraesCS7B01G276800
0	0.2221	0.2235	660	4	TraesCS7A01G351300	TraesCS7D01G371700
1	0.1891	0.1515	28	4	TraesCS7B01G276800	TraesCS7D01G371700
0	0.2413	0.2720	377	10	TraesCS2A01G175900	TraesCS2B01G202000
0	0.1415	0.1269	377	117	TraesCS2A01G175900	TraesCS2D01G183300
0	0.4715	0.4418	10	117	TraesCS2B01G202000	TraesCS2D01G183300
0	0.5927	0.7055	740	43	TraesCS7A01G231400	TraesCS7B01G129800
0	0.6986	0.7179	740	4	TraesCS7A01G231400	TraesCS7D01G231600
0	0.6540	0.7854	43	4	TraesCS7B01G129800	TraesCS7D01G231600
0	0.2146	0.2734	10	7032	TraesCS5A01G491800	TraesCS4B01G320200
0	0.1876	0.2682	10	395	TraesCS5A01G491800	TraesCS4D01G316700
0	0.1368	0.1900	7032	395	TraesCS4B01G320200	TraesCS4D01G316700
444	-0.0260	0.0914	482	3308	TraesCS2A01G204600	TraesCS2B01G232100
0	0.3800	0.4821	482	171	TraesCS2A01G204600	TraesCS2D01G211300
0	-0.0281	0.1201	3308	171	TraesCS2B01G232100	TraesCS2D01G211300
0	0.1466	0.3025	14	1174	TraesCS3A01G207100	TraesCS3B01G233900
0	0.5197	0.5220	14	27	TraesCS3A01G207100	TraesCS3D01G208800
0	0.0627	0.2290	1174	27	TraesCS3B01G233900	TraesCS3D01G208800
0	0.7052	0.7083	12	802	TraesCS2A01G393900	TraesCS2B01G411900
0	0.8494	0.8586	12	0	TraesCS2A01G393900	TraesCS2D01G391800
0	0.7252	0.7360	802	0	TraesCS2B01G411900	TraesCS2D01G391800
0	0.2236	0.2457	8951	27	TraesCS7A01G220500	TraesCS7B01G126900
0	0.0934	0.1157	8951	19	TraesCS7A01G220500	TraesCS7D01G221600
0	0.2692	0.2804	27	19	TraesCS7B01G126900	TraesCS7D01G221600
0	0.2074	0.2163	21	121	TraesCS3A01G233100	TraesCS3B01G262500
0	0.3311	0.2973	21	5	TraesCS3A01G233100	TraesCS3D01G220000
0	0.4525	0.4574	121	5	TraesCS3B01G262500	TraesCS3D01G220000
0	0.4509	0.4222	21	16	TraesCS2A01G134400	TraesCS2B01G157900
0	0.4394	0.3998	21	2223	TraesCS2A01G134400	TraesCS2D01G136600
0	0.4161	0.4011	16	2223	TraesCS2B01G157900	TraesCS2D01G136600
0	0.5298	0.5006	136	13	TraesCS1A01G181100	TraesCS1B01G199500
0	0.4753	0.4514	136	17	TraesCS1A01G181100	TraesCS1D01G184600
0	0.6217	0.5929	13	17	TraesCS1B01G199500	TraesCS1D01G184600
0	0.5798	0.5497	30	45	TraesCS4A01G080500	TraesCS4B01G223500
0	0.5464	0.5634	30	112	TraesCS4A01G080500	TraesCS4D01G223800
0	0.6565	0.6504	45	112	TraesCS4B01G223500	TraesCS4D01G223800
131	0.7035	0.7135	981	274	TraesCS7A01G112700	TraesCS7B01G010400
6	0.6927	0.6777	981	29	TraesCS7A01G112700	TraesCS7D01G107900
9	0.8217	0.7571	274	29	TraesCS7B01G010400	TraesCS7D01G107900
0	0.2056	0.2555	16659	9	TraesCS7A01G211800	TraesCS7B01G118700
18	-0.0259	0.1043	16659	35	TraesCS7A01G211800	TraesCS7D01G213400
0	0.1275	0.0879	9	35	TraesCS7B01G118700	TraesCS7D01G213400
0	0.2955	0.2976	1	650	TraesCS7A01G213000	TraesCS7B01G119700
0	0.5271	0.5211	1	11	TraesCS7A01G213000	TraesCS7D01G214900
0	0.5345	0.5350	650	11	TraesCS7B01G119700	TraesCS7D01G214900
0	0.4047	0.4056	5	132	TraesCS4A01G209500	TraesCS4B01G112800
0	0.4630	0.4884	5	5	TraesCS4A01G209500	TraesCS4D01G110500
0	0.4332	0.4153	132	5	TraesCS4B01G112800	TraesCS4D01G110500
4	0.5198	0.3302	28	54	TraesCS3A01G235500	TraesCS3B01G264400
6	0.4950	0.3182	28	139	TraesCS3A01G235500	TraesCS3D01G235600
18	0.7010	0.3952	54	139	TraesCS3B01G264400	TraesCS3D01G235600
0	0.5221	0.6962	289	33	TraesCS5A01G163300	TraesCS5B01G160500
0	0.5321	0.7872	289	15	TraesCS5A01G163300	TraesCS5D01G168100
0	0.6194	0.6558	33	15	TraesCS5B01G160500	TraesCS5D01G168100
0	-0.0443	-0.0041	1352	405	TraesCS1A01G004200	TraesCS1B01G005600
397	-0.6471	-0.5337	1352	556	TraesCS1A01G004200	TraesCS1D01G003300
0	0.1025	0.2296	405	556	TraesCS1B01G005600	TraesCS1D01G003300
0	0.5950	0.6179	11	12	TraesCS3A01G082800	TraesCS3B01G097900
0	0.4969	0.5292	11	172	TraesCS3A01G082800	TraesCS3D01G083200
0	0.6124	0.5708	12	172	TraesCS3B01G097900	TraesCS3D01G083200
0	0.1828	0.1676	48	2306	TraesCS1A01G226600	TraesCS1B01G240600
0	0.2141	0.2179	48	208	TraesCS1A01G226600	TraesCS1D01G228000
205	-0.2032	-0.2551	2306	208	TraesCS1B01G240600	TraesCS1D01G228000
0	0.2182	0.2616	3038	0	TraesCS1A01G155500	TraesCS1B01G172800
0	0.0845	0.2473	3038	38	TraesCS1A01G155500	TraesCS1D01G154200
0	0.2412	0.2536	0	38	TraesCS1B01G172800	TraesCS1D01G154200
0	0.4049	0.3922	2	8	TraesCS3A01G250600	TraesCS3B01G280100
0	0.4366	0.4536	2	414	TraesCS3A01G250600	TraesCS3D01G251000
0	0.3937	0.4418	8	414	TraesCS3B01G280100	TraesCS3D01G251000
0	0.6529	0.6447	48	425	TraesCS7A01G251100	TraesCS7B01G140000
0	0.7341	0.7273	48	2	TraesCS7A01G251100	TraesCS7D01G251000
0	0.7209	0.7203	425	2	TraesCS7B01G140000	TraesCS7D01G251000
0	-0.1605	-0.0810	61	2013	TraesCS7A01G487900	TraesCS7B01G391200
0	0.4254	0.4613	61	6	TraesCS7A01G487900	TraesCS7D01G474600
0	0.0662	0.1173	2013	6	TraesCS7B01G391200	TraesCS7D01G474600
0	0.3357	0.3303	10	700	TraesCS6A01G099400	TraesCS6B01G127600
0	0.2750	0.3687	10	1	TraesCS6A01G099400	TraesCS6D01G083000
0	0.2199	0.2406	700	1	TraesCS6B01G127600	TraesCS6D01G083000
2	0.8122	0.7969	215	23	TraesCS5A01G139900	TraesCS5B01G137300
93	0.9164	0.8870	215	244	TraesCS5A01G139900	TraesCS5D01G153500
1	0.7457	0.7319	23	244	TraesCS5B01G137300	TraesCS5D01G153500
0	0.3229	0.3232	199	24	TraesCS5A01G518200	TraesCS4B01G349400
0	0.3295	0.3149	199	2	TraesCS5A01G518200	TraesCS4D01G344200
0	0.4206	0.4006	24	2	TraesCS4B01G349400	TraesCS4D01G344200
570	-0.3203	-0.3145	917	2388	TraesCS6A01G015100	TraesCS6B01G021700
0	0.1215	0.1677	917	163	TraesCS6A01G015100	TraesCS6D01G017900
1	0.1583	0.2686	2388	163	TraesCS6B01G021700	TraesCS6D01G017900
0	0.0033	0.0440	50	41	TraesCS5A01G045200	TraesCS5B01G049400
0	-0.0898	-0.0413	50	453	TraesCS5A01G045200	TraesCS5D01G055300
0	-0.1001	-0.1046	41	453	TraesCS5B01G049400	TraesCS5D01G055300
0	0.1936	0.2601	4	6697	TraesCS2A01G172600	TraesCS2B01G198900
0	0.8019	0.8067	4	19	TraesCS2A01G172600	TraesCS2D01G179700
0	0.2353	0.3141	6697	19	TraesCS2B01G198900	TraesCS2D01G179700
0	0.1622	0.2637	1	915	TraesCS2A01G116800	TraesCS2B01G136000
0	0.2400	0.2758	1	4799	TraesCS2A01G116800	TraesCS2D01G118300
0	0.0580	0.1310	915	4799	TraesCS2B01G136000	TraesCS2D01G118300
0	0.4012	0.3539	175	105	TraesCS7A01G133200	TraesCS7B01G034000
0	0.4938	0.4195	175	9	TraesCS7A01G133200	TraesCS7D01G132700
0	0.5629	0.5359	105	9	TraesCS7B01G034000	TraesCS7D01G132700
0	0.4984	0.4861	43	385	TraesCS7A01G466900	TraesCS7B01G368200
0	0.5808	0.5708	43	10	TraesCS7A01G466900	TraesCS7D01G454700
0	0.4404	0.4116	385	10	TraesCS7B01G368200	TraesCS7D01G454700
0	0.1232	0.1163	2741	1706	TraesCS2A01G204200	TraesCS2B01G231600
36	0.1080	0.0856	2741	176	TraesCS2A01G204200	TraesCS2D01G211700
6	-0.1119	-0.0559	1706	176	TraesCS2B01G231600	TraesCS2D01G211700
0	0.2938	0.2828	1427	9	TraesCS4A01G263500	TraesCS4B01G051000
0	0.1750	0.2461	1427	4941	TraesCS4A01G263500	TraesCS4D01G051100
0	0.2763	0.3550	9	4941	TraesCS4B01G051000	TraesCS4D01G051100
0	0.3521	0.3456	141	10	TraesCS6A01G071500	TraesCS6B01G096000
0	0.3435	0.3831	141	38	TraesCS6A01G071500	TraesCS6D01G069700
0	0.2170	0.2769	10	38	TraesCS6B01G096000	TraesCS6D01G069700
0	0.6025	0.5815	7	44	TraesCS5A01G105400	TraesCS5B01G108000
0	0.5420	0.5323	7	19	TraesCS5A01G105400	TraesCS5D01G115600
0	0.6100	0.6140	44	19	TraesCS5B01G108000	TraesCS5D01G115600
3	0.1638	0.1510	15357	428	TraesCS1A01G247100	TraesCS1B01G257700
60	0.3022	0.3564	15357	357	TraesCS1A01G247100	TraesCS1D01G246300
5	0.4146	0.4354	428	357	TraesCS1B01G257700	TraesCS1D01G246300
0	0.2190	0.2679	220	9	TraesCS3A01G291300	TraesCS3B01G325900
0	0.3589	0.3958	220	94	TraesCS3A01G291300	TraesCS3D01G291000
0	0.4342	0.5399	9	94	TraesCS3B01G325900	TraesCS3D01G291000
0	0.1326	0.3311	335	369	TraesCS3A01G089700	TraesCS3B01G105200
0	-0.0767	0.1416	335	1645	TraesCS3A01G089700	TraesCS3D01G089900
0	-0.2013	0.0163	369	1645	TraesCS3B01G105200	TraesCS3D01G089900
0	0.1669	0.1997	266	51	TraesCS6A01G174200	TraesCS6B01G202800
0	0.1542	0.1606	266	34	TraesCS6A01G174200	TraesCS6D01G163300
0	0.3151	0.3845	51	34	TraesCS6B01G202800	TraesCS6D01G163300
0	0.2101	0.2449	313	78	TraesCS7A01G133400	TraesCS7B01G034500
0	-0.0417	-0.0112	313	1038	TraesCS7A01G133400	TraesCS7D01G133000
0	0.2048	0.2946	78	1038	TraesCS7B01G034500	TraesCS7D01G133000
0	0.0681	0.0793	1824	210	TraesCS5A01G372300	TraesCS5B01G374400
0	0.0864	0.0931	1824	4	TraesCS5A01G372300	TraesCS5D01G381800
0	0.1220	0.1570	210	4	TraesCS5B01G374400	TraesCS5D01G381800
0	0.5893	0.5760	6	9	TraesCS3A01G247800	TraesCS3B01G271600
0	0.2674	0.4366	6	1784	TraesCS3A01G247800	TraesCS3D01G243600
0	0.2994	0.4724	9	1784	TraesCS3B01G271600	TraesCS3D01G243600
0	0.2530	0.3420	106	1679	TraesCS7A01G120000	TraesCS7B01G018300
0	0.2845	0.2769	106	30	TraesCS7A01G120000	TraesCS7D01G118100
0	0.2633	0.4026	1679	30	TraesCS7B01G018300	TraesCS7D01G118100
0	0.1804	0.1126	58	1830	TraesCS6A01G072200	TraesCS6B01G096900
2	0.7150	0.6729	58	20	TraesCS6A01G072200	TraesCS6D01G070200
0	0.3364	0.2341	1830	20	TraesCS6B01G096900	TraesCS6D01G070200
0	0.0765	0.3509	24130	13	TraesCS6A01G218400	TraesCS6B01G248000
0	-0.0624	0.2676	24130	26	TraesCS6A01G218400	TraesCS6D01G201600
0	0.4584	0.4950	13	26	TraesCS6B01G248000	TraesCS6D01G201600
0	0.2184	0.3750	818	836	TraesCS5A01G271400	TraesCS5B01G271700
0	0.3312	0.3115	818	0	TraesCS5A01G271400	TraesCS5D01G279000
0	0.5453	0.7881	836	0	TraesCS5B01G271700	TraesCS5D01G279000
0	0.4361	0.6336	56	6708	TraesCS1A01G086600	TraesCS1B01G105100
0	0.7786	0.7377	56	35	TraesCS1A01G086600	TraesCS1D01G088100
0	0.4021	0.5910	6708	35	TraesCS1B01G105100	TraesCS1D01G088100
0	0.2537	0.2481	365	3889	TraesCS3A01G443700	TraesCS3B01G477300
0	0.3689	0.5489	365	1584	TraesCS3A01G443700	TraesCS3D01G436100
196	-0.1569	-0.1364	3889	1584	TraesCS3B01G477300	TraesCS3D01G436100
0	0.1701	0.1728	3	43	TraesCS2A01G501700	TraesCS2B01G529900
0	0.1059	0.0971	3	2012	TraesCS2A01G501700	TraesCS2D01G502200
0	0.0414	0.1264	43	2012	TraesCS2B01G529900	TraesCS2D01G502200
10	-0.1978	-0.0370	19	1577	TraesCS1A01G180100	TraesCS1B01G200400
0	0.4522	0.4535	19	73	TraesCS1A01G180100	TraesCS1D01G178300
0	0.0457	0.1669	1577	73	TraesCS1B01G200400	TraesCS1D01G178300
0	-0.0068	0.0754	5	4	TraesCS2A01G336200	TraesCS2B01G345700
0	0.2739	0.3261	5	18	TraesCS2A01G336200	TraesCS2D01G326700
0	0.2143	0.2569	4	18	TraesCS2B01G345700	TraesCS2D01G326700
0	0.0685	0.1544	43	5773	TraesCS2A01G429800	TraesCS2B01G450700
0	0.7228	0.7446	43	9	TraesCS2A01G429800	TraesCS2D01G427400
0	-0.0647	-0.0078	5773	9	TraesCS2B01G450700	TraesCS2D01G427400
0	0.4370	0.3969	196	20	TraesCS3A01G408100	TraesCS3B01G441700
0	0.2720	0.3340	196	293	TraesCS3A01G408100	TraesCS3D01G403200
0	0.2971	0.3526	20	293	TraesCS3B01G441700	TraesCS3D01G403200
169	-0.3349	0.0688	389	1460	TraesCS3A01G507600	TraesCS3B01G576000
0	0.1064	0.3996	389	5347	TraesCS3A01G507600	TraesCS3D01G515200
0	0.0224	0.3141	1460	5347	TraesCS3B01G576000	TraesCS3D01G515200
0	0.5456	0.5813	22	45	TraesCS6A01G219800	TraesCS6B01G249200
0	0.5502	0.5847	22	63	TraesCS6A01G219800	TraesCS6D01G202700
0	0.6818	0.7278	45	63	TraesCS6B01G249200	TraesCS6D01G202700
0	0.1077	0.0972	12051	8403	TraesCS4A01G157000	TraesCS4B01G153400
0	0.0334	-0.0239	12051	964	TraesCS4A01G157000	TraesCS4D01G151000
0	-0.1365	-0.1287	8403	964	TraesCS4B01G153400	TraesCS4D01G151000
0	0.2655	0.4417	4	1517	TraesCS2A01G549200	TraesCS2B01G579800
0	-0.0140	0.2219	4	639	TraesCS2A01G549200	TraesCS2D01G550000
0	-0.0917	0.0066	1517	639	TraesCS2B01G579800	TraesCS2D01G550000
0	0.5017	0.6181	50	3102	TraesCS6A01G245200	TraesCS6B01G279100
0	0.4153	0.6707	50	8	TraesCS6A01G245200	TraesCS6D01G227600
0	0.4698	0.4580	3102	8	TraesCS6B01G279100	TraesCS6D01G227600
0	0.7991	0.7421	4	7	TraesCS1A01G392000	TraesCS1B01G420100
0	0.8805	0.8670	4	1	TraesCS1A01G392000	TraesCS1D01G400100
0	0.6296	0.5646	7	1	TraesCS1B01G420100	TraesCS1D01G400100
0	0.2853	0.2593	555	132	TraesCS1A01G190000	TraesCS1B01G192100
0	0.2788	0.2803	555	93	TraesCS1A01G190000	TraesCS1D01G194100
0	0.3365	0.3161	132	93	TraesCS1B01G192100	TraesCS1D01G194100
0	0.3473	0.3079	8	5	TraesCS4A01G204600	TraesCS4B01G108200
0	0.4924	0.4242	8	63	TraesCS4A01G204600	TraesCS4D01G105400
0	0.3954	0.3765	5	63	TraesCS4B01G108200	TraesCS4D01G105400
2	0.8750	0.8838	39	4	TraesCS6A01G271600	TraesCS6B01G298800
6	0.8599	0.8858	39	17	TraesCS6A01G271600	TraesCS6D01G251800
4	0.9205	0.9306	4	17	TraesCS6B01G298800	TraesCS6D01G251800
0	0.5307	0.5372	309	244	TraesCS5A01G403000	TraesCS5B01G407800
0	0.5215	0.4957	309	144	TraesCS5A01G403000	TraesCS5D01G413000
2	0.6867	0.7057	244	144	TraesCS5B01G407800	TraesCS5D01G413000
0	0.2503	0.2039	27	2423	TraesCS2A01G276300	TraesCS2B01G294000
0	0.4791	0.4378	27	7	TraesCS2A01G276300	TraesCS2D01G275300
0	0.2430	0.2213	2423	7	TraesCS2B01G294000	TraesCS2D01G275300
0	0.5122	0.4842	1	1406	TraesCS7A01G384600	TraesCS7B01G287200
1	0.7690	0.7567	1	10	TraesCS7A01G384600	TraesCS7D01G381000
2	0.4916	0.4601	1406	10	TraesCS7B01G287200	TraesCS7D01G381000
7	0.8409	0.8323	10	148	TraesCS3A01G208800	TraesCS3B01G239100
3	0.8669	0.8633	10	12	TraesCS3A01G208800	TraesCS3D01G211700
5	0.7791	0.7837	148	12	TraesCS3B01G239100	TraesCS3D01G211700
0	0.0544	0.0438	21	10576	TraesCS2A01G278800	TraesCS2B01G296300
0	0.2764	0.3198	21	17	TraesCS2A01G278800	TraesCS2D01G277800
0	0.1288	0.1870	10576	17	TraesCS2B01G296300	TraesCS2D01G277800
0	0.5365	0.5228	15	1600	TraesCS3A01G100300	TraesCS3B01G117300
0	0.5944	0.7147	15	71	TraesCS3A01G100300	TraesCS3D01G101100
0	0.5118	0.5421	1600	71	TraesCS3B01G117300	TraesCS3D01G101100
0	0.6846	0.6543	4	84	TraesCS4A01G103300	TraesCS4B01G200800
0	0.3879	0.3495	4	6	TraesCS4A01G103300	TraesCS4D01G201800
0	0.3787	0.3874	84	6	TraesCS4B01G200800	TraesCS4D01G201800
0	0.1631	0.3172	71	7207	TraesCS4A01G019900	TraesCS4B01G283700
3	0.8825	0.8744	71	9	TraesCS4A01G019900	TraesCS4D01G282500
0	0.1866	0.3213	7207	9	TraesCS4B01G283700	TraesCS4D01G282500
0	0.2629	0.2716	10	15	TraesCS3A01G259400	TraesCS3B01G292300
0	0.3574	0.3331	10	2	TraesCS3A01G259400	TraesCS3D01G259400
0	0.3187	0.3256	15	2	TraesCS3B01G292300	TraesCS3D01G259400
0	0.6760	0.7019	0	8	TraesCS6A01G159400	TraesCS6B01G191900
0	0.7362	0.7132	0	1	TraesCS6A01G159400	TraesCS6D01G153100
0	0.6961	0.6912	8	1	TraesCS6B01G191900	TraesCS6D01G153100
0	0.6349	0.5524	12	84	TraesCS1A01G400500	TraesCS1B01G429200
3	0.8962	0.8586	12	5	TraesCS1A01G400500	TraesCS1D01G408300
0	0.6966	0.6418	84	5	TraesCS1B01G429200	TraesCS1D01G408300
0	0.1277	0.1590	13	20086	TraesCS7A01G232700	TraesCS7B01G131200
0	0.5530	0.5688	13	16	TraesCS7A01G232700	TraesCS7D01G232900
0	0.1475	0.2274	20086	16	TraesCS7B01G131200	TraesCS7D01G232900
0	0.2610	0.4317	522	45	TraesCS6A01G210700	TraesCS6B01G239600
0	0.2229	0.4168	522	18	TraesCS6A01G210700	TraesCS6D01G193800
0	0.4573	0.5013	45	18	TraesCS6B01G239600	TraesCS6D01G193800
0	0.3351	0.4960	234	1485	TraesCS5A01G510500	TraesCS4B01G341100
0	0.7146	0.7436	234	7	TraesCS5A01G510500	TraesCS4D01G337100
0	0.3354	0.5036	1485	7	TraesCS4B01G341100	TraesCS4D01G337100
0	0.1195	0.1394	2	11	TraesCS7A01G308700	TraesCS7B01G208800
0	0.0755	0.1420	2	16348	TraesCS7A01G308700	TraesCS7D01G305400
0	0.0601	0.1190	11	16348	TraesCS7B01G208800	TraesCS7D01G305400
0	0.0613	0.0753	35	770	TraesCS6A01G229000	TraesCS6B01G252500
0	0.3611	0.5046	35	4	TraesCS6A01G229000	TraesCS6D01G205700
0	0.2927	0.2854	770	4	TraesCS6B01G252500	TraesCS6D01G205700
0	0.3083	0.2680	5	10	TraesCS4A01G266500	TraesCS4B01G047800
0	0.4031	0.4076	5	24	TraesCS4A01G266500	TraesCS4D01G047700
0	0.4633	0.4317	10	24	TraesCS4B01G047800	TraesCS4D01G047700
0	0.6148	0.5813	1234	729	TraesCS1A01G246800	TraesCS1B01G257400
0	0.7301	0.6744	1234	4	TraesCS1A01G246800	TraesCS1D01G246100
0	0.7241	0.6875	729	4	TraesCS1B01G257400	TraesCS1D01G246100
0	0.7078	0.6669	5	13	TraesCS4A01G089100	TraesCS4B01G215200
0	0.6718	0.6663	5	5	TraesCS4A01G089100	TraesCS4D01G215700
0	0.5714	0.5255	13	5	TraesCS4B01G215200	TraesCS4D01G215700
1	0.1587	0.3644	547	1562	TraesCS3A01G502800	TraesCS3B01G566100
0	-0.0792	0.2029	547	1231	TraesCS3A01G502800	TraesCS3D01G509200
0	0.0289	0.2277	1562	1231	TraesCS3B01G566100	TraesCS3D01G509200
0	0.2718	0.2887	35	1117	TraesCS5A01G364300	TraesCS5B01G366200
0	0.2327	0.2450	35	6	TraesCS5A01G364300	TraesCS5D01G373200
0	0.0769	0.1504	1117	6	TraesCS5B01G366200	TraesCS5D01G373200
0	0.1123	0.1436	31	93	TraesCS4A01G239200	TraesCS4B01G075700
0	0.2765	0.2561	31	15	TraesCS4A01G239200	TraesCS4D01G074400
0	0.2694	0.3265	93	15	TraesCS4B01G075700	TraesCS4D01G074400
0	0.2497	0.2568	26	463	TraesCS5A01G355100	TraesCS5B01G357300
0	0.5532	0.5559	26	26	TraesCS5A01G355100	TraesCS5D01G362400
0	0.3030	0.2922	463	26	TraesCS5B01G357300	TraesCS5D01G362400
0	0.7135	0.7783	35	1688	TraesCS5A01G256900	TraesCS5B01G256400
0	0.8346	0.8113	35	3	TraesCS5A01G256900	TraesCS5D01G265500
0	0.6968	0.7338	1688	3	TraesCS5B01G256400	TraesCS5D01G265500
0	0.0617	0.1948	45	60	TraesCS2A01G398100	TraesCS2B01G416200
0	0.3237	0.4067	45	9	TraesCS2A01G398100	TraesCS2D01G395800
0	-0.2430	-0.0381	60	9	TraesCS2B01G416200	TraesCS2D01G395800
0	0.1879	0.2123	292	34	TraesCS3A01G312900	TraesCS3B01G159000
0	0.3087	0.4135	292	253	TraesCS3A01G312900	TraesCS3D01G141400
0	0.2278	0.2535	34	253	TraesCS3B01G159000	TraesCS3D01G141400
0	0.2034	0.3371	321	871	TraesCS3A01G149400	TraesCS3B01G176700
0	0.2046	0.2637	321	12	TraesCS3A01G149400	TraesCS3D01G157500
0	0.3104	0.2881	871	12	TraesCS3B01G176700	TraesCS3D01G157500
0	0.4916	0.4820	24	156	TraesCS2A01G222600	TraesCS2B01G248100
0	0.3513	0.3684	24	245	TraesCS2A01G222600	TraesCS2D01G228600
3	0.7121	0.6806	156	245	TraesCS2B01G248100	TraesCS2D01G228600
0	0.5681	0.4788	180	63	TraesCS1A01G359100	TraesCS1B01G375400
0	0.4999	0.4978	180	44	TraesCS1A01G359100	TraesCS1D01G363800
6	0.6985	0.6737	63	44	TraesCS1B01G375400	TraesCS1D01G363800
147	0.5626	0.5157	959	2459	TraesCS7A01G531800	TraesCS7B01G449200
208	0.8506	0.8081	959	613	TraesCS7A01G531800	TraesCS7D01G519200
35	0.5196	0.4417	2459	613	TraesCS7B01G449200	TraesCS7D01G519200
15	0.6570	0.5788	589	92	TraesCS6A01G393400	TraesCS6B01G433600
7	0.6235	0.6225	589	36	TraesCS6A01G393400	TraesCS6D01G379100
19	0.8005	0.6858	92	36	TraesCS6B01G433600	TraesCS6D01G379100
1	-0.1659	-0.0796	1521	3494	TraesCS2A01G449100	TraesCS2B01G470400
0	0.4726	0.4373	1521	12	TraesCS2A01G449100	TraesCS2D01G448500
0	0.1301	0.2100	3494	12	TraesCS2B01G470400	TraesCS2D01G448500
1	0.7349	0.7236	28	8	TraesCS3A01G416200	TraesCS3B01G451300
0	0.3898	0.6583	28	2200	TraesCS3A01G416200	TraesCS3D01G411900
0	0.4396	0.7222	8	2200	TraesCS3B01G451300	TraesCS3D01G411900
59	0.5422	0.5106	156	4401	TraesCS3A01G416300	TraesCS3B01G451400
0	0.4364	0.6386	156	877	TraesCS3A01G416300	TraesCS3D01G412000
0	0.3927	0.6182	4401	877	TraesCS3B01G451400	TraesCS3D01G412000
0	-0.0190	0.1891	10	479	TraesCS3A01G068100	TraesCS3B01G081200
0	0.3470	0.3175	10	9	TraesCS3A01G068100	TraesCS3D01G068000
0	0.0512	0.1673	479	9	TraesCS3B01G081200	TraesCS3D01G068000
0	0.0116	0.3504	754	46	TraesCS6A01G219000	TraesCS6B01G248500
0	0.1833	0.4912	754	1	TraesCS6A01G219000	TraesCS6D01G202100
0	0.4804	0.5400	46	1	TraesCS6B01G248500	TraesCS6D01G202100
0	0.4538	0.5071	829	205	TraesCS7A01G294800	TraesCS7B01G185400
0	0.3820	0.4113	829	6	TraesCS7A01G294800	TraesCS7D01G287200
0	0.2543	0.3209	205	6	TraesCS7B01G185400	TraesCS7D01G287200
0	0.6589	0.6543	6	1	TraesCS7A01G291500	TraesCS7B01G198200
0	0.6518	0.6459	6	103	TraesCS7A01G291500	TraesCS7D01G284500
0	0.6336	0.6887	1	103	TraesCS7B01G198200	TraesCS7D01G284500
0	0.2300	0.2609	2138	17	TraesCS4A01G083800	TraesCS4B01G220300
0	0.3109	0.3611	2138	235	TraesCS4A01G083800	TraesCS4D01G220600
0	0.5655	0.5631	17	235	TraesCS4B01G220300	TraesCS4D01G220600
0	0.0965	0.0656	301	433	TraesCS4A01G351900	TraesCS5B01G521500
1	0.7444	0.7011	301	73	TraesCS4A01G351900	TraesCS5D01G520200
0	0.1376	0.1173	433	73	TraesCS5B01G521500	TraesCS5D01G520200
790	-0.2968	-0.3107	935	4258	TraesCS7A01G428300	TraesCS7B01G328500
0	0.1937	0.2235	935	7	TraesCS7A01G428300	TraesCS7D01G420400
0	0.2034	0.1785	4258	7	TraesCS7B01G328500	TraesCS7D01G420400
0	0.3587	0.3272	15	172	TraesCS3A01G105800	TraesCS3B01G124300
0	0.4732	0.5680	15	19	TraesCS3A01G105800	TraesCS3D01G108000
0	0.3486	0.4641	172	19	TraesCS3B01G124300	TraesCS3D01G108000
0	0.5126	0.5825	24	9	TraesCS6A01G289700	TraesCS6B01G319900
0	0.5735	0.6671	24	61	TraesCS6A01G289700	TraesCS6D01G269200
0	0.4972	0.5293	9	61	TraesCS6B01G319900	TraesCS6D01G269200
0	0.3159	0.3920	60	543	TraesCS7A01G329700	TraesCS7B01G230200
1	0.3697	0.4899	60	354	TraesCS7A01G329700	TraesCS7D01G326400
0	0.3119	0.4043	543	354	TraesCS7B01G230200	TraesCS7D01G326400
2	0.6936	0.6425	103	116	TraesCS7A01G193500	TraesCS7B01G098800
0	0.5331	0.8089	103	1053	TraesCS7A01G193500	TraesCS7D01G194800
0	0.4232	0.6210	116	1053	TraesCS7B01G098800	TraesCS7D01G194800
0	0.6120	0.6299	769	12	TraesCS4A01G071200	TraesCS4B01G227100
87	0.6370	0.7163	769	10762	TraesCS4A01G071200	TraesCS4D01G227800
1	0.6865	0.7507	12	10762	TraesCS4B01G227100	TraesCS4D01G227800
1	0.5651	0.5031	3449	59	TraesCS2A01G270100	TraesCS2B01G288800
20	0.6656	0.5816	3449	80	TraesCS2A01G270100	TraesCS2D01G269100
1	0.5979	0.5511	59	80	TraesCS2B01G288800	TraesCS2D01G269100
0	0.0118	0.0265	442	99	TraesCS2A01G123700	TraesCS2B01G145600
0	0.1937	0.1394	442	1938	TraesCS2A01G123700	TraesCS2D01G126500
[truncated: 19,810 more rows]
