# Supplementary material for: Genomic variants affecting homoeologous gene expression dosage contribute to agronomic trait variation in allopolyploid wheat
Source: Nat Commun. 2022 Feb 11;13:826. doi: 10.1038/s41467-022-28453-y (PMC8837796; doi:10.1038/s41467-022-28453-y)
Supplement: Supplementary file 21 — Source Data [file 41467_2022_28453_MOESM21_ESM.zip › Source_data/Figure_5d_LD_random_snp_pairs.txt]

#LD (r^2) between SNPs near randomly selected pairs of homoeologs
Gene1	Gene2	SNP1	SNP2	LD
TraesCS1B01G351100	TraesCS1A01G338600	chr1A_527095909	chr1B_580633952	0.312819
TraesCS1B01G351100	TraesCS1A01G338600	chr1A_527095915	chr1B_580633952	0.321686
TraesCS1B01G351100	TraesCS1A01G338600	chr1A_527095958	chr1B_580633952	0.321686
TraesCS1B01G351100	TraesCS1A01G338600	chr1A_527095977	chr1B_580633952	0.321686
TraesCS1B01G351100	TraesCS1A01G338600	chr1A_527096013	chr1B_580633952	0.321686
TraesCS1B01G351100	TraesCS1A01G338600	chr1A_527096112	chr1B_580633952	0.32146
TraesCS1B01G351100	TraesCS1A01G338600	chr1A_527096150	chr1B_580633952	0.321686
TraesCS1B01G351100	TraesCS1A01G338600	chr1A_527096236	chr1B_580633952	0.32216
TraesCS1B01G351100	TraesCS1A01G338600	chr1A_527096290	chr1B_580633952	0.32216
TraesCS1B01G351100	TraesCS1A01G338600	chr1A_527096297	chr1B_580633952	0.32216
TraesCS1B01G351100	TraesCS1A01G338600	chr1A_527096301	chr1B_580633952	0.32216
TraesCS1B01G351100	TraesCS1A01G338600	chr1A_527096406	chr1B_580633952	0.339026
TraesCS1B01G351100	TraesCS1A01G338600	chr1A_527096440	chr1B_580633952	0.339026
TraesCS1B01G351100	TraesCS1A01G338600	chr1A_527096480	chr1B_580633952	0.339026
TraesCS1B01G351100	TraesCS1A01G338600	chr1A_527096536	chr1B_580633952	0.321686
TraesCS1B01G351100	TraesCS1A01G338600	chr1A_527096573	chr1B_580633952	0.321686
TraesCS1B01G351100	TraesCS1A01G338600	chr1A_527096680	chr1B_580633952	0.296125
TraesCS1B01G351100	TraesCS1A01G338600	chr1A_527096713	chr1B_580633952	0.291916
TraesCS1B01G351100	TraesCS1A01G338600	chr1A_527096749	chr1B_580633952	0.296663
TraesCS1B01G351100	TraesCS1A01G338600	chr1A_527096750	chr1B_580633952	0.296663
TraesCS1B01G351100	TraesCS1A01G338600	chr1A_527096757	chr1B_580633952	0.296663
TraesCS1B01G351100	TraesCS1A01G338600	chr1A_527096885	chr1B_580633952	0.321686
TraesCS1B01G351100	TraesCS1A01G338600	chr1A_527096993	chr1B_580633952	0.321686
TraesCS1B01G351100	TraesCS1A01G338600	chr1A_527097046	chr1B_580633952	0.288283
TraesCS1B01G351100	TraesCS1A01G338600	chr1A_527097127	chr1B_580633952	0.321686
TraesCS1B01G351100	TraesCS1A01G338600	chr1A_527097289	chr1B_580633952	0.296125
TraesCS1B01G351100	TraesCS1A01G338600	chr1A_527097324	chr1B_580633952	0.296125
TraesCS1B01G351100	TraesCS1A01G338600	chr1A_527104143	chr1B_580633952	0.300145
TraesCS1B01G351100	TraesCS1A01G338600	chr1A_527104153	chr1B_580633952	0.307252
TraesCS1B01G351100	TraesCS1A01G338600	chr1A_527104237	chr1B_580633952	0.312607
TraesCS1B01G351100	TraesCS1A01G338600	chr1A_527104287	chr1B_580633952	0.312607
TraesCS1B01G351100	TraesCS1A01G338600	chr1A_527104301	chr1B_580633952	0.312607
TraesCS1B01G351100	TraesCS1A01G338600	chr1A_527104344	chr1B_580633952	0.307996
TraesCS1B01G351100	TraesCS1A01G338600	chr1A_527104399	chr1B_580633952	0.312607
TraesCS1B01G351100	TraesCS1A01G338600	chr1A_527104411	chr1B_580633952	0.312607
TraesCS1B01G351100	TraesCS1A01G338600	chr1A_527104417	chr1B_580633952	0.312607
TraesCS1B01G351100	TraesCS1A01G338600	chr1A_527104548	chr1B_580633952	0.326148
TraesCS1B01G351100	TraesCS1A01G338600	chr1A_527104672	chr1B_580633952	0.326148
TraesCS1B01G351100	TraesCS1A01G338600	chr1A_527104695	chr1B_580633952	0.325937
TraesCS1B01G351100	TraesCS1A01G338600	chr1A_527104810	chr1B_580633952	0.324615
TraesCS1B01G351100	TraesCS1A01G338600	chr1A_527104832	chr1B_580633952	0.321935
TraesCS1B01G351100	TraesCS1A01G338600	chr1A_527172417	chr1B_581313996	0.379201
TraesCS1B01G351100	TraesCS1A01G338600	chr1A_527172777	chr1B_580633952	0.367905
TraesCS1B01G351100	TraesCS1A01G338600	chr1A_527172791	chr1B_580633952	0.367905
TraesCS1B01G351100	TraesCS1A01G338600	chr1A_527172866	chr1B_580633952	0.367905
TraesCS1B01G351100	TraesCS1A01G338600	chr1A_527172967	chr1B_580633952	0.373273
TraesCS1B01G351100	TraesCS1A01G338600	chr1A_527173016	chr1B_580633952	0.373273
TraesCS1B01G351100	TraesCS1A01G338600	chr1A_527173205	chr1B_580633952	0.373273
TraesCS1B01G351100	TraesCS1A01G338600	chr1A_527173229	chr1B_580633952	0.2239
TraesCS1B01G351100	TraesCS1A01G338600	chr1A_527173336	chr1B_580633952	0.357832
TraesCS1B01G351100	TraesCS1A01G338600	chr1A_527173416	chr1B_580633952	0.357832
TraesCS1B01G351100	TraesCS1A01G338600	chr1A_527173469	chr1B_580633952	0.357832
TraesCS1B01G351100	TraesCS1A01G338600	chr1A_527173488	chr1B_580633952	0.357832
TraesCS1B01G351100	TraesCS1A01G338600	chr1A_527173514	chr1B_580633952	0.338803
TraesCS1B01G351100	TraesCS1A01G338600	chr1A_527173588	chr1B_580633952	0.357832
TraesCS1B01G351100	TraesCS1A01G338600	chr1A_527173600	chr1B_580633952	0.357832
TraesCS1B01G351100	TraesCS1A01G338600	chr1A_527173601	chr1B_580633952	0.357832
TraesCS1B01G351100	TraesCS1A01G338600	chr1A_527173633	chr1B_580633952	0.373273
TraesCS1B01G351100	TraesCS1A01G338600	chr1A_527173679	chr1B_580633952	0.352832
TraesCS1B01G351100	TraesCS1A01G338600	chr1A_527173752	chr1B_580633952	0.352832
TraesCS1B01G351100	TraesCS1A01G338600	chr1A_527173813	chr1B_580633952	0.367905
TraesCS1B01G351100	TraesCS1A01G338600	chr1A_527173849	chr1B_580633952	0.367905
TraesCS1B01G351100	TraesCS1A01G338600	chr1A_527173860	chr1B_580633952	0.367905
TraesCS1B01G351100	TraesCS1A01G338600	chr1A_527173870	chr1B_580633952	0.367905
TraesCS1B01G351100	TraesCS1A01G338600	chr1A_527173896	chr1B_580633952	0.367905
TraesCS1B01G351100	TraesCS1A01G338600	chr1A_527173966	chr1B_580633952	0.34125
TraesCS1B01G351100	TraesCS1A01G338600	chr1A_527173985	chr1B_580633952	0.34125
TraesCS1B01G351100	TraesCS1A01G338600	chr1A_527174038	chr1B_580633952	0.34125
TraesCS1B01G351100	TraesCS1A01G338600	chr1A_527174456	chr1B_580633952	0.288102
TraesCS1B01G351100	TraesCS1A01G338600	chr1A_527174506	chr1B_580633952	0.288102
TraesCS1B01G351100	TraesCS1A01G338600	chr1A_527174512	chr1B_580633952	0.288102
TraesCS1B01G351100	TraesCS1A01G338600	chr1A_527174532	chr1B_580633952	0.288102
TraesCS1B01G351100	TraesCS1A01G338600	chr1A_527174549	chr1B_580633952	0.288102
TraesCS1B01G351100	TraesCS1A01G338600	chr1A_527175602	chr1B_580633952	0.358407
TraesCS1B01G351100	TraesCS1A01G338600	chr1A_527177787	chr1B_580633952	0.339247
TraesCS1B01G351100	TraesCS1A01G338600	chr1A_527178012	chr1B_580633952	0.317316
TraesCS1B01G351100	TraesCS1A01G338600	chr1A_527178211	chr1B_580633952	0.30559
TraesCS1B01G351100	TraesCS1A01G338600	chr1A_527178240	chr1B_580633952	0.30559
TraesCS1B01G351100	TraesCS1A01G338600	chr1A_527178241	chr1B_580633952	0.44514
TraesCS1B01G351100	TraesCS1A01G338600	chr1A_527178242	chr1B_580633952	0.30559
TraesCS1B01G351100	TraesCS1A01G338600	chr1A_527178685	chr1B_580633952	0.317316
TraesCS1B01G351100	TraesCS1A01G338600	chr1A_527178686	chr1B_580633952	0.317316
TraesCS1B01G351100	TraesCS1A01G338600	chr1A_527179166	chr1B_580633952	0.28118
TraesCS1B01G351100	TraesCS1A01G338600	chr1A_527179311	chr1B_580633952	0.30559
TraesCS1B01G351100	TraesCS1A01G338600	chr1A_527179459	chr1B_580633952	0.334034
TraesCS1B01G351100	TraesCS1A01G338600	chr1A_527179520	chr1B_580633952	0.352832
TraesCS1B01G351100	TraesCS1A01G338600	chr1A_527179557	chr1B_580633952	0.352832
TraesCS1B01G351100	TraesCS1A01G338600	chr1A_527179635	chr1B_580633952	0.312607
TraesCS1B01G351100	TraesCS1A01G338600	chr1A_527179703	chr1B_580633952	0.351378
TraesCS1B01G351100	TraesCS1A01G338600	chr1A_527488574	chr1B_580633952	0.307064
TraesCS1B01G351100	TraesCS1A01G338600	chr1A_527756409	chr1B_580633952	0.32146
TraesCS1B01G351100	TraesCS1A01G338600	chr1A_527756468	chr1B_580633952	0.32146
TraesCS1B01G351100	TraesCS1A01G338600	chr1A_527756531	chr1B_580633952	0.334261
TraesCS1B01G351100	TraesCS1A01G338600	chr1A_527756542	chr1B_580633952	0.334261
TraesCS1B01G351100	TraesCS1A01G338600	chr1A_527756815	chr1B_580633952	0.32146
TraesCS1B01G351100	TraesCS1A01G338600	chr1A_527756850	chr1B_580633952	0.32146
TraesCS1B01G351100	TraesCS1A01G338600	chr1A_527756882	chr1B_580633952	0.296125
TraesCS1B01G351100	TraesCS1A01G338600	chr1A_527756898	chr1B_580633952	0.296125
TraesCS1B01G351100	TraesCS1A01G338600	chr1A_527756937	chr1B_580633952	0.296125
TraesCS1B01G351100	TraesCS1A01G338600	chr1A_527756958	chr1B_580633952	0.296125
TraesCS1B01G351100	TraesCS1A01G338600	chr1A_527756988	chr1B_580633952	0.308424
TraesCS1B01G351100	TraesCS1A01G338600	chr1A_527757029	chr1B_580633952	0.308424
TraesCS1B01G351100	TraesCS1A01G338600	chr1A_527757210	chr1B_580633952	0.296663
TraesCS1B01G351100	TraesCS1A01G338600	chr1A_527757240	chr1B_580633952	0.296663
TraesCS1B01G351100	TraesCS1A01G338600	chr1A_527757314	chr1B_580633952	0.296663
TraesCS1B01G351100	TraesCS1A01G338600	chr1A_527757325	chr1B_580633952	0.296663
TraesCS1B01G351100	TraesCS1A01G338600	chr1A_527757408	chr1B_580633952	0.296433
TraesCS1B01G351100	TraesCS1A01G338600	chr1A_527757454	chr1B_580633952	0.296433
TraesCS1B01G351100	TraesCS1A01G338600	chr1A_527757456	chr1B_580633952	0.296433
TraesCS1B01G351100	TraesCS1A01G338600	chr1A_527757520	chr1B_580633952	0.29241
TraesCS1B01G351100	TraesCS1A01G338600	chr1A_527757624	chr1B_580633952	0.296433
TraesCS1B01G351100	TraesCS1A01G338600	chr1A_527757665	chr1B_580633952	0.296433
TraesCS1B01G351100	TraesCS1A01G338600	chr1A_527757745	chr1B_580633952	0.296433
TraesCS1B01G351100	TraesCS1A01G338600	chr1A_527757750	chr1B_580633952	0.296433
TraesCS1B01G351100	TraesCS1A01G338600	chr1A_527785592	chr1B_580633952	0.33637
TraesCS1B01G351100	TraesCS1A01G338600	chr1A_527785625	chr1B_580633952	0.33637
TraesCS1B01G351100	TraesCS1A01G338600	chr1A_527785650	chr1B_580633952	0.33637
TraesCS1B01G351100	TraesCS1A01G338600	chr1A_527785712	chr1B_580633952	0.307891
TraesCS1B01G351100	TraesCS1A01G338600	chr1A_527785788	chr1B_580633952	0.301123
TraesCS1B01G351100	TraesCS1A01G338600	chr1A_527785845	chr1B_580633952	0.301123
TraesCS1B01G351100	TraesCS1A01G338600	chr1A_527785989	chr1B_580633952	0.259161
TraesCS1B01G351100	TraesCS1A01G338600	chr1A_527786010	chr1B_580633952	0.259161
TraesCS1B01G351100	TraesCS1A01G338600	chr1A_527786071	chr1B_580633952	0.308959
TraesCS1B01G351100	TraesCS1A01G338600	chr1A_527786166	chr1B_580633952	0.308959
TraesCS1B01G351100	TraesCS1A01G338600	chr1A_527786187	chr1B_580633952	0.308959
TraesCS1B01G351100	TraesCS1A01G338600	chr1A_527786569	chr1B_580633952	0.308959
TraesCS1B01G351100	TraesCS1A01G338600	chr1A_527786573	chr1B_580633952	0.308959
TraesCS1B01G351100	TraesCS1A01G338600	chr1A_527786591	chr1B_580633952	0.308959
TraesCS1B01G351100	TraesCS1A01G338600	chr1A_527790315	chr1B_580633952	0.301123
TraesCS1B01G351100	TraesCS1A01G338600	chr1A_527790325	chr1B_580633952	0.296509
TraesCS1B01G351100	TraesCS1A01G338600	chr1A_527790440	chr1B_580633952	0.296509
TraesCS1B01G351100	TraesCS1A01G338600	chr1A_527790557	chr1B_580633952	0.296509
TraesCS1B01G351100	TraesCS1A01G338600	chr1A_527790576	chr1B_580633952	0.296509
TraesCS1B01G351100	TraesCS1A01G338600	chr1A_527790593	chr1B_580633952	0.317743
TraesCS1B01G351100	TraesCS1A01G338600	chr1A_527790669	chr1B_580633952	0.308959
TraesCS1B01G351100	TraesCS1A01G338600	chr1A_527790725	chr1B_580633952	0.308959
TraesCS1B01G351100	TraesCS1A01G338600	chr1A_527790825	chr1B_580633952	0.281646
TraesCS1B01G351100	TraesCS1A01G338600	chr1A_527790849	chr1B_580633952	0.281646
TraesCS1B01G351100	TraesCS1A01G338600	chr1A_527790895	chr1B_580633952	0.28384
TraesCS1B01G351100	TraesCS1A01G338600	chr1A_527790921	chr1B_580633952	0.28384
TraesCS1B01G351100	TraesCS1A01G338600	chr1A_527790967	chr1B_580633952	0.28384
TraesCS1B01G351100	TraesCS1A01G338600	chr1A_527790985	chr1B_580633952	0.28384
TraesCS1B01G351100	TraesCS1A01G338600	chr1A_527790988	chr1B_580633952	0.28384
TraesCS1B01G351100	TraesCS1A01G338600	chr1A_527791010	chr1B_580633952	0.28384
TraesCS1B01G351100	TraesCS1A01G338600	chr1A_527791051	chr1B_580633952	0.28384
TraesCS1B01G351100	TraesCS1A01G338600	chr1A_527791127	chr1B_580633952	0.28384
TraesCS1B01G351100	TraesCS1A01G338600	chr1A_527791165	chr1B_580633952	0.28384
TraesCS1B01G351100	TraesCS1A01G338600	chr1A_527791172	chr1B_580633952	0.308959
TraesCS1B01G351100	TraesCS1A01G338600	chr1A_527791185	chr1B_580633952	0.28384
TraesCS1B01G351100	TraesCS1A01G338600	chr1A_527791245	chr1B_580633952	0.33637
TraesCS1B01G351100	TraesCS1A01G338600	chr1A_527791329	chr1B_580633952	0.33637
TraesCS1B01G351100	TraesCS1A01G338600	chr1A_527791374	chr1B_580633952	0.331847
TraesCS1B01G351100	TraesCS1A01G338600	chr1A_527791385	chr1B_580633952	0.355037
TraesCS1B01G351100	TraesCS1A01G338600	chr1A_527883588	chr1B_580633952	0.334484
TraesCS1B01G351100	TraesCS1A01G338600	chr1A_527883671	chr1B_580633952	0.334484
TraesCS1B01G351100	TraesCS1A01G338600	chr1A_527883716	chr1B_580633952	0.221205
TraesCS1B01G351100	TraesCS1A01G338600	chr1A_527883795	chr1B_580633952	0.321686
TraesCS1B01G351100	TraesCS1A01G338600	chr1A_527883904	chr1B_580633952	0.321686
TraesCS1B01G351100	TraesCS1A01G338600	chr1A_527883927	chr1B_580633952	0.321686
TraesCS1B01G351100	TraesCS1A01G338600	chr1A_527883957	chr1B_580633952	0.334484
TraesCS1B01G351100	TraesCS1A01G338600	chr1A_527884014	chr1B_580633952	0.321686
TraesCS1B01G351100	TraesCS1A01G338600	chr1A_527884040	chr1B_580633952	0.339026
TraesCS1B01G351100	TraesCS1A01G338600	chr1A_527884074	chr1B_580633952	0.321686
TraesCS1B01G351100	TraesCS1A01G338600	chr1A_527884180	chr1B_580633952	0.334484
TraesCS1B01G351100	TraesCS1A01G338600	chr1A_527884211	chr1B_580633952	0.334484
TraesCS1B01G351100	TraesCS1A01G338600	chr1A_527884274	chr1B_580633952	0.353052
TraesCS1B01G351100	TraesCS1A01G338600	chr1A_527884342	chr1B_580633952	0.352832
TraesCS1B01G351100	TraesCS1A01G338600	chr1A_527884369	chr1B_580633952	0.353052
TraesCS1B01G351100	TraesCS1A01G338600	chr1A_527884583	chr1B_580633952	0.353052
TraesCS1B01G351100	TraesCS1A01G338600	chr1A_527884630	chr1B_580633952	0.353052
TraesCS1B01G351100	TraesCS1A01G338600	chr1A_527884699	chr1B_580633952	0.30534
TraesCS1B01G351100	TraesCS1A01G338600	chr1A_527884824	chr1B_580633952	0.334484
TraesCS1B01G351100	TraesCS1A01G338600	chr1A_527884825	chr1B_580633952	0.334484
TraesCS1B01G351100	TraesCS1A01G338600	chr1A_527884890	chr1B_580633952	0.334484
TraesCS1B01G351100	TraesCS1A01G338600	chr1A_527884998	chr1B_580633952	0.348191
TraesCS1B01G351100	TraesCS1A01G338600	chr1A_527885004	chr1B_580633952	0.348191
TraesCS1B01G351100	TraesCS1A01G338600	chr1A_527885031	chr1B_580633952	0.348191
TraesCS1B01G351100	TraesCS1A01G338600	chr1A_527885096	chr1B_580633952	0.348191
TraesCS1B01G351100	TraesCS1A01G338600	chr1A_527885158	chr1B_580633952	0.348191
TraesCS1B01G351100	TraesCS1A01G338600	chr1A_527885226	chr1B_580633952	0.33637
TraesCS1B01G351100	TraesCS1A01G338600	chr1A_527885470	chr1B_580633952	0.32216
TraesCS1B01G351100	TraesCS1A01G338600	chr1A_527885477	chr1B_580633952	0.33637
TraesCS1B01G351100	TraesCS1A01G338600	chr1A_527885584	chr1B_580633952	0.33637
TraesCS1B01G351100	TraesCS1A01G338600	chr1A_527893573	chr1B_580633952	0.33204
TraesCS1B01G351100	TraesCS1A01G338600	chr1A_527948174	chr1B_580633952	0.278758
TraesCS1B01G351100	TraesCS1A01G338600	chr1A_527948216	chr1B_580633952	0.253614
TraesCS1B01G351100	TraesCS1A01G338600	chr1A_527948409	chr1B_580633952	0.236945
TraesCS1B01G351100	TraesCS1A01G338600	chr1A_527949030	chr1B_580633952	0.251972
TraesCS1B01G351100	TraesCS1A01G338600	chr1A_527949045	chr1B_580633952	0.250115
TraesCS1B01G351100	TraesCS1A01G338600	chr1A_528103764	chr1B_580633952	0.231012
TraesCS1B01G351100	TraesCS1A01G338600	chr1A_528297930	chr1B_580633952	0.263385
TraesCS1B01G351100	TraesCS1A01G338600	chr1A_528674135	chr1B_580633952	0.260585
TraesCS1B01G351100	TraesCS1A01G338600	chr1A_528674903	chr1B_580633952	0.255275
TraesCS1B01G351100	TraesCS1A01G338600	chr1A_528675123	chr1B_580633952	0.305592
TraesCS1B01G351100	TraesCS1A01G338600	chr1A_528675269	chr1B_580633952	0.264412
TraesCS1D01G252100	TraesCS1B01G265600	chr1B_466935568	chr1D_344126094	0.232734
TraesCS5D01G233200	TraesCS5A01G225900	chr5A_440952364	chr5D_341582676	0.428298
TraesCS5D01G233200	TraesCS5A01G225900	chr5A_441174081	chr5D_341582676	0.270241
TraesCS5D01G233200	TraesCS5A01G225900	chr5A_441471842	chr5D_341582676	0.370904
TraesCS3D01G187800	TraesCS3A01G183600	chr3A_212133441	chr3D_173824730	0.264825
TraesCS3D01G187800	TraesCS3A01G183600	chr3A_213741482	chr3D_173824730	0.203646
TraesCS1B01G175600	TraesCS1A01G159200	chr1A_284907120	chr1B_316772649	0.209519
TraesCS1B01G175600	TraesCS1A01G159200	chr1A_284907228	chr1B_316772649	0.232252
TraesCS5D01G054000	TraesCS5A01G044100	chr5A_41432745	chr5D_51926551	0.238831
TraesCS5D01G054000	TraesCS5A01G044100	chr5A_41463153	chr5D_52273867	0.249096
TraesCS5D01G054000	TraesCS5A01G044100	chr5A_41463153	chr5D_52278685	0.267906
TraesCS5D01G054000	TraesCS5A01G044100	chr5A_41463154	chr5D_52273867	0.240329
TraesCS5D01G054000	TraesCS5A01G044100	chr5A_41463154	chr5D_52278685	0.258635
TraesCS3D01G299600	TraesCS3A01G302400	chr3A_534986735	chr3D_413946740	0.229891
TraesCS3D01G299600	TraesCS3A01G302400	chr3A_534986826	chr3D_413946740	0.236168
TraesCS3D01G299600	TraesCS3A01G302400	chr3A_534986893	chr3D_413946740	0.230551
TraesCS3D01G299600	TraesCS3A01G302400	chr3A_534986904	chr3D_413946740	0.212297
TraesCS3D01G299600	TraesCS3A01G302400	chr3A_534989800	chr3D_413946740	0.203305
TraesCS3D01G299600	TraesCS3A01G302400	chr3A_534993856	chr3D_413946740	0.203889
TraesCS3D01G299600	TraesCS3A01G302400	chr3A_534994659	chr3D_413946740	0.213194
TraesCS3D01G299600	TraesCS3A01G302400	chr3A_534994710	chr3D_413946740	0.20385
TraesCS3D01G299600	TraesCS3A01G302400	chr3A_534995270	chr3D_413946740	0.253465
TraesCS3D01G299600	TraesCS3A01G302400	chr3A_534995275	chr3D_413946740	0.236637
TraesCS3D01G299600	TraesCS3A01G302400	chr3A_534995380	chr3D_413946740	0.257873
TraesCS3D01G299600	TraesCS3A01G302400	chr3A_534999284	chr3D_413946740	0.201625
TraesCS3D01G299600	TraesCS3A01G302400	chr3A_535002453	chr3D_413946740	0.202301
TraesCS3D01G299600	TraesCS3A01G302400	chr3A_535201269	chr3D_413946740	0.200571
TraesCS3D01G299600	TraesCS3A01G302400	chr3A_535308937	chr3D_413946740	0.206084
TraesCS3D01G299600	TraesCS3A01G302400	chr3A_535565546	chr3D_413946740	0.266966
TraesCS3D01G299600	TraesCS3A01G302400	chr3A_535565612	chr3D_413946740	0.231284
TraesCS3D01G299600	TraesCS3A01G302400	chr3A_535821621	chr3D_413946740	0.207133
TraesCS5B01G408300	TraesCS5A01G403600	chr5A_595037605	chr5B_584864868	0.260969
TraesCS5B01G408300	TraesCS5A01G403600	chr5A_595088682	chr5B_584867698	0.204705
TraesCS5B01G408300	TraesCS5A01G403600	chr5A_595088682	chr5B_585051813	0.210114
TraesCS5B01G408300	TraesCS5A01G403600	chr5A_595088682	chr5B_585051814	0.210114
TraesCS5B01G408300	TraesCS5A01G403600	chr5A_595088682	chr5B_585051815	0.210114
TraesCS5B01G408300	TraesCS5A01G403600	chr5A_595088682	chr5B_585051816	0.210114
TraesCS5B01G408300	TraesCS5A01G403600	chr5A_595088682	chr5B_585051817	0.210114
TraesCS5B01G408300	TraesCS5A01G403600	chr5A_595088682	chr5B_585053100	0.217471
TraesCS5B01G408300	TraesCS5A01G403600	chr5A_595088690	chr5B_585051813	0.201765
TraesCS5B01G408300	TraesCS5A01G403600	chr5A_595088690	chr5B_585051814	0.201765
TraesCS5B01G408300	TraesCS5A01G403600	chr5A_595088690	chr5B_585051815	0.201765
TraesCS5B01G408300	TraesCS5A01G403600	chr5A_595088690	chr5B_585051816	0.201765
TraesCS5B01G408300	TraesCS5A01G403600	chr5A_595088690	chr5B_585051817	0.201765
TraesCS5B01G408300	TraesCS5A01G403600	chr5A_595089097	chr5B_585051813	0.202183
TraesCS5B01G408300	TraesCS5A01G403600	chr5A_595089097	chr5B_585051814	0.202183
TraesCS5B01G408300	TraesCS5A01G403600	chr5A_595089097	chr5B_585051815	0.202183
TraesCS5B01G408300	TraesCS5A01G403600	chr5A_595089097	chr5B_585051816	0.202183
TraesCS5B01G408300	TraesCS5A01G403600	chr5A_595089097	chr5B_585051817	0.202183
TraesCS5B01G408300	TraesCS5A01G403600	chr5A_595089224	chr5B_585051813	0.212448
TraesCS5B01G408300	TraesCS5A01G403600	chr5A_595089224	chr5B_585051814	0.212448
TraesCS5B01G408300	TraesCS5A01G403600	chr5A_595089224	chr5B_585051815	0.212448
TraesCS5B01G408300	TraesCS5A01G403600	chr5A_595089224	chr5B_585051816	0.212448
TraesCS5B01G408300	TraesCS5A01G403600	chr5A_595089224	chr5B_585051817	0.212448
TraesCS5B01G408300	TraesCS5A01G403600	chr5A_595089224	chr5B_585053100	0.210027
TraesCS5B01G408300	TraesCS5A01G403600	chr5A_595103914	chr5B_584867698	0.211757
TraesCS5B01G408300	TraesCS5A01G403600	chr5A_595103914	chr5B_585051813	0.224204
TraesCS5B01G408300	TraesCS5A01G403600	chr5A_595103914	chr5B_585051814	0.224204
TraesCS5B01G408300	TraesCS5A01G403600	chr5A_595103914	chr5B_585051815	0.224204
TraesCS5B01G408300	TraesCS5A01G403600	chr5A_595103914	chr5B_585051816	0.224204
TraesCS5B01G408300	TraesCS5A01G403600	chr5A_595103914	chr5B_585051817	0.224204
TraesCS5B01G408300	TraesCS5A01G403600	chr5A_595372977	chr5B_585053100	0.213234
TraesCS5B01G408300	TraesCS5A01G403600	chr5A_595372977	chr5B_585053157	0.202326
TraesCS5B01G408300	TraesCS5A01G403600	chr5A_595373329	chr5B_583174958	0.246982
TraesCS5B01G408300	TraesCS5A01G403600	chr5A_595373332	chr5B_585053100	0.213234
TraesCS5B01G408300	TraesCS5A01G403600	chr5A_595373332	chr5B_585053157	0.202326
TraesCS5B01G408300	TraesCS5A01G403600	chr5A_595391543	chr5B_584864868	0.210535
TraesCS5B01G408300	TraesCS5A01G403600	chr5A_595391651	chr5B_584864868	0.215138
TraesCS5B01G408300	TraesCS5A01G403600	chr5A_595391757	chr5B_584864868	0.210415
TraesCS5B01G408300	TraesCS5A01G403600	chr5A_595391956	chr5B_584864868	0.210415
TraesCS5B01G408300	TraesCS5A01G403600	chr5A_595413405	chr5B_584864868	0.201155
TraesCS5B01G408300	TraesCS5A01G403600	chr5A_595413480	chr5B_584864868	0.208425
TraesCS5B01G408300	TraesCS5A01G403600	chr5A_595421677	chr5B_584864868	0.230322
TraesCS5B01G408300	TraesCS5A01G403600	chr5A_595498265	chr5B_584864868	0.261257
TraesCS5B01G408300	TraesCS5A01G403600	chr5A_595538861	chr5B_585053100	0.206856
TraesCS5B01G408300	TraesCS5A01G403600	chr5A_595538861	chr5B_585053157	0.212033
TraesCS5B01G408300	TraesCS5A01G403600	chr5A_595538990	chr5B_585053100	0.206856
TraesCS5B01G408300	TraesCS5A01G403600	chr5A_595538990	chr5B_585053157	0.212033
TraesCS5B01G408300	TraesCS5A01G403600	chr5A_595539235	chr5B_585053100	0.214586
TraesCS5B01G408300	TraesCS5A01G403600	chr5A_595539235	chr5B_585053157	0.217725
TraesCS5B01G408300	TraesCS5A01G403600	chr5A_595539445	chr5B_585053100	0.214586
TraesCS5B01G408300	TraesCS5A01G403600	chr5A_595539445	chr5B_585053157	0.219857
TraesCS5B01G408300	TraesCS5A01G403600	chr5A_595539617	chr5B_585053100	0.214586
TraesCS5B01G408300	TraesCS5A01G403600	chr5A_595539617	chr5B_585053157	0.217725
TraesCS5B01G408300	TraesCS5A01G403600	chr5A_595539921	chr5B_583174958	0.482759
TraesCS5B01G408300	TraesCS5A01G403600	chr5A_595541268	chr5B_585053100	0.217833
TraesCS5B01G408300	TraesCS5A01G403600	chr5A_595541268	chr5B_585053157	0.201325
TraesCS5B01G408300	TraesCS5A01G403600	chr5A_595542974	chr5B_585053157	0.20177
TraesCS5B01G408300	TraesCS5A01G403600	chr5A_595549138	chr5B_585051813	0.222524
TraesCS5B01G408300	TraesCS5A01G403600	chr5A_595549138	chr5B_585051814	0.222524
TraesCS5B01G408300	TraesCS5A01G403600	chr5A_595549138	chr5B_585051815	0.222524
TraesCS5B01G408300	TraesCS5A01G403600	chr5A_595549138	chr5B_585051816	0.222524
TraesCS5B01G408300	TraesCS5A01G403600	chr5A_595549138	chr5B_585051817	0.222524
TraesCS5B01G408300	TraesCS5A01G403600	chr5A_595549138	chr5B_585053100	0.237318
TraesCS5B01G408300	TraesCS5A01G403600	chr5A_595549138	chr5B_585053157	0.220926
TraesCS5B01G408300	TraesCS5A01G403600	chr5A_595549162	chr5B_585051813	0.218805
TraesCS5B01G408300	TraesCS5A01G403600	chr5A_595549162	chr5B_585051814	0.218805
TraesCS5B01G408300	TraesCS5A01G403600	chr5A_595549162	chr5B_585051815	0.218805
TraesCS5B01G408300	TraesCS5A01G403600	chr5A_595549162	chr5B_585051816	0.218805
TraesCS5B01G408300	TraesCS5A01G403600	chr5A_595549162	chr5B_585051817	0.218805
TraesCS5B01G408300	TraesCS5A01G403600	chr5A_595549162	chr5B_585053100	0.223202
TraesCS5B01G408300	TraesCS5A01G403600	chr5A_595549162	chr5B_585053157	0.211241
TraesCS5B01G408300	TraesCS5A01G403600	chr5A_595549180	chr5B_585053100	0.210163
TraesCS5B01G408300	TraesCS5A01G403600	chr5A_595600664	chr5B_585051813	0.205093
TraesCS5B01G408300	TraesCS5A01G403600	chr5A_595600664	chr5B_585051814	0.205093
TraesCS5B01G408300	TraesCS5A01G403600	chr5A_595600664	chr5B_585051815	0.205093
TraesCS5B01G408300	TraesCS5A01G403600	chr5A_595600664	chr5B_585051816	0.205093
TraesCS5B01G408300	TraesCS5A01G403600	chr5A_595600664	chr5B_585051817	0.205093
TraesCS5B01G408300	TraesCS5A01G403600	chr5A_595600665	chr5B_585051813	0.205093
TraesCS5B01G408300	TraesCS5A01G403600	chr5A_595600665	chr5B_585051814	0.205093
TraesCS5B01G408300	TraesCS5A01G403600	chr5A_595600665	chr5B_585051815	0.205093
TraesCS5B01G408300	TraesCS5A01G403600	chr5A_595600665	chr5B_585051816	0.205093
TraesCS5B01G408300	TraesCS5A01G403600	chr5A_595600665	chr5B_585051817	0.205093
TraesCS5B01G408300	TraesCS5A01G403600	chr5A_595601146	chr5B_585051813	0.205093
TraesCS5B01G408300	TraesCS5A01G403600	chr5A_595601146	chr5B_585051814	0.205093
TraesCS5B01G408300	TraesCS5A01G403600	chr5A_595601146	chr5B_585051815	0.205093
TraesCS5B01G408300	TraesCS5A01G403600	chr5A_595601146	chr5B_585051816	0.205093
TraesCS5B01G408300	TraesCS5A01G403600	chr5A_595601146	chr5B_585051817	0.205093
TraesCS5B01G408300	TraesCS5A01G403600	chr5A_595601188	chr5B_585051813	0.205093
TraesCS5B01G408300	TraesCS5A01G403600	chr5A_595601188	chr5B_585051814	0.205093
TraesCS5B01G408300	TraesCS5A01G403600	chr5A_595601188	chr5B_585051815	0.205093
TraesCS5B01G408300	TraesCS5A01G403600	chr5A_595601188	chr5B_585051816	0.205093
TraesCS5B01G408300	TraesCS5A01G403600	chr5A_595601188	chr5B_585051817	0.205093
TraesCS5B01G408300	TraesCS5A01G403600	chr5A_595670250	chr5B_583578981	0.241802
TraesCS5B01G408300	TraesCS5A01G403600	chr5A_595670250	chr5B_583580461	0.204001
TraesCS5B01G408300	TraesCS5A01G403600	chr5A_595670250	chr5B_583580471	0.204001
TraesCS5B01G408300	TraesCS5A01G403600	chr5A_595670250	chr5B_583581250	0.203806
TraesCS5B01G408300	TraesCS5A01G403600	chr5A_595670250	chr5B_583608893	0.20457
TraesCS5B01G408300	TraesCS5A01G403600	chr5A_595670250	chr5B_583608927	0.20457
TraesCS5B01G408300	TraesCS5A01G403600	chr5A_595670250	chr5B_583907271	0.212473
TraesCS5B01G408300	TraesCS5A01G403600	chr5A_595670250	chr5B_584141619	0.204382
TraesCS5B01G408300	TraesCS5A01G403600	chr5A_595670250	chr5B_584141689	0.204382
TraesCS5B01G408300	TraesCS5A01G403600	chr5A_595670250	chr5B_584700725	0.249883
TraesCS5B01G408300	TraesCS5A01G403600	chr5A_595670250	chr5B_584700726	0.249883
TraesCS5B01G408300	TraesCS5A01G403600	chr5A_595670267	chr5B_583578981	0.215805
TraesCS5B01G408300	TraesCS5A01G403600	chr5A_595670267	chr5B_583907271	0.236881
TraesCS5B01G408300	TraesCS5A01G403600	chr5A_595670267	chr5B_584700725	0.245522
TraesCS5B01G408300	TraesCS5A01G403600	chr5A_595670267	chr5B_584700726	0.245522
TraesCS5B01G408300	TraesCS5A01G403600	chr5A_595690671	chr5B_584864868	0.323266
TraesCS5B01G408300	TraesCS5A01G403600	chr5A_595889427	chr5B_585051813	0.235706
TraesCS5B01G408300	TraesCS5A01G403600	chr5A_595889427	chr5B_585051814	0.235706
TraesCS5B01G408300	TraesCS5A01G403600	chr5A_595889427	chr5B_585051815	0.235706
TraesCS5B01G408300	TraesCS5A01G403600	chr5A_595889427	chr5B_585051816	0.235706
TraesCS5B01G408300	TraesCS5A01G403600	chr5A_595889427	chr5B_585051817	0.235706
TraesCS5B01G408300	TraesCS5A01G403600	chr5A_595889427	chr5B_585053100	0.208283
TraesCS5B01G408300	TraesCS5A01G403600	chr5A_595889486	chr5B_585051813	0.223112
TraesCS5B01G408300	TraesCS5A01G403600	chr5A_595889486	chr5B_585051814	0.223112
TraesCS5B01G408300	TraesCS5A01G403600	chr5A_595889486	chr5B_585051815	0.223112
TraesCS5B01G408300	TraesCS5A01G403600	chr5A_595889486	chr5B_585051816	0.223112
TraesCS5B01G408300	TraesCS5A01G403600	chr5A_595889486	chr5B_585051817	0.223112
TraesCS5B01G408300	TraesCS5A01G403600	chr5A_595889521	chr5B_585051813	0.227133
TraesCS5B01G408300	TraesCS5A01G403600	chr5A_595889521	chr5B_585051814	0.227133
TraesCS5B01G408300	TraesCS5A01G403600	chr5A_595889521	chr5B_585051815	0.227133
TraesCS5B01G408300	TraesCS5A01G403600	chr5A_595889521	chr5B_585051816	0.227133
TraesCS5B01G408300	TraesCS5A01G403600	chr5A_595889521	chr5B_585051817	0.227133
TraesCS5B01G408300	TraesCS5A01G403600	chr5A_595889623	chr5B_585051813	0.200616
TraesCS5B01G408300	TraesCS5A01G403600	chr5A_595889623	chr5B_585051814	0.200616
TraesCS5B01G408300	TraesCS5A01G403600	chr5A_595889623	chr5B_585051815	0.200616
TraesCS5B01G408300	TraesCS5A01G403600	chr5A_595889623	chr5B_585051816	0.200616
TraesCS5B01G408300	TraesCS5A01G403600	chr5A_595889623	chr5B_585051817	0.200616
TraesCS5B01G408300	TraesCS5A01G403600	chr5A_595891761	chr5B_583174958	0.491525
TraesCS5B01G408300	TraesCS5A01G403600	chr5A_595891761	chr5B_583581250	0.2364
TraesCS5B01G408300	TraesCS5A01G403600	chr5A_595898217	chr5B_585053100	0.203911
TraesCS5B01G408300	TraesCS5A01G403600	chr5A_595898238	chr5B_585053100	0.205136
TraesCS5B01G408300	TraesCS5A01G403600	chr5A_595898294	chr5B_584867698	0.235249
TraesCS5B01G408300	TraesCS5A01G403600	chr5A_595898294	chr5B_585043550	0.211188
TraesCS5B01G408300	TraesCS5A01G403600	chr5A_595898294	chr5B_585043658	0.211188
TraesCS5B01G408300	TraesCS5A01G403600	chr5A_595898294	chr5B_585043913	0.201684
TraesCS5B01G408300	TraesCS5A01G403600	chr5A_595898294	chr5B_585044044	0.20203
TraesCS5B01G408300	TraesCS5A01G403600	chr5A_595898294	chr5B_585049902	0.21363
TraesCS5B01G408300	TraesCS5A01G403600	chr5A_595898294	chr5B_585051813	0.294548
TraesCS5B01G408300	TraesCS5A01G403600	chr5A_595898294	chr5B_585051814	0.294548
TraesCS5B01G408300	TraesCS5A01G403600	chr5A_595898294	chr5B_585051815	0.294548
TraesCS5B01G408300	TraesCS5A01G403600	chr5A_595898294	chr5B_585051816	0.294548
TraesCS5B01G408300	TraesCS5A01G403600	chr5A_595898294	chr5B_585051817	0.294548
TraesCS5B01G408300	TraesCS5A01G403600	chr5A_595898294	chr5B_585053157	0.221167
TraesCS5B01G408300	TraesCS5A01G403600	chr5A_596044826	chr5B_583470775	0.201167
TraesCS5B01G408300	TraesCS5A01G403600	chr5A_596044826	chr5B_583471692	0.222856
TraesCS5B01G408300	TraesCS5A01G403600	chr5A_596044826	chr5B_583578981	0.203167
TraesCS5B01G408300	TraesCS5A01G403600	chr5A_596044826	chr5B_584112032	0.201167
TraesCS5B01G408300	TraesCS5A01G403600	chr5A_596044826	chr5B_584112165	0.201167
TraesCS5B01G408300	TraesCS5A01G403600	chr5A_596044826	chr5B_584112193	0.201167
TraesCS5B01G408300	TraesCS5A01G403600	chr5A_596044826	chr5B_584850607	0.212487
TraesCS5B01G408300	TraesCS5A01G403600	chr5A_596045059	chr5B_583174958	0.321637
TraesCS5B01G408300	TraesCS5A01G403600	chr5A_596045059	chr5B_583471692	0.20967
TraesCS5B01G408300	TraesCS5A01G403600	chr5A_596045059	chr5B_583578981	0.207872
TraesCS5B01G408300	TraesCS5A01G403600	chr5A_596045059	chr5B_584112032	0.229388
TraesCS5B01G408300	TraesCS5A01G403600	chr5A_596045059	chr5B_584112165	0.229388
TraesCS5B01G408300	TraesCS5A01G403600	chr5A_596045059	chr5B_584112193	0.229388
TraesCS5B01G408300	TraesCS5A01G403600	chr5A_596045059	chr5B_584850607	0.237846
TraesCS5B01G408300	TraesCS5A01G403600	chr5A_596053020	chr5B_585053100	0.207709
TraesCS5B01G408300	TraesCS5A01G403600	chr5A_596053052	chr5B_584867698	0.217944
TraesCS5B01G408300	TraesCS5A01G403600	chr5A_596053052	chr5B_585053100	0.204106
TraesCS5B01G408300	TraesCS5A01G403600	chr5A_596053180	chr5B_583174958	0.218681
TraesCS5B01G408300	TraesCS5A01G403600	chr5A_596053180	chr5B_584867698	0.204727
TraesCS5B01G408300	TraesCS5A01G403600	chr5A_596053180	chr5B_584869502	0.209514
TraesCS5B01G408300	TraesCS5A01G403600	chr5A_596054387	chr5B_583174958	0.294118
TraesCS5B01G408300	TraesCS5A01G403600	chr5A_596060931	chr5B_583174958	0.240524
TraesCS5B01G408300	TraesCS5A01G403600	chr5A_596060948	chr5B_583174958	0.241164
TraesCS5B01G408300	TraesCS5A01G403600	chr5A_596061089	chr5B_583174958	0.242959
TraesCS5B01G408300	TraesCS5A01G403600	chr5A_596061230	chr5B_583471692	0.204255
TraesCS5B01G408300	TraesCS5A01G403600	chr5A_596084521	chr5B_585005119	0.22295
TraesCS5B01G408300	TraesCS5A01G403600	chr5A_596084773	chr5B_583174958	0.21458
TraesCS5B01G408300	TraesCS5A01G403600	chr5A_596090204	chr5B_583174958	0.311111
TraesCS5B01G408300	TraesCS5A01G403600	chr5A_596095789	chr5B_584122331	0.216963
TraesCS5B01G408300	TraesCS5A01G403600	chr5A_596095789	chr5B_584122524	0.216963
TraesCS5B01G408300	TraesCS5A01G403600	chr5A_596095789	chr5B_584122629	0.216963
TraesCS5B01G408300	TraesCS5A01G403600	chr5A_596095789	chr5B_584122636	0.216963
TraesCS5B01G408300	TraesCS5A01G403600	chr5A_596095789	chr5B_584122863	0.216963
TraesCS5B01G408300	TraesCS5A01G403600	chr5A_596095789	chr5B_584125299	0.217351
TraesCS5B01G408300	TraesCS5A01G403600	chr5A_596095789	chr5B_584125550	0.217351
TraesCS5B01G408300	TraesCS5A01G403600	chr5A_596095789	chr5B_584125552	0.217351
TraesCS5B01G408300	TraesCS5A01G403600	chr5A_596095789	chr5B_584125809	0.25736
TraesCS5B01G408300	TraesCS5A01G403600	chr5A_596095789	chr5B_584125891	0.25736
TraesCS5B01G408300	TraesCS5A01G403600	chr5A_596095789	chr5B_584125922	0.25736
TraesCS5B01G408300	TraesCS5A01G403600	chr5A_596095789	chr5B_584126011	0.236913
TraesCS5B01G408300	TraesCS5A01G403600	chr5A_596095789	chr5B_584126032	0.236913
TraesCS5B01G408300	TraesCS5A01G403600	chr5A_596095789	chr5B_584126337	0.25736
TraesCS5B01G408300	TraesCS5A01G403600	chr5A_596095789	chr5B_584126564	0.25736
TraesCS5B01G408300	TraesCS5A01G403600	chr5A_596095789	chr5B_584126566	0.25736
TraesCS5B01G408300	TraesCS5A01G403600	chr5A_596095789	chr5B_584833091	0.380328
TraesCS5B01G408300	TraesCS5A01G403600	chr5A_596095820	chr5B_583889845	0.200968
TraesCS5B01G408300	TraesCS5A01G403600	chr5A_596095820	chr5B_583907271	0.206327
TraesCS5B01G408300	TraesCS5A01G403600	chr5A_596095820	chr5B_584122331	0.270086
TraesCS5B01G408300	TraesCS5A01G403600	chr5A_596095820	chr5B_584122524	0.270476
TraesCS5B01G408300	TraesCS5A01G403600	chr5A_596095820	chr5B_584122629	0.270476
TraesCS5B01G408300	TraesCS5A01G403600	chr5A_596095820	chr5B_584122636	0.270476
TraesCS5B01G408300	TraesCS5A01G403600	chr5A_596095820	chr5B_584122863	0.270476
TraesCS5B01G408300	TraesCS5A01G403600	chr5A_596095820	chr5B_584124364	0.227876
TraesCS5B01G408300	TraesCS5A01G403600	chr5A_596095820	chr5B_584124394	0.227876
TraesCS5B01G408300	TraesCS5A01G403600	chr5A_596095820	chr5B_584124800	0.219195
TraesCS5B01G408300	TraesCS5A01G403600	chr5A_596095820	chr5B_584124802	0.219195
TraesCS5B01G408300	TraesCS5A01G403600	chr5A_596095820	chr5B_584125299	0.271234
TraesCS5B01G408300	TraesCS5A01G403600	chr5A_596095820	chr5B_584125550	0.271234
TraesCS5B01G408300	TraesCS5A01G403600	chr5A_596095820	chr5B_584125552	0.271234
TraesCS5B01G408300	TraesCS5A01G403600	chr5A_596095820	chr5B_584125809	0.312841
TraesCS5B01G408300	TraesCS5A01G403600	chr5A_596095820	chr5B_584125891	0.312841
TraesCS5B01G408300	TraesCS5A01G403600	chr5A_596095820	chr5B_584125922	0.312841
TraesCS5B01G408300	TraesCS5A01G403600	chr5A_596095820	chr5B_584126011	0.296767
TraesCS5B01G408300	TraesCS5A01G403600	chr5A_596095820	chr5B_584126032	0.296767
TraesCS5B01G408300	TraesCS5A01G403600	chr5A_596095820	chr5B_584126337	0.312841
TraesCS5B01G408300	TraesCS5A01G403600	chr5A_596095820	chr5B_584126564	0.312841
TraesCS5B01G408300	TraesCS5A01G403600	chr5A_596095820	chr5B_584126566	0.312841
TraesCS5B01G408300	TraesCS5A01G403600	chr5A_596095820	chr5B_584833091	0.327834
TraesCS5B01G408300	TraesCS5A01G403600	chr5A_596574618	chr5B_583174958	0.21419
TraesCS5B01G408300	TraesCS5A01G403600	chr5A_596601344	chr5B_584858179	0.218045
TraesCS5B01G408300	TraesCS5A01G403600	chr5A_596601344	chr5B_584858193	0.218316
TraesCS5B01G408300	TraesCS5A01G403600	chr5A_596601344	chr5B_584858484	0.200089
TraesCS5B01G408300	TraesCS5A01G403600	chr5A_596601419	chr5B_584858179	0.215011
TraesCS5B01G408300	TraesCS5A01G403600	chr5A_596601419	chr5B_584858193	0.215245
TraesCS5B01G408300	TraesCS5A01G403600	chr5A_596659708	chr5B_584867698	0.212636
TraesCS5B01G408300	TraesCS5A01G403600	chr5A_596659735	chr5B_584867698	0.212636
TraesCS2B01G342800	TraesCS2A01G339200	chr2A_572617891	chr2B_488046921	0.221069
TraesCS2B01G342800	TraesCS2A01G339200	chr2A_572617891	chr2B_489018976	0.353913
TraesCS2B01G342800	TraesCS2A01G339200	chr2A_572617891	chr2B_489019547	0.352801
TraesCS2B01G342800	TraesCS2A01G339200	chr2A_572617891	chr2B_489027185	0.380416
TraesCS2B01G342800	TraesCS2A01G339200	chr2A_572617891	chr2B_489027190	0.38066
TraesCS2B01G342800	TraesCS2A01G339200	chr2A_572617891	chr2B_489027697	0.390897
TraesCS2B01G342800	TraesCS2A01G339200	chr2A_572617891	chr2B_489027724	0.390897
TraesCS2B01G342800	TraesCS2A01G339200	chr2A_572617891	chr2B_489027746	0.390897
TraesCS2B01G342800	TraesCS2A01G339200	chr2A_572617891	chr2B_489027868	0.381233
TraesCS2B01G342800	TraesCS2A01G339200	chr2A_572617891	chr2B_489027934	0.390897
TraesCS2B01G342800	TraesCS2A01G339200	chr2A_572617891	chr2B_489028084	0.390897
TraesCS2B01G342800	TraesCS2A01G339200	chr2A_572617891	chr2B_489028621	0.423963
TraesCS2B01G342800	TraesCS2A01G339200	chr2A_572617891	chr2B_489028862	0.423963
TraesCS2B01G342800	TraesCS2A01G339200	chr2A_572617891	chr2B_489031664	0.376648
TraesCS2B01G342800	TraesCS2A01G339200	chr2A_572617891	chr2B_489031671	0.376648
TraesCS2B01G342800	TraesCS2A01G339200	chr2A_572617891	chr2B_489031742	0.376648
TraesCS2B01G342800	TraesCS2A01G339200	chr2A_572617891	chr2B_489031795	0.376648
TraesCS2B01G342800	TraesCS2A01G339200	chr2A_572617891	chr2B_489031823	0.376648
TraesCS2B01G342800	TraesCS2A01G339200	chr2A_572617891	chr2B_489032851	0.397674
TraesCS2B01G342800	TraesCS2A01G339200	chr2A_572617891	chr2B_489032895	0.350583
TraesCS2B01G342800	TraesCS2A01G339200	chr2A_572617891	chr2B_489032959	0.370502
TraesCS2B01G342800	TraesCS2A01G339200	chr2A_572617891	chr2B_489032969	0.360224
TraesCS2B01G342800	TraesCS2A01G339200	chr2A_572617891	chr2B_489033042	0.388749
TraesCS2B01G342800	TraesCS2A01G339200	chr2A_572617891	chr2B_489033074	0.388749
TraesCS2B01G342800	TraesCS2A01G339200	chr2A_572617891	chr2B_489033569	0.397517
TraesCS2B01G342800	TraesCS2A01G339200	chr2A_572617891	chr2B_489033587	0.397517
TraesCS2B01G342800	TraesCS2A01G339200	chr2A_572617891	chr2B_489033621	0.389214
TraesCS2B01G342800	TraesCS2A01G339200	chr2A_572617891	chr2B_489033813	0.388946
TraesCS2B01G342800	TraesCS2A01G339200	chr2A_572617891	chr2B_489033819	0.388946
TraesCS2B01G342800	TraesCS2A01G339200	chr2A_572617891	chr2B_489033828	0.397259
TraesCS2B01G342800	TraesCS2A01G339200	chr2A_572617891	chr2B_489314842	0.310182
TraesCS2B01G342800	TraesCS2A01G339200	chr2A_572617891	chr2B_489314898	0.345441
TraesCS2B01G342800	TraesCS2A01G339200	chr2A_572617891	chr2B_489314900	0.345441
TraesCS2B01G342800	TraesCS2A01G339200	chr2A_572617891	chr2B_489314987	0.309527
TraesCS2B01G342800	TraesCS2A01G339200	chr2A_572617891	chr2B_489315886	0.340385
TraesCS2B01G342800	TraesCS2A01G339200	chr2A_572617891	chr2B_489354472	0.352583
TraesCS2B01G342800	TraesCS2A01G339200	chr2A_572617891	chr2B_489354483	0.363259
TraesCS2B01G342800	TraesCS2A01G339200	chr2A_572617891	chr2B_489364003	0.333595
TraesCS2B01G342800	TraesCS2A01G339200	chr2A_572617891	chr2B_489364094	0.289465
TraesCS2B01G342800	TraesCS2A01G339200	chr2A_572617891	chr2B_489364345	0.333595
TraesCS2B01G342800	TraesCS2A01G339200	chr2A_572617891	chr2B_489384678	0.363927
TraesCS2B01G342800	TraesCS2A01G339200	chr2A_572617891	chr2B_489418328	0.305567
TraesCS2B01G342800	TraesCS2A01G339200	chr2A_572617891	chr2B_489418358	0.318891
TraesCS2B01G342800	TraesCS2A01G339200	chr2A_572617891	chr2B_489548849	0.343611
TraesCS2B01G342800	TraesCS2A01G339200	chr2A_572617891	chr2B_489549019	0.265018
TraesCS2B01G342800	TraesCS2A01G339200	chr2A_572617891	chr2B_489549051	0.343611
TraesCS2B01G342800	TraesCS2A01G339200	chr2A_572617891	chr2B_489549094	0.281873
TraesCS2B01G342800	TraesCS2A01G339200	chr2A_572617891	chr2B_489549339	0.354947
TraesCS2B01G342800	TraesCS2A01G339200	chr2A_572617891	chr2B_489822130	0.273707
TraesCS2B01G342800	TraesCS2A01G339200	chr2A_572617891	chr2B_489822232	0.291233
TraesCS2B01G342800	TraesCS2A01G339200	chr2A_572617891	chr2B_489822254	0.291233
TraesCS2B01G342800	TraesCS2A01G339200	chr2A_572617891	chr2B_489822441	0.346223
TraesCS2B01G342800	TraesCS2A01G339200	chr2A_572617891	chr2B_489822453	0.346223
TraesCS2B01G342800	TraesCS2A01G339200	chr2A_572617891	chr2B_489822490	0.362897
TraesCS2B01G342800	TraesCS2A01G339200	chr2A_572617891	chr2B_489822572	0.35471
TraesCS2B01G342800	TraesCS2A01G339200	chr2A_572617891	chr2B_489822592	0.471626
TraesCS2B01G342800	TraesCS2A01G339200	chr2A_572617891	chr2B_489822641	0.356272
TraesCS2B01G342800	TraesCS2A01G339200	chr2A_572617891	chr2B_489824787	0.36021
TraesCS2B01G342800	TraesCS2A01G339200	chr2A_572617891	chr2B_489824825	0.36021
TraesCS2B01G342800	TraesCS2A01G339200	chr2A_572617891	chr2B_489825085	0.369099
TraesCS2B01G342800	TraesCS2A01G339200	chr2A_572617891	chr2B_489846615	0.32676
TraesCS2B01G342800	TraesCS2A01G339200	chr2A_572617891	chr2B_489846800	0.303761
TraesCS2B01G342800	TraesCS2A01G339200	chr2A_572617891	chr2B_489847228	0.376114
TraesCS2B01G342800	TraesCS2A01G339200	chr2A_572617891	chr2B_489847265	0.355086
TraesCS2B01G342800	TraesCS2A01G339200	chr2A_572617891	chr2B_489847338	0.376114
TraesCS2B01G342800	TraesCS2A01G339200	chr2A_572617891	chr2B_489878462	0.396998
TraesCS2B01G342800	TraesCS2A01G339200	chr2A_572617891	chr2B_489878530	0.376114
TraesCS2B01G342800	TraesCS2A01G339200	chr2A_572617891	chr2B_489878687	0.405343
TraesCS2B01G342800	TraesCS2A01G339200	chr2A_572617891	chr2B_489878858	0.349636
TraesCS2B01G342800	TraesCS2A01G339200	chr2A_572617891	chr2B_489880345	0.365493
TraesCS2B01G342800	TraesCS2A01G339200	chr2A_572618332	chr2B_488046921	0.242869
TraesCS2B01G342800	TraesCS2A01G339200	chr2A_572618332	chr2B_489018976	0.347211
TraesCS2B01G342800	TraesCS2A01G339200	chr2A_572618332	chr2B_489019547	0.346007
TraesCS2B01G342800	TraesCS2A01G339200	chr2A_572618332	chr2B_489027185	0.373552
TraesCS2B01G342800	TraesCS2A01G339200	chr2A_572618332	chr2B_489027190	0.37381
TraesCS2B01G342800	TraesCS2A01G339200	chr2A_572618332	chr2B_489027697	0.384046
TraesCS2B01G342800	TraesCS2A01G339200	chr2A_572618332	chr2B_489027724	0.384046
TraesCS2B01G342800	TraesCS2A01G339200	chr2A_572618332	chr2B_489027746	0.384046
TraesCS2B01G342800	TraesCS2A01G339200	chr2A_572618332	chr2B_489027868	0.374286
TraesCS2B01G342800	TraesCS2A01G339200	chr2A_572618332	chr2B_489027934	0.384046
TraesCS2B01G342800	TraesCS2A01G339200	chr2A_572618332	chr2B_489028084	0.384046
TraesCS2B01G342800	TraesCS2A01G339200	chr2A_572618332	chr2B_489028621	0.416628
TraesCS2B01G342800	TraesCS2A01G339200	chr2A_572618332	chr2B_489028862	0.416628
TraesCS2B01G342800	TraesCS2A01G339200	chr2A_572618332	chr2B_489031664	0.369574
TraesCS2B01G342800	TraesCS2A01G339200	chr2A_572618332	chr2B_489031671	0.369574
TraesCS2B01G342800	TraesCS2A01G339200	chr2A_572618332	chr2B_489031742	0.369574
TraesCS2B01G342800	TraesCS2A01G339200	chr2A_572618332	chr2B_489031795	0.369574
TraesCS2B01G342800	TraesCS2A01G339200	chr2A_572618332	chr2B_489031823	0.369574
TraesCS2B01G342800	TraesCS2A01G339200	chr2A_572618332	chr2B_489032851	0.390449
TraesCS2B01G342800	TraesCS2A01G339200	chr2A_572618332	chr2B_489032895	0.343493
TraesCS2B01G342800	TraesCS2A01G339200	chr2A_572618332	chr2B_489032959	0.363414
TraesCS2B01G342800	TraesCS2A01G339200	chr2A_572618332	chr2B_489032969	0.353128
TraesCS2B01G342800	TraesCS2A01G339200	chr2A_572618332	chr2B_489033042	0.38139
TraesCS2B01G342800	TraesCS2A01G339200	chr2A_572618332	chr2B_489033074	0.38139
TraesCS2B01G342800	TraesCS2A01G339200	chr2A_572618332	chr2B_489033569	0.390235
TraesCS2B01G342800	TraesCS2A01G339200	chr2A_572618332	chr2B_489033587	0.390235
TraesCS2B01G342800	TraesCS2A01G339200	chr2A_572618332	chr2B_489033621	0.381923
TraesCS2B01G342800	TraesCS2A01G339200	chr2A_572618332	chr2B_489033813	0.38164
TraesCS2B01G342800	TraesCS2A01G339200	chr2A_572618332	chr2B_489033819	0.38164
TraesCS2B01G342800	TraesCS2A01G339200	chr2A_572618332	chr2B_489033828	0.389962
TraesCS2B01G342800	TraesCS2A01G339200	chr2A_572618332	chr2B_489314842	0.303192
TraesCS2B01G342800	TraesCS2A01G339200	chr2A_572618332	chr2B_489314898	0.338156
TraesCS2B01G342800	TraesCS2A01G339200	chr2A_572618332	chr2B_489314900	0.338156
TraesCS2B01G342800	TraesCS2A01G339200	chr2A_572618332	chr2B_489314987	0.302619
TraesCS2B01G342800	TraesCS2A01G339200	chr2A_572618332	chr2B_489315886	0.333201
TraesCS2B01G342800	TraesCS2A01G339200	chr2A_572618332	chr2B_489354472	0.345777
TraesCS2B01G342800	TraesCS2A01G339200	chr2A_572618332	chr2B_489354483	0.356443
TraesCS2B01G342800	TraesCS2A01G339200	chr2A_572618332	chr2B_489364003	0.326935
TraesCS2B01G342800	TraesCS2A01G339200	chr2A_572618332	chr2B_489364094	0.283123
TraesCS2B01G342800	TraesCS2A01G339200	chr2A_572618332	chr2B_489364345	0.326935
TraesCS2B01G342800	TraesCS2A01G339200	chr2A_572618332	chr2B_489384678	0.356969
TraesCS2B01G342800	TraesCS2A01G339200	chr2A_572618332	chr2B_489418328	0.299326
TraesCS2B01G342800	TraesCS2A01G339200	chr2A_572618332	chr2B_489418358	0.312071
TraesCS2B01G342800	TraesCS2A01G339200	chr2A_572618332	chr2B_489548849	0.336703
TraesCS2B01G342800	TraesCS2A01G339200	chr2A_572618332	chr2B_489549019	0.258679
TraesCS2B01G342800	TraesCS2A01G339200	chr2A_572618332	chr2B_489549051	0.336703
TraesCS2B01G342800	TraesCS2A01G339200	chr2A_572618332	chr2B_489549094	0.275408
TraesCS2B01G342800	TraesCS2A01G339200	chr2A_572618332	chr2B_489549339	0.348082
TraesCS2B01G342800	TraesCS2A01G339200	chr2A_572618332	chr2B_489822130	0.267735
TraesCS2B01G342800	TraesCS2A01G339200	chr2A_572618332	chr2B_489822232	0.285
TraesCS2B01G342800	TraesCS2A01G339200	chr2A_572618332	chr2B_489822254	0.285
TraesCS2B01G342800	TraesCS2A01G339200	chr2A_572618332	chr2B_489822441	0.33956
TraesCS2B01G342800	TraesCS2A01G339200	chr2A_572618332	chr2B_489822453	0.33956
TraesCS2B01G342800	TraesCS2A01G339200	chr2A_572618332	chr2B_489822490	0.356008
TraesCS2B01G342800	TraesCS2A01G339200	chr2A_572618332	chr2B_489822572	0.347719
TraesCS2B01G342800	TraesCS2A01G339200	chr2A_572618332	chr2B_489822592	0.463206
TraesCS2B01G342800	TraesCS2A01G339200	chr2A_572618332	chr2B_489822641	0.349032
TraesCS2B01G342800	TraesCS2A01G339200	chr2A_572618332	chr2B_489824787	0.352862
TraesCS2B01G342800	TraesCS2A01G339200	chr2A_572618332	chr2B_489824825	0.352862
TraesCS2B01G342800	TraesCS2A01G339200	chr2A_572618332	chr2B_489825085	0.361887
TraesCS2B01G342800	TraesCS2A01G339200	chr2A_572618332	chr2B_489846615	0.319995
TraesCS2B01G342800	TraesCS2A01G339200	chr2A_572618332	chr2B_489846800	0.297174
TraesCS2B01G342800	TraesCS2A01G339200	chr2A_572618332	chr2B_489847228	0.369009
TraesCS2B01G342800	TraesCS2A01G339200	chr2A_572618332	chr2B_489847265	0.347999
TraesCS2B01G342800	TraesCS2A01G339200	chr2A_572618332	chr2B_489847338	0.369009
TraesCS2B01G342800	TraesCS2A01G339200	chr2A_572618332	chr2B_489878462	0.389686
TraesCS2B01G342800	TraesCS2A01G339200	chr2A_572618332	chr2B_489878530	0.369009
TraesCS2B01G342800	TraesCS2A01G339200	chr2A_572618332	chr2B_489878687	0.398028
TraesCS2B01G342800	TraesCS2A01G339200	chr2A_572618332	chr2B_489878858	0.34269
TraesCS2B01G342800	TraesCS2A01G339200	chr2A_572618332	chr2B_489880345	0.358815
TraesCS2B01G342800	TraesCS2A01G339200	chr2A_572618567	chr2B_488046921	0.248131
TraesCS2B01G342800	TraesCS2A01G339200	chr2A_572618567	chr2B_489018976	0.352457
TraesCS2B01G342800	TraesCS2A01G339200	chr2A_572618567	chr2B_489019547	0.351456
TraesCS2B01G342800	TraesCS2A01G339200	chr2A_572618567	chr2B_489027185	0.378891
TraesCS2B01G342800	TraesCS2A01G339200	chr2A_572618567	chr2B_489027190	0.379152
TraesCS2B01G342800	TraesCS2A01G339200	chr2A_572618567	chr2B_489027697	0.389457
TraesCS2B01G342800	TraesCS2A01G339200	chr2A_572618567	chr2B_489027724	0.389457
TraesCS2B01G342800	TraesCS2A01G339200	chr2A_572618567	chr2B_489027746	0.389457
TraesCS2B01G342800	TraesCS2A01G339200	chr2A_572618567	chr2B_489027868	0.379849
TraesCS2B01G342800	TraesCS2A01G339200	chr2A_572618567	chr2B_489027934	0.389457
TraesCS2B01G342800	TraesCS2A01G339200	chr2A_572618567	chr2B_489028084	0.389457
TraesCS2B01G342800	TraesCS2A01G339200	chr2A_572618567	chr2B_489028621	0.422517
TraesCS2B01G342800	TraesCS2A01G339200	chr2A_572618567	chr2B_489028862	0.422517
TraesCS2B01G342800	TraesCS2A01G339200	chr2A_572618567	chr2B_489031664	0.375011
TraesCS2B01G342800	TraesCS2A01G339200	chr2A_572618567	chr2B_489031671	0.375011
TraesCS2B01G342800	TraesCS2A01G339200	chr2A_572618567	chr2B_489031742	0.375011
TraesCS2B01G342800	TraesCS2A01G339200	chr2A_572618567	chr2B_489031795	0.375011
TraesCS2B01G342800	TraesCS2A01G339200	chr2A_572618567	chr2B_489031823	0.375011
TraesCS2B01G342800	TraesCS2A01G339200	chr2A_572618567	chr2B_489032851	0.396246
TraesCS2B01G342800	TraesCS2A01G339200	chr2A_572618567	chr2B_489032895	0.349059
TraesCS2B01G342800	TraesCS2A01G339200	chr2A_572618567	chr2B_489032959	0.369128
TraesCS2B01G342800	TraesCS2A01G339200	chr2A_572618567	chr2B_489032969	0.358765
TraesCS2B01G342800	TraesCS2A01G339200	chr2A_572618567	chr2B_489033042	0.387379
TraesCS2B01G342800	TraesCS2A01G339200	chr2A_572618567	chr2B_489033074	0.387379
TraesCS2B01G342800	TraesCS2A01G339200	chr2A_572618567	chr2B_489033569	0.395923
TraesCS2B01G342800	TraesCS2A01G339200	chr2A_572618567	chr2B_489033587	0.395923
TraesCS2B01G342800	TraesCS2A01G339200	chr2A_572618567	chr2B_489033621	0.387563
TraesCS2B01G342800	TraesCS2A01G339200	chr2A_572618567	chr2B_489033813	0.387277
TraesCS2B01G342800	TraesCS2A01G339200	chr2A_572618567	chr2B_489033819	0.387277
TraesCS2B01G342800	TraesCS2A01G339200	chr2A_572618567	chr2B_489033828	0.395647
TraesCS2B01G342800	TraesCS2A01G339200	chr2A_572618567	chr2B_489314842	0.309001
TraesCS2B01G342800	TraesCS2A01G339200	chr2A_572618567	chr2B_489314898	0.344193
TraesCS2B01G342800	TraesCS2A01G339200	chr2A_572618567	chr2B_489314900	0.344193
TraesCS2B01G342800	TraesCS2A01G339200	chr2A_572618567	chr2B_489314987	0.308183
TraesCS2B01G342800	TraesCS2A01G339200	chr2A_572618567	chr2B_489315886	0.33884
TraesCS2B01G342800	TraesCS2A01G339200	chr2A_572618567	chr2B_489354472	0.351223
TraesCS2B01G342800	TraesCS2A01G339200	chr2A_572618567	chr2B_489354483	0.36197
TraesCS2B01G342800	TraesCS2A01G339200	chr2A_572618567	chr2B_489364003	0.331863
TraesCS2B01G342800	TraesCS2A01G339200	chr2A_572618567	chr2B_489364094	0.287589
TraesCS2B01G342800	TraesCS2A01G339200	chr2A_572618567	chr2B_489364345	0.331863
TraesCS2B01G342800	TraesCS2A01G339200	chr2A_572618567	chr2B_489384678	0.362402
TraesCS2B01G342800	TraesCS2A01G339200	chr2A_572618567	chr2B_489418328	0.30399
TraesCS2B01G342800	TraesCS2A01G339200	chr2A_572618567	chr2B_489418358	0.317299
TraesCS2B01G342800	TraesCS2A01G339200	chr2A_572618567	chr2B_489548849	0.341833
TraesCS2B01G342800	TraesCS2A01G339200	chr2A_572618567	chr2B_489549019	0.262982
TraesCS2B01G342800	TraesCS2A01G339200	chr2A_572618567	chr2B_489549051	0.341833
TraesCS2B01G342800	TraesCS2A01G339200	chr2A_572618567	chr2B_489549094	0.27989
TraesCS2B01G342800	TraesCS2A01G339200	chr2A_572618567	chr2B_489549339	0.353241
TraesCS2B01G342800	TraesCS2A01G339200	chr2A_572618567	chr2B_489822130	0.27202
TraesCS2B01G342800	TraesCS2A01G339200	chr2A_572618567	chr2B_489822232	0.28954
TraesCS2B01G342800	TraesCS2A01G339200	chr2A_572618567	chr2B_489822254	0.28954
TraesCS2B01G342800	TraesCS2A01G339200	chr2A_572618567	chr2B_489822441	0.344534
TraesCS2B01G342800	TraesCS2A01G339200	chr2A_572618567	chr2B_489822453	0.344534
TraesCS2B01G342800	TraesCS2A01G339200	chr2A_572618567	chr2B_489822490	0.361212
TraesCS2B01G342800	TraesCS2A01G339200	chr2A_572618567	chr2B_489822572	0.353087
TraesCS2B01G342800	TraesCS2A01G339200	chr2A_572618567	chr2B_489822592	0.470544
TraesCS2B01G342800	TraesCS2A01G339200	chr2A_572618567	chr2B_489822641	0.35456
TraesCS2B01G342800	TraesCS2A01G339200	chr2A_572618567	chr2B_489824787	0.358649
TraesCS2B01G342800	TraesCS2A01G339200	chr2A_572618567	chr2B_489824825	0.358649
TraesCS2B01G342800	TraesCS2A01G339200	chr2A_572618567	chr2B_489825085	0.367494
TraesCS2B01G342800	TraesCS2A01G339200	chr2A_572618567	chr2B_489846615	0.325092
TraesCS2B01G342800	TraesCS2A01G339200	chr2A_572618567	chr2B_489846800	0.302019
TraesCS2B01G342800	TraesCS2A01G339200	chr2A_572618567	chr2B_489847228	0.374439
TraesCS2B01G342800	TraesCS2A01G339200	chr2A_572618567	chr2B_489847265	0.353605
TraesCS2B01G342800	TraesCS2A01G339200	chr2A_572618567	chr2B_489847338	0.374439
TraesCS2B01G342800	TraesCS2A01G339200	chr2A_572618567	chr2B_489878462	0.395367
TraesCS2B01G342800	TraesCS2A01G339200	chr2A_572618567	chr2B_489878530	0.374439
TraesCS2B01G342800	TraesCS2A01G339200	chr2A_572618567	chr2B_489878687	0.403756
TraesCS2B01G342800	TraesCS2A01G339200	chr2A_572618567	chr2B_489878858	0.347847
TraesCS2B01G342800	TraesCS2A01G339200	chr2A_572618567	chr2B_489880345	0.364128
TraesCS2B01G342800	TraesCS2A01G339200	chr2A_572618568	chr2B_488046921	0.221069
TraesCS2B01G342800	TraesCS2A01G339200	chr2A_572618568	chr2B_489018976	0.353678
TraesCS2B01G342800	TraesCS2A01G339200	chr2A_572618568	chr2B_489019547	0.352583
TraesCS2B01G342800	TraesCS2A01G339200	chr2A_572618568	chr2B_489027185	0.380169
TraesCS2B01G342800	TraesCS2A01G339200	chr2A_572618568	chr2B_489027190	0.380416
TraesCS2B01G342800	TraesCS2A01G339200	chr2A_572618568	chr2B_489027697	0.390663
TraesCS2B01G342800	TraesCS2A01G339200	chr2A_572618568	chr2B_489027724	0.390663
TraesCS2B01G342800	TraesCS2A01G339200	chr2A_572618568	chr2B_489027746	0.390663
TraesCS2B01G342800	TraesCS2A01G339200	chr2A_572618568	chr2B_489027868	0.381009
TraesCS2B01G342800	TraesCS2A01G339200	chr2A_572618568	chr2B_489027934	0.390663
TraesCS2B01G342800	TraesCS2A01G339200	chr2A_572618568	chr2B_489028084	0.390663
TraesCS2B01G342800	TraesCS2A01G339200	chr2A_572618568	chr2B_489028621	0.423729
TraesCS2B01G342800	TraesCS2A01G339200	chr2A_572618568	chr2B_489028862	0.423729
TraesCS2B01G342800	TraesCS2A01G339200	chr2A_572618568	chr2B_489031664	0.376383
TraesCS2B01G342800	TraesCS2A01G339200	chr2A_572618568	chr2B_489031671	0.376383
TraesCS2B01G342800	TraesCS2A01G339200	chr2A_572618568	chr2B_489031742	0.376383
TraesCS2B01G342800	TraesCS2A01G339200	chr2A_572618568	chr2B_489031795	0.376383
TraesCS2B01G342800	TraesCS2A01G339200	chr2A_572618568	chr2B_489031823	0.376383
TraesCS2B01G342800	TraesCS2A01G339200	chr2A_572618568	chr2B_489032851	0.397443
TraesCS2B01G342800	TraesCS2A01G339200	chr2A_572618568	chr2B_489032895	0.350336
TraesCS2B01G342800	TraesCS2A01G339200	chr2A_572618568	chr2B_489032959	0.370279
TraesCS2B01G342800	TraesCS2A01G339200	chr2A_572618568	chr2B_489032969	0.359988
TraesCS2B01G342800	TraesCS2A01G339200	chr2A_572618568	chr2B_489033042	0.388528
TraesCS2B01G342800	TraesCS2A01G339200	chr2A_572618568	chr2B_489033074	0.388528
TraesCS2B01G342800	TraesCS2A01G339200	chr2A_572618568	chr2B_489033569	0.397259
TraesCS2B01G342800	TraesCS2A01G339200	chr2A_572618568	chr2B_489033587	0.397259
TraesCS2B01G342800	TraesCS2A01G339200	chr2A_572618568	chr2B_489033621	0.388946
TraesCS2B01G342800	TraesCS2A01G339200	chr2A_572618568	chr2B_489033813	0.388676
TraesCS2B01G342800	TraesCS2A01G339200	chr2A_572618568	chr2B_489033819	0.388676
TraesCS2B01G342800	TraesCS2A01G339200	chr2A_572618568	chr2B_489033828	0.396998
TraesCS2B01G342800	TraesCS2A01G339200	chr2A_572618568	chr2B_489314842	0.309991
TraesCS2B01G342800	TraesCS2A01G339200	chr2A_572618568	chr2B_489314898	0.345239
TraesCS2B01G342800	TraesCS2A01G339200	chr2A_572618568	chr2B_489314900	0.345239
TraesCS2B01G342800	TraesCS2A01G339200	chr2A_572618568	chr2B_489314987	0.309309
TraesCS2B01G342800	TraesCS2A01G339200	chr2A_572618568	chr2B_489315886	0.340083
TraesCS2B01G342800	TraesCS2A01G339200	chr2A_572618568	chr2B_489354472	0.352363
TraesCS2B01G342800	TraesCS2A01G339200	chr2A_572618568	chr2B_489354483	0.36305
TraesCS2B01G342800	TraesCS2A01G339200	chr2A_572618568	chr2B_489364003	0.333314
TraesCS2B01G342800	TraesCS2A01G339200	chr2A_572618568	chr2B_489364094	0.289161
TraesCS2B01G342800	TraesCS2A01G339200	chr2A_572618568	chr2B_489364345	0.333314
TraesCS2B01G342800	TraesCS2A01G339200	chr2A_572618568	chr2B_489384678	0.36368
TraesCS2B01G342800	TraesCS2A01G339200	chr2A_572618568	chr2B_489418328	0.305312
TraesCS2B01G342800	TraesCS2A01G339200	chr2A_572618568	chr2B_489418358	0.318633
TraesCS2B01G342800	TraesCS2A01G339200	chr2A_572618568	chr2B_489548849	0.343323
TraesCS2B01G342800	TraesCS2A01G339200	chr2A_572618568	chr2B_489549019	0.264688
TraesCS2B01G342800	TraesCS2A01G339200	chr2A_572618568	chr2B_489549051	0.343323
TraesCS2B01G342800	TraesCS2A01G339200	chr2A_572618568	chr2B_489549094	0.281552
TraesCS2B01G342800	TraesCS2A01G339200	chr2A_572618568	chr2B_489549339	0.354671
TraesCS2B01G342800	TraesCS2A01G339200	chr2A_572618568	chr2B_489822130	0.273434
TraesCS2B01G342800	TraesCS2A01G339200	chr2A_572618568	chr2B_489822232	0.290959
TraesCS2B01G342800	TraesCS2A01G339200	chr2A_572618568	chr2B_489822254	0.290959
TraesCS2B01G342800	TraesCS2A01G339200	chr2A_572618568	chr2B_489822441	0.34595
TraesCS2B01G342800	TraesCS2A01G339200	chr2A_572618568	chr2B_489822453	0.34595
TraesCS2B01G342800	TraesCS2A01G339200	chr2A_572618568	chr2B_489822490	0.362624
TraesCS2B01G342800	TraesCS2A01G339200	chr2A_572618568	chr2B_489822572	0.354447
TraesCS2B01G342800	TraesCS2A01G339200	chr2A_572618568	chr2B_489822592	0.471451
TraesCS2B01G342800	TraesCS2A01G339200	chr2A_572618568	chr2B_489822641	0.355995
TraesCS2B01G342800	TraesCS2A01G339200	chr2A_572618568	chr2B_489824787	0.359957
TraesCS2B01G342800	TraesCS2A01G339200	chr2A_572618568	chr2B_489824825	0.359957
TraesCS2B01G342800	TraesCS2A01G339200	chr2A_572618568	chr2B_489825085	0.368839
TraesCS2B01G342800	TraesCS2A01G339200	chr2A_572618568	chr2B_489846615	0.326489
TraesCS2B01G342800	TraesCS2A01G339200	chr2A_572618568	chr2B_489846800	0.303479
TraesCS2B01G342800	TraesCS2A01G339200	chr2A_572618568	chr2B_489847228	0.375843
TraesCS2B01G342800	TraesCS2A01G339200	chr2A_572618568	chr2B_489847265	0.354846
TraesCS2B01G342800	TraesCS2A01G339200	chr2A_572618568	chr2B_489847338	0.375843
TraesCS2B01G342800	TraesCS2A01G339200	chr2A_572618568	chr2B_489878462	0.396734
TraesCS2B01G342800	TraesCS2A01G339200	chr2A_572618568	chr2B_489878530	0.375843
TraesCS2B01G342800	TraesCS2A01G339200	chr2A_572618568	chr2B_489878687	0.405086
TraesCS2B01G342800	TraesCS2A01G339200	chr2A_572618568	chr2B_489878858	0.349346
TraesCS2B01G342800	TraesCS2A01G339200	chr2A_572618568	chr2B_489880345	0.365272
TraesCS2B01G342800	TraesCS2A01G339200	chr2A_572618591	chr2B_488046921	0.221069
TraesCS2B01G342800	TraesCS2A01G339200	chr2A_572618591	chr2B_489018976	0.353913
TraesCS2B01G342800	TraesCS2A01G339200	chr2A_572618591	chr2B_489019547	0.352801
TraesCS2B01G342800	TraesCS2A01G339200	chr2A_572618591	chr2B_489027185	0.380416
TraesCS2B01G342800	TraesCS2A01G339200	chr2A_572618591	chr2B_489027190	0.38066
TraesCS2B01G342800	TraesCS2A01G339200	chr2A_572618591	chr2B_489027697	0.390897
TraesCS2B01G342800	TraesCS2A01G339200	chr2A_572618591	chr2B_489027724	0.390897
TraesCS2B01G342800	TraesCS2A01G339200	chr2A_572618591	chr2B_489027746	0.390897
TraesCS2B01G342800	TraesCS2A01G339200	chr2A_572618591	chr2B_489027868	0.381233
TraesCS2B01G342800	TraesCS2A01G339200	chr2A_572618591	chr2B_489027934	0.390897
TraesCS2B01G342800	TraesCS2A01G339200	chr2A_572618591	chr2B_489028084	0.390897
TraesCS2B01G342800	TraesCS2A01G339200	chr2A_572618591	chr2B_489028621	0.423963
TraesCS2B01G342800	TraesCS2A01G339200	chr2A_572618591	chr2B_489028862	0.423963
TraesCS2B01G342800	TraesCS2A01G339200	chr2A_572618591	chr2B_489031664	0.376648
TraesCS2B01G342800	TraesCS2A01G339200	chr2A_572618591	chr2B_489031671	0.376648
TraesCS2B01G342800	TraesCS2A01G339200	chr2A_572618591	chr2B_489031742	0.376648
TraesCS2B01G342800	TraesCS2A01G339200	chr2A_572618591	chr2B_489031795	0.376648
TraesCS2B01G342800	TraesCS2A01G339200	chr2A_572618591	chr2B_489031823	0.376648
TraesCS2B01G342800	TraesCS2A01G339200	chr2A_572618591	chr2B_489032851	0.397674
TraesCS2B01G342800	TraesCS2A01G339200	chr2A_572618591	chr2B_489032895	0.350583
TraesCS2B01G342800	TraesCS2A01G339200	chr2A_572618591	chr2B_489032959	0.370502
TraesCS2B01G342800	TraesCS2A01G339200	chr2A_572618591	chr2B_489032969	0.360224
TraesCS2B01G342800	TraesCS2A01G339200	chr2A_572618591	chr2B_489033042	0.388749
TraesCS2B01G342800	TraesCS2A01G339200	chr2A_572618591	chr2B_489033074	0.388749
TraesCS2B01G342800	TraesCS2A01G339200	chr2A_572618591	chr2B_489033569	0.397517
TraesCS2B01G342800	TraesCS2A01G339200	chr2A_572618591	chr2B_489033587	0.397517
TraesCS2B01G342800	TraesCS2A01G339200	chr2A_572618591	chr2B_489033621	0.389214
TraesCS2B01G342800	TraesCS2A01G339200	chr2A_572618591	chr2B_489033813	0.388946
TraesCS2B01G342800	TraesCS2A01G339200	chr2A_572618591	chr2B_489033819	0.388946
TraesCS2B01G342800	TraesCS2A01G339200	chr2A_572618591	chr2B_489033828	0.397259
TraesCS2B01G342800	TraesCS2A01G339200	chr2A_572618591	chr2B_489314842	0.310182
TraesCS2B01G342800	TraesCS2A01G339200	chr2A_572618591	chr2B_489314898	0.345441
TraesCS2B01G342800	TraesCS2A01G339200	chr2A_572618591	chr2B_489314900	0.345441
TraesCS2B01G342800	TraesCS2A01G339200	chr2A_572618591	chr2B_489314987	0.309527
TraesCS2B01G342800	TraesCS2A01G339200	chr2A_572618591	chr2B_489315886	0.340385
TraesCS2B01G342800	TraesCS2A01G339200	chr2A_572618591	chr2B_489354472	0.352583
TraesCS2B01G342800	TraesCS2A01G339200	chr2A_572618591	chr2B_489354483	0.363259
TraesCS2B01G342800	TraesCS2A01G339200	chr2A_572618591	chr2B_489364003	0.333595
TraesCS2B01G342800	TraesCS2A01G339200	chr2A_572618591	chr2B_489364094	0.289465
TraesCS2B01G342800	TraesCS2A01G339200	chr2A_572618591	chr2B_489364345	0.333595
TraesCS2B01G342800	TraesCS2A01G339200	chr2A_572618591	chr2B_489384678	0.363927
TraesCS2B01G342800	TraesCS2A01G339200	chr2A_572618591	chr2B_489418328	0.305567
TraesCS2B01G342800	TraesCS2A01G339200	chr2A_572618591	chr2B_489418358	0.318891
TraesCS2B01G342800	TraesCS2A01G339200	chr2A_572618591	chr2B_489548849	0.343611
TraesCS2B01G342800	TraesCS2A01G339200	chr2A_572618591	chr2B_489549019	0.265018
TraesCS2B01G342800	TraesCS2A01G339200	chr2A_572618591	chr2B_489549051	0.343611
TraesCS2B01G342800	TraesCS2A01G339200	chr2A_572618591	chr2B_489549094	0.281873
TraesCS2B01G342800	TraesCS2A01G339200	chr2A_572618591	chr2B_489549339	0.354947
TraesCS2B01G342800	TraesCS2A01G339200	chr2A_572618591	chr2B_489822130	0.273707
TraesCS2B01G342800	TraesCS2A01G339200	chr2A_572618591	chr2B_489822232	0.291233
TraesCS2B01G342800	TraesCS2A01G339200	chr2A_572618591	chr2B_489822254	0.291233
TraesCS2B01G342800	TraesCS2A01G339200	chr2A_572618591	chr2B_489822441	0.346223
TraesCS2B01G342800	TraesCS2A01G339200	chr2A_572618591	chr2B_489822453	0.346223
TraesCS2B01G342800	TraesCS2A01G339200	chr2A_572618591	chr2B_489822490	0.362897
TraesCS2B01G342800	TraesCS2A01G339200	chr2A_572618591	chr2B_489822572	0.35471
TraesCS2B01G342800	TraesCS2A01G339200	chr2A_572618591	chr2B_489822592	0.471626
TraesCS2B01G342800	TraesCS2A01G339200	chr2A_572618591	chr2B_489822641	0.356272
TraesCS2B01G342800	TraesCS2A01G339200	chr2A_572618591	chr2B_489824787	0.36021
TraesCS2B01G342800	TraesCS2A01G339200	chr2A_572618591	chr2B_489824825	0.36021
TraesCS2B01G342800	TraesCS2A01G339200	chr2A_572618591	chr2B_489825085	0.369099
TraesCS2B01G342800	TraesCS2A01G339200	chr2A_572618591	chr2B_489846615	0.32676
TraesCS2B01G342800	TraesCS2A01G339200	chr2A_572618591	chr2B_489846800	0.303761
TraesCS2B01G342800	TraesCS2A01G339200	chr2A_572618591	chr2B_489847228	0.376114
TraesCS2B01G342800	TraesCS2A01G339200	chr2A_572618591	chr2B_489847265	0.355086
TraesCS2B01G342800	TraesCS2A01G339200	chr2A_572618591	chr2B_489847338	0.376114
TraesCS2B01G342800	TraesCS2A01G339200	chr2A_572618591	chr2B_489878462	0.396998
TraesCS2B01G342800	TraesCS2A01G339200	chr2A_572618591	chr2B_489878530	0.376114
TraesCS2B01G342800	TraesCS2A01G339200	chr2A_572618591	chr2B_489878687	0.405343
TraesCS2B01G342800	TraesCS2A01G339200	chr2A_572618591	chr2B_489878858	0.349636
TraesCS2B01G342800	TraesCS2A01G339200	chr2A_572618591	chr2B_489880345	0.365493
TraesCS2B01G342800	TraesCS2A01G339200	chr2A_572618802	chr2B_488046921	0.290739
TraesCS2B01G342800	TraesCS2A01G339200	chr2A_572618802	chr2B_489018976	0.279716
TraesCS2B01G342800	TraesCS2A01G339200	chr2A_572618802	chr2B_489019547	0.276697
TraesCS2B01G342800	TraesCS2A01G339200	chr2A_572618802	chr2B_489027185	0.303797
TraesCS2B01G342800	TraesCS2A01G339200	chr2A_572618802	chr2B_489027190	0.304074
TraesCS2B01G342800	TraesCS2A01G339200	chr2A_572618802	chr2B_489027697	0.313116
TraesCS2B01G342800	TraesCS2A01G339200	chr2A_572618802	chr2B_489027724	0.313116
TraesCS2B01G342800	TraesCS2A01G339200	chr2A_572618802	chr2B_489027746	0.313116
TraesCS2B01G342800	TraesCS2A01G339200	chr2A_572618802	chr2B_489027868	0.302505
TraesCS2B01G342800	TraesCS2A01G339200	chr2A_572618802	chr2B_489027934	0.313116
TraesCS2B01G342800	TraesCS2A01G339200	chr2A_572618802	chr2B_489028084	0.313116
TraesCS2B01G342800	TraesCS2A01G339200	chr2A_572618802	chr2B_489028621	0.339856
TraesCS2B01G342800	TraesCS2A01G339200	chr2A_572618802	chr2B_489028862	0.339856
TraesCS2B01G342800	TraesCS2A01G339200	chr2A_572618802	chr2B_489031664	0.299389
TraesCS2B01G342800	TraesCS2A01G339200	chr2A_572618802	chr2B_489031671	0.299389
TraesCS2B01G342800	TraesCS2A01G339200	chr2A_572618802	chr2B_489031742	0.299389
TraesCS2B01G342800	TraesCS2A01G339200	chr2A_572618802	chr2B_489031795	0.299389
TraesCS2B01G342800	TraesCS2A01G339200	chr2A_572618802	chr2B_489031823	0.299389
TraesCS2B01G342800	TraesCS2A01G339200	chr2A_572618802	chr2B_489032851	0.315571
TraesCS2B01G342800	TraesCS2A01G339200	chr2A_572618802	chr2B_489032895	0.273297
TraesCS2B01G342800	TraesCS2A01G339200	chr2A_572618802	chr2B_489032959	0.29072
TraesCS2B01G342800	TraesCS2A01G339200	chr2A_572618802	chr2B_489032969	0.2817
TraesCS2B01G342800	TraesCS2A01G339200	chr2A_572618802	chr2B_489033042	0.305319
TraesCS2B01G342800	TraesCS2A01G339200	chr2A_572618802	chr2B_489033074	0.305319
TraesCS2B01G342800	TraesCS2A01G339200	chr2A_572618802	chr2B_489033569	0.316761
TraesCS2B01G342800	TraesCS2A01G339200	chr2A_572618802	chr2B_489033587	0.316761
TraesCS2B01G342800	TraesCS2A01G339200	chr2A_572618802	chr2B_489033621	0.309377
TraesCS2B01G342800	TraesCS2A01G339200	chr2A_572618802	chr2B_489033813	0.30907
TraesCS2B01G342800	TraesCS2A01G339200	chr2A_572618802	chr2B_489033819	0.30907
TraesCS2B01G342800	TraesCS2A01G339200	chr2A_572618802	chr2B_489033828	0.316465
TraesCS2B01G342800	TraesCS2A01G339200	chr2A_572618802	chr2B_489314842	0.233566
TraesCS2B01G342800	TraesCS2A01G339200	chr2A_572618802	chr2B_489314898	0.264347
TraesCS2B01G342800	TraesCS2A01G339200	chr2A_572618802	chr2B_489314900	0.264347
TraesCS2B01G342800	TraesCS2A01G339200	chr2A_572618802	chr2B_489314987	0.235152
TraesCS2B01G342800	TraesCS2A01G339200	chr2A_572618802	chr2B_489315886	0.27911
TraesCS2B01G342800	TraesCS2A01G339200	chr2A_572618802	chr2B_489354472	0.276452
TraesCS2B01G342800	TraesCS2A01G339200	chr2A_572618802	chr2B_489354483	0.285738
TraesCS2B01G342800	TraesCS2A01G339200	chr2A_572618802	chr2B_489364003	0.263481
TraesCS2B01G342800	TraesCS2A01G339200	chr2A_572618802	chr2B_489364094	0.22613
TraesCS2B01G342800	TraesCS2A01G339200	chr2A_572618802	chr2B_489364345	0.263481
TraesCS2B01G342800	TraesCS2A01G339200	chr2A_572618802	chr2B_489384678	0.287252
TraesCS2B01G342800	TraesCS2A01G339200	chr2A_572618802	chr2B_489418328	0.239541
TraesCS2B01G342800	TraesCS2A01G339200	chr2A_572618802	chr2B_489418358	0.246904
TraesCS2B01G342800	TraesCS2A01G339200	chr2A_572618802	chr2B_489548849	0.271058
TraesCS2B01G342800	TraesCS2A01G339200	chr2A_572618802	chr2B_489549019	0.20458
TraesCS2B01G342800	TraesCS2A01G339200	chr2A_572618802	chr2B_489549051	0.271058
TraesCS2B01G342800	TraesCS2A01G339200	chr2A_572618802	chr2B_489549094	0.218816
TraesCS2B01G342800	TraesCS2A01G339200	chr2A_572618802	chr2B_489549339	0.281315
TraesCS2B01G342800	TraesCS2A01G339200	chr2A_572618802	chr2B_489822130	0.212925
TraesCS2B01G342800	TraesCS2A01G339200	chr2A_572618802	chr2B_489822232	0.227022
TraesCS2B01G342800	TraesCS2A01G339200	chr2A_572618802	chr2B_489822254	0.227022
TraesCS2B01G342800	TraesCS2A01G339200	chr2A_572618802	chr2B_489822441	0.274661
TraesCS2B01G342800	TraesCS2A01G339200	chr2A_572618802	chr2B_489822453	0.274661
TraesCS2B01G342800	TraesCS2A01G339200	chr2A_572618802	chr2B_489822490	0.288234
TraesCS2B01G342800	TraesCS2A01G339200	chr2A_572618802	chr2B_489822572	0.279003
TraesCS2B01G342800	TraesCS2A01G339200	chr2A_572618802	chr2B_489822592	0.370246
TraesCS2B01G342800	TraesCS2A01G339200	chr2A_572618802	chr2B_489822641	0.279097
TraesCS2B01G342800	TraesCS2A01G339200	chr2A_572618802	chr2B_489824787	0.280401
TraesCS2B01G342800	TraesCS2A01G339200	chr2A_572618802	chr2B_489824825	0.280401
TraesCS2B01G342800	TraesCS2A01G339200	chr2A_572618802	chr2B_489825085	0.290505
TraesCS2B01G342800	TraesCS2A01G339200	chr2A_572618802	chr2B_489846615	0.255533
TraesCS2B01G342800	TraesCS2A01G339200	chr2A_572618802	chr2B_489846800	0.236212
TraesCS2B01G342800	TraesCS2A01G339200	chr2A_572618802	chr2B_489847228	0.298781
TraesCS2B01G342800	TraesCS2A01G339200	chr2A_572618802	chr2B_489847265	0.277243
TraesCS2B01G342800	TraesCS2A01G339200	chr2A_572618802	chr2B_489847338	0.298781
TraesCS2B01G342800	TraesCS2A01G339200	chr2A_572618802	chr2B_489878462	0.316165
TraesCS2B01G342800	TraesCS2A01G339200	chr2A_572618802	chr2B_489878530	0.298781
TraesCS2B01G342800	TraesCS2A01G339200	chr2A_572618802	chr2B_489878687	0.323525
TraesCS2B01G342800	TraesCS2A01G339200	chr2A_572618802	chr2B_489878858	0.276231
TraesCS2B01G342800	TraesCS2A01G339200	chr2A_572618802	chr2B_489880345	0.290016
TraesCS2B01G342800	TraesCS2A01G339200	chr2A_572619007	chr2B_488046921	0.221069
TraesCS2B01G342800	TraesCS2A01G339200	chr2A_572619007	chr2B_489018976	0.353913
TraesCS2B01G342800	TraesCS2A01G339200	chr2A_572619007	chr2B_489019547	0.352801
TraesCS2B01G342800	TraesCS2A01G339200	chr2A_572619007	chr2B_489027185	0.380416
TraesCS2B01G342800	TraesCS2A01G339200	chr2A_572619007	chr2B_489027190	0.38066
TraesCS2B01G342800	TraesCS2A01G339200	chr2A_572619007	chr2B_489027697	0.390897
TraesCS2B01G342800	TraesCS2A01G339200	chr2A_572619007	chr2B_489027724	0.390897
TraesCS2B01G342800	TraesCS2A01G339200	chr2A_572619007	chr2B_489027746	0.390897
TraesCS2B01G342800	TraesCS2A01G339200	chr2A_572619007	chr2B_489027868	0.381233
TraesCS2B01G342800	TraesCS2A01G339200	chr2A_572619007	chr2B_489027934	0.390897
TraesCS2B01G342800	TraesCS2A01G339200	chr2A_572619007	chr2B_489028084	0.390897
TraesCS2B01G342800	TraesCS2A01G339200	chr2A_572619007	chr2B_489028621	0.423963
TraesCS2B01G342800	TraesCS2A01G339200	chr2A_572619007	chr2B_489028862	0.423963
TraesCS2B01G342800	TraesCS2A01G339200	chr2A_572619007	chr2B_489031664	0.376648
TraesCS2B01G342800	TraesCS2A01G339200	chr2A_572619007	chr2B_489031671	0.376648
TraesCS2B01G342800	TraesCS2A01G339200	chr2A_572619007	chr2B_489031742	0.376648
TraesCS2B01G342800	TraesCS2A01G339200	chr2A_572619007	chr2B_489031795	0.376648
TraesCS2B01G342800	TraesCS2A01G339200	chr2A_572619007	chr2B_489031823	0.376648
TraesCS2B01G342800	TraesCS2A01G339200	chr2A_572619007	chr2B_489032851	0.397674
TraesCS2B01G342800	TraesCS2A01G339200	chr2A_572619007	chr2B_489032895	0.350583
TraesCS2B01G342800	TraesCS2A01G339200	chr2A_572619007	chr2B_489032959	0.370502
TraesCS2B01G342800	TraesCS2A01G339200	chr2A_572619007	chr2B_489032969	0.360224
TraesCS2B01G342800	TraesCS2A01G339200	chr2A_572619007	chr2B_489033042	0.388749
TraesCS2B01G342800	TraesCS2A01G339200	chr2A_572619007	chr2B_489033074	0.388749
TraesCS2B01G342800	TraesCS2A01G339200	chr2A_572619007	chr2B_489033569	0.397517
TraesCS2B01G342800	TraesCS2A01G339200	chr2A_572619007	chr2B_489033587	0.397517
TraesCS2B01G342800	TraesCS2A01G339200	chr2A_572619007	chr2B_489033621	0.389214
TraesCS2B01G342800	TraesCS2A01G339200	chr2A_572619007	chr2B_489033813	0.388946
TraesCS2B01G342800	TraesCS2A01G339200	chr2A_572619007	chr2B_489033819	0.388946
TraesCS2B01G342800	TraesCS2A01G339200	chr2A_572619007	chr2B_489033828	0.397259
TraesCS2B01G342800	TraesCS2A01G339200	chr2A_572619007	chr2B_489314842	0.310182
TraesCS2B01G342800	TraesCS2A01G339200	chr2A_572619007	chr2B_489314898	0.345441
TraesCS2B01G342800	TraesCS2A01G339200	chr2A_572619007	chr2B_489314900	0.345441
TraesCS2B01G342800	TraesCS2A01G339200	chr2A_572619007	chr2B_489314987	0.309527
TraesCS2B01G342800	TraesCS2A01G339200	chr2A_572619007	chr2B_489315886	0.340385
TraesCS2B01G342800	TraesCS2A01G339200	chr2A_572619007	chr2B_489354472	0.352583
TraesCS2B01G342800	TraesCS2A01G339200	chr2A_572619007	chr2B_489354483	0.363259
TraesCS2B01G342800	TraesCS2A01G339200	chr2A_572619007	chr2B_489364003	0.333595
TraesCS2B01G342800	TraesCS2A01G339200	chr2A_572619007	chr2B_489364094	0.289465
TraesCS2B01G342800	TraesCS2A01G339200	chr2A_572619007	chr2B_489364345	0.333595
TraesCS2B01G342800	TraesCS2A01G339200	chr2A_572619007	chr2B_489384678	0.363927
TraesCS2B01G342800	TraesCS2A01G339200	chr2A_572619007	chr2B_489418328	0.305567
TraesCS2B01G342800	TraesCS2A01G339200	chr2A_572619007	chr2B_489418358	0.318891
TraesCS2B01G342800	TraesCS2A01G339200	chr2A_572619007	chr2B_489548849	0.343611
TraesCS2B01G342800	TraesCS2A01G339200	chr2A_572619007	chr2B_489549019	0.265018
TraesCS2B01G342800	TraesCS2A01G339200	chr2A_572619007	chr2B_489549051	0.343611
TraesCS2B01G342800	TraesCS2A01G339200	chr2A_572619007	chr2B_489549094	0.281873
TraesCS2B01G342800	TraesCS2A01G339200	chr2A_572619007	chr2B_489549339	0.354947
TraesCS2B01G342800	TraesCS2A01G339200	chr2A_572619007	chr2B_489822130	0.273707
TraesCS2B01G342800	TraesCS2A01G339200	chr2A_572619007	chr2B_489822232	0.291233
TraesCS2B01G342800	TraesCS2A01G339200	chr2A_572619007	chr2B_489822254	0.291233
TraesCS2B01G342800	TraesCS2A01G339200	chr2A_572619007	chr2B_489822441	0.346223
TraesCS2B01G342800	TraesCS2A01G339200	chr2A_572619007	chr2B_489822453	0.346223
TraesCS2B01G342800	TraesCS2A01G339200	chr2A_572619007	chr2B_489822490	0.362897
TraesCS2B01G342800	TraesCS2A01G339200	chr2A_572619007	chr2B_489822572	0.35471
TraesCS2B01G342800	TraesCS2A01G339200	chr2A_572619007	chr2B_489822592	0.471626
TraesCS2B01G342800	TraesCS2A01G339200	chr2A_572619007	chr2B_489822641	0.356272
TraesCS2B01G342800	TraesCS2A01G339200	chr2A_572619007	chr2B_489824787	0.36021
TraesCS2B01G342800	TraesCS2A01G339200	chr2A_572619007	chr2B_489824825	0.36021
TraesCS2B01G342800	TraesCS2A01G339200	chr2A_572619007	chr2B_489825085	0.369099
TraesCS2B01G342800	TraesCS2A01G339200	chr2A_572619007	chr2B_489846615	0.32676
TraesCS2B01G342800	TraesCS2A01G339200	chr2A_572619007	chr2B_489846800	0.303761
TraesCS2B01G342800	TraesCS2A01G339200	chr2A_572619007	chr2B_489847228	0.376114
TraesCS2B01G342800	TraesCS2A01G339200	chr2A_572619007	chr2B_489847265	0.355086
TraesCS2B01G342800	TraesCS2A01G339200	chr2A_572619007	chr2B_489847338	0.376114
TraesCS2B01G342800	TraesCS2A01G339200	chr2A_572619007	chr2B_489878462	0.396998
TraesCS2B01G342800	TraesCS2A01G339200	chr2A_572619007	chr2B_489878530	0.376114
TraesCS2B01G342800	TraesCS2A01G339200	chr2A_572619007	chr2B_489878687	0.405343
TraesCS2B01G342800	TraesCS2A01G339200	chr2A_572619007	chr2B_489878858	0.349636
TraesCS2B01G342800	TraesCS2A01G339200	chr2A_572619007	chr2B_489880345	0.365493
TraesCS2B01G342800	TraesCS2A01G339200	chr2A_572619024	chr2B_488046921	0.284869
TraesCS2B01G342800	TraesCS2A01G339200	chr2A_572619024	chr2B_489018976	0.291215
TraesCS2B01G342800	TraesCS2A01G339200	chr2A_572619024	chr2B_489019547	0.288446
TraesCS2B01G342800	TraesCS2A01G339200	chr2A_572619024	chr2B_489027185	0.315778
TraesCS2B01G342800	TraesCS2A01G339200	chr2A_572619024	chr2B_489027190	0.316052
TraesCS2B01G342800	TraesCS2A01G339200	chr2A_572619024	chr2B_489027697	0.325335
TraesCS2B01G342800	TraesCS2A01G339200	chr2A_572619024	chr2B_489027724	0.325335
TraesCS2B01G342800	TraesCS2A01G339200	chr2A_572619024	chr2B_489027746	0.325335
TraesCS2B01G342800	TraesCS2A01G339200	chr2A_572619024	chr2B_489027868	0.31478
TraesCS2B01G342800	TraesCS2A01G339200	chr2A_572619024	chr2B_489027934	0.325335
TraesCS2B01G342800	TraesCS2A01G339200	chr2A_572619024	chr2B_489028084	0.325335
TraesCS2B01G342800	TraesCS2A01G339200	chr2A_572619024	chr2B_489028621	0.353085
TraesCS2B01G342800	TraesCS2A01G339200	chr2A_572619024	chr2B_489028862	0.353085
TraesCS2B01G342800	TraesCS2A01G339200	chr2A_572619024	chr2B_489031664	0.311381
TraesCS2B01G342800	TraesCS2A01G339200	chr2A_572619024	chr2B_489031671	0.311381
TraesCS2B01G342800	TraesCS2A01G339200	chr2A_572619024	chr2B_489031742	0.311381
TraesCS2B01G342800	TraesCS2A01G339200	chr2A_572619024	chr2B_489031795	0.311381
TraesCS2B01G342800	TraesCS2A01G339200	chr2A_572619024	chr2B_489031823	0.311381
TraesCS2B01G342800	TraesCS2A01G339200	chr2A_572619024	chr2B_489032851	0.328383
TraesCS2B01G342800	TraesCS2A01G339200	chr2A_572619024	chr2B_489032895	0.285132
TraesCS2B01G342800	TraesCS2A01G339200	chr2A_572619024	chr2B_489032959	0.303051
TraesCS2B01G342800	TraesCS2A01G339200	chr2A_572619024	chr2B_489032969	0.293779
TraesCS2B01G342800	TraesCS2A01G339200	chr2A_572619024	chr2B_489033042	0.318231
TraesCS2B01G342800	TraesCS2A01G339200	chr2A_572619024	chr2B_489033074	0.318231
TraesCS2B01G342800	TraesCS2A01G339200	chr2A_572619024	chr2B_489033569	0.329344
TraesCS2B01G342800	TraesCS2A01G339200	chr2A_572619024	chr2B_489033587	0.329344
TraesCS2B01G342800	TraesCS2A01G339200	chr2A_572619024	chr2B_489033621	0.321769
TraesCS2B01G342800	TraesCS2A01G339200	chr2A_572619024	chr2B_489033813	0.321465
TraesCS2B01G342800	TraesCS2A01G339200	chr2A_572619024	chr2B_489033819	0.321465
TraesCS2B01G342800	TraesCS2A01G339200	chr2A_572619024	chr2B_489033828	0.32905
TraesCS2B01G342800	TraesCS2A01G339200	chr2A_572619024	chr2B_489314842	0.245006
TraesCS2B01G342800	TraesCS2A01G339200	chr2A_572619024	chr2B_489314898	0.276623
TraesCS2B01G342800	TraesCS2A01G339200	chr2A_572619024	chr2B_489314900	0.276623
TraesCS2B01G342800	TraesCS2A01G339200	chr2A_572619024	chr2B_489314987	0.246302
TraesCS2B01G342800	TraesCS2A01G339200	chr2A_572619024	chr2B_489315886	0.292099
TraesCS2B01G342800	TraesCS2A01G339200	chr2A_572619024	chr2B_489354472	0.288203
TraesCS2B01G342800	TraesCS2A01G339200	chr2A_572619024	chr2B_489354483	0.297761
TraesCS2B01G342800	TraesCS2A01G339200	chr2A_572619024	chr2B_489364003	0.27426
TraesCS2B01G342800	TraesCS2A01G339200	chr2A_572619024	chr2B_489364094	0.235716
TraesCS2B01G342800	TraesCS2A01G339200	chr2A_572619024	chr2B_489364345	0.27426
TraesCS2B01G342800	TraesCS2A01G339200	chr2A_572619024	chr2B_489384678	0.299117
TraesCS2B01G342800	TraesCS2A01G339200	chr2A_572619024	chr2B_489418328	0.249654
TraesCS2B01G342800	TraesCS2A01G339200	chr2A_572619024	chr2B_489418358	0.257815
TraesCS2B01G342800	TraesCS2A01G339200	chr2A_572619024	chr2B_489548849	0.282192
TraesCS2B01G342800	TraesCS2A01G339200	chr2A_572619024	chr2B_489549019	0.213584
TraesCS2B01G342800	TraesCS2A01G339200	chr2A_572619024	chr2B_489549051	0.282192
TraesCS2B01G342800	TraesCS2A01G339200	chr2A_572619024	chr2B_489549094	0.228279
TraesCS2B01G342800	TraesCS2A01G339200	chr2A_572619024	chr2B_489549339	0.292699
TraesCS2B01G342800	TraesCS2A01G339200	chr2A_572619024	chr2B_489822130	0.222139
TraesCS2B01G342800	TraesCS2A01G339200	chr2A_572619024	chr2B_489822232	0.236783
TraesCS2B01G342800	TraesCS2A01G339200	chr2A_572619024	chr2B_489822254	0.236783
TraesCS2B01G342800	TraesCS2A01G339200	chr2A_572619024	chr2B_489822441	0.285745
TraesCS2B01G342800	TraesCS2A01G339200	chr2A_572619024	chr2B_489822453	0.285745
TraesCS2B01G342800	TraesCS2A01G339200	chr2A_572619024	chr2B_489822490	0.29982
TraesCS2B01G342800	TraesCS2A01G339200	chr2A_572619024	chr2B_489822572	0.290663
TraesCS2B01G342800	TraesCS2A01G339200	chr2A_572619024	chr2B_489822592	0.38606
TraesCS2B01G342800	TraesCS2A01G339200	chr2A_572619024	chr2B_489822641	0.290911
TraesCS2B01G342800	TraesCS2A01G339200	chr2A_572619024	chr2B_489824787	0.292595
TraesCS2B01G342800	TraesCS2A01G339200	chr2A_572619024	chr2B_489824825	0.292595
TraesCS2B01G342800	TraesCS2A01G339200	chr2A_572619024	chr2B_489825085	0.302616
TraesCS2B01G342800	TraesCS2A01G339200	chr2A_572619024	chr2B_489846615	0.266402
TraesCS2B01G342800	TraesCS2A01G339200	chr2A_572619024	chr2B_489846800	0.246439
TraesCS2B01G342800	TraesCS2A01G339200	chr2A_572619024	chr2B_489847228	0.310779
TraesCS2B01G342800	TraesCS2A01G339200	chr2A_572619024	chr2B_489847265	0.289187
TraesCS2B01G342800	TraesCS2A01G339200	chr2A_572619024	chr2B_489847338	0.310779
TraesCS2B01G342800	TraesCS2A01G339200	chr2A_572619024	chr2B_489878462	0.328754
TraesCS2B01G342800	TraesCS2A01G339200	chr2A_572619024	chr2B_489878530	0.310779
TraesCS2B01G342800	TraesCS2A01G339200	chr2A_572619024	chr2B_489878687	0.336315
TraesCS2B01G342800	TraesCS2A01G339200	chr2A_572619024	chr2B_489878858	0.287529
TraesCS2B01G342800	TraesCS2A01G339200	chr2A_572619024	chr2B_489880345	0.301784
TraesCS2B01G342800	TraesCS2A01G339200	chr2A_572619073	chr2B_488046921	0.221069
TraesCS2B01G342800	TraesCS2A01G339200	chr2A_572619073	chr2B_489018976	0.353913
TraesCS2B01G342800	TraesCS2A01G339200	chr2A_572619073	chr2B_489019547	0.352801
TraesCS2B01G342800	TraesCS2A01G339200	chr2A_572619073	chr2B_489027185	0.380416
TraesCS2B01G342800	TraesCS2A01G339200	chr2A_572619073	chr2B_489027190	0.38066
TraesCS2B01G342800	TraesCS2A01G339200	chr2A_572619073	chr2B_489027697	0.390897
TraesCS2B01G342800	TraesCS2A01G339200	chr2A_572619073	chr2B_489027724	0.390897
TraesCS2B01G342800	TraesCS2A01G339200	chr2A_572619073	chr2B_489027746	0.390897
TraesCS2B01G342800	TraesCS2A01G339200	chr2A_572619073	chr2B_489027868	0.381233
TraesCS2B01G342800	TraesCS2A01G339200	chr2A_572619073	chr2B_489027934	0.390897
TraesCS2B01G342800	TraesCS2A01G339200	chr2A_572619073	chr2B_489028084	0.390897
TraesCS2B01G342800	TraesCS2A01G339200	chr2A_572619073	chr2B_489028621	0.423963
TraesCS2B01G342800	TraesCS2A01G339200	chr2A_572619073	chr2B_489028862	0.423963
TraesCS2B01G342800	TraesCS2A01G339200	chr2A_572619073	chr2B_489031664	0.376648
TraesCS2B01G342800	TraesCS2A01G339200	chr2A_572619073	chr2B_489031671	0.376648
TraesCS2B01G342800	TraesCS2A01G339200	chr2A_572619073	chr2B_489031742	0.376648
TraesCS2B01G342800	TraesCS2A01G339200	chr2A_572619073	chr2B_489031795	0.376648
TraesCS2B01G342800	TraesCS2A01G339200	chr2A_572619073	chr2B_489031823	0.376648
TraesCS2B01G342800	TraesCS2A01G339200	chr2A_572619073	chr2B_489032851	0.397674
TraesCS2B01G342800	TraesCS2A01G339200	chr2A_572619073	chr2B_489032895	0.350583
TraesCS2B01G342800	TraesCS2A01G339200	chr2A_572619073	chr2B_489032959	0.370502
TraesCS2B01G342800	TraesCS2A01G339200	chr2A_572619073	chr2B_489032969	0.360224
TraesCS2B01G342800	TraesCS2A01G339200	chr2A_572619073	chr2B_489033042	0.388749
TraesCS2B01G342800	TraesCS2A01G339200	chr2A_572619073	chr2B_489033074	0.388749
TraesCS2B01G342800	TraesCS2A01G339200	chr2A_572619073	chr2B_489033569	0.397517
TraesCS2B01G342800	TraesCS2A01G339200	chr2A_572619073	chr2B_489033587	0.397517
TraesCS2B01G342800	TraesCS2A01G339200	chr2A_572619073	chr2B_489033621	0.389214
TraesCS2B01G342800	TraesCS2A01G339200	chr2A_572619073	chr2B_489033813	0.388946
TraesCS2B01G342800	TraesCS2A01G339200	chr2A_572619073	chr2B_489033819	0.388946
TraesCS2B01G342800	TraesCS2A01G339200	chr2A_572619073	chr2B_489033828	0.397259
TraesCS2B01G342800	TraesCS2A01G339200	chr2A_572619073	chr2B_489314842	0.310182
TraesCS2B01G342800	TraesCS2A01G339200	chr2A_572619073	chr2B_489314898	0.345441
TraesCS2B01G342800	TraesCS2A01G339200	chr2A_572619073	chr2B_489314900	0.345441
TraesCS2B01G342800	TraesCS2A01G339200	chr2A_572619073	chr2B_489314987	0.309527
TraesCS2B01G342800	TraesCS2A01G339200	chr2A_572619073	chr2B_489315886	0.340385
TraesCS2B01G342800	TraesCS2A01G339200	chr2A_572619073	chr2B_489354472	0.352583
TraesCS2B01G342800	TraesCS2A01G339200	chr2A_572619073	chr2B_489354483	0.363259
TraesCS2B01G342800	TraesCS2A01G339200	chr2A_572619073	chr2B_489364003	0.333595
TraesCS2B01G342800	TraesCS2A01G339200	chr2A_572619073	chr2B_489364094	0.289465
TraesCS2B01G342800	TraesCS2A01G339200	chr2A_572619073	chr2B_489364345	0.333595
TraesCS2B01G342800	TraesCS2A01G339200	chr2A_572619073	chr2B_489384678	0.363927
TraesCS2B01G342800	TraesCS2A01G339200	chr2A_572619073	chr2B_489418328	0.305567
TraesCS2B01G342800	TraesCS2A01G339200	chr2A_572619073	chr2B_489418358	0.318891
TraesCS2B01G342800	TraesCS2A01G339200	chr2A_572619073	chr2B_489548849	0.343611
TraesCS2B01G342800	TraesCS2A01G339200	chr2A_572619073	chr2B_489549019	0.265018
TraesCS2B01G342800	TraesCS2A01G339200	chr2A_572619073	chr2B_489549051	0.343611
TraesCS2B01G342800	TraesCS2A01G339200	chr2A_572619073	chr2B_489549094	0.281873
TraesCS2B01G342800	TraesCS2A01G339200	chr2A_572619073	chr2B_489549339	0.354947
TraesCS2B01G342800	TraesCS2A01G339200	chr2A_572619073	chr2B_489822130	0.273707
TraesCS2B01G342800	TraesCS2A01G339200	chr2A_572619073	chr2B_489822232	0.291233
TraesCS2B01G342800	TraesCS2A01G339200	chr2A_572619073	chr2B_489822254	0.291233
TraesCS2B01G342800	TraesCS2A01G339200	chr2A_572619073	chr2B_489822441	0.346223
TraesCS2B01G342800	TraesCS2A01G339200	chr2A_572619073	chr2B_489822453	0.346223
TraesCS2B01G342800	TraesCS2A01G339200	chr2A_572619073	chr2B_489822490	0.362897
TraesCS2B01G342800	TraesCS2A01G339200	chr2A_572619073	chr2B_489822572	0.35471
TraesCS2B01G342800	TraesCS2A01G339200	chr2A_572619073	chr2B_489822592	0.471626
TraesCS2B01G342800	TraesCS2A01G339200	chr2A_572619073	chr2B_489822641	0.356272
TraesCS2B01G342800	TraesCS2A01G339200	chr2A_572619073	chr2B_489824787	0.36021
TraesCS2B01G342800	TraesCS2A01G339200	chr2A_572619073	chr2B_489824825	0.36021
TraesCS2B01G342800	TraesCS2A01G339200	chr2A_572619073	chr2B_489825085	0.369099
TraesCS2B01G342800	TraesCS2A01G339200	chr2A_572619073	chr2B_489846615	0.32676
TraesCS2B01G342800	TraesCS2A01G339200	chr2A_572619073	chr2B_489846800	0.303761
TraesCS2B01G342800	TraesCS2A01G339200	chr2A_572619073	chr2B_489847228	0.376114
TraesCS2B01G342800	TraesCS2A01G339200	chr2A_572619073	chr2B_489847265	0.355086
TraesCS2B01G342800	TraesCS2A01G339200	chr2A_572619073	chr2B_489847338	0.376114
TraesCS2B01G342800	TraesCS2A01G339200	chr2A_572619073	chr2B_489878462	0.396998
TraesCS2B01G342800	TraesCS2A01G339200	chr2A_572619073	chr2B_489878530	0.376114
TraesCS2B01G342800	TraesCS2A01G339200	chr2A_572619073	chr2B_489878687	0.405343
TraesCS2B01G342800	TraesCS2A01G339200	chr2A_572619073	chr2B_489878858	0.349636
TraesCS2B01G342800	TraesCS2A01G339200	chr2A_572619073	chr2B_489880345	0.365493
TraesCS2B01G342800	TraesCS2A01G339200	chr2A_572619439	chr2B_488046921	0.277631
TraesCS2B01G342800	TraesCS2A01G339200	chr2A_572619439	chr2B_489018976	0.312766
TraesCS2B01G342800	TraesCS2A01G339200	chr2A_572619439	chr2B_489019547	0.310468
TraesCS2B01G342800	TraesCS2A01G339200	chr2A_572619439	chr2B_489027185	0.338083
TraesCS2B01G342800	TraesCS2A01G339200	chr2A_572619439	chr2B_489027190	0.338351
TraesCS2B01G342800	TraesCS2A01G339200	chr2A_572619439	chr2B_489027697	0.347961
TraesCS2B01G342800	TraesCS2A01G339200	chr2A_572619439	chr2B_489027724	0.347961
TraesCS2B01G342800	TraesCS2A01G339200	chr2A_572619439	chr2B_489027746	0.347961
TraesCS2B01G342800	TraesCS2A01G339200	chr2A_572619439	chr2B_489027868	0.337629
TraesCS2B01G342800	TraesCS2A01G339200	chr2A_572619439	chr2B_489027934	0.347961
TraesCS2B01G342800	TraesCS2A01G339200	chr2A_572619439	chr2B_489028084	0.347961
TraesCS2B01G342800	TraesCS2A01G339200	chr2A_572619439	chr2B_489028621	0.37757
TraesCS2B01G342800	TraesCS2A01G339200	chr2A_572619439	chr2B_489028862	0.37757
TraesCS2B01G342800	TraesCS2A01G339200	chr2A_572619439	chr2B_489031664	0.333921
TraesCS2B01G342800	TraesCS2A01G339200	chr2A_572619439	chr2B_489031671	0.333921
TraesCS2B01G342800	TraesCS2A01G339200	chr2A_572619439	chr2B_489031742	0.333921
TraesCS2B01G342800	TraesCS2A01G339200	chr2A_572619439	chr2B_489031795	0.333921
TraesCS2B01G342800	TraesCS2A01G339200	chr2A_572619439	chr2B_489031823	0.333921
TraesCS2B01G342800	TraesCS2A01G339200	chr2A_572619439	chr2B_489032851	0.352205
TraesCS2B01G342800	TraesCS2A01G339200	chr2A_572619439	chr2B_489032895	0.307532
TraesCS2B01G342800	TraesCS2A01G339200	chr2A_572619439	chr2B_489032959	0.326134
TraesCS2B01G342800	TraesCS2A01G339200	chr2A_572619439	chr2B_489032969	0.316517
TraesCS2B01G342800	TraesCS2A01G339200	chr2A_572619439	chr2B_489033042	0.342374
TraesCS2B01G342800	TraesCS2A01G339200	chr2A_572619439	chr2B_489033074	0.342374
TraesCS2B01G342800	TraesCS2A01G339200	chr2A_572619439	chr2B_489033569	0.352897
TraesCS2B01G342800	TraesCS2A01G339200	chr2A_572619439	chr2B_489033587	0.352897
TraesCS2B01G342800	TraesCS2A01G339200	chr2A_572619439	chr2B_489033621	0.345073
TraesCS2B01G342800	TraesCS2A01G339200	chr2A_572619439	chr2B_489033813	0.344777
TraesCS2B01G342800	TraesCS2A01G339200	chr2A_572619439	chr2B_489033819	0.344777
TraesCS2B01G342800	TraesCS2A01G339200	chr2A_572619439	chr2B_489033828	0.352611
TraesCS2B01G342800	TraesCS2A01G339200	chr2A_572619439	chr2B_489314842	0.266947
TraesCS2B01G342800	TraesCS2A01G339200	chr2A_572619439	chr2B_489314898	0.299944
TraesCS2B01G342800	TraesCS2A01G339200	chr2A_572619439	chr2B_489314900	0.299944
TraesCS2B01G342800	TraesCS2A01G339200	chr2A_572619439	chr2B_489314987	0.267727
TraesCS2B01G342800	TraesCS2A01G339200	chr2A_572619439	chr2B_489315886	0.317167
TraesCS2B01G342800	TraesCS2A01G339200	chr2A_572619439	chr2B_489354472	0.31023
TraesCS2B01G342800	TraesCS2A01G339200	chr2A_572619439	chr2B_489354483	0.320168
TraesCS2B01G342800	TraesCS2A01G339200	chr2A_572619439	chr2B_489364003	0.294733
TraesCS2B01G342800	TraesCS2A01G339200	chr2A_572619439	chr2B_489364094	0.254245
TraesCS2B01G342800	TraesCS2A01G339200	chr2A_572619439	chr2B_489364345	0.294733
TraesCS2B01G342800	TraesCS2A01G339200	chr2A_572619439	chr2B_489384678	0.321396
TraesCS2B01G342800	TraesCS2A01G339200	chr2A_572619439	chr2B_489418328	0.268852
TraesCS2B01G342800	TraesCS2A01G339200	chr2A_572619439	chr2B_489418358	0.278727
TraesCS2B01G342800	TraesCS2A01G339200	chr2A_572619439	chr2B_489548849	0.303398
TraesCS2B01G342800	TraesCS2A01G339200	chr2A_572619439	chr2B_489549019	0.23131
TraesCS2B01G342800	TraesCS2A01G339200	chr2A_572619439	chr2B_489549051	0.303398
TraesCS2B01G342800	TraesCS2A01G339200	chr2A_572619439	chr2B_489549094	0.246759
TraesCS2B01G342800	TraesCS2A01G339200	chr2A_572619439	chr2B_489549339	0.314175
TraesCS2B01G342800	TraesCS2A01G339200	chr2A_572619439	chr2B_489822130	0.239824
TraesCS2B01G342800	TraesCS2A01G339200	chr2A_572619439	chr2B_489822232	0.255468
TraesCS2B01G342800	TraesCS2A01G339200	chr2A_572619439	chr2B_489822254	0.255468
TraesCS2B01G342800	TraesCS2A01G339200	chr2A_572619439	chr2B_489822441	0.30659
TraesCS2B01G342800	TraesCS2A01G339200	chr2A_572619439	chr2B_489822453	0.30659
TraesCS2B01G342800	TraesCS2A01G339200	chr2A_572619439	chr2B_489822490	0.321572
TraesCS2B01G342800	TraesCS2A01G339200	chr2A_572619439	chr2B_489822572	0.312672
TraesCS2B01G342800	TraesCS2A01G339200	chr2A_572619439	chr2B_489822592	0.415209
TraesCS2B01G342800	TraesCS2A01G339200	chr2A_572619439	chr2B_489822641	0.313392
TraesCS2B01G342800	TraesCS2A01G339200	chr2A_572619439	chr2B_489824787	0.315754
TraesCS2B01G342800	TraesCS2A01G339200	chr2A_572619439	chr2B_489824825	0.315754
TraesCS2B01G342800	TraesCS2A01G339200	chr2A_572619439	chr2B_489825085	0.325484
TraesCS2B01G342800	TraesCS2A01G339200	chr2A_572619439	chr2B_489846615	0.287157
TraesCS2B01G342800	TraesCS2A01G339200	chr2A_572619439	chr2B_489846800	0.266144
TraesCS2B01G342800	TraesCS2A01G339200	chr2A_572619439	chr2B_489847228	0.333333
TraesCS2B01G342800	TraesCS2A01G339200	chr2A_572619439	chr2B_489847265	0.311744
TraesCS2B01G342800	TraesCS2A01G339200	chr2A_572619439	chr2B_489847338	0.333333
TraesCS2B01G342800	TraesCS2A01G339200	chr2A_572619439	chr2B_489878462	0.352322
TraesCS2B01G342800	TraesCS2A01G339200	chr2A_572619439	chr2B_489878530	0.333333
TraesCS2B01G342800	TraesCS2A01G339200	chr2A_572619439	chr2B_489878687	0.360147
TraesCS2B01G342800	TraesCS2A01G339200	chr2A_572619439	chr2B_489878858	0.308956
TraesCS2B01G342800	TraesCS2A01G339200	chr2A_572619439	chr2B_489880345	0.323679
TraesCS2B01G342800	TraesCS2A01G339200	chr2A_572619517	chr2B_488046921	0.210477
TraesCS2B01G342800	TraesCS2A01G339200	chr2A_572619517	chr2B_489018976	0.343889
TraesCS2B01G342800	TraesCS2A01G339200	chr2A_572619517	chr2B_489019547	0.342322
TraesCS2B01G342800	TraesCS2A01G339200	chr2A_572619517	chr2B_489027185	0.372265
TraesCS2B01G342800	TraesCS2A01G339200	chr2A_572619517	chr2B_489027190	0.372508
TraesCS2B01G342800	TraesCS2A01G339200	chr2A_572619517	chr2B_489027697	0.382512
TraesCS2B01G342800	TraesCS2A01G339200	chr2A_572619517	chr2B_489027724	0.382512
TraesCS2B01G342800	TraesCS2A01G339200	chr2A_572619517	chr2B_489027746	0.382512
TraesCS2B01G342800	TraesCS2A01G339200	chr2A_572619517	chr2B_489027868	0.372804
TraesCS2B01G342800	TraesCS2A01G339200	chr2A_572619517	chr2B_489027934	0.382512
TraesCS2B01G342800	TraesCS2A01G339200	chr2A_572619517	chr2B_489028084	0.382512
TraesCS2B01G342800	TraesCS2A01G339200	chr2A_572619517	chr2B_489028621	0.417043
TraesCS2B01G342800	TraesCS2A01G339200	chr2A_572619517	chr2B_489028862	0.417043
TraesCS2B01G342800	TraesCS2A01G339200	chr2A_572619517	chr2B_489031664	0.374031
TraesCS2B01G342800	TraesCS2A01G339200	chr2A_572619517	chr2B_489031671	0.374031
TraesCS2B01G342800	TraesCS2A01G339200	chr2A_572619517	chr2B_489031742	0.374031
TraesCS2B01G342800	TraesCS2A01G339200	chr2A_572619517	chr2B_489031795	0.374031
TraesCS2B01G342800	TraesCS2A01G339200	chr2A_572619517	chr2B_489031823	0.374031
TraesCS2B01G342800	TraesCS2A01G339200	chr2A_572619517	chr2B_489032851	0.391108
TraesCS2B01G342800	TraesCS2A01G339200	chr2A_572619517	chr2B_489032895	0.342601
TraesCS2B01G342800	TraesCS2A01G339200	chr2A_572619517	chr2B_489032959	0.36204
TraesCS2B01G342800	TraesCS2A01G339200	chr2A_572619517	chr2B_489032969	0.352007
TraesCS2B01G342800	TraesCS2A01G339200	chr2A_572619517	chr2B_489033042	0.382283
TraesCS2B01G342800	TraesCS2A01G339200	chr2A_572619517	chr2B_489033074	0.382283
TraesCS2B01G342800	TraesCS2A01G339200	chr2A_572619517	chr2B_489033569	0.394714
TraesCS2B01G342800	TraesCS2A01G339200	chr2A_572619517	chr2B_489033587	0.394714
TraesCS2B01G342800	TraesCS2A01G339200	chr2A_572619517	chr2B_489033621	0.38651
TraesCS2B01G342800	TraesCS2A01G339200	chr2A_572619517	chr2B_489033813	0.386245
TraesCS2B01G342800	TraesCS2A01G339200	chr2A_572619517	chr2B_489033819	0.386245
TraesCS2B01G342800	TraesCS2A01G339200	chr2A_572619517	chr2B_489033828	0.394458
TraesCS2B01G342800	TraesCS2A01G339200	chr2A_572619517	chr2B_489314842	0.328891
TraesCS2B01G342800	TraesCS2A01G339200	chr2A_572619517	chr2B_489314898	0.364947
TraesCS2B01G342800	TraesCS2A01G339200	chr2A_572619517	chr2B_489314900	0.364947
TraesCS2B01G342800	TraesCS2A01G339200	chr2A_572619517	chr2B_489314987	0.32729
TraesCS2B01G342800	TraesCS2A01G339200	chr2A_572619517	chr2B_489315886	0.334837
TraesCS2B01G342800	TraesCS2A01G339200	chr2A_572619517	chr2B_489354472	0.342105
TraesCS2B01G342800	TraesCS2A01G339200	chr2A_572619517	chr2B_489354483	0.352463
TraesCS2B01G342800	TraesCS2A01G339200	chr2A_572619517	chr2B_489364003	0.329879
TraesCS2B01G342800	TraesCS2A01G339200	chr2A_572619517	chr2B_489364094	0.286344
TraesCS2B01G342800	TraesCS2A01G339200	chr2A_572619517	chr2B_489364345	0.329879
TraesCS2B01G342800	TraesCS2A01G339200	chr2A_572619517	chr2B_489384678	0.381567
TraesCS2B01G342800	TraesCS2A01G339200	chr2A_572619517	chr2B_489418328	0.298853
TraesCS2B01G342800	TraesCS2A01G339200	chr2A_572619517	chr2B_489418358	0.313708
TraesCS2B01G342800	TraesCS2A01G339200	chr2A_572619517	chr2B_489548849	0.341333
TraesCS2B01G342800	TraesCS2A01G339200	chr2A_572619517	chr2B_489549019	0.263497
TraesCS2B01G342800	TraesCS2A01G339200	chr2A_572619517	chr2B_489549051	0.341333
TraesCS2B01G342800	TraesCS2A01G339200	chr2A_572619517	chr2B_489549094	0.28019
TraesCS2B01G342800	TraesCS2A01G339200	chr2A_572619517	chr2B_489549339	0.349236
TraesCS2B01G342800	TraesCS2A01G339200	chr2A_572619517	chr2B_489822130	0.263982
TraesCS2B01G342800	TraesCS2A01G339200	chr2A_572619517	chr2B_489822232	0.28297
TraesCS2B01G342800	TraesCS2A01G339200	chr2A_572619517	chr2B_489822254	0.28297
TraesCS2B01G342800	TraesCS2A01G339200	chr2A_572619517	chr2B_489822441	0.338816
TraesCS2B01G342800	TraesCS2A01G339200	chr2A_572619517	chr2B_489822453	0.338816
TraesCS2B01G342800	TraesCS2A01G339200	chr2A_572619517	chr2B_489822490	0.357031
TraesCS2B01G342800	TraesCS2A01G339200	chr2A_572619517	chr2B_489822572	0.348923
TraesCS2B01G342800	TraesCS2A01G339200	chr2A_572619517	chr2B_489822592	0.46041
TraesCS2B01G342800	TraesCS2A01G339200	chr2A_572619517	chr2B_489822641	0.352379
TraesCS2B01G342800	TraesCS2A01G339200	chr2A_572619517	chr2B_489824787	0.354298
TraesCS2B01G342800	TraesCS2A01G339200	chr2A_572619517	chr2B_489824825	0.354298
TraesCS2B01G342800	TraesCS2A01G339200	chr2A_572619517	chr2B_489825085	0.363082
TraesCS2B01G342800	TraesCS2A01G339200	chr2A_572619517	chr2B_489846615	0.32322
TraesCS2B01G342800	TraesCS2A01G339200	chr2A_572619517	chr2B_489846800	0.300529
TraesCS2B01G342800	TraesCS2A01G339200	chr2A_572619517	chr2B_489847228	0.373503
TraesCS2B01G342800	TraesCS2A01G339200	chr2A_572619517	chr2B_489847265	0.37321
TraesCS2B01G342800	TraesCS2A01G339200	chr2A_572619517	chr2B_489847338	0.373503
TraesCS2B01G342800	TraesCS2A01G339200	chr2A_572619517	chr2B_489878462	0.3942
TraesCS2B01G342800	TraesCS2A01G339200	chr2A_572619517	chr2B_489878530	0.373503
TraesCS2B01G342800	TraesCS2A01G339200	chr2A_572619517	chr2B_489878687	0.402445
TraesCS2B01G342800	TraesCS2A01G339200	chr2A_572619517	chr2B_489878858	0.347284
TraesCS2B01G342800	TraesCS2A01G339200	chr2A_572619517	chr2B_489880345	0.357413
TraesCS2B01G342800	TraesCS2A01G339200	chr2A_572619568	chr2B_488046921	0.279282
TraesCS2B01G342800	TraesCS2A01G339200	chr2A_572619568	chr2B_489018976	0.278533
TraesCS2B01G342800	TraesCS2A01G339200	chr2A_572619568	chr2B_489019547	0.275089
TraesCS2B01G342800	TraesCS2A01G339200	chr2A_572619568	chr2B_489027185	0.304656
TraesCS2B01G342800	TraesCS2A01G339200	chr2A_572619568	chr2B_489027190	0.30493
TraesCS2B01G342800	TraesCS2A01G339200	chr2A_572619568	chr2B_489027697	0.313914
TraesCS2B01G342800	TraesCS2A01G339200	chr2A_572619568	chr2B_489027724	0.313914
TraesCS2B01G342800	TraesCS2A01G339200	chr2A_572619568	chr2B_489027746	0.313914
TraesCS2B01G342800	TraesCS2A01G339200	chr2A_572619568	chr2B_489027868	0.303116
TraesCS2B01G342800	TraesCS2A01G339200	chr2A_572619568	chr2B_489027934	0.313914
TraesCS2B01G342800	TraesCS2A01G339200	chr2A_572619568	chr2B_489028084	0.313914
TraesCS2B01G342800	TraesCS2A01G339200	chr2A_572619568	chr2B_489028621	0.342538
TraesCS2B01G342800	TraesCS2A01G339200	chr2A_572619568	chr2B_489028862	0.342538
TraesCS2B01G342800	TraesCS2A01G339200	chr2A_572619568	chr2B_489031664	0.304945
TraesCS2B01G342800	TraesCS2A01G339200	chr2A_572619568	chr2B_489031671	0.304945
TraesCS2B01G342800	TraesCS2A01G339200	chr2A_572619568	chr2B_489031742	0.304945
TraesCS2B01G342800	TraesCS2A01G339200	chr2A_572619568	chr2B_489031795	0.304945
TraesCS2B01G342800	TraesCS2A01G339200	chr2A_572619568	chr2B_489031823	0.304945
TraesCS2B01G342800	TraesCS2A01G339200	chr2A_572619568	chr2B_489032851	0.318073
TraesCS2B01G342800	TraesCS2A01G339200	chr2A_572619568	chr2B_489032895	0.273844
TraesCS2B01G342800	TraesCS2A01G339200	chr2A_572619568	chr2B_489032959	0.291129
TraesCS2B01G342800	TraesCS2A01G339200	chr2A_572619568	chr2B_489032969	0.282182
TraesCS2B01G342800	TraesCS2A01G339200	chr2A_572619568	chr2B_489033042	0.307727
TraesCS2B01G342800	TraesCS2A01G339200	chr2A_572619568	chr2B_489033074	0.307727
TraesCS2B01G342800	TraesCS2A01G339200	chr2A_572619568	chr2B_489033569	0.322532
TraesCS2B01G342800	TraesCS2A01G339200	chr2A_572619568	chr2B_489033587	0.322532
TraesCS2B01G342800	TraesCS2A01G339200	chr2A_572619568	chr2B_489033621	0.315119
TraesCS2B01G342800	TraesCS2A01G339200	chr2A_572619568	chr2B_489033813	0.314817
TraesCS2B01G342800	TraesCS2A01G339200	chr2A_572619568	chr2B_489033819	0.314817
TraesCS2B01G342800	TraesCS2A01G339200	chr2A_572619568	chr2B_489033828	0.322241
TraesCS2B01G342800	TraesCS2A01G339200	chr2A_572619568	chr2B_489314842	0.257443
TraesCS2B01G342800	TraesCS2A01G339200	chr2A_572619568	chr2B_489314898	0.289911
TraesCS2B01G342800	TraesCS2A01G339200	chr2A_572619568	chr2B_489314900	0.289911
TraesCS2B01G342800	TraesCS2A01G339200	chr2A_572619568	chr2B_489314987	0.258373
TraesCS2B01G342800	TraesCS2A01G339200	chr2A_572619568	chr2B_489315886	0.28369
TraesCS2B01G342800	TraesCS2A01G339200	chr2A_572619568	chr2B_489354472	0.274846
TraesCS2B01G342800	TraesCS2A01G339200	chr2A_572619568	chr2B_489354483	0.28401
TraesCS2B01G342800	TraesCS2A01G339200	chr2A_572619568	chr2B_489364003	0.267354
TraesCS2B01G342800	TraesCS2A01G339200	chr2A_572619568	chr2B_489364094	0.229765
TraesCS2B01G342800	TraesCS2A01G339200	chr2A_572619568	chr2B_489364345	0.267354
TraesCS2B01G342800	TraesCS2A01G339200	chr2A_572619568	chr2B_489384678	0.311826
TraesCS2B01G342800	TraesCS2A01G339200	chr2A_572619568	chr2B_489418328	0.240299
TraesCS2B01G342800	TraesCS2A01G339200	chr2A_572619568	chr2B_489418358	0.249243
TraesCS2B01G342800	TraesCS2A01G339200	chr2A_572619568	chr2B_489548849	0.276372
TraesCS2B01G342800	TraesCS2A01G339200	chr2A_572619568	chr2B_489549019	0.209204
TraesCS2B01G342800	TraesCS2A01G339200	chr2A_572619568	chr2B_489549051	0.276372
TraesCS2B01G342800	TraesCS2A01G339200	chr2A_572619568	chr2B_489549094	0.22359
TraesCS2B01G342800	TraesCS2A01G339200	chr2A_572619568	chr2B_489549339	0.283885
TraesCS2B01G342800	TraesCS2A01G339200	chr2A_572619568	chr2B_489822130	0.210655
TraesCS2B01G342800	TraesCS2A01G339200	chr2A_572619568	chr2B_489822232	0.226299
TraesCS2B01G342800	TraesCS2A01G339200	chr2A_572619568	chr2B_489822254	0.226299
TraesCS2B01G342800	TraesCS2A01G339200	chr2A_572619568	chr2B_489822441	0.275604
TraesCS2B01G342800	TraesCS2A01G339200	chr2A_572619568	chr2B_489822453	0.275604
TraesCS2B01G342800	TraesCS2A01G339200	chr2A_572619568	chr2B_489822490	0.290792
TraesCS2B01G342800	TraesCS2A01G339200	chr2A_572619568	chr2B_489822572	0.281484
TraesCS2B01G342800	TraesCS2A01G339200	chr2A_572619568	chr2B_489822592	0.370056
TraesCS2B01G342800	TraesCS2A01G339200	chr2A_572619568	chr2B_489822641	0.283274
TraesCS2B01G342800	TraesCS2A01G339200	chr2A_572619568	chr2B_489824787	0.282885
TraesCS2B01G342800	TraesCS2A01G339200	chr2A_572619568	chr2B_489824825	0.282885
TraesCS2B01G342800	TraesCS2A01G339200	chr2A_572619568	chr2B_489825085	0.293075
TraesCS2B01G342800	TraesCS2A01G339200	chr2A_572619568	chr2B_489846615	0.25942
TraesCS2B01G342800	TraesCS2A01G339200	chr2A_572619568	chr2B_489846800	0.239972
TraesCS2B01G342800	TraesCS2A01G339200	chr2A_572619568	chr2B_489847228	0.304347
TraesCS2B01G342800	TraesCS2A01G339200	chr2A_572619568	chr2B_489847265	0.302023
TraesCS2B01G342800	TraesCS2A01G339200	chr2A_572619568	chr2B_489847338	0.304347
TraesCS2B01G342800	TraesCS2A01G339200	chr2A_572619568	chr2B_489878462	0.321945
TraesCS2B01G342800	TraesCS2A01G339200	chr2A_572619568	chr2B_489878530	0.304347
TraesCS2B01G342800	TraesCS2A01G339200	chr2A_572619568	chr2B_489878687	0.32934
TraesCS2B01G342800	TraesCS2A01G339200	chr2A_572619568	chr2B_489878858	0.281582
TraesCS2B01G342800	TraesCS2A01G339200	chr2A_572619568	chr2B_489880345	0.290601
TraesCS2B01G342800	TraesCS2A01G339200	chr2A_572619640	chr2B_488046921	0.20112
TraesCS2B01G342800	TraesCS2A01G339200	chr2A_572619640	chr2B_489018976	0.350169
TraesCS2B01G342800	TraesCS2A01G339200	chr2A_572619640	chr2B_489019547	0.348816
TraesCS2B01G342800	TraesCS2A01G339200	chr2A_572619640	chr2B_489027185	0.378675
TraesCS2B01G342800	TraesCS2A01G339200	chr2A_572619640	chr2B_489027190	0.378915
TraesCS2B01G342800	TraesCS2A01G339200	chr2A_572619640	chr2B_489027697	0.388972
TraesCS2B01G342800	TraesCS2A01G339200	chr2A_572619640	chr2B_489027724	0.388972
TraesCS2B01G342800	TraesCS2A01G339200	chr2A_572619640	chr2B_489027746	0.388972
TraesCS2B01G342800	TraesCS2A01G339200	chr2A_572619640	chr2B_489027868	0.379441
TraesCS2B01G342800	TraesCS2A01G339200	chr2A_572619640	chr2B_489027934	0.388972
TraesCS2B01G342800	TraesCS2A01G339200	chr2A_572619640	chr2B_489028084	0.388972
TraesCS2B01G342800	TraesCS2A01G339200	chr2A_572619640	chr2B_489028621	0.424057
TraesCS2B01G342800	TraesCS2A01G339200	chr2A_572619640	chr2B_489028862	0.424057
TraesCS2B01G342800	TraesCS2A01G339200	chr2A_572619640	chr2B_489031664	0.380659
TraesCS2B01G342800	TraesCS2A01G339200	chr2A_572619640	chr2B_489031671	0.380659
TraesCS2B01G342800	TraesCS2A01G339200	chr2A_572619640	chr2B_489031742	0.380659
TraesCS2B01G342800	TraesCS2A01G339200	chr2A_572619640	chr2B_489031795	0.380659
TraesCS2B01G342800	TraesCS2A01G339200	chr2A_572619640	chr2B_489031823	0.380659
TraesCS2B01G342800	TraesCS2A01G339200	chr2A_572619640	chr2B_489032851	0.398052
TraesCS2B01G342800	TraesCS2A01G339200	chr2A_572619640	chr2B_489032895	0.349323
TraesCS2B01G342800	TraesCS2A01G339200	chr2A_572619640	chr2B_489032959	0.368876
TraesCS2B01G342800	TraesCS2A01G339200	chr2A_572619640	chr2B_489032969	0.358787
TraesCS2B01G342800	TraesCS2A01G339200	chr2A_572619640	chr2B_489033042	0.389459
TraesCS2B01G342800	TraesCS2A01G339200	chr2A_572619640	chr2B_489033074	0.389459
TraesCS2B01G342800	TraesCS2A01G339200	chr2A_572619640	chr2B_489033569	0.401604
TraesCS2B01G342800	TraesCS2A01G339200	chr2A_572619640	chr2B_489033587	0.401604
TraesCS2B01G342800	TraesCS2A01G339200	chr2A_572619640	chr2B_489033621	0.393365
TraesCS2B01G342800	TraesCS2A01G339200	chr2A_572619640	chr2B_489033813	0.393104
TraesCS2B01G342800	TraesCS2A01G339200	chr2A_572619640	chr2B_489033819	0.393104
TraesCS2B01G342800	TraesCS2A01G339200	chr2A_572619640	chr2B_489033828	0.401352
TraesCS2B01G342800	TraesCS2A01G339200	chr2A_572619640	chr2B_489314842	0.336008
TraesCS2B01G342800	TraesCS2A01G339200	chr2A_572619640	chr2B_489314898	0.372291
TraesCS2B01G342800	TraesCS2A01G339200	chr2A_572619640	chr2B_489314900	0.372291
TraesCS2B01G342800	TraesCS2A01G339200	chr2A_572619640	chr2B_489314987	0.334129
TraesCS2B01G342800	TraesCS2A01G339200	chr2A_572619640	chr2B_489315886	0.341792
TraesCS2B01G342800	TraesCS2A01G339200	chr2A_572619640	chr2B_489354472	0.348602
TraesCS2B01G342800	TraesCS2A01G339200	chr2A_572619640	chr2B_489354483	0.359027
TraesCS2B01G342800	TraesCS2A01G339200	chr2A_572619640	chr2B_489364003	0.335954
TraesCS2B01G342800	TraesCS2A01G339200	chr2A_572619640	chr2B_489364094	0.291959
TraesCS2B01G342800	TraesCS2A01G339200	chr2A_572619640	chr2B_489364345	0.335954
TraesCS2B01G342800	TraesCS2A01G339200	chr2A_572619640	chr2B_489384678	0.388197
TraesCS2B01G342800	TraesCS2A01G339200	chr2A_572619640	chr2B_489418328	0.304565
TraesCS2B01G342800	TraesCS2A01G339200	chr2A_572619640	chr2B_489418358	0.320107
TraesCS2B01G342800	TraesCS2A01G339200	chr2A_572619640	chr2B_489548849	0.347667
TraesCS2B01G342800	TraesCS2A01G339200	chr2A_572619640	chr2B_489549019	0.269004
TraesCS2B01G342800	TraesCS2A01G339200	chr2A_572619640	chr2B_489549051	0.347667
TraesCS2B01G342800	TraesCS2A01G339200	chr2A_572619640	chr2B_489549094	0.285877
TraesCS2B01G342800	TraesCS2A01G339200	chr2A_572619640	chr2B_489549339	0.355536
TraesCS2B01G342800	TraesCS2A01G339200	chr2A_572619640	chr2B_489822130	0.269258
TraesCS2B01G342800	TraesCS2A01G339200	chr2A_572619640	chr2B_489822232	0.288558
TraesCS2B01G342800	TraesCS2A01G339200	chr2A_572619640	chr2B_489822254	0.288558
TraesCS2B01G342800	TraesCS2A01G339200	chr2A_572619640	chr2B_489822441	0.344884
TraesCS2B01G342800	TraesCS2A01G339200	chr2A_572619640	chr2B_489822453	0.344884
TraesCS2B01G342800	TraesCS2A01G339200	chr2A_572619640	chr2B_489822490	0.363376
TraesCS2B01G342800	TraesCS2A01G339200	chr2A_572619640	chr2B_489822572	0.355458
TraesCS2B01G342800	TraesCS2A01G339200	chr2A_572619640	chr2B_489822592	0.469004
TraesCS2B01G342800	TraesCS2A01G339200	chr2A_572619640	chr2B_489822641	0.359145
TraesCS2B01G342800	TraesCS2A01G339200	chr2A_572619640	chr2B_489824787	0.36131
TraesCS2B01G342800	TraesCS2A01G339200	chr2A_572619640	chr2B_489824825	0.36131
TraesCS2B01G342800	TraesCS2A01G339200	chr2A_572619640	chr2B_489825085	0.369871
TraesCS2B01G342800	TraesCS2A01G339200	chr2A_572619640	chr2B_489846615	0.32949
TraesCS2B01G342800	TraesCS2A01G339200	chr2A_572619640	chr2B_489846800	0.306545
TraesCS2B01G342800	TraesCS2A01G339200	chr2A_572619640	chr2B_489847228	0.380138
TraesCS2B01G342800	TraesCS2A01G339200	chr2A_572619640	chr2B_489847265	0.380056
TraesCS2B01G342800	TraesCS2A01G339200	chr2A_572619640	chr2B_489847338	0.380138
TraesCS2B01G342800	TraesCS2A01G339200	chr2A_572619640	chr2B_489878462	0.401097
TraesCS2B01G342800	TraesCS2A01G339200	chr2A_572619640	chr2B_489878530	0.380138
TraesCS2B01G342800	TraesCS2A01G339200	chr2A_572619640	chr2B_489878687	0.409382
TraesCS2B01G342800	TraesCS2A01G339200	chr2A_572619640	chr2B_489878858	0.353656
TraesCS2B01G342800	TraesCS2A01G339200	chr2A_572619640	chr2B_489880345	0.363769
TraesCS2B01G342800	TraesCS2A01G339200	chr2A_572619929	chr2B_488046921	0.290739
TraesCS2B01G342800	TraesCS2A01G339200	chr2A_572619929	chr2B_489018976	0.279716
TraesCS2B01G342800	TraesCS2A01G339200	chr2A_572619929	chr2B_489019547	0.276697
TraesCS2B01G342800	TraesCS2A01G339200	chr2A_572619929	chr2B_489027185	0.303797
TraesCS2B01G342800	TraesCS2A01G339200	chr2A_572619929	chr2B_489027190	0.304074
TraesCS2B01G342800	TraesCS2A01G339200	chr2A_572619929	chr2B_489027697	0.313116
TraesCS2B01G342800	TraesCS2A01G339200	chr2A_572619929	chr2B_489027724	0.313116
TraesCS2B01G342800	TraesCS2A01G339200	chr2A_572619929	chr2B_489027746	0.313116
TraesCS2B01G342800	TraesCS2A01G339200	chr2A_572619929	chr2B_489027868	0.302505
TraesCS2B01G342800	TraesCS2A01G339200	chr2A_572619929	chr2B_489027934	0.313116
TraesCS2B01G342800	TraesCS2A01G339200	chr2A_572619929	chr2B_489028084	0.313116
TraesCS2B01G342800	TraesCS2A01G339200	chr2A_572619929	chr2B_489028621	0.339856
TraesCS2B01G342800	TraesCS2A01G339200	chr2A_572619929	chr2B_489028862	0.339856
TraesCS2B01G342800	TraesCS2A01G339200	chr2A_572619929	chr2B_489031664	0.299389
TraesCS2B01G342800	TraesCS2A01G339200	chr2A_572619929	chr2B_489031671	0.299389
TraesCS2B01G342800	TraesCS2A01G339200	chr2A_572619929	chr2B_489031742	0.299389
TraesCS2B01G342800	TraesCS2A01G339200	chr2A_572619929	chr2B_489031795	0.299389
TraesCS2B01G342800	TraesCS2A01G339200	chr2A_572619929	chr2B_489031823	0.299389
TraesCS2B01G342800	TraesCS2A01G339200	chr2A_572619929	chr2B_489032851	0.315571
TraesCS2B01G342800	TraesCS2A01G339200	chr2A_572619929	chr2B_489032895	0.273297
TraesCS2B01G342800	TraesCS2A01G339200	chr2A_572619929	chr2B_489032959	0.29072
TraesCS2B01G342800	TraesCS2A01G339200	chr2A_572619929	chr2B_489032969	0.2817
TraesCS2B01G342800	TraesCS2A01G339200	chr2A_572619929	chr2B_489033042	0.305319
TraesCS2B01G342800	TraesCS2A01G339200	chr2A_572619929	chr2B_489033074	0.305319
TraesCS2B01G342800	TraesCS2A01G339200	chr2A_572619929	chr2B_489033569	0.316761
TraesCS2B01G342800	TraesCS2A01G339200	chr2A_572619929	chr2B_489033587	0.316761
TraesCS2B01G342800	TraesCS2A01G339200	chr2A_572619929	chr2B_489033621	0.309377
TraesCS2B01G342800	TraesCS2A01G339200	chr2A_572619929	chr2B_489033813	0.30907
TraesCS2B01G342800	TraesCS2A01G339200	chr2A_572619929	chr2B_489033819	0.30907
TraesCS2B01G342800	TraesCS2A01G339200	chr2A_572619929	chr2B_489033828	0.316465
TraesCS2B01G342800	TraesCS2A01G339200	chr2A_572619929	chr2B_489314842	0.233566
TraesCS2B01G342800	TraesCS2A01G339200	chr2A_572619929	chr2B_489314898	0.264347
TraesCS2B01G342800	TraesCS2A01G339200	chr2A_572619929	chr2B_489314900	0.264347
TraesCS2B01G342800	TraesCS2A01G339200	chr2A_572619929	chr2B_489314987	0.235152
TraesCS2B01G342800	TraesCS2A01G339200	chr2A_572619929	chr2B_489315886	0.27911
TraesCS2B01G342800	TraesCS2A01G339200	chr2A_572619929	chr2B_489354472	0.276452
TraesCS2B01G342800	TraesCS2A01G339200	chr2A_572619929	chr2B_489354483	0.285738
TraesCS2B01G342800	TraesCS2A01G339200	chr2A_572619929	chr2B_489364003	0.263481
TraesCS2B01G342800	TraesCS2A01G339200	chr2A_572619929	chr2B_489364094	0.22613
TraesCS2B01G342800	TraesCS2A01G339200	chr2A_572619929	chr2B_489364345	0.263481
TraesCS2B01G342800	TraesCS2A01G339200	chr2A_572619929	chr2B_489384678	0.287252
TraesCS2B01G342800	TraesCS2A01G339200	chr2A_572619929	chr2B_489418328	0.239541
TraesCS2B01G342800	TraesCS2A01G339200	chr2A_572619929	chr2B_489418358	0.246904
TraesCS2B01G342800	TraesCS2A01G339200	chr2A_572619929	chr2B_489548849	0.271058
TraesCS2B01G342800	TraesCS2A01G339200	chr2A_572619929	chr2B_489549019	0.20458
TraesCS2B01G342800	TraesCS2A01G339200	chr2A_572619929	chr2B_489549051	0.271058
TraesCS2B01G342800	TraesCS2A01G339200	chr2A_572619929	chr2B_489549094	0.218816
TraesCS2B01G342800	TraesCS2A01G339200	chr2A_572619929	chr2B_489549339	0.281315
TraesCS2B01G342800	TraesCS2A01G339200	chr2A_572619929	chr2B_489822130	0.212925
TraesCS2B01G342800	TraesCS2A01G339200	chr2A_572619929	chr2B_489822232	0.227022
TraesCS2B01G342800	TraesCS2A01G339200	chr2A_572619929	chr2B_489822254	0.227022
TraesCS2B01G342800	TraesCS2A01G339200	chr2A_572619929	chr2B_489822441	0.274661
TraesCS2B01G342800	TraesCS2A01G339200	chr2A_572619929	chr2B_489822453	0.274661
TraesCS2B01G342800	TraesCS2A01G339200	chr2A_572619929	chr2B_489822490	0.288234
TraesCS2B01G342800	TraesCS2A01G339200	chr2A_572619929	chr2B_489822572	0.279003
TraesCS2B01G342800	TraesCS2A01G339200	chr2A_572619929	chr2B_489822592	0.370246
TraesCS2B01G342800	TraesCS2A01G339200	chr2A_572619929	chr2B_489822641	0.279097
TraesCS2B01G342800	TraesCS2A01G339200	chr2A_572619929	chr2B_489824787	0.280401
TraesCS2B01G342800	TraesCS2A01G339200	chr2A_572619929	chr2B_489824825	0.280401
TraesCS2B01G342800	TraesCS2A01G339200	chr2A_572619929	chr2B_489825085	0.290505
TraesCS2B01G342800	TraesCS2A01G339200	chr2A_572619929	chr2B_489846615	0.255533
TraesCS2B01G342800	TraesCS2A01G339200	chr2A_572619929	chr2B_489846800	0.236212
TraesCS2B01G342800	TraesCS2A01G339200	chr2A_572619929	chr2B_489847228	0.298781
TraesCS2B01G342800	TraesCS2A01G339200	chr2A_572619929	chr2B_489847265	0.277243
TraesCS2B01G342800	TraesCS2A01G339200	chr2A_572619929	chr2B_489847338	0.298781
TraesCS2B01G342800	TraesCS2A01G339200	chr2A_572619929	chr2B_489878462	0.316165
TraesCS2B01G342800	TraesCS2A01G339200	chr2A_572619929	chr2B_489878530	0.298781
TraesCS2B01G342800	TraesCS2A01G339200	chr2A_572619929	chr2B_489878687	0.323525
TraesCS2B01G342800	TraesCS2A01G339200	chr2A_572619929	chr2B_489878858	0.276231
TraesCS2B01G342800	TraesCS2A01G339200	chr2A_572619929	chr2B_489880345	0.290016
TraesCS2B01G342800	TraesCS2A01G339200	chr2A_572620042	chr2B_488046921	0.290739
TraesCS2B01G342800	TraesCS2A01G339200	chr2A_572620042	chr2B_489018976	0.279716
TraesCS2B01G342800	TraesCS2A01G339200	chr2A_572620042	chr2B_489019547	0.276697
TraesCS2B01G342800	TraesCS2A01G339200	chr2A_572620042	chr2B_489027185	0.303797
TraesCS2B01G342800	TraesCS2A01G339200	chr2A_572620042	chr2B_489027190	0.304074
TraesCS2B01G342800	TraesCS2A01G339200	chr2A_572620042	chr2B_489027697	0.313116
TraesCS2B01G342800	TraesCS2A01G339200	chr2A_572620042	chr2B_489027724	0.313116
TraesCS2B01G342800	TraesCS2A01G339200	chr2A_572620042	chr2B_489027746	0.313116
TraesCS2B01G342800	TraesCS2A01G339200	chr2A_572620042	chr2B_489027868	0.302505
TraesCS2B01G342800	TraesCS2A01G339200	chr2A_572620042	chr2B_489027934	0.313116
TraesCS2B01G342800	TraesCS2A01G339200	chr2A_572620042	chr2B_489028084	0.313116
TraesCS2B01G342800	TraesCS2A01G339200	chr2A_572620042	chr2B_489028621	0.339856
TraesCS2B01G342800	TraesCS2A01G339200	chr2A_572620042	chr2B_489028862	0.339856
TraesCS2B01G342800	TraesCS2A01G339200	chr2A_572620042	chr2B_489031664	0.299389
TraesCS2B01G342800	TraesCS2A01G339200	chr2A_572620042	chr2B_489031671	0.299389
TraesCS2B01G342800	TraesCS2A01G339200	chr2A_572620042	chr2B_489031742	0.299389
TraesCS2B01G342800	TraesCS2A01G339200	chr2A_572620042	chr2B_489031795	0.299389
TraesCS2B01G342800	TraesCS2A01G339200	chr2A_572620042	chr2B_489031823	0.299389
TraesCS2B01G342800	TraesCS2A01G339200	chr2A_572620042	chr2B_489032851	0.315571
TraesCS2B01G342800	TraesCS2A01G339200	chr2A_572620042	chr2B_489032895	0.273297
TraesCS2B01G342800	TraesCS2A01G339200	chr2A_572620042	chr2B_489032959	0.29072
TraesCS2B01G342800	TraesCS2A01G339200	chr2A_572620042	chr2B_489032969	0.2817
TraesCS2B01G342800	TraesCS2A01G339200	chr2A_572620042	chr2B_489033042	0.305319
TraesCS2B01G342800	TraesCS2A01G339200	chr2A_572620042	chr2B_489033074	0.305319
TraesCS2B01G342800	TraesCS2A01G339200	chr2A_572620042	chr2B_489033569	0.316761
TraesCS2B01G342800	TraesCS2A01G339200	chr2A_572620042	chr2B_489033587	0.316761
TraesCS2B01G342800	TraesCS2A01G339200	chr2A_572620042	chr2B_489033621	0.309377
TraesCS2B01G342800	TraesCS2A01G339200	chr2A_572620042	chr2B_489033813	0.30907
TraesCS2B01G342800	TraesCS2A01G339200	chr2A_572620042	chr2B_489033819	0.30907
TraesCS2B01G342800	TraesCS2A01G339200	chr2A_572620042	chr2B_489033828	0.316465
TraesCS2B01G342800	TraesCS2A01G339200	chr2A_572620042	chr2B_489314842	0.233566
TraesCS2B01G342800	TraesCS2A01G339200	chr2A_572620042	chr2B_489314898	0.264347
TraesCS2B01G342800	TraesCS2A01G339200	chr2A_572620042	chr2B_489314900	0.264347
TraesCS2B01G342800	TraesCS2A01G339200	chr2A_572620042	chr2B_489314987	0.235152
TraesCS2B01G342800	TraesCS2A01G339200	chr2A_572620042	chr2B_489315886	0.27911
TraesCS2B01G342800	TraesCS2A01G339200	chr2A_572620042	chr2B_489354472	0.276452
TraesCS2B01G342800	TraesCS2A01G339200	chr2A_572620042	chr2B_489354483	0.285738
TraesCS2B01G342800	TraesCS2A01G339200	chr2A_572620042	chr2B_489364003	0.263481
TraesCS2B01G342800	TraesCS2A01G339200	chr2A_572620042	chr2B_489364094	0.22613
TraesCS2B01G342800	TraesCS2A01G339200	chr2A_572620042	chr2B_489364345	0.263481
TraesCS2B01G342800	TraesCS2A01G339200	chr2A_572620042	chr2B_489384678	0.287252
TraesCS2B01G342800	TraesCS2A01G339200	chr2A_572620042	chr2B_489418328	0.239541
TraesCS2B01G342800	TraesCS2A01G339200	chr2A_572620042	chr2B_489418358	0.246904
TraesCS2B01G342800	TraesCS2A01G339200	chr2A_572620042	chr2B_489548849	0.271058
TraesCS2B01G342800	TraesCS2A01G339200	chr2A_572620042	chr2B_489549019	0.20458
TraesCS2B01G342800	TraesCS2A01G339200	chr2A_572620042	chr2B_489549051	0.271058
TraesCS2B01G342800	TraesCS2A01G339200	chr2A_572620042	chr2B_489549094	0.218816
TraesCS2B01G342800	TraesCS2A01G339200	chr2A_572620042	chr2B_489549339	0.281315
TraesCS2B01G342800	TraesCS2A01G339200	chr2A_572620042	chr2B_489822130	0.212925
TraesCS2B01G342800	TraesCS2A01G339200	chr2A_572620042	chr2B_489822232	0.227022
TraesCS2B01G342800	TraesCS2A01G339200	chr2A_572620042	chr2B_489822254	0.227022
TraesCS2B01G342800	TraesCS2A01G339200	chr2A_572620042	chr2B_489822441	0.274661
TraesCS2B01G342800	TraesCS2A01G339200	chr2A_572620042	chr2B_489822453	0.274661
TraesCS2B01G342800	TraesCS2A01G339200	chr2A_572620042	chr2B_489822490	0.288234
TraesCS2B01G342800	TraesCS2A01G339200	chr2A_572620042	chr2B_489822572	0.279003
TraesCS2B01G342800	TraesCS2A01G339200	chr2A_572620042	chr2B_489822592	0.370246
TraesCS2B01G342800	TraesCS2A01G339200	chr2A_572620042	chr2B_489822641	0.279097
TraesCS2B01G342800	TraesCS2A01G339200	chr2A_572620042	chr2B_489824787	0.280401
TraesCS2B01G342800	TraesCS2A01G339200	chr2A_572620042	chr2B_489824825	0.280401
TraesCS2B01G342800	TraesCS2A01G339200	chr2A_572620042	chr2B_489825085	0.290505
TraesCS2B01G342800	TraesCS2A01G339200	chr2A_572620042	chr2B_489846615	0.255533
TraesCS2B01G342800	TraesCS2A01G339200	chr2A_572620042	chr2B_489846800	0.236212
TraesCS2B01G342800	TraesCS2A01G339200	chr2A_572620042	chr2B_489847228	0.298781
TraesCS2B01G342800	TraesCS2A01G339200	chr2A_572620042	chr2B_489847265	0.277243
TraesCS2B01G342800	TraesCS2A01G339200	chr2A_572620042	chr2B_489847338	0.298781
TraesCS2B01G342800	TraesCS2A01G339200	chr2A_572620042	chr2B_489878462	0.316165
TraesCS2B01G342800	TraesCS2A01G339200	chr2A_572620042	chr2B_489878530	0.298781
TraesCS2B01G342800	TraesCS2A01G339200	chr2A_572620042	chr2B_489878687	0.323525
TraesCS2B01G342800	TraesCS2A01G339200	chr2A_572620042	chr2B_489878858	0.276231
TraesCS2B01G342800	TraesCS2A01G339200	chr2A_572620042	chr2B_489880345	0.290016
TraesCS2B01G342800	TraesCS2A01G339200	chr2A_572620162	chr2B_488046921	0.277631
TraesCS2B01G342800	TraesCS2A01G339200	chr2A_572620162	chr2B_489018976	0.295471
TraesCS2B01G342800	TraesCS2A01G339200	chr2A_572620162	chr2B_489019547	0.292761
TraesCS2B01G342800	TraesCS2A01G339200	chr2A_572620162	chr2B_489027185	0.320175
TraesCS2B01G342800	TraesCS2A01G339200	chr2A_572620162	chr2B_489027190	0.320448
TraesCS2B01G342800	TraesCS2A01G339200	chr2A_572620162	chr2B_489027697	0.329762
TraesCS2B01G342800	TraesCS2A01G339200	chr2A_572620162	chr2B_489027724	0.329762
TraesCS2B01G342800	TraesCS2A01G339200	chr2A_572620162	chr2B_489027746	0.329762
TraesCS2B01G342800	TraesCS2A01G339200	chr2A_572620162	chr2B_489027868	0.319251
TraesCS2B01G342800	TraesCS2A01G339200	chr2A_572620162	chr2B_489027934	0.329762
TraesCS2B01G342800	TraesCS2A01G339200	chr2A_572620162	chr2B_489028084	0.329762
TraesCS2B01G342800	TraesCS2A01G339200	chr2A_572620162	chr2B_489028621	0.357874
TraesCS2B01G342800	TraesCS2A01G339200	chr2A_572620162	chr2B_489028862	0.357874
TraesCS2B01G342800	TraesCS2A01G339200	chr2A_572620162	chr2B_489031664	0.315882
TraesCS2B01G342800	TraesCS2A01G339200	chr2A_572620162	chr2B_489031671	0.315882
TraesCS2B01G342800	TraesCS2A01G339200	chr2A_572620162	chr2B_489031742	0.315882
TraesCS2B01G342800	TraesCS2A01G339200	chr2A_572620162	chr2B_489031795	0.315882
TraesCS2B01G342800	TraesCS2A01G339200	chr2A_572620162	chr2B_489031823	0.315882
TraesCS2B01G342800	TraesCS2A01G339200	chr2A_572620162	chr2B_489032851	0.333036
TraesCS2B01G342800	TraesCS2A01G339200	chr2A_572620162	chr2B_489032895	0.289577
TraesCS2B01G342800	TraesCS2A01G339200	chr2A_572620162	chr2B_489032959	0.307565
TraesCS2B01G342800	TraesCS2A01G339200	chr2A_572620162	chr2B_489032969	0.298259
TraesCS2B01G342800	TraesCS2A01G339200	chr2A_572620162	chr2B_489033042	0.322945
TraesCS2B01G342800	TraesCS2A01G339200	chr2A_572620162	chr2B_489033074	0.322945
TraesCS2B01G342800	TraesCS2A01G339200	chr2A_572620162	chr2B_489033569	0.334022
TraesCS2B01G342800	TraesCS2A01G339200	chr2A_572620162	chr2B_489033587	0.334022
TraesCS2B01G342800	TraesCS2A01G339200	chr2A_572620162	chr2B_489033621	0.326426
TraesCS2B01G342800	TraesCS2A01G339200	chr2A_572620162	chr2B_489033813	0.326124
TraesCS2B01G342800	TraesCS2A01G339200	chr2A_572620162	chr2B_489033819	0.326124
TraesCS2B01G342800	TraesCS2A01G339200	chr2A_572620162	chr2B_489033828	0.33373
TraesCS2B01G342800	TraesCS2A01G339200	chr2A_572620162	chr2B_489314842	0.249311
TraesCS2B01G342800	TraesCS2A01G339200	chr2A_572620162	chr2B_489314898	0.28119
TraesCS2B01G342800	TraesCS2A01G339200	chr2A_572620162	chr2B_489314900	0.28119
TraesCS2B01G342800	TraesCS2A01G339200	chr2A_572620162	chr2B_489314987	0.250562
TraesCS2B01G342800	TraesCS2A01G339200	chr2A_572620162	chr2B_489315886	0.297157
TraesCS2B01G342800	TraesCS2A01G339200	chr2A_572620162	chr2B_489354472	0.292518
TraesCS2B01G342800	TraesCS2A01G339200	chr2A_572620162	chr2B_489354483	0.302117
TraesCS2B01G342800	TraesCS2A01G339200	chr2A_572620162	chr2B_489364003	0.278404
TraesCS2B01G342800	TraesCS2A01G339200	chr2A_572620162	chr2B_489364094	0.23955
TraesCS2B01G342800	TraesCS2A01G339200	chr2A_572620162	chr2B_489364345	0.278404
TraesCS2B01G342800	TraesCS2A01G339200	chr2A_572620162	chr2B_489384678	0.303528
TraesCS2B01G342800	TraesCS2A01G339200	chr2A_572620162	chr2B_489418328	0.25351
TraesCS2B01G342800	TraesCS2A01G339200	chr2A_572620162	chr2B_489418358	0.262034
TraesCS2B01G342800	TraesCS2A01G339200	chr2A_572620162	chr2B_489548849	0.2865
TraesCS2B01G342800	TraesCS2A01G339200	chr2A_572620162	chr2B_489549019	0.217333
TraesCS2B01G342800	TraesCS2A01G339200	chr2A_572620162	chr2B_489549051	0.2865
TraesCS2B01G342800	TraesCS2A01G339200	chr2A_572620162	chr2B_489549094	0.23215
TraesCS2B01G342800	TraesCS2A01G339200	chr2A_572620162	chr2B_489549339	0.297008
TraesCS2B01G342800	TraesCS2A01G339200	chr2A_572620162	chr2B_489822130	0.225741
TraesCS2B01G342800	TraesCS2A01G339200	chr2A_572620162	chr2B_489822232	0.240576
TraesCS2B01G342800	TraesCS2A01G339200	chr2A_572620162	chr2B_489822254	0.240576
TraesCS2B01G342800	TraesCS2A01G339200	chr2A_572620162	chr2B_489822441	0.289909
TraesCS2B01G342800	TraesCS2A01G339200	chr2A_572620162	chr2B_489822453	0.289909
TraesCS2B01G342800	TraesCS2A01G339200	chr2A_572620162	chr2B_489822490	0.304156
TraesCS2B01G342800	TraesCS2A01G339200	chr2A_572620162	chr2B_489822572	0.29505
TraesCS2B01G342800	TraesCS2A01G339200	chr2A_572620162	chr2B_489822592	0.391586
TraesCS2B01G342800	TraesCS2A01G339200	chr2A_572620162	chr2B_489822641	0.29544
TraesCS2B01G342800	TraesCS2A01G339200	chr2A_572620162	chr2B_489824787	0.297213
TraesCS2B01G342800	TraesCS2A01G339200	chr2A_572620162	chr2B_489824825	0.297213
TraesCS2B01G342800	TraesCS2A01G339200	chr2A_572620162	chr2B_489825085	0.307177
TraesCS2B01G342800	TraesCS2A01G339200	chr2A_572620162	chr2B_489846615	0.270603
TraesCS2B01G342800	TraesCS2A01G339200	chr2A_572620162	chr2B_489846800	0.250473
TraesCS2B01G342800	TraesCS2A01G339200	chr2A_572620162	chr2B_489847228	0.315283
TraesCS2B01G342800	TraesCS2A01G339200	chr2A_572620162	chr2B_489847265	0.293651
TraesCS2B01G342800	TraesCS2A01G339200	chr2A_572620162	chr2B_489847338	0.315283
TraesCS2B01G342800	TraesCS2A01G339200	chr2A_572620162	chr2B_489878462	0.333435
TraesCS2B01G342800	TraesCS2A01G339200	chr2A_572620162	chr2B_489878530	0.315283
TraesCS2B01G342800	TraesCS2A01G339200	chr2A_572620162	chr2B_489878687	0.341018
TraesCS2B01G342800	TraesCS2A01G339200	chr2A_572620162	chr2B_489878858	0.291858
TraesCS2B01G342800	TraesCS2A01G339200	chr2A_572620162	chr2B_489880345	0.306065
TraesCS2B01G342800	TraesCS2A01G339200	chr2A_572620245	chr2B_488046921	0.277631
TraesCS2B01G342800	TraesCS2A01G339200	chr2A_572620245	chr2B_489018976	0.295471
TraesCS2B01G342800	TraesCS2A01G339200	chr2A_572620245	chr2B_489019547	0.292761
TraesCS2B01G342800	TraesCS2A01G339200	chr2A_572620245	chr2B_489027185	0.320175
TraesCS2B01G342800	TraesCS2A01G339200	chr2A_572620245	chr2B_489027190	0.320448
TraesCS2B01G342800	TraesCS2A01G339200	chr2A_572620245	chr2B_489027697	0.329762
TraesCS2B01G342800	TraesCS2A01G339200	chr2A_572620245	chr2B_489027724	0.329762
TraesCS2B01G342800	TraesCS2A01G339200	chr2A_572620245	chr2B_489027746	0.329762
TraesCS2B01G342800	TraesCS2A01G339200	chr2A_572620245	chr2B_489027868	0.319251
TraesCS2B01G342800	TraesCS2A01G339200	chr2A_572620245	chr2B_489027934	0.329762
TraesCS2B01G342800	TraesCS2A01G339200	chr2A_572620245	chr2B_489028084	0.329762
TraesCS2B01G342800	TraesCS2A01G339200	chr2A_572620245	chr2B_489028621	0.357874
TraesCS2B01G342800	TraesCS2A01G339200	chr2A_572620245	chr2B_489028862	0.357874
TraesCS2B01G342800	TraesCS2A01G339200	chr2A_572620245	chr2B_489031664	0.315882
TraesCS2B01G342800	TraesCS2A01G339200	chr2A_572620245	chr2B_489031671	0.315882
TraesCS2B01G342800	TraesCS2A01G339200	chr2A_572620245	chr2B_489031742	0.315882
TraesCS2B01G342800	TraesCS2A01G339200	chr2A_572620245	chr2B_489031795	0.315882
TraesCS2B01G342800	TraesCS2A01G339200	chr2A_572620245	chr2B_489031823	0.315882
TraesCS2B01G342800	TraesCS2A01G339200	chr2A_572620245	chr2B_489032851	0.333036
TraesCS2B01G342800	TraesCS2A01G339200	chr2A_572620245	chr2B_489032895	0.289577
TraesCS2B01G342800	TraesCS2A01G339200	chr2A_572620245	chr2B_489032959	0.307565
TraesCS2B01G342800	TraesCS2A01G339200	chr2A_572620245	chr2B_489032969	0.298259
TraesCS2B01G342800	TraesCS2A01G339200	chr2A_572620245	chr2B_489033042	0.322945
TraesCS2B01G342800	TraesCS2A01G339200	chr2A_572620245	chr2B_489033074	0.322945
TraesCS2B01G342800	TraesCS2A01G339200	chr2A_572620245	chr2B_489033569	0.334022
TraesCS2B01G342800	TraesCS2A01G339200	chr2A_572620245	chr2B_489033587	0.334022
TraesCS2B01G342800	TraesCS2A01G339200	chr2A_572620245	chr2B_489033621	0.326426
TraesCS2B01G342800	TraesCS2A01G339200	chr2A_572620245	chr2B_489033813	0.326124
TraesCS2B01G342800	TraesCS2A01G339200	chr2A_572620245	chr2B_489033819	0.326124
TraesCS2B01G342800	TraesCS2A01G339200	chr2A_572620245	chr2B_489033828	0.33373
TraesCS2B01G342800	TraesCS2A01G339200	chr2A_572620245	chr2B_489314842	0.249311
TraesCS2B01G342800	TraesCS2A01G339200	chr2A_572620245	chr2B_489314898	0.28119
TraesCS2B01G342800	TraesCS2A01G339200	chr2A_572620245	chr2B_489314900	0.28119
TraesCS2B01G342800	TraesCS2A01G339200	chr2A_572620245	chr2B_489314987	0.250562
TraesCS2B01G342800	TraesCS2A01G339200	chr2A_572620245	chr2B_489315886	0.297157
TraesCS2B01G342800	TraesCS2A01G339200	chr2A_572620245	chr2B_489354472	0.292518
TraesCS2B01G342800	TraesCS2A01G339200	chr2A_572620245	chr2B_489354483	0.302117
TraesCS2B01G342800	TraesCS2A01G339200	chr2A_572620245	chr2B_489364003	0.278404
TraesCS2B01G342800	TraesCS2A01G339200	chr2A_572620245	chr2B_489364094	0.23955
TraesCS2B01G342800	TraesCS2A01G339200	chr2A_572620245	chr2B_489364345	0.278404
TraesCS2B01G342800	TraesCS2A01G339200	chr2A_572620245	chr2B_489384678	0.303528
TraesCS2B01G342800	TraesCS2A01G339200	chr2A_572620245	chr2B_489418328	0.25351
TraesCS2B01G342800	TraesCS2A01G339200	chr2A_572620245	chr2B_489418358	0.262034
TraesCS2B01G342800	TraesCS2A01G339200	chr2A_572620245	chr2B_489548849	0.2865
TraesCS2B01G342800	TraesCS2A01G339200	chr2A_572620245	chr2B_489549019	0.217333
TraesCS2B01G342800	TraesCS2A01G339200	chr2A_572620245	chr2B_489549051	0.2865
TraesCS2B01G342800	TraesCS2A01G339200	chr2A_572620245	chr2B_489549094	0.23215
TraesCS2B01G342800	TraesCS2A01G339200	chr2A_572620245	chr2B_489549339	0.297008
TraesCS2B01G342800	TraesCS2A01G339200	chr2A_572620245	chr2B_489822130	0.225741
TraesCS2B01G342800	TraesCS2A01G339200	chr2A_572620245	chr2B_489822232	0.240576
TraesCS2B01G342800	TraesCS2A01G339200	chr2A_572620245	chr2B_489822254	0.240576
TraesCS2B01G342800	TraesCS2A01G339200	chr2A_572620245	chr2B_489822441	0.289909
TraesCS2B01G342800	TraesCS2A01G339200	chr2A_572620245	chr2B_489822453	0.289909
TraesCS2B01G342800	TraesCS2A01G339200	chr2A_572620245	chr2B_489822490	0.304156
TraesCS2B01G342800	TraesCS2A01G339200	chr2A_572620245	chr2B_489822572	0.29505
TraesCS2B01G342800	TraesCS2A01G339200	chr2A_572620245	chr2B_489822592	0.391586
TraesCS2B01G342800	TraesCS2A01G339200	chr2A_572620245	chr2B_489822641	0.29544
TraesCS2B01G342800	TraesCS2A01G339200	chr2A_572620245	chr2B_489824787	0.297213
TraesCS2B01G342800	TraesCS2A01G339200	chr2A_572620245	chr2B_489824825	0.297213
TraesCS2B01G342800	TraesCS2A01G339200	chr2A_572620245	chr2B_489825085	0.307177
TraesCS2B01G342800	TraesCS2A01G339200	chr2A_572620245	chr2B_489846615	0.270603
TraesCS2B01G342800	TraesCS2A01G339200	chr2A_572620245	chr2B_489846800	0.250473
TraesCS2B01G342800	TraesCS2A01G339200	chr2A_572620245	chr2B_489847228	0.315283
TraesCS2B01G342800	TraesCS2A01G339200	chr2A_572620245	chr2B_489847265	0.293651
TraesCS2B01G342800	TraesCS2A01G339200	chr2A_572620245	chr2B_489847338	0.315283
TraesCS2B01G342800	TraesCS2A01G339200	chr2A_572620245	chr2B_489878462	0.333435
TraesCS2B01G342800	TraesCS2A01G339200	chr2A_572620245	chr2B_489878530	0.315283
TraesCS2B01G342800	TraesCS2A01G339200	chr2A_572620245	chr2B_489878687	0.341018
TraesCS2B01G342800	TraesCS2A01G339200	chr2A_572620245	chr2B_489878858	0.291858
TraesCS2B01G342800	TraesCS2A01G339200	chr2A_572620245	chr2B_489880345	0.306065
TraesCS2B01G342800	TraesCS2A01G339200	chr2A_572620464	chr2B_488046921	0.277631
TraesCS2B01G342800	TraesCS2A01G339200	chr2A_572620464	chr2B_489018976	0.331834
TraesCS2B01G342800	TraesCS2A01G339200	chr2A_572620464	chr2B_489019547	0.33008
TraesCS2B01G342800	TraesCS2A01G339200	chr2A_572620464	chr2B_489027185	0.35774
TraesCS2B01G342800	TraesCS2A01G339200	chr2A_572620464	chr2B_489027190	0.358003
TraesCS2B01G342800	TraesCS2A01G339200	chr2A_572620464	chr2B_489027697	0.367934
TraesCS2B01G342800	TraesCS2A01G339200	chr2A_572620464	chr2B_489027724	0.367934
TraesCS2B01G342800	TraesCS2A01G339200	chr2A_572620464	chr2B_489027746	0.367934
TraesCS2B01G342800	TraesCS2A01G339200	chr2A_572620464	chr2B_489027868	0.357887
TraesCS2B01G342800	TraesCS2A01G339200	chr2A_572620464	chr2B_489027934	0.367934
TraesCS2B01G342800	TraesCS2A01G339200	chr2A_572620464	chr2B_489028084	0.367934
TraesCS2B01G342800	TraesCS2A01G339200	chr2A_572620464	chr2B_489028621	0.399186
TraesCS2B01G342800	TraesCS2A01G339200	chr2A_572620464	chr2B_489028862	0.399186
TraesCS2B01G342800	TraesCS2A01G339200	chr2A_572620464	chr2B_489031664	0.353728
TraesCS2B01G342800	TraesCS2A01G339200	chr2A_572620464	chr2B_489031671	0.353728
TraesCS2B01G342800	TraesCS2A01G339200	chr2A_572620464	chr2B_489031742	0.353728
TraesCS2B01G342800	TraesCS2A01G339200	chr2A_572620464	chr2B_489031795	0.353728
TraesCS2B01G342800	TraesCS2A01G339200	chr2A_572620464	chr2B_489031823	0.353728
TraesCS2B01G342800	TraesCS2A01G339200	chr2A_572620464	chr2B_489032851	0.373334
TraesCS2B01G342800	TraesCS2A01G339200	chr2A_572620464	chr2B_489032895	0.327424
TraesCS2B01G342800	TraesCS2A01G339200	chr2A_572620464	chr2B_489032959	0.3467
TraesCS2B01G342800	TraesCS2A01G339200	chr2A_572620464	chr2B_489032969	0.336742
TraesCS2B01G342800	TraesCS2A01G339200	chr2A_572620464	chr2B_489033042	0.363892
TraesCS2B01G342800	TraesCS2A01G339200	chr2A_572620464	chr2B_489033074	0.363892
TraesCS2B01G342800	TraesCS2A01G339200	chr2A_572620464	chr2B_489033569	0.373619
TraesCS2B01G342800	TraesCS2A01G339200	chr2A_572620464	chr2B_489033587	0.373619
TraesCS2B01G342800	TraesCS2A01G339200	chr2A_572620464	chr2B_489033621	0.365548
TraesCS2B01G342800	TraesCS2A01G339200	chr2A_572620464	chr2B_489033813	0.36526
TraesCS2B01G342800	TraesCS2A01G339200	chr2A_572620464	chr2B_489033819	0.36526
TraesCS2B01G342800	TraesCS2A01G339200	chr2A_572620464	chr2B_489033828	0.373341
TraesCS2B01G342800	TraesCS2A01G339200	chr2A_572620464	chr2B_489314842	0.286828
TraesCS2B01G342800	TraesCS2A01G339200	chr2A_572620464	chr2B_489314898	0.320946
TraesCS2B01G342800	TraesCS2A01G339200	chr2A_572620464	chr2B_489314900	0.320946
TraesCS2B01G342800	TraesCS2A01G339200	chr2A_572620464	chr2B_489314987	0.286957
TraesCS2B01G342800	TraesCS2A01G339200	chr2A_572620464	chr2B_489315886	0.339469
TraesCS2B01G342800	TraesCS2A01G339200	chr2A_572620464	chr2B_489354472	0.329847
TraesCS2B01G342800	TraesCS2A01G339200	chr2A_572620464	chr2B_489354483	0.340158
TraesCS2B01G342800	TraesCS2A01G339200	chr2A_572620464	chr2B_489364003	0.312669
TraesCS2B01G342800	TraesCS2A01G339200	chr2A_572620464	chr2B_489364094	0.270398
TraesCS2B01G342800	TraesCS2A01G339200	chr2A_572620464	chr2B_489364345	0.312669
TraesCS2B01G342800	TraesCS2A01G339200	chr2A_572620464	chr2B_489384678	0.341097
TraesCS2B01G342800	TraesCS2A01G339200	chr2A_572620464	chr2B_489418328	0.285775
TraesCS2B01G342800	TraesCS2A01G339200	chr2A_572620464	chr2B_489418358	0.297228
TraesCS2B01G342800	TraesCS2A01G339200	chr2A_572620464	chr2B_489548849	0.321961
TraesCS2B01G342800	TraesCS2A01G339200	chr2A_572620464	chr2B_489549019	0.246687
TraesCS2B01G342800	TraesCS2A01G339200	chr2A_572620464	chr2B_489549051	0.321961
TraesCS2B01G342800	TraesCS2A01G339200	chr2A_572620464	chr2B_489549094	0.262824
TraesCS2B01G342800	TraesCS2A01G339200	chr2A_572620464	chr2B_489549339	0.333029
TraesCS2B01G342800	TraesCS2A01G339200	chr2A_572620464	chr2B_489822130	0.255365
TraesCS2B01G342800	TraesCS2A01G339200	chr2A_572620464	chr2B_489822232	0.271901
TraesCS2B01G342800	TraesCS2A01G339200	chr2A_572620464	chr2B_489822254	0.271901
TraesCS2B01G342800	TraesCS2A01G339200	chr2A_572620464	chr2B_489822441	0.324908
TraesCS2B01G342800	TraesCS2A01G339200	chr2A_572620464	chr2B_489822453	0.324908
TraesCS2B01G342800	TraesCS2A01G339200	chr2A_572620464	chr2B_489822490	0.340697
TraesCS2B01G342800	TraesCS2A01G339200	chr2A_572620464	chr2B_489822572	0.332107
TraesCS2B01G342800	TraesCS2A01G339200	chr2A_572620464	chr2B_489822592	0.441494
TraesCS2B01G342800	TraesCS2A01G339200	chr2A_572620464	chr2B_489822641	0.333196
TraesCS2B01G342800	TraesCS2A01G339200	chr2A_572620464	chr2B_489824787	0.336298
TraesCS2B01G342800	TraesCS2A01G339200	chr2A_572620464	chr2B_489824825	0.336298
TraesCS2B01G342800	TraesCS2A01G339200	chr2A_572620464	chr2B_489825085	0.345673
TraesCS2B01G342800	TraesCS2A01G339200	chr2A_572620464	chr2B_489846615	0.305419
TraesCS2B01G342800	TraesCS2A01G339200	chr2A_572620464	chr2B_489846800	0.283438
TraesCS2B01G342800	TraesCS2A01G339200	chr2A_572620464	chr2B_489847228	0.353154
TraesCS2B01G342800	TraesCS2A01G339200	chr2A_572620464	chr2B_489847265	0.331788
TraesCS2B01G342800	TraesCS2A01G339200	chr2A_572620464	chr2B_489847338	0.353154
TraesCS2B01G342800	TraesCS2A01G339200	chr2A_572620464	chr2B_489878462	0.373059
TraesCS2B01G342800	TraesCS2A01G339200	chr2A_572620464	chr2B_489878530	0.353154
TraesCS2B01G342800	TraesCS2A01G339200	chr2A_572620464	chr2B_489878687	0.381147
TraesCS2B01G342800	TraesCS2A01G339200	chr2A_572620464	chr2B_489878858	0.327738
TraesCS2B01G342800	TraesCS2A01G339200	chr2A_572620464	chr2B_489880345	0.343094
TraesCS2B01G342800	TraesCS2A01G339200	chr2A_572662238	chr2B_488046921	0.290739
TraesCS2B01G342800	TraesCS2A01G339200	chr2A_572662238	chr2B_489018976	0.279716
TraesCS2B01G342800	TraesCS2A01G339200	chr2A_572662238	chr2B_489019547	0.276697
TraesCS2B01G342800	TraesCS2A01G339200	chr2A_572662238	chr2B_489027185	0.303797
TraesCS2B01G342800	TraesCS2A01G339200	chr2A_572662238	chr2B_489027190	0.304074
TraesCS2B01G342800	TraesCS2A01G339200	chr2A_572662238	chr2B_489027697	0.313116
TraesCS2B01G342800	TraesCS2A01G339200	chr2A_572662238	chr2B_489027724	0.313116
TraesCS2B01G342800	TraesCS2A01G339200	chr2A_572662238	chr2B_489027746	0.313116
TraesCS2B01G342800	TraesCS2A01G339200	chr2A_572662238	chr2B_489027868	0.302505
TraesCS2B01G342800	TraesCS2A01G339200	chr2A_572662238	chr2B_489027934	0.313116
TraesCS2B01G342800	TraesCS2A01G339200	chr2A_572662238	chr2B_489028084	0.313116
TraesCS2B01G342800	TraesCS2A01G339200	chr2A_572662238	chr2B_489028621	0.339856
TraesCS2B01G342800	TraesCS2A01G339200	chr2A_572662238	chr2B_489028862	0.339856
TraesCS2B01G342800	TraesCS2A01G339200	chr2A_572662238	chr2B_489031664	0.299389
TraesCS2B01G342800	TraesCS2A01G339200	chr2A_572662238	chr2B_489031671	0.299389
TraesCS2B01G342800	TraesCS2A01G339200	chr2A_572662238	chr2B_489031742	0.299389
TraesCS2B01G342800	TraesCS2A01G339200	chr2A_572662238	chr2B_489031795	0.299389
TraesCS2B01G342800	TraesCS2A01G339200	chr2A_572662238	chr2B_489031823	0.299389
TraesCS2B01G342800	TraesCS2A01G339200	chr2A_572662238	chr2B_489032851	0.315571
TraesCS2B01G342800	TraesCS2A01G339200	chr2A_572662238	chr2B_489032895	0.273297
TraesCS2B01G342800	TraesCS2A01G339200	chr2A_572662238	chr2B_489032959	0.29072
TraesCS2B01G342800	TraesCS2A01G339200	chr2A_572662238	chr2B_489032969	0.2817
TraesCS2B01G342800	TraesCS2A01G339200	chr2A_572662238	chr2B_489033042	0.305319
TraesCS2B01G342800	TraesCS2A01G339200	chr2A_572662238	chr2B_489033074	0.305319
TraesCS2B01G342800	TraesCS2A01G339200	chr2A_572662238	chr2B_489033569	0.316761
TraesCS2B01G342800	TraesCS2A01G339200	chr2A_572662238	chr2B_489033587	0.316761
TraesCS2B01G342800	TraesCS2A01G339200	chr2A_572662238	chr2B_489033621	0.309377
TraesCS2B01G342800	TraesCS2A01G339200	chr2A_572662238	chr2B_489033813	0.30907
TraesCS2B01G342800	TraesCS2A01G339200	chr2A_572662238	chr2B_489033819	0.30907
TraesCS2B01G342800	TraesCS2A01G339200	chr2A_572662238	chr2B_489033828	0.316465
TraesCS2B01G342800	TraesCS2A01G339200	chr2A_572662238	chr2B_489314842	0.233566
TraesCS2B01G342800	TraesCS2A01G339200	chr2A_572662238	chr2B_489314898	0.264347
TraesCS2B01G342800	TraesCS2A01G339200	chr2A_572662238	chr2B_489314900	0.264347
TraesCS2B01G342800	TraesCS2A01G339200	chr2A_572662238	chr2B_489314987	0.235152
TraesCS2B01G342800	TraesCS2A01G339200	chr2A_572662238	chr2B_489315886	0.27911
TraesCS2B01G342800	TraesCS2A01G339200	chr2A_572662238	chr2B_489354472	0.276452
TraesCS2B01G342800	TraesCS2A01G339200	chr2A_572662238	chr2B_489354483	0.285738
TraesCS2B01G342800	TraesCS2A01G339200	chr2A_572662238	chr2B_489364003	0.263481
TraesCS2B01G342800	TraesCS2A01G339200	chr2A_572662238	chr2B_489364094	0.22613
TraesCS2B01G342800	TraesCS2A01G339200	chr2A_572662238	chr2B_489364345	0.263481
TraesCS2B01G342800	TraesCS2A01G339200	chr2A_572662238	chr2B_489384678	0.287252
TraesCS2B01G342800	TraesCS2A01G339200	chr2A_572662238	chr2B_489418328	0.239541
TraesCS2B01G342800	TraesCS2A01G339200	chr2A_572662238	chr2B_489418358	0.246904
TraesCS2B01G342800	TraesCS2A01G339200	chr2A_572662238	chr2B_489548849	0.271058
TraesCS2B01G342800	TraesCS2A01G339200	chr2A_572662238	chr2B_489549019	0.20458
TraesCS2B01G342800	TraesCS2A01G339200	chr2A_572662238	chr2B_489549051	0.271058
TraesCS2B01G342800	TraesCS2A01G339200	chr2A_572662238	chr2B_489549094	0.218816
TraesCS2B01G342800	TraesCS2A01G339200	chr2A_572662238	chr2B_489549339	0.281315
TraesCS2B01G342800	TraesCS2A01G339200	chr2A_572662238	chr2B_489822130	0.212925
TraesCS2B01G342800	TraesCS2A01G339200	chr2A_572662238	chr2B_489822232	0.227022
TraesCS2B01G342800	TraesCS2A01G339200	chr2A_572662238	chr2B_489822254	0.227022
TraesCS2B01G342800	TraesCS2A01G339200	chr2A_572662238	chr2B_489822441	0.274661
TraesCS2B01G342800	TraesCS2A01G339200	chr2A_572662238	chr2B_489822453	0.274661
TraesCS2B01G342800	TraesCS2A01G339200	chr2A_572662238	chr2B_489822490	0.288234
TraesCS2B01G342800	TraesCS2A01G339200	chr2A_572662238	chr2B_489822572	0.279003
TraesCS2B01G342800	TraesCS2A01G339200	chr2A_572662238	chr2B_489822592	0.370246
TraesCS2B01G342800	TraesCS2A01G339200	chr2A_572662238	chr2B_489822641	0.279097
TraesCS2B01G342800	TraesCS2A01G339200	chr2A_572662238	chr2B_489824787	0.280401
TraesCS2B01G342800	TraesCS2A01G339200	chr2A_572662238	chr2B_489824825	0.280401
TraesCS2B01G342800	TraesCS2A01G339200	chr2A_572662238	chr2B_489825085	0.290505
TraesCS2B01G342800	TraesCS2A01G339200	chr2A_572662238	chr2B_489846615	0.255533
TraesCS2B01G342800	TraesCS2A01G339200	chr2A_572662238	chr2B_489846800	0.236212
TraesCS2B01G342800	TraesCS2A01G339200	chr2A_572662238	chr2B_489847228	0.298781
TraesCS2B01G342800	TraesCS2A01G339200	chr2A_572662238	chr2B_489847265	0.277243
TraesCS2B01G342800	TraesCS2A01G339200	chr2A_572662238	chr2B_489847338	0.298781
TraesCS2B01G342800	TraesCS2A01G339200	chr2A_572662238	chr2B_489878462	0.316165
TraesCS2B01G342800	TraesCS2A01G339200	chr2A_572662238	chr2B_489878530	0.298781
TraesCS2B01G342800	TraesCS2A01G339200	chr2A_572662238	chr2B_489878687	0.323525
TraesCS2B01G342800	TraesCS2A01G339200	chr2A_572662238	chr2B_489878858	0.276231
TraesCS2B01G342800	TraesCS2A01G339200	chr2A_572662238	chr2B_489880345	0.290016
TraesCS2B01G342800	TraesCS2A01G339200	chr2A_572662468	chr2B_488046921	0.290739
TraesCS2B01G342800	TraesCS2A01G339200	chr2A_572662468	chr2B_489018976	0.279716
TraesCS2B01G342800	TraesCS2A01G339200	chr2A_572662468	chr2B_489019547	0.276697
TraesCS2B01G342800	TraesCS2A01G339200	chr2A_572662468	chr2B_489027185	0.303797
TraesCS2B01G342800	TraesCS2A01G339200	chr2A_572662468	chr2B_489027190	0.304074
TraesCS2B01G342800	TraesCS2A01G339200	chr2A_572662468	chr2B_489027697	0.313116
TraesCS2B01G342800	TraesCS2A01G339200	chr2A_572662468	chr2B_489027724	0.313116
TraesCS2B01G342800	TraesCS2A01G339200	chr2A_572662468	chr2B_489027746	0.313116
TraesCS2B01G342800	TraesCS2A01G339200	chr2A_572662468	chr2B_489027868	0.302505
TraesCS2B01G342800	TraesCS2A01G339200	chr2A_572662468	chr2B_489027934	0.313116
TraesCS2B01G342800	TraesCS2A01G339200	chr2A_572662468	chr2B_489028084	0.313116
TraesCS2B01G342800	TraesCS2A01G339200	chr2A_572662468	chr2B_489028621	0.339856
TraesCS2B01G342800	TraesCS2A01G339200	chr2A_572662468	chr2B_489028862	0.339856
TraesCS2B01G342800	TraesCS2A01G339200	chr2A_572662468	chr2B_489031664	0.299389
TraesCS2B01G342800	TraesCS2A01G339200	chr2A_572662468	chr2B_489031671	0.299389
TraesCS2B01G342800	TraesCS2A01G339200	chr2A_572662468	chr2B_489031742	0.299389
TraesCS2B01G342800	TraesCS2A01G339200	chr2A_572662468	chr2B_489031795	0.299389
TraesCS2B01G342800	TraesCS2A01G339200	chr2A_572662468	chr2B_489031823	0.299389
TraesCS2B01G342800	TraesCS2A01G339200	chr2A_572662468	chr2B_489032851	0.315571
TraesCS2B01G342800	TraesCS2A01G339200	chr2A_572662468	chr2B_489032895	0.273297
TraesCS2B01G342800	TraesCS2A01G339200	chr2A_572662468	chr2B_489032959	0.29072
TraesCS2B01G342800	TraesCS2A01G339200	chr2A_572662468	chr2B_489032969	0.2817
TraesCS2B01G342800	TraesCS2A01G339200	chr2A_572662468	chr2B_489033042	0.305319
TraesCS2B01G342800	TraesCS2A01G339200	chr2A_572662468	chr2B_489033074	0.305319
TraesCS2B01G342800	TraesCS2A01G339200	chr2A_572662468	chr2B_489033569	0.316761
TraesCS2B01G342800	TraesCS2A01G339200	chr2A_572662468	chr2B_489033587	0.316761
TraesCS2B01G342800	TraesCS2A01G339200	chr2A_572662468	chr2B_489033621	0.309377
TraesCS2B01G342800	TraesCS2A01G339200	chr2A_572662468	chr2B_489033813	0.30907
TraesCS2B01G342800	TraesCS2A01G339200	chr2A_572662468	chr2B_489033819	0.30907
TraesCS2B01G342800	TraesCS2A01G339200	chr2A_572662468	chr2B_489033828	0.316465
TraesCS2B01G342800	TraesCS2A01G339200	chr2A_572662468	chr2B_489314842	0.233566
TraesCS2B01G342800	TraesCS2A01G339200	chr2A_572662468	chr2B_489314898	0.264347
TraesCS2B01G342800	TraesCS2A01G339200	chr2A_572662468	chr2B_489314900	0.264347
TraesCS2B01G342800	TraesCS2A01G339200	chr2A_572662468	chr2B_489314987	0.235152
TraesCS2B01G342800	TraesCS2A01G339200	chr2A_572662468	chr2B_489315886	0.27911
TraesCS2B01G342800	TraesCS2A01G339200	chr2A_572662468	chr2B_489354472	0.276452
TraesCS2B01G342800	TraesCS2A01G339200	chr2A_572662468	chr2B_489354483	0.285738
TraesCS2B01G342800	TraesCS2A01G339200	chr2A_572662468	chr2B_489364003	0.263481
TraesCS2B01G342800	TraesCS2A01G339200	chr2A_572662468	chr2B_489364094	0.22613
TraesCS2B01G342800	TraesCS2A01G339200	chr2A_572662468	chr2B_489364345	0.263481
TraesCS2B01G342800	TraesCS2A01G339200	chr2A_572662468	chr2B_489384678	0.287252
TraesCS2B01G342800	TraesCS2A01G339200	chr2A_572662468	chr2B_489418328	0.239541
TraesCS2B01G342800	TraesCS2A01G339200	chr2A_572662468	chr2B_489418358	0.246904
TraesCS2B01G342800	TraesCS2A01G339200	chr2A_572662468	chr2B_489548849	0.271058
TraesCS2B01G342800	TraesCS2A01G339200	chr2A_572662468	chr2B_489549019	0.20458
TraesCS2B01G342800	TraesCS2A01G339200	chr2A_572662468	chr2B_489549051	0.271058
TraesCS2B01G342800	TraesCS2A01G339200	chr2A_572662468	chr2B_489549094	0.218816
TraesCS2B01G342800	TraesCS2A01G339200	chr2A_572662468	chr2B_489549339	0.281315
TraesCS2B01G342800	TraesCS2A01G339200	chr2A_572662468	chr2B_489822130	0.212925
TraesCS2B01G342800	TraesCS2A01G339200	chr2A_572662468	chr2B_489822232	0.227022
TraesCS2B01G342800	TraesCS2A01G339200	chr2A_572662468	chr2B_489822254	0.227022
TraesCS2B01G342800	TraesCS2A01G339200	chr2A_572662468	chr2B_489822441	0.274661
TraesCS2B01G342800	TraesCS2A01G339200	chr2A_572662468	chr2B_489822453	0.274661
TraesCS2B01G342800	TraesCS2A01G339200	chr2A_572662468	chr2B_489822490	0.288234
TraesCS2B01G342800	TraesCS2A01G339200	chr2A_572662468	chr2B_489822572	0.279003
TraesCS2B01G342800	TraesCS2A01G339200	chr2A_572662468	chr2B_489822592	0.370246
TraesCS2B01G342800	TraesCS2A01G339200	chr2A_572662468	chr2B_489822641	0.279097
TraesCS2B01G342800	TraesCS2A01G339200	chr2A_572662468	chr2B_489824787	0.280401
TraesCS2B01G342800	TraesCS2A01G339200	chr2A_572662468	chr2B_489824825	0.280401
TraesCS2B01G342800	TraesCS2A01G339200	chr2A_572662468	chr2B_489825085	0.290505
TraesCS2B01G342800	TraesCS2A01G339200	chr2A_572662468	chr2B_489846615	0.255533
TraesCS2B01G342800	TraesCS2A01G339200	chr2A_572662468	chr2B_489846800	0.236212
TraesCS2B01G342800	TraesCS2A01G339200	chr2A_572662468	chr2B_489847228	0.298781
TraesCS2B01G342800	TraesCS2A01G339200	chr2A_572662468	chr2B_489847265	0.277243
TraesCS2B01G342800	TraesCS2A01G339200	chr2A_572662468	chr2B_489847338	0.298781
TraesCS2B01G342800	TraesCS2A01G339200	chr2A_572662468	chr2B_489878462	0.316165
TraesCS2B01G342800	TraesCS2A01G339200	chr2A_572662468	chr2B_489878530	0.298781
TraesCS2B01G342800	TraesCS2A01G339200	chr2A_572662468	chr2B_489878687	0.323525
TraesCS2B01G342800	TraesCS2A01G339200	chr2A_572662468	chr2B_489878858	0.276231
TraesCS2B01G342800	TraesCS2A01G339200	chr2A_572662468	chr2B_489880345	0.290016
TraesCS2B01G342800	TraesCS2A01G339200	chr2A_572662761	chr2B_488046921	0.279282
TraesCS2B01G342800	TraesCS2A01G339200	chr2A_572662761	chr2B_489018976	0.249253
TraesCS2B01G342800	TraesCS2A01G339200	chr2A_572662761	chr2B_489019547	0.227589
TraesCS2B01G342800	TraesCS2A01G339200	chr2A_572662761	chr2B_489027185	0.258181
TraesCS2B01G342800	TraesCS2A01G339200	chr2A_572662761	chr2B_489027190	0.25846
TraesCS2B01G342800	TraesCS2A01G339200	chr2A_572662761	chr2B_489027697	0.266419
TraesCS2B01G342800	TraesCS2A01G339200	chr2A_572662761	chr2B_489027724	0.266419
TraesCS2B01G342800	TraesCS2A01G339200	chr2A_572662761	chr2B_489027746	0.266419
TraesCS2B01G342800	TraesCS2A01G339200	chr2A_572662761	chr2B_489027868	0.255265
TraesCS2B01G342800	TraesCS2A01G339200	chr2A_572662761	chr2B_489027934	0.266419
TraesCS2B01G342800	TraesCS2A01G339200	chr2A_572662761	chr2B_489028084	0.266419
TraesCS2B01G342800	TraesCS2A01G339200	chr2A_572662761	chr2B_489028621	0.310455
TraesCS2B01G342800	TraesCS2A01G339200	chr2A_572662761	chr2B_489028862	0.310455
TraesCS2B01G342800	TraesCS2A01G339200	chr2A_572662761	chr2B_489031664	0.262316
TraesCS2B01G342800	TraesCS2A01G339200	chr2A_572662761	chr2B_489031671	0.262316
TraesCS2B01G342800	TraesCS2A01G339200	chr2A_572662761	chr2B_489031742	0.262316
TraesCS2B01G342800	TraesCS2A01G339200	chr2A_572662761	chr2B_489031795	0.262316
TraesCS2B01G342800	TraesCS2A01G339200	chr2A_572662761	chr2B_489031823	0.262316
TraesCS2B01G342800	TraesCS2A01G339200	chr2A_572662761	chr2B_489032851	0.292427
TraesCS2B01G342800	TraesCS2A01G339200	chr2A_572662761	chr2B_489032895	0.250314
TraesCS2B01G342800	TraesCS2A01G339200	chr2A_572662761	chr2B_489032959	0.266596
TraesCS2B01G342800	TraesCS2A01G339200	chr2A_572662761	chr2B_489032969	0.258158
TraesCS2B01G342800	TraesCS2A01G339200	chr2A_572662761	chr2B_489033042	0.281882
TraesCS2B01G342800	TraesCS2A01G339200	chr2A_572662761	chr2B_489033074	0.281882
TraesCS2B01G342800	TraesCS2A01G339200	chr2A_572662761	chr2B_489033569	0.277734
TraesCS2B01G342800	TraesCS2A01G339200	chr2A_572662761	chr2B_489033587	0.277734
TraesCS2B01G342800	TraesCS2A01G339200	chr2A_572662761	chr2B_489033621	0.271068
TraesCS2B01G342800	TraesCS2A01G339200	chr2A_572662761	chr2B_489033813	0.27076
TraesCS2B01G342800	TraesCS2A01G339200	chr2A_572662761	chr2B_489033819	0.27076
TraesCS2B01G342800	TraesCS2A01G339200	chr2A_572662761	chr2B_489033828	0.277435
TraesCS2B01G342800	TraesCS2A01G339200	chr2A_572662761	chr2B_489314842	0.205873
TraesCS2B01G342800	TraesCS2A01G339200	chr2A_572662761	chr2B_489314898	0.237696
TraesCS2B01G342800	TraesCS2A01G339200	chr2A_572662761	chr2B_489314900	0.237696
TraesCS2B01G342800	TraesCS2A01G339200	chr2A_572662761	chr2B_489314987	0.211124
TraesCS2B01G342800	TraesCS2A01G339200	chr2A_572662761	chr2B_489315886	0.236387
TraesCS2B01G342800	TraesCS2A01G339200	chr2A_572662761	chr2B_489354472	0.227343
TraesCS2B01G342800	TraesCS2A01G339200	chr2A_572662761	chr2B_489354483	0.235301
TraesCS2B01G342800	TraesCS2A01G339200	chr2A_572662761	chr2B_489364003	0.228163
TraesCS2B01G342800	TraesCS2A01G339200	chr2A_572662761	chr2B_489364345	0.228163
TraesCS2B01G342800	TraesCS2A01G339200	chr2A_572662761	chr2B_489384678	0.265963
TraesCS2B01G342800	TraesCS2A01G339200	chr2A_572662761	chr2B_489418328	0.201193
TraesCS2B01G342800	TraesCS2A01G339200	chr2A_572662761	chr2B_489418358	0.208288
TraesCS2B01G342800	TraesCS2A01G339200	chr2A_572662761	chr2B_489548849	0.236977
TraesCS2B01G342800	TraesCS2A01G339200	chr2A_572662761	chr2B_489549051	0.236977
TraesCS2B01G342800	TraesCS2A01G339200	chr2A_572662761	chr2B_489549339	0.256438
TraesCS2B01G342800	TraesCS2A01G339200	chr2A_572662761	chr2B_489822441	0.232793
TraesCS2B01G342800	TraesCS2A01G339200	chr2A_572662761	chr2B_489822453	0.232793
TraesCS2B01G342800	TraesCS2A01G339200	chr2A_572662761	chr2B_489822490	0.247308
TraesCS2B01G342800	TraesCS2A01G339200	chr2A_572662761	chr2B_489822572	0.237651
TraesCS2B01G342800	TraesCS2A01G339200	chr2A_572662761	chr2B_489822592	0.338585
TraesCS2B01G342800	TraesCS2A01G339200	chr2A_572662761	chr2B_489822641	0.240245
TraesCS2B01G342800	TraesCS2A01G339200	chr2A_572662761	chr2B_489824787	0.258499
TraesCS2B01G342800	TraesCS2A01G339200	chr2A_572662761	chr2B_489824825	0.258499
TraesCS2B01G342800	TraesCS2A01G339200	chr2A_572662761	chr2B_489825085	0.263776
TraesCS2B01G342800	TraesCS2A01G339200	chr2A_572662761	chr2B_489846615	0.219883
TraesCS2B01G342800	TraesCS2A01G339200	chr2A_572662761	chr2B_489846800	0.202895
TraesCS2B01G342800	TraesCS2A01G339200	chr2A_572662761	chr2B_489847228	0.261707
TraesCS2B01G342800	TraesCS2A01G339200	chr2A_572662761	chr2B_489847265	0.255714
TraesCS2B01G342800	TraesCS2A01G339200	chr2A_572662761	chr2B_489847338	0.261707
TraesCS2B01G342800	TraesCS2A01G339200	chr2A_572662761	chr2B_489878462	0.277133
TraesCS2B01G342800	TraesCS2A01G339200	chr2A_572662761	chr2B_489878530	0.261707
TraesCS2B01G342800	TraesCS2A01G339200	chr2A_572662761	chr2B_489878687	0.283746
TraesCS2B01G342800	TraesCS2A01G339200	chr2A_572662761	chr2B_489878858	0.241563
TraesCS2B01G342800	TraesCS2A01G339200	chr2A_572662761	chr2B_489880345	0.244726
TraesCS2B01G342800	TraesCS2A01G339200	chr2A_572662814	chr2B_488046921	0.279282
TraesCS2B01G342800	TraesCS2A01G339200	chr2A_572662814	chr2B_489018976	0.249253
TraesCS2B01G342800	TraesCS2A01G339200	chr2A_572662814	chr2B_489019547	0.227589
TraesCS2B01G342800	TraesCS2A01G339200	chr2A_572662814	chr2B_489027185	0.258181
TraesCS2B01G342800	TraesCS2A01G339200	chr2A_572662814	chr2B_489027190	0.25846
TraesCS2B01G342800	TraesCS2A01G339200	chr2A_572662814	chr2B_489027697	0.266419
TraesCS2B01G342800	TraesCS2A01G339200	chr2A_572662814	chr2B_489027724	0.266419
TraesCS2B01G342800	TraesCS2A01G339200	chr2A_572662814	chr2B_489027746	0.266419
TraesCS2B01G342800	TraesCS2A01G339200	chr2A_572662814	chr2B_489027868	0.255265
TraesCS2B01G342800	TraesCS2A01G339200	chr2A_572662814	chr2B_489027934	0.266419
TraesCS2B01G342800	TraesCS2A01G339200	chr2A_572662814	chr2B_489028084	0.266419
TraesCS2B01G342800	TraesCS2A01G339200	chr2A_572662814	chr2B_489028621	0.310455
TraesCS2B01G342800	TraesCS2A01G339200	chr2A_572662814	chr2B_489028862	0.310455
TraesCS2B01G342800	TraesCS2A01G339200	chr2A_572662814	chr2B_489031664	0.262316
TraesCS2B01G342800	TraesCS2A01G339200	chr2A_572662814	chr2B_489031671	0.262316
TraesCS2B01G342800	TraesCS2A01G339200	chr2A_572662814	chr2B_489031742	0.262316
TraesCS2B01G342800	TraesCS2A01G339200	chr2A_572662814	chr2B_489031795	0.262316
TraesCS2B01G342800	TraesCS2A01G339200	chr2A_572662814	chr2B_489031823	0.262316
TraesCS2B01G342800	TraesCS2A01G339200	chr2A_572662814	chr2B_489032851	0.292427
TraesCS2B01G342800	TraesCS2A01G339200	chr2A_572662814	chr2B_489032895	0.250314
TraesCS2B01G342800	TraesCS2A01G339200	chr2A_572662814	chr2B_489032959	0.266596
TraesCS2B01G342800	TraesCS2A01G339200	chr2A_572662814	chr2B_489032969	0.258158
TraesCS2B01G342800	TraesCS2A01G339200	chr2A_572662814	chr2B_489033042	0.281882
TraesCS2B01G342800	TraesCS2A01G339200	chr2A_572662814	chr2B_489033074	0.281882
TraesCS2B01G342800	TraesCS2A01G339200	chr2A_572662814	chr2B_489033569	0.277734
TraesCS2B01G342800	TraesCS2A01G339200	chr2A_572662814	chr2B_489033587	0.277734
TraesCS2B01G342800	TraesCS2A01G339200	chr2A_572662814	chr2B_489033621	0.271068
TraesCS2B01G342800	TraesCS2A01G339200	chr2A_572662814	chr2B_489033813	0.27076
TraesCS2B01G342800	TraesCS2A01G339200	chr2A_572662814	chr2B_489033819	0.27076
TraesCS2B01G342800	TraesCS2A01G339200	chr2A_572662814	chr2B_489033828	0.277435
TraesCS2B01G342800	TraesCS2A01G339200	chr2A_572662814	chr2B_489314842	0.205873
TraesCS2B01G342800	TraesCS2A01G339200	chr2A_572662814	chr2B_489314898	0.237696
TraesCS2B01G342800	TraesCS2A01G339200	chr2A_572662814	chr2B_489314900	0.237696
TraesCS2B01G342800	TraesCS2A01G339200	chr2A_572662814	chr2B_489314987	0.211124
TraesCS2B01G342800	TraesCS2A01G339200	chr2A_572662814	chr2B_489315886	0.236387
TraesCS2B01G342800	TraesCS2A01G339200	chr2A_572662814	chr2B_489354472	0.227343
TraesCS2B01G342800	TraesCS2A01G339200	chr2A_572662814	chr2B_489354483	0.235301
TraesCS2B01G342800	TraesCS2A01G339200	chr2A_572662814	chr2B_489364003	0.228163
TraesCS2B01G342800	TraesCS2A01G339200	chr2A_572662814	chr2B_489364345	0.228163
TraesCS2B01G342800	TraesCS2A01G339200	chr2A_572662814	chr2B_489384678	0.265963
TraesCS2B01G342800	TraesCS2A01G339200	chr2A_572662814	chr2B_489418328	0.201193
TraesCS2B01G342800	TraesCS2A01G339200	chr2A_572662814	chr2B_489418358	0.208288
TraesCS2B01G342800	TraesCS2A01G339200	chr2A_572662814	chr2B_489548849	0.236977
TraesCS2B01G342800	TraesCS2A01G339200	chr2A_572662814	chr2B_489549051	0.236977
TraesCS2B01G342800	TraesCS2A01G339200	chr2A_572662814	chr2B_489549339	0.256438
TraesCS2B01G342800	TraesCS2A01G339200	chr2A_572662814	chr2B_489822441	0.232793
TraesCS2B01G342800	TraesCS2A01G339200	chr2A_572662814	chr2B_489822453	0.232793
TraesCS2B01G342800	TraesCS2A01G339200	chr2A_572662814	chr2B_489822490	0.247308
TraesCS2B01G342800	TraesCS2A01G339200	chr2A_572662814	chr2B_489822572	0.237651
TraesCS2B01G342800	TraesCS2A01G339200	chr2A_572662814	chr2B_489822592	0.338585
TraesCS2B01G342800	TraesCS2A01G339200	chr2A_572662814	chr2B_489822641	0.240245
TraesCS2B01G342800	TraesCS2A01G339200	chr2A_572662814	chr2B_489824787	0.258499
TraesCS2B01G342800	TraesCS2A01G339200	chr2A_572662814	chr2B_489824825	0.258499
TraesCS2B01G342800	TraesCS2A01G339200	chr2A_572662814	chr2B_489825085	0.263776
TraesCS2B01G342800	TraesCS2A01G339200	chr2A_572662814	chr2B_489846615	0.219883
TraesCS2B01G342800	TraesCS2A01G339200	chr2A_572662814	chr2B_489846800	0.202895
TraesCS2B01G342800	TraesCS2A01G339200	chr2A_572662814	chr2B_489847228	0.261707
TraesCS2B01G342800	TraesCS2A01G339200	chr2A_572662814	chr2B_489847265	0.255714
TraesCS2B01G342800	TraesCS2A01G339200	chr2A_572662814	chr2B_489847338	0.261707
TraesCS2B01G342800	TraesCS2A01G339200	chr2A_572662814	chr2B_489878462	0.277133
TraesCS2B01G342800	TraesCS2A01G339200	chr2A_572662814	chr2B_489878530	0.261707
TraesCS2B01G342800	TraesCS2A01G339200	chr2A_572662814	chr2B_489878687	0.283746
TraesCS2B01G342800	TraesCS2A01G339200	chr2A_572662814	chr2B_489878858	0.241563
TraesCS2B01G342800	TraesCS2A01G339200	chr2A_572662814	chr2B_489880345	0.244726
TraesCS2B01G342800	TraesCS2A01G339200	chr2A_572662949	chr2B_488046921	0.284869
TraesCS2B01G342800	TraesCS2A01G339200	chr2A_572662949	chr2B_489018976	0.273211
TraesCS2B01G342800	TraesCS2A01G339200	chr2A_572662949	chr2B_489019547	0.251869
TraesCS2B01G342800	TraesCS2A01G339200	chr2A_572662949	chr2B_489027185	0.280792
TraesCS2B01G342800	TraesCS2A01G339200	chr2A_572662949	chr2B_489027190	0.281071
TraesCS2B01G342800	TraesCS2A01G339200	chr2A_572662949	chr2B_489027697	0.289569
TraesCS2B01G342800	TraesCS2A01G339200	chr2A_572662949	chr2B_489027724	0.289569
TraesCS2B01G342800	TraesCS2A01G339200	chr2A_572662949	chr2B_489027746	0.289569
TraesCS2B01G342800	TraesCS2A01G339200	chr2A_572662949	chr2B_489027868	0.278674
TraesCS2B01G342800	TraesCS2A01G339200	chr2A_572662949	chr2B_489027934	0.289569
TraesCS2B01G342800	TraesCS2A01G339200	chr2A_572662949	chr2B_489028084	0.289569
TraesCS2B01G342800	TraesCS2A01G339200	chr2A_572662949	chr2B_489028621	0.334312
TraesCS2B01G342800	TraesCS2A01G339200	chr2A_572662949	chr2B_489028862	0.334312
TraesCS2B01G342800	TraesCS2A01G339200	chr2A_572662949	chr2B_489031664	0.280747
TraesCS2B01G342800	TraesCS2A01G339200	chr2A_572662949	chr2B_489031671	0.280747
TraesCS2B01G342800	TraesCS2A01G339200	chr2A_572662949	chr2B_489031742	0.280747
TraesCS2B01G342800	TraesCS2A01G339200	chr2A_572662949	chr2B_489031795	0.280747
TraesCS2B01G342800	TraesCS2A01G339200	chr2A_572662949	chr2B_489031823	0.280747
TraesCS2B01G342800	TraesCS2A01G339200	chr2A_572662949	chr2B_489032851	0.315571
TraesCS2B01G342800	TraesCS2A01G339200	chr2A_572662949	chr2B_489032895	0.273297
TraesCS2B01G342800	TraesCS2A01G339200	chr2A_572662949	chr2B_489032959	0.29072
TraesCS2B01G342800	TraesCS2A01G339200	chr2A_572662949	chr2B_489032969	0.2817
TraesCS2B01G342800	TraesCS2A01G339200	chr2A_572662949	chr2B_489033042	0.305319
[truncated: 10,463 more rows]
