# Supplementary material for: Genomic variants affecting homoeologous gene expression dosage contribute to agronomic trait variation in allopolyploid wheat
Source: Nat Commun. 2022 Feb 11;13:826. doi: 10.1038/s41467-022-28453-y (PMC8837796; doi:10.1038/s41467-022-28453-y)
Supplement: Supplementary file 21 — Source Data [file 41467_2022_28453_MOESM21_ESM.zip › Source_data/Figure_5a_5b_and_Supplementary_Figure_10_part2.txt]

#Edges in the gene co-expression network.
#Source,Target,SCC,Type of connection in GCN,,,,,
TraesCS1B01G007100.1,TraesCS1A01G006300.1,0.7262,eQTL based regulation,,,,,
TraesCS1A01G007800.1,TraesCS1D01G000600.1,0.7129,eQTL based regulation,,,,,
TraesCS1D01G019800.1,TraesCS1A01G020300.1,-0.6768,eQTL based regulation,,,,,
TraesCS1A01G020300.1,TraesCS1D01G019800.1,-0.6768,eQTL based regulation,,,,,
TraesCS1A01G021000.1,TraesCS6D01G169600.1,0.7015,eQTL based regulation,,,,,
TraesCS1A01G026200.1,TraesCS1B01G032700.2,0.9283,eQTL based regulation,,,,,
TraesCS1B01G035500.1,TraesCS1A01G028500.1,-0.635,eQTL based regulation,,,,,
TraesCS1B01G035600.1,TraesCS1A01G028500.1,-0.6351,eQTL based regulation,,,,,
TraesCS1A01G035800.1,TraesCS1D01G037300.1,-0.6117,eQTL based regulation,,,,,
TraesCS1D01G040500.1,TraesCS1A01G039200.1,-0.6285,eQTL based regulation,,,,,
TraesCS1A01G049700.1,TraesCS1B01G065900.1,0.6086,eQTL based regulation,,,,,
TraesCS1B01G174700.1,TraesCS1A01G157600.1,-0.618,eQTL based regulation,,,,,
TraesCS1B01G222100.1,TraesCS1A01G168000.1,-0.6543,eQTL based regulation,,,,,
TraesCS1B01G224100.1,TraesCS1A01G168000.1,-0.8269,eQTL based regulation,,,,,
TraesCS1B01G225600.1,TraesCS1A01G168000.1,-0.6302,eQTL based regulation,,,,,
TraesCS1B01G207300.1,TraesCS1A01G192300.1,-0.617,eQTL based regulation,,,,,
TraesCS2A01G180900.1,TraesCS1A01G231400.1,0.6532,eQTL based regulation,,,,,
TraesCS1A01G246300.1,TraesCS1D01G247300.2,-0.6281,eQTL based regulation,,,,,
TraesCS1A01G247900.1,TraesCS1D01G247300.2,-0.6146,eQTL based regulation,,,,,
TraesCS1A01G247900.2,TraesCS1D01G247300.2,0.7104,eQTL based regulation,,,,,
TraesCS1A01G271000.1,TraesCS3A01G169500.1,0.6118,eQTL based regulation,,,,,
TraesCS1A01G271000.1,TraesCS5A01G547100.1,0.6349,eQTL based regulation,,,,,
TraesCS4A01G303500.1,TraesCS1A01G275700.1,-0.6275,eQTL based regulation,,,,,
TraesCS7B01G190900.5,TraesCS1A01G310900.1,0.6861,eQTL based regulation,,,,,
TraesCS1A01G316100.2,TraesCS4A01G056700.1,-0.7714,eQTL based regulation,,,,,
TraesCS1A01G316900.1,TraesCS4A01G056700.1,-0.7809,eQTL based regulation,,,,,
TraesCS4A01G131600.1,TraesCS1A01G388500.2,-0.7734,eQTL based regulation,,,,,
TraesCS4A01G134000.1,TraesCS1A01G388500.2,-0.6644,eQTL based regulation,,,,,
TraesCS4A01G135700.2,TraesCS1A01G388500.2,0.7155,eQTL based regulation,,,,,
TraesCS4A01G136400.1,TraesCS1A01G388500.2,-0.6528,eQTL based regulation,,,,,
TraesCS4A01G136900.1,TraesCS1A01G388500.2,-0.7204,eQTL based regulation,,,,,
TraesCS4A01G139400.1,TraesCS1A01G388500.2,-0.6978,eQTL based regulation,,,,,
TraesCS4A01G139600.1,TraesCS1A01G388500.2,-0.7127,eQTL based regulation,,,,,
TraesCS4A01G140700.1,TraesCS1A01G388500.2,-0.7661,eQTL based regulation,,,,,
TraesCS4A01G141500.1,TraesCS1A01G388500.2,0.7838,eQTL based regulation,,,,,
TraesCS4A01G142000.1,TraesCS1A01G388500.2,-0.7609,eQTL based regulation,,,,,
TraesCS4A01G147600.2,TraesCS1A01G388500.2,-0.6425,eQTL based regulation,,,,,
TraesCS4A01G147700.1,TraesCS1A01G388500.2,-0.7959,eQTL based regulation,,,,,
TraesCS4A01G149300.1,TraesCS1A01G388500.2,0.7822,eQTL based regulation,,,,,
TraesCS4A01G157000.1,TraesCS1A01G388500.2,-0.7287,eQTL based regulation,,,,,
TraesCS4A01G157500.2,TraesCS1A01G388500.2,-0.6799,eQTL based regulation,,,,,
TraesCS4A01G160900.1,TraesCS1A01G388500.2,0.6551,eQTL based regulation,,,,,
TraesCS4A01G162800.1,TraesCS1A01G388500.2,-0.6679,eQTL based regulation,,,,,
TraesCS4A01G163600.1,TraesCS1A01G388500.2,0.7623,eQTL based regulation,,,,,
TraesCS4A01G163800.1,TraesCS1A01G388500.2,-0.711,eQTL based regulation,,,,,
TraesCS4A01G165300.2,TraesCS1A01G388500.2,-0.6963,eQTL based regulation,,,,,
TraesCS4A01G166200.1,TraesCS1A01G388500.2,-0.6533,eQTL based regulation,,,,,
TraesCS4A01G167200.1,TraesCS1A01G388500.2,-0.6856,eQTL based regulation,,,,,
TraesCS4A01G167300.1,TraesCS1A01G388500.2,0.7927,eQTL based regulation,,,,,
TraesCS4A01G167800.1,TraesCS1A01G388500.2,0.704,eQTL based regulation,,,,,
TraesCS4A01G172700.2,TraesCS1A01G388500.2,0.7024,eQTL based regulation,,,,,
TraesCS4A01G177800.3,TraesCS1A01G388500.2,-0.6401,eQTL based regulation,,,,,
TraesCS4A01G178400.1,TraesCS1A01G388500.2,0.7481,eQTL based regulation,,,,,
TraesCS4A01G179100.1,TraesCS1A01G388500.2,-0.7157,eQTL based regulation,,,,,
TraesCS4A01G179200.1,TraesCS1A01G388500.2,-0.705,eQTL based regulation,,,,,
TraesCS4A01G179600.1,TraesCS1A01G388500.2,-0.6388,eQTL based regulation,,,,,
TraesCS4A01G182200.1,TraesCS1A01G388500.2,0.6127,eQTL based regulation,,,,,
TraesCS4A01G182500.1,TraesCS1A01G388500.2,0.6325,eQTL based regulation,,,,,
TraesCS1B01G112100.1,TraesCS1A01G419700.1,0.6397,eQTL based regulation,,,,,
TraesCS3A01G056900.1,TraesCS1A01G419700.1,0.6547,eQTL based regulation,,,,,
TraesCS1D01G436800.1,TraesCS1A01G439800.2,-0.725,eQTL based regulation,,,,,
TraesCS1D01G436900.1,TraesCS1A01G439800.2,-0.6773,eQTL based regulation,,,,,
TraesCS1D01G437700.1,TraesCS1A01G439800.2,-0.6523,eQTL based regulation,,,,,
TraesCS1D01G438000.3,TraesCS1A01G439800.2,-0.6929,eQTL based regulation,,,,,
TraesCS1D01G439000.1,TraesCS1A01G439800.2,-0.7257,eQTL based regulation,,,,,
TraesCS1D01G440100.2,TraesCS1A01G439800.2,-0.6709,eQTL based regulation,,,,,
TraesCS1D01G440200.1,TraesCS1A01G439800.2,-0.6158,eQTL based regulation,,,,,
TraesCS1D01G441400.1,TraesCS1A01G439800.2,-0.6225,eQTL based regulation,,,,,
TraesCS1D01G442100.1,TraesCS1A01G439800.2,-0.6467,eQTL based regulation,,,,,
TraesCS1D01G442400.1,TraesCS1A01G439800.2,-0.6425,eQTL based regulation,,,,,
TraesCS1D01G442900.1,TraesCS1A01G439800.2,-0.6205,eQTL based regulation,,,,,
TraesCS1D01G443100.1,TraesCS1A01G439800.2,-0.687,eQTL based regulation,,,,,
TraesCS1D01G444100.1,TraesCS1A01G439800.2,-0.6407,eQTL based regulation,,,,,
TraesCS1D01G444900.2,TraesCS1A01G439800.2,-0.7031,eQTL based regulation,,,,,
TraesCS1D01G445200.1,TraesCS1A01G439800.2,-0.6737,eQTL based regulation,,,,,
TraesCS1D01G445300.1,TraesCS1A01G439800.2,-0.6546,eQTL based regulation,,,,,
TraesCS1D01G445500.1,TraesCS1A01G439800.2,-0.6118,eQTL based regulation,,,,,
TraesCS1D01G445700.1,TraesCS1A01G439800.2,-0.628,eQTL based regulation,,,,,
TraesCS1D01G445800.2,TraesCS1A01G439800.2,-0.7358,eQTL based regulation,,,,,
TraesCS1D01G446400.1,TraesCS1A01G439800.2,-0.655,eQTL based regulation,,,,,
TraesCS1D01G446500.2,TraesCS1A01G439800.2,-0.6733,eQTL based regulation,,,,,
TraesCS1D01G446900.1,TraesCS1A01G439800.2,-0.6789,eQTL based regulation,,,,,
TraesCS1D01G447200.1,TraesCS1A01G439800.2,-0.6872,eQTL based regulation,,,,,
TraesCS1D01G448300.1,TraesCS1A01G439800.2,-0.6649,eQTL based regulation,,,,,
TraesCS1D01G448600.1,TraesCS1A01G439800.2,-0.6675,eQTL based regulation,,,,,
TraesCS1D01G448700.1,TraesCS1A01G439800.2,-0.6344,eQTL based regulation,,,,,
TraesCS1D01G448800.1,TraesCS1A01G439800.2,-0.6575,eQTL based regulation,,,,,
TraesCS1D01G449200.3,TraesCS1A01G439800.2,-0.7064,eQTL based regulation,,,,,
TraesCS1D01G449600.1,TraesCS1A01G439800.2,-0.6133,eQTL based regulation,,,,,
TraesCS1D01G449900.1,TraesCS1A01G439800.2,-0.6337,eQTL based regulation,,,,,
TraesCS1D01G449900.2,TraesCS1A01G439800.2,-0.6492,eQTL based regulation,,,,,
TraesCS1D01G450200.1,TraesCS1A01G439800.2,-0.6883,eQTL based regulation,,,,,
TraesCS1D01G450300.1,TraesCS1A01G439800.2,-0.6658,eQTL based regulation,,,,,
TraesCS1D01G450400.1,TraesCS1A01G439800.2,-0.689,eQTL based regulation,,,,,
TraesCS1D01G450600.1,TraesCS1A01G439800.2,-0.6671,eQTL based regulation,,,,,
TraesCS1D01G450900.1,TraesCS1A01G439800.2,-0.6249,eQTL based regulation,,,,,
TraesCS1D01G451100.1,TraesCS1A01G439800.2,-0.6634,eQTL based regulation,,,,,
TraesCS1D01G451200.1,TraesCS1A01G439800.2,-0.6113,eQTL based regulation,,,,,
TraesCS1D01G451300.1,TraesCS1A01G439800.2,-0.6887,eQTL based regulation,,,,,
TraesCS1D01G451700.1,TraesCS1A01G439800.2,-0.6466,eQTL based regulation,,,,,
TraesCS1D01G451800.1,TraesCS1A01G439800.2,-0.6149,eQTL based regulation,,,,,
TraesCS1D01G451900.1,TraesCS1A01G439800.2,-0.7066,eQTL based regulation,,,,,
TraesCS1D01G452200.2,TraesCS1A01G439800.2,-0.6097,eQTL based regulation,,,,,
TraesCS1D01G452400.1,TraesCS1A01G439800.2,-0.6503,eQTL based regulation,,,,,
TraesCS1D01G453100.1,TraesCS1A01G439800.2,-0.6278,eQTL based regulation,,,,,
TraesCS1D01G453700.1,TraesCS1A01G439800.2,-0.6412,eQTL based regulation,,,,,
TraesCS1D01G454400.2,TraesCS1A01G439800.2,-0.6652,eQTL based regulation,,,,,
TraesCS1D01G454600.1,TraesCS1A01G439800.2,-0.6472,eQTL based regulation,,,,,
TraesCS1D01G454700.2,TraesCS1A01G439800.2,-0.6632,eQTL based regulation,,,,,
TraesCS7A01G224400.1,TraesCS1A01G442100.1,0.6201,eQTL based regulation,,,,,
TraesCS1D01G436800.1,TraesCS1A01G442700.1,-0.6272,eQTL based regulation,,,,,
TraesCS1D01G436900.1,TraesCS1A01G442700.1,-0.652,eQTL based regulation,,,,,
TraesCS1D01G437200.1,TraesCS1A01G442700.1,-0.601,eQTL based regulation,,,,,
TraesCS1D01G437700.1,TraesCS1A01G442700.1,-0.6051,eQTL based regulation,,,,,
TraesCS1D01G438000.3,TraesCS1A01G442700.1,-0.6227,eQTL based regulation,,,,,
TraesCS1D01G439000.1,TraesCS1A01G442700.1,-0.6371,eQTL based regulation,,,,,
TraesCS1D01G441600.1,TraesCS1A01G442700.1,-0.6092,eQTL based regulation,,,,,
TraesCS1D01G442400.1,TraesCS1A01G442700.1,-0.6389,eQTL based regulation,,,,,
TraesCS1D01G442900.1,TraesCS1A01G442700.1,-0.6085,eQTL based regulation,,,,,
TraesCS1D01G444900.2,TraesCS1A01G442700.1,-0.6231,eQTL based regulation,,,,,
TraesCS1D01G445200.1,TraesCS1A01G442700.1,-0.6037,eQTL based regulation,,,,,
TraesCS1D01G445300.1,TraesCS1A01G442700.1,-0.6077,eQTL based regulation,,,,,
TraesCS1D01G445700.1,TraesCS1A01G442700.1,-0.63,eQTL based regulation,,,,,
TraesCS1D01G446400.1,TraesCS1A01G442700.1,-0.6448,eQTL based regulation,,,,,
TraesCS1D01G446600.1,TraesCS1A01G442700.1,-0.6401,eQTL based regulation,,,,,
TraesCS1D01G447200.1,TraesCS1A01G442700.1,-0.6057,eQTL based regulation,,,,,
TraesCS1D01G448300.1,TraesCS1A01G442700.1,-0.6106,eQTL based regulation,,,,,
TraesCS1D01G448700.1,TraesCS1A01G442700.1,-0.6215,eQTL based regulation,,,,,
TraesCS1D01G448800.1,TraesCS1A01G442700.1,-0.6228,eQTL based regulation,,,,,
TraesCS1D01G449200.3,TraesCS1A01G442700.1,-0.6215,eQTL based regulation,,,,,
TraesCS1D01G450200.1,TraesCS1A01G442700.1,-0.6438,eQTL based regulation,,,,,
TraesCS1D01G450300.1,TraesCS1A01G442700.1,-0.6369,eQTL based regulation,,,,,
TraesCS1D01G450400.1,TraesCS1A01G442700.1,-0.6415,eQTL based regulation,,,,,
TraesCS1D01G450900.1,TraesCS1A01G442700.1,-0.6434,eQTL based regulation,,,,,
TraesCS1D01G451100.1,TraesCS1A01G442700.1,-0.6337,eQTL based regulation,,,,,
TraesCS1D01G451200.1,TraesCS1A01G442700.1,-0.6965,eQTL based regulation,,,,,
TraesCS1D01G451300.1,TraesCS1A01G442700.1,-0.6347,eQTL based regulation,,,,,
TraesCS1D01G451700.1,TraesCS1A01G442700.1,-0.644,eQTL based regulation,,,,,
TraesCS1D01G451800.1,TraesCS1A01G442700.1,-0.663,eQTL based regulation,,,,,
TraesCS1D01G453100.1,TraesCS1A01G442700.1,-0.6133,eQTL based regulation,,,,,
TraesCS1D01G454400.2,TraesCS1A01G442700.1,-0.6406,eQTL based regulation,,,,,
TraesCS1D01G454600.1,TraesCS1A01G442700.1,-0.6162,eQTL based regulation,,,,,
TraesCS1D01G454700.2,TraesCS1A01G442700.1,-0.6001,eQTL based regulation,,,,,
TraesCS1D01G436800.1,TraesCS1A01G444300.1,-0.6212,eQTL based regulation,,,,,
TraesCS1D01G445200.1,TraesCS1A01G444300.1,-0.631,eQTL based regulation,,,,,
TraesCS1D01G445700.1,TraesCS1A01G444300.1,-0.6104,eQTL based regulation,,,,,
TraesCS1D01G445800.2,TraesCS1A01G444300.1,-0.6207,eQTL based regulation,,,,,
TraesCS1D01G448600.1,TraesCS1A01G444300.1,-0.6016,eQTL based regulation,,,,,
TraesCS1D01G448800.1,TraesCS1A01G444300.1,-0.6234,eQTL based regulation,,,,,
TraesCS1D01G449200.3,TraesCS1A01G444300.1,-0.6104,eQTL based regulation,,,,,
TraesCS1D01G449900.1,TraesCS1A01G444300.1,-0.6201,eQTL based regulation,,,,,
TraesCS1D01G450200.1,TraesCS1A01G444300.1,-0.613,eQTL based regulation,,,,,
TraesCS1D01G450300.1,TraesCS1A01G444300.1,-0.6034,eQTL based regulation,,,,,
TraesCS1D01G452900.1,TraesCS1A01G444300.1,-0.6153,eQTL based regulation,,,,,
TraesCS1D01G453700.1,TraesCS1A01G444300.1,-0.6093,eQTL based regulation,,,,,
TraesCS1D01G454600.1,TraesCS1A01G444300.1,-0.6114,eQTL based regulation,,,,,
TraesCS1B01G011500.1,TraesCS1D01G000400.1,1,eQTL based regulation,,,,,
TraesCS2D01G016500.1,TraesCS1B01G036300.1,0.7695,eQTL based regulation,,,,,
TraesCS1B01G036300.1,TraesCS2D01G016500.1,0.7695,eQTL based regulation,,,,,
TraesCS1B01G036300.1,TraesCS3B01G423000.1,0.7914,eQTL based regulation,,,,,
TraesCS1B01G036300.1,TraesCS5D01G172300.1,0.828,eQTL based regulation,,,,,
TraesCS1B01G169900.1,TraesCS3B01G192000.1,-0.6649,eQTL based regulation,,,,,
TraesCS1B01G169900.1,TraesCS6B01G437500.1,0.6158,eQTL based regulation,,,,,
TraesCS1B01G169900.2,TraesCS3B01G192000.1,-0.7229,eQTL based regulation,,,,,
TraesCS1B01G169900.2,TraesCS6B01G437500.1,0.6384,eQTL based regulation,,,,,
TraesCS1B01G170300.1,TraesCS3B01G191900.2,-0.623,eQTL based regulation,,,,,
TraesCS1B01G170300.1,TraesCS3B01G192000.1,-0.744,eQTL based regulation,,,,,
TraesCS1B01G170300.1,TraesCS6B01G437500.1,0.6895,eQTL based regulation,,,,,
TraesCS1B01G171800.1,TraesCS2A01G522600.1,-0.6279,eQTL based regulation,,,,,
TraesCS1B01G171800.1,TraesCS3B01G191900.2,-0.6195,eQTL based regulation,,,,,
TraesCS1B01G171800.1,TraesCS3B01G192000.1,-0.7436,eQTL based regulation,,,,,
TraesCS1B01G171800.1,TraesCS6B01G437500.1,0.6665,eQTL based regulation,,,,,
TraesCS1B01G171800.2,TraesCS3B01G192000.1,-0.6196,eQTL based regulation,,,,,
TraesCS1B01G171900.1,TraesCS3B01G192000.1,-0.6155,eQTL based regulation,,,,,
TraesCS1B01G172300.1,TraesCS3B01G191900.2,-0.6206,eQTL based regulation,,,,,
TraesCS1B01G172300.1,TraesCS3B01G192000.1,-0.7226,eQTL based regulation,,,,,
TraesCS1B01G172300.1,TraesCS6B01G437500.1,0.669,eQTL based regulation,,,,,
TraesCS1B01G173000.1,TraesCS3B01G192000.1,-0.7026,eQTL based regulation,,,,,
TraesCS1B01G173000.1,TraesCS6B01G437500.1,0.6073,eQTL based regulation,,,,,
TraesCS1B01G174600.2,TraesCS2A01G522600.1,0.6191,eQTL based regulation,,,,,
TraesCS1B01G174600.2,TraesCS3B01G192000.1,0.649,eQTL based regulation,,,,,
TraesCS1B01G174600.2,TraesCS6B01G437500.1,-0.6911,eQTL based regulation,,,,,
TraesCS1B01G174700.1,TraesCS2A01G522600.1,-0.6137,eQTL based regulation,,,,,
TraesCS1B01G174700.1,TraesCS3B01G192000.1,-0.6043,eQTL based regulation,,,,,
TraesCS1B01G174700.1,TraesCS6B01G437500.1,0.6175,eQTL based regulation,,,,,
TraesCS1B01G175000.2,TraesCS3B01G192000.1,-0.603,eQTL based regulation,,,,,
TraesCS1B01G175400.2,TraesCS3B01G192000.1,-0.618,eQTL based regulation,,,,,
TraesCS1B01G175600.1,TraesCS6B01G437500.1,0.6128,eQTL based regulation,,,,,
TraesCS1B01G175800.1,TraesCS2A01G522600.1,-0.6332,eQTL based regulation,,,,,
TraesCS1B01G175800.1,TraesCS3B01G192000.1,-0.6625,eQTL based regulation,,,,,
TraesCS1B01G175800.1,TraesCS6B01G437500.1,0.6634,eQTL based regulation,,,,,
TraesCS1B01G188700.1,TraesCS1D01G169300.1,0.6102,eQTL based regulation,,,,,
TraesCS7A01G155000.1,TraesCS1B01G242700.1,0.6636,eQTL based regulation,,,,,
TraesCS1B01G410800.2,TraesCS1D01G391900.1,-0.7717,eQTL based regulation,,,,,
TraesCS1B01G411000.1,TraesCS1D01G391900.1,-0.7152,eQTL based regulation,,,,,
TraesCS1B01G411400.1,TraesCS1D01G391900.1,-0.6575,eQTL based regulation,,,,,
TraesCS3D01G015700.1,TraesCS1B01G420400.1,-0.6549,eQTL based regulation,,,,,
TraesCS1D01G438000.3,TraesCS1B01G464300.1,-0.641,eQTL based regulation,,,,,
TraesCS1D01G439000.1,TraesCS1B01G464300.1,-0.6299,eQTL based regulation,,,,,
TraesCS1D01G440100.2,TraesCS1B01G464300.1,-0.6819,eQTL based regulation,,,,,
TraesCS1D01G445200.1,TraesCS1B01G464300.1,-0.6059,eQTL based regulation,,,,,
TraesCS1D01G445300.1,TraesCS1B01G464300.1,-0.6127,eQTL based regulation,,,,,
TraesCS1D01G445700.1,TraesCS1B01G464300.1,-0.6091,eQTL based regulation,,,,,
TraesCS1D01G446900.1,TraesCS1B01G464300.1,-0.6296,eQTL based regulation,,,,,
TraesCS1D01G437200.1,TraesCS1B01G469200.1,-0.6096,eQTL based regulation,,,,,
TraesCS1D01G436800.1,TraesCS1B01G472800.1,-0.6963,eQTL based regulation,,,,,
TraesCS1D01G436900.1,TraesCS1B01G472800.1,-0.6699,eQTL based regulation,,,,,
TraesCS1D01G437700.1,TraesCS1B01G472800.1,-0.626,eQTL based regulation,,,,,
TraesCS1D01G438000.3,TraesCS1B01G472800.1,-0.7231,eQTL based regulation,,,,,
TraesCS1D01G439000.1,TraesCS1B01G472800.1,-0.6931,eQTL based regulation,,,,,
TraesCS1D01G439600.1,TraesCS1B01G472800.1,-0.6401,eQTL based regulation,,,,,
TraesCS1D01G440100.2,TraesCS1B01G472800.1,-0.6402,eQTL based regulation,,,,,
TraesCS1D01G440200.1,TraesCS1B01G472800.1,-0.6038,eQTL based regulation,,,,,
TraesCS1D01G441400.1,TraesCS1B01G472800.1,-0.6187,eQTL based regulation,,,,,
TraesCS1D01G442100.1,TraesCS1B01G472800.1,-0.6476,eQTL based regulation,,,,,
TraesCS1D01G442400.1,TraesCS1B01G472800.1,-0.6192,eQTL based regulation,,,,,
TraesCS1D01G442900.1,TraesCS1B01G472800.1,-0.617,eQTL based regulation,,,,,
TraesCS1D01G443100.1,TraesCS1B01G472800.1,-0.6186,eQTL based regulation,,,,,
TraesCS1D01G444900.2,TraesCS1B01G472800.1,-0.6469,eQTL based regulation,,,,,
TraesCS1D01G445200.1,TraesCS1B01G472800.1,-0.6538,eQTL based regulation,,,,,
TraesCS1D01G445700.1,TraesCS1B01G472800.1,-0.6768,eQTL based regulation,,,,,
TraesCS1D01G445800.2,TraesCS1B01G472800.1,-0.6383,eQTL based regulation,,,,,
TraesCS1D01G446400.1,TraesCS1B01G472800.1,-0.6844,eQTL based regulation,,,,,
TraesCS1D01G446900.1,TraesCS1B01G472800.1,-0.688,eQTL based regulation,,,,,
TraesCS1D01G448300.1,TraesCS1B01G472800.1,-0.6068,eQTL based regulation,,,,,
TraesCS1D01G448700.1,TraesCS1B01G472800.1,-0.6893,eQTL based regulation,,,,,
TraesCS1D01G448800.1,TraesCS1B01G472800.1,-0.6158,eQTL based regulation,,,,,
TraesCS1D01G449200.3,TraesCS1B01G472800.1,-0.6209,eQTL based regulation,,,,,
TraesCS1D01G449600.1,TraesCS1B01G472800.1,-0.6221,eQTL based regulation,,,,,
TraesCS1D01G449900.1,TraesCS1B01G472800.1,-0.6402,eQTL based regulation,,,,,
TraesCS1D01G449900.2,TraesCS1B01G472800.1,-0.6161,eQTL based regulation,,,,,
TraesCS1D01G450200.1,TraesCS1B01G472800.1,-0.71,eQTL based regulation,,,,,
TraesCS1D01G450300.1,TraesCS1B01G472800.1,-0.6429,eQTL based regulation,,,,,
TraesCS1D01G450400.1,TraesCS1B01G472800.1,-0.6563,eQTL based regulation,,,,,
TraesCS1D01G450600.1,TraesCS1B01G472800.1,-0.6251,eQTL based regulation,,,,,
TraesCS1D01G450900.1,TraesCS1B01G472800.1,-0.6196,eQTL based regulation,,,,,
TraesCS1D01G451100.1,TraesCS1B01G472800.1,-0.6148,eQTL based regulation,,,,,
TraesCS1D01G451200.1,TraesCS1B01G472800.1,-0.6694,eQTL based regulation,,,,,
TraesCS1D01G451300.1,TraesCS1B01G472800.1,-0.6532,eQTL based regulation,,,,,
TraesCS1D01G451700.1,TraesCS1B01G472800.1,-0.6233,eQTL based regulation,,,,,
TraesCS1D01G451900.1,TraesCS1B01G472800.1,-0.6071,eQTL based regulation,,,,,
TraesCS1D01G452200.2,TraesCS1B01G472800.1,-0.6554,eQTL based regulation,,,,,
TraesCS1D01G452400.1,TraesCS1B01G472800.1,-0.6006,eQTL based regulation,,,,,
TraesCS1D01G453700.1,TraesCS1B01G472800.1,-0.62,eQTL based regulation,,,,,
TraesCS1D01G454400.2,TraesCS1B01G472800.1,-0.608,eQTL based regulation,,,,,
TraesCS1D01G454600.1,TraesCS1B01G472800.1,-0.6479,eQTL based regulation,,,,,
TraesCS1D01G436800.1,TraesCS1B01G475100.2,-0.7596,eQTL based regulation,,,,,
TraesCS1D01G436900.1,TraesCS1B01G475100.2,-0.7248,eQTL based regulation,,,,,
TraesCS1D01G437000.1,TraesCS1B01G475100.2,-0.6646,eQTL based regulation,,,,,
TraesCS1D01G437200.1,TraesCS1B01G475100.2,-0.6682,eQTL based regulation,,,,,
TraesCS1D01G437700.1,TraesCS1B01G475100.2,-0.722,eQTL based regulation,,,,,
TraesCS1D01G438000.3,TraesCS1B01G475100.2,-0.7649,eQTL based regulation,,,,,
TraesCS1D01G439000.1,TraesCS1B01G475100.2,-0.7859,eQTL based regulation,,,,,
TraesCS1D01G439600.1,TraesCS1B01G475100.2,-0.6823,eQTL based regulation,,,,,
TraesCS1D01G440100.2,TraesCS1B01G475100.2,-0.6609,eQTL based regulation,,,,,
TraesCS1D01G440200.1,TraesCS1B01G475100.2,-0.6604,eQTL based regulation,,,,,
TraesCS1D01G440500.1,TraesCS1B01G475100.2,-0.6005,eQTL based regulation,,,,,
TraesCS1D01G440600.2,TraesCS1B01G475100.2,-0.6225,eQTL based regulation,,,,,
TraesCS1D01G441400.1,TraesCS1B01G475100.2,-0.6347,eQTL based regulation,,,,,
TraesCS1D01G441600.1,TraesCS1B01G475100.2,-0.6179,eQTL based regulation,,,,,
TraesCS1D01G441700.1,TraesCS1B01G475100.2,-0.6483,eQTL based regulation,,,,,
TraesCS1D01G442100.1,TraesCS1B01G475100.2,-0.6446,eQTL based regulation,,,,,
TraesCS1D01G442400.1,TraesCS1B01G475100.2,-0.7036,eQTL based regulation,,,,,
TraesCS1D01G442900.1,TraesCS1B01G475100.2,-0.6221,eQTL based regulation,,,,,
TraesCS1D01G443100.1,TraesCS1B01G475100.2,-0.6734,eQTL based regulation,,,,,
TraesCS1D01G444100.1,TraesCS1B01G475100.2,-0.6421,eQTL based regulation,,,,,
TraesCS1D01G444900.2,TraesCS1B01G475100.2,-0.7571,eQTL based regulation,,,,,
TraesCS1D01G445200.1,TraesCS1B01G475100.2,-0.7148,eQTL based regulation,,,,,
TraesCS1D01G445300.1,TraesCS1B01G475100.2,-0.7196,eQTL based regulation,,,,,
TraesCS1D01G445700.1,TraesCS1B01G475100.2,-0.7355,eQTL based regulation,,,,,
TraesCS1D01G445800.2,TraesCS1B01G475100.2,-0.7949,eQTL based regulation,,,,,
TraesCS1D01G446400.1,TraesCS1B01G475100.2,-0.7452,eQTL based regulation,,,,,
TraesCS1D01G446500.2,TraesCS1B01G475100.2,-0.6869,eQTL based regulation,,,,,
TraesCS1D01G446900.1,TraesCS1B01G475100.2,-0.7769,eQTL based regulation,,,,,
TraesCS1D01G447200.1,TraesCS1B01G475100.2,-0.7035,eQTL based regulation,,,,,
TraesCS1D01G448300.1,TraesCS1B01G475100.2,-0.7361,eQTL based regulation,,,,,
TraesCS1D01G448600.1,TraesCS1B01G475100.2,-0.6737,eQTL based regulation,,,,,
TraesCS1D01G448700.1,TraesCS1B01G475100.2,-0.703,eQTL based regulation,,,,,
TraesCS1D01G448800.1,TraesCS1B01G475100.2,-0.7162,eQTL based regulation,,,,,
TraesCS1D01G449200.3,TraesCS1B01G475100.2,-0.7656,eQTL based regulation,,,,,
TraesCS1D01G449600.1,TraesCS1B01G475100.2,-0.6237,eQTL based regulation,,,,,
TraesCS1D01G449900.1,TraesCS1B01G475100.2,-0.6262,eQTL based regulation,,,,,
TraesCS1D01G449900.2,TraesCS1B01G475100.2,-0.6677,eQTL based regulation,,,,,
TraesCS1D01G450200.1,TraesCS1B01G475100.2,-0.7577,eQTL based regulation,,,,,
TraesCS1D01G450300.1,TraesCS1B01G475100.2,-0.7266,eQTL based regulation,,,,,
TraesCS1D01G450400.1,TraesCS1B01G475100.2,-0.7432,eQTL based regulation,,,,,
TraesCS1D01G450600.1,TraesCS1B01G475100.2,-0.6772,eQTL based regulation,,,,,
TraesCS1D01G450900.1,TraesCS1B01G475100.2,-0.6448,eQTL based regulation,,,,,
TraesCS1D01G451100.1,TraesCS1B01G475100.2,-0.7132,eQTL based regulation,,,,,
TraesCS1D01G451200.1,TraesCS1B01G475100.2,-0.6903,eQTL based regulation,,,,,
TraesCS1D01G451300.1,TraesCS1B01G475100.2,-0.7315,eQTL based regulation,,,,,
TraesCS1D01G451700.1,TraesCS1B01G475100.2,-0.6697,eQTL based regulation,,,,,
TraesCS1D01G451800.1,TraesCS1B01G475100.2,-0.6272,eQTL based regulation,,,,,
TraesCS1D01G451900.1,TraesCS1B01G475100.2,-0.674,eQTL based regulation,,,,,
TraesCS1D01G452200.2,TraesCS1B01G475100.2,-0.633,eQTL based regulation,,,,,
TraesCS1D01G452400.1,TraesCS1B01G475100.2,-0.6744,eQTL based regulation,,,,,
TraesCS1D01G453100.1,TraesCS1B01G475100.2,-0.6842,eQTL based regulation,,,,,
TraesCS1D01G453700.1,TraesCS1B01G475100.2,-0.6048,eQTL based regulation,,,,,
TraesCS1D01G454400.2,TraesCS1B01G475100.2,-0.7111,eQTL based regulation,,,,,
TraesCS1D01G454600.1,TraesCS1B01G475100.2,-0.7274,eQTL based regulation,,,,,
TraesCS1D01G454700.2,TraesCS1B01G475100.2,-0.667,eQTL based regulation,,,,,
TraesCS1D01G436800.1,TraesCS1B01G476500.1,-0.6563,eQTL based regulation,,,,,
TraesCS1D01G436900.1,TraesCS1B01G476500.1,-0.6317,eQTL based regulation,,,,,
TraesCS1D01G437000.1,TraesCS1B01G476500.1,-0.6463,eQTL based regulation,,,,,
TraesCS1D01G437200.1,TraesCS1B01G476500.1,-0.6357,eQTL based regulation,,,,,
TraesCS1D01G437700.1,TraesCS1B01G476500.1,-0.6406,eQTL based regulation,,,,,
TraesCS1D01G438000.3,TraesCS1B01G476500.1,-0.6007,eQTL based regulation,,,,,
TraesCS1D01G439000.1,TraesCS1B01G476500.1,-0.6874,eQTL based regulation,,,,,
TraesCS1D01G439600.1,TraesCS1B01G476500.1,-0.6564,eQTL based regulation,,,,,
TraesCS1D01G440100.2,TraesCS1B01G476500.1,-0.6827,eQTL based regulation,,,,,
TraesCS1D01G440200.1,TraesCS1B01G476500.1,-0.6987,eQTL based regulation,,,,,
TraesCS1D01G441400.1,TraesCS1B01G476500.1,-0.6583,eQTL based regulation,,,,,
TraesCS1D01G442100.1,TraesCS1B01G476500.1,-0.6688,eQTL based regulation,,,,,
TraesCS1D01G442400.1,TraesCS1B01G476500.1,-0.7238,eQTL based regulation,,,,,
TraesCS1D01G442900.1,TraesCS1B01G476500.1,-0.6648,eQTL based regulation,,,,,
TraesCS1D01G444900.2,TraesCS1B01G476500.1,-0.6351,eQTL based regulation,,,,,
TraesCS1D01G445200.1,TraesCS1B01G476500.1,-0.6986,eQTL based regulation,,,,,
TraesCS1D01G445300.1,TraesCS1B01G476500.1,-0.7168,eQTL based regulation,,,,,
TraesCS1D01G445500.1,TraesCS1B01G476500.1,-0.6924,eQTL based regulation,,,,,
TraesCS1D01G445700.1,TraesCS1B01G476500.1,-0.6325,eQTL based regulation,,,,,
TraesCS1D01G445800.2,TraesCS1B01G476500.1,-0.6728,eQTL based regulation,,,,,
TraesCS1D01G446200.2,TraesCS1B01G476500.1,-0.6453,eQTL based regulation,,,,,
TraesCS1D01G446300.1,TraesCS1B01G476500.1,-0.6257,eQTL based regulation,,,,,
TraesCS1D01G446400.1,TraesCS1B01G476500.1,-0.6519,eQTL based regulation,,,,,
TraesCS1D01G446500.2,TraesCS1B01G476500.1,-0.6782,eQTL based regulation,,,,,
TraesCS1D01G446600.1,TraesCS1B01G476500.1,-0.6955,eQTL based regulation,,,,,
TraesCS1D01G446900.1,TraesCS1B01G476500.1,-0.6559,eQTL based regulation,,,,,
TraesCS1D01G447000.1,TraesCS1B01G476500.1,-0.6119,eQTL based regulation,,,,,
TraesCS1D01G447200.1,TraesCS1B01G476500.1,-0.6935,eQTL based regulation,,,,,
TraesCS1D01G448300.1,TraesCS1B01G476500.1,-0.7654,eQTL based regulation,,,,,
TraesCS1D01G448600.1,TraesCS1B01G476500.1,-0.6727,eQTL based regulation,,,,,
TraesCS1D01G448800.1,TraesCS1B01G476500.1,-0.6962,eQTL based regulation,,,,,
TraesCS1D01G449200.1,TraesCS1B01G476500.1,-0.6628,eQTL based regulation,,,,,
TraesCS1D01G449200.3,TraesCS1B01G476500.1,-0.6868,eQTL based regulation,,,,,
TraesCS1D01G450300.1,TraesCS1B01G476500.1,-0.719,eQTL based regulation,,,,,
TraesCS1D01G450400.1,TraesCS1B01G476500.1,-0.7029,eQTL based regulation,,,,,
TraesCS1D01G450600.1,TraesCS1B01G476500.1,-0.6232,eQTL based regulation,,,,,
TraesCS1D01G450900.1,TraesCS1B01G476500.1,-0.6454,eQTL based regulation,,,,,
TraesCS1D01G450900.2,TraesCS1B01G476500.1,-0.6455,eQTL based regulation,,,,,
TraesCS1D01G451100.1,TraesCS1B01G476500.1,-0.7018,eQTL based regulation,,,,,
TraesCS1D01G451200.1,TraesCS1B01G476500.1,-0.6114,eQTL based regulation,,,,,
TraesCS1D01G451300.1,TraesCS1B01G476500.1,-0.7175,eQTL based regulation,,,,,
TraesCS1D01G451700.1,TraesCS1B01G476500.1,-0.6631,eQTL based regulation,,,,,
TraesCS1D01G451800.1,TraesCS1B01G476500.1,-0.6609,eQTL based regulation,,,,,
TraesCS1D01G451900.1,TraesCS1B01G476500.1,-0.6827,eQTL based regulation,,,,,
TraesCS1D01G452200.2,TraesCS1B01G476500.1,-0.6765,eQTL based regulation,,,,,
TraesCS1D01G452400.1,TraesCS1B01G476500.1,-0.754,eQTL based regulation,,,,,
TraesCS1D01G452900.1,TraesCS1B01G476500.1,-0.646,eQTL based regulation,,,,,
TraesCS1D01G453100.1,TraesCS1B01G476500.1,-0.6434,eQTL based regulation,,,,,
TraesCS1D01G453700.1,TraesCS1B01G476500.1,-0.6628,eQTL based regulation,,,,,
TraesCS1D01G454400.2,TraesCS1B01G476500.1,-0.7013,eQTL based regulation,,,,,
TraesCS1D01G439000.1,TraesCS1B01G476600.1,-0.624,eQTL based regulation,,,,,
TraesCS1D01G442100.1,TraesCS1B01G476600.1,-0.6332,eQTL based regulation,,,,,
TraesCS1D01G445200.1,TraesCS1B01G476600.1,-0.6041,eQTL based regulation,,,,,
TraesCS1D01G446500.2,TraesCS1B01G476600.1,-0.6078,eQTL based regulation,,,,,
TraesCS1D01G448800.1,TraesCS1B01G476600.1,-0.6168,eQTL based regulation,,,,,
TraesCS1D01G451200.1,TraesCS1B01G476600.1,-0.6057,eQTL based regulation,,,,,
TraesCS1D01G436800.1,TraesCS1B01G476700.1,-0.6681,eQTL based regulation,,,,,
TraesCS1D01G436900.1,TraesCS1B01G476700.1,-0.6289,eQTL based regulation,,,,,
TraesCS1D01G437200.1,TraesCS1B01G476700.1,-0.6055,eQTL based regulation,,,,,
TraesCS1D01G437700.1,TraesCS1B01G476700.1,-0.6878,eQTL based regulation,,,,,
TraesCS1D01G438000.3,TraesCS1B01G476700.1,-0.718,eQTL based regulation,,,,,
TraesCS1D01G439000.1,TraesCS1B01G476700.1,-0.6913,eQTL based regulation,,,,,
TraesCS1D01G439600.1,TraesCS1B01G476700.1,-0.6786,eQTL based regulation,,,,,
TraesCS1D01G440100.2,TraesCS1B01G476700.1,-0.6996,eQTL based regulation,,,,,
TraesCS1D01G440200.1,TraesCS1B01G476700.1,-0.6331,eQTL based regulation,,,,,
TraesCS1D01G441600.1,TraesCS1B01G476700.1,-0.6022,eQTL based regulation,,,,,
TraesCS1D01G442400.1,TraesCS1B01G476700.1,-0.6974,eQTL based regulation,,,,,
TraesCS1D01G442900.1,TraesCS1B01G476700.1,-0.6589,eQTL based regulation,,,,,
TraesCS1D01G443100.1,TraesCS1B01G476700.1,-0.6289,eQTL based regulation,,,,,
TraesCS1D01G444100.1,TraesCS1B01G476700.1,-0.6277,eQTL based regulation,,,,,
TraesCS1D01G444900.2,TraesCS1B01G476700.1,-0.6564,eQTL based regulation,,,,,
TraesCS1D01G445200.1,TraesCS1B01G476700.1,-0.6485,eQTL based regulation,,,,,
TraesCS1D01G445300.1,TraesCS1B01G476700.1,-0.6119,eQTL based regulation,,,,,
TraesCS1D01G445500.1,TraesCS1B01G476700.1,-0.6454,eQTL based regulation,,,,,
TraesCS1D01G445700.1,TraesCS1B01G476700.1,-0.6975,eQTL based regulation,,,,,
TraesCS1D01G445800.2,TraesCS1B01G476700.1,-0.66,eQTL based regulation,,,,,
TraesCS1D01G446400.1,TraesCS1B01G476700.1,-0.7341,eQTL based regulation,,,,,
TraesCS1D01G446500.2,TraesCS1B01G476700.1,-0.6254,eQTL based regulation,,,,,
TraesCS1D01G446900.1,TraesCS1B01G476700.1,-0.6851,eQTL based regulation,,,,,
TraesCS1D01G447200.1,TraesCS1B01G476700.1,-0.6599,eQTL based regulation,,,,,
TraesCS1D01G448300.1,TraesCS1B01G476700.1,-0.7094,eQTL based regulation,,,,,
TraesCS1D01G448600.1,TraesCS1B01G476700.1,-0.6142,eQTL based regulation,,,,,
TraesCS1D01G448700.1,TraesCS1B01G476700.1,-0.6751,eQTL based regulation,,,,,
TraesCS1D01G448800.1,TraesCS1B01G476700.1,-0.6759,eQTL based regulation,,,,,
TraesCS1D01G449200.1,TraesCS1B01G476700.1,-0.6071,eQTL based regulation,,,,,
TraesCS1D01G449200.3,TraesCS1B01G476700.1,-0.7352,eQTL based regulation,,,,,
TraesCS1D01G449600.1,TraesCS1B01G476700.1,-0.652,eQTL based regulation,,,,,
TraesCS1D01G450200.1,TraesCS1B01G476700.1,-0.6993,eQTL based regulation,,,,,
TraesCS1D01G450300.1,TraesCS1B01G476700.1,-0.6824,eQTL based regulation,,,,,
TraesCS1D01G450400.1,TraesCS1B01G476700.1,-0.68,eQTL based regulation,,,,,
TraesCS1D01G450600.1,TraesCS1B01G476700.1,-0.608,eQTL based regulation,,,,,
TraesCS1D01G451100.1,TraesCS1B01G476700.1,-0.6465,eQTL based regulation,,,,,
TraesCS1D01G451200.1,TraesCS1B01G476700.1,-0.7072,eQTL based regulation,,,,,
TraesCS1D01G451300.1,TraesCS1B01G476700.1,-0.6669,eQTL based regulation,,,,,
TraesCS1D01G451700.1,TraesCS1B01G476700.1,-0.6399,eQTL based regulation,,,,,
TraesCS1D01G451900.1,TraesCS1B01G476700.1,-0.6125,eQTL based regulation,,,,,
TraesCS1D01G452200.2,TraesCS1B01G476700.1,-0.6303,eQTL based regulation,,,,,
TraesCS1D01G452300.1,TraesCS1B01G476700.1,-0.6354,eQTL based regulation,,,,,
TraesCS1D01G452400.1,TraesCS1B01G476700.1,-0.6693,eQTL based regulation,,,,,
TraesCS1D01G453100.1,TraesCS1B01G476700.1,-0.6303,eQTL based regulation,,,,,
TraesCS1D01G453700.1,TraesCS1B01G476700.1,-0.6299,eQTL based regulation,,,,,
TraesCS1D01G454400.2,TraesCS1B01G476700.1,-0.6456,eQTL based regulation,,,,,
TraesCS1D01G454600.1,TraesCS1B01G476700.1,-0.6662,eQTL based regulation,,,,,
TraesCS1D01G436800.1,TraesCS1B01G477500.1,-0.6584,eQTL based regulation,,,,,
TraesCS1D01G449200.3,TraesCS1B01G477500.1,-0.6575,eQTL based regulation,,,,,
TraesCS1D01G453700.1,TraesCS1B01G477500.1,-0.6112,eQTL based regulation,,,,,
TraesCS1D01G436800.1,TraesCS1B01G478900.1,-0.7743,eQTL based regulation,,,,,
TraesCS1D01G436900.1,TraesCS1B01G478900.1,-0.7128,eQTL based regulation,,,,,
TraesCS1D01G437200.1,TraesCS1B01G478900.1,-0.6808,eQTL based regulation,,,,,
TraesCS1D01G437700.1,TraesCS1B01G478900.1,-0.6814,eQTL based regulation,,,,,
TraesCS1D01G438000.3,TraesCS1B01G478900.1,-0.7247,eQTL based regulation,,,,,
TraesCS1D01G439000.1,TraesCS1B01G478900.1,-0.6868,eQTL based regulation,,,,,
TraesCS1D01G439600.1,TraesCS1B01G478900.1,-0.6552,eQTL based regulation,,,,,
TraesCS1D01G440100.2,TraesCS1B01G478900.1,-0.6722,eQTL based regulation,,,,,
TraesCS1D01G440200.1,TraesCS1B01G478900.1,-0.6035,eQTL based regulation,,,,,
TraesCS1D01G440600.2,TraesCS1B01G478900.1,-0.642,eQTL based regulation,,,,,
TraesCS1D01G441400.1,TraesCS1B01G478900.1,-0.6374,eQTL based regulation,,,,,
TraesCS1D01G442400.1,TraesCS1B01G478900.1,-0.6782,eQTL based regulation,,,,,
TraesCS1D01G442900.1,TraesCS1B01G478900.1,-0.6453,eQTL based regulation,,,,,
TraesCS1D01G443100.1,TraesCS1B01G478900.1,-0.6183,eQTL based regulation,,,,,
TraesCS1D01G444100.1,TraesCS1B01G478900.1,-0.6226,eQTL based regulation,,,,,
TraesCS1D01G444900.2,TraesCS1B01G478900.1,-0.7036,eQTL based regulation,,,,,
TraesCS1D01G445200.1,TraesCS1B01G478900.1,-0.6859,eQTL based regulation,,,,,
TraesCS1D01G445300.1,TraesCS1B01G478900.1,-0.6506,eQTL based regulation,,,,,
TraesCS1D01G445700.1,TraesCS1B01G478900.1,-0.7113,eQTL based regulation,,,,,
TraesCS1D01G445800.2,TraesCS1B01G478900.1,-0.7097,eQTL based regulation,,,,,
TraesCS1D01G446400.1,TraesCS1B01G478900.1,-0.738,eQTL based regulation,,,,,
TraesCS1D01G446500.2,TraesCS1B01G478900.1,-0.6492,eQTL based regulation,,,,,
TraesCS1D01G446900.1,TraesCS1B01G478900.1,-0.7149,eQTL based regulation,,,,,
TraesCS1D01G447000.1,TraesCS1B01G478900.1,-0.6084,eQTL based regulation,,,,,
TraesCS1D01G447200.1,TraesCS1B01G478900.1,-0.6611,eQTL based regulation,,,,,
TraesCS1D01G448300.1,TraesCS1B01G478900.1,-0.6887,eQTL based regulation,,,,,
TraesCS1D01G448600.1,TraesCS1B01G478900.1,-0.6109,eQTL based regulation,,,,,
TraesCS1D01G448700.1,TraesCS1B01G478900.1,-0.6602,eQTL based regulation,,,,,
TraesCS1D01G448800.1,TraesCS1B01G478900.1,-0.6701,eQTL based regulation,,,,,
TraesCS1D01G449200.3,TraesCS1B01G478900.1,-0.7248,eQTL based regulation,,,,,
TraesCS1D01G449600.1,TraesCS1B01G478900.1,-0.6091,eQTL based regulation,,,,,
TraesCS1D01G449900.1,TraesCS1B01G478900.1,-0.6211,eQTL based regulation,,,,,
TraesCS1D01G449900.2,TraesCS1B01G478900.1,-0.6537,eQTL based regulation,,,,,
TraesCS1D01G450200.1,TraesCS1B01G478900.1,-0.7288,eQTL based regulation,,,,,
TraesCS1D01G450300.1,TraesCS1B01G478900.1,-0.7075,eQTL based regulation,,,,,
TraesCS1D01G450400.1,TraesCS1B01G478900.1,-0.6928,eQTL based regulation,,,,,
TraesCS1D01G450600.1,TraesCS1B01G478900.1,-0.6467,eQTL based regulation,,,,,
TraesCS1D01G450900.1,TraesCS1B01G478900.1,-0.6654,eQTL based regulation,,,,,
TraesCS1D01G451100.1,TraesCS1B01G478900.1,-0.6725,eQTL based regulation,,,,,
TraesCS1D01G451200.1,TraesCS1B01G478900.1,-0.6458,eQTL based regulation,,,,,
TraesCS1D01G451300.1,TraesCS1B01G478900.1,-0.6739,eQTL based regulation,,,,,
TraesCS1D01G451700.1,TraesCS1B01G478900.1,-0.6726,eQTL based regulation,,,,,
TraesCS1D01G451900.1,TraesCS1B01G478900.1,-0.6298,eQTL based regulation,,,,,
TraesCS1D01G452400.1,TraesCS1B01G478900.1,-0.6372,eQTL based regulation,,,,,
TraesCS1D01G453100.1,TraesCS1B01G478900.1,-0.6395,eQTL based regulation,,,,,
TraesCS1D01G453700.1,TraesCS1B01G478900.1,-0.6136,eQTL based regulation,,,,,
TraesCS1D01G454400.2,TraesCS1B01G478900.1,-0.6786,eQTL based regulation,,,,,
TraesCS1D01G454600.1,TraesCS1B01G478900.1,-0.6692,eQTL based regulation,,,,,
TraesCS1D01G454700.2,TraesCS1B01G478900.1,-0.6473,eQTL based regulation,,,,,
TraesCS1D01G449200.3,TraesCS1B01G479800.1,-0.6535,eQTL based regulation,,,,,
TraesCS1D01G436900.1,TraesCS1B01G480600.3,-0.6303,eQTL based regulation,,,,,
TraesCS1D01G448300.1,TraesCS1B01G480600.3,-0.6179,eQTL based regulation,,,,,
TraesCS1D01G451100.1,TraesCS1B01G480600.3,-0.6039,eQTL based regulation,,,,,
TraesCS1D01G451300.1,TraesCS1B01G480600.3,-0.6128,eQTL based regulation,,,,,
TraesCS1D01G451800.1,TraesCS1B01G480600.3,-0.6014,eQTL based regulation,,,,,
TraesCS1D01G452400.1,TraesCS1B01G480600.3,-0.6389,eQTL based regulation,,,,,
TraesCS1D01G452900.1,TraesCS1B01G480600.3,-0.6078,eQTL based regulation,,,,,
TraesCS1D01G454400.2,TraesCS1B01G480600.3,-0.6291,eQTL based regulation,,,,,
TraesCS1D01G440200.1,TraesCS1B01G480700.1,-0.6184,eQTL based regulation,,,,,
TraesCS1D01G445500.1,TraesCS1B01G480700.1,-0.6147,eQTL based regulation,,,,,
TraesCS1D01G452900.1,TraesCS1B01G480700.1,-0.6113,eQTL based regulation,,,,,
TraesCS1D01G436800.1,TraesCS1B01G480800.1,-0.8391,eQTL based regulation,,,,,
TraesCS1B01G480800.1,TraesCS1D01G436800.1,-0.8391,eQTL based regulation,,,,,
TraesCS1D01G436900.1,TraesCS1B01G480800.1,-0.7393,eQTL based regulation,,,,,
TraesCS1D01G437000.1,TraesCS1B01G480800.1,-0.6344,eQTL based regulation,,,,,
TraesCS1D01G437200.1,TraesCS1B01G480800.1,-0.7961,eQTL based regulation,,,,,
TraesCS1D01G437700.1,TraesCS1B01G480800.1,-0.7404,eQTL based regulation,,,,,
TraesCS1D01G438000.3,TraesCS1B01G480800.1,-0.7938,eQTL based regulation,,,,,
TraesCS1D01G439000.1,TraesCS1B01G480800.1,-0.7925,eQTL based regulation,,,,,
TraesCS1D01G439600.1,TraesCS1B01G480800.1,-0.7443,eQTL based regulation,,,,,
TraesCS1D01G440100.2,TraesCS1B01G480800.1,-0.7427,eQTL based regulation,,,,,
TraesCS1D01G440200.1,TraesCS1B01G480800.1,-0.7314,eQTL based regulation,,,,,
TraesCS1D01G440600.2,TraesCS1B01G480800.1,-0.6474,eQTL based regulation,,,,,
TraesCS1D01G441400.1,TraesCS1B01G480800.1,-0.7047,eQTL based regulation,,,,,
TraesCS1D01G441600.1,TraesCS1B01G480800.1,-0.6168,eQTL based regulation,,,,,
TraesCS1D01G441700.1,TraesCS1B01G480800.1,-0.6402,eQTL based regulation,,,,,
TraesCS1D01G442100.1,TraesCS1B01G480800.1,-0.7093,eQTL based regulation,,,,,
TraesCS1D01G442400.1,TraesCS1B01G480800.1,-0.7961,eQTL based regulation,,,,,
TraesCS1D01G442900.1,TraesCS1B01G480800.1,-0.7027,eQTL based regulation,,,,,
TraesCS1D01G443100.1,TraesCS1B01G480800.1,-0.7173,eQTL based regulation,,,,,
TraesCS1D01G444100.1,TraesCS1B01G480800.1,-0.6304,eQTL based regulation,,,,,
TraesCS1D01G444900.2,TraesCS1B01G480800.1,-0.761,eQTL based regulation,,,,,
TraesCS1D01G445200.1,TraesCS1B01G480800.1,-0.7772,eQTL based regulation,,,,,
TraesCS1D01G445300.1,TraesCS1B01G480800.1,-0.7038,eQTL based regulation,,,,,
TraesCS1D01G445500.1,TraesCS1B01G480800.1,-0.6883,eQTL based regulation,,,,,
TraesCS1D01G445700.1,TraesCS1B01G480800.1,-0.8121,eQTL based regulation,,,,,
TraesCS1D01G445800.2,TraesCS1B01G480800.1,-0.7491,eQTL based regulation,,,,,
TraesCS1D01G446300.1,TraesCS1B01G480800.1,-0.6599,eQTL based regulation,,,,,
TraesCS1D01G446400.1,TraesCS1B01G480800.1,-0.7947,eQTL based regulation,,,,,
TraesCS1D01G446500.2,TraesCS1B01G480800.1,-0.6794,eQTL based regulation,,,,,
TraesCS1D01G446600.1,TraesCS1B01G480800.1,-0.7049,eQTL based regulation,,,,,
TraesCS1D01G446900.1,TraesCS1B01G480800.1,-0.7651,eQTL based regulation,,,,,
TraesCS1D01G447000.1,TraesCS1B01G480800.1,-0.6905,eQTL based regulation,,,,,
TraesCS1B01G480800.1,TraesCS1D01G447000.1,-0.6905,eQTL based regulation,,,,,
TraesCS1D01G447200.1,TraesCS1B01G480800.1,-0.7137,eQTL based regulation,,,,,
TraesCS1B01G480800.1,TraesCS1D01G447200.1,-0.7137,eQTL based regulation,,,,,
TraesCS1D01G448300.1,TraesCS1B01G480800.1,-0.7807,eQTL based regulation,,,,,
TraesCS1B01G480800.1,TraesCS1D01G448300.1,-0.7807,eQTL based regulation,,,,,
TraesCS1D01G448600.1,TraesCS1B01G480800.1,-0.7063,eQTL based regulation,,,,,
TraesCS1B01G480800.1,TraesCS1D01G448600.1,-0.7063,eQTL based regulation,,,,,
TraesCS1D01G448700.1,TraesCS1B01G480800.1,-0.7748,eQTL based regulation,,,,,
TraesCS1D01G448800.1,TraesCS1B01G480800.1,-0.6594,eQTL based regulation,,,,,
TraesCS1D01G449200.1,TraesCS1B01G480800.1,-0.6469,eQTL based regulation,,,,,
TraesCS1D01G449200.3,TraesCS1B01G480800.1,-0.772,eQTL based regulation,,,,,
TraesCS1B01G480800.1,TraesCS1D01G449200.3,-0.772,eQTL based regulation,,,,,
TraesCS1D01G449600.1,TraesCS1B01G480800.1,-0.6307,eQTL based regulation,,,,,
TraesCS1D01G449900.1,TraesCS1B01G480800.1,-0.748,eQTL based regulation,,,,,
TraesCS1D01G449900.2,TraesCS1B01G480800.1,-0.7409,eQTL based regulation,,,,,
TraesCS1D01G450200.1,TraesCS1B01G480800.1,-0.7891,eQTL based regulation,,,,,
TraesCS1D01G450300.1,TraesCS1B01G480800.1,-0.7859,eQTL based regulation,,,,,
TraesCS1D01G450400.1,TraesCS1B01G480800.1,-0.7832,eQTL based regulation,,,,,
TraesCS1D01G450600.1,TraesCS1B01G480800.1,-0.7147,eQTL based regulation,,,,,
TraesCS1D01G450900.1,TraesCS1B01G480800.1,-0.7804,eQTL based regulation,,,,,
TraesCS1D01G450900.2,TraesCS1B01G480800.1,-0.6918,eQTL based regulation,,,,,
TraesCS1D01G451100.1,TraesCS1B01G480800.1,-0.7776,eQTL based regulation,,,,,
TraesCS1D01G451200.1,TraesCS1B01G480800.1,-0.7423,eQTL based regulation,,,,,
TraesCS1D01G451300.1,TraesCS1B01G480800.1,-0.737,eQTL based regulation,,,,,
TraesCS1D01G451700.1,TraesCS1B01G480800.1,-0.791,eQTL based regulation,,,,,
TraesCS1D01G451800.1,TraesCS1B01G480800.1,-0.6875,eQTL based regulation,,,,,
TraesCS1D01G451900.1,TraesCS1B01G480800.1,-0.6713,eQTL based regulation,,,,,
TraesCS1D01G452200.2,TraesCS1B01G480800.1,-0.7212,eQTL based regulation,,,,,
TraesCS1B01G480800.1,TraesCS1D01G452200.2,-0.7212,eQTL based regulation,,,,,
TraesCS1D01G452300.1,TraesCS1B01G480800.1,-0.6873,eQTL based regulation,,,,,
TraesCS1D01G452400.1,TraesCS1B01G480800.1,-0.7141,eQTL based regulation,,,,,
TraesCS1D01G452900.1,TraesCS1B01G480800.1,-0.7422,eQTL based regulation,,,,,
TraesCS1B01G480800.1,TraesCS1D01G452900.1,-0.7422,eQTL based regulation,,,,,
TraesCS1D01G453100.1,TraesCS1B01G480800.1,-0.7698,eQTL based regulation,,,,,
TraesCS1D01G453700.1,TraesCS1B01G480800.1,-0.6839,eQTL based regulation,,,,,
TraesCS1D01G454400.2,TraesCS1B01G480800.1,-0.8142,eQTL based regulation,,,,,
TraesCS1D01G454600.1,TraesCS1B01G480800.1,-0.7721,eQTL based regulation,,,,,
TraesCS1D01G454700.2,TraesCS1B01G480800.1,-0.6884,eQTL based regulation,,,,,
TraesCS1D01G451700.1,TraesCS1B01G481100.2,-0.6033,eQTL based regulation,,,,,
TraesCS1D01G438000.3,TraesCS1B01G481600.1,-0.6212,eQTL based regulation,,,,,
TraesCS1D01G448700.1,TraesCS1B01G481600.1,-0.6074,eQTL based regulation,,,,,
TraesCS1D01G448800.1,TraesCS1B01G481600.1,-0.6097,eQTL based regulation,,,,,
TraesCS1D01G450200.1,TraesCS1B01G481600.1,-0.6099,eQTL based regulation,,,,,
TraesCS1D01G099200.1,TraesCS7A01G384300.1,-0.6453,eQTL based regulation,,,,,
TraesCS1D01G114400.1,TraesCS7A01G384300.1,0.7506,eQTL based regulation,,,,,
TraesCS1D01G118400.1,TraesCS7A01G384300.1,0.7429,eQTL based regulation,,,,,
TraesCS1D01G126100.1,TraesCS7A01G384300.1,0.7554,eQTL based regulation,,,,,
TraesCS4A01G050600.1,TraesCS1D01G132400.1,1,eQTL based regulation,,,,,
TraesCS5B01G098300.1,TraesCS1D01G150300.1,0.6893,eQTL based regulation,,,,,
TraesCS5B01G106500.1,TraesCS1D01G150300.1,-0.7024,eQTL based regulation,,,,,
TraesCS5B01G111600.3,TraesCS1D01G150300.1,-0.716,eQTL based regulation,,,,,
TraesCS5B01G122900.2,TraesCS1D01G150300.1,-0.64,eQTL based regulation,,,,,
TraesCS5B01G128800.1,TraesCS1D01G150300.1,0.7836,eQTL based regulation,,,,,
TraesCS5B01G128900.1,TraesCS1D01G150300.1,-0.7427,eQTL based regulation,,,,,
TraesCS5B01G129700.2,TraesCS1D01G150300.1,-0.7716,eQTL based regulation,,,,,
TraesCS5B01G131400.2,TraesCS1D01G150300.1,-0.7547,eQTL based regulation,,,,,
TraesCS2B01G599900.3,TraesCS1D01G203800.1,0.7077,eQTL based regulation,,,,,
TraesCS7A01G155000.1,TraesCS1D01G230300.1,0.6074,eQTL based regulation,,,,,
TraesCS1D01G452900.1,TraesCS5A01G056900.1,0.6231,eQTL based regulation,,,,,
TraesCS2D01G004500.1,TraesCS2A01G004900.1,0.6601,eQTL based regulation,,,,,
TraesCS2B01G003800.1,TraesCS2A01G013700.1,0.9312,eQTL based regulation,,,,,
TraesCS2A01G029900.1,TraesCS2D01G027300.1,-0.6076,eQTL based regulation,,,,,
TraesCS2A01G030100.1,TraesCS2D01G027300.1,-0.6259,eQTL based regulation,,,,,
TraesCS2A01G032800.1,TraesCS2D01G027300.1,0.6003,eQTL based regulation,,,,,
TraesCS2A01G033300.2,TraesCS2D01G027300.1,-0.6132,eQTL based regulation,,,,,
TraesCS2A01G033500.1,TraesCS2D01G027300.1,-0.6843,eQTL based regulation,,,,,
TraesCS2A01G033500.1,TraesCS2D01G036800.1,-0.6447,eQTL based regulation,,,,,
TraesCS2A01G034800.1,TraesCS2D01G036800.1,-0.6273,eQTL based regulation,,,,,
TraesCS2A01G035000.1,TraesCS2D01G036800.1,-0.6073,eQTL based regulation,,,,,
TraesCS2A01G035100.1,TraesCS2D01G036800.1,-0.629,eQTL based regulation,,,,,
TraesCS2A01G036500.1,TraesCS2D01G036800.1,-0.6016,eQTL based regulation,,,,,
TraesCS2A01G037200.1,TraesCS2D01G036800.1,-0.6289,eQTL based regulation,,,,,
TraesCS2A01G039700.2,TraesCS2D01G027300.1,-0.6227,eQTL based regulation,,,,,
TraesCS2A01G039700.2,TraesCS2D01G036800.1,-0.631,eQTL based regulation,,,,,
TraesCS2A01G042000.1,TraesCS2D01G036800.1,-0.6034,eQTL based regulation,,,,,
TraesCS2A01G042100.1,TraesCS2D01G036800.1,-0.6191,eQTL based regulation,,,,,
TraesCS2A01G042400.1,TraesCS2D01G036800.1,-0.6311,eQTL based regulation,,,,,
TraesCS2A01G046200.1,TraesCS2D01G036800.1,-0.6089,eQTL based regulation,,,,,
TraesCS2B01G084000.1,TraesCS2A01G070400.2,-0.8026,eQTL based regulation,,,,,
TraesCS2A01G070400.2,TraesCS2B01G084000.1,-0.8026,eQTL based regulation,,,,,
TraesCS2B01G084000.1,TraesCS2A01G070500.1,-0.7524,eQTL based regulation,,,,,
TraesCS2A01G070500.1,TraesCS2B01G084000.1,-0.7524,eQTL based regulation,,,,,
TraesCS2B01G133200.1,TraesCS2A01G114300.1,-0.6775,eQTL based regulation,,,,,
TraesCS2B01G133300.3,TraesCS2A01G114300.1,-0.8248,eQTL based regulation,,,,,
TraesCS2B01G133400.1,TraesCS2A01G114300.1,-0.8234,eQTL based regulation,,,,,
TraesCS2B01G133500.1,TraesCS2A01G114300.1,-0.7723,eQTL based regulation,,,,,
TraesCS2B01G134700.1,TraesCS2A01G114300.1,0.7274,eQTL based regulation,,,,,
TraesCS3A01G045500.2,TraesCS2A01G118800.1,0.7774,eQTL based regulation,,,,,
TraesCS4A01G264200.2,TraesCS2A01G118800.1,0.6306,eQTL based regulation,,,,,
TraesCS2B01G155200.1,TraesCS2A01G133800.1,-0.6246,eQTL based regulation,,,,,
TraesCS2B01G155300.1,TraesCS2A01G133800.1,-0.645,eQTL based regulation,,,,,
TraesCS2B01G156000.1,TraesCS2A01G133800.1,-0.6487,eQTL based regulation,,,,,
TraesCS2A01G136200.1,TraesCS2D01G138900.1,0.7376,eQTL based regulation,,,,,
TraesCS2A01G136500.1,TraesCS2D01G138900.1,-0.7202,eQTL based regulation,,,,,
TraesCS2B01G163800.1,TraesCS2A01G139800.1,-0.652,eQTL based regulation,,,,,
TraesCS2A01G223000.1,TraesCS2D01G254400.1,0.6238,eQTL based regulation,,,,,
TraesCS2A01G223000.4,TraesCS2D01G254400.1,-0.6384,eQTL based regulation,,,,,
TraesCS2A01G229200.1,TraesCS2D01G254400.1,-0.6322,eQTL based regulation,,,,,
TraesCS2A01G231000.1,TraesCS2D01G254400.1,0.6041,eQTL based regulation,,,,,
TraesCS2A01G235500.1,TraesCS2D01G242500.1,0.6132,eQTL based regulation,,,,,
TraesCS2A01G235500.1,TraesCS2D01G254400.1,0.6291,eQTL based regulation,,,,,
TraesCS2A01G236900.1,TraesCS2D01G242500.1,0.6026,eQTL based regulation,,,,,
TraesCS2A01G237500.1,TraesCS2D01G242500.1,-0.6097,eQTL based regulation,,,,,
TraesCS2A01G239300.1,TraesCS2D01G242500.1,-0.6511,eQTL based regulation,,,,,
TraesCS2A01G239300.1,TraesCS2D01G254400.1,-0.613,eQTL based regulation,,,,,
TraesCS2A01G240200.1,TraesCS2D01G254400.1,0.6105,eQTL based regulation,,,,,
TraesCS2A01G244100.1,TraesCS2D01G242500.1,-0.6064,eQTL based regulation,,,,,
TraesCS2A01G244100.1,TraesCS2D01G254400.1,-0.6178,eQTL based regulation,,,,,
TraesCS2A01G252800.1,TraesCS2D01G242500.1,-0.6086,eQTL based regulation,,,,,
TraesCS2A01G252800.1,TraesCS2D01G254400.1,-0.6176,eQTL based regulation,,,,,
TraesCS2A01G253700.1,TraesCS2D01G254400.1,-0.6157,eQTL based regulation,,,,,
TraesCS2A01G253900.4,TraesCS2D01G254400.1,0.6769,eQTL based regulation,,,,,
TraesCS2A01G258200.1,TraesCS2D01G254400.1,-0.616,eQTL based regulation,,,,,
TraesCS2A01G258200.1,TraesCS3A01G156600.1,0.6551,eQTL based regulation,,,,,
TraesCS4A01G373100.1,TraesCS2A01G266600.1,0.6081,eQTL based regulation,,,,,
TraesCS2A01G272100.1,TraesCS2B01G297000.1,-0.6094,eQTL based regulation,,,,,
TraesCS2A01G274800.1,TraesCS2B01G297000.1,0.6926,eQTL based regulation,,,,,
TraesCS2A01G274800.1,TraesCS2D01G254400.1,0.6604,eQTL based regulation,,,,,
TraesCS2A01G274800.1,TraesCS3A01G156600.1,-0.6698,eQTL based regulation,,,,,
TraesCS2A01G274800.3,TraesCS2B01G297000.1,-0.7017,eQTL based regulation,,,,,
TraesCS2A01G274800.3,TraesCS2D01G254400.1,-0.6179,eQTL based regulation,,,,,
TraesCS2A01G274800.3,TraesCS3A01G156600.1,0.671,eQTL based regulation,,,,,
TraesCS2A01G274800.3,TraesCS7A01G139300.1,0.6073,eQTL based regulation,,,,,
TraesCS2A01G278500.1,TraesCS2D01G254400.1,0.6281,eQTL based regulation,,,,,
TraesCS2A01G279800.1,TraesCS2B01G297000.1,-0.6088,eQTL based regulation,,,,,
TraesCS2A01G279800.1,TraesCS2D01G254400.1,-0.6018,eQTL based regulation,,,,,
TraesCS2A01G279800.1,TraesCS3A01G156600.1,0.6377,eQTL based regulation,,,,,
TraesCS2A01G282400.1,TraesCS2B01G297000.1,-0.6144,eQTL based regulation,,,,,
TraesCS2A01G287400.1,TraesCS4A01G033300.1,0.7184,eQTL based regulation,,,,,
TraesCS3A01G045500.2,TraesCS2A01G287900.10,0.625,eQTL based regulation,,,,,
TraesCS2A01G287900.10,TraesCS3A01G045500.2,0.625,eQTL based regulation,,,,,
TraesCS2A01G287900.10,TraesCS3A01G517000.1,0.6023,eQTL based regulation,,,,,
TraesCS2A01G287900.10,TraesCS3B01G561500.1,0.6589,eQTL based regulation,,,,,
TraesCS2A01G339800.1,TraesCS7B01G490600.2,0.6106,eQTL based regulation,,,,,
TraesCS2B01G486000.3,TraesCS2A01G464300.2,0.6332,eQTL based regulation,,,,,
TraesCS2B01G486100.1,TraesCS2A01G464300.3,0.6438,eQTL based regulation,,,,,
TraesCS2B01G490500.1,TraesCS2A01G467800.1,-0.628,eQTL based regulation,,,,,
TraesCS2D01G478500.2,TraesCS2A01G482900.1,-0.6519,eQTL based regulation,,,,,
TraesCS2D01G480700.1,TraesCS2A01G482900.1,-0.6505,eQTL based regulation,,,,,
TraesCS2D01G482800.1,TraesCS2A01G482900.1,-0.6186,eQTL based regulation,,,,,
TraesCS2D01G489900.1,TraesCS2A01G482900.1,-0.6191,eQTL based regulation,,,,,
TraesCS2D01G490000.1,TraesCS2A01G482900.1,-0.6705,eQTL based regulation,,,,,
TraesCS2D01G495800.1,TraesCS2A01G482900.1,-0.6783,eQTL based regulation,,,,,
TraesCS2D01G496000.1,TraesCS2A01G482900.1,-0.6357,eQTL based regulation,,,,,
TraesCS2D01G496100.2,TraesCS2A01G482900.1,-0.7008,eQTL based regulation,,,,,
TraesCS2D01G496200.1,TraesCS2A01G482900.1,-0.6597,eQTL based regulation,,,,,
TraesCS2D01G498200.1,TraesCS2A01G482900.1,-0.6991,eQTL based regulation,,,,,
TraesCS2D01G498900.1,TraesCS2A01G482900.1,-0.6942,eQTL based regulation,,,,,
TraesCS2D01G499600.1,TraesCS2A01G482900.1,-0.6435,eQTL based regulation,,,,,
TraesCS2D01G527800.1,TraesCS2A01G524900.1,0.8741,eQTL based regulation,,,,,
TraesCS2B01G549400.1,TraesCS2A01G527400.1,-0.6207,eQTL based regulation,,,,,
TraesCS2B01G549600.1,TraesCS2A01G527400.1,-0.6642,eQTL based regulation,,,,,
TraesCS2B01G550000.1,TraesCS2A01G527400.1,-0.6999,eQTL based regulation,,,,,
TraesCS2B01G554900.1,TraesCS2A01G527400.1,-0.7114,eQTL based regulation,,,,,
TraesCS2B01G557000.2,TraesCS2A01G527400.1,-0.7433,eQTL based regulation,,,,,
TraesCS2B01G558000.1,TraesCS2A01G527400.1,0.7333,eQTL based regulation,,,,,
TraesCS2B01G558100.1,TraesCS2A01G527400.1,0.7845,eQTL based regulation,,,,,
TraesCS2B01G559200.1,TraesCS2A01G527400.1,-0.64,eQTL based regulation,,,,,
TraesCS2B01G559300.1,TraesCS2A01G527400.1,-0.6395,eQTL based regulation,,,,,
TraesCS2B01G560200.1,TraesCS2A01G527400.1,-0.6899,eQTL based regulation,,,,,
TraesCS2B01G562300.1,TraesCS2A01G527400.1,-0.6446,eQTL based regulation,,,,,
TraesCS2D01G530200.1,TraesCS2A01G527400.1,0.8887,eQTL based regulation,,,,,
TraesCS2B01G569500.1,TraesCS2A01G540100.1,-0.6021,eQTL based regulation,,,,,
TraesCS2B01G569800.1,TraesCS2A01G540100.1,-0.6313,eQTL based regulation,,,,,
TraesCS2B01G570100.1,TraesCS2A01G540100.1,-0.6321,eQTL based regulation,,,,,
TraesCS2B01G570400.2,TraesCS2A01G540100.1,-0.6009,eQTL based regulation,,,,,
TraesCS2B01G570700.1,TraesCS2A01G540100.1,-0.6202,eQTL based regulation,,,,,
TraesCS2B01G575000.1,TraesCS2A01G544700.1,0.676,eQTL based regulation,,,,,
TraesCS2A01G554200.1,TraesCS2D01G564000.1,-0.6089,eQTL based regulation,,,,,
TraesCS2A01G555100.1,TraesCS2D01G564000.1,-0.6062,eQTL based regulation,,,,,
TraesCS2D01G577000.1,TraesCS2A01G566600.1,-0.6003,eQTL based regulation,,,,,
TraesCS2D01G578600.1,TraesCS2A01G567900.1,-0.6024,eQTL based regulation,,,,,
TraesCS2D01G585100.1,TraesCS2A01G567900.1,-0.6108,eQTL based regulation,,,,,
TraesCS2D01G586200.1,TraesCS2A01G567900.1,-0.6154,eQTL based regulation,,,,,
TraesCS2A01G568400.1,TraesCS2B01G628400.1,0.7844,eQTL based regulation,,,,,
TraesCS2A01G568400.1,TraesCS2D01G579300.1,0.9236,eQTL based regulation,,,,,
TraesCS2A01G568400.1,TraesCS2D01G579300.2,0.9323,eQTL based regulation,,,,,
TraesCS2A01G590300.1,TraesCS2D01G564000.1,-0.6656,eQTL based regulation,,,,,
TraesCS2A01G593700.1,TraesCS2D01G564000.1,-0.6065,eQTL based regulation,,,,,
TraesCS2B01G053500.1,TraesCS2D01G039900.1,-0.6894,eQTL based regulation,,,,,
TraesCS2B01G053600.1,TraesCS2D01G039900.1,-0.6694,eQTL based regulation,,,,,
TraesCS2B01G053700.1,TraesCS2D01G039900.1,-0.6109,eQTL based regulation,,,,,
TraesCS4A01G131600.1,TraesCS2B01G070800.1,-0.6287,eQTL based regulation,,,,,
TraesCS4A01G142000.1,TraesCS2B01G070800.1,-0.613,eQTL based regulation,,,,,
TraesCS4A01G147700.1,TraesCS2B01G070800.1,-0.6116,eQTL based regulation,,,,,
TraesCS4A01G163800.1,TraesCS2B01G070800.1,-0.6126,eQTL based regulation,,,,,
TraesCS4A01G179100.1,TraesCS2B01G070800.1,-0.6038,eQTL based regulation,,,,,
TraesCS2B01G155200.1,TraesCS3A01G463300.1,0.762,eQTL based regulation,,,,,
TraesCS2B01G155300.1,TraesCS3A01G463300.1,0.7681,eQTL based regulation,,,,,
TraesCS2B01G156000.1,TraesCS3A01G463300.1,0.7784,eQTL based regulation,,,,,
TraesCS2B01G219500.1,TraesCS5A01G052800.1,0.7519,eQTL based regulation,,,,,
TraesCS2B01G292000.1,TraesCS2D01G291100.2,0.614,eQTL based regulation,,,,,
TraesCS2B01G305800.7,TraesCS2D01G287200.3,0.6775,eQTL based regulation,,,,,
TraesCS2B01G421600.1,TraesCS6D01G324700.1,-0.62,eQTL based regulation,,,,,
TraesCS2B01G450700.1,TraesCS2D01G427700.3,-0.6921,eQTL based regulation,,,,,
TraesCS2B01G450700.1,TraesCS2D01G427700.4,-0.7009,eQTL based regulation,,,,,
TraesCS2B01G450800.1,TraesCS2D01G427700.3,-0.6467,eQTL based regulation,,,,,
TraesCS2B01G450800.1,TraesCS2D01G427700.4,-0.6149,eQTL based regulation,,,,,
TraesCS2B01G450800.2,TraesCS2D01G427700.3,-0.708,eQTL based regulation,,,,,
TraesCS2B01G450800.2,TraesCS2D01G427700.4,-0.6606,eQTL based regulation,,,,,
TraesCS2B01G450800.3,TraesCS2D01G427700.3,-0.7437,eQTL based regulation,,,,,
TraesCS2B01G450800.3,TraesCS2D01G427700.4,-0.6015,eQTL based regulation,,,,,
TraesCS2D01G464800.1,TraesCS2B01G488700.1,-0.7578,eQTL based regulation,,,,,
TraesCS2D01G465000.2,TraesCS2B01G488700.1,-0.7478,eQTL based regulation,,,,,
TraesCS2D01G465200.1,TraesCS2B01G488700.1,-0.7613,eQTL based regulation,,,,,
TraesCS2D01G465300.1,TraesCS2B01G488700.1,-0.694,eQTL based regulation,,,,,
TraesCS2D01G466700.2,TraesCS2B01G488700.1,-0.7446,eQTL based regulation,,,,,
TraesCS2D01G467100.1,TraesCS2B01G488700.1,0.6418,eQTL based regulation,,,,,
TraesCS2D01G467900.1,TraesCS2B01G488700.1,-0.7345,eQTL based regulation,,,,,
TraesCS2D01G468800.1,TraesCS2B01G488700.1,-0.6054,eQTL based regulation,,,,,
TraesCS2D01G468900.1,TraesCS2B01G488700.1,-0.6496,eQTL based regulation,,,,,
TraesCS2D01G471900.1,TraesCS2B01G488700.1,-0.8185,eQTL based regulation,,,,,
TraesCS2D01G472700.1,TraesCS2B01G488700.1,-0.8395,eQTL based regulation,,,,,
TraesCS2D01G472700.2,TraesCS2B01G488700.1,0.6182,eQTL based regulation,,,,,
TraesCS2D01G473700.1,TraesCS2B01G488700.1,-0.744,eQTL based regulation,,,,,
TraesCS2D01G474000.1,TraesCS2B01G488700.1,-0.6174,eQTL based regulation,,,,,
TraesCS2D01G474300.1,TraesCS2B01G488700.1,-0.6279,eQTL based regulation,,,,,
TraesCS2D01G475000.1,TraesCS2B01G488700.1,-0.7368,eQTL based regulation,,,,,
TraesCS2D01G475300.1,TraesCS2B01G488700.1,-0.6185,eQTL based regulation,,,,,
TraesCS2D01G476000.1,TraesCS2B01G488700.1,-0.7682,eQTL based regulation,,,,,
TraesCS2D01G476500.1,TraesCS2B01G488700.1,-0.7277,eQTL based regulation,,,,,
TraesCS2D01G477100.2,TraesCS2B01G488700.1,-0.6175,eQTL based regulation,,,,,
TraesCS2D01G477200.1,TraesCS2B01G488700.1,-0.6933,eQTL based regulation,,,,,
TraesCS2B01G497400.1,TraesCS2D01G473600.2,-0.8126,eQTL based regulation,,,,,
TraesCS2B01G497500.1,TraesCS2D01G473600.2,-0.7502,eQTL based regulation,,,,,
TraesCS2B01G499600.1,TraesCS2D01G473600.2,-0.7469,eQTL based regulation,,,,,
TraesCS2D01G493400.1,TraesCS2B01G521500.1,0.8589,eQTL based regulation,,,,,
TraesCS2D01G530200.1,TraesCS2B01G550000.1,-0.6628,eQTL based regulation,,,,,
TraesCS2B01G550000.1,TraesCS2D01G530200.1,-0.6628,eQTL based regulation,,,,,
TraesCS2D01G530200.1,TraesCS2B01G554900.1,-0.6626,eQTL based regulation,,,,,
TraesCS2B01G554900.1,TraesCS2D01G530200.1,-0.6626,eQTL based regulation,,,,,
TraesCS2D01G530200.1,TraesCS2B01G557000.2,-0.6787,eQTL based regulation,,,,,
TraesCS2B01G557000.2,TraesCS2D01G530200.1,-0.6787,eQTL based regulation,,,,,
TraesCS2D01G530200.1,TraesCS2B01G558000.1,0.7148,eQTL based regulation,,,,,
TraesCS2B01G558000.1,TraesCS2D01G530200.1,0.7148,eQTL based regulation,,,,,
TraesCS2D01G530200.1,TraesCS2B01G558100.1,0.7662,eQTL based regulation,,,,,
TraesCS2B01G558100.1,TraesCS2D01G530200.1,0.7662,eQTL based regulation,,,,,
TraesCS2D01G530200.1,TraesCS2B01G560200.1,-0.6558,eQTL based regulation,,,,,
TraesCS2B01G560200.1,TraesCS2D01G530200.1,-0.6558,eQTL based regulation,,,,,
TraesCS2B01G572900.1,TraesCS7A01G374400.1,0.698,eQTL based regulation,,,,,
TraesCS2B01G573100.1,TraesCS7A01G374400.1,0.6114,eQTL based regulation,,,,,
TraesCS2B01G574200.2,TraesCS7A01G374400.1,0.679,eQTL based regulation,,,,,
TraesCS2B01G600100.1,TraesCS2D01G594400.1,0.8596,eQTL based regulation,,,,,
TraesCS2B01G625200.1,TraesCS2D01G573700.1,0.6708,eQTL based regulation,,,,,
TraesCS2B01G625200.1,TraesCS2D01G574100.1,0.8709,eQTL based regulation,,,,,
TraesCS2D01G016500.1,TraesCS3B01G423000.1,0.8802,eQTL based regulation,,,,,
TraesCS2D01G016500.1,TraesCS5D01G172300.1,0.9139,eQTL based regulation,,,,,
TraesCS3B01G193500.1,TraesCS2D01G160800.1,0.6208,eQTL based regulation,,,,,
TraesCS7B01G490600.2,TraesCS2D01G160800.1,0.7593,eQTL based regulation,,,,,
TraesCS7B01G490600.2,TraesCS2D01G245700.1,0.6603,eQTL based regulation,,,,,
TraesCS7B01G352200.1,TraesCS2D01G474700.1,-0.6503,eQTL based regulation,,,,,
TraesCS7B01G353900.1,TraesCS2D01G474700.1,-0.6209,eQTL based regulation,,,,,
TraesCS7B01G353900.3,TraesCS2D01G474700.1,-0.6843,eQTL based regulation,,,,,
TraesCS7B01G354000.1,TraesCS2D01G474700.1,-0.8198,eQTL based regulation,,,,,
TraesCS3A01G045500.2,TraesCS2D01G529900.1,0.6094,eQTL based regulation,,,,,
TraesCS2D01G598000.1,TraesCS4B01G148400.1,0.7172,eQTL based regulation,,,,,
TraesCS3D01G007100.1,TraesCS3A01G002700.1,0.8873,eQTL based regulation,,,,,
TraesCS3D01G008500.2,TraesCS3A01G002700.1,0.6364,eQTL based regulation,,,,,
TraesCS3D01G008600.1,TraesCS3A01G002700.1,-0.6388,eQTL based regulation,,,,,
TraesCS3D01G015700.1,TraesCS3A01G002700.1,-0.6364,eQTL based regulation,,,,,
TraesCS3D01G001500.1,TraesCS3A01G011800.1,0.6472,eQTL based regulation,,,,,
TraesCS3D01G001900.1,TraesCS3A01G011800.1,0.6663,eQTL based regulation,,,,,
TraesCS3D01G002200.1,TraesCS3A01G011800.1,0.6406,eQTL based regulation,,,,,
TraesCS3D01G003100.1,TraesCS3A01G011800.1,0.6332,eQTL based regulation,,,,,
TraesCS3D01G004200.1,TraesCS3A01G011800.1,0.6382,eQTL based regulation,,,,,
TraesCS3D01G004600.1,TraesCS3A01G011800.1,0.6092,eQTL based regulation,,,,,
TraesCS3D01G005400.1,TraesCS3A01G011800.1,0.6344,eQTL based regulation,,,,,
TraesCS3D01G008500.1,TraesCS3A01G011800.1,0.6156,eQTL based regulation,,,,,
TraesCS3D01G009600.2,TraesCS3A01G011800.1,0.6281,eQTL based regulation,,,,,
TraesCS3D01G009600.3,TraesCS3A01G011800.1,0.6288,eQTL based regulation,,,,,
TraesCS3D01G009800.1,TraesCS3A01G011800.1,0.6429,eQTL based regulation,,,,,
TraesCS3D01G012000.3,TraesCS3A01G011800.1,0.636,eQTL based regulation,,,,,
TraesCS3D01G013700.1,TraesCS3A01G011800.1,0.6662,eQTL based regulation,,,,,
TraesCS3D01G013800.1,TraesCS3A01G011800.1,0.6574,eQTL based regulation,,,,,
TraesCS3D01G014500.1,TraesCS3A01G011800.1,0.6016,eQTL based regulation,,,,,
TraesCS3A01G015200.1,TraesCS5B01G173900.1,1,eQTL based regulation,,,,,
TraesCS3A01G015200.1,TraesCS7B01G236900.1,1,eQTL based regulation,,,,,
TraesCS3D01G012000.3,TraesCS3A01G018300.1,-0.6014,eQTL based regulation,,,,,
TraesCS3D01G015700.1,TraesCS3A01G018300.1,-0.6491,eQTL based regulation,,,,,
TraesCS3A01G022600.1,TraesCS3D01G022800.1,0.7222,eQTL based regulation,,,,,
TraesCS3A01G045500.2,TraesCS3B01G561500.1,0.7596,eQTL based regulation,,,,,
TraesCS4A01G264200.2,TraesCS3A01G045500.2,0.6019,eQTL based regulation,,,,,
TraesCS3A01G045500.2,TraesCS4A01G264200.2,0.6019,eQTL based regulation,,,,,
TraesCS3A01G045500.2,TraesCS5B01G512800.2,-0.6057,eQTL based regulation,,,,,
TraesCS3A01G045500.2,TraesCS6B01G409500.1,0.6342,eQTL based regulation,,,,,
TraesCS3A01G069200.1,TraesCS3D01G068200.1,0.7061,eQTL based regulation,,,,,
TraesCS3A01G069300.1,TraesCS3D01G068200.1,0.8365,eQTL based regulation,,,,,
TraesCS3B01G144600.1,TraesCS3A01G125700.1,0.7305,eQTL based regulation,,,,,
TraesCS4A01G131600.1,TraesCS3A01G185200.1,-0.75,eQTL based regulation,,,,,
TraesCS4A01G134000.1,TraesCS3A01G185200.1,-0.6498,eQTL based regulation,,,,,
TraesCS4A01G135700.2,TraesCS3A01G185200.1,0.7231,eQTL based regulation,,,,,
TraesCS4A01G136400.1,TraesCS3A01G185200.1,-0.6551,eQTL based regulation,,,,,
TraesCS4A01G136900.1,TraesCS3A01G185200.1,-0.6837,eQTL based regulation,,,,,
TraesCS4A01G139400.1,TraesCS3A01G185200.1,-0.755,eQTL based regulation,,,,,
TraesCS4A01G139600.1,TraesCS3A01G185200.1,-0.7118,eQTL based regulation,,,,,
TraesCS4A01G140700.1,TraesCS3A01G185200.1,-0.757,eQTL based regulation,,,,,
TraesCS4A01G141500.1,TraesCS3A01G185200.1,0.7277,eQTL based regulation,,,,,
TraesCS4A01G142000.1,TraesCS3A01G185200.1,-0.7904,eQTL based regulation,,,,,
TraesCS4A01G147700.1,TraesCS3A01G185200.1,-0.8232,eQTL based regulation,,,,,
TraesCS4A01G149300.1,TraesCS3A01G185200.1,0.7629,eQTL based regulation,,,,,
TraesCS4A01G157000.1,TraesCS3A01G185200.1,-0.7095,eQTL based regulation,,,,,
TraesCS4A01G157500.2,TraesCS3A01G185200.1,-0.6742,eQTL based regulation,,,,,
TraesCS4A01G160900.1,TraesCS3A01G185200.1,0.6376,eQTL based regulation,,,,,
TraesCS4A01G162400.1,TraesCS3A01G185200.1,0.6097,eQTL based regulation,,,,,
TraesCS4A01G162800.1,TraesCS3A01G185200.1,-0.6728,eQTL based regulation,,,,,
TraesCS4A01G163600.1,TraesCS3A01G185200.1,0.7702,eQTL based regulation,,,,,
TraesCS4A01G163800.1,TraesCS3A01G185200.1,-0.6946,eQTL based regulation,,,,,
TraesCS4A01G165300.2,TraesCS3A01G185200.1,-0.7073,eQTL based regulation,,,,,
TraesCS4A01G166200.1,TraesCS3A01G185200.1,-0.6616,eQTL based regulation,,,,,
TraesCS4A01G167200.1,TraesCS3A01G185200.1,-0.691,eQTL based regulation,,,,,
TraesCS4A01G167300.1,TraesCS3A01G185200.1,0.7798,eQTL based regulation,,,,,
TraesCS4A01G167800.1,TraesCS3A01G185200.1,0.6839,eQTL based regulation,,,,,
TraesCS4A01G172700.2,TraesCS3A01G185200.1,0.6816,eQTL based regulation,,,,,
TraesCS4A01G177800.3,TraesCS3A01G185200.1,-0.6315,eQTL based regulation,,,,,
TraesCS4A01G178400.1,TraesCS3A01G185200.1,0.7551,eQTL based regulation,,,,,
TraesCS4A01G179100.1,TraesCS3A01G185200.1,-0.7036,eQTL based regulation,,,,,
TraesCS4A01G179200.1,TraesCS3A01G185200.1,-0.6765,eQTL based regulation,,,,,
TraesCS4A01G179600.1,TraesCS3A01G185200.1,-0.7017,eQTL based regulation,,,,,
TraesCS4A01G182200.1,TraesCS3A01G185200.1,0.6684,eQTL based regulation,,,,,
TraesCS4A01G182500.1,TraesCS3A01G185200.1,0.6245,eQTL based regulation,,,,,
TraesCS3A01G227200.1,TraesCS6B01G196400.1,0.6642,eQTL based regulation,,,,,
TraesCS3B01G294200.1,TraesCS3A01G261200.1,-0.6394,eQTL based regulation,,,,,
TraesCS3A01G378400.1,TraesCS4A01G412700.1,0.6085,eQTL based regulation,,,,,
TraesCS3B01G456000.1,TraesCS3A01G420600.2,0.7021,eQTL based regulation,,,,,
TraesCS3A01G420600.2,TraesCS3B01G456000.1,0.7021,eQTL based regulation,,,,,
TraesCS3A01G420600.2,TraesCS3D01G416000.1,0.6848,eQTL based regulation,,,,,
TraesCS4A01G050600.1,TraesCS3A01G420700.1,1,eQTL based regulation,,,,,
TraesCS3A01G512600.1,TraesCS3D01G464600.1,-0.6453,eQTL based regulation,,,,,
TraesCS3A01G512700.2,TraesCS3D01G464600.1,-0.6798,eQTL based regulation,,,,,
TraesCS4A01G264200.2,TraesCS3A01G517000.1,0.6355,eQTL based regulation,,,,,
TraesCS3D01G001900.1,TraesCS3B01G006200.1,-0.6405,eQTL based regulation,,,,,
TraesCS3D01G003100.1,TraesCS3B01G006200.1,-0.6418,eQTL based regulation,,,,,
TraesCS3D01G005400.1,TraesCS3B01G006200.1,-0.6036,eQTL based regulation,,,,,
TraesCS3D01G008300.1,TraesCS3B01G006200.1,-0.6411,eQTL based regulation,,,,,
TraesCS3D01G008500.1,TraesCS3B01G006200.1,-0.6162,eQTL based regulation,,,,,
TraesCS3D01G009800.1,TraesCS3B01G006200.1,-0.6258,eQTL based regulation,,,,,
TraesCS3D01G012000.3,TraesCS3B01G006200.1,-0.6225,eQTL based regulation,,,,,
TraesCS3D01G007100.1,TraesCS3B01G011900.1,0.644,eQTL based regulation,,,,,
TraesCS3D01G015700.1,TraesCS3B01G011900.1,-0.6205,eQTL based regulation,,,,,
TraesCS3B01G014900.2,TraesCS3D01G010600.1,-0.611,eQTL based regulation,,,,,
TraesCS7B01G137500.1,TraesCS3B01G090900.1,0.712,eQTL based regulation,,,,,
TraesCS7B01G137600.1,TraesCS3B01G090900.1,0.6874,eQTL based regulation,,,,,
TraesCS3B01G093300.1,TraesCS3D01G080000.1,-0.6078,eQTL based regulation,,,,,
TraesCS3B01G094400.1,TraesCS3D01G080000.1,0.7975,eQTL based regulation,,,,,
TraesCS3B01G094400.1,TraesCS3D01G080300.1,0.714,eQTL based regulation,,,,,
TraesCS3B01G094400.4,TraesCS3D01G080000.1,-0.8382,eQTL based regulation,,,,,
TraesCS3B01G094400.4,TraesCS3D01G080300.1,-0.6592,eQTL based regulation,,,,,
TraesCS3B01G094500.1,TraesCS3D01G080000.1,-0.82,eQTL based regulation,,,,,
TraesCS3B01G094500.1,TraesCS3D01G080300.1,-0.6112,eQTL based regulation,,,,,
TraesCS3B01G094700.1,TraesCS3D01G080000.1,-0.7968,eQTL based regulation,,,,,
TraesCS3B01G094700.1,TraesCS3D01G080300.1,-0.6873,eQTL based regulation,,,,,
TraesCS3B01G095000.1,TraesCS3D01G080000.1,-0.8373,eQTL based regulation,,,,,
TraesCS3B01G126800.1,TraesCS5D01G335400.1,-0.6182,eQTL based regulation,,,,,
TraesCS3B01G127000.1,TraesCS5D01G335400.1,-0.7246,eQTL based regulation,,,,,
TraesCS3B01G149600.1,TraesCS6A01G165900.3,0.6422,eQTL based regulation,,,,,
TraesCS3B01G163500.1,TraesCS5B01G190900.1,0.6826,eQTL based regulation,,,,,
TraesCS7B01G123100.1,TraesCS3B01G240100.1,-0.6247,eQTL based regulation,,,,,
TraesCS3B01G294200.1,TraesCS6A01G152600.1,-0.6966,eQTL based regulation,,,,,
TraesCS3B01G448300.2,TraesCS3D01G408300.1,0.7161,eQTL based regulation,,,,,
TraesCS3B01G452500.2,TraesCS3D01G416000.1,-0.6627,eQTL based regulation,,,,,
TraesCS3B01G453500.1,TraesCS3D01G416000.1,-0.6094,eQTL based regulation,,,,,
TraesCS3B01G456000.1,TraesCS3D01G416000.1,0.9453,eQTL based regulation,,,,,
TraesCS3B01G456300.1,TraesCS3D01G416000.1,-0.6532,eQTL based regulation,,,,,
TraesCS3B01G457300.1,TraesCS3D01G416000.1,-0.7035,eQTL based regulation,,,,,
TraesCS5A01G391700.1,TraesCS3B01G470000.1,-0.7238,eQTL based regulation,,,,,
TraesCS3B01G556900.1,TraesCS3D01G502200.1,0.684,eQTL based regulation,,,,,
TraesCS5A01G391700.1,TraesCS3D01G428000.1,-0.7827,eQTL based regulation,,,,,
TraesCS7D01G030500.1,TraesCS3D01G491000.1,0.674,eQTL based regulation,,,,,
TraesCS7A01G155000.1,TraesCS3D01G514300.1,0.6537,eQTL based regulation,,,,,
TraesCS3D01G516800.1,TraesCS5A01G302200.1,0.7468,eQTL based regulation,,,,,
TraesCS6B01G207400.1,TraesCS3D01G521400.1,0.6391,eQTL based regulation,,,,,
TraesCS6B01G208400.1,TraesCS3D01G521400.1,0.8162,eQTL based regulation,,,,,
TraesCS6B01G208400.2,TraesCS3D01G521400.1,0.7547,eQTL based regulation,,,,,
TraesCS6B01G208500.2,TraesCS3D01G521400.1,0.6333,eQTL based regulation,,,,,
TraesCS6B01G208600.1,TraesCS3D01G521400.1,0.7009,eQTL based regulation,,,,,
TraesCS6B01G208900.6,TraesCS3D01G521400.1,0.6233,eQTL based regulation,,,,,
TraesCS6B01G209700.1,TraesCS3D01G521400.1,-0.6421,eQTL based regulation,,,,,
TraesCS4A01G050600.1,TraesCS5A01G133300.1,1,eQTL based regulation,,,,,
TraesCS4A01G094500.1,TraesCS6B01G042100.1,0.6236,eQTL based regulation,,,,,
TraesCS4A01G102500.1,TraesCS6B01G042100.1,0.6126,eQTL based regulation,,,,,
TraesCS4A01G131600.1,TraesCS4B01G170900.1,-0.6057,eQTL based regulation,,,,,
TraesCS4A01G131600.1,TraesCS4D01G170100.1,-0.7462,eQTL based regulation,,,,,
TraesCS4A01G131600.1,TraesCS6A01G378400.1,-0.7959,eQTL based regulation,,,,,
TraesCS4A01G131600.1,TraesCS7A01G028700.1,-0.6941,eQTL based regulation,,,,,
TraesCS4B01G091600.1,TraesCS4A01G131700.1,0.6099,eQTL based regulation,,,,,
TraesCS4B01G172900.3,TraesCS4A01G131700.2,0.6988,eQTL based regulation,,,,,
TraesCS4A01G134000.1,TraesCS4D01G170100.1,-0.644,eQTL based regulation,,,,,
TraesCS4A01G134000.1,TraesCS6A01G378400.1,-0.6702,eQTL based regulation,,,,,
TraesCS4A01G135700.2,TraesCS4D01G170100.1,0.7014,eQTL based regulation,,,,,
TraesCS4A01G135700.2,TraesCS6A01G378400.1,0.7026,eQTL based regulation,,,,,
TraesCS4A01G135700.2,TraesCS7A01G028700.1,0.6531,eQTL based regulation,,,,,
TraesCS4A01G136400.1,TraesCS4D01G170100.1,-0.61,eQTL based regulation,,,,,
TraesCS4A01G136400.1,TraesCS6A01G378400.1,-0.6615,eQTL based regulation,,,,,
TraesCS4A01G136900.1,TraesCS4D01G170100.1,-0.6855,eQTL based regulation,,,,,
TraesCS4A01G136900.1,TraesCS6A01G378400.1,-0.7286,eQTL based regulation,,,,,
TraesCS4A01G136900.1,TraesCS7A01G028700.1,-0.6021,eQTL based regulation,,,,,
TraesCS4A01G139400.1,TraesCS4D01G170100.1,-0.7131,eQTL based regulation,,,,,
TraesCS4A01G139400.1,TraesCS6A01G378400.1,-0.6952,eQTL based regulation,,,,,
TraesCS4A01G139600.1,TraesCS4D01G170100.1,-0.7082,eQTL based regulation,,,,,
TraesCS4A01G139600.1,TraesCS6A01G378400.1,-0.7613,eQTL based regulation,,,,,
TraesCS4A01G139600.1,TraesCS7A01G028700.1,-0.6763,eQTL based regulation,,,,,
TraesCS4A01G140100.1,TraesCS6A01G378400.1,-0.6501,eQTL based regulation,,,,,
TraesCS4A01G140700.1,TraesCS4B01G170900.1,-0.6055,eQTL based regulation,,,,,
TraesCS4A01G140700.1,TraesCS4D01G170100.1,-0.7662,eQTL based regulation,,,,,
TraesCS4A01G140700.1,TraesCS6A01G378400.1,-0.7224,eQTL based regulation,,,,,
TraesCS4A01G141500.1,TraesCS4D01G170100.1,0.7061,eQTL based regulation,,,,,
TraesCS4A01G141500.1,TraesCS6A01G378400.1,0.7495,eQTL based regulation,,,,,
TraesCS4A01G141500.1,TraesCS7A01G028700.1,0.6672,eQTL based regulation,,,,,
TraesCS4A01G142000.1,TraesCS4D01G170100.1,-0.7588,eQTL based regulation,,,,,
TraesCS4A01G142000.1,TraesCS6A01G378400.1,-0.7858,eQTL based regulation,,,,,
TraesCS4A01G142000.1,TraesCS7A01G028700.1,-0.6977,eQTL based regulation,,,,,
TraesCS4A01G147600.2,TraesCS6A01G378400.1,-0.6473,eQTL based regulation,,,,,
TraesCS4A01G147700.1,TraesCS4D01G170100.1,-0.8167,eQTL based regulation,,,,,
TraesCS4A01G147700.1,TraesCS6A01G378400.1,-0.8054,eQTL based regulation,,,,,
TraesCS4A01G147700.1,TraesCS7A01G028700.1,-0.7062,eQTL based regulation,,,,,
TraesCS4A01G149300.1,TraesCS4D01G170100.1,0.7662,eQTL based regulation,,,,,
TraesCS4A01G149300.1,TraesCS6A01G378400.1,0.7757,eQTL based regulation,,,,,
TraesCS4A01G149300.1,TraesCS7A01G028700.1,0.6826,eQTL based regulation,,,,,
TraesCS4A01G157000.1,TraesCS4D01G170100.1,-0.7134,eQTL based regulation,,,,,
TraesCS4A01G157000.1,TraesCS6A01G378400.1,-0.7168,eQTL based regulation,,,,,
TraesCS4A01G157000.1,TraesCS7A01G028700.1,-0.6483,eQTL based regulation,,,,,
TraesCS4A01G157500.2,TraesCS4D01G170100.1,-0.6994,eQTL based regulation,,,,,
TraesCS4A01G157500.2,TraesCS6A01G378400.1,-0.6996,eQTL based regulation,,,,,
TraesCS4A01G158200.1,TraesCS6A01G378400.1,-0.6012,eQTL based regulation,,,,,
TraesCS4A01G160900.1,TraesCS4D01G170100.1,0.6154,eQTL based regulation,,,,,
TraesCS4A01G160900.1,TraesCS6A01G378400.1,0.6263,eQTL based regulation,,,,,
TraesCS4A01G162400.1,TraesCS6A01G378400.1,0.6211,eQTL based regulation,,,,,
TraesCS4A01G162800.1,TraesCS4D01G170100.1,-0.6286,eQTL based regulation,,,,,
TraesCS4A01G162800.1,TraesCS6A01G378400.1,-0.686,eQTL based regulation,,,,,
TraesCS4A01G163600.1,TraesCS4D01G170100.1,0.7261,eQTL based regulation,,,,,
TraesCS4A01G163600.1,TraesCS6A01G378400.1,0.7697,eQTL based regulation,,,,,
TraesCS4A01G163600.1,TraesCS7A01G028700.1,0.6167,eQTL based regulation,,,,,
TraesCS4A01G163800.1,TraesCS4D01G170100.1,-0.7072,eQTL based regulation,,,,,
TraesCS4A01G163800.1,TraesCS6A01G378400.1,-0.7274,eQTL based regulation,,,,,
TraesCS4A01G164800.1,TraesCS6A01G378400.1,-0.6216,eQTL based regulation,,,,,
TraesCS4A01G165300.2,TraesCS4D01G170100.1,-0.7243,eQTL based regulation,,,,,
TraesCS4A01G165300.2,TraesCS6A01G378400.1,-0.7059,eQTL based regulation,,,,,
TraesCS4A01G165300.2,TraesCS7A01G028700.1,-0.6319,eQTL based regulation,,,,,
TraesCS4A01G166200.1,TraesCS4D01G170100.1,-0.626,eQTL based regulation,,,,,
TraesCS4A01G166200.1,TraesCS6A01G378400.1,-0.7169,eQTL based regulation,,,,,
TraesCS4A01G167200.1,TraesCS4D01G170100.1,-0.6804,eQTL based regulation,,,,,
TraesCS4A01G167200.1,TraesCS6A01G378400.1,-0.6936,eQTL based regulation,,,,,
TraesCS4A01G167300.1,TraesCS4B01G170900.1,0.6763,eQTL based regulation,,,,,
TraesCS4A01G167300.1,TraesCS4D01G170100.1,0.7757,eQTL based regulation,,,,,
TraesCS4A01G167300.1,TraesCS6A01G378400.1,0.7753,eQTL based regulation,,,,,
TraesCS4A01G167300.1,TraesCS7A01G028700.1,0.6159,eQTL based regulation,,,,,
TraesCS4A01G167800.1,TraesCS4D01G170100.1,0.6454,eQTL based regulation,,,,,
TraesCS4A01G167800.1,TraesCS6A01G378400.1,0.6405,eQTL based regulation,,,,,
TraesCS4A01G168900.2,TraesCS4D01G170100.1,-0.6211,eQTL based regulation,,,,,
TraesCS4A01G172700.2,TraesCS4D01G170100.1,0.6765,eQTL based regulation,,,,,
TraesCS4A01G172700.2,TraesCS6A01G378400.1,0.699,eQTL based regulation,,,,,
TraesCS4A01G172700.2,TraesCS7A01G028700.1,0.6429,eQTL based regulation,,,,,
TraesCS4A01G175900.1,TraesCS6A01G378400.1,-0.633,eQTL based regulation,,,,,
TraesCS4A01G177800.3,TraesCS6A01G378400.1,-0.6211,eQTL based regulation,,,,,
TraesCS4A01G178400.1,TraesCS4D01G170100.1,0.7723,eQTL based regulation,,,,,
TraesCS4A01G178400.1,TraesCS6A01G378400.1,0.715,eQTL based regulation,,,,,
TraesCS4A01G178400.1,TraesCS7A01G028700.1,0.6094,eQTL based regulation,,,,,
TraesCS4A01G179100.1,TraesCS4D01G170100.1,-0.6501,eQTL based regulation,,,,,
TraesCS4A01G179100.1,TraesCS6A01G378400.1,-0.7542,eQTL based regulation,,,,,
TraesCS4A01G179200.1,TraesCS4D01G170100.1,-0.6882,eQTL based regulation,,,,,
TraesCS4A01G179200.1,TraesCS6A01G378400.1,-0.7087,eQTL based regulation,,,,,
TraesCS4A01G179600.1,TraesCS4D01G170100.1,-0.6967,eQTL based regulation,,,,,
TraesCS4A01G179600.1,TraesCS6A01G378400.1,-0.6503,eQTL based regulation,,,,,
TraesCS4A01G182200.1,TraesCS4D01G170100.1,0.6184,eQTL based regulation,,,,,
TraesCS4A01G182200.1,TraesCS6A01G378400.1,0.6315,eQTL based regulation,,,,,
TraesCS4A01G182500.1,TraesCS4D01G170100.1,0.6311,eQTL based regulation,,,,,
TraesCS4A01G182500.1,TraesCS6A01G378400.1,0.6241,eQTL based regulation,,,,,
TraesCS4A01G187400.1,TraesCS4B01G170900.1,0.6956,eQTL based regulation,,,,,
TraesCS4A01G187400.1,TraesCS4D01G167600.1,0.6232,eQTL based regulation,,,,,
TraesCS4A01G187400.1,TraesCS4D01G170100.1,0.6025,eQTL based regulation,,,,,
TraesCS6B01G019300.1,TraesCS4A01G243000.1,0.7804,eQTL based regulation,,,,,
TraesCS6B01G019500.1,TraesCS4A01G243000.1,0.77,eQTL based regulation,,,,,
TraesCS4A01G262400.1,TraesCS6A01G215000.1,0.777,eQTL based regulation,,,,,
TraesCS7B01G280700.1,TraesCS4A01G293400.1,0.6216,eQTL based regulation,,,,,
TraesCS4A01G307300.1,TraesCS4B01G009400.1,0.6645,eQTL based regulation,,,,,
TraesCS4A01G307300.1,TraesCS4D01G006400.1,0.6477,eQTL based regulation,,,,,
TraesCS4A01G307300.2,TraesCS4B01G009400.1,0.6613,eQTL based regulation,,,,,
TraesCS4A01G307300.2,TraesCS4D01G006400.1,0.638,eQTL based regulation,,,,,
TraesCS4A01G307500.1,TraesCS4B01G009400.1,0.9677,eQTL based regulation,,,,,
TraesCS4A01G307500.1,TraesCS4D01G006400.1,0.9126,eQTL based regulation,,,,,
TraesCS4A01G307600.1,TraesCS4B01G009400.1,0.6599,eQTL based regulation,,,,,
TraesCS4A01G307600.1,TraesCS4D01G006400.1,0.6359,eQTL based regulation,,,,,
TraesCS4A01G307700.1,TraesCS4B01G009400.1,0.6202,eQTL based regulation,,,,,
TraesCS4A01G307700.1,TraesCS4D01G006400.1,0.6063,eQTL based regulation,,,,,
TraesCS4A01G318000.1,TraesCS5B01G116400.1,1,eQTL based regulation,,,,,
TraesCS5D01G529700.1,TraesCS4A01G335500.1,-0.7085,eQTL based regulation,,,,,
TraesCS5D01G530300.3,TraesCS4A01G335500.1,-0.7062,eQTL based regulation,,,,,
TraesCS5D01G530600.1,TraesCS4A01G335500.1,-0.7487,eQTL based regulation,,,,,
TraesCS5D01G531200.1,TraesCS4A01G335500.1,-0.6217,eQTL based regulation,,,,,
TraesCS5D01G531600.1,TraesCS4A01G335500.1,0.7567,eQTL based regulation,,,,,
TraesCS5D01G531600.2,TraesCS4A01G335500.1,-0.6977,eQTL based regulation,,,,,
TraesCS5D01G531800.1,TraesCS4A01G335500.1,-0.7641,eQTL based regulation,,,,,
TraesCS5D01G532400.2,TraesCS4A01G335500.1,0.6119,eQTL based regulation,,,,,
TraesCS5D01G532500.1,TraesCS4A01G335500.1,-0.855,eQTL based regulation,,,,,
TraesCS7B01G190900.5,TraesCS4A01G426400.1,0.8265,eQTL based regulation,,,,,
TraesCS7A01G047400.1,TraesCS4A01G443800.1,-0.606,eQTL based regulation,,,,,
TraesCS7A01G049000.2,TraesCS4A01G443800.1,0.6588,eQTL based regulation,,,,,
TraesCS7A01G049000.3,TraesCS4A01G443800.1,-0.7013,eQTL based regulation,,,,,
TraesCS4A01G471500.1,TraesCS7A01G015700.1,-0.6046,eQTL based regulation,,,,,
TraesCS7A01G015800.1,TraesCS4A01G472100.1,-0.6097,eQTL based regulation,,,,,
TraesCS4A01G472100.1,TraesCS7A01G015800.1,-0.6097,eQTL based regulation,,,,,
TraesCS7A01G015800.1,TraesCS4A01G472200.1,-0.6034,eQTL based regulation,,,,,
TraesCS4A01G472200.1,TraesCS7A01G015800.1,-0.6034,eQTL based regulation,,,,,
TraesCS4A01G472200.1,TraesCS7A01G019200.1,-0.6309,eQTL based regulation,,,,,
TraesCS7A01G015800.1,TraesCS4A01G472300.1,-0.6016,eQTL based regulation,,,,,
TraesCS4A01G472300.1,TraesCS7A01G015800.1,-0.6016,eQTL based regulation,,,,,
TraesCS7A01G015700.1,TraesCS4A01G472600.1,-0.6419,eQTL based regulation,,,,,
TraesCS4A01G472600.1,TraesCS7A01G015700.1,-0.6419,eQTL based regulation,,,,,
TraesCS7A01G015800.1,TraesCS4A01G472600.1,-0.6448,eQTL based regulation,,,,,
TraesCS4A01G472600.1,TraesCS7A01G015800.1,-0.6448,eQTL based regulation,,,,,
TraesCS4A01G472600.1,TraesCS7A01G019200.1,-0.6085,eQTL based regulation,,,,,
TraesCS7A01G015700.1,TraesCS4A01G474100.2,-0.6533,eQTL based regulation,,,,,
TraesCS4A01G474100.2,TraesCS7A01G015700.1,-0.6533,eQTL based regulation,,,,,
TraesCS7A01G015800.1,TraesCS4A01G474100.2,-0.6491,eQTL based regulation,,,,,
TraesCS4A01G474100.2,TraesCS7A01G015800.1,-0.6491,eQTL based regulation,,,,,
TraesCS7A01G015700.1,TraesCS4A01G474100.3,-0.6096,eQTL based regulation,,,,,
TraesCS4A01G474100.3,TraesCS7A01G015700.1,-0.6096,eQTL based regulation,,,,,
TraesCS4A01G474200.1,TraesCS7A01G017200.1,0.6121,eQTL based regulation,,,,,
TraesCS7A01G015700.1,TraesCS4A01G475200.1,-0.6059,eQTL based regulation,,,,,
TraesCS4A01G475200.1,TraesCS7A01G015700.1,-0.6059,eQTL based regulation,,,,,
TraesCS7A01G015800.1,TraesCS4A01G475200.1,-0.6109,eQTL based regulation,,,,,
TraesCS4A01G475200.1,TraesCS7A01G015800.1,-0.6109,eQTL based regulation,,,,,
TraesCS7A01G015800.1,TraesCS4A01G484800.1,-0.6046,eQTL based regulation,,,,,
TraesCS4A01G484800.1,TraesCS7A01G015800.1,-0.6046,eQTL based regulation,,,,,
TraesCS7A01G004600.1,TraesCS4A01G493800.1,0.7283,eQTL based regulation,,,,,
TraesCS7A01G002000.1,TraesCS4A01G498600.1,-0.6175,eQTL based regulation,,,,,
TraesCS4B01G276400.1,TraesCS4D01G269400.1,0.6037,eQTL based regulation,,,,,
TraesCS5A01G391700.1,TraesCS4B01G351500.1,-0.7549,eQTL based regulation,,,,,
TraesCS7A01G155000.1,TraesCS4D01G311500.1,0.7086,eQTL based regulation,,,,,
TraesCS5A01G390700.1,TraesCS4D01G346300.1,0.6274,eQTL based regulation,,,,,
TraesCS5A01G391700.1,TraesCS4D01G346300.1,-0.8151,eQTL based regulation,,,,,
TraesCS5A01G000100.1,TraesCS5B01G001500.1,-0.6086,eQTL based regulation,,,,,
TraesCS5A01G000200.1,TraesCS5B01G001500.1,-0.6672,eQTL based regulation,,,,,
TraesCS5A01G006700.1,TraesCS5B01G043300.2,0.7005,eQTL based regulation,,,,,
TraesCS5B01G037600.1,TraesCS5A01G012300.1,0.76,eQTL based regulation,,,,,
TraesCS5B01G014800.1,TraesCS5A01G016600.1,0.6645,eQTL based regulation,,,,,
TraesCS7B01G417700.1,TraesCS5A01G017900.1,0.6691,eQTL based regulation,,,,,
TraesCS5D01G028900.1,TraesCS5A01G062900.1,0.7949,eQTL based regulation,,,,,
TraesCS5A01G062900.1,TraesCS5D01G028900.1,0.7949,eQTL based regulation,,,,,
TraesCS5D01G028900.1,TraesCS5A01G064600.1,0.7028,eQTL based regulation,,,,,
TraesCS5A01G064600.1,TraesCS5D01G028900.1,0.7028,eQTL based regulation,,,,,
TraesCS5D01G028900.1,TraesCS5A01G069600.1,-0.736,eQTL based regulation,,,,,
TraesCS5A01G069600.1,TraesCS5D01G028900.1,-0.736,eQTL based regulation,,,,,
TraesCS5D01G028900.1,TraesCS5A01G069600.2,0.7084,eQTL based regulation,,,,,
TraesCS5A01G069600.2,TraesCS5D01G028900.1,0.7084,eQTL based regulation,,,,,
TraesCS5D01G028900.1,TraesCS5A01G072600.1,0.6116,eQTL based regulation,,,,,
TraesCS5A01G072600.1,TraesCS5D01G028900.1,0.6116,eQTL based regulation,,,,,
TraesCS5B01G098300.1,TraesCS5A01G089500.1,0.6125,eQTL based regulation,,,,,
TraesCS5B01G128800.1,TraesCS5A01G089500.1,0.6322,eQTL based regulation,,,,,
TraesCS5A01G249400.1,TraesCS7B01G461900.2,0.657,eQTL based regulation,,,,,
TraesCS5A01G252300.1,TraesCS5D01G265000.1,-0.62,eQTL based regulation,,,,,
TraesCS5A01G256700.1,TraesCS5D01G265000.1,-0.6146,eQTL based regulation,,,,,
TraesCS5A01G259200.1,TraesCS5D01G265000.1,-0.6324,eQTL based regulation,,,,,
TraesCS5B01G466300.1,TraesCS5A01G261800.1,1,eQTL based regulation,,,,,
TraesCS5A01G261800.1,TraesCS5B01G466300.1,1,eQTL based regulation,,,,,
TraesCS5B01G467000.1,TraesCS5A01G261800.1,0.6493,eQTL based regulation,,,,,
TraesCS5A01G261900.1,TraesCS5D01G265000.1,-0.6317,eQTL based regulation,,,,,
TraesCS5A01G263400.1,TraesCS5B01G261800.1,-0.6778,eQTL based regulation,,,,,
TraesCS5A01G263500.1,TraesCS5B01G261800.1,-0.609,eQTL based regulation,,,,,
TraesCS5B01G274500.3,TraesCS5A01G274800.2,-0.7106,eQTL based regulation,,,,,
TraesCS5B01G274800.2,TraesCS5A01G274800.2,-0.6986,eQTL based regulation,,,,,
TraesCS5A01G275400.1,TraesCS7B01G178400.1,0.6795,eQTL based regulation,,,,,
TraesCS5B01G316800.1,TraesCS5A01G317800.1,-0.6098,eQTL based regulation,,,,,
TraesCS5B01G320500.1,TraesCS5A01G320300.2,0.6778,eQTL based regulation,,,,,
TraesCS5B01G317300.1,TraesCS5A01G325600.1,-0.6088,eQTL based regulation,,,,,
TraesCS5B01G324700.1,TraesCS5A01G325600.1,-0.601,eQTL based regulation,,,,,
TraesCS5B01G328200.1,TraesCS5A01G325600.1,-0.6237,eQTL based regulation,,,,,
TraesCS5A01G391700.1,TraesCS5B01G311600.1,-0.6419,eQTL based regulation,,,,,
TraesCS5A01G391700.1,TraesCS5D01G046200.1,-0.6418,eQTL based regulation,,,,,
TraesCS5A01G391700.1,TraesCS5D01G317700.1,-0.6757,eQTL based regulation,,,,,
TraesCS5A01G391700.1,TraesCS5D01G317800.1,-0.6819,eQTL based regulation,,,,,
TraesCS5A01G391700.1,TraesCS5D01G318000.1,-0.6314,eQTL based regulation,,,,,
TraesCS5B01G420000.1,TraesCS5A01G417600.1,-0.6526,eQTL based regulation,,,,,
TraesCS5B01G420100.1,TraesCS5A01G417600.1,-0.6119,eQTL based regulation,,,,,
TraesCS5B01G005100.1,TraesCS5D01G006000.1,-0.7123,eQTL based regulation,,,,,
TraesCS5D01G053000.1,TraesCS5B01G047700.1,-0.641,eQTL based regulation,,,,,
TraesCS5B01G047700.1,TraesCS5D01G053000.1,-0.641,eQTL based regulation,,,,,
TraesCS5B01G094900.1,TraesCS5D01G101600.1,-0.6472,eQTL based regulation,,,,,
TraesCS5B01G095700.1,TraesCS5D01G101600.1,-0.6887,eQTL based regulation,,,,,
TraesCS5B01G098300.1,TraesCS5D01G101600.1,0.7472,eQTL based regulation,,,,,
TraesCS5B01G111600.3,TraesCS5D01G101600.1,-0.658,eQTL based regulation,,,,,
TraesCS5B01G122900.2,TraesCS5D01G101600.1,-0.6193,eQTL based regulation,,,,,
TraesCS5B01G128800.1,TraesCS5D01G101600.1,0.7075,eQTL based regulation,,,,,
TraesCS5B01G128900.1,TraesCS5D01G101600.1,-0.6452,eQTL based regulation,,,,,
TraesCS5B01G129700.2,TraesCS5D01G101600.1,-0.6547,eQTL based regulation,,,,,
TraesCS5B01G131400.2,TraesCS5D01G101600.1,-0.6182,eQTL based regulation,,,,,
TraesCS7A01G155000.1,TraesCS5B01G294700.1,0.6039,eQTL based regulation,,,,,
TraesCS5B01G315900.1,TraesCS5D01G324200.2,-0.6057,eQTL based regulation,,,,,
TraesCS5B01G316300.1,TraesCS5D01G322700.1,-0.6036,eQTL based regulation,,,,,
TraesCS5B01G316300.1,TraesCS5D01G324200.2,-0.632,eQTL based regulation,,,,,
TraesCS5B01G316600.1,TraesCS5D01G324200.2,-0.6011,eQTL based regulation,,,,,
TraesCS5B01G316600.1,TraesCS5D01G330500.1,-0.6142,eQTL based regulation,,,,,
TraesCS5B01G316800.1,TraesCS5D01G324200.2,-0.6813,eQTL based regulation,,,,,
TraesCS5B01G316800.1,TraesCS5D01G331700.1,-0.623,eQTL based regulation,,,,,
TraesCS5B01G317000.1,TraesCS5D01G324200.2,-0.6521,eQTL based regulation,,,,,
TraesCS5B01G317000.1,TraesCS5D01G331700.1,-0.6188,eQTL based regulation,,,,,
TraesCS5B01G317300.1,TraesCS5D01G322700.1,-0.6229,eQTL based regulation,,,,,
TraesCS5B01G317300.1,TraesCS5D01G324200.2,-0.6783,eQTL based regulation,,,,,
TraesCS5B01G317300.1,TraesCS5D01G335200.1,-0.6751,eQTL based regulation,,,,,
TraesCS5B01G318400.1,TraesCS5D01G322700.1,-0.6144,eQTL based regulation,,,,,
TraesCS5B01G318400.1,TraesCS5D01G335200.1,-0.6185,eQTL based regulation,,,,,
TraesCS5B01G319100.1,TraesCS5D01G322700.1,-0.6222,eQTL based regulation,,,,,
TraesCS5B01G320700.1,TraesCS5D01G324200.2,-0.6827,eQTL based regulation,,,,,
TraesCS5B01G321900.1,TraesCS5D01G324200.2,-0.6178,eQTL based regulation,,,,,
TraesCS5B01G322000.2,TraesCS5D01G324200.2,-0.6049,eQTL based regulation,,,,,
TraesCS5B01G322200.1,TraesCS5D01G324200.2,-0.6469,eQTL based regulation,,,,,
TraesCS5B01G323900.1,TraesCS5D01G325800.1,-0.6454,eQTL based regulation,,,,,
TraesCS5B01G324000.1,TraesCS5D01G335200.1,-0.6343,eQTL based regulation,,,,,
TraesCS5B01G324700.1,TraesCS5D01G322700.1,-0.6304,eQTL based regulation,,,,,
TraesCS5B01G327500.1,TraesCS5D01G330500.1,-0.6534,eQTL based regulation,,,,,
TraesCS5B01G329400.1,TraesCS5D01G324200.2,-0.6102,eQTL based regulation,,,,,
TraesCS5B01G356400.1,TraesCS5D01G361000.1,-0.6208,eQTL based regulation,,,,,
TraesCS5B01G417500.1,TraesCS5D01G423800.1,-0.607,eQTL based regulation,,,,,
TraesCS5B01G417700.1,TraesCS5D01G423800.1,-0.6088,eQTL based regulation,,,,,
TraesCS5B01G440400.1,TraesCS5D01G444800.1,-0.7625,eQTL based regulation,,,,,
TraesCS5B01G444700.1,TraesCS5D01G444800.1,0.634,eQTL based regulation,,,,,
TraesCS5B01G484700.1,TraesCS5D01G484800.1,-0.687,eQTL based regulation,,,,,
TraesCS5B01G485500.1,TraesCS5D01G484800.1,-0.6539,eQTL based regulation,,,,,
TraesCS5B01G485500.1,TraesCS5D01G487500.1,-0.6552,eQTL based regulation,,,,,
TraesCS5B01G487400.1,TraesCS5D01G487500.1,-0.6374,eQTL based regulation,,,,,
TraesCS5D01G529700.1,TraesCS5B01G534900.1,-0.6808,eQTL based regulation,,,,,
TraesCS5D01G530300.3,TraesCS5B01G534900.1,-0.6808,eQTL based regulation,,,,,
TraesCS5D01G530600.1,TraesCS5B01G534900.1,-0.7514,eQTL based regulation,,,,,
TraesCS5D01G531200.1,TraesCS5B01G534900.1,-0.6131,eQTL based regulation,,,,,
TraesCS5D01G531600.1,TraesCS5B01G534900.1,0.7408,eQTL based regulation,,,,,
TraesCS5D01G531600.2,TraesCS5B01G534900.1,-0.6824,eQTL based regulation,,,,,
TraesCS5D01G531800.1,TraesCS5B01G534900.1,-0.7498,eQTL based regulation,,,,,
TraesCS5D01G532500.1,TraesCS5B01G534900.1,-0.8603,eQTL based regulation,,,,,
TraesCS5D01G532400.2,TraesCS5B01G535300.1,0.7197,eQTL based regulation,,,,,
TraesCS5D01G532500.1,TraesCS5B01G535300.1,-0.6637,eQTL based regulation,,,,,
TraesCS7A01G155000.1,TraesCS5D01G312100.1,0.6308,eQTL based regulation,,,,,
TraesCS7B01G322900.1,TraesCS5D01G315000.1,-0.6171,eQTL based regulation,,,,,
TraesCS7A01G155000.1,TraesCS5D01G360600.1,0.625,eQTL based regulation,,,,,
TraesCS7A01G155000.1,TraesCS5D01G484900.1,0.6728,eQTL based regulation,,,,,
TraesCS6B01G020800.1,TraesCS6A01G013800.1,0.6051,eQTL based regulation,,,,,
TraesCS6B01G020900.2,TraesCS6A01G013800.1,0.8515,eQTL based regulation,,,,,
TraesCS6B01G020900.4,TraesCS6A01G013800.1,-0.76,eQTL based regulation,,,,,
TraesCS6B01G386500.1,TraesCS6A01G353800.1,-0.6311,eQTL based regulation,,,,,
TraesCS6B01G386600.1,TraesCS6A01G353800.1,-0.7265,eQTL based regulation,,,,,
TraesCS7B01G008200.1,TraesCS6A01G357000.1,-0.6388,eQTL based regulation,,,,,
TraesCS7B01G008300.1,TraesCS6A01G357000.1,-0.6364,eQTL based regulation,,,,,
TraesCS7A01G155000.1,TraesCS6A01G381700.1,0.6092,eQTL based regulation,,,,,
TraesCS6D01G378000.2,TraesCS6A01G392000.2,-0.6575,eQTL based regulation,,,,,
TraesCS6A01G392000.2,TraesCS6D01G378000.2,-0.6575,eQTL based regulation,,,,,
TraesCS6D01G378000.2,TraesCS6A01G392500.1,-0.6141,eQTL based regulation,,,,,
TraesCS6A01G392500.1,TraesCS6D01G378000.2,-0.6141,eQTL based regulation,,,,,
TraesCS6D01G378000.2,TraesCS6A01G392700.1,-0.6284,eQTL based regulation,,,,,
TraesCS6A01G392700.1,TraesCS6D01G378000.2,-0.6284,eQTL based regulation,,,,,
TraesCS6B01G452000.1,TraesCS6A01G406900.1,0.6403,eQTL based regulation,,,,,
TraesCS6B01G452500.1,TraesCS6A01G406900.1,-0.6341,eQTL based regulation,,,,,
TraesCS6B01G061900.1,TraesCS6D01G053400.1,-0.6453,eQTL based regulation,,,,,
TraesCS6B01G062400.1,TraesCS6D01G053400.1,-0.6551,eQTL based regulation,,,,,
TraesCS6B01G062600.1,TraesCS6D01G053400.1,-0.6387,eQTL based regulation,,,,,
TraesCS6B01G152700.1,TraesCS6D01G115000.1,-0.773,eQTL based regulation,,,,,
TraesCS6B01G172800.1,TraesCS6D01G133600.1,-0.6131,eQTL based regulation,,,,,
TraesCS6B01G173100.2,TraesCS6D01G133600.1,-0.6877,eQTL based regulation,,,,,
TraesCS6B01G173500.2,TraesCS6D01G133600.1,-0.6141,eQTL based regulation,,,,,
TraesCS6B01G278600.6,TraesCS6D01G221800.1,-0.6108,eQTL based regulation,,,,,
TraesCS6B01G278600.7,TraesCS6D01G221800.1,0.6264,eQTL based regulation,,,,,
TraesCS6B01G280500.1,TraesCS6D01G221800.1,-0.6447,eQTL based regulation,,,,,
TraesCS6B01G280900.1,TraesCS6D01G221800.1,-0.7075,eQTL based regulation,,,,,
TraesCS6B01G281200.2,TraesCS6D01G221800.1,-0.6918,eQTL based regulation,,,,,
TraesCS6B01G282300.2,TraesCS6D01G221800.1,-0.629,eQTL based regulation,,,,,
TraesCS6B01G285100.1,TraesCS6D01G221800.1,-0.6849,eQTL based regulation,,,,,
TraesCS6B01G376500.1,TraesCS6D01G326700.1,-0.6868,eQTL based regulation,,,,,
TraesCS6B01G399300.1,TraesCS7A01G040100.1,0.9494,eQTL based regulation,,,,,
TraesCS6B01G421600.1,TraesCS6D01G367200.1,0.6507,eQTL based regulation,,,,,
TraesCS7B01G328900.1,TraesCS6B01G426100.1,-0.6159,eQTL based regulation,,,,,
TraesCS6B01G426100.1,TraesCS7B01G328900.1,-0.6159,eQTL based regulation,,,,,
TraesCS7B01G332200.1,TraesCS6B01G426100.1,-0.6224,eQTL based regulation,,,,,
TraesCS6B01G426100.1,TraesCS7B01G332200.1,-0.6224,eQTL based regulation,,,,,
TraesCS7B01G333600.1,TraesCS6B01G426100.1,0.6703,eQTL based regulation,,,,,
TraesCS6B01G426100.1,TraesCS7B01G333600.1,0.6703,eQTL based regulation,,,,,
TraesCS6D01G381400.1,TraesCS6B01G437100.1,0.8182,eQTL based regulation,,,,,
TraesCS6B01G437100.1,TraesCS6D01G381400.1,0.8182,eQTL based regulation,,,,,
TraesCS6D01G381800.1,TraesCS6B01G437100.1,-0.7143,eQTL based regulation,,,,,
TraesCS6B01G437100.1,TraesCS6D01G381800.1,-0.7143,eQTL based regulation,,,,,
TraesCS6D01G382000.1,TraesCS6B01G437100.1,-0.6308,eQTL based regulation,,,,,
TraesCS6B01G437100.1,TraesCS6D01G382000.1,-0.6308,eQTL based regulation,,,,,
TraesCS7B01G045100.3,TraesCS7A01G143200.2,0.6211,eQTL based regulation,,,,,
TraesCS7B01G057300.1,TraesCS7A01G152800.1,0.6334,eQTL based regulation,,,,,
TraesCS7B01G056600.1,TraesCS7A01G153300.1,-0.6453,eQTL based regulation,,,,,
TraesCS7B01G057100.1,TraesCS7A01G153300.1,-0.6126,eQTL based regulation,,,,,
TraesCS7B01G057300.1,TraesCS7A01G153300.1,0.8902,eQTL based regulation,,,,,
TraesCS7B01G057700.1,TraesCS7A01G153300.1,-0.617,eQTL based regulation,,,,,
TraesCS7A01G155000.1,TraesCS7D01G405900.1,0.6854,eQTL based regulation,,,,,
TraesCS7B01G418500.2,TraesCS7A01G508700.1,0.7029,eQTL based regulation,,,,,
TraesCS7A01G530400.1,TraesCS7D01G518300.1,0.6227,eQTL based regulation,,,,,
TraesCS7B01G473400.1,TraesCS7A01G549900.1,-0.6648,eQTL based regulation,,,,,
TraesCS7B01G473700.1,TraesCS7A01G549900.1,-0.7326,eQTL based regulation,,,,,
TraesCS7D01G490100.1,TraesCS7B01G411800.1,-0.6158,eQTL based regulation,,,,,
TraesCS7B01G411800.1,TraesCS7D01G490100.1,-0.6158,eQTL based regulation,,,,,
TraesCS7B01G492900.1,TraesCS7D01G546500.1,0.8641,eQTL based regulation,,,,,
TraesCS7B01G493000.1,TraesCS7D01G546500.1,0.9679,eQTL based regulation,,,,,
TraesCS7B01G493700.1,TraesCS7D01G546500.1,0.8741,eQTL based regulation,,,,,
TraesCS7D01G546100.1,TraesCS7B01G493800.1,0.7367,eQTL based regulation,,,,,
TraesCS7B01G498600.1,TraesCS7D01G546500.1,0.6391,eQTL based regulation,,,,,
TraesCS7B01G500200.2,TraesCS7D01G546500.1,0.6652,eQTL based regulation,,,,,
TraesCS7B01G500300.1,TraesCS7D01G546500.1,0.8065,eQTL based regulation,,,,,
TraesCS7B01G502100.1,TraesCS7D01G546500.1,0.678,eQTL based regulation,,,,,
TraesCS1A01G001200LC.1,TraesCS1A01G001200.1,0.6084,coexpression,,,,,
TraesCS1A01G001700.1,TraesCS1A01G001200.1,0.6191,coexpression,,,,,
TraesCS4A01G400000LC.1,TraesCS1A01G001200.1,0.6322,coexpression,,,,,
TraesCS1A01G001400.1,TraesCS1A01G001200LC.1,0.6522,coexpression,,,,,
TraesCS1A01G001700.1,TraesCS1A01G001200LC.1,0.776,coexpression,,,,,
TraesCS1A01G543600LC.1,TraesCS1A01G001200LC.1,0.6788,coexpression,,,,,
TraesCS3B01G154400LC.1,TraesCS1A01G001200LC.1,0.6878,coexpression,,,,,
TraesCS4A01G400000LC.1,TraesCS1A01G001200LC.1,0.6065,coexpression,,,,,
TraesCSU01G263900.1,TraesCS1A01G001200LC.1,0.6966,coexpression,,,,,
TraesCSU01G267200.1,TraesCS1A01G001200LC.1,0.7227,coexpression,,,,,
TraesCS1A01G001700.1,TraesCS1A01G001400.1,0.7751,coexpression,,,,,
TraesCS1A01G543600LC.1,TraesCS1A01G001400.1,0.7661,coexpression,,,,,
TraesCS3B01G154400LC.1,TraesCS1A01G001400.1,0.6993,coexpression,,,,,
TraesCS4A01G400000LC.1,TraesCS1A01G001400.1,0.6031,coexpression,,,,,
TraesCSU01G263900.1,TraesCS1A01G001400.1,0.6083,coexpression,,,,,
TraesCSU01G267200.1,TraesCS1A01G001400.1,0.7172,coexpression,,,,,
TraesCS1A01G543600LC.1,TraesCS1A01G001700.1,0.7566,coexpression,,,,,
TraesCS3B01G154400LC.1,TraesCS1A01G001700.1,0.7021,coexpression,,,,,
TraesCS4A01G400000LC.1,TraesCS1A01G001700.1,0.6757,coexpression,,,,,
TraesCSU01G263900.1,TraesCS1A01G001700.1,0.7144,coexpression,,,,,
TraesCSU01G267200.1,TraesCS1A01G001700.1,0.7768,coexpression,,,,,
TraesCS1B01G003300.2,TraesCS1A01G003000.1,0.7481,coexpression,,,,,
TraesCSU01G337900LC.1,TraesCS1A01G018100LC.1,0.6081,coexpression,,,,,
TraesCS1B01G091500.1,TraesCS1A01G072600.1,0.6555,coexpression,,,,,
TraesCS1B01G149500LC.1,TraesCS1A01G072600.1,0.7201,coexpression,,,,,
TraesCS1A01G074800LC.1,TraesCS1A01G074700LC.1,0.6862,coexpression,,,,,
TraesCS2A01G695500LC.1,TraesCS1A01G074700LC.1,0.6704,coexpression,,,,,
TraesCS2A01G695500LC.1,TraesCS1A01G074800LC.1,0.6033,coexpression,,,,,
TraesCS1A01G146000.1,TraesCS1A01G076500.1,0.7588,coexpression,,,,,
TraesCS1A01G340300.1,TraesCS1A01G076500.1,0.6377,coexpression,,,,,
TraesCS2A01G221300.1,TraesCS1A01G076500.1,0.7277,coexpression,,,,,
TraesCS2D01G227000.1,TraesCS1A01G076500.1,0.766,coexpression,,,,,
TraesCS3D01G108500.1,TraesCS1A01G076500.1,0.6064,coexpression,,,,,
TraesCS4A01G315100.1,TraesCS1A01G076500.1,0.7638,coexpression,,,,,
TraesCS4D01G098600.1,TraesCS1A01G076500.1,0.7569,coexpression,,,,,
TraesCS5A01G051000.1,TraesCS1A01G076500.1,0.6988,coexpression,,,,,
TraesCS5A01G197100.1,TraesCS1A01G076500.1,0.6839,coexpression,,,,,
TraesCS5A01G276700.4,TraesCS1A01G076500.1,0.7567,coexpression,,,,,
TraesCS5A01G276700.5,TraesCS1A01G076500.1,0.7315,coexpression,,,,,
TraesCS5D01G194000.1,TraesCS1A01G076500.1,0.662,coexpression,,,,,
TraesCS5D01G194000.2,TraesCS1A01G076500.1,0.6362,coexpression,,,,,
TraesCS5D01G256800.1,TraesCS1A01G076500.1,0.6236,coexpression,,,,,
TraesCS6D01G033500.1,TraesCS1A01G076500.1,0.7392,coexpression,,,,,
TraesCS6D01G033600.1,TraesCS1A01G076500.1,0.6617,coexpression,,,,,
TraesCS6D01G333800.1,TraesCS1A01G076500.1,0.7269,coexpression,,,,,
TraesCS7A01G153100.1,TraesCS1A01G076500.1,0.7509,coexpression,,,,,
TraesCS7A01G154100.1,TraesCS1A01G076500.1,0.8059,coexpression,,,,,
TraesCS7D01G058800LC.1,TraesCS1A01G076500.1,0.7309,coexpression,,,,,
TraesCS7D01G325300.1,TraesCS1A01G076500.1,0.6213,coexpression,,,,,
TraesCS1B01G105100.1,TraesCS1A01G086600.1,0.6336,coexpression,,,,,
TraesCS1D01G090000.1,TraesCS1A01G088600.1,0.6551,coexpression,,,,,
TraesCS1A01G089600.1,TraesCS1A01G089500.1,0.8986,coexpression,,,,,
TraesCS1B01G117400.1,TraesCS1A01G089500.1,0.6896,coexpression,,,,,
TraesCS1D01G098000.1,TraesCS1A01G089500.1,0.8896,coexpression,,,,,
TraesCS1D01G131800LC.1,TraesCS1A01G089500.1,0.7303,coexpression,,,,,
TraesCS1B01G117400.1,TraesCS1A01G089600.1,0.6317,coexpression,,,,,
TraesCS1D01G098000.1,TraesCS1A01G089600.1,0.7941,coexpression,,,,,
TraesCS1D01G131800LC.1,TraesCS1A01G089600.1,0.7771,coexpression,,,,,
TraesCS1A01G096500.2,TraesCS1A01G092900.1,0.7467,coexpression,,,,,
TraesCS1A01G147000.1,TraesCS1A01G092900.1,0.8176,coexpression,,,,,
TraesCS1A01G217200.1,TraesCS1A01G092900.1,0.67,coexpression,,,,,
TraesCS1A01G284800.1,TraesCS1A01G092900.1,0.6942,coexpression,,,,,
TraesCS1A01G286300.1,TraesCS1A01G092900.1,0.6264,coexpression,,,,,
TraesCS1A01G307400.1,TraesCS1A01G092900.1,0.8192,coexpression,,,,,
TraesCS1A01G359300LC.1,TraesCS1A01G092900.1,0.6197,coexpression,,,,,
TraesCS1A01G363700.1,TraesCS1A01G092900.1,0.7906,coexpression,,,,,
TraesCS1A01G378000.1,TraesCS1A01G092900.1,0.6489,coexpression,,,,,
TraesCS1A01G399800.1,TraesCS1A01G092900.1,0.7426,coexpression,,,,,
TraesCS1B01G120600.1,TraesCS1A01G092900.1,0.8748,coexpression,,,,,
TraesCS1B01G127200.1,TraesCS1A01G092900.1,0.7504,coexpression,,,,,
TraesCS1B01G146100.1,TraesCS1A01G092900.1,0.6727,coexpression,,,,,
TraesCS1B01G230300.1,TraesCS1A01G092900.1,0.6348,coexpression,,,,,
TraesCS1B01G240000.1,TraesCS1A01G092900.1,0.6497,coexpression,,,,,
TraesCS1B01G274700.2,TraesCS1A01G092900.1,0.7444,coexpression,,,,,
TraesCS1B01G295700.1,TraesCS1A01G092900.1,0.6029,coexpression,,,,,
TraesCS1B01G318200.1,TraesCS1A01G092900.1,0.7972,coexpression,,,,,
TraesCS1B01G379200.1,TraesCS1A01G092900.1,0.6378,coexpression,,,,,
TraesCS1B01G380800.1,TraesCS1A01G092900.1,0.7338,coexpression,,,,,
TraesCS1D01G101600.1,TraesCS1A01G092900.1,0.849,coexpression,,,,,
TraesCS1D01G105500.2,TraesCS1A01G092900.1,0.6012,coexpression,,,,,
TraesCS1D01G125600.1,TraesCS1A01G092900.1,0.6554,coexpression,,,,,
TraesCS1D01G145100.1,TraesCS1A01G092900.1,0.7153,coexpression,,,,,
TraesCS1D01G156400.2,TraesCS1A01G092900.1,0.6972,coexpression,,,,,
TraesCS1D01G219000.1,TraesCS1A01G092900.1,0.7055,coexpression,,,,,
TraesCS1D01G227300.1,TraesCS1A01G092900.1,0.6262,coexpression,,,,,
TraesCS1D01G264200.1,TraesCS1A01G092900.1,0.6266,coexpression,,,,,
TraesCS1D01G283800.1,TraesCS1A01G092900.1,0.782,coexpression,,,,,
TraesCS1D01G285300.1,TraesCS1A01G092900.1,0.7363,coexpression,,,,,
TraesCS1D01G306800.1,TraesCS1A01G092900.1,0.7798,coexpression,,,,,
TraesCS1D01G368700.1,TraesCS1A01G092900.1,0.7619,coexpression,,,,,
TraesCS1D01G407500.1,TraesCS1A01G092900.1,0.6236,coexpression,,,,,
TraesCS1D01G536000LC.1,TraesCS1A01G092900.1,0.7488,coexpression,,,,,
TraesCS2A01G066200.1,TraesCS1A01G092900.1,0.6771,coexpression,,,,,
TraesCS2A01G083000.1,TraesCS1A01G092900.1,0.6016,coexpression,,,,,
TraesCS2A01G094200.1,TraesCS1A01G092900.1,0.7073,coexpression,,,,,
TraesCS2A01G109900.1,TraesCS1A01G092900.1,0.7371,coexpression,,,,,
TraesCS2A01G110500.1,TraesCS1A01G092900.1,0.6333,coexpression,,,,,
TraesCS2A01G163700.1,TraesCS1A01G092900.1,0.6695,coexpression,,,,,
TraesCS2A01G170800.1,TraesCS1A01G092900.1,0.6652,coexpression,,,,,
TraesCS2A01G203800LC.1,TraesCS1A01G092900.1,0.6176,coexpression,,,,,
TraesCS2A01G239100LC.1,TraesCS1A01G092900.1,0.7159,coexpression,,,,,
TraesCS2A01G245900.1,TraesCS1A01G092900.1,0.8263,coexpression,,,,,
TraesCS2A01G260700.1,TraesCS1A01G092900.1,0.6212,coexpression,,,,,
TraesCS2A01G276100.1,TraesCS1A01G092900.1,0.7484,coexpression,,,,,
TraesCS2A01G278600.1,TraesCS1A01G092900.1,0.6764,coexpression,,,,,
TraesCS2A01G296000.2,TraesCS1A01G092900.1,0.6498,coexpression,,,,,
TraesCS2A01G339200.1,TraesCS1A01G092900.1,0.6423,coexpression,,,,,
TraesCS2A01G354200.1,TraesCS1A01G092900.1,0.8396,coexpression,,,,,
TraesCS2A01G383600.1,TraesCS1A01G092900.1,0.6283,coexpression,,,,,
TraesCS2A01G432600.1,TraesCS1A01G092900.1,0.6415,coexpression,,,,,
TraesCS2A01G485400.1,TraesCS1A01G092900.1,0.7207,coexpression,,,,,
TraesCS2A01G583000LC.1,TraesCS1A01G092900.1,0.7395,coexpression,,,,,
TraesCS2B01G078200.1,TraesCS1A01G092900.1,0.6717,coexpression,,,,,
TraesCS2B01G078300.1,TraesCS1A01G092900.1,0.6342,coexpression,,,,,
TraesCS2B01G109000.1,TraesCS1A01G092900.1,0.8071,coexpression,,,,,
TraesCS2B01G194400.1,TraesCS1A01G092900.1,0.7963,coexpression,,,,,
TraesCS2B01G281300.1,TraesCS1A01G092900.1,0.6233,coexpression,,,,,
TraesCS2B01G296200.1,TraesCS1A01G092900.1,0.7567,coexpression,,,,,
TraesCS2B01G312400.2,TraesCS1A01G092900.1,0.6409,coexpression,,,,,
TraesCS2B01G328300LC.1,TraesCS1A01G092900.1,0.7159,coexpression,,,,,
TraesCS2B01G361300.1,TraesCS1A01G092900.1,0.6052,coexpression,,,,,
TraesCS2B01G374600LC.1,TraesCS1A01G092900.1,0.835,coexpression,,,,,
TraesCS2B01G375100.1,TraesCS1A01G092900.1,0.7369,coexpression,,,,,
TraesCS2D01G064500.1,TraesCS1A01G092900.1,0.7015,coexpression,,,,,
TraesCS2D01G064600.1,TraesCS1A01G092900.1,0.7242,coexpression,,,,,
TraesCS2D01G080800.1,TraesCS1A01G092900.1,0.688,coexpression,,,,,
TraesCS2D01G092800.1,TraesCS1A01G092900.1,0.6697,coexpression,,,,,
TraesCS2D01G109000.1,TraesCS1A01G092900.1,0.6563,coexpression,,,,,
TraesCS2D01G170600.1,TraesCS1A01G092900.1,0.6985,coexpression,,,,,
TraesCS2D01G175700.1,TraesCS1A01G092900.1,0.6759,coexpression,,,,,
TraesCS2D01G177300.1,TraesCS1A01G092900.1,0.7117,coexpression,,,,,
TraesCS2D01G178300.1,TraesCS1A01G092900.1,0.6104,coexpression,,,,,
TraesCS2D01G227900.5,TraesCS1A01G092900.1,0.6985,coexpression,,,,,
TraesCS2D01G245400LC.1,TraesCS1A01G092900.1,0.7159,coexpression,,,,,
TraesCS2D01G246000.1,TraesCS1A01G092900.1,0.8267,coexpression,,,,,
TraesCS2D01G263000.1,TraesCS1A01G092900.1,0.6373,coexpression,,,,,
TraesCS2D01G275100.1,TraesCS1A01G092900.1,0.8347,coexpression,,,,,
TraesCS2D01G277700.1,TraesCS1A01G092900.1,0.6634,coexpression,,,,,
TraesCS2D01G293900.2,TraesCS1A01G092900.1,0.7201,coexpression,,,,,
TraesCS2D01G354800.1,TraesCS1A01G092900.1,0.8213,coexpression,,,,,
TraesCS2D01G379700.1,TraesCS1A01G092900.1,0.7752,coexpression,,,,,
TraesCS2D01G421300.1,TraesCS1A01G092900.1,0.7363,coexpression,,,,,
TraesCS2D01G442300.1,TraesCS1A01G092900.1,0.6851,coexpression,,,,,
TraesCS3A01G085600.1,TraesCS1A01G092900.1,0.7542,coexpression,,,,,
TraesCS3A01G136800.1,TraesCS1A01G092900.1,0.7064,coexpression,,,,,
TraesCS3A01G247600.1,TraesCS1A01G092900.1,0.7516,coexpression,,,,,
TraesCS3A01G252700.1,TraesCS1A01G092900.1,0.6955,coexpression,,,,,
TraesCS3A01G263900.1,TraesCS1A01G092900.1,0.6451,coexpression,,,,,
TraesCS3A01G339200.1,TraesCS1A01G092900.1,0.8156,coexpression,,,,,
TraesCS3A01G366100.1,TraesCS1A01G092900.1,0.6871,coexpression,,,,,
TraesCS3A01G372600.1,TraesCS1A01G092900.1,0.7174,coexpression,,,,,
TraesCS3A01G690400LC.1,TraesCS1A01G092900.1,0.6816,coexpression,,,,,
TraesCS3B01G100800.1,TraesCS1A01G092900.1,0.7845,coexpression,,,,,
TraesCS3B01G154600.1,TraesCS1A01G092900.1,0.6384,coexpression,,,,,
TraesCS3B01G271800.1,TraesCS1A01G092900.1,0.8178,coexpression,,,,,
TraesCS3B01G284300.1,TraesCS1A01G092900.1,0.6516,coexpression,,,,,
TraesCS3B01G297300.1,TraesCS1A01G092900.1,0.6213,coexpression,,,,,
TraesCS3B01G302300.1,TraesCS1A01G092900.1,0.7253,coexpression,,,,,
TraesCS3B01G370900.1,TraesCS1A01G092900.1,0.8282,coexpression,,,,,
TraesCS3B01G385700.1,TraesCS1A01G092900.1,0.6257,coexpression,,,,,
TraesCS3B01G388800.1,TraesCS1A01G092900.1,0.6305,coexpression,,,,,
TraesCS3B01G405000.1,TraesCS1A01G092900.1,0.7182,coexpression,,,,,
TraesCS3D01G085600.1,TraesCS1A01G092900.1,0.8016,coexpression,,,,,
TraesCS3D01G137600.1,TraesCS1A01G092900.1,0.6634,coexpression,,,,,
TraesCS3D01G140800.1,TraesCS1A01G092900.1,0.6845,coexpression,,,,,
TraesCS3D01G161300.1,TraesCS1A01G092900.1,0.6159,coexpression,,,,,
TraesCS3D01G243800.1,TraesCS1A01G092900.1,0.7594,coexpression,,,,,
TraesCS3D01G253300.1,TraesCS1A01G092900.1,0.775,coexpression,,,,,
TraesCS3D01G268000.1,TraesCS1A01G092900.1,0.6912,coexpression,,,,,
TraesCS3D01G286500.1,TraesCS1A01G092900.1,0.6154,coexpression,,,,,
TraesCS3D01G332800.1,TraesCS1A01G092900.1,0.7338,coexpression,,,,,
TraesCS3D01G338200.1,TraesCS1A01G092900.1,0.6077,coexpression,,,,,
TraesCS3D01G347100.1,TraesCS1A01G092900.1,0.6106,coexpression,,,,,
TraesCS3D01G349900.1,TraesCS1A01G092900.1,0.6179,coexpression,,,,,
TraesCS3D01G352300LC.1,TraesCS1A01G092900.1,0.6523,coexpression,,,,,
TraesCS3D01G352800.1,TraesCS1A01G092900.1,0.6354,coexpression,,,,,
TraesCS3D01G365600.1,TraesCS1A01G092900.1,0.7202,coexpression,,,,,
TraesCS3D01G628600LC.1,TraesCS1A01G092900.1,0.6248,coexpression,,,,,
TraesCS4A01G006000.1,TraesCS1A01G092900.1,0.6628,coexpression,,,,,
TraesCS4A01G040400.1,TraesCS1A01G092900.1,0.7021,coexpression,,,,,
TraesCS4A01G044700.1,TraesCS1A01G092900.1,0.6946,coexpression,,,,,
TraesCS4A01G077000.2,TraesCS1A01G092900.1,0.8262,coexpression,,,,,
TraesCS4A01G078800.2,TraesCS1A01G092900.1,0.6322,coexpression,,,,,
TraesCS4A01G096200.1,TraesCS1A01G092900.1,0.6317,coexpression,,,,,
TraesCS4A01G107600.1,TraesCS1A01G092900.1,0.6554,coexpression,,,,,
TraesCS4A01G189200.1,TraesCS1A01G092900.1,0.6169,coexpression,,,,,
TraesCS4A01G190200.1,TraesCS1A01G092900.1,0.6495,coexpression,,,,,
TraesCS4A01G190500.1,TraesCS1A01G092900.1,0.7423,coexpression,,,,,
TraesCS4A01G208000.1,TraesCS1A01G092900.1,0.6961,coexpression,,,,,
TraesCS4A01G233300.1,TraesCS1A01G092900.1,0.6368,coexpression,,,,,
TraesCS4A01G307100.1,TraesCS1A01G092900.1,0.6341,coexpression,,,,,
TraesCS4A01G324000.1,TraesCS1A01G092900.1,0.6482,coexpression,,,,,
TraesCS4A01G417400.1,TraesCS1A01G092900.1,0.7608,coexpression,,,,,
TraesCS4B01G070900.1,TraesCS1A01G092900.1,0.66,coexpression,,,,,
TraesCS4B01G082600.1,TraesCS1A01G092900.1,0.71,coexpression,,,,,
TraesCS4B01G111500.1,TraesCS1A01G092900.1,0.7368,coexpression,,,,,
TraesCS4B01G128700.1,TraesCS1A01G092900.1,0.7194,coexpression,,,,,
TraesCS4B01G129400.1,TraesCS1A01G092900.1,0.6139,coexpression,,,,,
TraesCS4B01G166800.1,TraesCS1A01G092900.1,0.6094,coexpression,,,,,
TraesCS4B01G190000.1,TraesCS1A01G092900.1,0.6111,coexpression,,,,,
TraesCS4B01G233100.2,TraesCS1A01G092900.1,0.7909,coexpression,,,,,
TraesCS4B01G261800.1,TraesCS1A01G092900.1,0.6841,coexpression,,,,,
TraesCS4B01G299100.1,TraesCS1A01G092900.1,0.7595,coexpression,,,,,
TraesCS4D01G022000.1,TraesCS1A01G092900.1,0.6353,coexpression,,,,,
TraesCS4D01G080900.1,TraesCS1A01G092900.1,0.7147,coexpression,,,,,
TraesCS4D01G109200.1,TraesCS1A01G092900.1,0.7077,coexpression,,,,,
TraesCS4D01G189600.2,TraesCS1A01G092900.1,0.6288,coexpression,,,,,
TraesCS4D01G191400.1,TraesCS1A01G092900.1,0.6204,coexpression,,,,,
TraesCS4D01G197100.1,TraesCS1A01G092900.1,0.6129,coexpression,,,,,
TraesCS4D01G197200.1,TraesCS1A01G092900.1,0.6902,coexpression,,,,,
TraesCS4D01G234300.2,TraesCS1A01G092900.1,0.8192,coexpression,,,,,
TraesCS4D01G260400.1,TraesCS1A01G092900.1,0.7861,coexpression,,,,,
TraesCS4D01G261400.1,TraesCS1A01G092900.1,0.7104,coexpression,,,,,
TraesCS4D01G298000.1,TraesCS1A01G092900.1,0.7495,coexpression,,,,,
TraesCS4D01G382500LC.1,TraesCS1A01G092900.1,0.7353,coexpression,,,,,
TraesCS5A01G082100.1,TraesCS1A01G092900.1,0.6073,coexpression,,,,,
TraesCS5A01G082800.1,TraesCS1A01G092900.1,0.6222,coexpression,,,,,
TraesCS5A01G104000.1,TraesCS1A01G092900.1,0.7619,coexpression,,,,,
TraesCS5A01G112400.1,TraesCS1A01G092900.1,0.6701,coexpression,,,,,
TraesCS5A01G156100.1,TraesCS1A01G092900.1,0.6779,coexpression,,,,,
TraesCS5A01G161800.2,TraesCS1A01G092900.1,0.7531,coexpression,,,,,
TraesCS5A01G170200.2,TraesCS1A01G092900.1,0.7023,coexpression,,,,,
TraesCS5A01G170300.1,TraesCS1A01G092900.1,0.7585,coexpression,,,,,
TraesCS5A01G227800.1,TraesCS1A01G092900.1,0.7173,coexpression,,,,,
TraesCS5A01G288400.1,TraesCS1A01G092900.1,0.7936,coexpression,,,,,
TraesCS5A01G320100.1,TraesCS1A01G092900.1,0.692,coexpression,,,,,
TraesCS5A01G372700.2,TraesCS1A01G092900.1,0.7739,coexpression,,,,,
TraesCS5A01G415400.1,TraesCS1A01G092900.1,0.6907,coexpression,,,,,
TraesCS5A01G439100.2,TraesCS1A01G092900.1,0.7155,coexpression,,,,,
TraesCS5A01G442200.1,TraesCS1A01G092900.1,0.6199,coexpression,,,,,
TraesCS5A01G442500.1,TraesCS1A01G092900.1,0.6201,coexpression,,,,,
TraesCS5A01G443700.1,TraesCS1A01G092900.1,0.6843,coexpression,,,,,
TraesCS5A01G452400.1,TraesCS1A01G092900.1,0.7321,coexpression,,,,,
TraesCS5A01G458900.1,TraesCS1A01G092900.1,0.7694,coexpression,,,,,
TraesCS5A01G468000.1,TraesCS1A01G092900.1,0.6137,coexpression,,,,,
TraesCS5A01G469300.1,TraesCS1A01G092900.1,0.8061,coexpression,,,,,
TraesCS5B01G088900.1,TraesCS1A01G092900.1,0.7174,coexpression,,,,,
TraesCS5B01G112200.1,TraesCS1A01G092900.1,0.662,coexpression,,,,,
TraesCS5B01G154300.1,TraesCS1A01G092900.1,0.6719,coexpression,,,,,
TraesCS5B01G159400.1,TraesCS1A01G092900.1,0.7577,coexpression,,,,,
TraesCS5B01G167000.1,TraesCS1A01G092900.1,0.8028,coexpression,,,,,
TraesCS5B01G167100.1,TraesCS1A01G092900.1,0.7327,coexpression,,,,,
TraesCS5B01G226600.1,TraesCS1A01G092900.1,0.7226,coexpression,,,,,
TraesCS5B01G374800.1,TraesCS1A01G092900.1,0.6742,coexpression,,,,,
TraesCS5B01G448100.1,TraesCS1A01G092900.1,0.7681,coexpression,,,,,
TraesCS5B01G461300.1,TraesCS1A01G092900.1,0.7144,coexpression,,,,,
TraesCS5B01G468500.1,TraesCS1A01G092900.1,0.6016,coexpression,,,,,
TraesCS5B01G565800LC.1,TraesCS1A01G092900.1,0.7349,coexpression,,,,,
TraesCS5D01G121600.1,TraesCS1A01G092900.1,0.8183,coexpression,,,,,
TraesCS5D01G129200.1,TraesCS1A01G092900.1,0.6882,coexpression,,,,,
TraesCS5D01G167000.1,TraesCS1A01G092900.1,0.7612,coexpression,,,,,
TraesCS5D01G174600.1,TraesCS1A01G092900.1,0.6608,coexpression,,,,,
TraesCS5D01G174700.1,TraesCS1A01G092900.1,0.801,coexpression,,,,,
TraesCS5D01G217600.1,TraesCS1A01G092900.1,0.6366,coexpression,,,,,
TraesCS5D01G239800.1,TraesCS1A01G092900.1,0.7122,coexpression,,,,,
TraesCS5D01G256900.1,TraesCS1A01G092900.1,0.609,coexpression,,,,,
TraesCS5D01G286200.1,TraesCS1A01G092900.1,0.7102,coexpression,,,,,
TraesCS5D01G286400.1,TraesCS1A01G092900.1,0.7311,coexpression,,,,,
TraesCS5D01G296200.1,TraesCS1A01G092900.1,0.6751,coexpression,,,,,
TraesCS5D01G326000.1,TraesCS1A01G092900.1,0.6588,coexpression,,,,,
TraesCS5D01G326000.2,TraesCS1A01G092900.1,0.6106,coexpression,,,,,
TraesCS5D01G423300.1,TraesCS1A01G092900.1,0.6436,coexpression,,,,,
TraesCS5D01G442100.1,TraesCS1A01G092900.1,0.6849,coexpression,,,,,
TraesCS5D01G446300.2,TraesCS1A01G092900.1,0.7336,coexpression,,,,,
TraesCS5D01G451100.2,TraesCS1A01G092900.1,0.7254,coexpression,,,,,
TraesCS5D01G462800.1,TraesCS1A01G092900.1,0.7515,coexpression,,,,,
TraesCS5D01G470000.1,TraesCS1A01G092900.1,0.7229,coexpression,,,,,
TraesCS5D01G474800LC.1,TraesCS1A01G092900.1,0.7393,coexpression,,,,,
TraesCS5D01G475000LC.1,TraesCS1A01G092900.1,0.8025,coexpression,,,,,
TraesCS5D01G576800LC.1,TraesCS1A01G092900.1,0.6301,coexpression,,,,,
TraesCS6A01G090300.1,TraesCS1A01G092900.1,0.6085,coexpression,,,,,
TraesCS6A01G204900.1,TraesCS1A01G092900.1,0.7875,coexpression,,,,,
TraesCS6A01G320700LC.1,TraesCS1A01G092900.1,0.6825,coexpression,,,,,
TraesCS6A01G360400.1,TraesCS1A01G092900.1,0.7913,coexpression,,,,,
TraesCS6A01G386000.1,TraesCS1A01G092900.1,0.7467,coexpression,,,,,
TraesCS6A01G447600LC.1,TraesCS1A01G092900.1,0.6342,coexpression,,,,,
TraesCS6B01G112400.2,TraesCS1A01G092900.1,0.6471,coexpression,,,,,
TraesCS6B01G225600.1,TraesCS1A01G092900.1,0.6682,coexpression,,,,,
TraesCS6B01G310100.1,TraesCS1A01G092900.1,0.669,coexpression,,,,,
TraesCS6B01G315600.1,TraesCS1A01G092900.1,0.605,coexpression,,,,,
TraesCS6B01G393300.1,TraesCS1A01G092900.1,0.7913,coexpression,,,,,
TraesCS6B01G425000.1,TraesCS1A01G092900.1,0.7467,coexpression,,,,,
TraesCS6D01G043500.1,TraesCS1A01G092900.1,0.6022,coexpression,,,,,
TraesCS6D01G078000.1,TraesCS1A01G092900.1,0.6439,coexpression,,,,,
TraesCS6D01G177000.2,TraesCS1A01G092900.1,0.6485,coexpression,,,,,
TraesCS6D01G185800.1,TraesCS1A01G092900.1,0.6187,coexpression,,,,,
TraesCS6D01G190100.1,TraesCS1A01G092900.1,0.755,coexpression,,,,,
TraesCS6D01G262100.1,TraesCS1A01G092900.1,0.772,coexpression,,,,,
TraesCS6D01G267300.1,TraesCS1A01G092900.1,0.6126,coexpression,,,,,
TraesCS6D01G343900.1,TraesCS1A01G092900.1,0.7913,coexpression,,,,,
TraesCS6D01G482000LC.1,TraesCS1A01G092900.1,0.6924,coexpression,,,,,
TraesCS7A01G102400.1,TraesCS1A01G092900.1,0.6437,coexpression,,,,,
TraesCS7A01G145700.1,TraesCS1A01G092900.1,0.6624,coexpression,,,,,
TraesCS7A01G155900.1,TraesCS1A01G092900.1,0.6603,coexpression,,,,,
TraesCS7A01G179000LC.1,TraesCS1A01G092900.1,0.6651,coexpression,,,,,
TraesCS7A01G244800.1,TraesCS1A01G092900.1,0.7148,coexpression,,,,,
TraesCS7A01G256300.1,TraesCS1A01G092900.1,0.6353,coexpression,,,,,
TraesCS7A01G278700.1,TraesCS1A01G092900.1,0.7696,coexpression,,,,,
TraesCS7A01G286200.1,TraesCS1A01G092900.1,0.6523,coexpression,,,,,
TraesCS7A01G300500.1,TraesCS1A01G092900.1,0.7112,coexpression,,,,,
TraesCS7A01G309900.1,TraesCS1A01G092900.1,0.8274,coexpression,,,,,
TraesCS7A01G316200.1,TraesCS1A01G092900.1,0.6796,coexpression,,,,,
TraesCS7A01G331900.1,TraesCS1A01G092900.1,0.6038,coexpression,,,,,
TraesCS7A01G356300.1,TraesCS1A01G092900.1,0.7408,coexpression,,,,,
TraesCS7A01G454700.1,TraesCS1A01G092900.1,0.7057,coexpression,,,,,
TraesCS7A01G454800.1,TraesCS1A01G092900.1,0.7637,coexpression,,,,,
TraesCS7A01G469100.2,TraesCS1A01G092900.1,0.6134,coexpression,,,,,
TraesCS7A01G644800LC.1,TraesCS1A01G092900.1,0.6441,coexpression,,,,,
TraesCS7A01G710000LC.1,TraesCS1A01G092900.1,0.6917,coexpression,,,,,
TraesCS7B01G034200.1,TraesCS1A01G092900.1,0.6654,coexpression,,,,,
TraesCS7B01G060000.2,TraesCS1A01G092900.1,0.6519,coexpression,,,,,
TraesCS7B01G146600.1,TraesCS1A01G092900.1,0.7019,coexpression,,,,,
TraesCS7B01G152900.1,TraesCS1A01G092900.1,0.6427,coexpression,,,,,
TraesCS7B01G157300.1,TraesCS1A01G092900.1,0.6224,coexpression,,,,,
TraesCS7B01G159700.1,TraesCS1A01G092900.1,0.6732,coexpression,,,,,
TraesCS7B01G170900.1,TraesCS1A01G092900.1,0.6191,coexpression,,,,,
TraesCS7B01G176600.1,TraesCS1A01G092900.1,0.6561,coexpression,,,,,
TraesCS7B01G189800.1,TraesCS1A01G092900.1,0.7267,coexpression,,,,,
TraesCS7B01G198400.1,TraesCS1A01G092900.1,0.6444,coexpression,,,,,
TraesCS7B01G201400.1,TraesCS1A01G092900.1,0.75,coexpression,,,,,
TraesCS7B01G201700.1,TraesCS1A01G092900.1,0.6051,coexpression,,,,,
TraesCS7B01G204700.1,TraesCS1A01G092900.1,0.6476,coexpression,,,,,
TraesCS7B01G209900.1,TraesCS1A01G092900.1,0.7443,coexpression,,,,,
TraesCS7B01G271400.1,TraesCS1A01G092900.1,0.8042,coexpression,,,,,
TraesCS7B01G319200.1,TraesCS1A01G092900.1,0.6301,coexpression,,,,,
TraesCS7D01G066800.2,TraesCS1A01G092900.1,0.6212,coexpression,,,,,
TraesCS7D01G147000.1,TraesCS1A01G092900.1,0.6624,coexpression,,,,,
TraesCS7D01G243500.1,TraesCS1A01G092900.1,0.688,coexpression,,,,,
TraesCS7D01G260500.1,TraesCS1A01G092900.1,0.6198,coexpression,,,,,
TraesCS7D01G262800.2,TraesCS1A01G092900.1,0.7695,coexpression,,,,,
TraesCS7D01G278500.1,TraesCS1A01G092900.1,0.7673,coexpression,,,,,
TraesCS7D01G291300.1,TraesCS1A01G092900.1,0.639,coexpression,,,,,
TraesCS7D01G292800.1,TraesCS1A01G092900.1,0.7728,coexpression,,,,,
TraesCS7D01G296300.1,TraesCS1A01G092900.1,0.6718,coexpression,,,,,
TraesCS7D01G306600.1,TraesCS1A01G092900.1,0.7749,coexpression,,,,,
TraesCS7D01G313200.1,TraesCS1A01G092900.1,0.7125,coexpression,,,,,
TraesCS7D01G313300.1,TraesCS1A01G092900.1,0.6242,coexpression,,,,,
TraesCS7D01G340100.1,TraesCS1A01G092900.1,0.6796,coexpression,,,,,
TraesCS7D01G364400.2,TraesCS1A01G092900.1,0.6303,coexpression,,,,,
TraesCS7D01G366400.1,TraesCS1A01G092900.1,0.7746,coexpression,,,,,
TraesCS7D01G370500.1,TraesCS1A01G092900.1,0.6137,coexpression,,,,,
TraesCS7D01G443900.1,TraesCS1A01G092900.1,0.7536,coexpression,,,,,
TraesCS7D01G488700.1,TraesCS1A01G092900.1,0.7866,coexpression,,,,,
TraesCSU01G113100LC.1,TraesCS1A01G092900.1,0.7258,coexpression,,,,,
TraesCS1B01G122000.3,TraesCS1A01G093900.4,0.7425,coexpression,,,,,
TraesCS1D01G102500.1,TraesCS1A01G093900.4,0.695,coexpression,,,,,
TraesCS1B01G128100.1,TraesCS1A01G095500.1,0.6664,coexpression,,,,,
TraesCS1D01G104400.1,TraesCS1A01G095500.1,0.7143,coexpression,,,,,
TraesCS1A01G147000.1,TraesCS1A01G096500.2,0.7179,coexpression,,,,,
TraesCS1A01G217200.1,TraesCS1A01G096500.2,0.6475,coexpression,,,,,
TraesCS1A01G284800.1,TraesCS1A01G096500.2,0.6913,coexpression,,,,,
TraesCS1A01G307400.1,TraesCS1A01G096500.2,0.6336,coexpression,,,,,
TraesCS1A01G359300LC.1,TraesCS1A01G096500.2,0.6444,coexpression,,,,,
TraesCS1A01G363700.1,TraesCS1A01G096500.2,0.6546,coexpression,,,,,
TraesCS1A01G399800.1,TraesCS1A01G096500.2,0.692,coexpression,,,,,
TraesCS1B01G120600.1,TraesCS1A01G096500.2,0.6655,coexpression,,,,,
TraesCS1B01G127200.1,TraesCS1A01G096500.2,0.7168,coexpression,,,,,
TraesCS1B01G318200.1,TraesCS1A01G096500.2,0.644,coexpression,,,,,
TraesCS1B01G380800.1,TraesCS1A01G096500.2,0.6309,coexpression,,,,,
TraesCS1D01G101600.1,TraesCS1A01G096500.2,0.6871,coexpression,,,,,
TraesCS1D01G145100.1,TraesCS1A01G096500.2,0.6002,coexpression,,,,,
TraesCS1D01G219000.1,TraesCS1A01G096500.2,0.6004,coexpression,,,,,
TraesCS1D01G283800.1,TraesCS1A01G096500.2,0.7438,coexpression,,,,,
TraesCS1D01G306800.1,TraesCS1A01G096500.2,0.649,coexpression,,,,,
TraesCS1D01G368700.1,TraesCS1A01G096500.2,0.6524,coexpression,,,,,
TraesCS1D01G536000LC.1,TraesCS1A01G096500.2,0.6384,coexpression,,,,,
TraesCS2A01G109900.1,TraesCS1A01G096500.2,0.645,coexpression,,,,,
TraesCS2A01G163700.1,TraesCS1A01G096500.2,0.636,coexpression,,,,,
TraesCS2A01G239100LC.1,TraesCS1A01G096500.2,0.6692,coexpression,,,,,
TraesCS2A01G245900.1,TraesCS1A01G096500.2,0.6811,coexpression,,,,,
TraesCS2A01G276100.1,TraesCS1A01G096500.2,0.6242,coexpression,,,,,
TraesCS2A01G354200.1,TraesCS1A01G096500.2,0.7547,coexpression,,,,,
TraesCS2A01G485400.1,TraesCS1A01G096500.2,0.6122,coexpression,,,,,
TraesCS2B01G109000.1,TraesCS1A01G096500.2,0.6953,coexpression,,,,,
TraesCS2B01G194400.1,TraesCS1A01G096500.2,0.6878,coexpression,,,,,
TraesCS2B01G296200.1,TraesCS1A01G096500.2,0.6776,coexpression,,,,,
TraesCS2B01G328300LC.1,TraesCS1A01G096500.2,0.6692,coexpression,,,,,
TraesCS2B01G374600LC.1,TraesCS1A01G096500.2,0.6657,coexpression,,,,,
TraesCS2B01G375100.1,TraesCS1A01G096500.2,0.6557,coexpression,,,,,
TraesCS2D01G064500.1,TraesCS1A01G096500.2,0.6328,coexpression,,,,,
TraesCS2D01G064600.1,TraesCS1A01G096500.2,0.6363,coexpression,,,,,
TraesCS2D01G170600.1,TraesCS1A01G096500.2,0.6464,coexpression,,,,,
TraesCS2D01G245400LC.1,TraesCS1A01G096500.2,0.6692,coexpression,,,,,
TraesCS2D01G246000.1,TraesCS1A01G096500.2,0.706,coexpression,,,,,
TraesCS2D01G275100.1,TraesCS1A01G096500.2,0.7123,coexpression,,,,,
TraesCS2D01G354800.1,TraesCS1A01G096500.2,0.6868,coexpression,,,,,
TraesCS2D01G379700.1,TraesCS1A01G096500.2,0.6446,coexpression,,,,,
TraesCS2D01G421300.1,TraesCS1A01G096500.2,0.643,coexpression,,,,,
TraesCS3A01G085600.1,TraesCS1A01G096500.2,0.6263,coexpression,,,,,
TraesCS3A01G247600.1,TraesCS1A01G096500.2,0.6859,coexpression,,,,,
TraesCS3A01G252700.1,TraesCS1A01G096500.2,0.6114,coexpression,,,,,
TraesCS3A01G339200.1,TraesCS1A01G096500.2,0.7084,coexpression,,,,,
TraesCS3A01G366100.1,TraesCS1A01G096500.2,0.6105,coexpression,,,,,
TraesCS3B01G271800.1,TraesCS1A01G096500.2,0.7015,coexpression,,,,,
TraesCS3B01G302300.1,TraesCS1A01G096500.2,0.6671,coexpression,,,,,
TraesCS3B01G370900.1,TraesCS1A01G096500.2,0.7008,coexpression,,,,,
TraesCS3B01G405000.1,TraesCS1A01G096500.2,0.6199,coexpression,,,,,
TraesCS3D01G085600.1,TraesCS1A01G096500.2,0.6721,coexpression,,,,,
TraesCS3D01G243800.1,TraesCS1A01G096500.2,0.6476,coexpression,,,,,
TraesCS3D01G253300.1,TraesCS1A01G096500.2,0.6639,coexpression,,,,,
TraesCS3D01G268000.1,TraesCS1A01G096500.2,0.6334,coexpression,,,,,
TraesCS3D01G332800.1,TraesCS1A01G096500.2,0.6562,coexpression,,,,,
TraesCS3D01G365600.1,TraesCS1A01G096500.2,0.6007,coexpression,,,,,
TraesCS4A01G040400.1,TraesCS1A01G096500.2,0.629,coexpression,,,,,
TraesCS4A01G077000.2,TraesCS1A01G096500.2,0.6913,coexpression,,,,,
TraesCS4A01G190500.1,TraesCS1A01G096500.2,0.6205,coexpression,,,,,
TraesCS4A01G233300.1,TraesCS1A01G096500.2,0.6538,coexpression,,,,,
TraesCS4A01G417400.1,TraesCS1A01G096500.2,0.6976,coexpression,,,,,
TraesCS4B01G082600.1,TraesCS1A01G096500.2,0.6746,coexpression,,,,,
TraesCS4B01G128700.1,TraesCS1A01G096500.2,0.6071,coexpression,,,,,
TraesCS4B01G233100.2,TraesCS1A01G096500.2,0.6482,coexpression,,,,,
TraesCS4B01G261800.1,TraesCS1A01G096500.2,0.6475,coexpression,,,,,
TraesCS4B01G299100.1,TraesCS1A01G096500.2,0.6141,coexpression,,,,,
TraesCS4B01G344400.1,TraesCS1A01G096500.2,0.6043,coexpression,,,,,
TraesCS4D01G080900.1,TraesCS1A01G096500.2,0.6328,coexpression,,,,,
TraesCS4D01G234300.2,TraesCS1A01G096500.2,0.7128,coexpression,,,,,
TraesCS4D01G260400.1,TraesCS1A01G096500.2,0.6102,coexpression,,,,,
TraesCS4D01G261400.1,TraesCS1A01G096500.2,0.6193,coexpression,,,,,
TraesCS4D01G298000.1,TraesCS1A01G096500.2,0.6246,coexpression,,,,,
TraesCS4D01G382500LC.1,TraesCS1A01G096500.2,0.6826,coexpression,,,,,
TraesCS5A01G156100.1,TraesCS1A01G096500.2,0.6052,coexpression,,,,,
TraesCS5A01G161800.2,TraesCS1A01G096500.2,0.6231,coexpression,,,,,
TraesCS5A01G170300.1,TraesCS1A01G096500.2,0.6277,coexpression,,,,,
TraesCS5A01G227800.1,TraesCS1A01G096500.2,0.6174,coexpression,,,,,
TraesCS5A01G288400.1,TraesCS1A01G096500.2,0.616,coexpression,,,,,
TraesCS5A01G320100.1,TraesCS1A01G096500.2,0.6275,coexpression,,,,,
TraesCS5A01G372700.2,TraesCS1A01G096500.2,0.6393,coexpression,,,,,
TraesCS5A01G443700.1,TraesCS1A01G096500.2,0.6058,coexpression,,,,,
TraesCS5A01G458900.1,TraesCS1A01G096500.2,0.7112,coexpression,,,,,
TraesCS5A01G469300.1,TraesCS1A01G096500.2,0.7107,coexpression,,,,,
TraesCS5B01G088900.1,TraesCS1A01G096500.2,0.6189,coexpression,,,,,
TraesCS5B01G159400.1,TraesCS1A01G096500.2,0.6737,coexpression,,,,,
TraesCS5B01G167000.1,TraesCS1A01G096500.2,0.6467,coexpression,,,,,
TraesCS5B01G167100.1,TraesCS1A01G096500.2,0.6065,coexpression,,,,,
TraesCS5B01G226600.1,TraesCS1A01G096500.2,0.6749,coexpression,,,,,
TraesCS5B01G448100.1,TraesCS1A01G096500.2,0.7057,coexpression,,,,,
TraesCS5B01G565800LC.1,TraesCS1A01G096500.2,0.6061,coexpression,,,,,
TraesCS5D01G121600.1,TraesCS1A01G096500.2,0.6636,coexpression,,,,,
TraesCS5D01G167000.1,TraesCS1A01G096500.2,0.6198,coexpression,,,,,
TraesCS5D01G174700.1,TraesCS1A01G096500.2,0.6766,coexpression,,,,,
TraesCS5D01G239800.1,TraesCS1A01G096500.2,0.6346,coexpression,,,,,
TraesCS5D01G286200.1,TraesCS1A01G096500.2,0.6648,coexpression,,,,,
TraesCS5D01G286400.1,TraesCS1A01G096500.2,0.6957,coexpression,,,,,
TraesCS5D01G451100.2,TraesCS1A01G096500.2,0.691,coexpression,,,,,
TraesCS5D01G462800.1,TraesCS1A01G096500.2,0.6594,coexpression,,,,,
TraesCS5D01G470000.1,TraesCS1A01G096500.2,0.6813,coexpression,,,,,
TraesCS5D01G475000LC.1,TraesCS1A01G096500.2,0.7224,coexpression,,,,,
TraesCS6A01G204900.1,TraesCS1A01G096500.2,0.6798,coexpression,,,,,
TraesCS6A01G360400.1,TraesCS1A01G096500.2,0.6986,coexpression,,,,,
TraesCS6A01G386000.1,TraesCS1A01G096500.2,0.736,coexpression,,,,,
TraesCS6A01G447600LC.1,TraesCS1A01G096500.2,0.6363,coexpression,,,,,
TraesCS6B01G225600.1,TraesCS1A01G096500.2,0.6514,coexpression,,,,,
TraesCS6B01G393300.1,TraesCS1A01G096500.2,0.6986,coexpression,,,,,
TraesCS6B01G425000.1,TraesCS1A01G096500.2,0.736,coexpression,,,,,
TraesCS6D01G078000.1,TraesCS1A01G096500.2,0.6077,coexpression,,,,,
TraesCS6D01G190100.1,TraesCS1A01G096500.2,0.6268,coexpression,,,,,
TraesCS6D01G262100.1,TraesCS1A01G096500.2,0.6469,coexpression,,,,,
TraesCS6D01G343900.1,TraesCS1A01G096500.2,0.6986,coexpression,,,,,
TraesCS6D01G482000LC.1,TraesCS1A01G096500.2,0.6559,coexpression,,,,,
TraesCS7A01G278700.1,TraesCS1A01G096500.2,0.6708,coexpression,,,,,
TraesCS7A01G300500.1,TraesCS1A01G096500.2,0.6744,coexpression,,,,,
TraesCS7A01G309900.1,TraesCS1A01G096500.2,0.6598,coexpression,,,,,
TraesCS7A01G316200.1,TraesCS1A01G096500.2,0.6083,coexpression,,,,,
TraesCS7A01G356300.1,TraesCS1A01G096500.2,0.6819,coexpression,,,,,
TraesCS7A01G454700.1,TraesCS1A01G096500.2,0.6212,coexpression,,,,,
TraesCS7A01G454800.1,TraesCS1A01G096500.2,0.727,coexpression,,,,,
TraesCS7A01G710000LC.1,TraesCS1A01G096500.2,0.6754,coexpression,,,,,
TraesCS7B01G034200.1,TraesCS1A01G096500.2,0.629,coexpression,,,,,
TraesCS7B01G060000.2,TraesCS1A01G096500.2,0.6576,coexpression,,,,,
TraesCS7B01G146600.1,TraesCS1A01G096500.2,0.6261,coexpression,,,,,
TraesCS7B01G159700.1,TraesCS1A01G096500.2,0.6379,coexpression,,,,,
TraesCS7B01G201400.1,TraesCS1A01G096500.2,0.6389,coexpression,,,,,
TraesCS7B01G271400.1,TraesCS1A01G096500.2,0.7146,coexpression,,,,,
TraesCS7D01G262800.2,TraesCS1A01G096500.2,0.6931,coexpression,,,,,
TraesCS7D01G278500.1,TraesCS1A01G096500.2,0.6239,coexpression,,,,,
TraesCS7D01G292800.1,TraesCS1A01G096500.2,0.6228,coexpression,,,,,
TraesCS7D01G296300.1,TraesCS1A01G096500.2,0.6555,coexpression,,,,,
TraesCS7D01G313200.1,TraesCS1A01G096500.2,0.616,coexpression,,,,,
TraesCS7D01G340100.1,TraesCS1A01G096500.2,0.6051,coexpression,,,,,
TraesCS7D01G366400.1,TraesCS1A01G096500.2,0.6812,coexpression,,,,,
TraesCS7D01G443900.1,TraesCS1A01G096500.2,0.6307,coexpression,,,,,
TraesCS7D01G488700.1,TraesCS1A01G096500.2,0.7172,coexpression,,,,,
TraesCSU01G113100LC.1,TraesCS1A01G096500.2,0.6802,coexpression,,,,,
TraesCS1B01G126700.1,TraesCS1A01G097200.1,0.6046,coexpression,,,,,
TraesCS1D01G106000.1,TraesCS1A01G097200.1,0.7472,coexpression,,,,,
TraesCS1B01G126500.1,TraesCS1A01G097400.1,0.7215,coexpression,,,,,
TraesCS1D01G106200.1,TraesCS1A01G097400.1,0.7831,coexpression,,,,,
TraesCS1B01G126100.1,TraesCS1A01G097700.1,0.7756,coexpression,,,,,
TraesCS1D01G106500.1,TraesCS1A01G097700.1,0.7998,coexpression,,,,,
TraesCS1B01G125100.1,TraesCS1A01G099300.1,0.8394,coexpression,,,,,
TraesCS1D01G107200.1,TraesCS1A01G099300.1,0.9419,coexpression,,,,,
TraesCS2D01G546500.2,TraesCS1A01G099300.1,0.6034,coexpression,,,,,
TraesCS3A01G399000.1,TraesCS1A01G099300.1,0.7067,coexpression,,,,,
TraesCS3B01G432000.1,TraesCS1A01G099300.1,0.6557,coexpression,,,,,
TraesCS5B01G232900.1,TraesCS1A01G099300.1,0.7355,coexpression,,,,,
TraesCS5D01G241200.1,TraesCS1A01G099300.1,0.7297,coexpression,,,,,
TraesCS6A01G101800.1,TraesCS1A01G099300.1,0.7821,coexpression,,,,,
TraesCS6A01G101900.1,TraesCS1A01G099300.1,0.7045,coexpression,,,,,
TraesCS6A01G276700.1,TraesCS1A01G099300.1,0.7456,coexpression,,,,,
TraesCS6B01G129800.1,TraesCS1A01G099300.1,0.7117,coexpression,,,,,
TraesCS6B01G130100.1,TraesCS1A01G099300.1,0.7104,coexpression,,,,,
TraesCS6B01G304200.1,TraesCS1A01G099300.1,0.7682,coexpression,,,,,
TraesCS6D01G049100.1,TraesCS1A01G099300.1,0.8002,coexpression,,,,,
TraesCS6D01G090200.1,TraesCS1A01G099300.1,0.7937,coexpression,,,,,
TraesCS6D01G090400.1,TraesCS1A01G099300.1,0.7496,coexpression,,,,,
TraesCS7A01G104800.1,TraesCS1A01G099300.1,0.6083,coexpression,,,,,
TraesCS7A01G159300.2,TraesCS1A01G099300.1,0.7351,coexpression,,,,,
TraesCS7A01G330300.1,TraesCS1A01G099300.1,0.7612,coexpression,,,,,
TraesCS7A01G370000.1,TraesCS1A01G099300.1,0.7961,coexpression,,,,,
TraesCS7B01G063900.1,TraesCS1A01G099300.1,0.692,coexpression,,,,,
TraesCS7B01G231000.1,TraesCS1A01G099300.1,0.6533,coexpression,,,,,
TraesCS7B01G258500.1,TraesCS1A01G099300.1,0.7765,coexpression,,,,,
TraesCS7D01G160300.1,TraesCS1A01G099300.1,0.6879,coexpression,,,,,
TraesCS7D01G327100.1,TraesCS1A01G099300.1,0.8214,coexpression,,,,,
TraesCS7D01G353100.1,TraesCS1A01G099300.1,0.7966,coexpression,,,,,
TraesCS7D01G517800.1,TraesCS1A01G099300.1,0.7166,coexpression,,,,,
TraesCS1B01G128400.1,TraesCS1A01G106000.1,0.6524,coexpression,,,,,
TraesCS1D01G109000.1,TraesCS1A01G106000.1,0.6749,coexpression,,,,,
TraesCS1B01G134900.1,TraesCS1A01G115000.1,0.6831,coexpression,,,,,
TraesCS1D01G116400.1,TraesCS1A01G115000.1,0.7558,coexpression,,,,,
TraesCS1B01G136700.2,TraesCS1A01G116700.1,0.6594,coexpression,,,,,
TraesCS1D01G117900.1,TraesCS1A01G116700.1,0.6744,coexpression,,,,,
TraesCS1B01G139600.1,TraesCS1A01G120200.1,0.6215,coexpression,,,,,
TraesCS1D01G121200.3,TraesCS1A01G120200.1,0.6672,coexpression,,,,,
TraesCS1B01G141200.1,TraesCS1A01G122000.1,0.6163,coexpression,,,,,
TraesCS1D01G122800.1,TraesCS1A01G122000.1,0.8055,coexpression,,,,,
TraesCS1A01G147000.1,TraesCS1A01G129100.1,0.6328,coexpression,,,,,
TraesCS1B01G146100.1,TraesCS1A01G129100.1,0.72,coexpression,,,,,
TraesCS1B01G295700.1,TraesCS1A01G129100.1,0.6398,coexpression,,,,,
TraesCS1B01G379200.1,TraesCS1A01G129100.1,0.6652,coexpression,,,,,
TraesCS1D01G125600.1,TraesCS1A01G129100.1,0.674,coexpression,,,,,
TraesCS1D01G145100.1,TraesCS1A01G129100.1,0.6066,coexpression,,,,,
TraesCS2A01G228800.1,TraesCS1A01G129100.1,0.6629,coexpression,,,,,
TraesCS2A01G296000.2,TraesCS1A01G129100.1,0.6231,coexpression,,,,,
TraesCS2A01G321200.1,TraesCS1A01G129100.1,0.6292,coexpression,,,,,
TraesCS2A01G339200.1,TraesCS1A01G129100.1,0.6055,coexpression,,,,,
TraesCS2B01G194400.1,TraesCS1A01G129100.1,0.6153,coexpression,,,,,
TraesCS2B01G312400.2,TraesCS1A01G129100.1,0.6011,coexpression,,,,,
TraesCS2B01G361300.1,TraesCS1A01G129100.1,0.6154,coexpression,,,,,
TraesCS2D01G120400.1,TraesCS1A01G129100.1,0.6193,coexpression,,,,,
TraesCS2D01G133900.1,TraesCS1A01G129100.1,0.6188,coexpression,,,,,
TraesCS2D01G246000.1,TraesCS1A01G129100.1,0.611,coexpression,,,,,
TraesCS2D01G275100.1,TraesCS1A01G129100.1,0.6035,coexpression,,,,,
TraesCS2D01G293900.2,TraesCS1A01G129100.1,0.629,coexpression,,,,,
TraesCS3A01G372600.1,TraesCS1A01G129100.1,0.6642,coexpression,,,,,
TraesCS3A01G521400LC.1,TraesCS1A01G129100.1,0.6047,coexpression,,,,,
TraesCS3B01G405000.1,TraesCS1A01G129100.1,0.7106,coexpression,,,,,
TraesCS3D01G365600.1,TraesCS1A01G129100.1,0.6999,coexpression,,,,,
TraesCS4A01G077000.2,TraesCS1A01G129100.1,0.623,coexpression,,,,,
TraesCS4B01G111500.1,TraesCS1A01G129100.1,0.6059,coexpression,,,,,
TraesCS4D01G109200.1,TraesCS1A01G129100.1,0.6087,coexpression,,,,,
TraesCS4D01G126000.1,TraesCS1A01G129100.1,0.6037,coexpression,,,,,
TraesCS4D01G298000.1,TraesCS1A01G129100.1,0.607,coexpression,,,,,
TraesCS5A01G288400.1,TraesCS1A01G129100.1,0.6191,coexpression,,,,,
TraesCS5A01G458900.1,TraesCS1A01G129100.1,0.6041,coexpression,,,,,
TraesCS5B01G167000.1,TraesCS1A01G129100.1,0.603,coexpression,,,,,
TraesCS5B01G377800.1,TraesCS1A01G129100.1,0.6226,coexpression,,,,,
TraesCS5D01G121600.1,TraesCS1A01G129100.1,0.6013,coexpression,,,,,
TraesCS5D01G174700.1,TraesCS1A01G129100.1,0.637,coexpression,,,,,
TraesCS5D01G256900.1,TraesCS1A01G129100.1,0.6137,coexpression,,,,,
TraesCS6A01G204900.1,TraesCS1A01G129100.1,0.6433,coexpression,,,,,
TraesCS6A01G320700LC.1,TraesCS1A01G129100.1,0.6076,coexpression,,,,,
TraesCS6D01G126300.1,TraesCS1A01G129100.1,0.6265,coexpression,,,,,
TraesCS6D01G177000.2,TraesCS1A01G129100.1,0.6293,coexpression,,,,,
TraesCS7B01G189800.1,TraesCS1A01G129100.1,0.6389,coexpression,,,,,
TraesCS7D01G292800.1,TraesCS1A01G129100.1,0.6198,coexpression,,,,,
TraesCS7D01G296300.1,TraesCS1A01G129100.1,0.6201,coexpression,,,,,
TraesCS1A01G170100LC.1,TraesCS1A01G131900.1,0.7358,coexpression,,,,,
TraesCS1A01G200300LC.1,TraesCS1A01G131900.1,0.85,coexpression,,,,,
TraesCS7D01G652100LC.1,TraesCS1A01G131900.1,0.776,coexpression,,,,,
TraesCS1B01G148400.1,TraesCS1A01G133700.2,0.6855,coexpression,,,,,
TraesCS2D01G212800.2,TraesCS1A01G133700.2,0.6394,coexpression,,,,,
TraesCS4A01G067400.1,TraesCS1A01G133700.2,0.6507,coexpression,,,,,
TraesCS4A01G182300.1,TraesCS1A01G133700.2,0.6347,coexpression,,,,,
TraesCS4A01G289200.1,TraesCS1A01G133700.2,0.6264,coexpression,,,,,
TraesCS4B01G224700.1,TraesCS1A01G133700.2,0.636,coexpression,,,,,
TraesCS4D01G130900.1,TraesCS1A01G133700.2,0.6703,coexpression,,,,,
TraesCS4D01G151400.1,TraesCS1A01G133700.2,0.6181,coexpression,,,,,
TraesCS4D01G166700.1,TraesCS1A01G133700.2,0.6037,coexpression,,,,,
TraesCS4D01G225300.1,TraesCS1A01G133700.2,0.627,coexpression,,,,,
TraesCS5A01G153500.1,TraesCS1A01G133700.2,0.6579,coexpression,,,,,
TraesCS5A01G425500.1,TraesCS1A01G133700.2,0.6438,coexpression,,,,,
TraesCS5B01G119400.1,TraesCS1A01G133700.2,0.6302,coexpression,,,,,
TraesCS5B01G152300.1,TraesCS1A01G133700.2,0.6642,coexpression,,,,,
TraesCS5D01G158800.1,TraesCS1A01G133700.2,0.6552,coexpression,,,,,
TraesCS7A01G398300.1,TraesCS1A01G133700.2,0.6043,coexpression,,,,,
TraesCS1D01G211600.1,TraesCS1A01G142000.1,0.6991,coexpression,,,,,
TraesCS1D01G259500.1,TraesCS1A01G142000.1,0.6155,coexpression,,,,,
TraesCS2A01G156100.2,TraesCS1A01G142000.1,0.6576,coexpression,,,,,
TraesCS2A01G249600.1,TraesCS1A01G142000.1,0.7752,coexpression,,,,,
TraesCS2B01G410100.1,TraesCS1A01G142000.1,0.8083,coexpression,,,,,
TraesCS2D01G014800.1,TraesCS1A01G142000.1,0.6934,coexpression,,,,,
TraesCS2D01G049500.1,TraesCS1A01G142000.1,0.7964,coexpression,,,,,
TraesCS2D01G161900.2,TraesCS1A01G142000.1,0.6212,coexpression,,,,,
TraesCS2D01G289200.1,TraesCS1A01G142000.1,0.6683,coexpression,,,,,
TraesCS2D01G389900.1,TraesCS1A01G142000.1,0.8345,coexpression,,,,,
TraesCS2D01G434600.1,TraesCS1A01G142000.1,0.6066,coexpression,,,,,
TraesCS3A01G191400.1,TraesCS1A01G142000.1,0.6224,coexpression,,,,,
TraesCS3A01G272200.1,TraesCS1A01G142000.1,0.6895,coexpression,,,,,
TraesCS3B01G072200.1,TraesCS1A01G142000.1,0.7194,coexpression,,,,,
TraesCS3B01G154900.3,TraesCS1A01G142000.1,0.7608,coexpression,,,,,
TraesCS3B01G254400.1,TraesCS1A01G142000.1,0.7084,coexpression,,,,,
TraesCS3B01G314900.1,TraesCS1A01G142000.1,0.6439,coexpression,,,,,
TraesCS3D01G059900.1,TraesCS1A01G142000.1,0.6711,coexpression,,,,,
TraesCS3D01G191100.1,TraesCS1A01G142000.1,0.665,coexpression,,,,,
TraesCS3D01G330200LC.1,TraesCS1A01G142000.1,0.6433,coexpression,,,,,
TraesCS4A01G079500.1,TraesCS1A01G142000.1,0.6241,coexpression,,,,,
TraesCS4A01G121500.1,TraesCS1A01G142000.1,0.6319,coexpression,,,,,
TraesCS4A01G298100.1,TraesCS1A01G142000.1,0.7336,coexpression,,,,,
TraesCS4A01G374600.1,TraesCS1A01G142000.1,0.633,coexpression,,,,,
TraesCS4A01G374600.3,TraesCS1A01G142000.1,0.616,coexpression,,,,,
TraesCS4B01G066800.1,TraesCS1A01G142000.1,0.6495,coexpression,,,,,
TraesCS4B01G156400.1,TraesCS1A01G142000.1,0.8159,coexpression,,,,,
TraesCS4B01G181600.1,TraesCS1A01G142000.1,0.6222,coexpression,,,,,
TraesCS4B01G224500.1,TraesCS1A01G142000.1,0.652,coexpression,,,,,
TraesCS4D01G013900.1,TraesCS1A01G142000.1,0.7175,coexpression,,,,,
TraesCS4D01G065700.1,TraesCS1A01G142000.1,0.6508,coexpression,,,,,
TraesCS4D01G184400.1,TraesCS1A01G142000.1,0.6349,coexpression,,,,,
TraesCS4D01G268600.1,TraesCS1A01G142000.1,0.713,coexpression,,,,,
TraesCS5A01G006100.1,TraesCS1A01G142000.1,0.7436,coexpression,,,,,
TraesCS5A01G045700.2,TraesCS1A01G142000.1,0.6553,coexpression,,,,,
TraesCS5A01G114600.1,TraesCS1A01G142000.1,0.6915,coexpression,,,,,
TraesCS5A01G173800.1,TraesCS1A01G142000.1,0.6349,coexpression,,,,,
TraesCS5A01G404500.1,TraesCS1A01G142000.1,0.6084,coexpression,,,,,
TraesCS5B01G171200.1,TraesCS1A01G142000.1,0.7,coexpression,,,,,
TraesCS5B01G481100.1,TraesCS1A01G142000.1,0.6129,coexpression,,,,,
TraesCS5B01G503800.1,TraesCS1A01G142000.1,0.6229,coexpression,,,,,
TraesCS5D01G006100.1,TraesCS1A01G142000.1,0.7071,coexpression,,,,,
TraesCS5D01G055700.1,TraesCS1A01G142000.1,0.642,coexpression,,,,,
TraesCS5D01G178300.1,TraesCS1A01G142000.1,0.6802,coexpression,,,,,
TraesCS5D01G504600.1,TraesCS1A01G142000.1,0.6491,coexpression,,,,,
TraesCS6A01G143300.1,TraesCS1A01G142000.1,0.7546,coexpression,,,,,
TraesCS6B01G171600.1,TraesCS1A01G142000.1,0.7499,coexpression,,,,,
TraesCS6D01G094200.1,TraesCS1A01G142000.1,0.6913,coexpression,,,,,
TraesCS6D01G132500.2,TraesCS1A01G142000.1,0.7696,coexpression,,,,,
TraesCS6D01G282900.1,TraesCS1A01G142000.1,0.7574,coexpression,,,,,
TraesCS7A01G036200.2,TraesCS1A01G142000.1,0.7264,coexpression,,,,,
TraesCS7B01G207300.1,TraesCS1A01G142000.1,0.6526,coexpression,,,,,
TraesCS7B01G231800.1,TraesCS1A01G142000.1,0.6171,coexpression,,,,,
TraesCS7D01G072100.1,TraesCS1A01G142000.1,0.6279,coexpression,,,,,
TraesCS7D01G224900.1,TraesCS1A01G142000.1,0.7255,coexpression,,,,,
TraesCS7D01G261800.1,TraesCS1A01G142000.1,0.6291,coexpression,,,,,
TraesCS7D01G303900.1,TraesCS1A01G142000.1,0.6893,coexpression,,,,,
TraesCSU01G054500.1,TraesCS1A01G142000.1,0.6676,coexpression,,,,,
TraesCS1A01G340300.1,TraesCS1A01G146000.1,0.6358,coexpression,,,,,
TraesCS2A01G221300.1,TraesCS1A01G146000.1,0.7358,coexpression,,,,,
TraesCS2D01G227000.1,TraesCS1A01G146000.1,0.7775,coexpression,,,,,
TraesCS3D01G108500.1,TraesCS1A01G146000.1,0.6363,coexpression,,,,,
TraesCS4A01G315100.1,TraesCS1A01G146000.1,0.6682,coexpression,,,,,
TraesCS4D01G098600.1,TraesCS1A01G146000.1,0.6683,coexpression,,,,,
TraesCS5A01G051000.1,TraesCS1A01G146000.1,0.6327,coexpression,,,,,
TraesCS5A01G197100.1,TraesCS1A01G146000.1,0.6322,coexpression,,,,,
TraesCS5A01G276700.4,TraesCS1A01G146000.1,0.7121,coexpression,,,,,
TraesCS5A01G276700.5,TraesCS1A01G146000.1,0.7095,coexpression,,,,,
TraesCS6B01G774700LC.1,TraesCS1A01G146000.1,0.6502,coexpression,,,,,
TraesCS6D01G033500.1,TraesCS1A01G146000.1,0.6888,coexpression,,,,,
TraesCS6D01G033600.1,TraesCS1A01G146000.1,0.6114,coexpression,,,,,
TraesCS6D01G333800.1,TraesCS1A01G146000.1,0.6765,coexpression,,,,,
TraesCS7A01G153100.1,TraesCS1A01G146000.1,0.715,coexpression,,,,,
TraesCS7A01G154100.1,TraesCS1A01G146000.1,0.8172,coexpression,,,,,
TraesCS7B01G241600.1,TraesCS1A01G146000.1,0.6274,coexpression,,,,,
TraesCS7D01G058800LC.1,TraesCS1A01G146000.1,0.7661,coexpression,,,,,
TraesCS1B01G164700.1,TraesCS1A01G146900.1,0.7301,coexpression,,,,,
TraesCS1D01G145000.1,TraesCS1A01G146900.1,0.6849,coexpression,,,,,
TraesCS1A01G217200.1,TraesCS1A01G147000.1,0.68,coexpression,,,,,
TraesCS1A01G284800.1,TraesCS1A01G147000.1,0.6525,coexpression,,,,,
TraesCS1A01G307400.1,TraesCS1A01G147000.1,0.7437,coexpression,,,,,
TraesCS1A01G359300LC.1,TraesCS1A01G147000.1,0.6259,coexpression,,,,,
TraesCS1A01G363700.1,TraesCS1A01G147000.1,0.7683,coexpression,,,,,
TraesCS1A01G378000.1,TraesCS1A01G147000.1,0.6419,coexpression,,,,,
TraesCS1A01G381800.1,TraesCS1A01G147000.1,0.624,coexpression,,,,,
TraesCS1A01G399800.1,TraesCS1A01G147000.1,0.6891,coexpression,,,,,
TraesCS1B01G120600.1,TraesCS1A01G147000.1,0.7819,coexpression,,,,,
TraesCS1B01G127200.1,TraesCS1A01G147000.1,0.7707,coexpression,,,,,
TraesCS1B01G146100.1,TraesCS1A01G147000.1,0.7118,coexpression,,,,,
TraesCS1B01G164500.1,TraesCS1A01G147000.1,0.7087,coexpression,,,,,
TraesCS1B01G230300.1,TraesCS1A01G147000.1,0.6656,coexpression,,,,,
TraesCS1B01G240000.1,TraesCS1A01G147000.1,0.6888,coexpression,,,,,
TraesCS1B01G274700.2,TraesCS1A01G147000.1,0.6481,coexpression,,,,,
TraesCS1B01G295700.1,TraesCS1A01G147000.1,0.708,coexpression,,,,,
TraesCS1B01G318200.1,TraesCS1A01G147000.1,0.7598,coexpression,,,,,
TraesCS1B01G379200.1,TraesCS1A01G147000.1,0.6731,coexpression,,,,,
TraesCS1B01G380800.1,TraesCS1A01G147000.1,0.7458,coexpression,,,,,
TraesCS1D01G101600.1,TraesCS1A01G147000.1,0.7465,coexpression,,,,,
TraesCS1D01G105500.2,TraesCS1A01G147000.1,0.6549,coexpression,,,,,
TraesCS1D01G125600.1,TraesCS1A01G147000.1,0.7008,coexpression,,,,,
TraesCS1D01G128800.1,TraesCS1A01G147000.1,0.6528,coexpression,,,,,
TraesCS1D01G145100.1,TraesCS1A01G147000.1,0.834,coexpression,,,,,
TraesCS1D01G146100.1,TraesCS1A01G147000.1,0.6422,coexpression,,,,,
TraesCS1D01G156400.2,TraesCS1A01G147000.1,0.7016,coexpression,,,,,
TraesCS1D01G219000.1,TraesCS1A01G147000.1,0.7204,coexpression,,,,,
TraesCS1D01G227300.1,TraesCS1A01G147000.1,0.6684,coexpression,,,,,
TraesCS1D01G283800.1,TraesCS1A01G147000.1,0.7439,coexpression,,,,,
TraesCS1D01G285300.1,TraesCS1A01G147000.1,0.7614,coexpression,,,,,
TraesCS1D01G287800.1,TraesCS1A01G147000.1,0.6233,coexpression,,,,,
TraesCS1D01G306800.1,TraesCS1A01G147000.1,0.7353,coexpression,,,,,
TraesCS1D01G368700.1,TraesCS1A01G147000.1,0.7715,coexpression,,,,,
TraesCS1D01G407500.1,TraesCS1A01G147000.1,0.628,coexpression,,,,,
TraesCS1D01G434400.1,TraesCS1A01G147000.1,0.6123,coexpression,,,,,
TraesCS1D01G536000LC.1,TraesCS1A01G147000.1,0.6601,coexpression,,,,,
TraesCS2A01G066200.1,TraesCS1A01G147000.1,0.6509,coexpression,,,,,
TraesCS2A01G094200.1,TraesCS1A01G147000.1,0.658,coexpression,,,,,
TraesCS2A01G109900.1,TraesCS1A01G147000.1,0.7385,coexpression,,,,,
TraesCS2A01G110500.1,TraesCS1A01G147000.1,0.6759,coexpression,,,,,
TraesCS2A01G163700.1,TraesCS1A01G147000.1,0.689,coexpression,,,,,
TraesCS2A01G170800.1,TraesCS1A01G147000.1,0.6703,coexpression,,,,,
TraesCS2A01G239100LC.1,TraesCS1A01G147000.1,0.6986,coexpression,,,,,
TraesCS2A01G245900.1,TraesCS1A01G147000.1,0.7591,coexpression,,,,,
TraesCS2A01G260700.1,TraesCS1A01G147000.1,0.6806,coexpression,,,,,
TraesCS2A01G276100.1,TraesCS1A01G147000.1,0.729,coexpression,,,,,
TraesCS2A01G278600.1,TraesCS1A01G147000.1,0.6475,coexpression,,,,,
TraesCS2A01G296000.2,TraesCS1A01G147000.1,0.6823,coexpression,,,,,
TraesCS2A01G321200.1,TraesCS1A01G147000.1,0.6253,coexpression,,,,,
TraesCS2A01G339200.1,TraesCS1A01G147000.1,0.6918,coexpression,,,,,
TraesCS2A01G354200.1,TraesCS1A01G147000.1,0.7442,coexpression,,,,,
TraesCS2A01G432600.1,TraesCS1A01G147000.1,0.6885,coexpression,,,,,
TraesCS2A01G485400.1,TraesCS1A01G147000.1,0.6942,coexpression,,,,,
TraesCS2A01G583000LC.1,TraesCS1A01G147000.1,0.6844,coexpression,,,,,
TraesCS2B01G078200.1,TraesCS1A01G147000.1,0.6816,coexpression,,,,,
TraesCS2B01G078300.1,TraesCS1A01G147000.1,0.6006,coexpression,,,,,
TraesCS2B01G109000.1,TraesCS1A01G147000.1,0.771,coexpression,,,,,
TraesCS2B01G194400.1,TraesCS1A01G147000.1,0.7317,coexpression,,,,,
TraesCS2B01G281300.1,TraesCS1A01G147000.1,0.7241,coexpression,,,,,
TraesCS2B01G296200.1,TraesCS1A01G147000.1,0.7443,coexpression,,,,,
TraesCS2B01G312400.2,TraesCS1A01G147000.1,0.6515,coexpression,,,,,
TraesCS2B01G328300LC.1,TraesCS1A01G147000.1,0.6986,coexpression,,,,,
TraesCS2B01G361300.1,TraesCS1A01G147000.1,0.6707,coexpression,,,,,
TraesCS2B01G374600LC.1,TraesCS1A01G147000.1,0.7717,coexpression,,,,,
TraesCS2B01G375100.1,TraesCS1A01G147000.1,0.6409,coexpression,,,,,
TraesCS2D01G064500.1,TraesCS1A01G147000.1,0.6855,coexpression,,,,,
TraesCS2D01G064600.1,TraesCS1A01G147000.1,0.7134,coexpression,,,,,
TraesCS2D01G080800.1,TraesCS1A01G147000.1,0.6066,coexpression,,,,,
TraesCS2D01G092800.1,TraesCS1A01G147000.1,0.6345,coexpression,,,,,
TraesCS2D01G109000.1,TraesCS1A01G147000.1,0.6038,coexpression,,,,,
TraesCS2D01G120400.1,TraesCS1A01G147000.1,0.6569,coexpression,,,,,
TraesCS2D01G128600.1,TraesCS1A01G147000.1,0.6,coexpression,,,,,
TraesCS2D01G170600.1,TraesCS1A01G147000.1,0.7032,coexpression,,,,,
TraesCS2D01G175700.1,TraesCS1A01G147000.1,0.6516,coexpression,,,,,
TraesCS2D01G177300.1,TraesCS1A01G147000.1,0.6735,coexpression,,,,,
TraesCS2D01G178300.1,TraesCS1A01G147000.1,0.6111,coexpression,,,,,
TraesCS2D01G179300.1,TraesCS1A01G147000.1,0.6605,coexpression,,,,,
TraesCS2D01G227900.5,TraesCS1A01G147000.1,0.6178,coexpression,,,,,
TraesCS2D01G245400LC.1,TraesCS1A01G147000.1,0.6986,coexpression,,,,,
TraesCS2D01G246000.1,TraesCS1A01G147000.1,0.7801,coexpression,,,,,
TraesCS2D01G248300.1,TraesCS1A01G147000.1,0.6587,coexpression,,,,,
TraesCS2D01G263000.1,TraesCS1A01G147000.1,0.6775,coexpression,,,,,
TraesCS2D01G275100.1,TraesCS1A01G147000.1,0.8322,coexpression,,,,,
TraesCS2D01G277700.1,TraesCS1A01G147000.1,0.7052,coexpression,,,,,
TraesCS2D01G293900.2,TraesCS1A01G147000.1,0.7244,coexpression,,,,,
TraesCS2D01G354800.1,TraesCS1A01G147000.1,0.7688,coexpression,,,,,
TraesCS2D01G379700.1,TraesCS1A01G147000.1,0.7515,coexpression,,,,,
TraesCS2D01G421300.1,TraesCS1A01G147000.1,0.6277,coexpression,,,,,
TraesCS2D01G430500.1,TraesCS1A01G147000.1,0.6369,coexpression,,,,,
TraesCS2D01G442300.1,TraesCS1A01G147000.1,0.7387,coexpression,,,,,
TraesCS3A01G085600.1,TraesCS1A01G147000.1,0.717,coexpression,,,,,
TraesCS3A01G136800.1,TraesCS1A01G147000.1,0.7312,coexpression,,,,,
TraesCS3A01G247600.1,TraesCS1A01G147000.1,0.7427,coexpression,,,,,
TraesCS3A01G252700.1,TraesCS1A01G147000.1,0.7137,coexpression,,,,,
TraesCS3A01G339200.1,TraesCS1A01G147000.1,0.7453,coexpression,,,,,
TraesCS3A01G353000.1,TraesCS1A01G147000.1,0.6168,coexpression,,,,,
TraesCS3A01G366100.1,TraesCS1A01G147000.1,0.7428,coexpression,,,,,
TraesCS3A01G372600.1,TraesCS1A01G147000.1,0.7405,coexpression,,,,,
TraesCS3A01G690400LC.1,TraesCS1A01G147000.1,0.6508,coexpression,,,,,
TraesCS3B01G100800.1,TraesCS1A01G147000.1,0.7089,coexpression,,,,,
TraesCS3B01G154600.1,TraesCS1A01G147000.1,0.6785,coexpression,,,,,
TraesCS3B01G158400.1,TraesCS1A01G147000.1,0.6112,coexpression,,,,,
TraesCS3B01G217500.1,TraesCS1A01G147000.1,0.668,coexpression,,,,,
TraesCS3B01G271800.1,TraesCS1A01G147000.1,0.7835,coexpression,,,,,
TraesCS3B01G284300.1,TraesCS1A01G147000.1,0.687,coexpression,,,,,
TraesCS3B01G302300.1,TraesCS1A01G147000.1,0.7473,coexpression,,,,,
TraesCS3B01G370900.1,TraesCS1A01G147000.1,0.7525,coexpression,,,,,
TraesCS3B01G376600.1,TraesCS1A01G147000.1,0.6172,coexpression,,,,,
TraesCS3B01G385700.1,TraesCS1A01G147000.1,0.6639,coexpression,,,,,
TraesCS3B01G388800.1,TraesCS1A01G147000.1,0.6704,coexpression,,,,,
TraesCS3B01G405000.1,TraesCS1A01G147000.1,0.7528,coexpression,,,,,
TraesCS3D01G085600.1,TraesCS1A01G147000.1,0.7636,coexpression,,,,,
TraesCS3D01G087000.1,TraesCS1A01G147000.1,0.6185,coexpression,,,,,
TraesCS3D01G137600.1,TraesCS1A01G147000.1,0.6959,coexpression,,,,,
TraesCS3D01G140800.1,TraesCS1A01G147000.1,0.6814,coexpression,,,,,
TraesCS3D01G243800.1,TraesCS1A01G147000.1,0.746,coexpression,,,,,
TraesCS3D01G253300.1,TraesCS1A01G147000.1,0.7636,coexpression,,,,,
TraesCS3D01G268000.1,TraesCS1A01G147000.1,0.713,coexpression,,,,,
TraesCS3D01G332800.1,TraesCS1A01G147000.1,0.6853,coexpression,,,,,
TraesCS3D01G338200.1,TraesCS1A01G147000.1,0.6207,coexpression,,,,,
TraesCS3D01G347100.1,TraesCS1A01G147000.1,0.6395,coexpression,,,,,
TraesCS3D01G349900.1,TraesCS1A01G147000.1,0.6536,coexpression,,,,,
TraesCS3D01G352800.1,TraesCS1A01G147000.1,0.6376,coexpression,,,,,
TraesCS3D01G365600.1,TraesCS1A01G147000.1,0.7704,coexpression,,,,,
TraesCS3D01G398000.1,TraesCS1A01G147000.1,0.606,coexpression,,,,,
TraesCS3D01G628600LC.1,TraesCS1A01G147000.1,0.6207,coexpression,,,,,
TraesCS4A01G006000.1,TraesCS1A01G147000.1,0.622,coexpression,,,,,
TraesCS4A01G040400.1,TraesCS1A01G147000.1,0.6478,coexpression,,,,,
TraesCS4A01G043600.1,TraesCS1A01G147000.1,0.6033,coexpression,,,,,
TraesCS4A01G044700.1,TraesCS1A01G147000.1,0.6354,coexpression,,,,,
TraesCS4A01G077000.2,TraesCS1A01G147000.1,0.7526,coexpression,,,,,
TraesCS4A01G078800.2,TraesCS1A01G147000.1,0.6441,coexpression,,,,,
TraesCS4A01G096200.1,TraesCS1A01G147000.1,0.6164,coexpression,,,,,
TraesCS4A01G107600.1,TraesCS1A01G147000.1,0.6373,coexpression,,,,,
TraesCS4A01G189200.1,TraesCS1A01G147000.1,0.674,coexpression,,,,,
TraesCS4A01G190200.1,TraesCS1A01G147000.1,0.6716,coexpression,,,,,
TraesCS4A01G190500.1,TraesCS1A01G147000.1,0.7217,coexpression,,,,,
TraesCS4A01G208000.1,TraesCS1A01G147000.1,0.6799,coexpression,,,,,
TraesCS4A01G233300.1,TraesCS1A01G147000.1,0.621,coexpression,,,,,
TraesCS4A01G307100.1,TraesCS1A01G147000.1,0.6228,coexpression,,,,,
TraesCS4A01G324000.1,TraesCS1A01G147000.1,0.6608,coexpression,,,,,
TraesCS4A01G357100.1,TraesCS1A01G147000.1,0.617,coexpression,,,,,
TraesCS4A01G417400.1,TraesCS1A01G147000.1,0.7411,coexpression,,,,,
TraesCS4B01G070900.1,TraesCS1A01G147000.1,0.6585,coexpression,,,,,
TraesCS4B01G082600.1,TraesCS1A01G147000.1,0.704,coexpression,,,,,
TraesCS4B01G111500.1,TraesCS1A01G147000.1,0.7168,coexpression,,,,,
TraesCS4B01G128700.1,TraesCS1A01G147000.1,0.6862,coexpression,,,,,
TraesCS4B01G129400.1,TraesCS1A01G147000.1,0.6135,coexpression,,,,,
TraesCS4B01G166800.1,TraesCS1A01G147000.1,0.6312,coexpression,,,,,
TraesCS4B01G190000.1,TraesCS1A01G147000.1,0.6555,coexpression,,,,,
TraesCS4B01G233100.2,TraesCS1A01G147000.1,0.7673,coexpression,,,,,
TraesCS4B01G261800.1,TraesCS1A01G147000.1,0.6628,coexpression,,,,,
TraesCS4B01G299100.1,TraesCS1A01G147000.1,0.665,coexpression,,,,,
TraesCS4B01G344400.1,TraesCS1A01G147000.1,0.6284,coexpression,,,,,
TraesCS4D01G022000.1,TraesCS1A01G147000.1,0.6186,coexpression,,,,,
TraesCS4D01G080900.1,TraesCS1A01G147000.1,0.7382,coexpression,,,,,
TraesCS4D01G109200.1,TraesCS1A01G147000.1,0.7069,coexpression,,,,,
TraesCS4D01G122900.1,TraesCS1A01G147000.1,0.6279,coexpression,,,,,
TraesCS4D01G126000.1,TraesCS1A01G147000.1,0.613,coexpression,,,,,
TraesCS4D01G189600.2,TraesCS1A01G147000.1,0.6073,coexpression,,,,,
TraesCS4D01G191400.1,TraesCS1A01G147000.1,0.6714,coexpression,,,,,
TraesCS4D01G197200.1,TraesCS1A01G147000.1,0.6337,coexpression,,,,,
TraesCS4D01G234300.2,TraesCS1A01G147000.1,0.8203,coexpression,,,,,
TraesCS4D01G260400.1,TraesCS1A01G147000.1,0.7249,coexpression,,,,,
TraesCS4D01G261400.1,TraesCS1A01G147000.1,0.6774,coexpression,,,,,
TraesCS4D01G298000.1,TraesCS1A01G147000.1,0.7082,coexpression,,,,,
TraesCS4D01G335700.1,TraesCS1A01G147000.1,0.6673,coexpression,,,,,
TraesCS4D01G339500.1,TraesCS1A01G147000.1,0.6603,coexpression,,,,,
TraesCS4D01G382500LC.1,TraesCS1A01G147000.1,0.6821,coexpression,,,,,
TraesCS5A01G082100.1,TraesCS1A01G147000.1,0.6137,coexpression,,,,,
TraesCS5A01G082800.1,TraesCS1A01G147000.1,0.6456,coexpression,,,,,
TraesCS5A01G104000.1,TraesCS1A01G147000.1,0.7693,coexpression,,,,,
TraesCS5A01G112400.1,TraesCS1A01G147000.1,0.6263,coexpression,,,,,
TraesCS5A01G156100.1,TraesCS1A01G147000.1,0.7224,coexpression,,,,,
TraesCS5A01G161800.2,TraesCS1A01G147000.1,0.7378,coexpression,,,,,
TraesCS5A01G170200.2,TraesCS1A01G147000.1,0.7357,coexpression,,,,,
TraesCS5A01G170300.1,TraesCS1A01G147000.1,0.7152,coexpression,,,,,
TraesCS5A01G227800.1,TraesCS1A01G147000.1,0.6995,coexpression,,,,,
TraesCS5A01G279400.1,TraesCS1A01G147000.1,0.6181,coexpression,,,,,
TraesCS5A01G288400.1,TraesCS1A01G147000.1,0.7562,coexpression,,,,,
TraesCS5A01G320100.1,TraesCS1A01G147000.1,0.6498,coexpression,,,,,
TraesCS5A01G372700.2,TraesCS1A01G147000.1,0.695,coexpression,,,,,
TraesCS5A01G439100.2,TraesCS1A01G147000.1,0.6367,coexpression,,,,,
TraesCS5A01G442200.1,TraesCS1A01G147000.1,0.6556,coexpression,,,,,
TraesCS5A01G443700.1,TraesCS1A01G147000.1,0.7043,coexpression,,,,,
TraesCS5A01G452400.1,TraesCS1A01G147000.1,0.7217,coexpression,,,,,
TraesCS5A01G458900.1,TraesCS1A01G147000.1,0.7557,coexpression,,,,,
TraesCS5A01G469300.1,TraesCS1A01G147000.1,0.7685,coexpression,,,,,
TraesCS5A01G473700.1,TraesCS1A01G147000.1,0.6189,coexpression,,,,,
TraesCS5A01G509200.1,TraesCS1A01G147000.1,0.698,coexpression,,,,,
TraesCS5B01G048200LC.1,TraesCS1A01G147000.1,0.6181,coexpression,,,,,
TraesCS5B01G088900.1,TraesCS1A01G147000.1,0.7182,coexpression,,,,,
TraesCS5B01G112200.1,TraesCS1A01G147000.1,0.6695,coexpression,,,,,
TraesCS5B01G154300.1,TraesCS1A01G147000.1,0.7507,coexpression,,,,,
TraesCS5B01G159400.1,TraesCS1A01G147000.1,0.7017,coexpression,,,,,
TraesCS5B01G167000.1,TraesCS1A01G147000.1,0.8208,coexpression,,,,,
TraesCS5B01G167100.1,TraesCS1A01G147000.1,0.7664,coexpression,,,,,
TraesCS5B01G226600.1,TraesCS1A01G147000.1,0.7365,coexpression,,,,,
TraesCS5B01G374800.1,TraesCS1A01G147000.1,0.6164,coexpression,,,,,
TraesCS5B01G377800.1,TraesCS1A01G147000.1,0.6151,coexpression,,,,,
TraesCS5B01G437200.1,TraesCS1A01G147000.1,0.653,coexpression,,,,,
TraesCS5B01G448100.1,TraesCS1A01G147000.1,0.7462,coexpression,,,,,
TraesCS5B01G461300.1,TraesCS1A01G147000.1,0.7703,coexpression,,,,,
TraesCS5B01G468500.1,TraesCS1A01G147000.1,0.6914,coexpression,,,,,
TraesCS5B01G565800LC.1,TraesCS1A01G147000.1,0.6819,coexpression,,,,,
TraesCS5D01G121600.1,TraesCS1A01G147000.1,0.8373,coexpression,,,,,
TraesCS5D01G129200.1,TraesCS1A01G147000.1,0.6696,coexpression,,,,,
TraesCS5D01G158600.1,TraesCS1A01G147000.1,0.6125,coexpression,,,,,
TraesCS5D01G167000.1,TraesCS1A01G147000.1,0.7148,coexpression,,,,,
TraesCS5D01G174600.1,TraesCS1A01G147000.1,0.6817,coexpression,,,,,
TraesCS5D01G174700.1,TraesCS1A01G147000.1,0.7494,coexpression,,,,,
TraesCS5D01G217000.1,TraesCS1A01G147000.1,0.6132,coexpression,,,,,
TraesCS5D01G217600.1,TraesCS1A01G147000.1,0.6279,coexpression,,,,,
TraesCS5D01G239800.1,TraesCS1A01G147000.1,0.7402,coexpression,,,,,
TraesCS5D01G256900.1,TraesCS1A01G147000.1,0.6241,coexpression,,,,,
TraesCS5D01G286200.1,TraesCS1A01G147000.1,0.7213,coexpression,,,,,
TraesCS5D01G286400.1,TraesCS1A01G147000.1,0.7307,coexpression,,,,,
TraesCS5D01G296200.1,TraesCS1A01G147000.1,0.614,coexpression,,,,,
TraesCS5D01G326000.1,TraesCS1A01G147000.1,0.6929,coexpression,,,,,
TraesCS5D01G370000.1,TraesCS1A01G147000.1,0.6442,coexpression,,,,,
TraesCS5D01G402800.1,TraesCS1A01G147000.1,0.6156,coexpression,,,,,
TraesCS5D01G442100.1,TraesCS1A01G147000.1,0.6856,coexpression,,,,,
TraesCS5D01G446300.2,TraesCS1A01G147000.1,0.7097,coexpression,,,,,
TraesCS5D01G451100.2,TraesCS1A01G147000.1,0.7499,coexpression,,,,,
TraesCS5D01G462800.1,TraesCS1A01G147000.1,0.7197,coexpression,,,,,
TraesCS5D01G470000.1,TraesCS1A01G147000.1,0.7531,coexpression,,,,,
TraesCS5D01G474800LC.1,TraesCS1A01G147000.1,0.7008,coexpression,,,,,
TraesCS5D01G475000LC.1,TraesCS1A01G147000.1,0.7298,coexpression,,,,,
TraesCS5D01G576800LC.1,TraesCS1A01G147000.1,0.6394,coexpression,,,,,
TraesCS6A01G090300.1,TraesCS1A01G147000.1,0.6345,coexpression,,,,,
TraesCS6A01G204900.1,TraesCS1A01G147000.1,0.7307,coexpression,,,,,
TraesCS6A01G224600.1,TraesCS1A01G147000.1,0.6155,coexpression,,,,,
TraesCS6A01G289600.1,TraesCS1A01G147000.1,0.6249,coexpression,,,,,
TraesCS6A01G320700LC.1,TraesCS1A01G147000.1,0.7161,coexpression,,,,,
TraesCS6A01G360400.1,TraesCS1A01G147000.1,0.7682,coexpression,,,,,
TraesCS6A01G386000.1,TraesCS1A01G147000.1,0.768,coexpression,,,,,
TraesCS6A01G447600LC.1,TraesCS1A01G147000.1,0.6627,coexpression,,,,,
TraesCS6B01G112400.2,TraesCS1A01G147000.1,0.6588,coexpression,,,,,
TraesCS6B01G124000.1,TraesCS1A01G147000.1,0.628,coexpression,,,,,
TraesCS6B01G225600.1,TraesCS1A01G147000.1,0.6483,coexpression,,,,,
TraesCS6B01G310100.1,TraesCS1A01G147000.1,0.7596,coexpression,,,,,
TraesCS6B01G315600.1,TraesCS1A01G147000.1,0.6402,coexpression,,,,,
TraesCS6B01G393300.1,TraesCS1A01G147000.1,0.7682,coexpression,,,,,
TraesCS6B01G425000.1,TraesCS1A01G147000.1,0.768,coexpression,,,,,
TraesCS6D01G126300.1,TraesCS1A01G147000.1,0.6142,coexpression,,,,,
TraesCS6D01G177000.2,TraesCS1A01G147000.1,0.7062,coexpression,,,,,
TraesCS6D01G190100.1,TraesCS1A01G147000.1,0.6638,coexpression,,,,,
TraesCS6D01G262100.1,TraesCS1A01G147000.1,0.8302,coexpression,,,,,
TraesCS6D01G267300.1,TraesCS1A01G147000.1,0.6505,coexpression,,,,,
TraesCS6D01G269300.1,TraesCS1A01G147000.1,0.7024,coexpression,,,,,
TraesCS6D01G343900.1,TraesCS1A01G147000.1,0.7682,coexpression,,,,,
TraesCS6D01G481900LC.1,TraesCS1A01G147000.1,0.659,coexpression,,,,,
TraesCS6D01G482000LC.1,TraesCS1A01G147000.1,0.7383,coexpression,,,,,
TraesCS6D01G482300LC.1,TraesCS1A01G147000.1,0.6763,coexpression,,,,,
TraesCS7A01G102400.1,TraesCS1A01G147000.1,0.6354,coexpression,,,,,
TraesCS7A01G145700.1,TraesCS1A01G147000.1,0.6842,coexpression,,,,,
TraesCS7A01G155900.1,TraesCS1A01G147000.1,0.69,coexpression,,,,,
TraesCS7A01G179000LC.1,TraesCS1A01G147000.1,0.6901,coexpression,,,,,
TraesCS7A01G244800.1,TraesCS1A01G147000.1,0.7157,coexpression,,,,,
TraesCS7A01G256300.1,TraesCS1A01G147000.1,0.6499,coexpression,,,,,
TraesCS7A01G259500.1,TraesCS1A01G147000.1,0.6191,coexpression,,,,,
TraesCS7A01G278700.1,TraesCS1A01G147000.1,0.7152,coexpression,,,,,
TraesCS7A01G286200.1,TraesCS1A01G147000.1,0.6684,coexpression,,,,,
TraesCS7A01G300500.1,TraesCS1A01G147000.1,0.7273,coexpression,,,,,
TraesCS7A01G309900.1,TraesCS1A01G147000.1,0.7207,coexpression,,,,,
TraesCS7A01G316200.1,TraesCS1A01G147000.1,0.7026,coexpression,,,,,
TraesCS7A01G331900.1,TraesCS1A01G147000.1,0.6711,coexpression,,,,,
TraesCS7A01G356300.1,TraesCS1A01G147000.1,0.6823,coexpression,,,,,
TraesCS7A01G454700.1,TraesCS1A01G147000.1,0.6579,coexpression,,,,,
TraesCS7A01G454800.1,TraesCS1A01G147000.1,0.7397,coexpression,,,,,
TraesCS7A01G469100.2,TraesCS1A01G147000.1,0.6732,coexpression,,,,,
TraesCS7A01G644800LC.1,TraesCS1A01G147000.1,0.6345,coexpression,,,,,
TraesCS7A01G710000LC.1,TraesCS1A01G147000.1,0.6103,coexpression,,,,,
TraesCS7B01G034200.1,TraesCS1A01G147000.1,0.7051,coexpression,,,,,
TraesCS7B01G060000.2,TraesCS1A01G147000.1,0.7069,coexpression,,,,,
TraesCS7B01G146600.1,TraesCS1A01G147000.1,0.6472,coexpression,,,,,
TraesCS7B01G152900.1,TraesCS1A01G147000.1,0.6956,coexpression,,,,,
TraesCS7B01G157300.1,TraesCS1A01G147000.1,0.6069,coexpression,,,,,
TraesCS7B01G159700.1,TraesCS1A01G147000.1,0.616,coexpression,,,,,
TraesCS7B01G170900.1,TraesCS1A01G147000.1,0.6874,coexpression,,,,,
TraesCS7B01G176600.1,TraesCS1A01G147000.1,0.6065,coexpression,,,,,
TraesCS7B01G183600.1,TraesCS1A01G147000.1,0.6188,coexpression,,,,,
TraesCS7B01G189800.1,TraesCS1A01G147000.1,0.7071,coexpression,,,,,
TraesCS7B01G198400.1,TraesCS1A01G147000.1,0.6651,coexpression,,,,,
TraesCS7B01G201400.1,TraesCS1A01G147000.1,0.79,coexpression,,,,,
TraesCS7B01G201700.1,TraesCS1A01G147000.1,0.6572,coexpression,,,,,
TraesCS7B01G204700.1,TraesCS1A01G147000.1,0.6775,coexpression,,,,,
TraesCS7B01G209900.1,TraesCS1A01G147000.1,0.6975,coexpression,,,,,
TraesCS7B01G271400.1,TraesCS1A01G147000.1,0.7442,coexpression,,,,,
TraesCS7B01G319200.1,TraesCS1A01G147000.1,0.6886,coexpression,,,,,
TraesCS7D01G066800.2,TraesCS1A01G147000.1,0.6202,coexpression,,,,,
TraesCS7D01G147000.1,TraesCS1A01G147000.1,0.6842,coexpression,,,,,
TraesCS7D01G243500.1,TraesCS1A01G147000.1,0.6633,coexpression,,,,,
TraesCS7D01G260500.1,TraesCS1A01G147000.1,0.7125,coexpression,,,,,
TraesCS7D01G262800.2,TraesCS1A01G147000.1,0.7626,coexpression,,,,,
TraesCS7D01G278500.1,TraesCS1A01G147000.1,0.7124,coexpression,,,,,
TraesCS7D01G289200.1,TraesCS1A01G147000.1,0.6098,coexpression,,,,,
TraesCS7D01G292800.1,TraesCS1A01G147000.1,0.7666,coexpression,,,,,
TraesCS7D01G296300.1,TraesCS1A01G147000.1,0.7112,coexpression,,,,,
TraesCS7D01G306600.1,TraesCS1A01G147000.1,0.7088,coexpression,,,,,
TraesCS7D01G313200.1,TraesCS1A01G147000.1,0.6937,coexpression,,,,,
TraesCS7D01G313300.1,TraesCS1A01G147000.1,0.6821,coexpression,,,,,
TraesCS7D01G340100.1,TraesCS1A01G147000.1,0.7388,coexpression,,,,,
TraesCS7D01G364400.2,TraesCS1A01G147000.1,0.6509,coexpression,,,,,
TraesCS7D01G366400.1,TraesCS1A01G147000.1,0.7251,coexpression,,,,,
TraesCS7D01G370500.1,TraesCS1A01G147000.1,0.6435,coexpression,,,,,
TraesCS7D01G443900.1,TraesCS1A01G147000.1,0.7006,coexpression,,,,,
TraesCS7D01G467000.1,TraesCS1A01G147000.1,0.6222,coexpression,,,,,
TraesCS7D01G488700.1,TraesCS1A01G147000.1,0.731,coexpression,,,,,
TraesCSU01G113100LC.1,TraesCS1A01G147000.1,0.7219,coexpression,,,,,
TraesCS1A01G288800.1,TraesCS1A01G148400.1,0.6046,coexpression,,,,,
TraesCS1B01G166100.1,TraesCS1A01G148400.1,0.666,coexpression,,,,,
TraesCS1B01G240000.1,TraesCS1A01G148400.1,0.6277,coexpression,,,,,
TraesCS1B01G295700.1,TraesCS1A01G148400.1,0.6625,coexpression,,,,,
TraesCS1D01G128800.1,TraesCS1A01G148400.1,0.6071,coexpression,,,,,
TraesCS1D01G146100.1,TraesCS1A01G148400.1,0.7068,coexpression,,,,,
TraesCS1D01G287800.1,TraesCS1A01G148400.1,0.6693,coexpression,,,,,
TraesCS2A01G170800.1,TraesCS1A01G148400.1,0.6081,coexpression,,,,,
TraesCS2A01G227500.1,TraesCS1A01G148400.1,0.6493,coexpression,,,,,
TraesCS2A01G260700.1,TraesCS1A01G148400.1,0.6659,coexpression,,,,,
TraesCS2A01G276100.1,TraesCS1A01G148400.1,0.6685,coexpression,,,,,
TraesCS2A01G295600.1,TraesCS1A01G148400.1,0.6001,coexpression,,,,,
TraesCS2A01G302600.1,TraesCS1A01G148400.1,0.6721,coexpression,,,,,
TraesCS2A01G432600.1,TraesCS1A01G148400.1,0.6605,coexpression,,,,,
TraesCS2A01G485400.1,TraesCS1A01G148400.1,0.6097,coexpression,,,,,
TraesCS2A01G583000LC.1,TraesCS1A01G148400.1,0.6027,coexpression,,,,,
TraesCS2B01G318500.1,TraesCS1A01G148400.1,0.6034,coexpression,,,,,
TraesCS2D01G111100.1,TraesCS1A01G148400.1,0.6191,coexpression,,,,,
TraesCS2D01G237800.1,TraesCS1A01G148400.1,0.6649,coexpression,,,,,
TraesCS2D01G263000.1,TraesCS1A01G148400.1,0.6586,coexpression,,,,,
TraesCS2D01G275100.1,TraesCS1A01G148400.1,0.633,coexpression,,,,,
TraesCS2D01G277700.1,TraesCS1A01G148400.1,0.6558,coexpression,,,,,
TraesCS2D01G291600.1,TraesCS1A01G148400.1,0.6514,coexpression,,,,,
TraesCS2D01G301300.1,TraesCS1A01G148400.1,0.6236,coexpression,,,,,
TraesCS2D01G430500.1,TraesCS1A01G148400.1,0.6695,coexpression,,,,,
TraesCS3A01G136800.1,TraesCS1A01G148400.1,0.6821,coexpression,,,,,
TraesCS3A01G252700.1,TraesCS1A01G148400.1,0.6218,coexpression,,,,,
TraesCS3A01G353000.1,TraesCS1A01G148400.1,0.6556,coexpression,,,,,
TraesCS3A01G366100.1,TraesCS1A01G148400.1,0.6106,coexpression,,,,,
TraesCS3B01G154600.1,TraesCS1A01G148400.1,0.6232,coexpression,,,,,
TraesCS3B01G297300.1,TraesCS1A01G148400.1,0.6037,coexpression,,,,,
TraesCS3B01G376600.1,TraesCS1A01G148400.1,0.6166,coexpression,,,,,
TraesCS3B01G388800.1,TraesCS1A01G148400.1,0.6427,coexpression,,,,,
TraesCS3D01G137600.1,TraesCS1A01G148400.1,0.6845,coexpression,,,,,
TraesCS3D01G347100.1,TraesCS1A01G148400.1,0.6068,coexpression,,,,,
TraesCS4A01G044700.1,TraesCS1A01G148400.1,0.6407,coexpression,,,,,
TraesCS4B01G111500.1,TraesCS1A01G148400.1,0.609,coexpression,,,,,
TraesCS4B01G154700.1,TraesCS1A01G148400.1,0.6175,coexpression,,,,,
TraesCS4B01G190000.1,TraesCS1A01G148400.1,0.6425,coexpression,,,,,
TraesCS4D01G109200.1,TraesCS1A01G148400.1,0.6212,coexpression,,,,,
TraesCS4D01G191400.1,TraesCS1A01G148400.1,0.6987,coexpression,,,,,
TraesCS4D01G260400.1,TraesCS1A01G148400.1,0.6808,coexpression,,,,,
TraesCS5A01G105800.1,TraesCS1A01G148400.1,0.6905,coexpression,,,,,
TraesCS5A01G170200.2,TraesCS1A01G148400.1,0.7181,coexpression,,,,,
TraesCS5A01G288400.1,TraesCS1A01G148400.1,0.6086,coexpression,,,,,
TraesCS5A01G392900.1,TraesCS1A01G148400.1,0.6212,coexpression,,,,,
TraesCS5A01G509200.1,TraesCS1A01G148400.1,0.6159,coexpression,,,,,
TraesCS5A01G571200LC.1,TraesCS1A01G148400.1,0.6295,coexpression,,,,,
TraesCS5B01G107700.1,TraesCS1A01G148400.1,0.6155,coexpression,,,,,
TraesCS5B01G154300.1,TraesCS1A01G148400.1,0.6261,coexpression,,,,,
TraesCS5B01G167000.1,TraesCS1A01G148400.1,0.6229,coexpression,,,,,
TraesCS5B01G167100.1,TraesCS1A01G148400.1,0.6481,coexpression,,,,,
TraesCS5B01G374800.1,TraesCS1A01G148400.1,0.6548,coexpression,,,,,
TraesCS5B01G397800.1,TraesCS1A01G148400.1,0.6214,coexpression,,,,,
TraesCS5B01G437200.1,TraesCS1A01G148400.1,0.6312,coexpression,,,,,
TraesCS5B01G461300.1,TraesCS1A01G148400.1,0.6505,coexpression,,,,,
TraesCS5D01G115300.1,TraesCS1A01G148400.1,0.7045,coexpression,,,,,
TraesCS5D01G121600.1,TraesCS1A01G148400.1,0.6103,coexpression,,,,,
TraesCS5D01G174600.1,TraesCS1A01G148400.1,0.738,coexpression,,,,,
TraesCS5D01G174700.1,TraesCS1A01G148400.1,0.6068,coexpression,,,,,
TraesCS5D01G402800.1,TraesCS1A01G148400.1,0.618,coexpression,,,,,
TraesCS5D01G442100.1,TraesCS1A01G148400.1,0.666,coexpression,,,,,
TraesCS5D01G474800LC.1,TraesCS1A01G148400.1,0.6409,coexpression,,,,,
TraesCS5D01G559300LC.1,TraesCS1A01G148400.1,0.6418,coexpression,,,,,
TraesCS5D01G576800LC.1,TraesCS1A01G148400.1,0.6492,coexpression,,,,,
TraesCS6A01G465900LC.1,TraesCS1A01G148400.1,0.6581,coexpression,,,,,
TraesCS6B01G310100.1,TraesCS1A01G148400.1,0.6552,coexpression,,,,,
TraesCS6D01G262100.1,TraesCS1A01G148400.1,0.6195,coexpression,,,,,
TraesCS6D01G482300LC.1,TraesCS1A01G148400.1,0.6276,coexpression,,,,,
TraesCS7A01G244800.1,TraesCS1A01G148400.1,0.6493,coexpression,,,,,
TraesCS7A01G451200LC.1,TraesCS1A01G148400.1,0.6156,coexpression,,,,,
TraesCS7B01G152900.1,TraesCS1A01G148400.1,0.6833,coexpression,,,,,
TraesCS7B01G157300.1,TraesCS1A01G148400.1,0.6226,coexpression,,,,,
TraesCS7B01G189800.1,TraesCS1A01G148400.1,0.6051,coexpression,,,,,
TraesCS7B01G198400.1,TraesCS1A01G148400.1,0.6655,coexpression,,,,,
TraesCS7B01G201400.1,TraesCS1A01G148400.1,0.6007,coexpression,,,,,
TraesCS7B01G217900.1,TraesCS1A01G148400.1,0.6219,coexpression,,,,,
TraesCS7D01G243500.1,TraesCS1A01G148400.1,0.6532,coexpression,,,,,
TraesCS7D01G257100.1,TraesCS1A01G148400.1,0.638,coexpression,,,,,
TraesCS7D01G340100.1,TraesCS1A01G148400.1,0.6405,coexpression,,,,,
TraesCSU01G081000.1,TraesCS1A01G148400.1,0.6412,coexpression,,,,,
TraesCS1B01G167200.1,TraesCS1A01G149300.1,0.9671,coexpression,,,,,
TraesCS1D01G146600.1,TraesCS1A01G149300.1,0.9429,coexpression,,,,,
TraesCS1D01G393600.1,TraesCS1A01G149300.1,0.803,coexpression,,,,,
TraesCS2D01G290400.1,TraesCS1A01G149300.1,0.8433,coexpression,,,,,
TraesCS3A01G165500.1,TraesCS1A01G149300.1,0.6822,coexpression,,,,,
TraesCS3A01G254500.2,TraesCS1A01G149300.1,0.808,coexpression,,,,,
TraesCS3A01G289900.1,TraesCS1A01G149300.1,0.9304,coexpression,,,,,
TraesCS3B01G120700.1,TraesCS1A01G149300.1,0.7342,coexpression,,,,,
TraesCS3D01G006500.1,TraesCS1A01G149300.1,0.7224,coexpression,,,,,
TraesCS3D01G105500.1,TraesCS1A01G149300.1,0.847,coexpression,,,,,
TraesCS3D01G176100.1,TraesCS1A01G149300.1,0.7284,coexpression,,,,,
TraesCS3D01G289600.1,TraesCS1A01G149300.1,0.8738,coexpression,,,,,
TraesCS4A01G264600.1,TraesCS1A01G149300.1,0.6096,coexpression,,,,,
TraesCS4B01G050400.1,TraesCS1A01G149300.1,0.6078,coexpression,,,,,
TraesCS4D01G208900.1,TraesCS1A01G149300.1,0.6185,coexpression,,,,,
TraesCS4D01G241100.1,TraesCS1A01G149300.1,0.8298,coexpression,,,,,
TraesCS5A01G222500.1,TraesCS1A01G149300.1,0.9321,coexpression,,,,,
TraesCS5A01G473100.2,TraesCS1A01G149300.1,0.6423,coexpression,,,,,
TraesCS5B01G221500.1,TraesCS1A01G149300.1,0.8838,coexpression,,,,,
TraesCS5B01G221600.3,TraesCS1A01G149300.1,0.9064,coexpression,,,,,
TraesCS5D01G230300.1,TraesCS1A01G149300.1,0.9339,coexpression,,,,,
TraesCS5D01G269300.1,TraesCS1A01G149300.1,0.8042,coexpression,,,,,
TraesCS5D01G485800.1,TraesCS1A01G149300.1,0.7856,coexpression,,,,,
TraesCS6B01G530800LC.1,TraesCS1A01G149300.1,0.6696,coexpression,,,,,
TraesCS6D01G324800LC.1,TraesCS1A01G149300.1,0.6,coexpression,,,,,
TraesCS7A01G213300.1,TraesCS1A01G149300.1,0.7034,coexpression,,,,,
TraesCS7A01G411700.1,TraesCS1A01G149300.1,0.7583,coexpression,,,,,
TraesCS7B01G310900.1,TraesCS1A01G149300.1,0.7751,coexpression,,,,,
TraesCS7D01G178100.1,TraesCS1A01G149300.1,0.6305,coexpression,,,,,
TraesCS1A01G150200.1,TraesCS1A01G150100.1,0.672,coexpression,,,,,
TraesCS1A01G212000.1,TraesCS1A01G150800.1,0.762,coexpression,,,,,
TraesCS1A01G212400.1,TraesCS1A01G150800.1,0.76,coexpression,,,,,
TraesCS1A01G300200.1,TraesCS1A01G150800.1,0.9132,coexpression,,,,,
TraesCS1B01G093600.1,TraesCS1A01G150800.1,0.7033,coexpression,,,,,
TraesCS1B01G225700.2,TraesCS1A01G150800.1,0.7429,coexpression,,,,,
TraesCS1B01G226000.1,TraesCS1A01G150800.1,0.8829,coexpression,,,,,
TraesCS1B01G310300.1,TraesCS1A01G150800.1,0.8654,coexpression,,,,,
TraesCS1B01G388300.1,TraesCS1A01G150800.1,0.756,coexpression,,,,,
TraesCS1B01G388500.1,TraesCS1A01G150800.1,0.8798,coexpression,,,,,
TraesCS1B01G433200.1,TraesCS1A01G150800.1,0.8983,coexpression,,,,,
TraesCS1D01G215100.2,TraesCS1A01G150800.1,0.7547,coexpression,,,,,
TraesCS1D01G215400.1,TraesCS1A01G150800.1,0.8785,coexpression,,,,,
TraesCS1D01G299700.1,TraesCS1A01G150800.1,0.804,coexpression,,,,,
TraesCS2A01G186300.1,TraesCS1A01G150800.1,0.8642,coexpression,,,,,
TraesCS2A01G494900.1,TraesCS1A01G150800.1,0.8498,coexpression,,,,,
TraesCS2A01G590600.1,TraesCS1A01G150800.1,0.7789,coexpression,,,,,
TraesCS2B01G090300.1,TraesCS1A01G150800.1,0.7494,coexpression,,,,,
TraesCS2B01G240100.2,TraesCS1A01G150800.1,0.7697,coexpression,,,,,
TraesCS2B01G482800LC.1,TraesCS1A01G150800.1,0.8219,coexpression,,,,,
TraesCS2B01G593000.1,TraesCS1A01G150800.1,0.7736,coexpression,,,,,
TraesCS2D01G030600.1,TraesCS1A01G150800.1,0.7155,coexpression,,,,,
TraesCS2D01G065500.1,TraesCS1A01G150800.1,0.7014,coexpression,,,,,
TraesCS2D01G073700.1,TraesCS1A01G150800.1,0.8227,coexpression,,,,,
TraesCS2D01G692500LC.1,TraesCS1A01G150800.1,0.6862,coexpression,,,,,
TraesCS3A01G053000.1,TraesCS1A01G150800.1,0.8284,coexpression,,,,,
TraesCS3A01G080800.1,TraesCS1A01G150800.1,0.884,coexpression,,,,,
TraesCS3A01G278000.1,TraesCS1A01G150800.1,0.7365,coexpression,,,,,
TraesCS3A01G344800.1,TraesCS1A01G150800.1,0.8689,coexpression,,,,,
TraesCS3B01G376800.1,TraesCS1A01G150800.1,0.875,coexpression,,,,,
TraesCS3D01G338400.1,TraesCS1A01G150800.1,0.8841,coexpression,,,,,
TraesCS3D01G464800.1,TraesCS1A01G150800.1,0.8785,coexpression,,,,,
TraesCS4A01G172600.1,TraesCS1A01G150800.1,0.7926,coexpression,,,,,
TraesCS4A01G304400.1,TraesCS1A01G150800.1,0.7462,coexpression,,,,,
TraesCS4B01G010000.1,TraesCS1A01G150800.1,0.8979,coexpression,,,,,
TraesCS4B01G010100.1,TraesCS1A01G150800.1,0.9256,coexpression,,,,,
TraesCS4B01G367400.1,TraesCS1A01G150800.1,0.8039,coexpression,,,,,
TraesCS4D01G142800.1,TraesCS1A01G150800.1,0.8253,coexpression,,,,,
TraesCS4D01G360100.1,TraesCS1A01G150800.1,0.7275,coexpression,,,,,
TraesCS5A01G278400.1,TraesCS1A01G150800.1,0.8267,coexpression,,,,,
TraesCS5A01G355700.1,TraesCS1A01G150800.1,0.8475,coexpression,,,,,
TraesCS5A01G362400.1,TraesCS1A01G150800.1,0.9284,coexpression,,,,,
TraesCS5A01G369300.1,TraesCS1A01G150800.1,0.8124,coexpression,,,,,
TraesCS5A01G404000LC.1,TraesCS1A01G150800.1,0.7328,coexpression,,,,,
TraesCS5A01G418400.1,TraesCS1A01G150800.1,0.9559,coexpression,,,,,
TraesCS5A01G535100.1,TraesCS1A01G150800.1,0.8278,coexpression,,,,,
TraesCS5A01G571800LC.1,TraesCS1A01G150800.1,0.8872,coexpression,,,,,
TraesCS5B01G265500.1,TraesCS1A01G150800.1,0.8887,coexpression,,,,,
TraesCS5B01G277700.1,TraesCS1A01G150800.1,0.6717,coexpression,,,,,
TraesCS5B01G371600.1,TraesCS1A01G150800.1,0.9161,coexpression,,,,,
TraesCS5B01G462800.1,TraesCS1A01G150800.1,0.7278,coexpression,,,,,
TraesCS5B01G462900.1,TraesCS1A01G150800.1,0.7804,coexpression,,,,,
TraesCS5B01G563800LC.1,TraesCS1A01G150800.1,0.8138,coexpression,,,,,
TraesCS5B01G615900LC.1,TraesCS1A01G150800.1,0.7324,coexpression,,,,,
TraesCS5D01G002300.1,TraesCS1A01G150800.1,0.7596,coexpression,,,,,
TraesCS5D01G041100.1,TraesCS1A01G150800.1,0.8673,coexpression,,,,,
TraesCS5D01G276300.1,TraesCS1A01G150800.1,0.8447,coexpression,,,,,
TraesCS5D01G285500.1,TraesCS1A01G150800.1,0.6695,coexpression,,,,,
TraesCS5D01G426500.1,TraesCS1A01G150800.1,0.9313,coexpression,,,,,
TraesCS5D01G506300.1,TraesCS1A01G150800.1,0.8367,coexpression,,,,,
TraesCS5D01G550100.1,TraesCS1A01G150800.1,0.6937,coexpression,,,,,
TraesCS6A01G094100.1,TraesCS1A01G150800.1,0.8782,coexpression,,,,,
TraesCS6B01G122500.1,TraesCS1A01G150800.1,0.8436,coexpression,,,,,
TraesCS6B01G323200.1,TraesCS1A01G150800.1,0.9089,coexpression,,,,,
TraesCS6B01G323200.2,TraesCS1A01G150800.1,0.9062,coexpression,,,,,
TraesCS6D01G007900LC.1,TraesCS1A01G150800.1,0.7459,coexpression,,,,,
TraesCS6D01G273900.1,TraesCS1A01G150800.1,0.9565,coexpression,,,,,
TraesCS6D01G273900.2,TraesCS1A01G150800.1,0.9211,coexpression,,,,,
TraesCS6D01G303900.1,TraesCS1A01G150800.1,0.7439,coexpression,,,,,
TraesCS7A01G094800.2,TraesCS1A01G150800.1,0.7362,coexpression,,,,,
TraesCS7A01G226300.1,TraesCS1A01G150800.1,0.9296,coexpression,,,,,
TraesCS7A01G237100.1,TraesCS1A01G150800.1,0.9039,coexpression,,,,,
TraesCS7A01G290600LC.1,TraesCS1A01G150800.1,0.9261,coexpression,,,,,
TraesCS7A01G426900.1,TraesCS1A01G150800.1,0.7016,coexpression,,,,,
TraesCS7A01G453100.1,TraesCS1A01G150800.1,0.8845,coexpression,,,,,
TraesCS7B01G115300.1,TraesCS1A01G150800.1,0.7955,coexpression,,,,,
TraesCS7B01G326900.1,TraesCS1A01G150800.1,0.7634,coexpression,,,,,
TraesCS7B01G353600.2,TraesCS1A01G150800.1,0.8715,coexpression,,,,,
TraesCS7D01G001300.1,TraesCS1A01G150800.1,0.7375,coexpression,,,,,
TraesCS7D01G060000.1,TraesCS1A01G150800.1,0.8167,coexpression,,,,,
TraesCS7D01G180200.1,TraesCS1A01G150800.1,0.7685,coexpression,,,,,
TraesCS7D01G228100.1,TraesCS1A01G150800.1,0.9114,coexpression,,,,,
TraesCS7D01G418600.3,TraesCS1A01G150800.1,0.7175,coexpression,,,,,
TraesCS7D01G418900.1,TraesCS1A01G150800.1,0.8396,coexpression,,,,,
TraesCS7D01G419000.1,TraesCS1A01G150800.1,0.7661,coexpression,,,,,
TraesCS7D01G419100.1,TraesCS1A01G150800.1,0.8452,coexpression,,,,,
TraesCS7D01G442500.1,TraesCS1A01G150800.1,0.7321,coexpression,,,,,
TraesCSU01G243200.1,TraesCS1A01G150800.1,0.8464,coexpression,,,,,
TraesCSU01G444300LC.1,TraesCS1A01G150800.1,0.763,coexpression,,,,,
TraesCS1A01G194900LC.1,TraesCS1A01G158800LC.1,0.6532,coexpression,,,,,
TraesCS1A01G286700LC.1,TraesCS1A01G158800LC.1,0.7132,coexpression,,,,,
TraesCS1A01G390700LC.1,TraesCS1A01G158800LC.1,0.767,coexpression,,,,,
TraesCS1A01G408500LC.1,TraesCS1A01G158800LC.1,0.7416,coexpression,,,,,
TraesCS1A01G471500LC.1,TraesCS1A01G158800LC.1,0.746,coexpression,,,,,
TraesCS1B01G157800LC.1,TraesCS1A01G158800LC.1,0.6746,coexpression,,,,,
TraesCS1B01G269800LC.1,TraesCS1A01G158800LC.1,0.8149,coexpression,,,,,
TraesCS1B01G652000LC.1,TraesCS1A01G158800LC.1,0.7662,coexpression,,,,,
TraesCS1D01G011200LC.1,TraesCS1A01G158800LC.1,0.7781,coexpression,,,,,
TraesCS1D01G227800LC.1,TraesCS1A01G158800LC.1,0.8262,coexpression,,,,,
TraesCS1D01G515500LC.1,TraesCS1A01G158800LC.1,0.675,coexpression,,,,,
TraesCS2A01G121200LC.1,TraesCS1A01G158800LC.1,0.6075,coexpression,,,,,
TraesCS2A01G315900LC.1,TraesCS1A01G158800LC.1,0.8536,coexpression,,,,,
TraesCS2A01G410200LC.1,TraesCS1A01G158800LC.1,0.6935,coexpression,,,,,
TraesCS2B01G038600LC.1,TraesCS1A01G158800LC.1,0.6525,coexpression,,,,,
TraesCS2B01G105200LC.1,TraesCS1A01G158800LC.1,0.8272,coexpression,,,,,
TraesCS2B01G355400LC.1,TraesCS1A01G158800LC.1,0.6701,coexpression,,,,,
TraesCS2B01G573500LC.1,TraesCS1A01G158800LC.1,-0.6357,coexpression,,,,,
TraesCS2B01G922900LC.1,TraesCS1A01G158800LC.1,0.7954,coexpression,,,,,
TraesCS2D01G213200LC.1,TraesCS1A01G158800LC.1,0.7861,coexpression,,,,,
TraesCS2D01G213600LC.1,TraesCS1A01G158800LC.1,0.6649,coexpression,,,,,
TraesCS2D01G319000LC.1,TraesCS1A01G158800LC.1,0.8441,coexpression,,,,,
TraesCS2D01G377000LC.1,TraesCS1A01G158800LC.1,0.7139,coexpression,,,,,
TraesCS2D01G547300LC.1,TraesCS1A01G158800LC.1,0.6631,coexpression,,,,,
TraesCS2D01G602600LC.1,TraesCS1A01G158800LC.1,0.8164,coexpression,,,,,
TraesCS3A01G027700LC.1,TraesCS1A01G158800LC.1,0.8604,coexpression,,,,,
TraesCS3B01G309200LC.1,TraesCS1A01G158800LC.1,0.7438,coexpression,,,,,
TraesCS3B01G363000LC.1,TraesCS1A01G158800LC.1,0.6376,coexpression,,,,,
TraesCS3B01G443800LC.1,TraesCS1A01G158800LC.1,-0.7013,coexpression,,,,,
TraesCS3B01G482700LC.1,TraesCS1A01G158800LC.1,0.8715,coexpression,,,,,
TraesCS4A01G137900.2,TraesCS1A01G158800LC.1,0.6139,coexpression,,,,,
TraesCS4B01G063700LC.1,TraesCS1A01G158800LC.1,0.7351,coexpression,,,,,
TraesCS4D01G137200LC.1,TraesCS1A01G158800LC.1,0.7994,coexpression,,,,,
TraesCS4D01G271400LC.1,TraesCS1A01G158800LC.1,0.8361,coexpression,,,,,
TraesCS5A01G044500LC.1,TraesCS1A01G158800LC.1,0.7452,coexpression,,,,,
TraesCS5A01G324700LC.1,TraesCS1A01G158800LC.1,0.785,coexpression,,,,,
TraesCS5A01G329600LC.1,TraesCS1A01G158800LC.1,0.8366,coexpression,,,,,
TraesCS5A01G380400LC.1,TraesCS1A01G158800LC.1,0.7348,coexpression,,,,,
TraesCS5B01G279100LC.1,TraesCS1A01G158800LC.1,0.7107,coexpression,,,,,
TraesCS5B01G580100LC.1,TraesCS1A01G158800LC.1,0.8372,coexpression,,,,,
TraesCS5D01G021000LC.1,TraesCS1A01G158800LC.1,0.7117,coexpression,,,,,
TraesCS5D01G102800LC.1,TraesCS1A01G158800LC.1,0.7345,coexpression,,,,,
TraesCS6A01G247900.1,TraesCS1A01G158800LC.1,0.6055,coexpression,,,,,
TraesCS6A01G266100LC.1,TraesCS1A01G158800LC.1,0.7732,coexpression,,,,,
TraesCS6A01G356000.1,TraesCS1A01G158800LC.1,0.7317,coexpression,,,,,
TraesCS6A01G410700LC.1,TraesCS1A01G158800LC.1,0.7102,coexpression,,,,,
TraesCS6A01G442300LC.1,TraesCS1A01G158800LC.1,0.7088,coexpression,,,,,
TraesCS6A01G462400LC.1,TraesCS1A01G158800LC.1,0.6911,coexpression,,,,,
TraesCS6A01G522900LC.1,TraesCS1A01G158800LC.1,0.8492,coexpression,,,,,
TraesCS6B01G462000LC.1,TraesCS1A01G158800LC.1,0.7141,coexpression,,,,,
TraesCS6B01G506700LC.1,TraesCS1A01G158800LC.1,0.7993,coexpression,,,,,
TraesCS6B01G590300LC.1,TraesCS1A01G158800LC.1,0.6786,coexpression,,,,,
TraesCS6B01G824200LC.1,TraesCS1A01G158800LC.1,0.7356,coexpression,,,,,
TraesCS6D01G092400.1,TraesCS1A01G158800LC.1,0.8175,coexpression,,,,,
TraesCS6D01G189100LC.1,TraesCS1A01G158800LC.1,0.694,coexpression,,,,,
TraesCS6D01G288400LC.1,TraesCS1A01G158800LC.1,0.7196,coexpression,,,,,
TraesCS6D01G319500LC.1,TraesCS1A01G158800LC.1,0.745,coexpression,,,,,
TraesCS6D01G416100LC.1,TraesCS1A01G158800LC.1,0.7501,coexpression,,,,,
TraesCS6D01G421100LC.1,TraesCS1A01G158800LC.1,0.7915,coexpression,,,,,
TraesCS7A01G627000LC.1,TraesCS1A01G158800LC.1,0.6181,coexpression,,,,,
TraesCS7B01G359500LC.1,TraesCS1A01G158800LC.1,0.7603,coexpression,,,,,
TraesCS7B01G704500LC.1,TraesCS1A01G158800LC.1,0.7122,coexpression,,,,,
TraesCS7D01G164800LC.1,TraesCS1A01G158800LC.1,0.6196,coexpression,,,,,
TraesCS7D01G316700LC.1,TraesCS1A01G158800LC.1,0.824,coexpression,,,,,
TraesCS7D01G316800LC.1,TraesCS1A01G158800LC.1,0.6744,coexpression,,,,,
TraesCS7D01G324900LC.1,TraesCS1A01G158800LC.1,0.6376,coexpression,,,,,
TraesCS7D01G584500LC.1,TraesCS1A01G158800LC.1,0.6447,coexpression,,,,,
TraesCSU01G337900LC.1,TraesCS1A01G158800LC.1,0.7775,coexpression,,,,,
TraesCSU01G576700LC.1,TraesCS1A01G158800LC.1,0.7915,coexpression,,,,,
TraesCSU01G576800LC.1,TraesCS1A01G158800LC.1,0.7915,coexpression,,,,,
TraesCS1A01G165900.2,TraesCS1A01G165900.1,0.7737,coexpression,,,,,
TraesCS1A01G200300LC.1,TraesCS1A01G170100LC.1,0.7515,coexpression,,,,,
TraesCS7D01G652100LC.1,TraesCS1A01G170100LC.1,0.7856,coexpression,,,,,
TraesCS3B01G338700LC.1,TraesCS1A01G176900LC.1,0.6359,coexpression,,,,,
TraesCS1B01G194100.1,TraesCS1A01G186300.1,0.7447,coexpression,,,,,
TraesCS1B01G194900.1,TraesCS1A01G186300.1,0.6077,coexpression,,,,,
TraesCS1D01G190300.1,TraesCS1A01G186300.1,0.8421,coexpression,,,,,
TraesCS2D01G224700.1,TraesCS1A01G186300.1,0.6401,coexpression,,,,,
TraesCS5B01G224900.1,TraesCS1A01G186300.1,0.7521,coexpression,,,,,
TraesCS1A01G188900LC.1,TraesCS1A01G188800LC.1,0.9815,coexpression,,,,,
TraesCS1A01G189000LC.1,TraesCS1A01G188800LC.1,0.6377,coexpression,,,,,
TraesCS1B01G059700LC.1,TraesCS1A01G188800LC.1,0.7975,coexpression,,,,,
TraesCS1D01G025200LC.1,TraesCS1A01G188800LC.1,0.6204,coexpression,,,,,
TraesCS1D01G203800.1,TraesCS1A01G188800LC.1,0.6148,coexpression,,,,,
TraesCS5B01G314100LC.1,TraesCS1A01G188800LC.1,-0.6112,coexpression,,,,,
TraesCS6B01G313400LC.1,TraesCS1A01G188800LC.1,0.6444,coexpression,,,,,
TraesCS7A01G384300.1,TraesCS1A01G188800LC.1,0.8135,coexpression,,,,,
TraesCS1A01G189000LC.1,TraesCS1A01G188900LC.1,0.6505,coexpression,,,,,
TraesCS1B01G059700LC.1,TraesCS1A01G188900LC.1,0.786,coexpression,,,,,
TraesCS1D01G203800.1,TraesCS1A01G188900LC.1,0.6254,coexpression,,,,,
TraesCS6B01G313400LC.1,TraesCS1A01G188900LC.1,0.6105,coexpression,,,,,
TraesCS7A01G384300.1,TraesCS1A01G188900LC.1,0.7952,coexpression,,,,,
TraesCS1A01G191400.1,TraesCS1A01G190800.2,0.6126,coexpression,,,,,
TraesCS1B01G394200LC.1,TraesCS1A01G192300.1,-0.6984,coexpression,,,,,
TraesCS1B01G401700LC.1,TraesCS1A01G192300.1,-0.6407,coexpression,,,,,
TraesCS1A01G286700LC.1,TraesCS1A01G194900LC.1,0.7039,coexpression,,,,,
TraesCS1A01G390700LC.1,TraesCS1A01G194900LC.1,0.6482,coexpression,,,,,
TraesCS1A01G408500LC.1,TraesCS1A01G194900LC.1,0.673,coexpression,,,,,
TraesCS1A01G471500LC.1,TraesCS1A01G194900LC.1,0.6772,coexpression,,,,,
TraesCS1B01G269800LC.1,TraesCS1A01G194900LC.1,0.7168,coexpression,,,,,
TraesCS1B01G652000LC.1,TraesCS1A01G194900LC.1,0.6779,coexpression,,,,,
TraesCS1D01G011200LC.1,TraesCS1A01G194900LC.1,0.7115,coexpression,,,,,
TraesCS1D01G227800LC.1,TraesCS1A01G194900LC.1,0.6666,coexpression,,,,,
TraesCS1D01G391300LC.1,TraesCS1A01G194900LC.1,0.6159,coexpression,,,,,
TraesCS1D01G515500LC.1,TraesCS1A01G194900LC.1,0.6774,coexpression,,,,,
TraesCS2A01G121200LC.1,TraesCS1A01G194900LC.1,0.6823,coexpression,,,,,
TraesCS2A01G315900LC.1,TraesCS1A01G194900LC.1,0.7095,coexpression,,,,,
TraesCS2A01G410200LC.1,TraesCS1A01G194900LC.1,0.6514,coexpression,,,,,
TraesCS2B01G038600LC.1,TraesCS1A01G194900LC.1,0.6885,coexpression,,,,,
TraesCS2B01G105200LC.1,TraesCS1A01G194900LC.1,0.7349,coexpression,,,,,
TraesCS2B01G355400LC.1,TraesCS1A01G194900LC.1,0.6351,coexpression,,,,,
TraesCS2B01G922900LC.1,TraesCS1A01G194900LC.1,0.6981,coexpression,,,,,
TraesCS2D01G213200LC.1,TraesCS1A01G194900LC.1,0.6487,coexpression,,,,,
TraesCS2D01G213600LC.1,TraesCS1A01G194900LC.1,0.6815,coexpression,,,,,
TraesCS2D01G319000LC.1,TraesCS1A01G194900LC.1,0.6856,coexpression,,,,,
TraesCS2D01G377000LC.1,TraesCS1A01G194900LC.1,0.6519,coexpression,,,,,
TraesCS2D01G547300LC.1,TraesCS1A01G194900LC.1,0.6229,coexpression,,,,,
TraesCS2D01G602600LC.1,TraesCS1A01G194900LC.1,0.7336,coexpression,,,,,
TraesCS3A01G027700LC.1,TraesCS1A01G194900LC.1,0.6494,coexpression,,,,,
TraesCS3B01G363000LC.1,TraesCS1A01G194900LC.1,0.6739,coexpression,,,,,
TraesCS3B01G443800LC.1,TraesCS1A01G194900LC.1,-0.651,coexpression,,,,,
TraesCS3B01G482700LC.1,TraesCS1A01G194900LC.1,0.7336,coexpression,,,,,
TraesCS4B01G063700LC.1,TraesCS1A01G194900LC.1,0.6405,coexpression,,,,,
TraesCS4D01G137200LC.1,TraesCS1A01G194900LC.1,0.6783,coexpression,,,,,
TraesCS5A01G043200LC.1,TraesCS1A01G194900LC.1,0.7285,coexpression,,,,,
TraesCS5A01G044500LC.1,TraesCS1A01G194900LC.1,0.7001,coexpression,,,,,
TraesCS5A01G324700LC.1,TraesCS1A01G194900LC.1,0.7404,coexpression,,,,,
TraesCS5A01G329600LC.1,TraesCS1A01G194900LC.1,0.6878,coexpression,,,,,
TraesCS5A01G380400LC.1,TraesCS1A01G194900LC.1,0.629,coexpression,,,,,
TraesCS5B01G014000LC.1,TraesCS1A01G194900LC.1,0.6223,coexpression,,,,,
TraesCS5B01G279100LC.1,TraesCS1A01G194900LC.1,0.6035,coexpression,,,,,
TraesCS5B01G580100LC.1,TraesCS1A01G194900LC.1,0.713,coexpression,,,,,
TraesCS5D01G021000LC.1,TraesCS1A01G194900LC.1,0.6957,coexpression,,,,,
TraesCS5D01G102800LC.1,TraesCS1A01G194900LC.1,0.6424,coexpression,,,,,
TraesCS6A01G266100LC.1,TraesCS1A01G194900LC.1,0.6067,coexpression,,,,,
TraesCS6A01G356000.1,TraesCS1A01G194900LC.1,0.6501,coexpression,,,,,
TraesCS6A01G442300LC.1,TraesCS1A01G194900LC.1,0.616,coexpression,,,,,
TraesCS6A01G462400LC.1,TraesCS1A01G194900LC.1,0.6893,coexpression,,,,,
TraesCS6A01G522900LC.1,TraesCS1A01G194900LC.1,0.6981,coexpression,,,,,
TraesCS6B01G462000LC.1,TraesCS1A01G194900LC.1,0.6557,coexpression,,,,,
TraesCS6B01G506700LC.1,TraesCS1A01G194900LC.1,0.6832,coexpression,,,,,
TraesCS6B01G824200LC.1,TraesCS1A01G194900LC.1,0.713,coexpression,,,,,
TraesCS6D01G092400.1,TraesCS1A01G194900LC.1,0.6408,coexpression,,,,,
TraesCS6D01G288400LC.1,TraesCS1A01G194900LC.1,0.6789,coexpression,,,,,
TraesCS6D01G319500LC.1,TraesCS1A01G194900LC.1,0.6256,coexpression,,,,,
TraesCS6D01G421100LC.1,TraesCS1A01G194900LC.1,0.732,coexpression,,,,,
TraesCS7B01G359500LC.1,TraesCS1A01G194900LC.1,0.6615,coexpression,,,,,
TraesCS7B01G704500LC.1,TraesCS1A01G194900LC.1,0.6947,coexpression,,,,,
TraesCS7D01G316800LC.1,TraesCS1A01G194900LC.1,0.6069,coexpression,,,,,
TraesCS7D01G324900LC.1,TraesCS1A01G194900LC.1,0.692,coexpression,,,,,
TraesCS7D01G584500LC.1,TraesCS1A01G194900LC.1,0.6746,coexpression,,,,,
TraesCSU01G337900LC.1,TraesCS1A01G194900LC.1,0.7151,coexpression,,,,,
TraesCSU01G576700LC.1,TraesCS1A01G194900LC.1,0.732,coexpression,,,,,
TraesCSU01G576800LC.1,TraesCS1A01G194900LC.1,0.732,coexpression,,,,,
TraesCS2D01G016500.1,TraesCS1A01G195900LC.1,-0.6068,coexpression,,,,,
TraesCS3B01G423000.1,TraesCS1A01G195900LC.1,-0.6287,coexpression,,,,,
TraesCS5D01G172300.1,TraesCS1A01G195900LC.1,-0.6558,coexpression,,,,,
TraesCS5A01G093500LC.1,TraesCS1A01G200300LC.1,0.61,coexpression,,,,,
TraesCS6A01G352900LC.1,TraesCS1A01G200300LC.1,0.6049,coexpression,,,,,
TraesCS7A01G526800LC.1,TraesCS1A01G200300LC.1,0.6509,coexpression,,,,,
TraesCS7D01G652100LC.1,TraesCS1A01G200300LC.1,0.8424,coexpression,,,,,
TraesCS3A01G077100.1,TraesCS1A01G202900.1,0.7512,coexpression,,,,,
TraesCS3A01G183800LC.1,TraesCS1A01G202900.1,0.756,coexpression,,,,,
TraesCS3D01G159200.1,TraesCS1A01G202900.1,0.7407,coexpression,,,,,
TraesCS5A01G243900.1,TraesCS1A01G202900.1,0.6855,coexpression,,,,,
TraesCS5B01G372100.1,TraesCS1A01G202900.1,0.6491,coexpression,,,,,
TraesCS5D01G521400.1,TraesCS1A01G202900.1,0.7095,coexpression,,,,,
TraesCS6D01G332900.1,TraesCS1A01G202900.1,0.7112,coexpression,,,,,
TraesCS1A01G212400.1,TraesCS1A01G212000.1,0.6792,coexpression,,,,,
TraesCS1A01G300200.1,TraesCS1A01G212000.1,0.8062,coexpression,,,,,
TraesCS1B01G093600.1,TraesCS1A01G212000.1,0.6766,coexpression,,,,,
TraesCS1B01G225700.2,TraesCS1A01G212000.1,0.8411,coexpression,,,,,
TraesCS1B01G226000.1,TraesCS1A01G212000.1,0.7739,coexpression,,,,,
TraesCS1B01G310300.1,TraesCS1A01G212000.1,0.8054,coexpression,,,,,
TraesCS1B01G388300.1,TraesCS1A01G212000.1,0.6112,coexpression,,,,,
TraesCS1B01G388500.1,TraesCS1A01G212000.1,0.7071,coexpression,,,,,
TraesCS1B01G433200.1,TraesCS1A01G212000.1,0.7423,coexpression,,,,,
TraesCS1D01G215100.2,TraesCS1A01G212000.1,0.8029,coexpression,,,,,
TraesCS1D01G215400.1,TraesCS1A01G212000.1,0.7787,coexpression,,,,,
TraesCS1D01G299700.1,TraesCS1A01G212000.1,0.777,coexpression,,,,,
TraesCS2A01G186300.1,TraesCS1A01G212000.1,0.73,coexpression,,,,,
TraesCS2A01G494900.1,TraesCS1A01G212000.1,0.7264,coexpression,,,,,
TraesCS2A01G590600.1,TraesCS1A01G212000.1,0.68,coexpression,,,,,
TraesCS2B01G090300.1,TraesCS1A01G212000.1,0.6566,coexpression,,,,,
TraesCS2B01G482800LC.1,TraesCS1A01G212000.1,0.6111,coexpression,,,,,
TraesCS2D01G030600.1,TraesCS1A01G212000.1,0.6114,coexpression,,,,,
TraesCS2D01G073700.1,TraesCS1A01G212000.1,0.6962,coexpression,,,,,
TraesCS2D01G692500LC.1,TraesCS1A01G212000.1,0.6765,coexpression,,,,,
TraesCS3A01G053000.1,TraesCS1A01G212000.1,0.6177,coexpression,,,,,
TraesCS3A01G080800.1,TraesCS1A01G212000.1,0.6606,coexpression,,,,,
TraesCS3A01G278000.1,TraesCS1A01G212000.1,0.6785,coexpression,,,,,
TraesCS3A01G344800.1,TraesCS1A01G212000.1,0.7533,coexpression,,,,,
TraesCS3B01G376800.1,TraesCS1A01G212000.1,0.7837,coexpression,,,,,
TraesCS3D01G338400.1,TraesCS1A01G212000.1,0.7838,coexpression,,,,,
TraesCS3D01G464800.1,TraesCS1A01G212000.1,0.7141,coexpression,,,,,
TraesCS4A01G172600.1,TraesCS1A01G212000.1,0.6448,coexpression,,,,,
TraesCS4A01G304400.1,TraesCS1A01G212000.1,0.6621,coexpression,,,,,
TraesCS4B01G010000.1,TraesCS1A01G212000.1,0.7521,coexpression,,,,,
TraesCS4B01G010100.1,TraesCS1A01G212000.1,0.7812,coexpression,,,,,
TraesCS4B01G367400.1,TraesCS1A01G212000.1,0.6355,coexpression,,,,,
TraesCS4D01G142800.1,TraesCS1A01G212000.1,0.6609,coexpression,,,,,
TraesCS5A01G278400.1,TraesCS1A01G212000.1,0.6861,coexpression,,,,,
TraesCS5A01G355700.1,TraesCS1A01G212000.1,0.7225,coexpression,,,,,
TraesCS5A01G362400.1,TraesCS1A01G212000.1,0.7216,coexpression,,,,,
TraesCS5A01G369300.1,TraesCS1A01G212000.1,0.6387,coexpression,,,,,
TraesCS5A01G418400.1,TraesCS1A01G212000.1,0.7539,coexpression,,,,,
TraesCS5A01G535100.1,TraesCS1A01G212000.1,0.6578,coexpression,,,,,
TraesCS5A01G571800LC.1,TraesCS1A01G212000.1,0.724,coexpression,,,,,
TraesCS5B01G265500.1,TraesCS1A01G212000.1,0.7569,coexpression,,,,,
TraesCS5B01G371600.1,TraesCS1A01G212000.1,0.713,coexpression,,,,,
TraesCS5B01G462800.1,TraesCS1A01G212000.1,0.6258,coexpression,,,,,
TraesCS5B01G462900.1,TraesCS1A01G212000.1,0.6733,coexpression,,,,,
TraesCS5B01G615900LC.1,TraesCS1A01G212000.1,0.6006,coexpression,,,,,
TraesCS5D01G041100.1,TraesCS1A01G212000.1,0.656,coexpression,,,,,
TraesCS5D01G276300.1,TraesCS1A01G212000.1,0.7776,coexpression,,,,,
TraesCS5D01G426500.1,TraesCS1A01G212000.1,0.7393,coexpression,,,,,
TraesCS5D01G506300.1,TraesCS1A01G212000.1,0.6691,coexpression,,,,,
TraesCS6A01G094100.1,TraesCS1A01G212000.1,0.6993,coexpression,,,,,
TraesCS6B01G122500.1,TraesCS1A01G212000.1,0.7559,coexpression,,,,,
TraesCS6B01G323200.1,TraesCS1A01G212000.1,0.6898,coexpression,,,,,
TraesCS6B01G323200.2,TraesCS1A01G212000.1,0.7183,coexpression,,,,,
TraesCS6D01G007900LC.1,TraesCS1A01G212000.1,0.6751,coexpression,,,,,
TraesCS6D01G273900.1,TraesCS1A01G212000.1,0.7617,coexpression,,,,,
TraesCS6D01G273900.2,TraesCS1A01G212000.1,0.7339,coexpression,,,,,
TraesCS6D01G303900.1,TraesCS1A01G212000.1,0.631,coexpression,,,,,
TraesCS7A01G226300.1,TraesCS1A01G212000.1,0.7193,coexpression,,,,,
TraesCS7A01G237100.1,TraesCS1A01G212000.1,0.69,coexpression,,,,,
TraesCS7A01G290600LC.1,TraesCS1A01G212000.1,0.7192,coexpression,,,,,
TraesCS7A01G426900.1,TraesCS1A01G212000.1,0.6156,coexpression,,,,,
TraesCS7A01G453100.1,TraesCS1A01G212000.1,0.7906,coexpression,,,,,
TraesCS7B01G115300.1,TraesCS1A01G212000.1,0.6556,coexpression,,,,,
TraesCS7B01G326900.1,TraesCS1A01G212000.1,0.6688,coexpression,,,,,
TraesCS7B01G353600.2,TraesCS1A01G212000.1,0.8029,coexpression,,,,,
TraesCS7D01G060000.1,TraesCS1A01G212000.1,0.6771,coexpression,,,,,
TraesCS7D01G228100.1,TraesCS1A01G212000.1,0.7002,coexpression,,,,,
TraesCS7D01G418600.3,TraesCS1A01G212000.1,0.6238,coexpression,,,,,
TraesCS7D01G418900.1,TraesCS1A01G212000.1,0.7011,coexpression,,,,,
TraesCS7D01G419000.1,TraesCS1A01G212000.1,0.6953,coexpression,,,,,
TraesCS7D01G419100.1,TraesCS1A01G212000.1,0.7217,coexpression,,,,,
TraesCS7D01G442500.1,TraesCS1A01G212000.1,0.7238,coexpression,,,,,
TraesCSU01G243200.1,TraesCS1A01G212000.1,0.6254,coexpression,,,,,
TraesCS1A01G300200.1,TraesCS1A01G212400.1,0.7919,coexpression,,,,,
TraesCS1B01G225700.2,TraesCS1A01G212400.1,0.6423,coexpression,,,,,
TraesCS1B01G226000.1,TraesCS1A01G212400.1,0.8396,coexpression,,,,,
TraesCS1B01G310300.1,TraesCS1A01G212400.1,0.7284,coexpression,,,,,
TraesCS1B01G388300.1,TraesCS1A01G212400.1,0.659,coexpression,,,,,
TraesCS1B01G388500.1,TraesCS1A01G212400.1,0.7154,coexpression,,,,,
TraesCS1B01G433200.1,TraesCS1A01G212400.1,0.6983,coexpression,,,,,
TraesCS1D01G215100.2,TraesCS1A01G212400.1,0.6699,coexpression,,,,,
TraesCS1D01G215400.1,TraesCS1A01G212400.1,0.7968,coexpression,,,,,
TraesCS1D01G299700.1,TraesCS1A01G212400.1,0.7275,coexpression,,,,,
TraesCS2A01G186300.1,TraesCS1A01G212400.1,0.7006,coexpression,,,,,
TraesCS2A01G494900.1,TraesCS1A01G212400.1,0.6726,coexpression,,,,,
TraesCS2A01G590600.1,TraesCS1A01G212400.1,0.631,coexpression,,,,,
TraesCS2B01G090300.1,TraesCS1A01G212400.1,0.6037,coexpression,,,,,
TraesCS2B01G240100.2,TraesCS1A01G212400.1,0.6026,coexpression,,,,,
TraesCS2B01G482800LC.1,TraesCS1A01G212400.1,0.6601,coexpression,,,,,
TraesCS2B01G593000.1,TraesCS1A01G212400.1,0.6218,coexpression,,,,,
TraesCS2D01G030600.1,TraesCS1A01G212400.1,0.6525,coexpression,,,,,
TraesCS2D01G065500.1,TraesCS1A01G212400.1,0.6446,coexpression,,,,,
TraesCS2D01G073700.1,TraesCS1A01G212400.1,0.6542,coexpression,,,,,
TraesCS3A01G053000.1,TraesCS1A01G212400.1,0.6631,coexpression,,,,,
TraesCS3A01G080800.1,TraesCS1A01G212400.1,0.6749,coexpression,,,,,
TraesCS3A01G278000.1,TraesCS1A01G212400.1,0.6109,coexpression,,,,,
TraesCS3A01G344800.1,TraesCS1A01G212400.1,0.7528,coexpression,,,,,
TraesCS3B01G376800.1,TraesCS1A01G212400.1,0.7593,coexpression,,,,,
TraesCS3D01G338400.1,TraesCS1A01G212400.1,0.7599,coexpression,,,,,
TraesCS3D01G464800.1,TraesCS1A01G212400.1,0.6921,coexpression,,,,,
TraesCS4A01G172600.1,TraesCS1A01G212400.1,0.6803,coexpression,,,,,
TraesCS4A01G304400.1,TraesCS1A01G212400.1,0.6353,coexpression,,,,,
TraesCS4B01G010000.1,TraesCS1A01G212400.1,0.812,coexpression,,,,,
TraesCS4B01G010100.1,TraesCS1A01G212400.1,0.7772,coexpression,,,,,
TraesCS4B01G367400.1,TraesCS1A01G212400.1,0.6912,coexpression,,,,,
TraesCS4D01G142800.1,TraesCS1A01G212400.1,0.701,coexpression,,,,,
TraesCS4D01G360100.1,TraesCS1A01G212400.1,0.7108,coexpression,,,,,
TraesCS5A01G278400.1,TraesCS1A01G212400.1,0.7324,coexpression,,,,,
TraesCS5A01G355700.1,TraesCS1A01G212400.1,0.7245,coexpression,,,,,
TraesCS5A01G362400.1,TraesCS1A01G212400.1,0.7783,coexpression,,,,,
TraesCS5A01G369300.1,TraesCS1A01G212400.1,0.6597,coexpression,,,,,
TraesCS5A01G404000LC.1,TraesCS1A01G212400.1,0.6642,coexpression,,,,,
TraesCS5A01G418400.1,TraesCS1A01G212400.1,0.7568,coexpression,,,,,
TraesCS5A01G535100.1,TraesCS1A01G212400.1,0.7242,coexpression,,,,,
TraesCS5A01G571800LC.1,TraesCS1A01G212400.1,0.6915,coexpression,,,,,
TraesCS5B01G265500.1,TraesCS1A01G212400.1,0.7256,coexpression,,,,,
TraesCS5B01G371600.1,TraesCS1A01G212400.1,0.7378,coexpression,,,,,
TraesCS5B01G462800.1,TraesCS1A01G212400.1,0.6478,coexpression,,,,,
TraesCS5B01G462900.1,TraesCS1A01G212400.1,0.6815,coexpression,,,,,
TraesCS5B01G563800LC.1,TraesCS1A01G212400.1,0.6784,coexpression,,,,,
TraesCS5B01G615900LC.1,TraesCS1A01G212400.1,0.67,coexpression,,,,,
TraesCS5D01G002300.1,TraesCS1A01G212400.1,0.614,coexpression,,,,,
TraesCS5D01G041100.1,TraesCS1A01G212400.1,0.7133,coexpression,,,,,
TraesCS5D01G276300.1,TraesCS1A01G212400.1,0.6836,coexpression,,,,,
TraesCS5D01G426500.1,TraesCS1A01G212400.1,0.7455,coexpression,,,,,
TraesCS5D01G506300.1,TraesCS1A01G212400.1,0.6847,coexpression,,,,,
TraesCS6A01G094100.1,TraesCS1A01G212400.1,0.7187,coexpression,,,,,
TraesCS6B01G122500.1,TraesCS1A01G212400.1,0.6651,coexpression,,,,,
TraesCS6B01G323200.1,TraesCS1A01G212400.1,0.7411,coexpression,,,,,
TraesCS6B01G323200.2,TraesCS1A01G212400.1,0.7815,coexpression,,,,,
TraesCS6D01G007900LC.1,TraesCS1A01G212400.1,0.6419,coexpression,,,,,
TraesCS6D01G273900.1,TraesCS1A01G212400.1,0.7654,coexpression,,,,,
TraesCS6D01G273900.2,TraesCS1A01G212400.1,0.7357,coexpression,,,,,
TraesCS6D01G303900.1,TraesCS1A01G212400.1,0.6405,coexpression,,,,,
TraesCS7A01G094800.2,TraesCS1A01G212400.1,0.6059,coexpression,,,,,
TraesCS7A01G226300.1,TraesCS1A01G212400.1,0.77,coexpression,,,,,
TraesCS7A01G237100.1,TraesCS1A01G212400.1,0.691,coexpression,,,,,
TraesCS7A01G290600LC.1,TraesCS1A01G212400.1,0.7617,coexpression,,,,,
TraesCS7A01G426900.1,TraesCS1A01G212400.1,0.6223,coexpression,,,,,
TraesCS7A01G453100.1,TraesCS1A01G212400.1,0.798,coexpression,,,,,
TraesCS7B01G115300.1,TraesCS1A01G212400.1,0.6498,coexpression,,,,,
TraesCS7B01G326900.1,TraesCS1A01G212400.1,0.6785,coexpression,,,,,
TraesCS7B01G353600.2,TraesCS1A01G212400.1,0.7609,coexpression,,,,,
TraesCS7D01G001300.1,TraesCS1A01G212400.1,0.6337,coexpression,,,,,
TraesCS7D01G060000.1,TraesCS1A01G212400.1,0.6563,coexpression,,,,,
TraesCS7D01G180200.1,TraesCS1A01G212400.1,0.612,coexpression,,,,,
TraesCS7D01G228100.1,TraesCS1A01G212400.1,0.7285,coexpression,,,,,
TraesCS7D01G418900.1,TraesCS1A01G212400.1,0.7005,coexpression,,,,,
TraesCS7D01G419000.1,TraesCS1A01G212400.1,0.6846,coexpression,,,,,
TraesCS7D01G419100.1,TraesCS1A01G212400.1,0.7094,coexpression,,,,,
TraesCS7D01G442500.1,TraesCS1A01G212400.1,0.6836,coexpression,,,,,
TraesCSU01G243200.1,TraesCS1A01G212400.1,0.6846,coexpression,,,,,
TraesCSU01G444300LC.1,TraesCS1A01G212400.1,0.6079,coexpression,,,,,
TraesCS1A01G284800.1,TraesCS1A01G217200.1,0.6359,coexpression,,,,,
TraesCS1A01G359300LC.1,TraesCS1A01G217200.1,0.6214,coexpression,,,,,
TraesCS1A01G363700.1,TraesCS1A01G217200.1,0.6359,coexpression,,,,,
TraesCS1B01G120600.1,TraesCS1A01G217200.1,0.6778,coexpression,,,,,
TraesCS1B01G127200.1,TraesCS1A01G217200.1,0.6902,coexpression,,,,,
TraesCS1B01G230300.1,TraesCS1A01G217200.1,0.6256,coexpression,,,,,
TraesCS1B01G318200.1,TraesCS1A01G217200.1,0.6333,coexpression,,,,,
TraesCS1B01G380800.1,TraesCS1A01G217200.1,0.6007,coexpression,,,,,
TraesCS1D01G101600.1,TraesCS1A01G217200.1,0.6054,coexpression,,,,,
TraesCS1D01G219000.1,TraesCS1A01G217200.1,0.7623,coexpression,,,,,
TraesCS1D01G283800.1,TraesCS1A01G217200.1,0.7487,coexpression,,,,,
TraesCS1D01G306800.1,TraesCS1A01G217200.1,0.6432,coexpression,,,,,
TraesCS2A01G110500.1,TraesCS1A01G217200.1,0.6191,coexpression,,,,,
TraesCS2A01G163700.1,TraesCS1A01G217200.1,0.6105,coexpression,,,,,
TraesCS2A01G239100LC.1,TraesCS1A01G217200.1,0.6758,coexpression,,,,,
TraesCS2A01G245900.1,TraesCS1A01G217200.1,0.6768,coexpression,,,,,
TraesCS2A01G276100.1,TraesCS1A01G217200.1,0.6326,coexpression,,,,,
TraesCS2A01G354200.1,TraesCS1A01G217200.1,0.6743,coexpression,,,,,
TraesCS2B01G109000.1,TraesCS1A01G217200.1,0.6298,coexpression,,,,,
TraesCS2B01G296200.1,TraesCS1A01G217200.1,0.6528,coexpression,,,,,
TraesCS2B01G328300LC.1,TraesCS1A01G217200.1,0.6758,coexpression,,,,,
TraesCS2B01G374600LC.1,TraesCS1A01G217200.1,0.6354,coexpression,,,,,
TraesCS2D01G064500.1,TraesCS1A01G217200.1,0.6436,coexpression,,,,,
TraesCS2D01G245400LC.1,TraesCS1A01G217200.1,0.6758,coexpression,,,,,
TraesCS2D01G246000.1,TraesCS1A01G217200.1,0.636,coexpression,,,,,
TraesCS2D01G275100.1,TraesCS1A01G217200.1,0.6999,coexpression,,,,,
TraesCS2D01G354800.1,TraesCS1A01G217200.1,0.613,coexpression,,,,,
TraesCS2D01G379700.1,TraesCS1A01G217200.1,0.6493,coexpression,,,,,
TraesCS3A01G247600.1,TraesCS1A01G217200.1,0.6625,coexpression,,,,,
TraesCS3A01G252700.1,TraesCS1A01G217200.1,0.6034,coexpression,,,,,
TraesCS3A01G339200.1,TraesCS1A01G217200.1,0.7221,coexpression,,,,,
TraesCS3B01G100800.1,TraesCS1A01G217200.1,0.6457,coexpression,,,,,
TraesCS3B01G271800.1,TraesCS1A01G217200.1,0.6274,coexpression,,,,,
TraesCS3B01G302300.1,TraesCS1A01G217200.1,0.6544,coexpression,,,,,
TraesCS3B01G370900.1,TraesCS1A01G217200.1,0.7127,coexpression,,,,,
TraesCS3B01G405000.1,TraesCS1A01G217200.1,0.6107,coexpression,,,,,
TraesCS3D01G085600.1,TraesCS1A01G217200.1,0.6346,coexpression,,,,,
TraesCS3D01G243800.1,TraesCS1A01G217200.1,0.6009,coexpression,,,,,
TraesCS3D01G253300.1,TraesCS1A01G217200.1,0.6726,coexpression,,,,,
TraesCS3D01G332800.1,TraesCS1A01G217200.1,0.6702,coexpression,,,,,
TraesCS4A01G077000.2,TraesCS1A01G217200.1,0.6744,coexpression,,,,,
TraesCS4A01G417400.1,TraesCS1A01G217200.1,0.6749,coexpression,,,,,
TraesCS4B01G082600.1,TraesCS1A01G217200.1,0.6303,coexpression,,,,,
TraesCS4B01G233100.2,TraesCS1A01G217200.1,0.625,coexpression,,,,,
TraesCS4D01G234300.2,TraesCS1A01G217200.1,0.7043,coexpression,,,,,
TraesCS4D01G382500LC.1,TraesCS1A01G217200.1,0.6395,coexpression,,,,,
TraesCS5A01G320100.1,TraesCS1A01G217200.1,0.7009,coexpression,,,,,
TraesCS5A01G469300.1,TraesCS1A01G217200.1,0.7135,coexpression,,,,,
TraesCS5B01G167000.1,TraesCS1A01G217200.1,0.6603,coexpression,,,,,
TraesCS5B01G226600.1,TraesCS1A01G217200.1,0.6956,coexpression,,,,,
TraesCS5B01G448100.1,TraesCS1A01G217200.1,0.66,coexpression,,,,,
TraesCS5D01G121600.1,TraesCS1A01G217200.1,0.6772,coexpression,,,,,
TraesCS5D01G239800.1,TraesCS1A01G217200.1,0.6913,coexpression,,,,,
TraesCS5D01G286200.1,TraesCS1A01G217200.1,0.7105,coexpression,,,,,
TraesCS5D01G286400.1,TraesCS1A01G217200.1,0.6158,coexpression,,,,,
TraesCS5D01G326000.1,TraesCS1A01G217200.1,0.6077,coexpression,,,,,
TraesCS5D01G451100.2,TraesCS1A01G217200.1,0.6356,coexpression,,,,,
TraesCS5D01G470000.1,TraesCS1A01G217200.1,0.613,coexpression,,,,,
TraesCS5D01G475000LC.1,TraesCS1A01G217200.1,0.691,coexpression,,,,,
TraesCS6A01G360400.1,TraesCS1A01G217200.1,0.7077,coexpression,,,,,
TraesCS6A01G386000.1,TraesCS1A01G217200.1,0.7055,coexpression,,,,,
TraesCS6B01G393300.1,TraesCS1A01G217200.1,0.7077,coexpression,,,,,
TraesCS6B01G425000.1,TraesCS1A01G217200.1,0.7055,coexpression,,,,,
TraesCS6D01G262100.1,TraesCS1A01G217200.1,0.61,coexpression,,,,,
TraesCS6D01G343900.1,TraesCS1A01G217200.1,0.7077,coexpression,,,,,
TraesCS6D01G482000LC.1,TraesCS1A01G217200.1,0.6189,coexpression,,,,,
TraesCS7A01G278700.1,TraesCS1A01G217200.1,0.7064,coexpression,,,,,
TraesCS7A01G300500.1,TraesCS1A01G217200.1,0.6572,coexpression,,,,,
TraesCS7A01G356300.1,TraesCS1A01G217200.1,0.6335,coexpression,,,,,
TraesCS7A01G454700.1,TraesCS1A01G217200.1,0.6146,coexpression,,,,,
TraesCS7A01G454800.1,TraesCS1A01G217200.1,0.7067,coexpression,,,,,
TraesCS7A01G710000LC.1,TraesCS1A01G217200.1,0.6146,coexpression,,,,,
TraesCS7B01G060000.2,TraesCS1A01G217200.1,0.6353,coexpression,,,,,
TraesCS7B01G201400.1,TraesCS1A01G217200.1,0.675,coexpression,,,,,
TraesCS7B01G271400.1,TraesCS1A01G217200.1,0.6677,coexpression,,,,,
TraesCS7D01G262800.2,TraesCS1A01G217200.1,0.6579,coexpression,,,,,
TraesCS7D01G278500.1,TraesCS1A01G217200.1,0.6812,coexpression,,,,,
TraesCS7D01G292800.1,TraesCS1A01G217200.1,0.6142,coexpression,,,,,
TraesCS7D01G296300.1,TraesCS1A01G217200.1,0.6124,coexpression,,,,,
TraesCS7D01G313200.1,TraesCS1A01G217200.1,0.6011,coexpression,,,,,
TraesCS7D01G340100.1,TraesCS1A01G217200.1,0.6067,coexpression,,,,,
TraesCS7D01G366400.1,TraesCS1A01G217200.1,0.6474,coexpression,,,,,
TraesCS7D01G424500LC.1,TraesCS1A01G217200.1,0.6235,coexpression,,,,,
TraesCS7D01G443900.1,TraesCS1A01G217200.1,0.658,coexpression,,,,,
TraesCS7D01G488700.1,TraesCS1A01G217200.1,0.6768,coexpression,,,,,
TraesCSU01G113100LC.1,TraesCS1A01G217200.1,0.6239,coexpression,,,,,
TraesCS4A01G203900.1,TraesCS1A01G222800.2,0.6137,coexpression,,,,,
TraesCS4B01G217000.1,TraesCS1A01G222800.2,0.6018,coexpression,,,,,
TraesCS1D01G241800.2,TraesCS1A01G241900.1,0.9232,coexpression,,,,,
TraesCS2A01G116100.2,TraesCS1A01G241900.1,0.6827,coexpression,,,,,
TraesCS2A01G174500.1,TraesCS1A01G241900.1,0.7443,coexpression,,,,,
TraesCS2A01G268700.1,TraesCS1A01G241900.1,0.6912,coexpression,,,,,
TraesCS2A01G411200.1,TraesCS1A01G241900.1,0.662,coexpression,,,,,
TraesCS2B01G287500.1,TraesCS1A01G241900.1,0.7142,coexpression,,,,,
TraesCS2D01G267700.1,TraesCS1A01G241900.1,0.7928,coexpression,,,,,
TraesCS3A01G163900.2,TraesCS1A01G241900.1,0.667,coexpression,,,,,
TraesCS3B01G322000.1,TraesCS1A01G241900.1,0.7503,coexpression,,,,,
TraesCS3B01G322100.1,TraesCS1A01G241900.1,0.7493,coexpression,,,,,
TraesCS3D01G377700LC.1,TraesCS1A01G241900.1,0.7518,coexpression,,,,,
TraesCS4A01G212800.1,TraesCS1A01G241900.1,0.7419,coexpression,,,,,
TraesCS4D01G099600.1,TraesCS1A01G241900.1,0.7219,coexpression,,,,,
TraesCS5B01G180300.3,TraesCS1A01G241900.1,0.7469,coexpression,,,,,
TraesCS7A01G263000.2,TraesCS1A01G241900.1,0.687,coexpression,,,,,
TraesCS7D01G263700.1,TraesCS1A01G241900.1,0.7335,coexpression,,,,,
TraesCS1A01G247200.1,TraesCS1A01G246300.1,-0.6074,coexpression,,,,,
TraesCS1A01G247900.1,TraesCS1A01G246300.1,0.6604,coexpression,,,,,
TraesCS1A01G247900.2,TraesCS1A01G246300.1,-0.6696,coexpression,,,,,
TraesCS1A01G247900.1,TraesCS1A01G247200.1,-0.6612,coexpression,,,,,
TraesCS1A01G247900.2,TraesCS1A01G247200.1,0.6676,coexpression,,,,,
TraesCS1A01G247900.2,TraesCS1A01G247900.1,-0.8208,coexpression,,,,,
TraesCS1A01G249700.1,TraesCS1A01G249100.1,0.6288,coexpression,,,,,
TraesCS1A01G533100LC.1,TraesCS1A01G249700.1,-0.6242,coexpression,,,,,
TraesCS1A01G390700LC.1,TraesCS1A01G253000LC.1,0.6197,coexpression,,,,,
TraesCS1A01G408500LC.1,TraesCS1A01G253000LC.1,0.6017,coexpression,,,,,
TraesCS1A01G471500LC.1,TraesCS1A01G253000LC.1,0.608,coexpression,,,,,
TraesCS1B01G157800LC.1,TraesCS1A01G253000LC.1,0.6413,coexpression,,,,,
TraesCS1B01G269800LC.1,TraesCS1A01G253000LC.1,0.6541,coexpression,,,,,
TraesCS1B01G652000LC.1,TraesCS1A01G253000LC.1,0.6331,coexpression,,,,,
TraesCS1D01G011200LC.1,TraesCS1A01G253000LC.1,0.6054,coexpression,,,,,
TraesCS2A01G121200LC.1,TraesCS1A01G253000LC.1,0.6097,coexpression,,,,,
TraesCS2A01G315900LC.1,TraesCS1A01G253000LC.1,0.6212,coexpression,,,,,
TraesCS2B01G038600LC.1,TraesCS1A01G253000LC.1,0.6037,coexpression,,,,,
TraesCS2B01G105200LC.1,TraesCS1A01G253000LC.1,0.6006,coexpression,,,,,
TraesCS2B01G355400LC.1,TraesCS1A01G253000LC.1,0.6151,coexpression,,,,,
TraesCS2B01G922900LC.1,TraesCS1A01G253000LC.1,0.6523,coexpression,,,,,
TraesCS2D01G213600LC.1,TraesCS1A01G253000LC.1,0.6063,coexpression,,,,,
TraesCS2D01G319000LC.1,TraesCS1A01G253000LC.1,0.6691,coexpression,,,,,
TraesCS2D01G547300LC.1,TraesCS1A01G253000LC.1,0.6413,coexpression,,,,,
TraesCS2D01G602600LC.1,TraesCS1A01G253000LC.1,0.6828,coexpression,,,,,
TraesCS3A01G027700LC.1,TraesCS1A01G253000LC.1,0.6084,coexpression,,,,,
TraesCS3B01G309200LC.1,TraesCS1A01G253000LC.1,0.6206,coexpression,,,,,
TraesCS3B01G482700LC.1,TraesCS1A01G253000LC.1,0.7023,coexpression,,,,,
TraesCS3B01G546900LC.1,TraesCS1A01G253000LC.1,0.6279,coexpression,,,,,
TraesCS4B01G022700LC.1,TraesCS1A01G253000LC.1,0.602,coexpression,,,,,
TraesCS4B01G063700LC.1,TraesCS1A01G253000LC.1,0.6006,coexpression,,,,,
TraesCS4D01G137200LC.1,TraesCS1A01G253000LC.1,0.6626,coexpression,,,,,
TraesCS5A01G044500LC.1,TraesCS1A01G253000LC.1,0.6313,coexpression,,,,,
TraesCS5A01G329600LC.1,TraesCS1A01G253000LC.1,0.6286,coexpression,,,,,
TraesCS5B01G014000LC.1,TraesCS1A01G253000LC.1,0.6434,coexpression,,,,,
TraesCS5B01G580100LC.1,TraesCS1A01G253000LC.1,0.6475,coexpression,,,,,
TraesCS6A01G247900.1,TraesCS1A01G253000LC.1,0.6851,coexpression,,,,,
TraesCS6A01G356000.1,TraesCS1A01G253000LC.1,0.6784,coexpression,,,,,
TraesCS6A01G410700LC.1,TraesCS1A01G253000LC.1,0.7547,coexpression,,,,,
TraesCS6A01G522900LC.1,TraesCS1A01G253000LC.1,0.6672,coexpression,,,,,
TraesCS6B01G506700LC.1,TraesCS1A01G253000LC.1,0.6199,coexpression,,,,,
TraesCS6B01G824200LC.1,TraesCS1A01G253000LC.1,0.6015,coexpression,,,,,
TraesCS6D01G092400.1,TraesCS1A01G253000LC.1,0.6352,coexpression,,,,,
TraesCS6D01G288400LC.1,TraesCS1A01G253000LC.1,0.6179,coexpression,,,,,
TraesCS6D01G319500LC.1,TraesCS1A01G253000LC.1,0.6411,coexpression,,,,,
TraesCS6D01G421100LC.1,TraesCS1A01G253000LC.1,0.6295,coexpression,,,,,
TraesCS7B01G359500LC.1,TraesCS1A01G253000LC.1,0.6088,coexpression,,,,,
TraesCS7D01G316700LC.1,TraesCS1A01G253000LC.1,0.602,coexpression,,,,,
TraesCS7D01G316800LC.1,TraesCS1A01G253000LC.1,0.7158,coexpression,,,,,
TraesCSU01G504700LC.1,TraesCS1A01G253000LC.1,0.64,coexpression,,,,,
TraesCSU01G576700LC.1,TraesCS1A01G253000LC.1,0.6295,coexpression,,,,,
TraesCSU01G576800LC.1,TraesCS1A01G253000LC.1,0.6295,coexpression,,,,,
TraesCS1D01G259500.1,TraesCS1A01G259700.1,0.8249,coexpression,,,,,
TraesCS3A01G191400.1,TraesCS1A01G259700.1,0.6775,coexpression,,,,,
TraesCS3A01G272200.1,TraesCS1A01G259700.1,0.7446,coexpression,,,,,
TraesCS3B01G219400.1,TraesCS1A01G259700.1,0.7233,coexpression,,,,,
TraesCS3D01G321900.1,TraesCS1A01G259700.1,0.6027,coexpression,,,,,
TraesCS3D01G330200LC.1,TraesCS1A01G259700.1,0.6391,coexpression,,,,,
TraesCS5A01G045700.2,TraesCS1A01G259700.1,0.6942,coexpression,,,,,
TraesCS5A01G173800.1,TraesCS1A01G259700.1,0.7585,coexpression,,,,,
TraesCS5A01G404500.1,TraesCS1A01G259700.1,0.71,coexpression,,,,,
TraesCS5A01G468600.2,TraesCS1A01G259700.1,0.7329,coexpression,,,,,
TraesCS5B01G171200.1,TraesCS1A01G259700.1,0.6658,coexpression,,,,,
TraesCS5B01G481100.1,TraesCS1A01G259700.1,0.7905,coexpression,,,,,
TraesCS5B01G503800.1,TraesCS1A01G259700.1,0.7488,coexpression,,,,,
TraesCS5D01G055700.1,TraesCS1A01G259700.1,0.7464,coexpression,,,,,
TraesCS5D01G178300.1,TraesCS1A01G259700.1,0.6298,coexpression,,,,,
TraesCS5D01G504600.1,TraesCS1A01G259700.1,0.8095,coexpression,,,,,
TraesCS6D01G094200.1,TraesCS1A01G259700.1,0.7361,coexpression,,,,,
TraesCS7B01G231800.1,TraesCS1A01G259700.1,0.7591,coexpression,,,,,
TraesCS7D01G062900.1,TraesCS1A01G259700.1,0.6312,coexpression,,,,,
TraesCS1B01G272700.1,TraesCS1A01G262100.1,0.6021,coexpression,,,,,
TraesCS1A01G269500.1,TraesCS1A01G269400.1,0.6221,coexpression,,,,,
TraesCS1A01G286300.1,TraesCS1A01G284800.1,0.7325,coexpression,,,,,
TraesCS1A01G307400.1,TraesCS1A01G284800.1,0.6728,coexpression,,,,,
TraesCS1A01G363700.1,TraesCS1A01G284800.1,0.6659,coexpression,,,,,
TraesCS1A01G399800.1,TraesCS1A01G284800.1,0.6245,coexpression,,,,,
TraesCS1B01G120600.1,TraesCS1A01G284800.1,0.6479,coexpression,,,,,
TraesCS1B01G127200.1,TraesCS1A01G284800.1,0.6893,coexpression,,,,,
TraesCS1B01G318200.1,TraesCS1A01G284800.1,0.7142,coexpression,,,,,
TraesCS1B01G380800.1,TraesCS1A01G284800.1,0.7075,coexpression,,,,,
TraesCS1D01G283800.1,TraesCS1A01G284800.1,0.8234,coexpression,,,,,
TraesCS1D01G285300.1,TraesCS1A01G284800.1,0.6083,coexpression,,,,,
TraesCS1D01G306800.1,TraesCS1A01G284800.1,0.7564,coexpression,,,,,
TraesCS1D01G368700.1,TraesCS1A01G284800.1,0.6549,coexpression,,,,,
TraesCS1D01G536000LC.1,TraesCS1A01G284800.1,0.6108,coexpression,,,,,
TraesCS2A01G163700.1,TraesCS1A01G284800.1,0.6087,coexpression,,,,,
TraesCS2A01G239100LC.1,TraesCS1A01G284800.1,0.7506,coexpression,,,,,
TraesCS2A01G245900.1,TraesCS1A01G284800.1,0.6805,coexpression,,,,,
TraesCS2A01G354200.1,TraesCS1A01G284800.1,0.778,coexpression,,,,,
TraesCS2A01G583000LC.1,TraesCS1A01G284800.1,0.6053,coexpression,,,,,
TraesCS2B01G109000.1,TraesCS1A01G284800.1,0.6262,coexpression,,,,,
TraesCS2B01G194400.1,TraesCS1A01G284800.1,0.6009,coexpression,,,,,
TraesCS2B01G296200.1,TraesCS1A01G284800.1,0.6174,coexpression,,,,,
TraesCS2B01G328300LC.1,TraesCS1A01G284800.1,0.7506,coexpression,,,,,
TraesCS2B01G374600LC.1,TraesCS1A01G284800.1,0.6769,coexpression,,,,,
TraesCS2B01G375100.1,TraesCS1A01G284800.1,0.6435,coexpression,,,,,
TraesCS2D01G064500.1,TraesCS1A01G284800.1,0.6537,coexpression,,,,,
TraesCS2D01G064600.1,TraesCS1A01G284800.1,0.6338,coexpression,,,,,
TraesCS2D01G170600.1,TraesCS1A01G284800.1,0.6472,coexpression,,,,,
TraesCS2D01G245400LC.1,TraesCS1A01G284800.1,0.7506,coexpression,,,,,
TraesCS2D01G246000.1,TraesCS1A01G284800.1,0.7113,coexpression,,,,,
TraesCS2D01G275100.1,TraesCS1A01G284800.1,0.6556,coexpression,,,,,
TraesCS2D01G354800.1,TraesCS1A01G284800.1,0.7474,coexpression,,,,,
TraesCS2D01G379700.1,TraesCS1A01G284800.1,0.6267,coexpression,,,,,
TraesCS2D01G421300.1,TraesCS1A01G284800.1,0.6712,coexpression,,,,,
TraesCS3A01G247600.1,TraesCS1A01G284800.1,0.64,coexpression,,,,,
TraesCS3A01G339200.1,TraesCS1A01G284800.1,0.7253,coexpression,,,,,
TraesCS3A01G372600.1,TraesCS1A01G284800.1,0.6114,coexpression,,,,,
TraesCS3B01G100800.1,TraesCS1A01G284800.1,0.6141,coexpression,,,,,
TraesCS3B01G271800.1,TraesCS1A01G284800.1,0.661,coexpression,,,,,
TraesCS3B01G370900.1,TraesCS1A01G284800.1,0.7072,coexpression,,,,,
TraesCS3B01G405000.1,TraesCS1A01G284800.1,0.6028,coexpression,,,,,
TraesCS3D01G085600.1,TraesCS1A01G284800.1,0.6658,coexpression,,,,,
TraesCS3D01G243800.1,TraesCS1A01G284800.1,0.6474,coexpression,,,,,
TraesCS3D01G253300.1,TraesCS1A01G284800.1,0.6442,coexpression,,,,,
TraesCS3D01G332800.1,TraesCS1A01G284800.1,0.6718,coexpression,,,,,
TraesCS3D01G352300LC.1,TraesCS1A01G284800.1,0.6042,coexpression,,,,,
TraesCS3D01G365600.1,TraesCS1A01G284800.1,0.6424,coexpression,,,,,
TraesCS4A01G040400.1,TraesCS1A01G284800.1,0.6465,coexpression,,,,,
TraesCS4A01G077000.2,TraesCS1A01G284800.1,0.6874,coexpression,,,,,
TraesCS4A01G233300.1,TraesCS1A01G284800.1,0.6365,coexpression,,,,,
TraesCS4A01G417400.1,TraesCS1A01G284800.1,0.6659,coexpression,,,,,
TraesCS4B01G082600.1,TraesCS1A01G284800.1,0.635,coexpression,,,,,
TraesCS4B01G128700.1,TraesCS1A01G284800.1,0.665,coexpression,,,,,
TraesCS4B01G233100.2,TraesCS1A01G284800.1,0.6858,coexpression,,,,,
TraesCS4D01G080900.1,TraesCS1A01G284800.1,0.6182,coexpression,,,,,
TraesCS4D01G234300.2,TraesCS1A01G284800.1,0.7399,coexpression,,,,,
TraesCS4D01G261400.1,TraesCS1A01G284800.1,0.6296,coexpression,,,,,
TraesCS4D01G298000.1,TraesCS1A01G284800.1,0.6184,coexpression,,,,,
TraesCS4D01G382500LC.1,TraesCS1A01G284800.1,0.7348,coexpression,,,,,
TraesCS5A01G170300.1,TraesCS1A01G284800.1,0.618,coexpression,,,,,
TraesCS5A01G227800.1,TraesCS1A01G284800.1,0.6296,coexpression,,,,,
TraesCS5A01G320100.1,TraesCS1A01G284800.1,0.7667,coexpression,,,,,
TraesCS5A01G443700.1,TraesCS1A01G284800.1,0.601,coexpression,,,,,
TraesCS5A01G458900.1,TraesCS1A01G284800.1,0.6561,coexpression,,,,,
TraesCS5A01G469300.1,TraesCS1A01G284800.1,0.7163,coexpression,,,,,
TraesCS5B01G167000.1,TraesCS1A01G284800.1,0.6348,coexpression,,,,,
TraesCS5B01G167100.1,TraesCS1A01G284800.1,0.6,coexpression,,,,,
TraesCS5B01G226600.1,TraesCS1A01G284800.1,0.6941,coexpression,,,,,
TraesCS5B01G448100.1,TraesCS1A01G284800.1,0.6676,coexpression,,,,,
TraesCS5B01G565800LC.1,TraesCS1A01G284800.1,0.6012,coexpression,,,,,
TraesCS5D01G121600.1,TraesCS1A01G284800.1,0.6266,coexpression,,,,,
TraesCS5D01G174700.1,TraesCS1A01G284800.1,0.6458,coexpression,,,,,
TraesCS5D01G286200.1,TraesCS1A01G284800.1,0.6785,coexpression,,,,,
TraesCS5D01G286400.1,TraesCS1A01G284800.1,0.719,coexpression,,,,,
TraesCS5D01G326000.1,TraesCS1A01G284800.1,0.6539,coexpression,,,,,
TraesCS5D01G326000.2,TraesCS1A01G284800.1,0.6288,coexpression,,,,,
TraesCS5D01G451100.2,TraesCS1A01G284800.1,0.6343,coexpression,,,,,
TraesCS5D01G462800.1,TraesCS1A01G284800.1,0.6183,coexpression,,,,,
TraesCS5D01G470000.1,TraesCS1A01G284800.1,0.6645,coexpression,,,,,
TraesCS5D01G474800LC.1,TraesCS1A01G284800.1,0.6098,coexpression,,,,,
TraesCS5D01G475000LC.1,TraesCS1A01G284800.1,0.7692,coexpression,,,,,
TraesCS6A01G204900.1,TraesCS1A01G284800.1,0.6483,coexpression,,,,,
TraesCS6A01G320700LC.1,TraesCS1A01G284800.1,0.7253,coexpression,,,,,
TraesCS6A01G360400.1,TraesCS1A01G284800.1,0.7232,coexpression,,,,,
TraesCS6A01G386000.1,TraesCS1A01G284800.1,0.6614,coexpression,,,,,
TraesCS6B01G225600.1,TraesCS1A01G284800.1,0.6207,coexpression,,,,,
TraesCS6B01G393300.1,TraesCS1A01G284800.1,0.7232,coexpression,,,,,
TraesCS6B01G425000.1,TraesCS1A01G284800.1,0.6614,coexpression,,,,,
TraesCS6D01G078000.1,TraesCS1A01G284800.1,0.6345,coexpression,,,,,
TraesCS6D01G177000.2,TraesCS1A01G284800.1,0.6297,coexpression,,,,,
TraesCS6D01G343900.1,TraesCS1A01G284800.1,0.7232,coexpression,,,,,
TraesCS6D01G482000LC.1,TraesCS1A01G284800.1,0.6084,coexpression,,,,,
TraesCS7A01G278700.1,TraesCS1A01G284800.1,0.6609,coexpression,,,,,
TraesCS7A01G300500.1,TraesCS1A01G284800.1,0.6498,coexpression,,,,,
TraesCS7A01G309900.1,TraesCS1A01G284800.1,0.6993,coexpression,,,,,
TraesCS7A01G356300.1,TraesCS1A01G284800.1,0.771,coexpression,,,,,
TraesCS7A01G454700.1,TraesCS1A01G284800.1,0.6783,coexpression,,,,,
TraesCS7A01G454800.1,TraesCS1A01G284800.1,0.7294,coexpression,,,,,
TraesCS7A01G710000LC.1,TraesCS1A01G284800.1,0.649,coexpression,,,,,
TraesCS7B01G034200.1,TraesCS1A01G284800.1,0.6315,coexpression,,,,,
TraesCS7B01G201400.1,TraesCS1A01G284800.1,0.6299,coexpression,,,,,
TraesCS7B01G204700.1,TraesCS1A01G284800.1,0.6944,coexpression,,,,,
TraesCS7B01G271400.1,TraesCS1A01G284800.1,0.7647,coexpression,,,,,
TraesCS7D01G262800.2,TraesCS1A01G284800.1,0.7419,coexpression,,,,,
TraesCS7D01G278500.1,TraesCS1A01G284800.1,0.7165,coexpression,,,,,
TraesCS7D01G296300.1,TraesCS1A01G284800.1,0.6396,coexpression,,,,,
TraesCS7D01G306600.1,TraesCS1A01G284800.1,0.6073,coexpression,,,,,
TraesCS7D01G313200.1,TraesCS1A01G284800.1,0.6345,coexpression,,,,,
TraesCS7D01G366400.1,TraesCS1A01G284800.1,0.726,coexpression,,,,,
TraesCS7D01G424500LC.1,TraesCS1A01G284800.1,0.6376,coexpression,,,,,
TraesCS7D01G443900.1,TraesCS1A01G284800.1,0.7136,coexpression,,,,,
TraesCS7D01G488700.1,TraesCS1A01G284800.1,0.7431,coexpression,,,,,
TraesCS1A01G307400.1,TraesCS1A01G286300.1,0.6783,coexpression,,,,,
TraesCS1A01G363700.1,TraesCS1A01G286300.1,0.6357,coexpression,,,,,
TraesCS1A01G399800.1,TraesCS1A01G286300.1,0.6119,coexpression,,,,,
TraesCS1B01G120600.1,TraesCS1A01G286300.1,0.6253,coexpression,,,,,
TraesCS1B01G318200.1,TraesCS1A01G286300.1,0.6346,coexpression,,,,,
TraesCS1B01G380800.1,TraesCS1A01G286300.1,0.6211,coexpression,,,,,
TraesCS1D01G283800.1,TraesCS1A01G286300.1,0.6517,coexpression,,,,,
TraesCS1D01G306800.1,TraesCS1A01G286300.1,0.6797,coexpression,,,,,
TraesCS1D01G368700.1,TraesCS1A01G286300.1,0.6385,coexpression,,,,,
TraesCS2A01G245900.1,TraesCS1A01G286300.1,0.6236,coexpression,,,,,
TraesCS2A01G485400.1,TraesCS1A01G286300.1,0.6016,coexpression,,,,,
TraesCS2B01G374600LC.1,TraesCS1A01G286300.1,0.6378,coexpression,,,,,
TraesCS2D01G064600.1,TraesCS1A01G286300.1,0.6168,coexpression,,,,,
TraesCS2D01G246000.1,TraesCS1A01G286300.1,0.6715,coexpression,,,,,
TraesCS2D01G275100.1,TraesCS1A01G286300.1,0.6228,coexpression,,,,,
TraesCS2D01G293900.2,TraesCS1A01G286300.1,0.6177,coexpression,,,,,
TraesCS2D01G354800.1,TraesCS1A01G286300.1,0.6528,coexpression,,,,,
TraesCS2D01G379700.1,TraesCS1A01G286300.1,0.6117,coexpression,,,,,
TraesCS2D01G421300.1,TraesCS1A01G286300.1,0.6082,coexpression,,,,,
TraesCS2D01G442300.1,TraesCS1A01G286300.1,0.6332,coexpression,,,,,
TraesCS3A01G252700.1,TraesCS1A01G286300.1,0.6093,coexpression,,,,,
TraesCS3A01G339200.1,TraesCS1A01G286300.1,0.6069,coexpression,,,,,
TraesCS3A01G372600.1,TraesCS1A01G286300.1,0.6292,coexpression,,,,,
TraesCS3B01G100800.1,TraesCS1A01G286300.1,0.6066,coexpression,,,,,
TraesCS3B01G370900.1,TraesCS1A01G286300.1,0.6276,coexpression,,,,,
TraesCS3B01G388800.1,TraesCS1A01G286300.1,0.6052,coexpression,,,,,
TraesCS3D01G085600.1,TraesCS1A01G286300.1,0.6418,coexpression,,,,,
TraesCS3D01G253300.1,TraesCS1A01G286300.1,0.6152,coexpression,,,,,
TraesCS3D01G365600.1,TraesCS1A01G286300.1,0.6554,coexpression,,,,,
TraesCS4A01G324000.1,TraesCS1A01G286300.1,0.6374,coexpression,,,,,
TraesCS4A01G417400.1,TraesCS1A01G286300.1,0.6245,coexpression,,,,,
TraesCS4B01G111500.1,TraesCS1A01G286300.1,0.6011,coexpression,,,,,
TraesCS4B01G233100.2,TraesCS1A01G286300.1,0.6022,coexpression,,,,,
TraesCS4D01G109200.1,TraesCS1A01G286300.1,0.6037,coexpression,,,,,
TraesCS4D01G234300.2,TraesCS1A01G286300.1,0.635,coexpression,,,,,
TraesCS4D01G260400.1,TraesCS1A01G286300.1,0.6287,coexpression,,,,,
TraesCS4D01G261400.1,TraesCS1A01G286300.1,0.6058,coexpression,,,,,
TraesCS4D01G298000.1,TraesCS1A01G286300.1,0.6018,coexpression,,,,,
TraesCS5A01G227800.1,TraesCS1A01G286300.1,0.6097,coexpression,,,,,
TraesCS5A01G288400.1,TraesCS1A01G286300.1,0.6211,coexpression,,,,,
TraesCS5A01G372700.2,TraesCS1A01G286300.1,0.6017,coexpression,,,,,
TraesCS5A01G469300.1,TraesCS1A01G286300.1,0.6355,coexpression,,,,,
TraesCS5B01G167000.1,TraesCS1A01G286300.1,0.6316,coexpression,,,,,
TraesCS5B01G461300.1,TraesCS1A01G286300.1,0.6138,coexpression,,,,,
TraesCS5B01G565800LC.1,TraesCS1A01G286300.1,0.6017,coexpression,,,,,
TraesCS5D01G121600.1,TraesCS1A01G286300.1,0.6452,coexpression,,,,,
TraesCS5D01G174700.1,TraesCS1A01G286300.1,0.6419,coexpression,,,,,
TraesCS5D01G286200.1,TraesCS1A01G286300.1,0.6057,coexpression,,,,,
TraesCS5D01G286400.1,TraesCS1A01G286300.1,0.6314,coexpression,,,,,
TraesCS5D01G446300.2,TraesCS1A01G286300.1,0.6131,coexpression,,,,,
TraesCS5D01G474800LC.1,TraesCS1A01G286300.1,0.6231,coexpression,,,,,
TraesCS5D01G475000LC.1,TraesCS1A01G286300.1,0.6051,coexpression,,,,,
TraesCS6D01G262100.1,TraesCS1A01G286300.1,0.6067,coexpression,,,,,
TraesCS7A01G300500.1,TraesCS1A01G286300.1,0.6064,coexpression,,,,,
TraesCS7A01G356300.1,TraesCS1A01G286300.1,0.6187,coexpression,,,,,
TraesCS7A01G454800.1,TraesCS1A01G286300.1,0.6036,coexpression,,,,,
TraesCS7B01G157300.1,TraesCS1A01G286300.1,0.6053,coexpression,,,,,
TraesCS7B01G189800.1,TraesCS1A01G286300.1,0.6091,coexpression,,,,,
TraesCS7B01G201400.1,TraesCS1A01G286300.1,0.6451,coexpression,,,,,
TraesCS7B01G271400.1,TraesCS1A01G286300.1,0.6368,coexpression,,,,,
TraesCS7D01G262800.2,TraesCS1A01G286300.1,0.6307,coexpression,,,,,
TraesCS7D01G278500.1,TraesCS1A01G286300.1,0.6432,coexpression,,,,,
TraesCS7D01G292800.1,TraesCS1A01G286300.1,0.6039,coexpression,,,,,
TraesCS7D01G296300.1,TraesCS1A01G286300.1,0.6242,coexpression,,,,,
TraesCS7D01G306600.1,TraesCS1A01G286300.1,0.605,coexpression,,,,,
TraesCS7D01G313200.1,TraesCS1A01G286300.1,0.6179,coexpression,,,,,
TraesCS7D01G366400.1,TraesCS1A01G286300.1,0.6249,coexpression,,,,,
TraesCS1A01G390700LC.1,TraesCS1A01G286700LC.1,0.7549,coexpression,,,,,
TraesCS1A01G408500LC.1,TraesCS1A01G286700LC.1,0.7973,coexpression,,,,,
TraesCS1A01G471500LC.1,TraesCS1A01G286700LC.1,0.7679,coexpression,,,,,
TraesCS1B01G157800LC.1,TraesCS1A01G286700LC.1,0.6837,coexpression,,,,,
TraesCS1B01G269800LC.1,TraesCS1A01G286700LC.1,0.8177,coexpression,,,,,
TraesCS1B01G652000LC.1,TraesCS1A01G286700LC.1,0.7387,coexpression,,,,,
TraesCS1D01G011200LC.1,TraesCS1A01G286700LC.1,0.8207,coexpression,,,,,
TraesCS1D01G227800LC.1,TraesCS1A01G286700LC.1,0.7423,coexpression,,,,,
TraesCS1D01G515500LC.1,TraesCS1A01G286700LC.1,0.6617,coexpression,,,,,
TraesCS2A01G121200LC.1,TraesCS1A01G286700LC.1,0.6927,coexpression,,,,,
TraesCS2A01G315900LC.1,TraesCS1A01G286700LC.1,0.7938,coexpression,,,,,
TraesCS2A01G410200LC.1,TraesCS1A01G286700LC.1,0.727,coexpression,,,,,
TraesCS2B01G038600LC.1,TraesCS1A01G286700LC.1,0.6955,coexpression,,,,,
TraesCS2B01G105200LC.1,TraesCS1A01G286700LC.1,0.793,coexpression,,,,,
TraesCS2B01G355400LC.1,TraesCS1A01G286700LC.1,0.6585,coexpression,,,,,
TraesCS2B01G573500LC.1,TraesCS1A01G286700LC.1,-0.6319,coexpression,,,,,
TraesCS2B01G922900LC.1,TraesCS1A01G286700LC.1,0.7977,coexpression,,,,,
TraesCS2D01G213200LC.1,TraesCS1A01G286700LC.1,0.694,coexpression,,,,,
TraesCS2D01G213600LC.1,TraesCS1A01G286700LC.1,0.7363,coexpression,,,,,
TraesCS2D01G319000LC.1,TraesCS1A01G286700LC.1,0.7896,coexpression,,,,,
TraesCS2D01G377000LC.1,TraesCS1A01G286700LC.1,0.7582,coexpression,,,,,
TraesCS2D01G547300LC.1,TraesCS1A01G286700LC.1,0.7268,coexpression,,,,,
TraesCS2D01G602600LC.1,TraesCS1A01G286700LC.1,0.8434,coexpression,,,,,
TraesCS3A01G027700LC.1,TraesCS1A01G286700LC.1,0.7538,coexpression,,,,,
TraesCS3B01G309200LC.1,TraesCS1A01G286700LC.1,0.7417,coexpression,,,,,
TraesCS3B01G363000LC.1,TraesCS1A01G286700LC.1,0.6924,coexpression,,,,,
TraesCS3B01G443800LC.1,TraesCS1A01G286700LC.1,-0.7122,coexpression,,,,,
TraesCS3B01G482700LC.1,TraesCS1A01G286700LC.1,0.837,coexpression,,,,,
TraesCS4A01G400900LC.1,TraesCS1A01G286700LC.1,0.604,coexpression,,,,,
TraesCS4B01G063700LC.1,TraesCS1A01G286700LC.1,0.7106,coexpression,,,,,
TraesCS4D01G137200LC.1,TraesCS1A01G286700LC.1,0.7931,coexpression,,,,,
TraesCS4D01G271400LC.1,TraesCS1A01G286700LC.1,0.6674,coexpression,,,,,
TraesCS5A01G044500LC.1,TraesCS1A01G286700LC.1,0.8155,coexpression,,,,,
TraesCS5A01G324700LC.1,TraesCS1A01G286700LC.1,0.7604,coexpression,,,,,
TraesCS5A01G329600LC.1,TraesCS1A01G286700LC.1,0.7825,coexpression,,,,,
TraesCS5A01G380400LC.1,TraesCS1A01G286700LC.1,0.6564,coexpression,,,,,
TraesCS5B01G014000LC.1,TraesCS1A01G286700LC.1,0.6746,coexpression,,,,,
TraesCS5B01G279100LC.1,TraesCS1A01G286700LC.1,0.7469,coexpression,,,,,
TraesCS5B01G580100LC.1,TraesCS1A01G286700LC.1,0.7931,coexpression,,,,,
TraesCS5D01G021000LC.1,TraesCS1A01G286700LC.1,0.7343,coexpression,,,,,
TraesCS5D01G102800LC.1,TraesCS1A01G286700LC.1,0.7547,coexpression,,,,,
TraesCS6A01G247900.1,TraesCS1A01G286700LC.1,0.6294,coexpression,,,,,
TraesCS6A01G266100LC.1,TraesCS1A01G286700LC.1,0.7078,coexpression,,,,,
TraesCS6A01G356000.1,TraesCS1A01G286700LC.1,0.7916,coexpression,,,,,
TraesCS6A01G410700LC.1,TraesCS1A01G286700LC.1,0.6824,coexpression,,,,,
TraesCS6A01G442300LC.1,TraesCS1A01G286700LC.1,0.6976,coexpression,,,,,
TraesCS6A01G462400LC.1,TraesCS1A01G286700LC.1,0.7242,coexpression,,,,,
TraesCS6A01G522900LC.1,TraesCS1A01G286700LC.1,0.8376,coexpression,,,,,
TraesCS6B01G462000LC.1,TraesCS1A01G286700LC.1,0.7342,coexpression,,,,,
TraesCS6B01G506700LC.1,TraesCS1A01G286700LC.1,0.781,coexpression,,,,,
TraesCS6B01G590300LC.1,TraesCS1A01G286700LC.1,0.6633,coexpression,,,,,
TraesCS6B01G824200LC.1,TraesCS1A01G286700LC.1,0.7609,coexpression,,,,,
TraesCS6D01G092400.1,TraesCS1A01G286700LC.1,0.757,coexpression,,,,,
TraesCS6D01G288400LC.1,TraesCS1A01G286700LC.1,0.76,coexpression,,,,,
TraesCS6D01G319500LC.1,TraesCS1A01G286700LC.1,0.7185,coexpression,,,,,
TraesCS6D01G416100LC.1,TraesCS1A01G286700LC.1,0.6172,coexpression,,,,,
TraesCS6D01G421100LC.1,TraesCS1A01G286700LC.1,0.8036,coexpression,,,,,
TraesCS7A01G627000LC.1,TraesCS1A01G286700LC.1,0.6038,coexpression,,,,,
TraesCS7B01G359500LC.1,TraesCS1A01G286700LC.1,0.7892,coexpression,,,,,
TraesCS7B01G704500LC.1,TraesCS1A01G286700LC.1,0.6981,coexpression,,,,,
TraesCS7D01G316700LC.1,TraesCS1A01G286700LC.1,0.7089,coexpression,,,,,
TraesCS7D01G316800LC.1,TraesCS1A01G286700LC.1,0.706,coexpression,,,,,
TraesCS7D01G324900LC.1,TraesCS1A01G286700LC.1,0.7139,coexpression,,,,,
TraesCS7D01G584500LC.1,TraesCS1A01G286700LC.1,0.7113,coexpression,,,,,
TraesCSU01G337900LC.1,TraesCS1A01G286700LC.1,0.7574,coexpression,,,,,
TraesCSU01G504700LC.1,TraesCS1A01G286700LC.1,0.6054,coexpression,,,,,
TraesCSU01G576700LC.1,TraesCS1A01G286700LC.1,0.8036,coexpression,,,,,
TraesCSU01G576800LC.1,TraesCS1A01G286700LC.1,0.8036,coexpression,,,,,
TraesCS1A01G307400.1,TraesCS1A01G288800.1,0.6703,coexpression,,,,,
TraesCS1A01G363700.1,TraesCS1A01G288800.1,0.6901,coexpression,,,,,
TraesCS1A01G378000.1,TraesCS1A01G288800.1,0.6206,coexpression,,,,,
TraesCS1A01G386300.1,TraesCS1A01G288800.1,0.6546,coexpression,,,,,
TraesCS1A01G399800.1,TraesCS1A01G288800.1,0.6651,coexpression,,,,,
TraesCS1B01G120600.1,TraesCS1A01G288800.1,0.6311,coexpression,,,,,
TraesCS1B01G146100.1,TraesCS1A01G288800.1,0.6038,coexpression,,,,,
TraesCS1B01G164500.1,TraesCS1A01G288800.1,0.6952,coexpression,,,,,
TraesCS1B01G166100.1,TraesCS1A01G288800.1,0.621,coexpression,,,,,
TraesCS1B01G240000.1,TraesCS1A01G288800.1,0.6697,coexpression,,,,,
TraesCS1B01G274700.2,TraesCS1A01G288800.1,0.7313,coexpression,,,,,
TraesCS1B01G295700.1,TraesCS1A01G288800.1,0.6733,coexpression,,,,,
TraesCS1B01G318200.1,TraesCS1A01G288800.1,0.676,coexpression,,,,,
TraesCS1D01G101600.1,TraesCS1A01G288800.1,0.6287,coexpression,,,,,
TraesCS1D01G105500.2,TraesCS1A01G288800.1,0.7172,coexpression,,,,,
TraesCS1D01G128800.1,TraesCS1A01G288800.1,0.7036,coexpression,,,,,
TraesCS1D01G145100.1,TraesCS1A01G288800.1,0.6688,coexpression,,,,,
TraesCS1D01G146100.1,TraesCS1A01G288800.1,0.6918,coexpression,,,,,
TraesCS1D01G156400.2,TraesCS1A01G288800.1,0.6266,coexpression,,,,,
TraesCS1D01G227300.1,TraesCS1A01G288800.1,0.6136,coexpression,,,,,
TraesCS1D01G264200.1,TraesCS1A01G288800.1,0.7478,coexpression,,,,,
TraesCS1D01G276700.1,TraesCS1A01G288800.1,0.657,coexpression,,,,,
TraesCS1D01G285300.1,TraesCS1A01G288800.1,0.6501,coexpression,,,,,
TraesCS1D01G287800.1,TraesCS1A01G288800.1,0.8811,coexpression,,,,,
TraesCS1D01G368700.1,TraesCS1A01G288800.1,0.6159,coexpression,,,,,
TraesCS2A01G109900.1,TraesCS1A01G288800.1,0.6963,coexpression,,,,,
TraesCS2A01G110500.1,TraesCS1A01G288800.1,0.6187,coexpression,,,,,
TraesCS2A01G169800.1,TraesCS1A01G288800.1,0.6634,coexpression,,,,,
TraesCS2A01G170800.1,TraesCS1A01G288800.1,0.6878,coexpression,,,,,
TraesCS2A01G227500.1,TraesCS1A01G288800.1,0.7117,coexpression,,,,,
TraesCS2A01G245900.1,TraesCS1A01G288800.1,0.6329,coexpression,,,,,
TraesCS2A01G260700.1,TraesCS1A01G288800.1,0.7517,coexpression,,,,,
TraesCS2A01G276100.1,TraesCS1A01G288800.1,0.6828,coexpression,,,,,
TraesCS2A01G295600.1,TraesCS1A01G288800.1,0.6563,coexpression,,,,,
TraesCS2A01G302600.1,TraesCS1A01G288800.1,0.7212,coexpression,,,,,
TraesCS2A01G432600.1,TraesCS1A01G288800.1,0.7721,coexpression,,,,,
TraesCS2A01G485400.1,TraesCS1A01G288800.1,0.7005,coexpression,,,,,
TraesCS2A01G583000LC.1,TraesCS1A01G288800.1,0.66,coexpression,,,,,
TraesCS2B01G078300.1,TraesCS1A01G288800.1,0.6675,coexpression,,,,,
TraesCS2B01G109000.1,TraesCS1A01G288800.1,0.6096,coexpression,,,,,
TraesCS2B01G127900.1,TraesCS1A01G288800.1,0.6613,coexpression,,,,,
TraesCS2B01G194400.1,TraesCS1A01G288800.1,0.6239,coexpression,,,,,
TraesCS2B01G281300.1,TraesCS1A01G288800.1,0.7081,coexpression,,,,,
TraesCS2B01G296200.1,TraesCS1A01G288800.1,0.6937,coexpression,,,,,
TraesCS2B01G312400.2,TraesCS1A01G288800.1,0.6103,coexpression,,,,,
TraesCS2B01G318500.1,TraesCS1A01G288800.1,0.7662,coexpression,,,,,
TraesCS2B01G374600LC.1,TraesCS1A01G288800.1,0.639,coexpression,,,,,
TraesCS2D01G064600.1,TraesCS1A01G288800.1,0.6589,coexpression,,,,,
TraesCS2D01G080800.1,TraesCS1A01G288800.1,0.6736,coexpression,,,,,
TraesCS2D01G111100.1,TraesCS1A01G288800.1,0.7029,coexpression,,,,,
TraesCS2D01G177300.1,TraesCS1A01G288800.1,0.6562,coexpression,,,,,
TraesCS2D01G178300.1,TraesCS1A01G288800.1,0.6965,coexpression,,,,,
TraesCS2D01G179300.1,TraesCS1A01G288800.1,0.6197,coexpression,,,,,
TraesCS2D01G235500.1,TraesCS1A01G288800.1,0.751,coexpression,,,,,
TraesCS2D01G237800.1,TraesCS1A01G288800.1,0.7006,coexpression,,,,,
TraesCS2D01G246000.1,TraesCS1A01G288800.1,0.6359,coexpression,,,,,
TraesCS2D01G263000.1,TraesCS1A01G288800.1,0.7518,coexpression,,,,,
TraesCS2D01G275100.1,TraesCS1A01G288800.1,0.6598,coexpression,,,,,
TraesCS2D01G277700.1,TraesCS1A01G288800.1,0.7737,coexpression,,,,,
TraesCS2D01G291600.1,TraesCS1A01G288800.1,0.7162,coexpression,,,,,
TraesCS2D01G293900.2,TraesCS1A01G288800.1,0.6717,coexpression,,,,,
TraesCS2D01G301300.1,TraesCS1A01G288800.1,0.7295,coexpression,,,,,
TraesCS2D01G354800.1,TraesCS1A01G288800.1,0.6289,coexpression,,,,,
TraesCS2D01G379700.1,TraesCS1A01G288800.1,0.6395,coexpression,,,,,
TraesCS2D01G421300.1,TraesCS1A01G288800.1,0.6439,coexpression,,,,,
TraesCS2D01G430500.1,TraesCS1A01G288800.1,0.8012,coexpression,,,,,
TraesCS2D01G442300.1,TraesCS1A01G288800.1,0.7343,coexpression,,,,,
TraesCS3A01G085600.1,TraesCS1A01G288800.1,0.6538,coexpression,,,,,
TraesCS3A01G136800.1,TraesCS1A01G288800.1,0.7819,coexpression,,,,,
TraesCS3A01G252700.1,TraesCS1A01G288800.1,0.6673,coexpression,,,,,
TraesCS3A01G313500.1,TraesCS1A01G288800.1,0.6346,coexpression,,,,,
TraesCS3A01G353000.1,TraesCS1A01G288800.1,0.8134,coexpression,,,,,
TraesCS3A01G366100.1,TraesCS1A01G288800.1,0.7624,coexpression,,,,,
TraesCS3A01G372600.1,TraesCS1A01G288800.1,0.6061,coexpression,,,,,
TraesCS3A01G690400LC.1,TraesCS1A01G288800.1,0.614,coexpression,,,,,
TraesCS3B01G100800.1,TraesCS1A01G288800.1,0.7096,coexpression,,,,,
TraesCS3B01G154600.1,TraesCS1A01G288800.1,0.7744,coexpression,,,,,
TraesCS3B01G158400.1,TraesCS1A01G288800.1,0.6992,coexpression,,,,,
TraesCS3B01G284300.1,TraesCS1A01G288800.1,0.7031,coexpression,,,,,
TraesCS3B01G297300.1,TraesCS1A01G288800.1,0.7083,coexpression,,,,,
TraesCS3B01G302300.1,TraesCS1A01G288800.1,0.6342,coexpression,,,,,
TraesCS3B01G376600.1,TraesCS1A01G288800.1,0.7101,coexpression,,,,,
TraesCS3B01G385700.1,TraesCS1A01G288800.1,0.7845,coexpression,,,,,
TraesCS3B01G388800.1,TraesCS1A01G288800.1,0.8092,coexpression,,,,,
TraesCS3D01G085600.1,TraesCS1A01G288800.1,0.6983,coexpression,,,,,
TraesCS3D01G137600.1,TraesCS1A01G288800.1,0.776,coexpression,,,,,
TraesCS3D01G253300.1,TraesCS1A01G288800.1,0.6673,coexpression,,,,,
TraesCS3D01G264000.1,TraesCS1A01G288800.1,0.6796,coexpression,,,,,
TraesCS3D01G268000.1,TraesCS1A01G288800.1,0.6969,coexpression,,,,,
TraesCS3D01G347100.1,TraesCS1A01G288800.1,0.7836,coexpression,,,,,
TraesCS3D01G349900.1,TraesCS1A01G288800.1,0.6651,coexpression,,,,,
TraesCS3D01G365600.1,TraesCS1A01G288800.1,0.6116,coexpression,,,,,
TraesCS3D01G628600LC.1,TraesCS1A01G288800.1,0.6259,coexpression,,,,,
TraesCS4A01G006000.1,TraesCS1A01G288800.1,0.6529,coexpression,,,,,
TraesCS4A01G044700.1,TraesCS1A01G288800.1,0.7046,coexpression,,,,,
TraesCS4A01G077000.2,TraesCS1A01G288800.1,0.636,coexpression,,,,,
TraesCS4A01G114100.1,TraesCS1A01G288800.1,0.6903,coexpression,,,,,
TraesCS4A01G189200.1,TraesCS1A01G288800.1,0.6172,coexpression,,,,,
TraesCS4A01G190200.1,TraesCS1A01G288800.1,0.6121,coexpression,,,,,
TraesCS4A01G190500.1,TraesCS1A01G288800.1,0.669,coexpression,,,,,
TraesCS4A01G208000.1,TraesCS1A01G288800.1,0.7885,coexpression,,,,,
TraesCS4A01G417400.1,TraesCS1A01G288800.1,0.6457,coexpression,,,,,
TraesCS4B01G082600.1,TraesCS1A01G288800.1,0.6027,coexpression,,,,,
TraesCS4B01G111500.1,TraesCS1A01G288800.1,0.7501,coexpression,,,,,
TraesCS4B01G154700.1,TraesCS1A01G288800.1,0.7665,coexpression,,,,,
TraesCS4B01G190000.1,TraesCS1A01G288800.1,0.8075,coexpression,,,,,
TraesCS4B01G230300LC.1,TraesCS1A01G288800.1,0.6439,coexpression,,,,,
TraesCS4B01G233100.2,TraesCS1A01G288800.1,0.6149,coexpression,,,,,
TraesCS4B01G299100.1,TraesCS1A01G288800.1,0.6556,coexpression,,,,,
TraesCS4D01G022000.1,TraesCS1A01G288800.1,0.6332,coexpression,,,,,
TraesCS4D01G080900.1,TraesCS1A01G288800.1,0.6008,coexpression,,,,,
TraesCS4D01G109200.1,TraesCS1A01G288800.1,0.8007,coexpression,,,,,
TraesCS4D01G122900.1,TraesCS1A01G288800.1,0.7149,coexpression,,,,,
TraesCS4D01G122900LC.1,TraesCS1A01G288800.1,0.6441,coexpression,,,,,
TraesCS4D01G167600.1,TraesCS1A01G288800.1,0.6994,coexpression,,,,,
TraesCS4D01G191400.1,TraesCS1A01G288800.1,0.8124,coexpression,,,,,
TraesCS4D01G197100.1,TraesCS1A01G288800.1,0.6645,coexpression,,,,,
TraesCS4D01G197200.1,TraesCS1A01G288800.1,0.6882,coexpression,,,,,
TraesCS4D01G234300.2,TraesCS1A01G288800.1,0.6288,coexpression,,,,,
TraesCS4D01G260400.1,TraesCS1A01G288800.1,0.7614,coexpression,,,,,
TraesCS4D01G287400LC.1,TraesCS1A01G288800.1,0.6497,coexpression,,,,,
TraesCS4D01G298000.1,TraesCS1A01G288800.1,0.6868,coexpression,,,,,
TraesCS4D01G335700.1,TraesCS1A01G288800.1,0.6888,coexpression,,,,,
TraesCS4D01G339500.1,TraesCS1A01G288800.1,0.6236,coexpression,,,,,
TraesCS5A01G082800.1,TraesCS1A01G288800.1,0.716,coexpression,,,,,
TraesCS5A01G104000.1,TraesCS1A01G288800.1,0.6881,coexpression,,,,,
TraesCS5A01G105800.1,TraesCS1A01G288800.1,0.7019,coexpression,,,,,
TraesCS5A01G112400.1,TraesCS1A01G288800.1,0.7222,coexpression,,,,,
TraesCS5A01G156100.1,TraesCS1A01G288800.1,0.7352,coexpression,,,,,
TraesCS5A01G161800.2,TraesCS1A01G288800.1,0.6494,coexpression,,,,,
TraesCS5A01G170200.2,TraesCS1A01G288800.1,0.8344,coexpression,,,,,
TraesCS5A01G170300.1,TraesCS1A01G288800.1,0.6782,coexpression,,,,,
TraesCS5A01G227800.1,TraesCS1A01G288800.1,0.6244,coexpression,,,,,
TraesCS5A01G288400.1,TraesCS1A01G288800.1,0.7322,coexpression,,,,,
TraesCS5A01G372700.2,TraesCS1A01G288800.1,0.7334,coexpression,,,,,
TraesCS5A01G392900.1,TraesCS1A01G288800.1,0.7151,coexpression,,,,,
TraesCS5A01G415600.1,TraesCS1A01G288800.1,0.681,coexpression,,,,,
TraesCS5A01G439100.2,TraesCS1A01G288800.1,0.6188,coexpression,,,,,
TraesCS5A01G443700.1,TraesCS1A01G288800.1,0.7018,coexpression,,,,,
TraesCS5A01G452400.1,TraesCS1A01G288800.1,0.7227,coexpression,,,,,
TraesCS5A01G458900.1,TraesCS1A01G288800.1,0.6607,coexpression,,,,,
TraesCS5A01G469300.1,TraesCS1A01G288800.1,0.6043,coexpression,,,,,
TraesCS5A01G509200.1,TraesCS1A01G288800.1,0.6791,coexpression,,,,,
TraesCS5A01G571200LC.1,TraesCS1A01G288800.1,0.6167,coexpression,,,,,
TraesCS5B01G088900.1,TraesCS1A01G288800.1,0.7398,coexpression,,,,,
TraesCS5B01G107700.1,TraesCS1A01G288800.1,0.6709,coexpression,,,,,
TraesCS5B01G112200.1,TraesCS1A01G288800.1,0.6187,coexpression,,,,,
TraesCS5B01G118400.1,TraesCS1A01G288800.1,0.7221,coexpression,,,,,
TraesCS5B01G154300.1,TraesCS1A01G288800.1,0.7295,coexpression,,,,,
TraesCS5B01G167000.1,TraesCS1A01G288800.1,0.7601,coexpression,,,,,
TraesCS5B01G167100.1,TraesCS1A01G288800.1,0.7076,coexpression,,,,,
TraesCS5B01G374800.1,TraesCS1A01G288800.1,0.758,coexpression,,,,,
TraesCS5B01G397800.1,TraesCS1A01G288800.1,0.7298,coexpression,,,,,
TraesCS5B01G437200.1,TraesCS1A01G288800.1,0.7214,coexpression,,,,,
TraesCS5B01G461300.1,TraesCS1A01G288800.1,0.7282,coexpression,,,,,
TraesCS5B01G468500.1,TraesCS1A01G288800.1,0.644,coexpression,,,,,
TraesCS5B01G565800LC.1,TraesCS1A01G288800.1,0.6811,coexpression,,,,,
TraesCS5D01G095400.1,TraesCS1A01G288800.1,0.7693,coexpression,,,,,
TraesCS5D01G115300.1,TraesCS1A01G288800.1,0.6827,coexpression,,,,,
TraesCS5D01G121600.1,TraesCS1A01G288800.1,0.6746,coexpression,,,,,
TraesCS5D01G129200.1,TraesCS1A01G288800.1,0.7381,coexpression,,,,,
TraesCS5D01G174600.1,TraesCS1A01G288800.1,0.8354,coexpression,,,,,
TraesCS5D01G174700.1,TraesCS1A01G288800.1,0.735,coexpression,,,,,
TraesCS5D01G239800.1,TraesCS1A01G288800.1,0.6251,coexpression,,,,,
TraesCS5D01G296200.1,TraesCS1A01G288800.1,0.6651,coexpression,,,,,
TraesCS5D01G402800.1,TraesCS1A01G288800.1,0.7606,coexpression,,,,,
TraesCS5D01G423400.1,TraesCS1A01G288800.1,0.7307,coexpression,,,,,
TraesCS5D01G431700.1,TraesCS1A01G288800.1,0.6616,coexpression,,,,,
TraesCS5D01G442100.1,TraesCS1A01G288800.1,0.7507,coexpression,,,,,
TraesCS5D01G446300.2,TraesCS1A01G288800.1,0.6558,coexpression,,,,,
TraesCS5D01G451100.2,TraesCS1A01G288800.1,0.6641,coexpression,,,,,
TraesCS5D01G462800.1,TraesCS1A01G288800.1,0.6836,coexpression,,,,,
TraesCS5D01G470000.1,TraesCS1A01G288800.1,0.6443,coexpression,,,,,
TraesCS5D01G474800LC.1,TraesCS1A01G288800.1,0.7576,coexpression,,,,,
TraesCS5D01G509700.1,TraesCS1A01G288800.1,0.6881,coexpression,,,,,
TraesCS5D01G559300LC.1,TraesCS1A01G288800.1,0.6924,coexpression,,,,,
TraesCS5D01G576800LC.1,TraesCS1A01G288800.1,0.7886,coexpression,,,,,
TraesCS6A01G090300.1,TraesCS1A01G288800.1,0.6105,coexpression,,,,,
TraesCS6A01G204900.1,TraesCS1A01G288800.1,0.6735,coexpression,,,,,
TraesCS6A01G465900LC.1,TraesCS1A01G288800.1,0.7419,coexpression,,,,,
TraesCS6B01G225600.1,TraesCS1A01G288800.1,0.6148,coexpression,,,,,
TraesCS6B01G310100.1,TraesCS1A01G288800.1,0.6885,coexpression,,,,,
TraesCS6D01G177000.2,TraesCS1A01G288800.1,0.6255,coexpression,,,,,
TraesCS6D01G190100.1,TraesCS1A01G288800.1,0.7651,coexpression,,,,,
TraesCS6D01G246600.1,TraesCS1A01G288800.1,0.6916,coexpression,,,,,
TraesCS6D01G262100.1,TraesCS1A01G288800.1,0.6592,coexpression,,,,,
TraesCS6D01G481900LC.1,TraesCS1A01G288800.1,0.6636,coexpression,,,,,
TraesCS6D01G482300LC.1,TraesCS1A01G288800.1,0.6327,coexpression,,,,,
TraesCS7A01G160000.1,TraesCS1A01G288800.1,0.6246,coexpression,,,,,
TraesCS7A01G179000LC.1,TraesCS1A01G288800.1,0.61,coexpression,,,,,
TraesCS7A01G244800.1,TraesCS1A01G288800.1,0.6646,coexpression,,,,,
TraesCS7A01G259500.1,TraesCS1A01G288800.1,0.624,coexpression,,,,,
TraesCS7A01G278700.1,TraesCS1A01G288800.1,0.6196,coexpression,,,,,
TraesCS7A01G296800.1,TraesCS1A01G288800.1,0.6026,coexpression,,,,,
TraesCS7A01G300500.1,TraesCS1A01G288800.1,0.6301,coexpression,,,,,
TraesCS7A01G316200.1,TraesCS1A01G288800.1,0.7318,coexpression,,,,,
TraesCS7A01G316300.1,TraesCS1A01G288800.1,0.6753,coexpression,,,,,
TraesCS7A01G419100.1,TraesCS1A01G288800.1,0.7049,coexpression,,,,,
TraesCS7A01G451200LC.1,TraesCS1A01G288800.1,0.6139,coexpression,,,,,
TraesCS7A01G469100.2,TraesCS1A01G288800.1,0.6301,coexpression,,,,,
TraesCS7A01G644800LC.1,TraesCS1A01G288800.1,0.6249,coexpression,,,,,
TraesCS7B01G146600.1,TraesCS1A01G288800.1,0.6323,coexpression,,,,,
TraesCS7B01G152900.1,TraesCS1A01G288800.1,0.6513,coexpression,,,,,
TraesCS7B01G157300.1,TraesCS1A01G288800.1,0.6767,coexpression,,,,,
TraesCS7B01G189800.1,TraesCS1A01G288800.1,0.7356,coexpression,,,,,
TraesCS7B01G198400.1,TraesCS1A01G288800.1,0.7487,coexpression,,,,,
TraesCS7B01G201400.1,TraesCS1A01G288800.1,0.6857,coexpression,,,,,
TraesCS7B01G209900.1,TraesCS1A01G288800.1,0.6599,coexpression,,,,,
TraesCS7B01G217300.1,TraesCS1A01G288800.1,0.6889,coexpression,,,,,
TraesCS7B01G217900.1,TraesCS1A01G288800.1,0.7239,coexpression,,,,,
TraesCS7B01G238600.1,TraesCS1A01G288800.1,0.6355,coexpression,,,,,
TraesCS7B01G319200.1,TraesCS1A01G288800.1,0.7176,coexpression,,,,,
TraesCS7B01G355300.1,TraesCS1A01G288800.1,0.6819,coexpression,,,,,
TraesCS7B01G362600.1,TraesCS1A01G288800.1,0.652,coexpression,,,,,
TraesCS7D01G066800.2,TraesCS1A01G288800.1,0.6919,coexpression,,,,,
TraesCS7D01G243500.1,TraesCS1A01G288800.1,0.6219,coexpression,,,,,
TraesCS7D01G257100.1,TraesCS1A01G288800.1,0.7433,coexpression,,,,,
TraesCS7D01G260500.1,TraesCS1A01G288800.1,0.7173,coexpression,,,,,
TraesCS7D01G262800.2,TraesCS1A01G288800.1,0.6292,coexpression,,,,,
TraesCS7D01G278500.1,TraesCS1A01G288800.1,0.6473,coexpression,,,,,
TraesCS7D01G291300.1,TraesCS1A01G288800.1,0.7326,coexpression,,,,,
TraesCS7D01G292800.1,TraesCS1A01G288800.1,0.7198,coexpression,,,,,
TraesCS7D01G296300.1,TraesCS1A01G288800.1,0.6095,coexpression,,,,,
TraesCS7D01G306600.1,TraesCS1A01G288800.1,0.7173,coexpression,,,,,
TraesCS7D01G313200.1,TraesCS1A01G288800.1,0.6978,coexpression,,,,,
TraesCS7D01G313300.1,TraesCS1A01G288800.1,0.676,coexpression,,,,,
TraesCS7D01G313800.1,TraesCS1A01G288800.1,0.7033,coexpression,,,,,
TraesCS7D01G335000.1,TraesCS1A01G288800.1,0.6011,coexpression,,,,,
TraesCS7D01G340100.1,TraesCS1A01G288800.1,0.6885,coexpression,,,,,
TraesCS7D01G360200.2,TraesCS1A01G288800.1,0.6896,coexpression,,,,,
TraesCS7D01G366400.1,TraesCS1A01G288800.1,0.6282,coexpression,,,,,
TraesCS7D01G449300.1,TraesCS1A01G288800.1,0.6392,coexpression,,,,,
TraesCS7D01G467000.1,TraesCS1A01G288800.1,0.6872,coexpression,,,,,
TraesCSU01G081000.1,TraesCS1A01G288800.1,0.6401,coexpression,,,,,
TraesCS1A01G329800.1,TraesCS1A01G290400LC.1,0.645,coexpression,,,,,
TraesCS1A01G404600.1,TraesCS1A01G290400LC.1,0.6315,coexpression,,,,,
TraesCS1B01G346100LC.1,TraesCS1A01G290400LC.1,1,coexpression,,,,,
TraesCS3A01G159000.1,TraesCS1A01G290400LC.1,0.7539,coexpression,,,,,
TraesCS3B01G063400.1,TraesCS1A01G290400LC.1,0.6641,coexpression,,,,,
TraesCS3B01G063700.1,TraesCS1A01G290400LC.1,0.6385,coexpression,,,,,
TraesCS3B01G064100.1,TraesCS1A01G290400LC.1,0.6863,coexpression,,,,,
TraesCS4D01G185400LC.1,TraesCS1A01G290400LC.1,0.6392,coexpression,,,,,
TraesCS5D01G100000LC.1,TraesCS1A01G290400LC.1,0.6456,coexpression,,,,,
TraesCS7B01G213100.1,TraesCS1A01G290400LC.1,0.6354,coexpression,,,,,
TraesCS1B01G300500.1,TraesCS1A01G291100.1,0.9846,coexpression,,,,,
TraesCS1D01G289700.1,TraesCS1A01G291100.1,0.9834,coexpression,,,,,
TraesCS2D01G049200.1,TraesCS1A01G291100.1,0.9671,coexpression,,,,,
TraesCS2D01G641300LC.1,TraesCS1A01G291100.1,0.9513,coexpression,,,,,
TraesCS3A01G067500.1,TraesCS1A01G291100.1,0.6995,coexpression,,,,,
TraesCS3A01G330000.1,TraesCS1A01G291100.1,0.8825,coexpression,,,,,
TraesCS3A01G489400.1,TraesCS1A01G291100.1,0.8709,coexpression,,,,,
TraesCS3A01G489500.1,TraesCS1A01G291100.1,0.839,coexpression,,,,,
TraesCS3A01G513100LC.1,TraesCS1A01G291100.1,0.6197,coexpression,,,,,
TraesCS3B01G080100.1,TraesCS1A01G291100.1,0.6765,coexpression,,,,,
TraesCS3B01G080600.1,TraesCS1A01G291100.1,0.8392,coexpression,,,,,
TraesCS3B01G080700.1,TraesCS1A01G291100.1,0.742,coexpression,,,,,
TraesCS3B01G360100.1,TraesCS1A01G291100.1,0.7678,coexpression,,,,,
TraesCS3B01G549800.1,TraesCS1A01G291100.1,0.7409,coexpression,,,,,
TraesCS3B01G596700LC.1,TraesCS1A01G291100.1,0.6169,coexpression,,,,,
TraesCS3B01G905800LC.1,TraesCS1A01G291100.1,0.9071,coexpression,,,,,
TraesCS3D01G067100.1,TraesCS1A01G291100.1,0.6925,coexpression,,,,,
TraesCS3D01G067200.1,TraesCS1A01G291100.1,0.7885,coexpression,,,,,
TraesCS3D01G067300.1,TraesCS1A01G291100.1,0.9418,coexpression,,,,,
TraesCS3D01G067400.1,TraesCS1A01G291100.1,0.6504,coexpression,,,,,
TraesCS3D01G323400.1,TraesCS1A01G291100.1,0.7536,coexpression,,,,,
TraesCS3D01G495400.1,TraesCS1A01G291100.1,0.8778,coexpression,,,,,
TraesCS4A01G426400.1,TraesCS1A01G291100.1,0.6083,coexpression,,,,,
TraesCS5A01G552400.1,TraesCS1A01G291100.1,0.8945,coexpression,,,,,
TraesCS6A01G093000.1,TraesCS1A01G291100.1,0.9821,coexpression,,,,,
TraesCS6B01G186000.1,TraesCS1A01G291100.1,0.9713,coexpression,,,,,
TraesCS6B01G187400.1,TraesCS1A01G291100.1,0.9728,coexpression,,,,,
TraesCS6D01G148200.1,TraesCS1A01G291100.1,0.8502,coexpression,,,,,
TraesCS6D01G370800.1,TraesCS1A01G291100.1,0.9813,coexpression,,,,,
TraesCS7B01G123100LC.1,TraesCS1A01G291100.1,0.6507,coexpression,,,,,
TraesCS7D01G470600LC.1,TraesCS1A01G291100.1,0.6387,coexpression,,,,,
TraesCS1B01G093600.1,TraesCS1A01G300200.1,0.6711,coexpression,,,,,
TraesCS1B01G225700.2,TraesCS1A01G300200.1,0.8261,coexpression,,,,,
TraesCS1B01G226000.1,TraesCS1A01G300200.1,0.8987,coexpression,,,,,
TraesCS1B01G310300.1,TraesCS1A01G300200.1,0.9325,coexpression,,,,,
TraesCS1B01G388300.1,TraesCS1A01G300200.1,0.7472,coexpression,,,,,
TraesCS1B01G388500.1,TraesCS1A01G300200.1,0.8628,coexpression,,,,,
TraesCS1B01G433200.1,TraesCS1A01G300200.1,0.8534,coexpression,,,,,
TraesCS1D01G215100.2,TraesCS1A01G300200.1,0.771,coexpression,,,,,
TraesCS1D01G215400.1,TraesCS1A01G300200.1,0.8946,coexpression,,,,,
TraesCS1D01G299700.1,TraesCS1A01G300200.1,0.9035,coexpression,,,,,
TraesCS2A01G186300.1,TraesCS1A01G300200.1,0.8132,coexpression,,,,,
TraesCS2A01G494900.1,TraesCS1A01G300200.1,0.8696,coexpression,,,,,
TraesCS2A01G590600.1,TraesCS1A01G300200.1,0.7095,coexpression,,,,,
TraesCS2B01G090300.1,TraesCS1A01G300200.1,0.7778,coexpression,,,,,
TraesCS2B01G240100.2,TraesCS1A01G300200.1,0.6666,coexpression,,,,,
TraesCS2B01G482800LC.1,TraesCS1A01G300200.1,0.7218,coexpression,,,,,
TraesCS2B01G593000.1,TraesCS1A01G300200.1,0.6527,coexpression,,,,,
TraesCS2D01G030600.1,TraesCS1A01G300200.1,0.6834,coexpression,,,,,
TraesCS2D01G065500.1,TraesCS1A01G300200.1,0.7125,coexpression,,,,,
TraesCS2D01G073700.1,TraesCS1A01G300200.1,0.8118,coexpression,,,,,
TraesCS2D01G692500LC.1,TraesCS1A01G300200.1,0.6208,coexpression,,,,,
TraesCS3A01G053000.1,TraesCS1A01G300200.1,0.7172,coexpression,,,,,
TraesCS3A01G080800.1,TraesCS1A01G300200.1,0.7836,coexpression,,,,,
TraesCS3A01G278000.1,TraesCS1A01G300200.1,0.7479,coexpression,,,,,
TraesCS3A01G344800.1,TraesCS1A01G300200.1,0.9011,coexpression,,,,,
TraesCS3B01G376800.1,TraesCS1A01G300200.1,0.9221,coexpression,,,,,
TraesCS3D01G338400.1,TraesCS1A01G300200.1,0.946,coexpression,,,,,
TraesCS3D01G464800.1,TraesCS1A01G300200.1,0.8314,coexpression,,,,,
TraesCS4A01G172600.1,TraesCS1A01G300200.1,0.7641,coexpression,,,,,
TraesCS4A01G304400.1,TraesCS1A01G300200.1,0.7163,coexpression,,,,,
TraesCS4B01G010000.1,TraesCS1A01G300200.1,0.9251,coexpression,,,,,
TraesCS4B01G010100.1,TraesCS1A01G300200.1,0.9248,coexpression,,,,,
TraesCS4B01G367400.1,TraesCS1A01G300200.1,0.7745,coexpression,,,,,
TraesCS4D01G142800.1,TraesCS1A01G300200.1,0.7532,coexpression,,,,,
TraesCS4D01G360100.1,TraesCS1A01G300200.1,0.718,coexpression,,,,,
TraesCS5A01G278400.1,TraesCS1A01G300200.1,0.8052,coexpression,,,,,
TraesCS5A01G355700.1,TraesCS1A01G300200.1,0.8469,coexpression,,,,,
TraesCS5A01G362400.1,TraesCS1A01G300200.1,0.8623,coexpression,,,,,
TraesCS5A01G369300.1,TraesCS1A01G300200.1,0.7073,coexpression,,,,,
TraesCS5A01G404000LC.1,TraesCS1A01G300200.1,0.6961,coexpression,,,,,
TraesCS5A01G418400.1,TraesCS1A01G300200.1,0.8885,coexpression,,,,,
TraesCS5A01G535100.1,TraesCS1A01G300200.1,0.7628,coexpression,,,,,
TraesCS5A01G571800LC.1,TraesCS1A01G300200.1,0.8834,coexpression,,,,,
TraesCS5B01G265500.1,TraesCS1A01G300200.1,0.8343,coexpression,,,,,
TraesCS5B01G277700.1,TraesCS1A01G300200.1,0.6662,coexpression,,,,,
TraesCS5B01G371600.1,TraesCS1A01G300200.1,0.8571,coexpression,,,,,
TraesCS5B01G442800LC.1,TraesCS1A01G300200.1,0.6011,coexpression,,,,,
TraesCS5B01G462800.1,TraesCS1A01G300200.1,0.7755,coexpression,,,,,
TraesCS5B01G462900.1,TraesCS1A01G300200.1,0.8156,coexpression,,,,,
TraesCS5B01G563800LC.1,TraesCS1A01G300200.1,0.7121,coexpression,,,,,
TraesCS5B01G615900LC.1,TraesCS1A01G300200.1,0.7719,coexpression,,,,,
TraesCS5D01G002300.1,TraesCS1A01G300200.1,0.6974,coexpression,,,,,
TraesCS5D01G041100.1,TraesCS1A01G300200.1,0.7851,coexpression,,,,,
TraesCS5D01G276300.1,TraesCS1A01G300200.1,0.7959,coexpression,,,,,
TraesCS5D01G285500.1,TraesCS1A01G300200.1,0.6179,coexpression,,,,,
TraesCS5D01G285600.1,TraesCS1A01G300200.1,0.6203,coexpression,,,,,
TraesCS5D01G426500.1,TraesCS1A01G300200.1,0.8816,coexpression,,,,,
TraesCS5D01G506300.1,TraesCS1A01G300200.1,0.7982,coexpression,,,,,
TraesCS5D01G550100.1,TraesCS1A01G300200.1,0.6344,coexpression,,,,,
TraesCS6A01G094100.1,TraesCS1A01G300200.1,0.8432,coexpression,,,,,
TraesCS6B01G122500.1,TraesCS1A01G300200.1,0.8442,coexpression,,,,,
TraesCS6B01G323200.1,TraesCS1A01G300200.1,0.8254,coexpression,,,,,
TraesCS6B01G323200.2,TraesCS1A01G300200.1,0.8483,coexpression,,,,,
TraesCS6D01G007900LC.1,TraesCS1A01G300200.1,0.7866,coexpression,,,,,
TraesCS6D01G273900.1,TraesCS1A01G300200.1,0.8901,coexpression,,,,,
TraesCS6D01G273900.2,TraesCS1A01G300200.1,0.8996,coexpression,,,,,
TraesCS6D01G303900.1,TraesCS1A01G300200.1,0.7338,coexpression,,,,,
TraesCS7A01G094800.2,TraesCS1A01G300200.1,0.6937,coexpression,,,,,
TraesCS7A01G226300.1,TraesCS1A01G300200.1,0.8462,coexpression,,,,,
TraesCS7A01G237100.1,TraesCS1A01G300200.1,0.8296,coexpression,,,,,
TraesCS7A01G290600LC.1,TraesCS1A01G300200.1,0.8411,coexpression,,,,,
TraesCS7A01G426900.1,TraesCS1A01G300200.1,0.6589,coexpression,,,,,
TraesCS7A01G453100.1,TraesCS1A01G300200.1,0.8943,coexpression,,,,,
TraesCS7B01G115300.1,TraesCS1A01G300200.1,0.7169,coexpression,,,,,
TraesCS7B01G326900.1,TraesCS1A01G300200.1,0.7379,coexpression,,,,,
TraesCS7B01G353600.2,TraesCS1A01G300200.1,0.8778,coexpression,,,,,
TraesCS7D01G001300.1,TraesCS1A01G300200.1,0.7036,coexpression,,,,,
TraesCS7D01G060000.1,TraesCS1A01G300200.1,0.7915,coexpression,,,,,
TraesCS7D01G180200.1,TraesCS1A01G300200.1,0.7099,coexpression,,,,,
TraesCS7D01G228100.1,TraesCS1A01G300200.1,0.8206,coexpression,,,,,
TraesCS7D01G418600.3,TraesCS1A01G300200.1,0.6714,coexpression,,,,,
TraesCS7D01G418900.1,TraesCS1A01G300200.1,0.8085,coexpression,,,,,
TraesCS7D01G419000.1,TraesCS1A01G300200.1,0.7614,coexpression,,,,,
TraesCS7D01G419100.1,TraesCS1A01G300200.1,0.7905,coexpression,,,,,
TraesCS7D01G442500.1,TraesCS1A01G300200.1,0.7679,coexpression,,,,,
TraesCSU01G243200.1,TraesCS1A01G300200.1,0.7823,coexpression,,,,,
TraesCSU01G444300LC.1,TraesCS1A01G300200.1,0.6659,coexpression,,,,,
TraesCS1A01G363700.1,TraesCS1A01G307400.1,0.7772,coexpression,,,,,
TraesCS1A01G378000.1,TraesCS1A01G307400.1,0.6991,coexpression,,,,,
TraesCS1A01G399800.1,TraesCS1A01G307400.1,0.7656,coexpression,,,,,
TraesCS1B01G120600.1,TraesCS1A01G307400.1,0.7521,coexpression,,,,,
TraesCS1B01G127200.1,TraesCS1A01G307400.1,0.6602,coexpression,,,,,
TraesCS1B01G146100.1,TraesCS1A01G307400.1,0.6166,coexpression,,,,,
TraesCS1B01G240000.1,TraesCS1A01G307400.1,0.6629,coexpression,,,,,
TraesCS1B01G274700.2,TraesCS1A01G307400.1,0.7573,coexpression,,,,,
TraesCS1B01G295700.1,TraesCS1A01G307400.1,0.6434,coexpression,,,,,
TraesCS1B01G318200.1,TraesCS1A01G307400.1,0.8239,coexpression,,,,,
TraesCS1B01G380800.1,TraesCS1A01G307400.1,0.7032,coexpression,,,,,
TraesCS1D01G101600.1,TraesCS1A01G307400.1,0.7398,coexpression,,,,,
TraesCS1D01G125600.1,TraesCS1A01G307400.1,0.6326,coexpression,,,,,
TraesCS1D01G145100.1,TraesCS1A01G307400.1,0.6308,coexpression,,,,,
TraesCS1D01G156400.2,TraesCS1A01G307400.1,0.659,coexpression,,,,,
TraesCS1D01G219000.1,TraesCS1A01G307400.1,0.629,coexpression,,,,,
TraesCS1D01G227300.1,TraesCS1A01G307400.1,0.6061,coexpression,,,,,
TraesCS1D01G264200.1,TraesCS1A01G307400.1,0.6641,coexpression,,,,,
TraesCS1D01G283800.1,TraesCS1A01G307400.1,0.7484,coexpression,,,,,
TraesCS1D01G285300.1,TraesCS1A01G307400.1,0.7384,coexpression,,,,,
TraesCS1D01G287800.1,TraesCS1A01G307400.1,0.6367,coexpression,,,,,
TraesCS1D01G306800.1,TraesCS1A01G307400.1,0.823,coexpression,,,,,
TraesCS1D01G368700.1,TraesCS1A01G307400.1,0.7053,coexpression,,,,,
TraesCS1D01G407500.1,TraesCS1A01G307400.1,0.6147,coexpression,,,,,
TraesCS1D01G536000LC.1,TraesCS1A01G307400.1,0.7341,coexpression,,,,,
TraesCS2A01G066200.1,TraesCS1A01G307400.1,0.6243,coexpression,,,,,
TraesCS2A01G109900.1,TraesCS1A01G307400.1,0.7243,coexpression,,,,,
TraesCS2A01G163700.1,TraesCS1A01G307400.1,0.6547,coexpression,,,,,
TraesCS2A01G170800.1,TraesCS1A01G307400.1,0.6182,coexpression,,,,,
TraesCS2A01G227500.1,TraesCS1A01G307400.1,0.6092,coexpression,,,,,
TraesCS2A01G239100LC.1,TraesCS1A01G307400.1,0.7069,coexpression,,,,,
TraesCS2A01G245900.1,TraesCS1A01G307400.1,0.7591,coexpression,,,,,
TraesCS2A01G260700.1,TraesCS1A01G307400.1,0.6058,coexpression,,,,,
TraesCS2A01G276100.1,TraesCS1A01G307400.1,0.6611,coexpression,,,,,
TraesCS2A01G278600.1,TraesCS1A01G307400.1,0.6026,coexpression,,,,,
TraesCS2A01G296000.2,TraesCS1A01G307400.1,0.6497,coexpression,,,,,
TraesCS2A01G339200.1,TraesCS1A01G307400.1,0.6323,coexpression,,,,,
TraesCS2A01G354200.1,TraesCS1A01G307400.1,0.768,coexpression,,,,,
TraesCS2A01G432600.1,TraesCS1A01G307400.1,0.6531,coexpression,,,,,
TraesCS2A01G485400.1,TraesCS1A01G307400.1,0.7569,coexpression,,,,,
TraesCS2A01G583000LC.1,TraesCS1A01G307400.1,0.709,coexpression,,,,,
TraesCS2B01G078200.1,TraesCS1A01G307400.1,0.6537,coexpression,,,,,
TraesCS2B01G078300.1,TraesCS1A01G307400.1,0.6195,coexpression,,,,,
TraesCS2B01G109000.1,TraesCS1A01G307400.1,0.7073,coexpression,,,,,
TraesCS2B01G127900.1,TraesCS1A01G307400.1,0.6121,coexpression,,,,,
TraesCS2B01G194400.1,TraesCS1A01G307400.1,0.7399,coexpression,,,,,
TraesCS2B01G296200.1,TraesCS1A01G307400.1,0.6776,coexpression,,,,,
TraesCS2B01G312400.2,TraesCS1A01G307400.1,0.7218,coexpression,,,,,
TraesCS2B01G328300LC.1,TraesCS1A01G307400.1,0.7069,coexpression,,,,,
TraesCS2B01G374600LC.1,TraesCS1A01G307400.1,0.781,coexpression,,,,,
TraesCS2B01G375100.1,TraesCS1A01G307400.1,0.6361,coexpression,,,,,
TraesCS2D01G064500.1,TraesCS1A01G307400.1,0.6898,coexpression,,,,,
TraesCS2D01G064600.1,TraesCS1A01G307400.1,0.763,coexpression,,,,,
TraesCS2D01G080800.1,TraesCS1A01G307400.1,0.6287,coexpression,,,,,
TraesCS2D01G092800.1,TraesCS1A01G307400.1,0.6291,coexpression,,,,,
TraesCS2D01G120400.1,TraesCS1A01G307400.1,0.6056,coexpression,,,,,
TraesCS2D01G128600.1,TraesCS1A01G307400.1,0.6066,coexpression,,,,,
TraesCS2D01G170600.1,TraesCS1A01G307400.1,0.663,coexpression,,,,,
TraesCS2D01G175700.1,TraesCS1A01G307400.1,0.6001,coexpression,,,,,
TraesCS2D01G177300.1,TraesCS1A01G307400.1,0.6455,coexpression,,,,,
TraesCS2D01G245400LC.1,TraesCS1A01G307400.1,0.7069,coexpression,,,,,
TraesCS2D01G246000.1,TraesCS1A01G307400.1,0.7765,coexpression,,,,,
TraesCS2D01G248300.1,TraesCS1A01G307400.1,0.6,coexpression,,,,,
TraesCS2D01G275100.1,TraesCS1A01G307400.1,0.7418,coexpression,,,,,
TraesCS2D01G277700.1,TraesCS1A01G307400.1,0.6391,coexpression,,,,,
TraesCS2D01G293900.2,TraesCS1A01G307400.1,0.7177,coexpression,,,,,
TraesCS2D01G354800.1,TraesCS1A01G307400.1,0.7817,coexpression,,,,,
TraesCS2D01G379700.1,TraesCS1A01G307400.1,0.6849,coexpression,,,,,
TraesCS2D01G421300.1,TraesCS1A01G307400.1,0.71,coexpression,,,,,
TraesCS2D01G430500.1,TraesCS1A01G307400.1,0.6018,coexpression,,,,,
TraesCS2D01G442300.1,TraesCS1A01G307400.1,0.6825,coexpression,,,,,
TraesCS3A01G085600.1,TraesCS1A01G307400.1,0.7305,coexpression,,,,,
TraesCS3A01G136800.1,TraesCS1A01G307400.1,0.6916,coexpression,,,,,
TraesCS3A01G247600.1,TraesCS1A01G307400.1,0.6832,coexpression,,,,,
TraesCS3A01G252700.1,TraesCS1A01G307400.1,0.6902,coexpression,,,,,
TraesCS3A01G263900.1,TraesCS1A01G307400.1,0.6,coexpression,,,,,
TraesCS3A01G339200.1,TraesCS1A01G307400.1,0.7163,coexpression,,,,,
TraesCS3A01G366100.1,TraesCS1A01G307400.1,0.7001,coexpression,,,,,
TraesCS3A01G372600.1,TraesCS1A01G307400.1,0.7133,coexpression,,,,,
TraesCS3A01G690400LC.1,TraesCS1A01G307400.1,0.6226,coexpression,,,,,
TraesCS3B01G100800.1,TraesCS1A01G307400.1,0.7619,coexpression,,,,,
TraesCS3B01G154600.1,TraesCS1A01G307400.1,0.6327,coexpression,,,,,
TraesCS3B01G180500.1,TraesCS1A01G307400.1,0.6017,coexpression,,,,,
TraesCS3B01G217500.1,TraesCS1A01G307400.1,0.6127,coexpression,,,,,
TraesCS3B01G271800.1,TraesCS1A01G307400.1,0.7282,coexpression,,,,,
TraesCS3B01G284300.1,TraesCS1A01G307400.1,0.646,coexpression,,,,,
TraesCS3B01G297300.1,TraesCS1A01G307400.1,0.6523,coexpression,,,,,
TraesCS3B01G302300.1,TraesCS1A01G307400.1,0.7057,coexpression,,,,,
TraesCS3B01G370900.1,TraesCS1A01G307400.1,0.7238,coexpression,,,,,
TraesCS3B01G385700.1,TraesCS1A01G307400.1,0.6251,coexpression,,,,,
TraesCS3B01G388800.1,TraesCS1A01G307400.1,0.6471,coexpression,,,,,
TraesCS3B01G405000.1,TraesCS1A01G307400.1,0.6644,coexpression,,,,,
TraesCS3D01G085600.1,TraesCS1A01G307400.1,0.773,coexpression,,,,,
TraesCS3D01G137600.1,TraesCS1A01G307400.1,0.6371,coexpression,,,,,
TraesCS3D01G140800.1,TraesCS1A01G307400.1,0.6333,coexpression,,,,,
TraesCS3D01G243800.1,TraesCS1A01G307400.1,0.6755,coexpression,,,,,
TraesCS3D01G253300.1,TraesCS1A01G307400.1,0.7087,coexpression,,,,,
TraesCS3D01G268000.1,TraesCS1A01G307400.1,0.6326,coexpression,,,,,
TraesCS3D01G332800.1,TraesCS1A01G307400.1,0.6977,coexpression,,,,,
TraesCS3D01G338200.1,TraesCS1A01G307400.1,0.6183,coexpression,,,,,
TraesCS3D01G347100.1,TraesCS1A01G307400.1,0.6519,coexpression,,,,,
TraesCS3D01G349900.1,TraesCS1A01G307400.1,0.6379,coexpression,,,,,
TraesCS3D01G352300LC.1,TraesCS1A01G307400.1,0.6299,coexpression,,,,,
TraesCS3D01G365600.1,TraesCS1A01G307400.1,0.7185,coexpression,,,,,
TraesCS4A01G006000.1,TraesCS1A01G307400.1,0.6515,coexpression,,,,,
TraesCS4A01G044700.1,TraesCS1A01G307400.1,0.6705,coexpression,,,,,
TraesCS4A01G077000.2,TraesCS1A01G307400.1,0.7824,coexpression,,,,,
TraesCS4A01G107600.1,TraesCS1A01G307400.1,0.621,coexpression,,,,,
TraesCS4A01G189200.1,TraesCS1A01G307400.1,0.6229,coexpression,,,,,
TraesCS4A01G190200.1,TraesCS1A01G307400.1,0.638,coexpression,,,,,
TraesCS4A01G190500.1,TraesCS1A01G307400.1,0.6879,coexpression,,,,,
TraesCS4A01G208000.1,TraesCS1A01G307400.1,0.7401,coexpression,,,,,
TraesCS4A01G324000.1,TraesCS1A01G307400.1,0.6624,coexpression,,,,,
TraesCS4A01G330400.1,TraesCS1A01G307400.1,0.6161,coexpression,,,,,
TraesCS4A01G417400.1,TraesCS1A01G307400.1,0.7465,coexpression,,,,,
TraesCS4B01G070900.1,TraesCS1A01G307400.1,0.642,coexpression,,,,,
TraesCS4B01G082600.1,TraesCS1A01G307400.1,0.6708,coexpression,,,,,
TraesCS4B01G111500.1,TraesCS1A01G307400.1,0.7678,coexpression,,,,,
TraesCS4B01G128700.1,TraesCS1A01G307400.1,0.7195,coexpression,,,,,
TraesCS4B01G190000.1,TraesCS1A01G307400.1,0.6106,coexpression,,,,,
TraesCS4B01G233100.2,TraesCS1A01G307400.1,0.7354,coexpression,,,,,
TraesCS4B01G299100.1,TraesCS1A01G307400.1,0.7236,coexpression,,,,,
TraesCS4D01G022000.1,TraesCS1A01G307400.1,0.6243,coexpression,,,,,
TraesCS4D01G080900.1,TraesCS1A01G307400.1,0.7055,coexpression,,,,,
TraesCS4D01G109200.1,TraesCS1A01G307400.1,0.7655,coexpression,,,,,
TraesCS4D01G122900.1,TraesCS1A01G307400.1,0.6288,coexpression,,,,,
TraesCS4D01G191400.1,TraesCS1A01G307400.1,0.6375,coexpression,,,,,
TraesCS4D01G197100.1,TraesCS1A01G307400.1,0.6681,coexpression,,,,,
TraesCS4D01G197200.1,TraesCS1A01G307400.1,0.696,coexpression,,,,,
TraesCS4D01G234300.2,TraesCS1A01G307400.1,0.7807,coexpression,,,,,
TraesCS4D01G260400.1,TraesCS1A01G307400.1,0.7525,coexpression,,,,,
TraesCS4D01G261400.1,TraesCS1A01G307400.1,0.6109,coexpression,,,,,
TraesCS4D01G298000.1,TraesCS1A01G307400.1,0.7709,coexpression,,,,,
TraesCS4D01G382500LC.1,TraesCS1A01G307400.1,0.7372,coexpression,,,,,
TraesCS5A01G082800.1,TraesCS1A01G307400.1,0.641,coexpression,,,,,
TraesCS5A01G104000.1,TraesCS1A01G307400.1,0.6729,coexpression,,,,,
TraesCS5A01G112400.1,TraesCS1A01G307400.1,0.6397,coexpression,,,,,
TraesCS5A01G156100.1,TraesCS1A01G307400.1,0.6515,coexpression,,,,,
TraesCS5A01G161800.2,TraesCS1A01G307400.1,0.7139,coexpression,,,,,
TraesCS5A01G170200.2,TraesCS1A01G307400.1,0.68,coexpression,,,,,
TraesCS5A01G170300.1,TraesCS1A01G307400.1,0.7475,coexpression,,,,,
TraesCS5A01G227800.1,TraesCS1A01G307400.1,0.692,coexpression,,,,,
TraesCS5A01G288400.1,TraesCS1A01G307400.1,0.7958,coexpression,,,,,
TraesCS5A01G320100.1,TraesCS1A01G307400.1,0.6522,coexpression,,,,,
TraesCS5A01G372700.2,TraesCS1A01G307400.1,0.741,coexpression,,,,,
TraesCS5A01G415400.1,TraesCS1A01G307400.1,0.6242,coexpression,,,,,
TraesCS5A01G439100.2,TraesCS1A01G307400.1,0.6906,coexpression,,,,,
TraesCS5A01G443700.1,TraesCS1A01G307400.1,0.6592,coexpression,,,,,
TraesCS5A01G452400.1,TraesCS1A01G307400.1,0.7132,coexpression,,,,,
TraesCS5A01G458900.1,TraesCS1A01G307400.1,0.7439,coexpression,,,,,
TraesCS5A01G468000.1,TraesCS1A01G307400.1,0.6189,coexpression,,,,,
TraesCS5A01G469300.1,TraesCS1A01G307400.1,0.7729,coexpression,,,,,
TraesCS5B01G088900.1,TraesCS1A01G307400.1,0.7261,coexpression,,,,,
TraesCS5B01G154300.1,TraesCS1A01G307400.1,0.6733,coexpression,,,,,
TraesCS5B01G159400.1,TraesCS1A01G307400.1,0.6757,coexpression,,,,,
TraesCS5B01G167000.1,TraesCS1A01G307400.1,0.7938,coexpression,,,,,
TraesCS5B01G167100.1,TraesCS1A01G307400.1,0.7433,coexpression,,,,,
TraesCS5B01G226600.1,TraesCS1A01G307400.1,0.6446,coexpression,,,,,
TraesCS5B01G374800.1,TraesCS1A01G307400.1,0.7134,coexpression,,,,,
TraesCS5B01G448100.1,TraesCS1A01G307400.1,0.7065,coexpression,,,,,
TraesCS5B01G461300.1,TraesCS1A01G307400.1,0.73,coexpression,,,,,
TraesCS5B01G468500.1,TraesCS1A01G307400.1,0.6279,coexpression,,,,,
TraesCS5B01G565800LC.1,TraesCS1A01G307400.1,0.7291,coexpression,,,,,
TraesCS5D01G095400.1,TraesCS1A01G307400.1,0.6367,coexpression,,,,,
TraesCS5D01G121600.1,TraesCS1A01G307400.1,0.7455,coexpression,,,,,
TraesCS5D01G129200.1,TraesCS1A01G307400.1,0.6935,coexpression,,,,,
TraesCS5D01G167000.1,TraesCS1A01G307400.1,0.6822,coexpression,,,,,
TraesCS5D01G174600.1,TraesCS1A01G307400.1,0.685,coexpression,,,,,
TraesCS5D01G174700.1,TraesCS1A01G307400.1,0.7702,coexpression,,,,,
TraesCS5D01G239800.1,TraesCS1A01G307400.1,0.6627,coexpression,,,,,
TraesCS5D01G256900.1,TraesCS1A01G307400.1,0.6076,coexpression,,,,,
TraesCS5D01G286200.1,TraesCS1A01G307400.1,0.6954,coexpression,,,,,
TraesCS5D01G286400.1,TraesCS1A01G307400.1,0.7141,coexpression,,,,,
TraesCS5D01G296200.1,TraesCS1A01G307400.1,0.7061,coexpression,,,,,
TraesCS5D01G326000.1,TraesCS1A01G307400.1,0.6367,coexpression,,,,,
TraesCS5D01G442100.1,TraesCS1A01G307400.1,0.7001,coexpression,,,,,
TraesCS5D01G446300.2,TraesCS1A01G307400.1,0.7418,coexpression,,,,,
TraesCS5D01G451100.2,TraesCS1A01G307400.1,0.7097,coexpression,,,,,
TraesCS5D01G462800.1,TraesCS1A01G307400.1,0.707,coexpression,,,,,
TraesCS5D01G470000.1,TraesCS1A01G307400.1,0.7387,coexpression,,,,,
TraesCS5D01G474800LC.1,TraesCS1A01G307400.1,0.7519,coexpression,,,,,
TraesCS5D01G475000LC.1,TraesCS1A01G307400.1,0.7704,coexpression,,,,,
TraesCS6A01G090300.1,TraesCS1A01G307400.1,0.6084,coexpression,,,,,
TraesCS6A01G204900.1,TraesCS1A01G307400.1,0.7514,coexpression,,,,,
TraesCS6A01G320700LC.1,TraesCS1A01G307400.1,0.6871,coexpression,,,,,
TraesCS6A01G360400.1,TraesCS1A01G307400.1,0.6931,coexpression,,,,,
TraesCS6A01G386000.1,TraesCS1A01G307400.1,0.6858,coexpression,,,,,
TraesCS6B01G112400.2,TraesCS1A01G307400.1,0.6244,coexpression,,,,,
TraesCS6B01G225600.1,TraesCS1A01G307400.1,0.6123,coexpression,,,,,
TraesCS6B01G310100.1,TraesCS1A01G307400.1,0.6751,coexpression,,,,,
TraesCS6B01G393300.1,TraesCS1A01G307400.1,0.6931,coexpression,,,,,
TraesCS6B01G425000.1,TraesCS1A01G307400.1,0.6858,coexpression,,,,,
TraesCS6D01G078000.1,TraesCS1A01G307400.1,0.6897,coexpression,,,,,
TraesCS6D01G177000.2,TraesCS1A01G307400.1,0.6534,coexpression,,,,,
TraesCS6D01G190100.1,TraesCS1A01G307400.1,0.784,coexpression,,,,,
TraesCS6D01G262100.1,TraesCS1A01G307400.1,0.726,coexpression,,,,,
TraesCS6D01G343900.1,TraesCS1A01G307400.1,0.6931,coexpression,,,,,
TraesCS6D01G482000LC.1,TraesCS1A01G307400.1,0.6344,coexpression,,,,,
TraesCS7A01G102400.1,TraesCS1A01G307400.1,0.6073,coexpression,,,,,
TraesCS7A01G145700.1,TraesCS1A01G307400.1,0.6416,coexpression,,,,,
TraesCS7A01G155900.1,TraesCS1A01G307400.1,0.6067,coexpression,,,,,
TraesCS7A01G179000LC.1,TraesCS1A01G307400.1,0.6354,coexpression,,,,,
TraesCS7A01G244800.1,TraesCS1A01G307400.1,0.6779,coexpression,,,,,
TraesCS7A01G256300.1,TraesCS1A01G307400.1,0.6037,coexpression,,,,,
TraesCS7A01G278700.1,TraesCS1A01G307400.1,0.7261,coexpression,,,,,
TraesCS7A01G300500.1,TraesCS1A01G307400.1,0.6917,coexpression,,,,,
TraesCS7A01G309900.1,TraesCS1A01G307400.1,0.7886,coexpression,,,,,
TraesCS7A01G316200.1,TraesCS1A01G307400.1,0.6579,coexpression,,,,,
TraesCS7A01G331900.1,TraesCS1A01G307400.1,0.6003,coexpression,,,,,
TraesCS7A01G356300.1,TraesCS1A01G307400.1,0.7251,coexpression,,,,,
TraesCS7A01G454700.1,TraesCS1A01G307400.1,0.6553,coexpression,,,,,
TraesCS7A01G454800.1,TraesCS1A01G307400.1,0.6726,coexpression,,,,,
TraesCS7A01G469100.2,TraesCS1A01G307400.1,0.619,coexpression,,,,,
TraesCS7A01G710000LC.1,TraesCS1A01G307400.1,0.602,coexpression,,,,,
TraesCS7B01G034200.1,TraesCS1A01G307400.1,0.671,coexpression,,,,,
TraesCS7B01G060000.2,TraesCS1A01G307400.1,0.6086,coexpression,,,,,
TraesCS7B01G146600.1,TraesCS1A01G307400.1,0.6808,coexpression,,,,,
TraesCS7B01G152900.1,TraesCS1A01G307400.1,0.6474,coexpression,,,,,
TraesCS7B01G157300.1,TraesCS1A01G307400.1,0.6121,coexpression,,,,,
TraesCS7B01G170900.1,TraesCS1A01G307400.1,0.6055,coexpression,,,,,
TraesCS7B01G176600.1,TraesCS1A01G307400.1,0.6152,coexpression,,,,,
TraesCS7B01G189800.1,TraesCS1A01G307400.1,0.7197,coexpression,,,,,
TraesCS7B01G198400.1,TraesCS1A01G307400.1,0.6489,coexpression,,,,,
TraesCS7B01G201400.1,TraesCS1A01G307400.1,0.7112,coexpression,,,,,
TraesCS7B01G209900.1,TraesCS1A01G307400.1,0.7408,coexpression,,,,,
TraesCS7B01G271400.1,TraesCS1A01G307400.1,0.7508,coexpression,,,,,
TraesCS7B01G319200.1,TraesCS1A01G307400.1,0.6063,coexpression,,,,,
TraesCS7B01G451600.1,TraesCS1A01G307400.1,0.62,coexpression,,,,,
TraesCS7D01G066800.2,TraesCS1A01G307400.1,0.6303,coexpression,,,,,
TraesCS7D01G147000.1,TraesCS1A01G307400.1,0.6416,coexpression,,,,,
TraesCS7D01G243500.1,TraesCS1A01G307400.1,0.6416,coexpression,,,,,
TraesCS7D01G260500.1,TraesCS1A01G307400.1,0.6374,coexpression,,,,,
TraesCS7D01G262800.2,TraesCS1A01G307400.1,0.7558,coexpression,,,,,
TraesCS7D01G278500.1,TraesCS1A01G307400.1,0.7271,coexpression,,,,,
TraesCS7D01G291300.1,TraesCS1A01G307400.1,0.6278,coexpression,,,,,
TraesCS7D01G292800.1,TraesCS1A01G307400.1,0.7253,coexpression,,,,,
TraesCS7D01G296300.1,TraesCS1A01G307400.1,0.6752,coexpression,,,,,
TraesCS7D01G306600.1,TraesCS1A01G307400.1,0.775,coexpression,,,,,
TraesCS7D01G313200.1,TraesCS1A01G307400.1,0.7297,coexpression,,,,,
TraesCS7D01G313300.1,TraesCS1A01G307400.1,0.658,coexpression,,,,,
TraesCS7D01G340100.1,TraesCS1A01G307400.1,0.6349,coexpression,,,,,
TraesCS7D01G364400.2,TraesCS1A01G307400.1,0.6031,coexpression,,,,,
TraesCS7D01G366400.1,TraesCS1A01G307400.1,0.7635,coexpression,,,,,
TraesCS7D01G443900.1,TraesCS1A01G307400.1,0.6472,coexpression,,,,,
TraesCS7D01G488700.1,TraesCS1A01G307400.1,0.7137,coexpression,,,,,
TraesCSU01G113100LC.1,TraesCS1A01G307400.1,0.6546,coexpression,,,,,
TraesCS4A01G426400.1,TraesCS1A01G310900.1,0.6311,coexpression,,,,,
TraesCS1A01G316900.1,TraesCS1A01G316100.2,0.8008,coexpression,,,,,
TraesCS2A01G657300LC.1,TraesCS1A01G319900LC.1,0.6684,coexpression,,,,,
TraesCS2D01G160800.1,TraesCS1A01G319900LC.1,0.6632,coexpression,,,,,
TraesCS4A01G078700.2,TraesCS1A01G319900LC.1,0.6725,coexpression,,,,,
TraesCS6B01G172900LC.1,TraesCS1A01G319900LC.1,0.6361,coexpression,,,,,
TraesCS6D01G386800.1,TraesCS1A01G319900LC.1,0.6467,coexpression,,,,,
TraesCS7B01G130000.2,TraesCS1A01G319900LC.1,0.633,coexpression,,,,,
TraesCS7B01G538300LC.1,TraesCS1A01G319900LC.1,0.6334,coexpression,,,,,
TraesCS1A01G474900LC.1,TraesCS1A01G323600.1,0.639,coexpression,,,,,
TraesCS1A01G404600.1,TraesCS1A01G329800.1,0.6683,coexpression,,,,,
TraesCS1B01G346100LC.1,TraesCS1A01G329800.1,0.645,coexpression,,,,,
TraesCS3A01G159000.1,TraesCS1A01G329800.1,0.8032,coexpression,,,,,
TraesCS3B01G063400.1,TraesCS1A01G329800.1,0.7368,coexpression,,,,,
TraesCS3B01G063700.1,TraesCS1A01G329800.1,0.7059,coexpression,,,,,
TraesCS3B01G064100.1,TraesCS1A01G329800.1,0.6816,coexpression,,,,,
TraesCS5D01G048500LC.1,TraesCS1A01G329800.1,0.6083,coexpression,,,,,
TraesCS5D01G100000LC.1,TraesCS1A01G329800.1,0.6642,coexpression,,,,,
TraesCS1A01G378000.1,TraesCS1A01G336000.1,0.6491,coexpression,,,,,
TraesCS3B01G180500.1,TraesCS1A01G336000.1,0.6194,coexpression,,,,,
TraesCS3D01G085600.1,TraesCS1A01G336000.1,0.6001,coexpression,,,,,
TraesCS4A01G006000.1,TraesCS1A01G336000.1,0.6327,coexpression,,,,,
TraesCS4B01G070900.1,TraesCS1A01G336000.1,0.6335,coexpression,,,,,
TraesCS4D01G197100.1,TraesCS1A01G336000.1,0.6367,coexpression,,,,,
TraesCS4D01G260400.1,TraesCS1A01G336000.1,0.6405,coexpression,,,,,
TraesCS4D01G298000.1,TraesCS1A01G336000.1,0.6599,coexpression,,,,,
TraesCS5B01G374800.1,TraesCS1A01G336000.1,0.6468,coexpression,,,,,
TraesCS5B01G461300.1,TraesCS1A01G336000.1,0.6267,coexpression,,,,,
TraesCS5D01G296200.1,TraesCS1A01G336000.1,0.6019,coexpression,,,,,
TraesCS5D01G474800LC.1,TraesCS1A01G336000.1,0.6497,coexpression,,,,,
TraesCS6A01G204400.1,TraesCS1A01G336000.1,0.6124,coexpression,,,,,
TraesCS1D01G340800.1,TraesCS1A01G338600.1,0.758,coexpression,,,,,
TraesCS4D01G346300.1,TraesCS1A01G338600.1,-0.6363,coexpression,,,,,
TraesCS5A01G391700.1,TraesCS1A01G338600.1,0.6804,coexpression,,,,,
TraesCS5A01G520200.1,TraesCS1A01G338600.1,-0.6017,coexpression,,,,,
TraesCS5D01G398500LC.1,TraesCS1A01G338600.1,-0.6171,coexpression,,,,,
TraesCS6D01G014600.1,TraesCS1A01G338600.1,-0.6328,coexpression,,,,,
TraesCS2A01G221300.1,TraesCS1A01G340300.1,0.666,coexpression,,,,,
TraesCS2D01G227000.1,TraesCS1A01G340300.1,0.6403,coexpression,,,,,
TraesCS4A01G315100.1,TraesCS1A01G340300.1,0.7477,coexpression,,,,,
TraesCS4D01G023900.1,TraesCS1A01G340300.1,0.6453,coexpression,,,,,
TraesCS4D01G098600.1,TraesCS1A01G340300.1,0.7465,coexpression,,,,,
TraesCS5A01G051000.1,TraesCS1A01G340300.1,0.6545,coexpression,,,,,
TraesCS5A01G197100.1,TraesCS1A01G340300.1,0.6005,coexpression,,,,,
TraesCS5A01G276700.4,TraesCS1A01G340300.1,0.6946,coexpression,,,,,
TraesCS5A01G276700.5,TraesCS1A01G340300.1,0.681,coexpression,,,,,
TraesCS5A01G447200.1,TraesCS1A01G340300.1,0.6067,coexpression,,,,,
TraesCS5D01G256800.1,TraesCS1A01G340300.1,0.6493,coexpression,,,,,
TraesCS5D01G420400.1,TraesCS1A01G340300.1,0.6694,coexpression,,,,,
TraesCS6B01G774700LC.1,TraesCS1A01G340300.1,0.6133,coexpression,,,,,
TraesCS6D01G033500.1,TraesCS1A01G340300.1,0.6496,coexpression,,,,,
TraesCS7A01G153100.1,TraesCS1A01G340300.1,0.7137,coexpression,,,,,
TraesCS7A01G154100.1,TraesCS1A01G340300.1,0.6221,coexpression,,,,,
TraesCS7D01G058800LC.1,TraesCS1A01G340300.1,0.6291,coexpression,,,,,
TraesCS7D01G325300.1,TraesCS1A01G340300.1,0.6045,coexpression,,,,,
TraesCS1D01G565300LC.1,TraesCS1A01G345500LC.1,0.6019,coexpression,,,,,
TraesCS6A01G096400LC.1,TraesCS1A01G345500LC.1,0.6906,coexpression,,,,,
TraesCS6D01G144700LC.1,TraesCS1A01G345500LC.1,0.6219,coexpression,,,,,
TraesCS7D01G420800LC.1,TraesCS1A01G345500LC.1,0.6841,coexpression,,,,,
TraesCS1D01G362100.1,TraesCS1A01G357700.1,0.9407,coexpression,,,,,
TraesCS1D01G362200.1,TraesCS1A01G357700.1,0.9261,coexpression,,,,,
TraesCS1D01G362300.1,TraesCS1A01G357700.1,0.9573,coexpression,,,,,
TraesCS1D01G362400.1,TraesCS1A01G357700.1,0.9573,coexpression,,,,,
TraesCS2A01G529700.1,TraesCS1A01G357700.1,0.6697,coexpression,,,,,
TraesCS3A01G239200.1,TraesCS1A01G357700.1,0.7816,coexpression,,,,,
TraesCS4B01G367700.1,TraesCS1A01G357700.1,0.6195,coexpression,,,,,
TraesCS5D01G493400.1,TraesCS1A01G357700.1,0.664,coexpression,,,,,
TraesCS6D01G386800.1,TraesCS1A01G357700.1,0.6251,coexpression,,,,,
TraesCS7B01G003700.1,TraesCS1A01G357700.1,0.8718,coexpression,,,,,
TraesCS7B01G130000.2,TraesCS1A01G357700.1,0.688,coexpression,,,,,
TraesCS1A01G399800.1,TraesCS1A01G359300LC.1,0.6227,coexpression,,,,,
TraesCS1B01G120600.1,TraesCS1A01G359300LC.1,0.6461,coexpression,,,,,
TraesCS1B01G127200.1,TraesCS1A01G359300LC.1,0.6695,coexpression,,,,,
TraesCS1D01G283800.1,TraesCS1A01G359300LC.1,0.6595,coexpression,,,,,
TraesCS1D01G536000LC.1,TraesCS1A01G359300LC.1,0.6156,coexpression,,,,,
TraesCS2A01G109900.1,TraesCS1A01G359300LC.1,0.6231,coexpression,,,,,
TraesCS2A01G110500.1,TraesCS1A01G359300LC.1,0.6477,coexpression,,,,,
TraesCS2A01G163700.1,TraesCS1A01G359300LC.1,0.6099,coexpression,,,,,
TraesCS2A01G276100.1,TraesCS1A01G359300LC.1,0.6535,coexpression,,,,,
TraesCS2B01G109000.1,TraesCS1A01G359300LC.1,0.6336,coexpression,,,,,
TraesCS2B01G296200.1,TraesCS1A01G359300LC.1,0.6574,coexpression,,,,,
TraesCS2B01G374600LC.1,TraesCS1A01G359300LC.1,0.6284,coexpression,,,,,
TraesCS2D01G170600.1,TraesCS1A01G359300LC.1,0.6288,coexpression,,,,,
TraesCS2D01G246000.1,TraesCS1A01G359300LC.1,0.6302,coexpression,,,,,
TraesCS2D01G275100.1,TraesCS1A01G359300LC.1,0.6768,coexpression,,,,,
TraesCS3A01G247600.1,TraesCS1A01G359300LC.1,0.6038,coexpression,,,,,
TraesCS3A01G339200.1,TraesCS1A01G359300LC.1,0.6329,coexpression,,,,,
TraesCS3B01G302300.1,TraesCS1A01G359300LC.1,0.6134,coexpression,,,,,
TraesCS3B01G370900.1,TraesCS1A01G359300LC.1,0.6108,coexpression,,,,,
TraesCS3B01G405000.1,TraesCS1A01G359300LC.1,0.6132,coexpression,,,,,
TraesCS3D01G085600.1,TraesCS1A01G359300LC.1,0.6155,coexpression,,,,,
TraesCS3D01G253300.1,TraesCS1A01G359300LC.1,0.638,coexpression,,,,,
TraesCS3D01G332800.1,TraesCS1A01G359300LC.1,0.6147,coexpression,,,,,
TraesCS3D01G365600.1,TraesCS1A01G359300LC.1,0.604,coexpression,,,,,
TraesCS4A01G417400.1,TraesCS1A01G359300LC.1,0.6121,coexpression,,,,,
TraesCS4D01G234300.2,TraesCS1A01G359300LC.1,0.6282,coexpression,,,,,
TraesCS4D01G298000.1,TraesCS1A01G359300LC.1,0.6027,coexpression,,,,,
TraesCS4D01G382500LC.1,TraesCS1A01G359300LC.1,0.6039,coexpression,,,,,
TraesCS5A01G170300.1,TraesCS1A01G359300LC.1,0.6069,coexpression,,,,,
TraesCS5A01G452400.1,TraesCS1A01G359300LC.1,0.6212,coexpression,,,,,
TraesCS5A01G458900.1,TraesCS1A01G359300LC.1,0.6125,coexpression,,,,,
TraesCS5A01G469300.1,TraesCS1A01G359300LC.1,0.6593,coexpression,,,,,
TraesCS5B01G167000.1,TraesCS1A01G359300LC.1,0.6014,coexpression,,,,,
TraesCS5B01G226600.1,TraesCS1A01G359300LC.1,0.6275,coexpression,,,,,
TraesCS5B01G461300.1,TraesCS1A01G359300LC.1,0.6204,coexpression,,,,,
TraesCS5D01G121600.1,TraesCS1A01G359300LC.1,0.64,coexpression,,,,,
TraesCS5D01G286200.1,TraesCS1A01G359300LC.1,0.6681,coexpression,,,,,
TraesCS5D01G286400.1,TraesCS1A01G359300LC.1,0.6162,coexpression,,,,,
TraesCS5D01G326000.2,TraesCS1A01G359300LC.1,0.6311,coexpression,,,,,
TraesCS5D01G462800.1,TraesCS1A01G359300LC.1,0.659,coexpression,,,,,
TraesCS5D01G475000LC.1,TraesCS1A01G359300LC.1,0.6591,coexpression,,,,,
TraesCS5D01G512700LC.1,TraesCS1A01G359300LC.1,0.6538,coexpression,,,,,
TraesCS6A01G386000.1,TraesCS1A01G359300LC.1,0.6583,coexpression,,,,,
TraesCS6A01G447600LC.1,TraesCS1A01G359300LC.1,0.6563,coexpression,,,,,
TraesCS6B01G425000.1,TraesCS1A01G359300LC.1,0.6583,coexpression,,,,,
TraesCS6D01G262100.1,TraesCS1A01G359300LC.1,0.6028,coexpression,,,,,
TraesCS6D01G482000LC.1,TraesCS1A01G359300LC.1,0.6564,coexpression,,,,,
TraesCS7A01G244800.1,TraesCS1A01G359300LC.1,0.661,coexpression,,,,,
TraesCS7A01G278700.1,TraesCS1A01G359300LC.1,0.6932,coexpression,,,,,
TraesCS7A01G300500.1,TraesCS1A01G359300LC.1,0.6688,coexpression,,,,,
TraesCS7A01G356300.1,TraesCS1A01G359300LC.1,0.6293,coexpression,,,,,
TraesCS7A01G454800.1,TraesCS1A01G359300LC.1,0.6501,coexpression,,,,,
TraesCS7B01G146600.1,TraesCS1A01G359300LC.1,0.651,coexpression,,,,,
TraesCS7B01G201400.1,TraesCS1A01G359300LC.1,0.6712,coexpression,,,,,
TraesCS7B01G271400.1,TraesCS1A01G359300LC.1,0.6058,coexpression,,,,,
TraesCS7D01G243500.1,TraesCS1A01G359300LC.1,0.6787,coexpression,,,,,
TraesCS7D01G262800.2,TraesCS1A01G359300LC.1,0.6135,coexpression,,,,,
TraesCS7D01G278500.1,TraesCS1A01G359300LC.1,0.6207,coexpression,,,,,
TraesCS7D01G366400.1,TraesCS1A01G359300LC.1,0.6105,coexpression,,,,,
TraesCS1A01G378000.1,TraesCS1A01G363700.1,0.643,coexpression,,,,,
TraesCS1A01G386300.1,TraesCS1A01G363700.1,0.6013,coexpression,,,,,
TraesCS1A01G399800.1,TraesCS1A01G363700.1,0.7296,coexpression,,,,,
TraesCS1B01G120600.1,TraesCS1A01G363700.1,0.7561,coexpression,,,,,
TraesCS1B01G127200.1,TraesCS1A01G363700.1,0.7211,coexpression,,,,,
TraesCS1B01G146100.1,TraesCS1A01G363700.1,0.6795,coexpression,,,,,
TraesCS1B01G164500.1,TraesCS1A01G363700.1,0.6299,coexpression,,,,,
TraesCS1B01G230300.1,TraesCS1A01G363700.1,0.6323,coexpression,,,,,
TraesCS1B01G240000.1,TraesCS1A01G363700.1,0.7013,coexpression,,,,,
TraesCS1B01G250000.1,TraesCS1A01G363700.1,0.6063,coexpression,,,,,
TraesCS1B01G274700.2,TraesCS1A01G363700.1,0.6643,coexpression,,,,,
TraesCS1B01G295700.1,TraesCS1A01G363700.1,0.6538,coexpression,,,,,
TraesCS1B01G318200.1,TraesCS1A01G363700.1,0.7782,coexpression,,,,,
TraesCS1B01G379200.1,TraesCS1A01G363700.1,0.6181,coexpression,,,,,
TraesCS1B01G380800.1,TraesCS1A01G363700.1,0.738,coexpression,,,,,
TraesCS1D01G101600.1,TraesCS1A01G363700.1,0.7665,coexpression,,,,,
TraesCS1D01G105500.2,TraesCS1A01G363700.1,0.6605,coexpression,,,,,
TraesCS1D01G125600.1,TraesCS1A01G363700.1,0.6829,coexpression,,,,,
TraesCS1D01G128800.1,TraesCS1A01G363700.1,0.6456,coexpression,,,,,
TraesCS1D01G145100.1,TraesCS1A01G363700.1,0.7184,coexpression,,,,,
TraesCS1D01G146100.1,TraesCS1A01G363700.1,0.6319,coexpression,,,,,
TraesCS1D01G156400.2,TraesCS1A01G363700.1,0.7016,coexpression,,,,,
TraesCS1D01G219000.1,TraesCS1A01G363700.1,0.7194,coexpression,,,,,
TraesCS1D01G227300.1,TraesCS1A01G363700.1,0.6678,coexpression,,,,,
TraesCS1D01G283800.1,TraesCS1A01G363700.1,0.7315,coexpression,,,,,
TraesCS1D01G285300.1,TraesCS1A01G363700.1,0.7649,coexpression,,,,,
TraesCS1D01G287800.1,TraesCS1A01G363700.1,0.6696,coexpression,,,,,
TraesCS1D01G306800.1,TraesCS1A01G363700.1,0.7724,coexpression,,,,,
TraesCS1D01G368700.1,TraesCS1A01G363700.1,0.7803,coexpression,,,,,
TraesCS1D01G434400.1,TraesCS1A01G363700.1,0.6207,coexpression,,,,,
TraesCS1D01G536000LC.1,TraesCS1A01G363700.1,0.6599,coexpression,,,,,
TraesCS2A01G066200.1,TraesCS1A01G363700.1,0.6026,coexpression,,,,,
TraesCS2A01G109900.1,TraesCS1A01G363700.1,0.7209,coexpression,,,,,
TraesCS2A01G110500.1,TraesCS1A01G363700.1,0.6439,coexpression,,,,,
TraesCS2A01G163700.1,TraesCS1A01G363700.1,0.6717,coexpression,,,,,
TraesCS2A01G169800.1,TraesCS1A01G363700.1,0.605,coexpression,,,,,
TraesCS2A01G170800.1,TraesCS1A01G363700.1,0.6381,coexpression,,,,,
TraesCS2A01G239100LC.1,TraesCS1A01G363700.1,0.7027,coexpression,,,,,
TraesCS2A01G245900.1,TraesCS1A01G363700.1,0.7654,coexpression,,,,,
TraesCS2A01G260700.1,TraesCS1A01G363700.1,0.676,coexpression,,,,,
TraesCS2A01G276100.1,TraesCS1A01G363700.1,0.7092,coexpression,,,,,
TraesCS2A01G278600.1,TraesCS1A01G363700.1,0.6346,coexpression,,,,,
TraesCS2A01G296000.2,TraesCS1A01G363700.1,0.6173,coexpression,,,,,
TraesCS2A01G339200.1,TraesCS1A01G363700.1,0.6491,coexpression,,,,,
TraesCS2A01G354200.1,TraesCS1A01G363700.1,0.7264,coexpression,,,,,
TraesCS2A01G432600.1,TraesCS1A01G363700.1,0.6577,coexpression,,,,,
TraesCS2A01G485400.1,TraesCS1A01G363700.1,0.734,coexpression,,,,,
TraesCS2A01G583000LC.1,TraesCS1A01G363700.1,0.6496,coexpression,,,,,
TraesCS2B01G078200.1,TraesCS1A01G363700.1,0.6449,coexpression,,,,,
TraesCS2B01G078300.1,TraesCS1A01G363700.1,0.6126,coexpression,,,,,
TraesCS2B01G109000.1,TraesCS1A01G363700.1,0.7377,coexpression,,,,,
TraesCS2B01G194400.1,TraesCS1A01G363700.1,0.7119,coexpression,,,,,
TraesCS2B01G281300.1,TraesCS1A01G363700.1,0.6568,coexpression,,,,,
TraesCS2B01G296200.1,TraesCS1A01G363700.1,0.7596,coexpression,,,,,
TraesCS2B01G312400.2,TraesCS1A01G363700.1,0.6279,coexpression,,,,,
TraesCS2B01G328300LC.1,TraesCS1A01G363700.1,0.7027,coexpression,,,,,
TraesCS2B01G374600LC.1,TraesCS1A01G363700.1,0.7504,coexpression,,,,,
TraesCS2B01G375100.1,TraesCS1A01G363700.1,0.6417,coexpression,,,,,
TraesCS2D01G064500.1,TraesCS1A01G363700.1,0.6459,coexpression,,,,,
TraesCS2D01G064600.1,TraesCS1A01G363700.1,0.7269,coexpression,,,,,
TraesCS2D01G092800.1,TraesCS1A01G363700.1,0.6581,coexpression,,,,,
TraesCS2D01G109000.1,TraesCS1A01G363700.1,0.6054,coexpression,,,,,
TraesCS2D01G120400.1,TraesCS1A01G363700.1,0.619,coexpression,,,,,
TraesCS2D01G128600.1,TraesCS1A01G363700.1,0.6044,coexpression,,,,,
TraesCS2D01G170600.1,TraesCS1A01G363700.1,0.7085,coexpression,,,,,
TraesCS2D01G177300.1,TraesCS1A01G363700.1,0.7216,coexpression,,,,,
TraesCS2D01G178300.1,TraesCS1A01G363700.1,0.6122,coexpression,,,,,
TraesCS2D01G245400LC.1,TraesCS1A01G363700.1,0.7027,coexpression,,,,,
TraesCS2D01G246000.1,TraesCS1A01G363700.1,0.7761,coexpression,,,,,
TraesCS2D01G248300.1,TraesCS1A01G363700.1,0.604,coexpression,,,,,
TraesCS2D01G263000.1,TraesCS1A01G363700.1,0.6713,coexpression,,,,,
TraesCS2D01G275100.1,TraesCS1A01G363700.1,0.776,coexpression,,,,,
TraesCS2D01G277700.1,TraesCS1A01G363700.1,0.7363,coexpression,,,,,
TraesCS2D01G293900.2,TraesCS1A01G363700.1,0.6915,coexpression,,,,,
TraesCS2D01G354800.1,TraesCS1A01G363700.1,0.8376,coexpression,,,,,
TraesCS2D01G379700.1,TraesCS1A01G363700.1,0.7684,coexpression,,,,,
TraesCS2D01G421300.1,TraesCS1A01G363700.1,0.6715,coexpression,,,,,
TraesCS2D01G430500.1,TraesCS1A01G363700.1,0.6369,coexpression,,,,,
TraesCS2D01G442300.1,TraesCS1A01G363700.1,0.6861,coexpression,,,,,
TraesCS3A01G085600.1,TraesCS1A01G363700.1,0.6714,coexpression,,,,,
TraesCS3A01G136800.1,TraesCS1A01G363700.1,0.7215,coexpression,,,,,
TraesCS3A01G247600.1,TraesCS1A01G363700.1,0.686,coexpression,,,,,
TraesCS3A01G252700.1,TraesCS1A01G363700.1,0.7372,coexpression,,,,,
TraesCS3A01G339200.1,TraesCS1A01G363700.1,0.728,coexpression,,,,,
TraesCS3A01G353000.1,TraesCS1A01G363700.1,0.6179,coexpression,,,,,
TraesCS3A01G366100.1,TraesCS1A01G363700.1,0.74,coexpression,,,,,
TraesCS3A01G372600.1,TraesCS1A01G363700.1,0.7479,coexpression,,,,,
TraesCS3A01G690400LC.1,TraesCS1A01G363700.1,0.6524,coexpression,,,,,
TraesCS3B01G100800.1,TraesCS1A01G363700.1,0.7275,coexpression,,,,,
TraesCS3B01G154600.1,TraesCS1A01G363700.1,0.6669,coexpression,,,,,
TraesCS3B01G271800.1,TraesCS1A01G363700.1,0.7437,coexpression,,,,,
TraesCS3B01G284300.1,TraesCS1A01G363700.1,0.7417,coexpression,,,,,
TraesCS3B01G302300.1,TraesCS1A01G363700.1,0.7302,coexpression,,,,,
TraesCS3B01G370900.1,TraesCS1A01G363700.1,0.7459,coexpression,,,,,
TraesCS3B01G385700.1,TraesCS1A01G363700.1,0.6282,coexpression,,,,,
TraesCS3B01G388800.1,TraesCS1A01G363700.1,0.6716,coexpression,,,,,
TraesCS3B01G405000.1,TraesCS1A01G363700.1,0.7058,coexpression,,,,,
TraesCS3D01G085600.1,TraesCS1A01G363700.1,0.7526,coexpression,,,,,
TraesCS3D01G137600.1,TraesCS1A01G363700.1,0.6746,coexpression,,,,,
TraesCS3D01G140800.1,TraesCS1A01G363700.1,0.6164,coexpression,,,,,
TraesCS3D01G243800.1,TraesCS1A01G363700.1,0.6928,coexpression,,,,,
TraesCS3D01G253300.1,TraesCS1A01G363700.1,0.7772,coexpression,,,,,
TraesCS3D01G268000.1,TraesCS1A01G363700.1,0.7003,coexpression,,,,,
TraesCS3D01G332800.1,TraesCS1A01G363700.1,0.7081,coexpression,,,,,
TraesCS3D01G347100.1,TraesCS1A01G363700.1,0.6372,coexpression,,,,,
TraesCS3D01G349900.1,TraesCS1A01G363700.1,0.6463,coexpression,,,,,
TraesCS3D01G352800.1,TraesCS1A01G363700.1,0.6198,coexpression,,,,,
TraesCS3D01G365600.1,TraesCS1A01G363700.1,0.748,coexpression,,,,,
TraesCS4A01G006000.1,TraesCS1A01G363700.1,0.6211,coexpression,,,,,
TraesCS4A01G040400.1,TraesCS1A01G363700.1,0.6771,coexpression,,,,,
TraesCS4A01G044700.1,TraesCS1A01G363700.1,0.6762,coexpression,,,,,
TraesCS4A01G077000.2,TraesCS1A01G363700.1,0.7898,coexpression,,,,,
TraesCS4A01G096200.1,TraesCS1A01G363700.1,0.6307,coexpression,,,,,
TraesCS4A01G189200.1,TraesCS1A01G363700.1,0.6427,coexpression,,,,,
TraesCS4A01G190200.1,TraesCS1A01G363700.1,0.681,coexpression,,,,,
TraesCS4A01G190500.1,TraesCS1A01G363700.1,0.7339,coexpression,,,,,
TraesCS4A01G208000.1,TraesCS1A01G363700.1,0.6577,coexpression,,,,,
TraesCS4A01G233300.1,TraesCS1A01G363700.1,0.6318,coexpression,,,,,
TraesCS4A01G307100.1,TraesCS1A01G363700.1,0.6159,coexpression,,,,,
TraesCS4A01G324000.1,TraesCS1A01G363700.1,0.6855,coexpression,,,,,
TraesCS4A01G417400.1,TraesCS1A01G363700.1,0.7701,coexpression,,,,,
TraesCS4B01G082600.1,TraesCS1A01G363700.1,0.7227,coexpression,,,,,
TraesCS4B01G111500.1,TraesCS1A01G363700.1,0.6886,coexpression,,,,,
TraesCS4B01G128700.1,TraesCS1A01G363700.1,0.6936,coexpression,,,,,
TraesCS4B01G166800.1,TraesCS1A01G363700.1,0.662,coexpression,,,,,
TraesCS4B01G190000.1,TraesCS1A01G363700.1,0.6735,coexpression,,,,,
TraesCS4B01G233100.2,TraesCS1A01G363700.1,0.7157,coexpression,,,,,
TraesCS4B01G261800.1,TraesCS1A01G363700.1,0.6509,coexpression,,,,,
TraesCS4B01G299100.1,TraesCS1A01G363700.1,0.6679,coexpression,,,,,
TraesCS4D01G080900.1,TraesCS1A01G363700.1,0.7156,coexpression,,,,,
TraesCS4D01G109200.1,TraesCS1A01G363700.1,0.6767,coexpression,,,,,
TraesCS4D01G122900.1,TraesCS1A01G363700.1,0.6598,coexpression,,,,,
TraesCS4D01G191400.1,TraesCS1A01G363700.1,0.6606,coexpression,,,,,
TraesCS4D01G234300.2,TraesCS1A01G363700.1,0.7742,coexpression,,,,,
TraesCS4D01G260400.1,TraesCS1A01G363700.1,0.7266,coexpression,,,,,
TraesCS4D01G261400.1,TraesCS1A01G363700.1,0.6693,coexpression,,,,,
TraesCS4D01G298000.1,TraesCS1A01G363700.1,0.6858,coexpression,,,,,
TraesCS4D01G335700.1,TraesCS1A01G363700.1,0.6771,coexpression,,,,,
TraesCS4D01G339500.1,TraesCS1A01G363700.1,0.6911,coexpression,,,,,
TraesCS4D01G382500LC.1,TraesCS1A01G363700.1,0.6271,coexpression,,,,,
TraesCS5A01G082800.1,TraesCS1A01G363700.1,0.6155,coexpression,,,,,
TraesCS5A01G104000.1,TraesCS1A01G363700.1,0.745,coexpression,,,,,
TraesCS5A01G112400.1,TraesCS1A01G363700.1,0.6337,coexpression,,,,,
TraesCS5A01G156100.1,TraesCS1A01G363700.1,0.6746,coexpression,,,,,
TraesCS5A01G161800.2,TraesCS1A01G363700.1,0.6798,coexpression,,,,,
TraesCS5A01G170200.2,TraesCS1A01G363700.1,0.7382,coexpression,,,,,
TraesCS5A01G170300.1,TraesCS1A01G363700.1,0.714,coexpression,,,,,
TraesCS5A01G227800.1,TraesCS1A01G363700.1,0.6684,coexpression,,,,,
TraesCS5A01G288400.1,TraesCS1A01G363700.1,0.7306,coexpression,,,,,
TraesCS5A01G320100.1,TraesCS1A01G363700.1,0.6226,coexpression,,,,,
TraesCS5A01G372700.2,TraesCS1A01G363700.1,0.7462,coexpression,,,,,
TraesCS5A01G439100.2,TraesCS1A01G363700.1,0.6192,coexpression,,,,,
TraesCS5A01G443700.1,TraesCS1A01G363700.1,0.6715,coexpression,,,,,
TraesCS5A01G452400.1,TraesCS1A01G363700.1,0.7302,coexpression,,,,,
TraesCS5A01G458900.1,TraesCS1A01G363700.1,0.6993,coexpression,,,,,
TraesCS5A01G468000.1,TraesCS1A01G363700.1,0.64,coexpression,,,,,
TraesCS5A01G469300.1,TraesCS1A01G363700.1,0.7746,coexpression,,,,,
TraesCS5A01G509200.1,TraesCS1A01G363700.1,0.7157,coexpression,,,,,
TraesCS5B01G088900.1,TraesCS1A01G363700.1,0.7013,coexpression,,,,,
TraesCS5B01G112200.1,TraesCS1A01G363700.1,0.6502,coexpression,,,,,
TraesCS5B01G154300.1,TraesCS1A01G363700.1,0.7047,coexpression,,,,,
TraesCS5B01G159400.1,TraesCS1A01G363700.1,0.6486,coexpression,,,,,
TraesCS5B01G167000.1,TraesCS1A01G363700.1,0.8361,coexpression,,,,,
TraesCS5B01G167100.1,TraesCS1A01G363700.1,0.7691,coexpression,,,,,
TraesCS5B01G226600.1,TraesCS1A01G363700.1,0.6882,coexpression,,,,,
TraesCS5B01G374800.1,TraesCS1A01G363700.1,0.6361,coexpression,,,,,
TraesCS5B01G448100.1,TraesCS1A01G363700.1,0.6815,coexpression,,,,,
TraesCS5B01G461300.1,TraesCS1A01G363700.1,0.6963,coexpression,,,,,
TraesCS5B01G468500.1,TraesCS1A01G363700.1,0.6071,coexpression,,,,,
TraesCS5B01G565800LC.1,TraesCS1A01G363700.1,0.687,coexpression,,,,,
TraesCS5D01G121600.1,TraesCS1A01G363700.1,0.7861,coexpression,,,,,
TraesCS5D01G129200.1,TraesCS1A01G363700.1,0.6693,coexpression,,,,,
TraesCS5D01G158600.1,TraesCS1A01G363700.1,0.6349,coexpression,,,,,
TraesCS5D01G167000.1,TraesCS1A01G363700.1,0.6437,coexpression,,,,,
TraesCS5D01G174600.1,TraesCS1A01G363700.1,0.7189,coexpression,,,,,
TraesCS5D01G174700.1,TraesCS1A01G363700.1,0.7648,coexpression,,,,,
TraesCS5D01G239800.1,TraesCS1A01G363700.1,0.7102,coexpression,,,,,
TraesCS5D01G256900.1,TraesCS1A01G363700.1,0.6318,coexpression,,,,,
TraesCS5D01G286200.1,TraesCS1A01G363700.1,0.7023,coexpression,,,,,
TraesCS5D01G286400.1,TraesCS1A01G363700.1,0.6828,coexpression,,,,,
TraesCS5D01G296200.1,TraesCS1A01G363700.1,0.6339,coexpression,,,,,
TraesCS5D01G326000.1,TraesCS1A01G363700.1,0.6045,coexpression,,,,,
TraesCS5D01G402800.1,TraesCS1A01G363700.1,0.6682,coexpression,,,,,
TraesCS5D01G442100.1,TraesCS1A01G363700.1,0.6437,coexpression,,,,,
TraesCS5D01G446300.2,TraesCS1A01G363700.1,0.6967,coexpression,,,,,
TraesCS5D01G451100.2,TraesCS1A01G363700.1,0.7435,coexpression,,,,,
TraesCS5D01G462800.1,TraesCS1A01G363700.1,0.7106,coexpression,,,,,
TraesCS5D01G470000.1,TraesCS1A01G363700.1,0.6852,coexpression,,,,,
TraesCS5D01G474800LC.1,TraesCS1A01G363700.1,0.7161,coexpression,,,,,
TraesCS5D01G475000LC.1,TraesCS1A01G363700.1,0.7119,coexpression,,,,,
TraesCS5D01G576800LC.1,TraesCS1A01G363700.1,0.6637,coexpression,,,,,
TraesCS6A01G204900.1,TraesCS1A01G363700.1,0.7249,coexpression,,,,,
TraesCS6A01G224600.1,TraesCS1A01G363700.1,0.6185,coexpression,,,,,
TraesCS6A01G320700LC.1,TraesCS1A01G363700.1,0.6795,coexpression,,,,,
TraesCS6A01G360400.1,TraesCS1A01G363700.1,0.7224,coexpression,,,,,
TraesCS6A01G386000.1,TraesCS1A01G363700.1,0.6902,coexpression,,,,,
TraesCS6B01G112400.2,TraesCS1A01G363700.1,0.6483,coexpression,,,,,
TraesCS6B01G225600.1,TraesCS1A01G363700.1,0.6393,coexpression,,,,,
TraesCS6B01G310100.1,TraesCS1A01G363700.1,0.6898,coexpression,,,,,
TraesCS6B01G393300.1,TraesCS1A01G363700.1,0.7224,coexpression,,,,,
TraesCS6B01G425000.1,TraesCS1A01G363700.1,0.6902,coexpression,,,,,
TraesCS6D01G078000.1,TraesCS1A01G363700.1,0.6276,coexpression,,,,,
TraesCS6D01G177000.2,TraesCS1A01G363700.1,0.7226,coexpression,,,,,
TraesCS6D01G190100.1,TraesCS1A01G363700.1,0.7242,coexpression,,,,,
TraesCS6D01G262100.1,TraesCS1A01G363700.1,0.7538,coexpression,,,,,
TraesCS6D01G269300.1,TraesCS1A01G363700.1,0.628,coexpression,,,,,
TraesCS6D01G343900.1,TraesCS1A01G363700.1,0.7224,coexpression,,,,,
TraesCS6D01G481900LC.1,TraesCS1A01G363700.1,0.6962,coexpression,,,,,
TraesCS6D01G482000LC.1,TraesCS1A01G363700.1,0.6938,coexpression,,,,,
TraesCS6D01G482300LC.1,TraesCS1A01G363700.1,0.6061,coexpression,,,,,
TraesCS7A01G145700.1,TraesCS1A01G363700.1,0.6198,coexpression,,,,,
TraesCS7A01G155900.1,TraesCS1A01G363700.1,0.6198,coexpression,,,,,
TraesCS7A01G179000LC.1,TraesCS1A01G363700.1,0.6086,coexpression,,,,,
TraesCS7A01G244800.1,TraesCS1A01G363700.1,0.6962,coexpression,,,,,
TraesCS7A01G256300.1,TraesCS1A01G363700.1,0.6991,coexpression,,,,,
TraesCS7A01G259500.1,TraesCS1A01G363700.1,0.6233,coexpression,,,,,
TraesCS7A01G278700.1,TraesCS1A01G363700.1,0.7417,coexpression,,,,,
TraesCS7A01G286200.1,TraesCS1A01G363700.1,0.6029,coexpression,,,,,
TraesCS7A01G300500.1,TraesCS1A01G363700.1,0.7386,coexpression,,,,,
TraesCS7A01G309900.1,TraesCS1A01G363700.1,0.6864,coexpression,,,,,
TraesCS7A01G316200.1,TraesCS1A01G363700.1,0.7061,coexpression,,,,,
TraesCS7A01G331900.1,TraesCS1A01G363700.1,0.633,coexpression,,,,,
TraesCS7A01G356300.1,TraesCS1A01G363700.1,0.7218,coexpression,,,,,
TraesCS7A01G454700.1,TraesCS1A01G363700.1,0.6391,coexpression,,,,,
TraesCS7A01G454800.1,TraesCS1A01G363700.1,0.7138,coexpression,,,,,
TraesCS7A01G469100.2,TraesCS1A01G363700.1,0.6382,coexpression,,,,,
TraesCS7A01G644800LC.1,TraesCS1A01G363700.1,0.622,coexpression,,,,,
TraesCS7B01G034200.1,TraesCS1A01G363700.1,0.6639,coexpression,,,,,
TraesCS7B01G060000.2,TraesCS1A01G363700.1,0.6204,coexpression,,,,,
TraesCS7B01G146600.1,TraesCS1A01G363700.1,0.6631,coexpression,,,,,
TraesCS7B01G152900.1,TraesCS1A01G363700.1,0.6731,coexpression,,,,,
TraesCS7B01G157300.1,TraesCS1A01G363700.1,0.6394,coexpression,,,,,
TraesCS7B01G170900.1,TraesCS1A01G363700.1,0.654,coexpression,,,,,
TraesCS7B01G189800.1,TraesCS1A01G363700.1,0.6857,coexpression,,,,,
TraesCS7B01G198400.1,TraesCS1A01G363700.1,0.6687,coexpression,,,,,
TraesCS7B01G201400.1,TraesCS1A01G363700.1,0.7817,coexpression,,,,,
TraesCS7B01G204700.1,TraesCS1A01G363700.1,0.6025,coexpression,,,,,
TraesCS7B01G209900.1,TraesCS1A01G363700.1,0.6596,coexpression,,,,,
TraesCS7B01G271400.1,TraesCS1A01G363700.1,0.7529,coexpression,,,,,
TraesCS7B01G319200.1,TraesCS1A01G363700.1,0.6689,coexpression,,,,,
TraesCS7B01G451600.1,TraesCS1A01G363700.1,0.6086,coexpression,,,,,
TraesCS7D01G066800.2,TraesCS1A01G363700.1,0.6475,coexpression,,,,,
TraesCS7D01G147000.1,TraesCS1A01G363700.1,0.6198,coexpression,,,,,
TraesCS7D01G243500.1,TraesCS1A01G363700.1,0.6618,coexpression,,,,,
TraesCS7D01G257100.1,TraesCS1A01G363700.1,0.6473,coexpression,,,,,
TraesCS7D01G260500.1,TraesCS1A01G363700.1,0.697,coexpression,,,,,
TraesCS7D01G262800.2,TraesCS1A01G363700.1,0.7875,coexpression,,,,,
TraesCS7D01G278500.1,TraesCS1A01G363700.1,0.7442,coexpression,,,,,
TraesCS7D01G291300.1,TraesCS1A01G363700.1,0.6112,coexpression,,,,,
TraesCS7D01G292800.1,TraesCS1A01G363700.1,0.7535,coexpression,,,,,
TraesCS7D01G296300.1,TraesCS1A01G363700.1,0.6999,coexpression,,,,,
TraesCS7D01G306600.1,TraesCS1A01G363700.1,0.7001,coexpression,,,,,
TraesCS7D01G313200.1,TraesCS1A01G363700.1,0.7518,coexpression,,,,,
TraesCS7D01G313300.1,TraesCS1A01G363700.1,0.6966,coexpression,,,,,
TraesCS7D01G340100.1,TraesCS1A01G363700.1,0.6826,coexpression,,,,,
TraesCS7D01G366400.1,TraesCS1A01G363700.1,0.7943,coexpression,,,,,
TraesCS7D01G443900.1,TraesCS1A01G363700.1,0.641,coexpression,,,,,
TraesCS7D01G467000.1,TraesCS1A01G363700.1,0.6046,coexpression,,,,,
TraesCS7D01G488700.1,TraesCS1A01G363700.1,0.681,coexpression,,,,,
TraesCSU01G113100LC.1,TraesCS1A01G363700.1,0.7025,coexpression,,,,,
TraesCS2B01G258200.2,TraesCS1A01G368100.1,0.608,coexpression,,,,,
TraesCS5B01G029700LC.1,TraesCS1A01G368100.1,0.6941,coexpression,,,,,
TraesCS7D01G295400.2,TraesCS1A01G368100.1,-0.6607,coexpression,,,,,
TraesCS1A01G399800.1,TraesCS1A01G378000.1,0.6733,coexpression,,,,,
TraesCS1B01G120600.1,TraesCS1A01G378000.1,0.6514,coexpression,,,,,
TraesCS1B01G144300.1,TraesCS1A01G378000.1,0.7215,coexpression,,,,,
TraesCS1B01G146100.1,TraesCS1A01G378000.1,0.6005,coexpression,,,,,
TraesCS1B01G274700.2,TraesCS1A01G378000.1,0.7137,coexpression,,,,,
TraesCS1B01G295700.1,TraesCS1A01G378000.1,0.669,coexpression,,,,,
TraesCS1B01G318200.1,TraesCS1A01G378000.1,0.7457,coexpression,,,,,
TraesCS1B01G379200.1,TraesCS1A01G378000.1,0.6331,coexpression,,,,,
TraesCS1D01G101600.1,TraesCS1A01G378000.1,0.6714,coexpression,,,,,
TraesCS1D01G109800.1,TraesCS1A01G378000.1,0.607,coexpression,,,,,
TraesCS1D01G125600.1,TraesCS1A01G378000.1,0.647,coexpression,,,,,
TraesCS1D01G128800.1,TraesCS1A01G378000.1,0.67,coexpression,,,,,
TraesCS1D01G148000LC.1,TraesCS1A01G378000.1,0.607,coexpression,,,,,
TraesCS1D01G156400.2,TraesCS1A01G378000.1,0.701,coexpression,,,,,
TraesCS1D01G264200.1,TraesCS1A01G378000.1,0.7284,coexpression,,,,,
TraesCS1D01G285300.1,TraesCS1A01G378000.1,0.7292,coexpression,,,,,
TraesCS1D01G287800.1,TraesCS1A01G378000.1,0.6631,coexpression,,,,,
TraesCS1D01G306800.1,TraesCS1A01G378000.1,0.6901,coexpression,,,,,
TraesCS1D01G368700.1,TraesCS1A01G378000.1,0.6281,coexpression,,,,,
TraesCS1D01G385000.1,TraesCS1A01G378000.1,0.7719,coexpression,,,,,
TraesCS1D01G434400.1,TraesCS1A01G378000.1,0.6225,coexpression,,,,,
TraesCS1D01G536000LC.1,TraesCS1A01G378000.1,0.7228,coexpression,,,,,
TraesCS2A01G109900.1,TraesCS1A01G378000.1,0.7265,coexpression,,,,,
TraesCS2A01G163700.1,TraesCS1A01G378000.1,0.6274,coexpression,,,,,
TraesCS2A01G170800.1,TraesCS1A01G378000.1,0.611,coexpression,,,,,
TraesCS2A01G227500.1,TraesCS1A01G378000.1,0.6937,coexpression,,,,,
TraesCS2A01G228800.1,TraesCS1A01G378000.1,0.7009,coexpression,,,,,
TraesCS2A01G239100LC.1,TraesCS1A01G378000.1,0.6833,coexpression,,,,,
TraesCS2A01G245900.1,TraesCS1A01G378000.1,0.714,coexpression,,,,,
TraesCS2A01G296000.2,TraesCS1A01G378000.1,0.6843,coexpression,,,,,
TraesCS2A01G339200.1,TraesCS1A01G378000.1,0.6624,coexpression,,,,,
TraesCS2A01G354200.1,TraesCS1A01G378000.1,0.6112,coexpression,,,,,
TraesCS2A01G583000LC.1,TraesCS1A01G378000.1,0.6583,coexpression,,,,,
TraesCS2B01G078200.1,TraesCS1A01G378000.1,0.62,coexpression,,,,,
TraesCS2B01G127900.1,TraesCS1A01G378000.1,0.6344,coexpression,,,,,
TraesCS2B01G194400.1,TraesCS1A01G378000.1,0.6868,coexpression,,,,,
TraesCS2B01G296200.1,TraesCS1A01G378000.1,0.6572,coexpression,,,,,
TraesCS2B01G312400.2,TraesCS1A01G378000.1,0.6728,coexpression,,,,,
TraesCS2B01G328300LC.1,TraesCS1A01G378000.1,0.6833,coexpression,,,,,
TraesCS2B01G374600LC.1,TraesCS1A01G378000.1,0.7199,coexpression,,,,,
TraesCS2D01G064500.1,TraesCS1A01G378000.1,0.6052,coexpression,,,,,
TraesCS2D01G064600.1,TraesCS1A01G378000.1,0.6134,coexpression,,,,,
TraesCS2D01G128600.1,TraesCS1A01G378000.1,0.691,coexpression,,,,,
TraesCS2D01G133900.1,TraesCS1A01G378000.1,0.6699,coexpression,,,,,
TraesCS2D01G156900.1,TraesCS1A01G378000.1,0.6688,coexpression,,,,,
TraesCS2D01G170600.1,TraesCS1A01G378000.1,0.6393,coexpression,,,,,
TraesCS2D01G175700.1,TraesCS1A01G378000.1,0.6144,coexpression,,,,,
TraesCS2D01G178300.1,TraesCS1A01G378000.1,0.6274,coexpression,,,,,
TraesCS2D01G237800.1,TraesCS1A01G378000.1,0.6354,coexpression,,,,,
TraesCS2D01G245400LC.1,TraesCS1A01G378000.1,0.6833,coexpression,,,,,
TraesCS2D01G246000.1,TraesCS1A01G378000.1,0.7198,coexpression,,,,,
TraesCS2D01G248300.1,TraesCS1A01G378000.1,0.6465,coexpression,,,,,
TraesCS2D01G275100.1,TraesCS1A01G378000.1,0.6469,coexpression,,,,,
TraesCS2D01G277700.1,TraesCS1A01G378000.1,0.6759,coexpression,,,,,
TraesCS2D01G293900.2,TraesCS1A01G378000.1,0.6917,coexpression,,,,,
TraesCS2D01G354800.1,TraesCS1A01G378000.1,0.6311,coexpression,,,,,
TraesCS2D01G421300.1,TraesCS1A01G378000.1,0.7307,coexpression,,,,,
TraesCS2D01G442300.1,TraesCS1A01G378000.1,0.673,coexpression,,,,,
TraesCS3A01G085600.1,TraesCS1A01G378000.1,0.6794,coexpression,,,,,
TraesCS3A01G136800.1,TraesCS1A01G378000.1,0.7467,coexpression,,,,,
TraesCS3A01G263900.1,TraesCS1A01G378000.1,0.6553,coexpression,,,,,
TraesCS3A01G339200.1,TraesCS1A01G378000.1,0.647,coexpression,,,,,
TraesCS3A01G366100.1,TraesCS1A01G378000.1,0.7383,coexpression,,,,,
TraesCS3A01G372600.1,TraesCS1A01G378000.1,0.6591,coexpression,,,,,
TraesCS3A01G521400LC.1,TraesCS1A01G378000.1,0.6533,coexpression,,,,,
TraesCS3B01G100800.1,TraesCS1A01G378000.1,0.7302,coexpression,,,,,
TraesCS3B01G154600.1,TraesCS1A01G378000.1,0.6756,coexpression,,,,,
TraesCS3B01G158400.1,TraesCS1A01G378000.1,0.6079,coexpression,,,,,
TraesCS3B01G180500.1,TraesCS1A01G378000.1,0.7224,coexpression,,,,,
TraesCS3B01G297300.1,TraesCS1A01G378000.1,0.7125,coexpression,,,,,
TraesCS3B01G370900.1,TraesCS1A01G378000.1,0.6227,coexpression,,,,,
TraesCS3B01G376600.1,TraesCS1A01G378000.1,0.6702,coexpression,,,,,
TraesCS3B01G385700.1,TraesCS1A01G378000.1,0.6114,coexpression,,,,,
TraesCS3B01G405000.1,TraesCS1A01G378000.1,0.6492,coexpression,,,,,
TraesCS3D01G085600.1,TraesCS1A01G378000.1,0.7428,coexpression,,,,,
TraesCS3D01G137600.1,TraesCS1A01G378000.1,0.6774,coexpression,,,,,
TraesCS3D01G140800.1,TraesCS1A01G378000.1,0.6107,coexpression,,,,,
TraesCS3D01G161300.1,TraesCS1A01G378000.1,0.6411,coexpression,,,,,
TraesCS3D01G253300.1,TraesCS1A01G378000.1,0.6499,coexpression,,,,,
TraesCS3D01G264000.1,TraesCS1A01G378000.1,0.6745,coexpression,,,,,
TraesCS3D01G332800.1,TraesCS1A01G378000.1,0.6371,coexpression,,,,,
TraesCS3D01G338200.1,TraesCS1A01G378000.1,0.7327,coexpression,,,,,
TraesCS3D01G347100.1,TraesCS1A01G378000.1,0.6748,coexpression,,,,,
TraesCS3D01G352300LC.1,TraesCS1A01G378000.1,0.6874,coexpression,,,,,
TraesCS3D01G365600.1,TraesCS1A01G378000.1,0.6635,coexpression,,,,,
TraesCS4A01G006000.1,TraesCS1A01G378000.1,0.7972,coexpression,,,,,
TraesCS4A01G044700.1,TraesCS1A01G378000.1,0.6028,coexpression,,,,,
TraesCS4A01G077000.2,TraesCS1A01G378000.1,0.6804,coexpression,,,,,
TraesCS4A01G096200.1,TraesCS1A01G378000.1,0.6254,coexpression,,,,,
TraesCS4A01G189200.1,TraesCS1A01G378000.1,0.7153,coexpression,,,,,
TraesCS4A01G190200.1,TraesCS1A01G378000.1,0.6522,coexpression,,,,,
TraesCS4A01G190500.1,TraesCS1A01G378000.1,0.7098,coexpression,,,,,
TraesCS4A01G208000.1,TraesCS1A01G378000.1,0.6277,coexpression,,,,,
TraesCS4A01G324000.1,TraesCS1A01G378000.1,0.6774,coexpression,,,,,
TraesCS4A01G406500.1,TraesCS1A01G378000.1,0.6071,coexpression,,,,,
TraesCS4A01G417400.1,TraesCS1A01G378000.1,0.6683,coexpression,,,,,
TraesCS4B01G070900.1,TraesCS1A01G378000.1,0.6765,coexpression,,,,,
TraesCS4B01G082600.1,TraesCS1A01G378000.1,0.6808,coexpression,,,,,
TraesCS4B01G111500.1,TraesCS1A01G378000.1,0.7146,coexpression,,,,,
TraesCS4B01G128700.1,TraesCS1A01G378000.1,0.7223,coexpression,,,,,
TraesCS4B01G129400.1,TraesCS1A01G378000.1,0.6504,coexpression,,,,,
TraesCS4B01G129600.1,TraesCS1A01G378000.1,0.6416,coexpression,,,,,
TraesCS4B01G233100.2,TraesCS1A01G378000.1,0.6118,coexpression,,,,,
TraesCS4B01G299100.1,TraesCS1A01G378000.1,0.7259,coexpression,,,,,
TraesCS4B01G344400.1,TraesCS1A01G378000.1,0.6257,coexpression,,,,,
TraesCS4D01G022000.1,TraesCS1A01G378000.1,0.6427,coexpression,,,,,
TraesCS4D01G080900.1,TraesCS1A01G378000.1,0.7573,coexpression,,,,,
TraesCS4D01G109200.1,TraesCS1A01G378000.1,0.7074,coexpression,,,,,
TraesCS4D01G122900.1,TraesCS1A01G378000.1,0.7441,coexpression,,,,,
TraesCS4D01G197100.1,TraesCS1A01G378000.1,0.7151,coexpression,,,,,
TraesCS4D01G197200.1,TraesCS1A01G378000.1,0.6744,coexpression,,,,,
TraesCS4D01G234300.2,TraesCS1A01G378000.1,0.6396,coexpression,,,,,
TraesCS4D01G260400.1,TraesCS1A01G378000.1,0.7143,coexpression,,,,,
TraesCS4D01G298000.1,TraesCS1A01G378000.1,0.8313,coexpression,,,,,
TraesCS4D01G382500LC.1,TraesCS1A01G378000.1,0.7491,coexpression,,,,,
TraesCS5A01G112400.1,TraesCS1A01G378000.1,0.6773,coexpression,,,,,
TraesCS5A01G161800.2,TraesCS1A01G378000.1,0.656,coexpression,,,,,
TraesCS5A01G170300.1,TraesCS1A01G378000.1,0.7797,coexpression,,,,,
TraesCS5A01G227800.1,TraesCS1A01G378000.1,0.6029,coexpression,,,,,
TraesCS5A01G288400.1,TraesCS1A01G378000.1,0.7322,coexpression,,,,,
TraesCS5A01G372700.2,TraesCS1A01G378000.1,0.6676,coexpression,,,,,
TraesCS5A01G415400.1,TraesCS1A01G378000.1,0.6294,coexpression,,,,,
TraesCS5A01G415600.1,TraesCS1A01G378000.1,0.6895,coexpression,,,,,
TraesCS5A01G439100.2,TraesCS1A01G378000.1,0.6609,coexpression,,,,,
TraesCS5A01G443700.1,TraesCS1A01G378000.1,0.7051,coexpression,,,,,
TraesCS5A01G452400.1,TraesCS1A01G378000.1,0.6703,coexpression,,,,,
TraesCS5A01G458900.1,TraesCS1A01G378000.1,0.7845,coexpression,,,,,
TraesCS5A01G469300.1,TraesCS1A01G378000.1,0.7394,coexpression,,,,,
TraesCS5A01G483200.1,TraesCS1A01G378000.1,0.6155,coexpression,,,,,
TraesCS5B01G048200LC.1,TraesCS1A01G378000.1,0.648,coexpression,,,,,
TraesCS5B01G088900.1,TraesCS1A01G378000.1,0.6853,coexpression,,,,,
TraesCS5B01G118400.1,TraesCS1A01G378000.1,0.6032,coexpression,,,,,
TraesCS5B01G167000.1,TraesCS1A01G378000.1,0.6648,coexpression,,,,,
TraesCS5B01G167100.1,TraesCS1A01G378000.1,0.6824,coexpression,,,,,
TraesCS5B01G374800.1,TraesCS1A01G378000.1,0.7101,coexpression,,,,,
TraesCS5B01G377800.1,TraesCS1A01G378000.1,0.6636,coexpression,,,,,
TraesCS5B01G448100.1,TraesCS1A01G378000.1,0.6356,coexpression,,,,,
TraesCS5B01G461300.1,TraesCS1A01G378000.1,0.711,coexpression,,,,,
TraesCS5B01G468500.1,TraesCS1A01G378000.1,0.7008,coexpression,,,,,
TraesCS5B01G565800LC.1,TraesCS1A01G378000.1,0.6175,coexpression,,,,,
TraesCS5D01G121600.1,TraesCS1A01G378000.1,0.6032,coexpression,,,,,
TraesCS5D01G129200.1,TraesCS1A01G378000.1,0.6494,coexpression,,,,,
TraesCS5D01G174600.1,TraesCS1A01G378000.1,0.6676,coexpression,,,,,
TraesCS5D01G174700.1,TraesCS1A01G378000.1,0.7627,coexpression,,,,,
TraesCS5D01G217000.1,TraesCS1A01G378000.1,0.6053,coexpression,,,,,
TraesCS5D01G228100.1,TraesCS1A01G378000.1,0.6064,coexpression,,,,,
TraesCS5D01G256900.1,TraesCS1A01G378000.1,0.6109,coexpression,,,,,
TraesCS5D01G286200.1,TraesCS1A01G378000.1,0.6646,coexpression,,,,,
TraesCS5D01G286400.1,TraesCS1A01G378000.1,0.6626,coexpression,,,,,
TraesCS5D01G296200.1,TraesCS1A01G378000.1,0.7098,coexpression,,,,,
TraesCS5D01G402800.1,TraesCS1A01G378000.1,0.6247,coexpression,,,,,
TraesCS5D01G423400.1,TraesCS1A01G378000.1,0.669,coexpression,,,,,
TraesCS5D01G442100.1,TraesCS1A01G378000.1,0.6084,coexpression,,,,,
TraesCS5D01G446300.2,TraesCS1A01G378000.1,0.707,coexpression,,,,,
TraesCS5D01G451100.2,TraesCS1A01G378000.1,0.7191,coexpression,,,,,
TraesCS5D01G462800.1,TraesCS1A01G378000.1,0.6826,coexpression,,,,,
TraesCS5D01G470000.1,TraesCS1A01G378000.1,0.7309,coexpression,,,,,
TraesCS5D01G474800LC.1,TraesCS1A01G378000.1,0.7262,coexpression,,,,,
TraesCS5D01G475000LC.1,TraesCS1A01G378000.1,0.6911,coexpression,,,,,
TraesCS6A01G090300.1,TraesCS1A01G378000.1,0.6429,coexpression,,,,,
TraesCS6A01G204400.1,TraesCS1A01G378000.1,0.666,coexpression,,,,,
TraesCS6A01G204900.1,TraesCS1A01G378000.1,0.736,coexpression,,,,,
TraesCS6A01G320700LC.1,TraesCS1A01G378000.1,0.7204,coexpression,,,,,
TraesCS6A01G360400.1,TraesCS1A01G378000.1,0.6192,coexpression,,,,,
TraesCS6A01G386000.1,TraesCS1A01G378000.1,0.6346,coexpression,,,,,
TraesCS6A01G447600LC.1,TraesCS1A01G378000.1,0.6622,coexpression,,,,,
TraesCS6B01G112400.2,TraesCS1A01G378000.1,0.6778,coexpression,,,,,
TraesCS6B01G225600.1,TraesCS1A01G378000.1,0.7275,coexpression,,,,,
TraesCS6B01G310100.1,TraesCS1A01G378000.1,0.6277,coexpression,,,,,
TraesCS6B01G393300.1,TraesCS1A01G378000.1,0.6192,coexpression,,,,,
TraesCS6B01G425000.1,TraesCS1A01G378000.1,0.6346,coexpression,,,,,
TraesCS6D01G043500.1,TraesCS1A01G378000.1,0.621,coexpression,,,,,
TraesCS6D01G078000.1,TraesCS1A01G378000.1,0.6771,coexpression,,,,,
TraesCS6D01G126300.1,TraesCS1A01G378000.1,0.6237,coexpression,,,,,
TraesCS6D01G177000.2,TraesCS1A01G378000.1,0.762,coexpression,,,,,
TraesCS6D01G190100.1,TraesCS1A01G378000.1,0.763,coexpression,,,,,
TraesCS6D01G262100.1,TraesCS1A01G378000.1,0.6018,coexpression,,,,,
TraesCS6D01G343900.1,TraesCS1A01G378000.1,0.6192,coexpression,,,,,
TraesCS7A01G155900.1,TraesCS1A01G378000.1,0.651,coexpression,,,,,
TraesCS7A01G244800.1,TraesCS1A01G378000.1,0.6431,coexpression,,,,,
TraesCS7A01G278700.1,TraesCS1A01G378000.1,0.6459,coexpression,,,,,
TraesCS7A01G300500.1,TraesCS1A01G378000.1,0.638,coexpression,,,,,
TraesCS7A01G309900.1,TraesCS1A01G378000.1,0.6898,coexpression,,,,,
TraesCS7A01G316200.1,TraesCS1A01G378000.1,0.7311,coexpression,,,,,
TraesCS7A01G356300.1,TraesCS1A01G378000.1,0.6256,coexpression,,,,,
TraesCS7B01G034200.1,TraesCS1A01G378000.1,0.6442,coexpression,,,,,
TraesCS7B01G146600.1,TraesCS1A01G378000.1,0.6177,coexpression,,,,,
TraesCS7B01G189800.1,TraesCS1A01G378000.1,0.7126,coexpression,,,,,
TraesCS7B01G198400.1,TraesCS1A01G378000.1,0.6549,coexpression,,,,,
TraesCS7B01G201400.1,TraesCS1A01G378000.1,0.6439,coexpression,,,,,
TraesCS7B01G201700.1,TraesCS1A01G378000.1,0.6042,coexpression,,,,,
TraesCS7B01G209900.1,TraesCS1A01G378000.1,0.6038,coexpression,,,,,
TraesCS7B01G216300.1,TraesCS1A01G378000.1,0.6295,coexpression,,,,,
TraesCS7B01G217300.1,TraesCS1A01G378000.1,0.6665,coexpression,,,,,
TraesCS7B01G271400.1,TraesCS1A01G378000.1,0.6729,coexpression,,,,,
TraesCS7B01G451600.1,TraesCS1A01G378000.1,0.7142,coexpression,,,,,
TraesCS7D01G243500.1,TraesCS1A01G378000.1,0.6337,coexpression,,,,,
TraesCS7D01G262800.2,TraesCS1A01G378000.1,0.7281,coexpression,,,,,
TraesCS7D01G278500.1,TraesCS1A01G378000.1,0.6783,coexpression,,,,,
TraesCS7D01G291300.1,TraesCS1A01G378000.1,0.6109,coexpression,,,,,
TraesCS7D01G292800.1,TraesCS1A01G378000.1,0.662,coexpression,,,,,
TraesCS7D01G296300.1,TraesCS1A01G378000.1,0.7084,coexpression,,,,,
TraesCS7D01G306600.1,TraesCS1A01G378000.1,0.6693,coexpression,,,,,
TraesCS7D01G313200.1,TraesCS1A01G378000.1,0.6866,coexpression,,,,,
TraesCS7D01G366400.1,TraesCS1A01G378000.1,0.6607,coexpression,,,,,
TraesCS7D01G488700.1,TraesCS1A01G378000.1,0.6656,coexpression,,,,,
TraesCS1B01G146100.1,TraesCS1A01G381800.1,0.6107,coexpression,,,,,
TraesCS1B01G158100.1,TraesCS1A01G381800.1,0.6124,coexpression,,,,,
TraesCS1B01G164500.1,TraesCS1A01G381800.1,0.661,coexpression,,,,,
TraesCS1B01G250000.1,TraesCS1A01G381800.1,0.6404,coexpression,,,,,
TraesCS1B01G295700.1,TraesCS1A01G381800.1,0.6259,coexpression,,,,,
TraesCS1B01G379200.1,TraesCS1A01G381800.1,0.6615,coexpression,,,,,
TraesCS1D01G125600.1,TraesCS1A01G381800.1,0.6308,coexpression,,,,,
TraesCS1D01G145100.1,TraesCS1A01G381800.1,0.6952,coexpression,,,,,
TraesCS1D01G434400.1,TraesCS1A01G381800.1,0.6298,coexpression,,,,,
TraesCS2A01G260700.1,TraesCS1A01G381800.1,0.6459,coexpression,,,,,
TraesCS2A01G321200.1,TraesCS1A01G381800.1,0.6367,coexpression,,,,,
TraesCS2A01G432600.1,TraesCS1A01G381800.1,0.6194,coexpression,,,,,
TraesCS2B01G281300.1,TraesCS1A01G381800.1,0.6517,coexpression,,,,,
TraesCS2B01G361300.1,TraesCS1A01G381800.1,0.6572,coexpression,,,,,
TraesCS2D01G120400.1,TraesCS1A01G381800.1,0.6886,coexpression,,,,,
TraesCS2D01G128600.1,TraesCS1A01G381800.1,0.6878,coexpression,,,,,
TraesCS2D01G179300.1,TraesCS1A01G381800.1,0.6031,coexpression,,,,,
TraesCS2D01G263000.1,TraesCS1A01G381800.1,0.7322,coexpression,,,,,
TraesCS2D01G293900.2,TraesCS1A01G381800.1,0.614,coexpression,,,,,
TraesCS2D01G430500.1,TraesCS1A01G381800.1,0.6125,coexpression,,,,,
TraesCS2D01G442300.1,TraesCS1A01G381800.1,0.6528,coexpression,,,,,
TraesCS3A01G321500.1,TraesCS1A01G381800.1,0.6683,coexpression,,,,,
TraesCS3A01G366100.1,TraesCS1A01G381800.1,0.6455,coexpression,,,,,
TraesCS3A01G372600.1,TraesCS1A01G381800.1,0.6159,coexpression,,,,,
TraesCS3B01G217500.1,TraesCS1A01G381800.1,0.6182,coexpression,,,,,
TraesCS3B01G343500.1,TraesCS1A01G381800.1,0.6198,coexpression,,,,,
TraesCS3D01G365600.1,TraesCS1A01G381800.1,0.6108,coexpression,,,,,
TraesCS4A01G078800.2,TraesCS1A01G381800.1,0.6081,coexpression,,,,,
TraesCS4A01G208000.1,TraesCS1A01G381800.1,0.6628,coexpression,,,,,
TraesCS4A01G357100.1,TraesCS1A01G381800.1,0.6204,coexpression,,,,,
TraesCS4A01G406500.1,TraesCS1A01G381800.1,0.609,coexpression,,,,,
TraesCS4B01G111500.1,TraesCS1A01G381800.1,0.6473,coexpression,,,,,
TraesCS4B01G217000.1,TraesCS1A01G381800.1,0.6634,coexpression,,,,,
TraesCS4D01G022000.1,TraesCS1A01G381800.1,0.6004,coexpression,,,,,
TraesCS4D01G109200.1,TraesCS1A01G381800.1,0.6309,coexpression,,,,,
TraesCS4D01G191400.1,TraesCS1A01G381800.1,0.6026,coexpression,,,,,
TraesCS4D01G292900.1,TraesCS1A01G381800.1,0.6572,coexpression,,,,,
TraesCS4D01G335700.1,TraesCS1A01G381800.1,0.6271,coexpression,,,,,
TraesCS5A01G104000.1,TraesCS1A01G381800.1,0.6111,coexpression,,,,,
TraesCS5A01G156100.1,TraesCS1A01G381800.1,0.6267,coexpression,,,,,
TraesCS5A01G170200.2,TraesCS1A01G381800.1,0.676,coexpression,,,,,
TraesCS5A01G442200.1,TraesCS1A01G381800.1,0.6701,coexpression,,,,,
TraesCS5A01G473700.1,TraesCS1A01G381800.1,0.6379,coexpression,,,,,
TraesCS5A01G509200.1,TraesCS1A01G381800.1,0.6549,coexpression,,,,,
TraesCS5B01G167000.1,TraesCS1A01G381800.1,0.6179,coexpression,,,,,
TraesCS5D01G047700.1,TraesCS1A01G381800.1,0.607,coexpression,,,,,
TraesCS5D01G174600.1,TraesCS1A01G381800.1,0.6016,coexpression,,,,,
TraesCS5D01G217000.1,TraesCS1A01G381800.1,0.7092,coexpression,,,,,
TraesCS5D01G256900.1,TraesCS1A01G381800.1,0.6673,coexpression,,,,,
TraesCS5D01G370000.1,TraesCS1A01G381800.1,0.6201,coexpression,,,,,
TraesCS5D01G431700.1,TraesCS1A01G381800.1,0.6048,coexpression,,,,,
TraesCS5D01G446300.2,TraesCS1A01G381800.1,0.6058,coexpression,,,,,
TraesCS5D01G449600.1,TraesCS1A01G381800.1,0.6405,coexpression,,,,,
TraesCS6B01G124000.1,TraesCS1A01G381800.1,0.6908,coexpression,,,,,
TraesCS6B01G209900.1,TraesCS1A01G381800.1,0.601,coexpression,,,,,
TraesCS6B01G310100.1,TraesCS1A01G381800.1,0.6045,coexpression,,,,,
TraesCS6B01G315600.1,TraesCS1A01G381800.1,0.685,coexpression,,,,,
TraesCS6B01G319800.1,TraesCS1A01G381800.1,0.606,coexpression,,,,,
TraesCS6D01G121300.1,TraesCS1A01G381800.1,0.6751,coexpression,,,,,
TraesCS6D01G262100.1,TraesCS1A01G381800.1,0.6209,coexpression,,,,,
TraesCS6D01G267300.1,TraesCS1A01G381800.1,0.6717,coexpression,,,,,
TraesCS6D01G269300.1,TraesCS1A01G381800.1,0.678,coexpression,,,,,
TraesCS7A01G102400.1,TraesCS1A01G381800.1,0.6115,coexpression,,,,,
TraesCS7A01G286200.1,TraesCS1A01G381800.1,0.6595,coexpression,,,,,
TraesCS7B01G162300.1,TraesCS1A01G381800.1,0.6908,coexpression,,,,,
TraesCS7B01G183600.1,TraesCS1A01G381800.1,0.6689,coexpression,,,,,
TraesCS7D01G260500.1,TraesCS1A01G381800.1,0.6294,coexpression,,,,,
TraesCS7D01G265200.1,TraesCS1A01G381800.1,0.6792,coexpression,,,,,
TraesCS7D01G289200.1,TraesCS1A01G381800.1,0.6879,coexpression,,,,,
TraesCS7D01G364400.2,TraesCS1A01G381800.1,0.6375,coexpression,,,,,
TraesCS7D01G467000.1,TraesCS1A01G381800.1,0.7175,coexpression,,,,,
TraesCS7D01G506300.1,TraesCS1A01G381800.1,0.6074,coexpression,,,,,
TraesCS1B01G164500.1,TraesCS1A01G386300.1,0.6887,coexpression,,,,,
TraesCS1B01G240000.1,TraesCS1A01G386300.1,0.6056,coexpression,,,,,
TraesCS1D01G105500.2,TraesCS1A01G386300.1,0.6877,coexpression,,,,,
TraesCS1D01G145100.1,TraesCS1A01G386300.1,0.6102,coexpression,,,,,
TraesCS1D01G146100.1,TraesCS1A01G386300.1,0.6318,coexpression,,,,,
TraesCS1D01G276700.1,TraesCS1A01G386300.1,0.668,coexpression,,,,,
TraesCS1D01G287800.1,TraesCS1A01G386300.1,0.6143,coexpression,,,,,
TraesCS2A01G260700.1,TraesCS1A01G386300.1,0.6522,coexpression,,,,,
TraesCS2A01G276100.1,TraesCS1A01G386300.1,0.6139,coexpression,,,,,
TraesCS2A01G432600.1,TraesCS1A01G386300.1,0.6403,coexpression,,,,,
TraesCS2A01G485400.1,TraesCS1A01G386300.1,0.6096,coexpression,,,,,
TraesCS2B01G129300.1,TraesCS1A01G386300.1,0.6584,coexpression,,,,,
TraesCS2B01G281300.1,TraesCS1A01G386300.1,0.6274,coexpression,,,,,
TraesCS2B01G296200.1,TraesCS1A01G386300.1,0.6358,coexpression,,,,,
TraesCS2B01G318500.1,TraesCS1A01G386300.1,0.6485,coexpression,,,,,
TraesCS2D01G111100.1,TraesCS1A01G386300.1,0.6854,coexpression,,,,,
TraesCS2D01G235500.1,TraesCS1A01G386300.1,0.638,coexpression,,,,,
TraesCS2D01G263000.1,TraesCS1A01G386300.1,0.6288,coexpression,,,,,
TraesCS2D01G277700.1,TraesCS1A01G386300.1,0.6806,coexpression,,,,,
TraesCS2D01G301300.1,TraesCS1A01G386300.1,0.6014,coexpression,,,,,
TraesCS2D01G379700.1,TraesCS1A01G386300.1,0.6282,coexpression,,,,,
TraesCS2D01G430500.1,TraesCS1A01G386300.1,0.675,coexpression,,,,,
TraesCS3A01G353000.1,TraesCS1A01G386300.1,0.659,coexpression,,,,,
TraesCS3A01G366100.1,TraesCS1A01G386300.1,0.6105,coexpression,,,,,
TraesCS3A01G530400.1,TraesCS1A01G386300.1,0.654,coexpression,,,,,
TraesCS3B01G154600.1,TraesCS1A01G386300.1,0.6702,coexpression,,,,,
TraesCS3B01G284300.1,TraesCS1A01G386300.1,0.6586,coexpression,,,,,
TraesCS3B01G302300.1,TraesCS1A01G386300.1,0.6065,coexpression,,,,,
TraesCS3B01G385700.1,TraesCS1A01G386300.1,0.6613,coexpression,,,,,
TraesCS3B01G388800.1,TraesCS1A01G386300.1,0.6823,coexpression,,,,,
TraesCS3D01G137600.1,TraesCS1A01G386300.1,0.6628,coexpression,,,,,
TraesCS3D01G268000.1,TraesCS1A01G386300.1,0.7173,coexpression,,,,,
TraesCS3D01G347100.1,TraesCS1A01G386300.1,0.6208,coexpression,,,,,
TraesCS4A01G114100.1,TraesCS1A01G386300.1,0.622,coexpression,,,,,
TraesCS4A01G417400.1,TraesCS1A01G386300.1,0.6135,coexpression,,,,,
TraesCS4B01G154700.1,TraesCS1A01G386300.1,0.6323,coexpression,,,,,
TraesCS4B01G190000.1,TraesCS1A01G386300.1,0.6982,coexpression,,,,,
TraesCS4B01G230300LC.1,TraesCS1A01G386300.1,0.6084,coexpression,,,,,
TraesCS4D01G167600.1,TraesCS1A01G386300.1,0.6051,coexpression,,,,,
TraesCS4D01G191400.1,TraesCS1A01G386300.1,0.6577,coexpression,,,,,
TraesCS4D01G335700.1,TraesCS1A01G386300.1,0.629,coexpression,,,,,
TraesCS4D01G339500.1,TraesCS1A01G386300.1,0.6382,coexpression,,,,,
TraesCS5A01G082800.1,TraesCS1A01G386300.1,0.6147,coexpression,,,,,
TraesCS5A01G104000.1,TraesCS1A01G386300.1,0.6701,coexpression,,,,,
TraesCS5A01G105800.1,TraesCS1A01G386300.1,0.676,coexpression,,,,,
TraesCS5A01G156100.1,TraesCS1A01G386300.1,0.6588,coexpression,,,,,
TraesCS5A01G170200.2,TraesCS1A01G386300.1,0.6991,coexpression,,,,,
TraesCS5A01G227800.1,TraesCS1A01G386300.1,0.6062,coexpression,,,,,
TraesCS5A01G372700.2,TraesCS1A01G386300.1,0.6096,coexpression,,,,,
TraesCS5A01G392900.1,TraesCS1A01G386300.1,0.6164,coexpression,,,,,
TraesCS5A01G509200.1,TraesCS1A01G386300.1,0.6015,coexpression,,,,,
TraesCS5B01G107700.1,TraesCS1A01G386300.1,0.6968,coexpression,,,,,
TraesCS5B01G154300.1,TraesCS1A01G386300.1,0.7124,coexpression,,,,,
TraesCS5B01G167000.1,TraesCS1A01G386300.1,0.6537,coexpression,,,,,
TraesCS5B01G397800.1,TraesCS1A01G386300.1,0.605,coexpression,,,,,
TraesCS5D01G095400.1,TraesCS1A01G386300.1,0.6118,coexpression,,,,,
TraesCS5D01G115300.1,TraesCS1A01G386300.1,0.671,coexpression,,,,,
TraesCS5D01G174600.1,TraesCS1A01G386300.1,0.6142,coexpression,,,,,
TraesCS5D01G239800.1,TraesCS1A01G386300.1,0.6491,coexpression,,,,,
TraesCS5D01G402800.1,TraesCS1A01G386300.1,0.6419,coexpression,,,,,
TraesCS5D01G431700.1,TraesCS1A01G386300.1,0.6199,coexpression,,,,,
TraesCS5D01G442100.1,TraesCS1A01G386300.1,0.6176,coexpression,,,,,
TraesCS5D01G512800LC.1,TraesCS1A01G386300.1,0.6543,coexpression,,,,,
TraesCS5D01G576800LC.1,TraesCS1A01G386300.1,0.6906,coexpression,,,,,
TraesCS6A01G465900LC.1,TraesCS1A01G386300.1,0.6311,coexpression,,,,,
TraesCS6B01G310100.1,TraesCS1A01G386300.1,0.6417,coexpression,,,,,
TraesCS6D01G262100.1,TraesCS1A01G386300.1,0.6443,coexpression,,,,,
TraesCS6D01G481900LC.1,TraesCS1A01G386300.1,0.6226,coexpression,,,,,
TraesCS6D01G482300LC.1,TraesCS1A01G386300.1,0.6252,coexpression,,,,,
TraesCS7A01G316200.1,TraesCS1A01G386300.1,0.603,coexpression,,,,,
TraesCS7A01G419100.1,TraesCS1A01G386300.1,0.6159,coexpression,,,,,
TraesCS7B01G152900.1,TraesCS1A01G386300.1,0.6281,coexpression,,,,,
TraesCS7B01G201400.1,TraesCS1A01G386300.1,0.6321,coexpression,,,,,
TraesCS7B01G217300.1,TraesCS1A01G386300.1,0.6084,coexpression,,,,,
TraesCS7B01G217900.1,TraesCS1A01G386300.1,0.6345,coexpression,,,,,
TraesCS7B01G238600.1,TraesCS1A01G386300.1,0.6023,coexpression,,,,,
TraesCS7B01G319200.1,TraesCS1A01G386300.1,0.6293,coexpression,,,,,
TraesCS7D01G257100.1,TraesCS1A01G386300.1,0.6802,coexpression,,,,,
TraesCS7D01G260500.1,TraesCS1A01G386300.1,0.6871,coexpression,,,,,
TraesCS7D01G292800.1,TraesCS1A01G386300.1,0.6315,coexpression,,,,,
TraesCS7D01G313800.1,TraesCS1A01G386300.1,0.6376,coexpression,,,,,
TraesCS7D01G340100.1,TraesCS1A01G386300.1,0.6203,coexpression,,,,,
TraesCS2B01G070800.1,TraesCS1A01G388500.2,0.6212,coexpression,,,,,
TraesCS3A01G185200.1,TraesCS1A01G388500.2,0.7878,coexpression,,,,,
TraesCS4D01G170100.1,TraesCS1A01G388500.2,0.7625,coexpression,,,,,
TraesCS6A01G378400.1,TraesCS1A01G388500.2,0.8247,coexpression,,,,,
TraesCS7A01G028700.1,TraesCS1A01G388500.2,0.6616,coexpression,,,,,
TraesCS1A01G408500LC.1,TraesCS1A01G390700LC.1,0.7571,coexpression,,,,,
TraesCS1A01G471500LC.1,TraesCS1A01G390700LC.1,0.8053,coexpression,,,,,
TraesCS1B01G157800LC.1,TraesCS1A01G390700LC.1,0.7068,coexpression,,,,,
TraesCS1B01G269800LC.1,TraesCS1A01G390700LC.1,0.8446,coexpression,,,,,
TraesCS1B01G652000LC.1,TraesCS1A01G390700LC.1,0.7826,coexpression,,,,,
TraesCS1D01G011200LC.1,TraesCS1A01G390700LC.1,0.7882,coexpression,,,,,
TraesCS1D01G227800LC.1,TraesCS1A01G390700LC.1,0.7099,coexpression,,,,,
TraesCS1D01G515500LC.1,TraesCS1A01G390700LC.1,0.68,coexpression,,,,,
TraesCS2A01G121200LC.1,TraesCS1A01G390700LC.1,0.6954,coexpression,,,,,
TraesCS2A01G315900LC.1,TraesCS1A01G390700LC.1,0.8927,coexpression,,,,,
TraesCS2A01G410200LC.1,TraesCS1A01G390700LC.1,0.7255,coexpression,,,,,
TraesCS2B01G038600LC.1,TraesCS1A01G390700LC.1,0.713,coexpression,,,,,
TraesCS2B01G105200LC.1,TraesCS1A01G390700LC.1,0.8159,coexpression,,,,,
TraesCS2B01G355400LC.1,TraesCS1A01G390700LC.1,0.6874,coexpression,,,,,
TraesCS2B01G573500LC.1,TraesCS1A01G390700LC.1,-0.6529,coexpression,,,,,
TraesCS2B01G922900LC.1,TraesCS1A01G390700LC.1,0.8651,coexpression,,,,,
TraesCS2D01G213200LC.1,TraesCS1A01G390700LC.1,0.8397,coexpression,,,,,
TraesCS2D01G213600LC.1,TraesCS1A01G390700LC.1,0.8106,coexpression,,,,,
TraesCS2D01G319000LC.1,TraesCS1A01G390700LC.1,0.8091,coexpression,,,,,
TraesCS2D01G377000LC.1,TraesCS1A01G390700LC.1,0.6858,coexpression,,,,,
TraesCS2D01G547300LC.1,TraesCS1A01G390700LC.1,0.6868,coexpression,,,,,
TraesCS2D01G602600LC.1,TraesCS1A01G390700LC.1,0.9118,coexpression,,,,,
TraesCS3A01G027700LC.1,TraesCS1A01G390700LC.1,0.758,coexpression,,,,,
TraesCS3B01G309200LC.1,TraesCS1A01G390700LC.1,0.7417,coexpression,,,,,
TraesCS3B01G363000LC.1,TraesCS1A01G390700LC.1,0.6472,coexpression,,,,,
TraesCS3B01G443800LC.1,TraesCS1A01G390700LC.1,-0.7448,coexpression,,,,,
TraesCS3B01G482700LC.1,TraesCS1A01G390700LC.1,0.854,coexpression,,,,,
TraesCS4B01G022700LC.1,TraesCS1A01G390700LC.1,0.6209,coexpression,,,,,
TraesCS4B01G063700LC.1,TraesCS1A01G390700LC.1,0.723,coexpression,,,,,
TraesCS4D01G137200LC.1,TraesCS1A01G390700LC.1,0.7898,coexpression,,,,,
TraesCS4D01G271400LC.1,TraesCS1A01G390700LC.1,0.6888,coexpression,,,,,
TraesCS5A01G043200LC.1,TraesCS1A01G390700LC.1,0.615,coexpression,,,,,
TraesCS5A01G044500LC.1,TraesCS1A01G390700LC.1,0.746,coexpression,,,,,
TraesCS5A01G324700LC.1,TraesCS1A01G390700LC.1,0.7814,coexpression,,,,,
TraesCS5A01G329600LC.1,TraesCS1A01G390700LC.1,0.8731,coexpression,,,,,
TraesCS5A01G380400LC.1,TraesCS1A01G390700LC.1,0.7011,coexpression,,,,,
TraesCS5B01G014000LC.1,TraesCS1A01G390700LC.1,0.6211,coexpression,,,,,
TraesCS5B01G279100LC.1,TraesCS1A01G390700LC.1,0.6918,coexpression,,,,,
TraesCS5B01G283800LC.1,TraesCS1A01G390700LC.1,0.7015,coexpression,,,,,
TraesCS5B01G580100LC.1,TraesCS1A01G390700LC.1,0.8026,coexpression,,,,,
TraesCS5D01G021000LC.1,TraesCS1A01G390700LC.1,0.7169,coexpression,,,,,
TraesCS5D01G102800LC.1,TraesCS1A01G390700LC.1,0.7253,coexpression,,,,,
TraesCS6A01G266100LC.1,TraesCS1A01G390700LC.1,0.7497,coexpression,,,,,
TraesCS6A01G356000.1,TraesCS1A01G390700LC.1,0.7482,coexpression,,,,,
TraesCS6A01G410700LC.1,TraesCS1A01G390700LC.1,0.6668,coexpression,,,,,
TraesCS6A01G442300LC.1,TraesCS1A01G390700LC.1,0.6881,coexpression,,,,,
TraesCS6A01G462400LC.1,TraesCS1A01G390700LC.1,0.7361,coexpression,,,,,
TraesCS6A01G522900LC.1,TraesCS1A01G390700LC.1,0.8222,coexpression,,,,,
TraesCS6B01G462000LC.1,TraesCS1A01G390700LC.1,0.7267,coexpression,,,,,
TraesCS6B01G506700LC.1,TraesCS1A01G390700LC.1,0.7837,coexpression,,,,,
TraesCS6B01G590300LC.1,TraesCS1A01G390700LC.1,0.6958,coexpression,,,,,
TraesCS6B01G824200LC.1,TraesCS1A01G390700LC.1,0.7801,coexpression,,,,,
TraesCS6D01G092400.1,TraesCS1A01G390700LC.1,0.7333,coexpression,,,,,
TraesCS6D01G288400LC.1,TraesCS1A01G390700LC.1,0.7925,coexpression,,,,,
TraesCS6D01G319500LC.1,TraesCS1A01G390700LC.1,0.8158,coexpression,,,,,
TraesCS6D01G421100LC.1,TraesCS1A01G390700LC.1,0.789,coexpression,,,,,
TraesCS7A01G627000LC.1,TraesCS1A01G390700LC.1,0.6503,coexpression,,,,,
TraesCS7B01G359500LC.1,TraesCS1A01G390700LC.1,0.7695,coexpression,,,,,
TraesCS7B01G704500LC.1,TraesCS1A01G390700LC.1,0.7203,coexpression,,,,,
TraesCS7D01G164800LC.1,TraesCS1A01G390700LC.1,0.6198,coexpression,,,,,
TraesCS7D01G316700LC.1,TraesCS1A01G390700LC.1,0.7196,coexpression,,,,,
TraesCS7D01G316800LC.1,TraesCS1A01G390700LC.1,0.7053,coexpression,,,,,
TraesCS7D01G324900LC.1,TraesCS1A01G390700LC.1,0.6595,coexpression,,,,,
TraesCS7D01G584500LC.1,TraesCS1A01G390700LC.1,0.6289,coexpression,,,,,
TraesCSU01G337900LC.1,TraesCS1A01G390700LC.1,0.7727,coexpression,,,,,
TraesCSU01G504700LC.1,TraesCS1A01G390700LC.1,0.6194,coexpression,,,,,
TraesCSU01G576700LC.1,TraesCS1A01G390700LC.1,0.789,coexpression,,,,,
TraesCSU01G576800LC.1,TraesCS1A01G390700LC.1,0.789,coexpression,,,,,
TraesCS4A01G077900.1,TraesCS1A01G391000LC.1,0.6182,coexpression,,,,,
TraesCS6B01G362800.1,TraesCS1A01G391000LC.1,0.6286,coexpression,,,,,
TraesCS1B01G120600.1,TraesCS1A01G399800.1,0.713,coexpression,,,,,
TraesCS1B01G127200.1,TraesCS1A01G399800.1,0.6559,coexpression,,,,,
TraesCS1B01G240000.1,TraesCS1A01G399800.1,0.6433,coexpression,,,,,
TraesCS1B01G274700.2,TraesCS1A01G399800.1,0.715,coexpression,,,,,
TraesCS1B01G318200.1,TraesCS1A01G399800.1,0.7066,coexpression,,,,,
TraesCS1B01G380800.1,TraesCS1A01G399800.1,0.6459,coexpression,,,,,
TraesCS1D01G101600.1,TraesCS1A01G399800.1,0.7012,coexpression,,,,,
TraesCS1D01G125600.1,TraesCS1A01G399800.1,0.6221,coexpression,,,,,
TraesCS1D01G128800.1,TraesCS1A01G399800.1,0.601,coexpression,,,,,
TraesCS1D01G145100.1,TraesCS1A01G399800.1,0.6071,coexpression,,,,,
TraesCS1D01G156400.2,TraesCS1A01G399800.1,0.6842,coexpression,,,,,
TraesCS1D01G264200.1,TraesCS1A01G399800.1,0.6482,coexpression,,,,,
TraesCS1D01G283800.1,TraesCS1A01G399800.1,0.6589,coexpression,,,,,
TraesCS1D01G285300.1,TraesCS1A01G399800.1,0.642,coexpression,,,,,
TraesCS1D01G287800.1,TraesCS1A01G399800.1,0.6305,coexpression,,,,,
TraesCS1D01G306800.1,TraesCS1A01G399800.1,0.6896,coexpression,,,,,
TraesCS1D01G368700.1,TraesCS1A01G399800.1,0.6447,coexpression,,,,,
TraesCS1D01G536000LC.1,TraesCS1A01G399800.1,0.6997,coexpression,,,,,
TraesCS2A01G094200.1,TraesCS1A01G399800.1,0.6097,coexpression,,,,,
TraesCS2A01G109900.1,TraesCS1A01G399800.1,0.7412,coexpression,,,,,
TraesCS2A01G163700.1,TraesCS1A01G399800.1,0.6819,coexpression,,,,,
TraesCS2A01G170800.1,TraesCS1A01G399800.1,0.6509,coexpression,,,,,
TraesCS2A01G227500.1,TraesCS1A01G399800.1,0.6292,coexpression,,,,,
TraesCS2A01G239100LC.1,TraesCS1A01G399800.1,0.6659,coexpression,,,,,
TraesCS2A01G245900.1,TraesCS1A01G399800.1,0.7306,coexpression,,,,,
TraesCS2A01G260700.1,TraesCS1A01G399800.1,0.6163,coexpression,,,,,
TraesCS2A01G276100.1,TraesCS1A01G399800.1,0.6564,coexpression,,,,,
TraesCS2A01G354200.1,TraesCS1A01G399800.1,0.7165,coexpression,,,,,
TraesCS2A01G432600.1,TraesCS1A01G399800.1,0.6353,coexpression,,,,,
TraesCS2A01G485400.1,TraesCS1A01G399800.1,0.6914,coexpression,,,,,
TraesCS2A01G583000LC.1,TraesCS1A01G399800.1,0.6616,coexpression,,,,,
TraesCS2B01G109000.1,TraesCS1A01G399800.1,0.6951,coexpression,,,,,
TraesCS2B01G127900.1,TraesCS1A01G399800.1,0.6161,coexpression,,,,,
TraesCS2B01G194400.1,TraesCS1A01G399800.1,0.7144,coexpression,,,,,
TraesCS2B01G281300.1,TraesCS1A01G399800.1,0.6643,coexpression,,,,,
TraesCS2B01G296200.1,TraesCS1A01G399800.1,0.7343,coexpression,,,,,
TraesCS2B01G328300LC.1,TraesCS1A01G399800.1,0.6659,coexpression,,,,,
TraesCS2B01G374600LC.1,TraesCS1A01G399800.1,0.7484,coexpression,,,,,
TraesCS2D01G064500.1,TraesCS1A01G399800.1,0.6614,coexpression,,,,,
TraesCS2D01G064600.1,TraesCS1A01G399800.1,0.7251,coexpression,,,,,
TraesCS2D01G080800.1,TraesCS1A01G399800.1,0.6189,coexpression,,,,,
TraesCS2D01G092800.1,TraesCS1A01G399800.1,0.6467,coexpression,,,,,
TraesCS2D01G170600.1,TraesCS1A01G399800.1,0.6261,coexpression,,,,,
TraesCS2D01G175700.1,TraesCS1A01G399800.1,0.6118,coexpression,,,,,
TraesCS2D01G178300.1,TraesCS1A01G399800.1,0.664,coexpression,,,,,
TraesCS2D01G245400LC.1,TraesCS1A01G399800.1,0.6659,coexpression,,,,,
TraesCS2D01G246000.1,TraesCS1A01G399800.1,0.7613,coexpression,,,,,
TraesCS2D01G263000.1,TraesCS1A01G399800.1,0.6309,coexpression,,,,,
TraesCS2D01G275100.1,TraesCS1A01G399800.1,0.7237,coexpression,,,,,
TraesCS2D01G277700.1,TraesCS1A01G399800.1,0.6599,coexpression,,,,,
TraesCS2D01G293900.2,TraesCS1A01G399800.1,0.6607,coexpression,,,,,
TraesCS2D01G354800.1,TraesCS1A01G399800.1,0.7397,coexpression,,,,,
TraesCS2D01G379700.1,TraesCS1A01G399800.1,0.6719,coexpression,,,,,
TraesCS2D01G421300.1,TraesCS1A01G399800.1,0.7121,coexpression,,,,,
TraesCS2D01G442300.1,TraesCS1A01G399800.1,0.6462,coexpression,,,,,
TraesCS3A01G085600.1,TraesCS1A01G399800.1,0.725,coexpression,,,,,
TraesCS3A01G136800.1,TraesCS1A01G399800.1,0.6566,coexpression,,,,,
TraesCS3A01G247600.1,TraesCS1A01G399800.1,0.6564,coexpression,,,,,
TraesCS3A01G252700.1,TraesCS1A01G399800.1,0.6486,coexpression,,,,,
TraesCS3A01G263900.1,TraesCS1A01G399800.1,0.6542,coexpression,,,,,
TraesCS3A01G339200.1,TraesCS1A01G399800.1,0.6766,coexpression,,,,,
TraesCS3A01G366100.1,TraesCS1A01G399800.1,0.7579,coexpression,,,,,
TraesCS3A01G372600.1,TraesCS1A01G399800.1,0.6254,coexpression,,,,,
TraesCS3A01G690400LC.1,TraesCS1A01G399800.1,0.6638,coexpression,,,,,
TraesCS3B01G100800.1,TraesCS1A01G399800.1,0.7487,coexpression,,,,,
TraesCS3B01G154600.1,TraesCS1A01G399800.1,0.6517,coexpression,,,,,
TraesCS3B01G158400.1,TraesCS1A01G399800.1,0.6142,coexpression,,,,,
TraesCS3B01G271800.1,TraesCS1A01G399800.1,0.6896,coexpression,,,,,
TraesCS3B01G297300.1,TraesCS1A01G399800.1,0.7061,coexpression,,,,,
TraesCS3B01G302300.1,TraesCS1A01G399800.1,0.6441,coexpression,,,,,
TraesCS3B01G370900.1,TraesCS1A01G399800.1,0.6953,coexpression,,,,,
TraesCS3B01G376600.1,TraesCS1A01G399800.1,0.6126,coexpression,,,,,
TraesCS3B01G388800.1,TraesCS1A01G399800.1,0.6105,coexpression,,,,,
TraesCS3B01G405000.1,TraesCS1A01G399800.1,0.6076,coexpression,,,,,
TraesCS3D01G085600.1,TraesCS1A01G399800.1,0.7335,coexpression,,,,,
TraesCS3D01G137600.1,TraesCS1A01G399800.1,0.668,coexpression,,,,,
TraesCS3D01G140800.1,TraesCS1A01G399800.1,0.6591,coexpression,,,,,
TraesCS3D01G243800.1,TraesCS1A01G399800.1,0.6513,coexpression,,,,,
TraesCS3D01G253300.1,TraesCS1A01G399800.1,0.6836,coexpression,,,,,
TraesCS3D01G264000.1,TraesCS1A01G399800.1,0.605,coexpression,,,,,
TraesCS3D01G268000.1,TraesCS1A01G399800.1,0.6427,coexpression,,,,,
TraesCS3D01G332800.1,TraesCS1A01G399800.1,0.6278,coexpression,,,,,
TraesCS3D01G338200.1,TraesCS1A01G399800.1,0.6325,coexpression,,,,,
TraesCS3D01G347100.1,TraesCS1A01G399800.1,0.6127,coexpression,,,,,
TraesCS3D01G352300LC.1,TraesCS1A01G399800.1,0.61,coexpression,,,,,
TraesCS3D01G365600.1,TraesCS1A01G399800.1,0.6349,coexpression,,,,,
TraesCS4A01G006000.1,TraesCS1A01G399800.1,0.6653,coexpression,,,,,
TraesCS4A01G044700.1,TraesCS1A01G399800.1,0.6327,coexpression,,,,,
TraesCS4A01G077000.2,TraesCS1A01G399800.1,0.7342,coexpression,,,,,
TraesCS4A01G107600.1,TraesCS1A01G399800.1,0.6391,coexpression,,,,,
TraesCS4A01G189200.1,TraesCS1A01G399800.1,0.6968,coexpression,,,,,
TraesCS4A01G190200.1,TraesCS1A01G399800.1,0.6062,coexpression,,,,,
TraesCS4A01G190500.1,TraesCS1A01G399800.1,0.6779,coexpression,,,,,
TraesCS4A01G208000.1,TraesCS1A01G399800.1,0.6783,coexpression,,,,,
TraesCS4A01G233300.1,TraesCS1A01G399800.1,0.6013,coexpression,,,,,
TraesCS4A01G417400.1,TraesCS1A01G399800.1,0.7288,coexpression,,,,,
TraesCS4B01G070900.1,TraesCS1A01G399800.1,0.6135,coexpression,,,,,
TraesCS4B01G082600.1,TraesCS1A01G399800.1,0.6907,coexpression,,,,,
TraesCS4B01G111500.1,TraesCS1A01G399800.1,0.7126,coexpression,,,,,
TraesCS4B01G128700.1,TraesCS1A01G399800.1,0.6557,coexpression,,,,,
TraesCS4B01G190000.1,TraesCS1A01G399800.1,0.611,coexpression,,,,,
TraesCS4B01G233100.2,TraesCS1A01G399800.1,0.6746,coexpression,,,,,
TraesCS4B01G299100.1,TraesCS1A01G399800.1,0.7297,coexpression,,,,,
TraesCS4B01G344400.1,TraesCS1A01G399800.1,0.6057,coexpression,,,,,
TraesCS4D01G080900.1,TraesCS1A01G399800.1,0.6967,coexpression,,,,,
TraesCS4D01G109200.1,TraesCS1A01G399800.1,0.6739,coexpression,,,,,
TraesCS4D01G191400.1,TraesCS1A01G399800.1,0.6247,coexpression,,,,,
TraesCS4D01G197100.1,TraesCS1A01G399800.1,0.6468,coexpression,,,,,
TraesCS4D01G197200.1,TraesCS1A01G399800.1,0.6974,coexpression,,,,,
TraesCS4D01G234300.2,TraesCS1A01G399800.1,0.7289,coexpression,,,,,
TraesCS4D01G260400.1,TraesCS1A01G399800.1,0.7166,coexpression,,,,,
TraesCS4D01G298000.1,TraesCS1A01G399800.1,0.7258,coexpression,,,,,
TraesCS4D01G335700.1,TraesCS1A01G399800.1,0.6218,coexpression,,,,,
TraesCS4D01G382500LC.1,TraesCS1A01G399800.1,0.6909,coexpression,,,,,
TraesCS5A01G082800.1,TraesCS1A01G399800.1,0.6396,coexpression,,,,,
TraesCS5A01G104000.1,TraesCS1A01G399800.1,0.6344,coexpression,,,,,
TraesCS5A01G112400.1,TraesCS1A01G399800.1,0.6753,coexpression,,,,,
TraesCS5A01G156100.1,TraesCS1A01G399800.1,0.6744,coexpression,,,,,
TraesCS5A01G161800.2,TraesCS1A01G399800.1,0.6774,coexpression,,,,,
TraesCS5A01G170200.2,TraesCS1A01G399800.1,0.6553,coexpression,,,,,
TraesCS5A01G170300.1,TraesCS1A01G399800.1,0.7193,coexpression,,,,,
TraesCS5A01G227800.1,TraesCS1A01G399800.1,0.6279,coexpression,,,,,
TraesCS5A01G288400.1,TraesCS1A01G399800.1,0.7197,coexpression,,,,,
TraesCS5A01G372700.2,TraesCS1A01G399800.1,0.7329,coexpression,,,,,
TraesCS5A01G439100.2,TraesCS1A01G399800.1,0.6472,coexpression,,,,,
TraesCS5A01G442500.1,TraesCS1A01G399800.1,0.6009,coexpression,,,,,
TraesCS5A01G443700.1,TraesCS1A01G399800.1,0.7065,coexpression,,,,,
TraesCS5A01G452400.1,TraesCS1A01G399800.1,0.666,coexpression,,,,,
TraesCS5A01G458900.1,TraesCS1A01G399800.1,0.7567,coexpression,,,,,
TraesCS5A01G469300.1,TraesCS1A01G399800.1,0.749,coexpression,,,,,
TraesCS5B01G088900.1,TraesCS1A01G399800.1,0.7315,coexpression,,,,,
TraesCS5B01G118400.1,TraesCS1A01G399800.1,0.6004,coexpression,,,,,
TraesCS5B01G154300.1,TraesCS1A01G399800.1,0.66,coexpression,,,,,
TraesCS5B01G159400.1,TraesCS1A01G399800.1,0.6389,coexpression,,,,,
TraesCS5B01G167000.1,TraesCS1A01G399800.1,0.7169,coexpression,,,,,
TraesCS5B01G167100.1,TraesCS1A01G399800.1,0.6509,coexpression,,,,,
TraesCS5B01G374800.1,TraesCS1A01G399800.1,0.6669,coexpression,,,,,
TraesCS5B01G437200.1,TraesCS1A01G399800.1,0.6107,coexpression,,,,,
TraesCS5B01G448100.1,TraesCS1A01G399800.1,0.6905,coexpression,,,,,
TraesCS5B01G461300.1,TraesCS1A01G399800.1,0.6815,coexpression,,,,,
TraesCS5B01G468500.1,TraesCS1A01G399800.1,0.6746,coexpression,,,,,
TraesCS5B01G565800LC.1,TraesCS1A01G399800.1,0.7047,coexpression,,,,,
TraesCS5D01G095400.1,TraesCS1A01G399800.1,0.6825,coexpression,,,,,
TraesCS5D01G121600.1,TraesCS1A01G399800.1,0.6698,coexpression,,,,,
TraesCS5D01G129200.1,TraesCS1A01G399800.1,0.6561,coexpression,,,,,
TraesCS5D01G167000.1,TraesCS1A01G399800.1,0.6783,coexpression,,,,,
TraesCS5D01G174600.1,TraesCS1A01G399800.1,0.6917,coexpression,,,,,
TraesCS5D01G174700.1,TraesCS1A01G399800.1,0.7211,coexpression,,,,,
TraesCS5D01G239800.1,TraesCS1A01G399800.1,0.663,coexpression,,,,,
TraesCS5D01G286200.1,TraesCS1A01G399800.1,0.6519,coexpression,,,,,
TraesCS5D01G286400.1,TraesCS1A01G399800.1,0.6588,coexpression,,,,,
TraesCS5D01G296200.1,TraesCS1A01G399800.1,0.6664,coexpression,,,,,
TraesCS5D01G402800.1,TraesCS1A01G399800.1,0.6055,coexpression,,,,,
TraesCS5D01G442100.1,TraesCS1A01G399800.1,0.6934,coexpression,,,,,
TraesCS5D01G446300.2,TraesCS1A01G399800.1,0.6793,coexpression,,,,,
TraesCS5D01G451100.2,TraesCS1A01G399800.1,0.702,coexpression,,,,,
TraesCS5D01G462800.1,TraesCS1A01G399800.1,0.6768,coexpression,,,,,
TraesCS5D01G470000.1,TraesCS1A01G399800.1,0.731,coexpression,,,,,
TraesCS5D01G474800LC.1,TraesCS1A01G399800.1,0.7062,coexpression,,,,,
TraesCS5D01G475000LC.1,TraesCS1A01G399800.1,0.7395,coexpression,,,,,
TraesCS5D01G576800LC.1,TraesCS1A01G399800.1,0.6343,coexpression,,,,,
TraesCS6A01G204900.1,TraesCS1A01G399800.1,0.7574,coexpression,,,,,
TraesCS6A01G320700LC.1,TraesCS1A01G399800.1,0.6368,coexpression,,,,,
TraesCS6A01G360400.1,TraesCS1A01G399800.1,0.6695,coexpression,,,,,
TraesCS6A01G386000.1,TraesCS1A01G399800.1,0.6686,coexpression,,,,,
TraesCS6A01G447600LC.1,TraesCS1A01G399800.1,0.6042,coexpression,,,,,
TraesCS6B01G112400.2,TraesCS1A01G399800.1,0.6538,coexpression,,,,,
TraesCS6B01G225600.1,TraesCS1A01G399800.1,0.6835,coexpression,,,,,
TraesCS6B01G310100.1,TraesCS1A01G399800.1,0.6202,coexpression,,,,,
TraesCS6B01G393300.1,TraesCS1A01G399800.1,0.6695,coexpression,,,,,
TraesCS6B01G425000.1,TraesCS1A01G399800.1,0.6686,coexpression,,,,,
TraesCS6D01G078000.1,TraesCS1A01G399800.1,0.6107,coexpression,,,,,
TraesCS6D01G177000.2,TraesCS1A01G399800.1,0.6756,coexpression,,,,,
TraesCS6D01G190100.1,TraesCS1A01G399800.1,0.7742,coexpression,,,,,
TraesCS6D01G262100.1,TraesCS1A01G399800.1,0.676,coexpression,,,,,
TraesCS6D01G343900.1,TraesCS1A01G399800.1,0.6695,coexpression,,,,,
TraesCS6D01G482000LC.1,TraesCS1A01G399800.1,0.628,coexpression,,,,,
TraesCS7A01G244800.1,TraesCS1A01G399800.1,0.67,coexpression,,,,,
TraesCS7A01G256300.1,TraesCS1A01G399800.1,0.6243,coexpression,,,,,
TraesCS7A01G278700.1,TraesCS1A01G399800.1,0.6704,coexpression,,,,,
TraesCS7A01G300500.1,TraesCS1A01G399800.1,0.6611,coexpression,,,,,
TraesCS7A01G309900.1,TraesCS1A01G399800.1,0.7465,coexpression,,,,,
TraesCS7A01G316200.1,TraesCS1A01G399800.1,0.6521,coexpression,,,,,
TraesCS7A01G356300.1,TraesCS1A01G399800.1,0.6928,coexpression,,,,,
TraesCS7A01G454700.1,TraesCS1A01G399800.1,0.6383,coexpression,,,,,
TraesCS7A01G454800.1,TraesCS1A01G399800.1,0.6739,coexpression,,,,,
TraesCS7A01G469100.2,TraesCS1A01G399800.1,0.6275,coexpression,,,,,
TraesCS7B01G034200.1,TraesCS1A01G399800.1,0.6488,coexpression,,,,,
TraesCS7B01G060000.2,TraesCS1A01G399800.1,0.6207,coexpression,,,,,
TraesCS7B01G146600.1,TraesCS1A01G399800.1,0.7125,coexpression,,,,,
TraesCS7B01G152900.1,TraesCS1A01G399800.1,0.6368,coexpression,,,,,
TraesCS7B01G189800.1,TraesCS1A01G399800.1,0.6882,coexpression,,,,,
TraesCS7B01G198400.1,TraesCS1A01G399800.1,0.664,coexpression,,,,,
TraesCS7B01G201400.1,TraesCS1A01G399800.1,0.6703,coexpression,,,,,
TraesCS7B01G209900.1,TraesCS1A01G399800.1,0.7172,coexpression,,,,,
TraesCS7B01G217300.1,TraesCS1A01G399800.1,0.6157,coexpression,,,,,
TraesCS7B01G271400.1,TraesCS1A01G399800.1,0.7098,coexpression,,,,,
TraesCS7B01G319200.1,TraesCS1A01G399800.1,0.6127,coexpression,,,,,
TraesCS7D01G066800.2,TraesCS1A01G399800.1,0.6284,coexpression,,,,,
TraesCS7D01G243500.1,TraesCS1A01G399800.1,0.6401,coexpression,,,,,
TraesCS7D01G257100.1,TraesCS1A01G399800.1,0.6093,coexpression,,,,,
TraesCS7D01G260500.1,TraesCS1A01G399800.1,0.6177,coexpression,,,,,
TraesCS7D01G262800.2,TraesCS1A01G399800.1,0.6707,coexpression,,,,,
TraesCS7D01G278500.1,TraesCS1A01G399800.1,0.6812,coexpression,,,,,
TraesCS7D01G291300.1,TraesCS1A01G399800.1,0.6128,coexpression,,,,,
TraesCS7D01G292800.1,TraesCS1A01G399800.1,0.6581,coexpression,,,,,
TraesCS7D01G296300.1,TraesCS1A01G399800.1,0.6607,coexpression,,,,,
TraesCS7D01G306600.1,TraesCS1A01G399800.1,0.7445,coexpression,,,,,
TraesCS7D01G313200.1,TraesCS1A01G399800.1,0.6647,coexpression,,,,,
TraesCS7D01G313300.1,TraesCS1A01G399800.1,0.6274,coexpression,,,,,
TraesCS7D01G340100.1,TraesCS1A01G399800.1,0.6439,coexpression,,,,,
TraesCS7D01G366400.1,TraesCS1A01G399800.1,0.7477,coexpression,,,,,
TraesCS7D01G488700.1,TraesCS1A01G399800.1,0.6793,coexpression,,,,,
TraesCSU01G113100LC.1,TraesCS1A01G399800.1,0.6716,coexpression,,,,,
TraesCS1B01G112900LC.2,TraesCS1A01G404600.1,0.6112,coexpression,,,,,
TraesCS1B01G346100LC.1,TraesCS1A01G404600.1,0.6315,coexpression,,,,,
TraesCS2B01G334100.1,TraesCS1A01G404600.1,0.6935,coexpression,,,,,
TraesCS2B01G429700.1,TraesCS1A01G404600.1,0.6923,coexpression,,,,,
TraesCS2B01G525900LC.1,TraesCS1A01G404600.1,0.7127,coexpression,,,,,
TraesCS3A01G159000.1,TraesCS1A01G404600.1,0.7379,coexpression,,,,,
TraesCS3B01G063400.1,TraesCS1A01G404600.1,0.7745,coexpression,,,,,
TraesCS3B01G063600.1,TraesCS1A01G404600.1,0.6885,coexpression,,,,,
TraesCS3B01G063700.1,TraesCS1A01G404600.1,0.7381,coexpression,,,,,
TraesCS3B01G064000.1,TraesCS1A01G404600.1,0.6885,coexpression,,,,,
TraesCS3B01G064100.1,TraesCS1A01G404600.1,0.7252,coexpression,,,,,
TraesCS3D01G455500LC.1,TraesCS1A01G404600.1,0.8459,coexpression,,,,,
TraesCS4D01G185400LC.1,TraesCS1A01G404600.1,0.6786,coexpression,,,,,
TraesCS5B01G042200LC.1,TraesCS1A01G404600.1,0.6106,coexpression,,,,,
TraesCS5D01G048500LC.1,TraesCS1A01G404600.1,0.6028,coexpression,,,,,
TraesCS5D01G100000LC.1,TraesCS1A01G404600.1,0.6357,coexpression,,,,,
TraesCS7B01G213100.1,TraesCS1A01G404600.1,0.6319,coexpression,,,,,
TraesCS1A01G471500LC.1,TraesCS1A01G408500LC.1,0.7572,coexpression,,,,,
TraesCS1B01G157800LC.1,TraesCS1A01G408500LC.1,0.7086,coexpression,,,,,
TraesCS1B01G269800LC.1,TraesCS1A01G408500LC.1,0.7977,coexpression,,,,,
TraesCS1B01G652000LC.1,TraesCS1A01G408500LC.1,0.7131,coexpression,,,,,
TraesCS1D01G011200LC.1,TraesCS1A01G408500LC.1,0.7981,coexpression,,,,,
TraesCS1D01G227800LC.1,TraesCS1A01G408500LC.1,0.7411,coexpression,,,,,
TraesCS1D01G515500LC.1,TraesCS1A01G408500LC.1,0.6033,coexpression,,,,,
TraesCS2A01G121200LC.1,TraesCS1A01G408500LC.1,0.6655,coexpression,,,,,
TraesCS2A01G315900LC.1,TraesCS1A01G408500LC.1,0.7898,coexpression,,,,,
TraesCS2A01G410200LC.1,TraesCS1A01G408500LC.1,0.7082,coexpression,,,,,
TraesCS2B01G038600LC.1,TraesCS1A01G408500LC.1,0.7055,coexpression,,,,,
TraesCS2B01G105200LC.1,TraesCS1A01G408500LC.1,0.7923,coexpression,,,,,
TraesCS2B01G355400LC.1,TraesCS1A01G408500LC.1,0.6655,coexpression,,,,,
TraesCS2B01G573500LC.1,TraesCS1A01G408500LC.1,-0.6058,coexpression,,,,,
TraesCS2B01G922900LC.1,TraesCS1A01G408500LC.1,0.7854,coexpression,,,,,
TraesCS2D01G213200LC.1,TraesCS1A01G408500LC.1,0.7076,coexpression,,,,,
TraesCS2D01G213600LC.1,TraesCS1A01G408500LC.1,0.6926,coexpression,,,,,
TraesCS2D01G319000LC.1,TraesCS1A01G408500LC.1,0.8154,coexpression,,,,,
TraesCS2D01G336700LC.1,TraesCS1A01G408500LC.1,0.6582,coexpression,,,,,
TraesCS2D01G377000LC.1,TraesCS1A01G408500LC.1,0.7075,coexpression,,,,,
TraesCS2D01G547300LC.1,TraesCS1A01G408500LC.1,0.7264,coexpression,,,,,
TraesCS2D01G602600LC.1,TraesCS1A01G408500LC.1,0.804,coexpression,,,,,
TraesCS3A01G027700LC.1,TraesCS1A01G408500LC.1,0.7681,coexpression,,,,,
TraesCS3B01G309200LC.1,TraesCS1A01G408500LC.1,0.7502,coexpression,,,,,
TraesCS3B01G363000LC.1,TraesCS1A01G408500LC.1,0.6771,coexpression,,,,,
TraesCS3B01G443800LC.1,TraesCS1A01G408500LC.1,-0.6905,coexpression,,,,,
TraesCS3B01G482700LC.1,TraesCS1A01G408500LC.1,0.8461,coexpression,,,,,
TraesCS3B01G546900LC.1,TraesCS1A01G408500LC.1,0.616,coexpression,,,,,
TraesCS4B01G022700LC.1,TraesCS1A01G408500LC.1,0.6911,coexpression,,,,,
TraesCS4B01G063700LC.1,TraesCS1A01G408500LC.1,0.7296,coexpression,,,,,
TraesCS4D01G137200LC.1,TraesCS1A01G408500LC.1,0.789,coexpression,,,,,
TraesCS4D01G271400LC.1,TraesCS1A01G408500LC.1,0.6866,coexpression,,,,,
TraesCS5A01G044500LC.1,TraesCS1A01G408500LC.1,0.8081,coexpression,,,,,
TraesCS5A01G324700LC.1,TraesCS1A01G408500LC.1,0.7505,coexpression,,,,,
TraesCS5A01G329600LC.1,TraesCS1A01G408500LC.1,0.7844,coexpression,,,,,
TraesCS5A01G380400LC.1,TraesCS1A01G408500LC.1,0.647,coexpression,,,,,
TraesCS5B01G014000LC.1,TraesCS1A01G408500LC.1,0.6298,coexpression,,,,,
TraesCS5B01G279100LC.1,TraesCS1A01G408500LC.1,0.7508,coexpression,,,,,
TraesCS5B01G580100LC.1,TraesCS1A01G408500LC.1,0.7912,coexpression,,,,,
TraesCS5D01G021000LC.1,TraesCS1A01G408500LC.1,0.7231,coexpression,,,,,
TraesCS5D01G102800LC.1,TraesCS1A01G408500LC.1,0.7294,coexpression,,,,,
TraesCS6A01G247900.1,TraesCS1A01G408500LC.1,0.667,coexpression,,,,,
TraesCS6A01G266100LC.1,TraesCS1A01G408500LC.1,0.7598,coexpression,,,,,
TraesCS6A01G356000.1,TraesCS1A01G408500LC.1,0.771,coexpression,,,,,
TraesCS6A01G410700LC.1,TraesCS1A01G408500LC.1,0.7052,coexpression,,,,,
TraesCS6A01G442300LC.1,TraesCS1A01G408500LC.1,0.703,coexpression,,,,,
TraesCS6A01G462400LC.1,TraesCS1A01G408500LC.1,0.6953,coexpression,,,,,
TraesCS6A01G522900LC.1,TraesCS1A01G408500LC.1,0.8528,coexpression,,,,,
TraesCS6B01G462000LC.1,TraesCS1A01G408500LC.1,0.7222,coexpression,,,,,
TraesCS6B01G506700LC.1,TraesCS1A01G408500LC.1,0.7636,coexpression,,,,,
TraesCS6B01G590300LC.1,TraesCS1A01G408500LC.1,0.6366,coexpression,,,,,
TraesCS6B01G824200LC.1,TraesCS1A01G408500LC.1,0.7416,coexpression,,,,,
TraesCS6D01G092400.1,TraesCS1A01G408500LC.1,0.7115,coexpression,,,,,
TraesCS6D01G288400LC.1,TraesCS1A01G408500LC.1,0.7258,coexpression,,,,,
TraesCS6D01G319500LC.1,TraesCS1A01G408500LC.1,0.72,coexpression,,,,,
TraesCS6D01G416100LC.1,TraesCS1A01G408500LC.1,0.6606,coexpression,,,,,
TraesCS6D01G421100LC.1,TraesCS1A01G408500LC.1,0.8071,coexpression,,,,,
TraesCS7B01G359500LC.1,TraesCS1A01G408500LC.1,0.7329,coexpression,,,,,
TraesCS7B01G704500LC.1,TraesCS1A01G408500LC.1,0.663,coexpression,,,,,
TraesCS7D01G316700LC.1,TraesCS1A01G408500LC.1,0.7407,coexpression,,,,,
TraesCS7D01G316800LC.1,TraesCS1A01G408500LC.1,0.686,coexpression,,,,,
TraesCS7D01G324900LC.1,TraesCS1A01G408500LC.1,0.6889,coexpression,,,,,
TraesCS7D01G584500LC.1,TraesCS1A01G408500LC.1,0.7018,coexpression,,,,,
TraesCSU01G337900LC.1,TraesCS1A01G408500LC.1,0.7118,coexpression,,,,,
TraesCSU01G504700LC.1,TraesCS1A01G408500LC.1,0.6191,coexpression,,,,,
TraesCSU01G576700LC.1,TraesCS1A01G408500LC.1,0.8071,coexpression,,,,,
TraesCSU01G576800LC.1,TraesCS1A01G408500LC.1,0.8071,coexpression,,,,,
TraesCS1B01G212700LC.1,TraesCS1A01G419700.1,0.6525,coexpression,,,,,
TraesCS3A01G095200LC.1,TraesCS1A01G419700.1,0.6543,coexpression,,,,,
TraesCS4B01G099300LC.1,TraesCS1A01G419700.1,0.7873,coexpression,,,,,
TraesCS5B01G464400LC.1,TraesCS1A01G419700.1,0.6007,coexpression,,,,,
TraesCS5D01G472700LC.1,TraesCS1A01G419700.1,0.6347,coexpression,,,,,
TraesCS1A01G621100LC.1,TraesCS1A01G439800.2,0.6423,coexpression,,,,,
TraesCS1B01G475100.2,TraesCS1A01G439800.2,0.7566,coexpression,,,,,
TraesCS1B01G476500.1,TraesCS1A01G439800.2,0.6604,coexpression,,,,,
TraesCS1B01G478900.1,TraesCS1A01G439800.2,0.6323,coexpression,,,,,
TraesCS1B01G480800.1,TraesCS1A01G439800.2,0.6334,coexpression,,,,,
TraesCS1B01G786600LC.1,TraesCS1A01G439800.2,0.7388,coexpression,,,,,
TraesCS1D01G580600LC.2,TraesCS1A01G439800.2,-0.6237,coexpression,,,,,
TraesCS1D01G580800LC.1,TraesCS1A01G439800.2,-0.6283,coexpression,,,,,
TraesCS1D01G581200LC.1,TraesCS1A01G439800.2,-0.7096,coexpression,,,,,
TraesCS1D01G581200LC.2,TraesCS1A01G439800.2,-0.6204,coexpression,,,,,
TraesCS1D01G583200LC.1,TraesCS1A01G439800.2,0.6707,coexpression,,,,,
TraesCS1D01G584000LC.1,TraesCS1A01G439800.2,-0.6393,coexpression,,,,,
TraesCS1D01G586900LC.1,TraesCS1A01G439800.2,-0.6692,coexpression,,,,,
TraesCS1D01G587000LC.1,TraesCS1A01G439800.2,-0.6823,coexpression,,,,,
TraesCS1D01G589900LC.1,TraesCS1A01G439800.2,-0.7191,coexpression,,,,,
TraesCS1D01G593100LC.1,TraesCS1A01G439800.2,-0.6446,coexpression,,,,,
TraesCS1D01G593300LC.1,TraesCS1A01G439800.2,0.6109,coexpression,,,,,
TraesCS3A01G018500LC.1,TraesCS1A01G439800.2,0.6124,coexpression,,,,,
TraesCS3A01G019600LC.1,TraesCS1A01G439800.2,0.6496,coexpression,,,,,
TraesCS7A01G591600LC.1,TraesCS1A01G439800.2,0.6162,coexpression,,,,,
TraesCS1B01G475100.2,TraesCS1A01G442700.1,0.6262,coexpression,,,,,
TraesCS1B01G480800.1,TraesCS1A01G442700.1,0.6516,coexpression,,,,,
TraesCS1D01G581200LC.1,TraesCS1A01G442700.1,-0.6059,coexpression,,,,,
TraesCS1D01G586900LC.1,TraesCS1A01G442700.1,-0.6361,coexpression,,,,,
TraesCS1D01G587000LC.1,TraesCS1A01G442700.1,-0.647,coexpression,,,,,
TraesCS1D01G593100LC.1,TraesCS1A01G442700.1,-0.6014,coexpression,,,,,
TraesCS7A01G591600LC.1,TraesCS1A01G442700.1,0.6008,coexpression,,,,,
TraesCS1A01G621100LC.1,TraesCS1A01G444300.1,0.606,coexpression,,,,,
TraesCS1B01G786600LC.1,TraesCS1A01G444300.1,0.6157,coexpression,,,,,
TraesCS1D01G587000LC.1,TraesCS1A01G444300.1,-0.6077,coexpression,,,,,
TraesCS1D01G593100LC.1,TraesCS1A01G444300.1,-0.6225,coexpression,,,,,
TraesCS7B01G451500LC.1,TraesCS1A01G452400LC.1,0.7261,coexpression,,,,,
TraesCS7B01G451600LC.1,TraesCS1A01G452400LC.1,0.7441,coexpression,,,,,
TraesCS1B01G114500LC.1,TraesCS1A01G461000LC.1,0.6408,coexpression,,,,,
TraesCS1B01G114600LC.1,TraesCS1A01G461000LC.1,0.6834,coexpression,,,,,
TraesCS1B01G361800.1,TraesCS1A01G461000LC.1,0.6186,coexpression,,,,,
TraesCS1D01G453300LC.1,TraesCS1A01G461000LC.1,0.714,coexpression,,,,,
TraesCS1D01G455800LC.1,TraesCS1A01G461000LC.1,0.621,coexpression,,,,,
TraesCS1D01G578900LC.1,TraesCS1A01G461000LC.1,0.8306,coexpression,,,,,
TraesCS2A01G118800.1,TraesCS1A01G461000LC.1,0.7595,coexpression,,,,,
TraesCS2A01G555600LC.1,TraesCS1A01G461000LC.1,1,coexpression,,,,,
TraesCS2B01G019900LC.1,TraesCS1A01G461000LC.1,0.6135,coexpression,,,,,
TraesCS2B01G240600LC.1,TraesCS1A01G461000LC.1,0.715,coexpression,,,,,
TraesCS2B01G240800LC.1,TraesCS1A01G461000LC.1,0.6378,coexpression,,,,,
TraesCS2D01G144800LC.1,TraesCS1A01G461000LC.1,0.7097,coexpression,,,,,
TraesCS2D01G331500LC.1,TraesCS1A01G461000LC.1,0.6559,coexpression,,,,,
TraesCS2D01G457200LC.1,TraesCS1A01G461000LC.1,0.7801,coexpression,,,,,
TraesCS3A01G045500.2,TraesCS1A01G461000LC.1,0.6938,coexpression,,,,,
TraesCS3A01G619600LC.1,TraesCS1A01G461000LC.1,0.6938,coexpression,,,,,
TraesCS3B01G061800LC.1,TraesCS1A01G461000LC.1,0.7325,coexpression,,,,,
TraesCS3B01G177000LC.1,TraesCS1A01G461000LC.1,0.6948,coexpression,,,,,
TraesCS3B01G177100LC.1,TraesCS1A01G461000LC.1,0.7094,coexpression,,,,,
TraesCS3B01G535800LC.1,TraesCS1A01G461000LC.1,0.6074,coexpression,,,,,
TraesCS3B01G561500.1,TraesCS1A01G461000LC.1,0.8201,coexpression,,,,,
TraesCS3B01G813500LC.1,TraesCS1A01G461000LC.1,0.7588,coexpression,,,,,
TraesCS3D01G023400LC.1,TraesCS1A01G461000LC.1,0.7355,coexpression,,,,,
TraesCS3D01G069300LC.1,TraesCS1A01G461000LC.1,0.6295,coexpression,,,,,
TraesCS3D01G367200LC.1,TraesCS1A01G461000LC.1,0.6212,coexpression,,,,,
TraesCS3D01G538100LC.1,TraesCS1A01G461000LC.1,0.6215,coexpression,,,,,
TraesCS4B01G140100LC.1,TraesCS1A01G461000LC.1,0.7102,coexpression,,,,,
TraesCS4B01G153200LC.1,TraesCS1A01G461000LC.1,0.6071,coexpression,,,,,
TraesCS4B01G539000LC.1,TraesCS1A01G461000LC.1,0.6886,coexpression,,,,,
TraesCS4D01G260500LC.1,TraesCS1A01G461000LC.1,0.7259,coexpression,,,,,
TraesCS5A01G191200LC.1,TraesCS1A01G461000LC.1,0.6662,coexpression,,,,,
TraesCS5A01G719000LC.1,TraesCS1A01G461000LC.1,0.622,coexpression,,,,,
TraesCS5B01G332700.1,TraesCS1A01G461000LC.1,0.6734,coexpression,,,,,
TraesCS6A01G552100LC.1,TraesCS1A01G461000LC.1,0.7731,coexpression,,,,,
TraesCS6B01G247700LC.1,TraesCS1A01G461000LC.1,0.819,coexpression,,,,,
TraesCS6B01G409500.1,TraesCS1A01G461000LC.1,0.6985,coexpression,,,,,
TraesCS6B01G555900LC.1,TraesCS1A01G461000LC.1,0.6562,coexpression,,,,,
TraesCS6D01G171200LC.1,TraesCS1A01G461000LC.1,0.7364,coexpression,,,,,
TraesCS7A01G193800LC.1,TraesCS1A01G461000LC.1,0.6814,coexpression,,,,,
TraesCS7A01G457200LC.1,TraesCS1A01G461000LC.1,0.7608,coexpression,,,,,
TraesCS7B01G293600LC.1,TraesCS1A01G461000LC.1,0.6159,coexpression,,,,,
TraesCSU01G065000.1,TraesCS1A01G461000LC.1,0.6968,coexpression,,,,,
TraesCSU01G089500.1,TraesCS1A01G461000LC.1,0.7924,coexpression,,,,,
TraesCSU01G100600LC.1,TraesCS1A01G461000LC.1,0.6945,coexpression,,,,,
TraesCS1D01G589800LC.1,TraesCS1A01G467000LC.1,0.6486,coexpression,,,,,
TraesCS2B01G384300LC.1,TraesCS1A01G467000LC.1,0.6711,coexpression,,,,,
TraesCS3A01G340300LC.1,TraesCS1A01G467000LC.1,0.7745,coexpression,,,,,
TraesCS5A01G236000LC.1,TraesCS1A01G467000LC.1,0.6846,coexpression,,,,,
TraesCS6A01G060700LC.1,TraesCS1A01G467000LC.1,0.6217,coexpression,,,,,
TraesCS6B01G241300.1,TraesCS1A01G467000LC.1,0.8518,coexpression,,,,,
TraesCS6B01G241400.1,TraesCS1A01G467000LC.1,0.6188,coexpression,,,,,
TraesCS6B01G460500LC.1,TraesCS1A01G467000LC.1,0.6352,coexpression,,,,,
TraesCS6B01G460700LC.1,TraesCS1A01G467000LC.1,0.7873,coexpression,,,,,
TraesCS1B01G157800LC.1,TraesCS1A01G471500LC.1,0.7581,coexpression,,,,,
TraesCS1B01G269800LC.1,TraesCS1A01G471500LC.1,0.8761,coexpression,,,,,
TraesCS1B01G652000LC.1,TraesCS1A01G471500LC.1,0.7403,coexpression,,,,,
TraesCS1D01G011200LC.1,TraesCS1A01G471500LC.1,0.8228,coexpression,,,,,
TraesCS1D01G227800LC.1,TraesCS1A01G471500LC.1,0.7115,coexpression,,,,,
TraesCS1D01G515500LC.1,TraesCS1A01G471500LC.1,0.6541,coexpression,,,,,
TraesCS2A01G121200LC.1,TraesCS1A01G471500LC.1,0.7051,coexpression,,,,,
TraesCS2A01G315900LC.1,TraesCS1A01G471500LC.1,0.8231,coexpression,,,,,
TraesCS2A01G410200LC.1,TraesCS1A01G471500LC.1,0.679,coexpression,,,,,
TraesCS2B01G038600LC.1,TraesCS1A01G471500LC.1,0.6883,coexpression,,,,,
TraesCS2B01G105200LC.1,TraesCS1A01G471500LC.1,0.8191,coexpression,,,,,
TraesCS2B01G355400LC.1,TraesCS1A01G471500LC.1,0.7863,coexpression,,,,,
TraesCS2B01G573500LC.1,TraesCS1A01G471500LC.1,-0.6444,coexpression,,,,,
TraesCS2B01G922900LC.1,TraesCS1A01G471500LC.1,0.8514,coexpression,,,,,
TraesCS2D01G213200LC.1,TraesCS1A01G471500LC.1,0.718,coexpression,,,,,
TraesCS2D01G213600LC.1,TraesCS1A01G471500LC.1,0.8095,coexpression,,,,,
TraesCS2D01G319000LC.1,TraesCS1A01G471500LC.1,0.8268,coexpression,,,,,
TraesCS2D01G377000LC.1,TraesCS1A01G471500LC.1,0.693,coexpression,,,,,
TraesCS2D01G547300LC.1,TraesCS1A01G471500LC.1,0.7035,coexpression,,,,,
TraesCS2D01G602600LC.1,TraesCS1A01G471500LC.1,0.8544,coexpression,,,,,
TraesCS3A01G027700LC.1,TraesCS1A01G471500LC.1,0.7857,coexpression,,,,,
TraesCS3B01G309200LC.1,TraesCS1A01G471500LC.1,0.7607,coexpression,,,,,
TraesCS3B01G363000LC.1,TraesCS1A01G471500LC.1,0.6532,coexpression,,,,,
TraesCS3B01G443800LC.1,TraesCS1A01G471500LC.1,-0.7199,coexpression,,,,,
TraesCS3B01G482700LC.1,TraesCS1A01G471500LC.1,0.8745,coexpression,,,,,
TraesCS4B01G022700LC.1,TraesCS1A01G471500LC.1,0.6124,coexpression,,,,,
TraesCS4B01G063700LC.1,TraesCS1A01G471500LC.1,0.7211,coexpression,,,,,
TraesCS4D01G137200LC.1,TraesCS1A01G471500LC.1,0.8131,coexpression,,,,,
TraesCS4D01G271400LC.1,TraesCS1A01G471500LC.1,0.6619,coexpression,,,,,
TraesCS5A01G043200LC.1,TraesCS1A01G471500LC.1,0.7032,coexpression,,,,,
TraesCS5A01G044500LC.1,TraesCS1A01G471500LC.1,0.7847,coexpression,,,,,
TraesCS5A01G324700LC.1,TraesCS1A01G471500LC.1,0.7574,coexpression,,,,,
TraesCS5A01G329600LC.1,TraesCS1A01G471500LC.1,0.8151,coexpression,,,,,
TraesCS5A01G380400LC.1,TraesCS1A01G471500LC.1,0.7201,coexpression,,,,,
TraesCS5B01G014000LC.1,TraesCS1A01G471500LC.1,0.6409,coexpression,,,,,
TraesCS5B01G279100LC.1,TraesCS1A01G471500LC.1,0.674,coexpression,,,,,
TraesCS5B01G283800LC.1,TraesCS1A01G471500LC.1,0.6449,coexpression,,,,,
TraesCS5B01G580100LC.1,TraesCS1A01G471500LC.1,0.7999,coexpression,,,,,
TraesCS5D01G021000LC.1,TraesCS1A01G471500LC.1,0.7101,coexpression,,,,,
TraesCS5D01G102800LC.1,TraesCS1A01G471500LC.1,0.7031,coexpression,,,,,
TraesCS6A01G247900.1,TraesCS1A01G471500LC.1,0.6454,coexpression,,,,,
TraesCS6A01G266100LC.1,TraesCS1A01G471500LC.1,0.8149,coexpression,,,,,
TraesCS6A01G356000.1,TraesCS1A01G471500LC.1,0.7731,coexpression,,,,,
TraesCS6A01G410700LC.1,TraesCS1A01G471500LC.1,0.7158,coexpression,,,,,
TraesCS6A01G442300LC.1,TraesCS1A01G471500LC.1,0.6664,coexpression,,,,,
TraesCS6A01G462400LC.1,TraesCS1A01G471500LC.1,0.7999,coexpression,,,,,
TraesCS6A01G522900LC.1,TraesCS1A01G471500LC.1,0.8356,coexpression,,,,,
TraesCS6B01G462000LC.1,TraesCS1A01G471500LC.1,0.7367,coexpression,,,,,
TraesCS6B01G506700LC.1,TraesCS1A01G471500LC.1,0.8077,coexpression,,,,,
TraesCS6B01G590300LC.1,TraesCS1A01G471500LC.1,0.6492,coexpression,,,,,
TraesCS6B01G824200LC.1,TraesCS1A01G471500LC.1,0.7839,coexpression,,,,,
TraesCS6D01G092400.1,TraesCS1A01G471500LC.1,0.7789,coexpression,,,,,
TraesCS6D01G189100LC.1,TraesCS1A01G471500LC.1,0.6995,coexpression,,,,,
TraesCS6D01G288400LC.1,TraesCS1A01G471500LC.1,0.7856,coexpression,,,,,
TraesCS6D01G319500LC.1,TraesCS1A01G471500LC.1,0.7458,coexpression,,,,,
TraesCS6D01G416100LC.1,TraesCS1A01G471500LC.1,0.6211,coexpression,,,,,
TraesCS6D01G421100LC.1,TraesCS1A01G471500LC.1,0.7854,coexpression,,,,,
TraesCS7A01G627000LC.1,TraesCS1A01G471500LC.1,0.6264,coexpression,,,,,
TraesCS7B01G359500LC.1,TraesCS1A01G471500LC.1,0.7901,coexpression,,,,,
TraesCS7B01G704500LC.1,TraesCS1A01G471500LC.1,0.6926,coexpression,,,,,
TraesCS7D01G316700LC.1,TraesCS1A01G471500LC.1,0.7426,coexpression,,,,,
TraesCS7D01G316800LC.1,TraesCS1A01G471500LC.1,0.7454,coexpression,,,,,
TraesCS7D01G324900LC.1,TraesCS1A01G471500LC.1,0.6387,coexpression,,,,,
TraesCS7D01G584500LC.1,TraesCS1A01G471500LC.1,0.6303,coexpression,,,,,
TraesCSU01G337900LC.1,TraesCS1A01G471500LC.1,0.8128,coexpression,,,,,
TraesCSU01G504700LC.1,TraesCS1A01G471500LC.1,0.6002,coexpression,,,,,
TraesCSU01G576700LC.1,TraesCS1A01G471500LC.1,0.7854,coexpression,,,,,
TraesCSU01G576800LC.1,TraesCS1A01G471500LC.1,0.7854,coexpression,,,,,
TraesCS1D01G326400.1,TraesCS1A01G478400LC.1,0.8649,coexpression,,,,,
TraesCS3B01G096400LC.1,TraesCS1A01G502000LC.1,0.8564,coexpression,,,,,
TraesCS4A01G052700LC.2,TraesCS1A01G522300LC.1,0.8094,coexpression,,,,,
TraesCS3B01G154400LC.1,TraesCS1A01G543600LC.1,0.7773,coexpression,,,,,
TraesCS4A01G400000LC.1,TraesCS1A01G543600LC.1,0.6169,coexpression,,,,,
TraesCSU01G263900.1,TraesCS1A01G543600LC.1,0.6844,coexpression,,,,,
TraesCSU01G267200.1,TraesCS1A01G543600LC.1,0.7577,coexpression,,,,,
TraesCS2B01G030300.2,TraesCS1A01G577100LC.1,0.6676,coexpression,,,,,
TraesCS2B01G030400.1,TraesCS1A01G577100LC.1,0.7909,coexpression,,,,,
TraesCS6B01G447000LC.1,TraesCS1A01G577100LC.1,0.9379,coexpression,,,,,
TraesCS6B01G782800LC.1,TraesCS1A01G577100LC.1,0.9357,coexpression,,,,,
TraesCS7A01G270100LC.1,TraesCS1A01G577100LC.1,0.9483,coexpression,,,,,
TraesCS1D01G453300LC.1,TraesCS1A01G584800LC.1,0.6012,coexpression,,,,,
TraesCS3B01G561500.1,TraesCS1A01G584800LC.1,0.6375,coexpression,,,,,
TraesCS5B01G000200.1,TraesCS1A01G584800LC.1,0.7407,coexpression,,,,,
TraesCS6B01G247700LC.1,TraesCS1A01G584800LC.1,0.6077,coexpression,,,,,
TraesCS1D01G578900LC.1,TraesCS1A01G615400LC.1,0.6772,coexpression,,,,,
TraesCS2A01G118800.1,TraesCS1A01G615400LC.1,0.6364,coexpression,,,,,
TraesCS2D01G457200LC.1,TraesCS1A01G615400LC.1,0.626,coexpression,,,,,
TraesCS3A01G045500.2,TraesCS1A01G615400LC.1,0.6024,coexpression,,,,,
TraesCS3B01G177100LC.1,TraesCS1A01G615400LC.1,0.6145,coexpression,,,,,
TraesCS3D01G023400LC.1,TraesCS1A01G615400LC.1,0.6117,coexpression,,,,,
TraesCS4B01G140100LC.1,TraesCS1A01G615400LC.1,0.6248,coexpression,,,,,
TraesCS4D01G260500LC.1,TraesCS1A01G615400LC.1,0.6219,coexpression,,,,,
TraesCS5B01G648100LC.1,TraesCS1A01G615400LC.1,0.6337,coexpression,,,,,
TraesCS6A01G552100LC.1,TraesCS1A01G615400LC.1,0.6081,coexpression,,,,,
TraesCS6B01G156300LC.1,TraesCS1A01G615400LC.1,0.6273,coexpression,,,,,
TraesCS6B01G247700LC.1,TraesCS1A01G615400LC.1,0.6187,coexpression,,,,,
TraesCS6B01G555900LC.1,TraesCS1A01G615400LC.1,0.7762,coexpression,,,,,
TraesCS6B01G791500LC.1,TraesCS1A01G615400LC.1,0.6389,coexpression,,,,,
TraesCS6D01G171200LC.1,TraesCS1A01G615400LC.1,0.6139,coexpression,,,,,
TraesCS7A01G457200LC.1,TraesCS1A01G615400LC.1,0.6611,coexpression,,,,,
TraesCS7B01G183600LC.1,TraesCS1A01G615400LC.1,0.6696,coexpression,,,,,
TraesCS7B01G293600LC.1,TraesCS1A01G615400LC.1,0.6121,coexpression,,,,,
TraesCSU01G065000.1,TraesCS1A01G615400LC.1,0.6056,coexpression,,,,,
TraesCSU01G089500.1,TraesCS1A01G615400LC.1,0.6287,coexpression,,,,,
TraesCSU01G100600LC.1,TraesCS1A01G615400LC.1,0.6083,coexpression,,,,,
TraesCS1B01G464300.1,TraesCS1A01G621100LC.1,0.623,coexpression,,,,,
TraesCS1B01G472800.1,TraesCS1A01G621100LC.1,0.6738,coexpression,,,,,
TraesCS1B01G475100.2,TraesCS1A01G621100LC.1,0.719,coexpression,,,,,
TraesCS1B01G476500.1,TraesCS1A01G621100LC.1,0.6927,coexpression,,,,,
TraesCS1B01G476600.1,TraesCS1A01G621100LC.1,0.6048,coexpression,,,,,
TraesCS1B01G476700.1,TraesCS1A01G621100LC.1,0.6614,coexpression,,,,,
TraesCS1B01G478900.1,TraesCS1A01G621100LC.1,0.6921,coexpression,,,,,
TraesCS1B01G479100.2,TraesCS1A01G621100LC.1,0.6154,coexpression,,,,,
TraesCS1B01G480800.1,TraesCS1A01G621100LC.1,0.7437,coexpression,,,,,
TraesCS1B01G786600LC.1,TraesCS1A01G621100LC.1,0.7297,coexpression,,,,,
TraesCS1B01G793700LC.1,TraesCS1A01G621100LC.1,0.6157,coexpression,,,,,
TraesCS1D01G436800.1,TraesCS1A01G621100LC.1,-0.7906,coexpression,,,,,
TraesCS1D01G436900.1,TraesCS1A01G621100LC.1,-0.6828,coexpression,,,,,
TraesCS1D01G437000.1,TraesCS1A01G621100LC.1,-0.6183,coexpression,,,,,
TraesCS1D01G437200.1,TraesCS1A01G621100LC.1,-0.6844,coexpression,,,,,
TraesCS1D01G437700.1,TraesCS1A01G621100LC.1,-0.6661,coexpression,,,,,
TraesCS1D01G438000.3,TraesCS1A01G621100LC.1,-0.7038,coexpression,,,,,
TraesCS1D01G439000.1,TraesCS1A01G621100LC.1,-0.7583,coexpression,,,,,
TraesCS1D01G439600.1,TraesCS1A01G621100LC.1,-0.6668,coexpression,,,,,
TraesCS1D01G440100.2,TraesCS1A01G621100LC.1,-0.6712,coexpression,,,,,
TraesCS1D01G440200.1,TraesCS1A01G621100LC.1,-0.6778,coexpression,,,,,
TraesCS1D01G440500.1,TraesCS1A01G621100LC.1,-0.6168,coexpression,,,,,
TraesCS1D01G440600.2,TraesCS1A01G621100LC.1,-0.6205,coexpression,,,,,
TraesCS1D01G441400.1,TraesCS1A01G621100LC.1,-0.6817,coexpression,,,,,
TraesCS1D01G441600.1,TraesCS1A01G621100LC.1,-0.6037,coexpression,,,,,
TraesCS1D01G442100.1,TraesCS1A01G621100LC.1,-0.7148,coexpression,,,,,
TraesCS1D01G442400.1,TraesCS1A01G621100LC.1,-0.701,coexpression,,,,,
TraesCS1D01G442900.1,TraesCS1A01G621100LC.1,-0.6624,coexpression,,,,,
TraesCS1D01G443100.1,TraesCS1A01G621100LC.1,-0.6019,coexpression,,,,,
TraesCS1D01G444100.1,TraesCS1A01G621100LC.1,-0.613,coexpression,,,,,
TraesCS1D01G444900.2,TraesCS1A01G621100LC.1,-0.6487,coexpression,,,,,
TraesCS1D01G445200.1,TraesCS1A01G621100LC.1,-0.7227,coexpression,,,,,
TraesCS1D01G445300.1,TraesCS1A01G621100LC.1,-0.6499,coexpression,,,,,
TraesCS1D01G445500.1,TraesCS1A01G621100LC.1,-0.61,coexpression,,,,,
TraesCS1D01G445700.1,TraesCS1A01G621100LC.1,-0.7078,coexpression,,,,,
TraesCS1D01G445800.2,TraesCS1A01G621100LC.1,-0.7213,coexpression,,,,,
TraesCS1D01G446400.1,TraesCS1A01G621100LC.1,-0.6978,coexpression,,,,,
TraesCS1D01G446500.2,TraesCS1A01G621100LC.1,-0.6749,coexpression,,,,,
TraesCS1D01G446600.1,TraesCS1A01G621100LC.1,-0.6212,coexpression,,,,,
TraesCS1D01G446900.1,TraesCS1A01G621100LC.1,-0.6997,coexpression,,,,,
TraesCS1D01G447200.1,TraesCS1A01G621100LC.1,-0.6818,coexpression,,,,,
TraesCS1D01G448300.1,TraesCS1A01G621100LC.1,-0.6955,coexpression,,,,,
TraesCS1D01G448600.1,TraesCS1A01G621100LC.1,-0.6536,coexpression,,,,,
TraesCS1D01G448700.1,TraesCS1A01G621100LC.1,-0.6682,coexpression,,,,,
TraesCS1D01G448800.1,TraesCS1A01G621100LC.1,-0.7038,coexpression,,,,,
TraesCS1D01G449200.1,TraesCS1A01G621100LC.1,-0.6613,coexpression,,,,,
TraesCS1D01G449200.3,TraesCS1A01G621100LC.1,-0.7277,coexpression,,,,,
TraesCS1D01G449600.1,TraesCS1A01G621100LC.1,-0.7278,coexpression,,,,,
TraesCS1D01G449900.1,TraesCS1A01G621100LC.1,-0.661,coexpression,,,,,
TraesCS1D01G449900.2,TraesCS1A01G621100LC.1,-0.6396,coexpression,,,,,
TraesCS1D01G450200.1,TraesCS1A01G621100LC.1,-0.6959,coexpression,,,,,
TraesCS1D01G450300.1,TraesCS1A01G621100LC.1,-0.7346,coexpression,,,,,
TraesCS1D01G450400.1,TraesCS1A01G621100LC.1,-0.7379,coexpression,,,,,
TraesCS1D01G450600.1,TraesCS1A01G621100LC.1,-0.6727,coexpression,,,,,
TraesCS1D01G450900.1,TraesCS1A01G621100LC.1,-0.7127,coexpression,,,,,
TraesCS1D01G450900.2,TraesCS1A01G621100LC.1,-0.6694,coexpression,,,,,
TraesCS1D01G451100.1,TraesCS1A01G621100LC.1,-0.6977,coexpression,,,,,
TraesCS1D01G451200.1,TraesCS1A01G621100LC.1,-0.668,coexpression,,,,,
TraesCS1D01G451300.1,TraesCS1A01G621100LC.1,-0.6768,coexpression,,,,,
TraesCS1D01G451700.1,TraesCS1A01G621100LC.1,-0.671,coexpression,,,,,
TraesCS1D01G451800.1,TraesCS1A01G621100LC.1,-0.6395,coexpression,,,,,
TraesCS1D01G451900.1,TraesCS1A01G621100LC.1,-0.6493,coexpression,,,,,
TraesCS1D01G452200.2,TraesCS1A01G621100LC.1,-0.7038,coexpression,,,,,
TraesCS1D01G452300.1,TraesCS1A01G621100LC.1,-0.6169,coexpression,,,,,
TraesCS1D01G452400.1,TraesCS1A01G621100LC.1,-0.6901,coexpression,,,,,
TraesCS1D01G452900.1,TraesCS1A01G621100LC.1,-0.6416,coexpression,,,,,
TraesCS1D01G453100.1,TraesCS1A01G621100LC.1,-0.642,coexpression,,,,,
TraesCS1D01G453700.1,TraesCS1A01G621100LC.1,-0.725,coexpression,,,,,
TraesCS1D01G454400.2,TraesCS1A01G621100LC.1,-0.7039,coexpression,,,,,
TraesCS1D01G454600.1,TraesCS1A01G621100LC.1,-0.6679,coexpression,,,,,
TraesCS1D01G454700.2,TraesCS1A01G621100LC.1,-0.6779,coexpression,,,,,
TraesCS1D01G580700LC.1,TraesCS1A01G621100LC.1,-0.6168,coexpression,,,,,
TraesCS1D01G580800LC.1,TraesCS1A01G621100LC.1,-0.6027,coexpression,,,,,
TraesCS1D01G581200LC.1,TraesCS1A01G621100LC.1,-0.6922,coexpression,,,,,
TraesCS1D01G581200LC.2,TraesCS1A01G621100LC.1,-0.624,coexpression,,,,,
TraesCS1D01G583200LC.1,TraesCS1A01G621100LC.1,0.7807,coexpression,,,,,
TraesCS1D01G584000LC.1,TraesCS1A01G621100LC.1,-0.6623,coexpression,,,,,
TraesCS1D01G586900LC.1,TraesCS1A01G621100LC.1,-0.6699,coexpression,,,,,
TraesCS1D01G587000LC.1,TraesCS1A01G621100LC.1,-0.6813,coexpression,,,,,
TraesCS1D01G589900LC.1,TraesCS1A01G621100LC.1,-0.6983,coexpression,,,,,
TraesCS1D01G593100LC.1,TraesCS1A01G621100LC.1,-0.66,coexpression,,,,,
TraesCS1D01G593300LC.1,TraesCS1A01G621100LC.1,0.6863,coexpression,,,,,
TraesCS3A01G018500LC.1,TraesCS1A01G621100LC.1,0.7608,coexpression,,,,,
TraesCS3A01G018600LC.1,TraesCS1A01G621100LC.1,0.6725,coexpression,,,,,
TraesCS3A01G019600LC.1,TraesCS1A01G621100LC.1,0.7389,coexpression,,,,,
TraesCS4A01G419600LC.1,TraesCS1A01G621100LC.1,0.6821,coexpression,,,,,
TraesCS7A01G591600LC.1,TraesCS1A01G621100LC.1,0.7408,coexpression,,,,,
TraesCS4B01G099300LC.1,TraesCS1A01G623300LC.1,0.6636,coexpression,,,,,
TraesCS1B01G003300.2,TraesCS1B01G003300.1,0.69,coexpression,,,,,
TraesCS1B01G003400.1,TraesCS1B01G003300.1,0.7998,coexpression,,,,,
TraesCS1B01G003400.1,TraesCS1B01G003300.2,0.6193,coexpression,,,,,
TraesCS3A01G159000.1,TraesCS1B01G004600LC.1,0.6481,coexpression,,,,,
TraesCS6B01G012200LC.1,TraesCS1B01G004600LC.1,0.6601,coexpression,,,,,
TraesCS4A01G485500LC.1,TraesCS1B01G010400LC.1,0.8383,coexpression,,,,,
TraesCS1B01G035600.1,TraesCS1B01G035500.1,0.8679,coexpression,,,,,
TraesCS4A01G035100LC.1,TraesCS1B01G036000LC.1,0.6376,coexpression,,,,,
TraesCS5B01G700400LC.1,TraesCS1B01G036000LC.1,0.6199,coexpression,,,,,
TraesCS7B01G150000LC.1,TraesCS1B01G036000LC.1,0.607,coexpression,,,,,
TraesCS7D01G164800LC.1,TraesCS1B01G036000LC.1,0.6271,coexpression,,,,,
TraesCS2B01G089700.1,TraesCS1B01G036300.1,0.664,coexpression,,,,,
TraesCS3A01G539100.1,TraesCS1B01G036300.1,0.6422,coexpression,,,,,
TraesCS4B01G159200LC.1,TraesCS1B01G036300.1,0.6985,coexpression,,,,,
TraesCS5A01G621600LC.1,TraesCS1B01G036300.1,0.6604,coexpression,,,,,
TraesCS6A01G048900LC.1,TraesCS1B01G036300.1,-0.6096,coexpression,,,,,
TraesCS7A01G047700.1,TraesCS1B01G036300.1,0.6354,coexpression,,,,,
TraesCS7D01G042700.1,TraesCS1B01G036300.1,0.6542,coexpression,,,,,
TraesCSU01G506400LC.1,TraesCS1B01G036300.1,0.6936,coexpression,,,,,
TraesCS6B01G642600LC.1,TraesCS1B01G052300LC.1,0.6335,coexpression,,,,,
TraesCS2A01G180900.1,TraesCS1B01G053200LC.1,0.7172,coexpression,,,,,
TraesCS2A01G208000.1,TraesCS1B01G053200LC.1,-0.6021,coexpression,,,,,
TraesCS2A01G208100.1,TraesCS1B01G053200LC.1,0.8218,coexpression,,,,,
TraesCS2A01G223000.4,TraesCS1B01G053200LC.1,0.6099,coexpression,,,,,
TraesCS2A01G225400LC.1,TraesCS1B01G053200LC.1,0.6847,coexpression,,,,,
TraesCS2A01G225500LC.1,TraesCS1B01G053200LC.1,0.6758,coexpression,,,,,
TraesCS2A01G225600LC.1,TraesCS1B01G053200LC.1,-0.7145,coexpression,,,,,
TraesCS2A01G266400LC.1,TraesCS1B01G053200LC.1,-0.6159,coexpression,,,,,
TraesCS2A01G345900LC.1,TraesCS1B01G053200LC.1,0.6757,coexpression,,,,,
TraesCS5A01G454300LC.1,TraesCS1B01G053200LC.1,0.74,coexpression,,,,,
TraesCS7D01G208700LC.1,TraesCS1B01G053200LC.1,0.7499,coexpression,,,,,
TraesCS1D01G453300LC.1,TraesCS1B01G058100LC.1,0.6672,coexpression,,,,,
TraesCS3B01G561500.1,TraesCS1B01G058100LC.1,0.6526,coexpression,,,,,
TraesCS5B01G332700.1,TraesCS1B01G058100LC.1,0.6333,coexpression,,,,,
TraesCS6B01G247700LC.1,TraesCS1B01G058100LC.1,0.6125,coexpression,,,,,
TraesCS7A01G084400LC.1,TraesCS1B01G058100LC.1,0.6067,coexpression,,,,,
TraesCSU01G089500.1,TraesCS1B01G058100LC.1,0.6019,coexpression,,,,,
TraesCSU01G660100LC.1,TraesCS1B01G058100LC.1,0.6028,coexpression,,,,,
TraesCS1D01G114400.1,TraesCS1B01G059700LC.1,0.6418,coexpression,,,,,
TraesCS1D01G126100.1,TraesCS1B01G059700LC.1,0.6144,coexpression,,,,,
TraesCS3D01G430100LC.1,TraesCS1B01G059700LC.1,0.6558,coexpression,,,,,
TraesCS7A01G384300.1,TraesCS1B01G059700LC.1,0.7289,coexpression,,,,,
TraesCS1B01G068300.1,TraesCS1B01G065100.2,0.7064,coexpression,,,,,
TraesCS1B01G072000.1,TraesCS1B01G065100.2,-0.6408,coexpression,,,,,
TraesCS1B01G073600.1,TraesCS1B01G065100.2,0.6178,coexpression,,,,,
TraesCS1B01G076500.1,TraesCS1B01G065100.2,0.6499,coexpression,,,,,
TraesCS1B01G076600.1,TraesCS1B01G065100.2,0.6691,coexpression,,,,,
TraesCS1B01G076700.1,TraesCS1B01G065100.2,0.682,coexpression,,,,,
TraesCS1B01G076800.1,TraesCS1B01G065100.2,0.6718,coexpression,,,,,
TraesCS1B01G085400LC.1,TraesCS1B01G065100.2,0.7776,coexpression,,,,,
TraesCS1B01G100000LC.1,TraesCS1B01G065100.2,0.6955,coexpression,,,,,
TraesCS1B01G102200LC.1,TraesCS1B01G065100.2,0.6369,coexpression,,,,,
TraesCS1B01G114100LC.1,TraesCS1B01G065100.2,0.6728,coexpression,,,,,
TraesCSU01G393900LC.1,TraesCS1B01G065100.2,0.6715,coexpression,,,,,
TraesCS1B01G068300.1,TraesCS1B01G068200.1,0.7003,coexpression,,,,,
TraesCS1B01G102200LC.1,TraesCS1B01G068200.1,0.6146,coexpression,,,,,
TraesCS1B01G068500.1,TraesCS1B01G068300.1,-0.7054,coexpression,,,,,
TraesCS1B01G072000.1,TraesCS1B01G068300.1,-0.8089,coexpression,,,,,
TraesCS1B01G073600.1,TraesCS1B01G068300.1,0.7254,coexpression,,,,,
TraesCS1B01G073700.1,TraesCS1B01G068300.1,-0.6537,coexpression,,,,,
TraesCS1B01G075800.1,TraesCS1B01G068300.1,0.6247,coexpression,,,,,
TraesCS1B01G076500.1,TraesCS1B01G068300.1,0.6027,coexpression,,,,,
TraesCS1B01G076600.1,TraesCS1B01G068300.1,0.6568,coexpression,,,,,
TraesCS1B01G076700.1,TraesCS1B01G068300.1,0.664,coexpression,,,,,
TraesCS1B01G076800.1,TraesCS1B01G068300.1,0.6493,coexpression,,,,,
TraesCS1B01G085400LC.1,TraesCS1B01G068300.1,0.6539,coexpression,,,,,
TraesCS1B01G100000LC.1,TraesCS1B01G068300.1,0.6601,coexpression,,,,,
TraesCS1B01G102200LC.1,TraesCS1B01G068300.1,0.8664,coexpression,,,,,
TraesCS1B01G114100LC.1,TraesCS1B01G068300.1,0.6573,coexpression,,,,,
TraesCS1B01G114200LC.1,TraesCS1B01G068300.1,0.6712,coexpression,,,,,
TraesCSU01G393900LC.1,TraesCS1B01G068300.1,0.634,coexpression,,,,,
TraesCS1B01G072000.1,TraesCS1B01G068500.1,0.658,coexpression,,,,,
TraesCS1B01G102200LC.1,TraesCS1B01G068500.1,-0.601,coexpression,,,,,
TraesCS1D01G064300LC.1,TraesCS1B01G068500.2,0.7138,coexpression,,,,,
TraesCS1B01G073600.1,TraesCS1B01G072000.1,-0.7699,coexpression,,,,,
TraesCS1B01G073700.1,TraesCS1B01G072000.1,0.715,coexpression,,,,,
TraesCS1B01G075800.1,TraesCS1B01G072000.1,-0.6634,coexpression,,,,,
TraesCS1B01G076500.1,TraesCS1B01G072000.1,-0.6359,coexpression,,,,,
TraesCS1B01G076600.1,TraesCS1B01G072000.1,-0.7048,coexpression,,,,,
TraesCS1B01G076700.1,TraesCS1B01G072000.1,-0.7018,coexpression,,,,,
TraesCS1B01G076800.1,TraesCS1B01G072000.1,-0.7022,coexpression,,,,,
TraesCS1B01G102200LC.1,TraesCS1B01G072000.1,-0.7216,coexpression,,,,,
TraesCS1B01G111900LC.1,TraesCS1B01G072000.1,0.6331,coexpression,,,,,
TraesCS1B01G113500LC.2,TraesCS1B01G072000.1,0.629,coexpression,,,,,
TraesCS1B01G114100LC.1,TraesCS1B01G072000.1,-0.7102,coexpression,,,,,
TraesCS1B01G114200LC.1,TraesCS1B01G072000.1,-0.6999,coexpression,,,,,
TraesCS4A01G495300LC.1,TraesCS1B01G072000.1,0.629,coexpression,,,,,
TraesCSU01G322800LC.1,TraesCS1B01G072000.1,0.629,coexpression,,,,,
TraesCSU01G393900LC.1,TraesCS1B01G072000.1,-0.7049,coexpression,,,,,
TraesCSU01G519600LC.1,TraesCS1B01G072000.1,-0.6364,coexpression,,,,,
TraesCS3A01G214900.1,TraesCS1B01G072600LC.1,0.6171,coexpression,,,,,
TraesCS1B01G075800.1,TraesCS1B01G073600.1,0.6138,coexpression,,,,,
TraesCS1B01G076500.1,TraesCS1B01G073600.1,0.6432,coexpression,,,,,
TraesCS1B01G076600.1,TraesCS1B01G073600.1,0.7004,coexpression,,,,,
TraesCS1B01G076700.1,TraesCS1B01G073600.1,0.6982,coexpression,,,,,
TraesCS1B01G076800.1,TraesCS1B01G073600.1,0.6939,coexpression,,,,,
TraesCS1B01G102200LC.1,TraesCS1B01G073600.1,0.652,coexpression,,,,,
TraesCS1B01G113500LC.2,TraesCS1B01G073600.1,-0.6269,coexpression,,,,,
TraesCS1B01G114100LC.1,TraesCS1B01G073600.1,0.692,coexpression,,,,,
TraesCS1B01G114200LC.1,TraesCS1B01G073600.1,0.6905,coexpression,,,,,
TraesCSU01G393900LC.1,TraesCS1B01G073600.1,0.6584,coexpression,,,,,
TraesCS1B01G076500.1,TraesCS1B01G073700.1,-0.6227,coexpression,,,,,
TraesCS1B01G076600.1,TraesCS1B01G073700.1,-0.6409,coexpression,,,,,
TraesCS1B01G076700.1,TraesCS1B01G073700.1,-0.6248,coexpression,,,,,
TraesCS1B01G076800.1,TraesCS1B01G073700.1,-0.6272,coexpression,,,,,
TraesCS1B01G111900LC.1,TraesCS1B01G073700.1,0.6752,coexpression,,,,,
TraesCS1B01G114100LC.1,TraesCS1B01G073700.1,-0.6401,coexpression,,,,,
TraesCS4A01G495300LC.1,TraesCS1B01G073700.1,0.6009,coexpression,,,,,
TraesCSU01G322800LC.1,TraesCS1B01G073700.1,0.6009,coexpression,,,,,
TraesCSU01G393900LC.1,TraesCS1B01G073700.1,-0.6404,coexpression,,,,,
TraesCS1B01G076500.1,TraesCS1B01G075800.1,0.7794,coexpression,,,,,
TraesCS1B01G076600.1,TraesCS1B01G075800.1,0.7596,coexpression,,,,,
TraesCS1B01G076700.1,TraesCS1B01G075800.1,0.7466,coexpression,,,,,
TraesCS1B01G076800.1,TraesCS1B01G075800.1,0.7459,coexpression,,,,,
TraesCS1B01G102200LC.1,TraesCS1B01G075800.1,0.6094,coexpression,,,,,
TraesCS1B01G113500LC.2,TraesCS1B01G075800.1,-0.6443,coexpression,,,,,
TraesCS1B01G114100LC.1,TraesCS1B01G075800.1,0.7412,coexpression,,,,,
TraesCS1B01G114200LC.1,TraesCS1B01G075800.1,0.7223,coexpression,,,,,
TraesCS4A01G495300LC.1,TraesCS1B01G075800.1,-0.6037,coexpression,,,,,
TraesCSU01G322800LC.1,TraesCS1B01G075800.1,-0.6037,coexpression,,,,,
TraesCSU01G393900LC.1,TraesCS1B01G075800.1,0.7551,coexpression,,,,,
TraesCSU01G519600LC.1,TraesCS1B01G075800.1,0.6947,coexpression,,,,,
TraesCS1B01G076600.1,TraesCS1B01G076500.1,0.8732,coexpression,,,,,
TraesCS1B01G076700.1,TraesCS1B01G076500.1,0.8557,coexpression,,,,,
TraesCS1B01G076800.1,TraesCS1B01G076500.1,0.8619,coexpression,,,,,
TraesCS1B01G113500LC.2,TraesCS1B01G076500.1,-0.7099,coexpression,,,,,
TraesCS1B01G114100LC.1,TraesCS1B01G076500.1,0.8596,coexpression,,,,,
TraesCS1B01G114200LC.1,TraesCS1B01G076500.1,0.7466,coexpression,,,,,
TraesCS2B01G318200LC.1,TraesCS1B01G076500.1,-0.6649,coexpression,,,,,
TraesCS4A01G495300LC.1,TraesCS1B01G076500.1,-0.7183,coexpression,,,,,
TraesCSU01G322800LC.1,TraesCS1B01G076500.1,-0.7183,coexpression,,,,,
TraesCSU01G393900LC.1,TraesCS1B01G076500.1,0.8611,coexpression,,,,,
TraesCSU01G519600LC.1,TraesCS1B01G076500.1,0.7617,coexpression,,,,,
TraesCS1B01G076700.1,TraesCS1B01G076600.1,0.9851,coexpression,,,,,
TraesCS1B01G076800.1,TraesCS1B01G076600.1,0.987,coexpression,,,,,
TraesCS1B01G111900LC.1,TraesCS1B01G076600.1,-0.6257,coexpression,,,,,
TraesCS1B01G113500LC.2,TraesCS1B01G076600.1,-0.8051,coexpression,,,,,
TraesCS1B01G114100LC.1,TraesCS1B01G076600.1,0.9828,coexpression,,,,,
TraesCS1B01G114200LC.1,TraesCS1B01G076600.1,0.8171,coexpression,,,,,
TraesCS2B01G318200LC.1,TraesCS1B01G076600.1,-0.6719,coexpression,,,,,
TraesCS4A01G495300LC.1,TraesCS1B01G076600.1,-0.7434,coexpression,,,,,
TraesCSU01G322800LC.1,TraesCS1B01G076600.1,-0.7434,coexpression,,,,,
TraesCSU01G393900LC.1,TraesCS1B01G076600.1,0.9496,coexpression,,,,,
TraesCSU01G519600LC.1,TraesCS1B01G076600.1,0.8056,coexpression,,,,,
TraesCS1B01G076800.1,TraesCS1B01G076700.1,0.9914,coexpression,,,,,
TraesCS1B01G102200LC.1,TraesCS1B01G076700.1,0.6034,coexpression,,,,,
TraesCS1B01G111900LC.1,TraesCS1B01G076700.1,-0.6305,coexpression,,,,,
TraesCS1B01G113500LC.2,TraesCS1B01G076700.1,-0.7938,coexpression,,,,,
TraesCS1B01G114100LC.1,TraesCS1B01G076700.1,0.9862,coexpression,,,,,
TraesCS1B01G114200LC.1,TraesCS1B01G076700.1,0.8149,coexpression,,,,,
TraesCS2B01G318200LC.1,TraesCS1B01G076700.1,-0.6779,coexpression,,,,,
TraesCS4A01G495300LC.1,TraesCS1B01G076700.1,-0.7406,coexpression,,,,,
TraesCSU01G322800LC.1,TraesCS1B01G076700.1,-0.7406,coexpression,,,,,
TraesCSU01G393900LC.1,TraesCS1B01G076700.1,0.9379,coexpression,,,,,
TraesCSU01G519600LC.1,TraesCS1B01G076700.1,0.7876,coexpression,,,,,
TraesCS1B01G111900LC.1,TraesCS1B01G076800.1,-0.6295,coexpression,,,,,
TraesCS1B01G113500LC.2,TraesCS1B01G076800.1,-0.7932,coexpression,,,,,
TraesCS1B01G114100LC.1,TraesCS1B01G076800.1,0.9894,coexpression,,,,,
TraesCS1B01G114200LC.1,TraesCS1B01G076800.1,0.814,coexpression,,,,,
TraesCS2B01G318200LC.1,TraesCS1B01G076800.1,-0.6785,coexpression,,,,,
TraesCS4A01G495300LC.1,TraesCS1B01G076800.1,-0.7478,coexpression,,,,,
TraesCSU01G322800LC.1,TraesCS1B01G076800.1,-0.7478,coexpression,,,,,
TraesCSU01G393900LC.1,TraesCS1B01G076800.1,0.9368,coexpression,,,,,
TraesCSU01G519600LC.1,TraesCS1B01G076800.1,0.7825,coexpression,,,,,
TraesCS1B01G121700LC.2,TraesCS1B01G082100.1,0.6847,coexpression,,,,,
TraesCS1B01G140800LC.1,TraesCS1B01G089100.1,0.6586,coexpression,,,,,
TraesCS1B01G140800LC.2,TraesCS1B01G089100.1,0.608,coexpression,,,,,
TraesCS1B01G090400.2,TraesCS1B01G090400.1,-0.6001,coexpression,,,,,
TraesCS1B01G149500LC.1,TraesCS1B01G091500.1,0.6757,coexpression,,,,,
TraesCS1B01G099100.1,TraesCS1B01G093300.1,0.6692,coexpression,,,,,
TraesCS1B01G155400LC.1,TraesCS1B01G093300.1,-0.7497,coexpression,,,,,
TraesCS1B01G159000LC.1,TraesCS1B01G093300.1,0.6357,coexpression,,,,,
TraesCS1B01G226000.1,TraesCS1B01G093600.1,0.6691,coexpression,,,,,
TraesCS1B01G310300.1,TraesCS1B01G093600.1,0.6486,coexpression,,,,,
TraesCS1B01G388500.1,TraesCS1B01G093600.1,0.612,coexpression,,,,,
TraesCS1B01G433200.1,TraesCS1B01G093600.1,0.6175,coexpression,,,,,
TraesCS1D01G215400.1,TraesCS1B01G093600.1,0.6388,coexpression,,,,,
TraesCS1D01G299700.1,TraesCS1B01G093600.1,0.6405,coexpression,,,,,
TraesCS2A01G186300.1,TraesCS1B01G093600.1,0.6254,coexpression,,,,,
TraesCS2A01G590600.1,TraesCS1B01G093600.1,0.6372,coexpression,,,,,
TraesCS2B01G482800LC.1,TraesCS1B01G093600.1,0.6032,coexpression,,,,,
TraesCS2D01G073700.1,TraesCS1B01G093600.1,0.6395,coexpression,,,,,
TraesCS3A01G053000.1,TraesCS1B01G093600.1,0.6171,coexpression,,,,,
TraesCS3A01G080800.1,TraesCS1B01G093600.1,0.6476,coexpression,,,,,
TraesCS3A01G344800.1,TraesCS1B01G093600.1,0.6309,coexpression,,,,,
TraesCS3B01G376800.1,TraesCS1B01G093600.1,0.646,coexpression,,,,,
TraesCS3D01G338400.1,TraesCS1B01G093600.1,0.6455,coexpression,,,,,
TraesCS3D01G464800.1,TraesCS1B01G093600.1,0.6665,coexpression,,,,,
TraesCS4A01G304400.1,TraesCS1B01G093600.1,0.6395,coexpression,,,,,
TraesCS4B01G010000.1,TraesCS1B01G093600.1,0.6496,coexpression,,,,,
TraesCS4B01G010100.1,TraesCS1B01G093600.1,0.6915,coexpression,,,,,
TraesCS4B01G367400.1,TraesCS1B01G093600.1,0.6259,coexpression,,,,,
TraesCS4D01G142800.1,TraesCS1B01G093600.1,0.6497,coexpression,,,,,
TraesCS5A01G278400.1,TraesCS1B01G093600.1,0.6014,coexpression,,,,,
TraesCS5A01G355700.1,TraesCS1B01G093600.1,0.6557,coexpression,,,,,
TraesCS5A01G362400.1,TraesCS1B01G093600.1,0.6572,coexpression,,,,,
TraesCS5A01G369300.1,TraesCS1B01G093600.1,0.6181,coexpression,,,,,
TraesCS5A01G418400.1,TraesCS1B01G093600.1,0.6651,coexpression,,,,,
TraesCS5A01G535100.1,TraesCS1B01G093600.1,0.6523,coexpression,,,,,
TraesCS5A01G571800LC.1,TraesCS1B01G093600.1,0.6767,coexpression,,,,,
TraesCS5B01G265500.1,TraesCS1B01G093600.1,0.6845,coexpression,,,,,
TraesCS5B01G371600.1,TraesCS1B01G093600.1,0.649,coexpression,,,,,
TraesCS5D01G276300.1,TraesCS1B01G093600.1,0.7017,coexpression,,,,,
TraesCS5D01G426500.1,TraesCS1B01G093600.1,0.6837,coexpression,,,,,
TraesCS5D01G550100.1,TraesCS1B01G093600.1,0.6,coexpression,,,,,
TraesCS6A01G094100.1,TraesCS1B01G093600.1,0.617,coexpression,,,,,
TraesCS6B01G122500.1,TraesCS1B01G093600.1,0.6114,coexpression,,,,,
TraesCS6B01G323200.1,TraesCS1B01G093600.1,0.6471,coexpression,,,,,
TraesCS6B01G323200.2,TraesCS1B01G093600.1,0.6376,coexpression,,,,,
TraesCS6D01G273900.1,TraesCS1B01G093600.1,0.6829,coexpression,,,,,
TraesCS6D01G273900.2,TraesCS1B01G093600.1,0.6595,coexpression,,,,,
TraesCS7A01G226300.1,TraesCS1B01G093600.1,0.6741,coexpression,,,,,
TraesCS7A01G237100.1,TraesCS1B01G093600.1,0.6371,coexpression,,,,,
TraesCS7A01G290600LC.1,TraesCS1B01G093600.1,0.665,coexpression,,,,,
TraesCS7A01G453100.1,TraesCS1B01G093600.1,0.6965,coexpression,,,,,
TraesCS7B01G115300.1,TraesCS1B01G093600.1,0.6234,coexpression,,,,,
TraesCS7B01G326900.1,TraesCS1B01G093600.1,0.6251,coexpression,,,,,
TraesCS7B01G353600.2,TraesCS1B01G093600.1,0.6887,coexpression,,,,,
TraesCS7D01G060000.1,TraesCS1B01G093600.1,0.6787,coexpression,,,,,
TraesCS7D01G228100.1,TraesCS1B01G093600.1,0.6513,coexpression,,,,,
TraesCS7D01G418600.3,TraesCS1B01G093600.1,0.6175,coexpression,,,,,
TraesCS7D01G418900.1,TraesCS1B01G093600.1,0.657,coexpression,,,,,
TraesCS7D01G419000.1,TraesCS1B01G093600.1,0.6542,coexpression,,,,,
TraesCS7D01G419100.1,TraesCS1B01G093600.1,0.6728,coexpression,,,,,
TraesCS7D01G442500.1,TraesCS1B01G093600.1,0.6274,coexpression,,,,,
TraesCS1B01G155400LC.1,TraesCS1B01G095600.1,-0.6049,coexpression,,,,,
TraesCS1B01G159000LC.1,TraesCS1B01G095600.1,0.6207,coexpression,,,,,
TraesCS4A01G095300.1,TraesCS1B01G096700.1,0.6068,coexpression,,,,,
TraesCS1B01G155400LC.1,TraesCS1B01G099100.1,-0.6639,coexpression,,,,,
TraesCS3D01G575100LC.1,TraesCS1B01G100000LC.1,0.6425,coexpression,,,,,
TraesCSU01G072900.2,TraesCS1B01G100000LC.1,0.6338,coexpression,,,,,
TraesCSU01G117700LC.1,TraesCS1B01G100000LC.1,0.6224,coexpression,,,,,
TraesCSU01G149300.1,TraesCS1B01G100000LC.1,0.6627,coexpression,,,,,
TraesCSU01G149400.2,TraesCS1B01G100000LC.1,0.6643,coexpression,,,,,
TraesCS1B01G114200LC.1,TraesCS1B01G102200LC.1,0.6047,coexpression,,,,,
TraesCS7D01G443900.1,TraesCS1B01G105100.1,0.609,coexpression,,,,,
TraesCS1B01G106600.1,TraesCS1B01G106300.1,1,coexpression,,,,,
TraesCS1B01G113500LC.2,TraesCS1B01G111900LC.1,0.6018,coexpression,,,,,
TraesCS1B01G114100LC.1,TraesCS1B01G111900LC.1,-0.6365,coexpression,,,,,
TraesCS4A01G495300LC.1,TraesCS1B01G111900LC.1,0.629,coexpression,,,,,
TraesCSU01G322800LC.1,TraesCS1B01G111900LC.1,0.629,coexpression,,,,,
TraesCSU01G393900LC.1,TraesCS1B01G111900LC.1,-0.6417,coexpression,,,,,
TraesCS3B01G063400.1,TraesCS1B01G112900LC.2,0.6449,coexpression,,,,,
TraesCS3B01G063700.1,TraesCS1B01G112900LC.2,0.6262,coexpression,,,,,
TraesCS3B01G064100.1,TraesCS1B01G112900LC.2,0.6004,coexpression,,,,,
TraesCS1B01G114100LC.1,TraesCS1B01G113500LC.2,-0.8001,coexpression,,,,,
TraesCS1B01G114200LC.1,TraesCS1B01G113500LC.2,-0.6796,coexpression,,,,,
TraesCS4A01G495300LC.1,TraesCS1B01G113500LC.2,0.6733,coexpression,,,,,
TraesCSU01G322800LC.1,TraesCS1B01G113500LC.2,0.6733,coexpression,,,,,
TraesCSU01G393900LC.1,TraesCS1B01G113500LC.2,-0.7748,coexpression,,,,,
TraesCSU01G519600LC.1,TraesCS1B01G113500LC.2,-0.7177,coexpression,,,,,
TraesCS1B01G114200LC.1,TraesCS1B01G114100LC.1,0.8186,coexpression,,,,,
TraesCS2B01G318200LC.1,TraesCS1B01G114100LC.1,-0.6768,coexpression,,,,,
TraesCS4A01G495300LC.1,TraesCS1B01G114100LC.1,-0.7501,coexpression,,,,,
TraesCSU01G322800LC.1,TraesCS1B01G114100LC.1,-0.7501,coexpression,,,,,
TraesCSU01G393900LC.1,TraesCS1B01G114100LC.1,0.939,coexpression,,,,,
TraesCSU01G519600LC.1,TraesCS1B01G114100LC.1,0.7806,coexpression,,,,,
TraesCSU01G393900LC.1,TraesCS1B01G114200LC.1,0.7537,coexpression,,,,,
TraesCSU01G519600LC.1,TraesCS1B01G114200LC.1,0.6265,coexpression,,,,,
TraesCS1B01G114600LC.1,TraesCS1B01G114500LC.1,0.8408,coexpression,,,,,
TraesCS1D01G453300LC.1,TraesCS1B01G114500LC.1,0.7351,coexpression,,,,,
TraesCS1D01G578900LC.1,TraesCS1B01G114500LC.1,0.7121,coexpression,,,,,
TraesCS2A01G118800.1,TraesCS1B01G114500LC.1,0.7826,coexpression,,,,,
TraesCS2A01G287900.10,TraesCS1B01G114500LC.1,0.646,coexpression,,,,,
TraesCS2A01G555600LC.1,TraesCS1B01G114500LC.1,0.6408,coexpression,,,,,
TraesCS2B01G019900LC.1,TraesCS1B01G114500LC.1,0.6199,coexpression,,,,,
TraesCS2B01G240600LC.1,TraesCS1B01G114500LC.1,0.7213,coexpression,,,,,
TraesCS2B01G240800LC.1,TraesCS1B01G114500LC.1,0.6629,coexpression,,,,,
TraesCS2D01G144800LC.1,TraesCS1B01G114500LC.1,0.8046,coexpression,,,,,
TraesCS2D01G457200LC.1,TraesCS1B01G114500LC.1,0.6824,coexpression,,,,,
TraesCS3A01G045500.2,TraesCS1B01G114500LC.1,0.6805,coexpression,,,,,
TraesCS3A01G517000.1,TraesCS1B01G114500LC.1,0.7981,coexpression,,,,,
TraesCS3B01G061800LC.1,TraesCS1B01G114500LC.1,0.6765,coexpression,,,,,
TraesCS3B01G177100LC.1,TraesCS1B01G114500LC.1,0.6447,coexpression,,,,,
TraesCS3B01G232400LC.1,TraesCS1B01G114500LC.1,0.6262,coexpression,,,,,
TraesCS3B01G561500.1,TraesCS1B01G114500LC.1,0.6924,coexpression,,,,,
TraesCS3D01G023400LC.1,TraesCS1B01G114500LC.1,0.7574,coexpression,,,,,
TraesCS3D01G069300LC.1,TraesCS1B01G114500LC.1,0.64,coexpression,,,,,
TraesCS3D01G618100LC.1,TraesCS1B01G114500LC.1,0.6803,coexpression,,,,,
TraesCS4A01G264200.2,TraesCS1B01G114500LC.1,0.6268,coexpression,,,,,
TraesCS4B01G140100LC.1,TraesCS1B01G114500LC.1,0.7594,coexpression,,,,,
TraesCS4D01G260500LC.1,TraesCS1B01G114500LC.1,0.8545,coexpression,,,,,
TraesCS5A01G191200LC.1,TraesCS1B01G114500LC.1,0.7581,coexpression,,,,,
TraesCS5A01G323700.1,TraesCS1B01G114500LC.1,0.6467,coexpression,,,,,
TraesCS5B01G332700.1,TraesCS1B01G114500LC.1,0.6765,coexpression,,,,,
TraesCS5B01G367200LC.1,TraesCS1B01G114500LC.1,0.6058,coexpression,,,,,
TraesCS6A01G552100LC.1,TraesCS1B01G114500LC.1,0.7722,coexpression,,,,,
TraesCS6B01G156300LC.1,TraesCS1B01G114500LC.1,0.6124,coexpression,,,,,
TraesCS6B01G247700LC.1,TraesCS1B01G114500LC.1,0.7191,coexpression,,,,,
TraesCS6B01G409500.1,TraesCS1B01G114500LC.1,0.6991,coexpression,,,,,
TraesCS6B01G555900LC.1,TraesCS1B01G114500LC.1,0.6916,coexpression,,,,,
TraesCS6B01G791500LC.1,TraesCS1B01G114500LC.1,0.6067,coexpression,,,,,
TraesCS7A01G193800LC.1,TraesCS1B01G114500LC.1,0.7344,coexpression,,,,,
TraesCS7A01G457200LC.1,TraesCS1B01G114500LC.1,0.8184,coexpression,,,,,
TraesCS7A01G683500LC.1,TraesCS1B01G114500LC.1,0.6282,coexpression,,,,,
TraesCSU01G065000.1,TraesCS1B01G114500LC.1,0.7764,coexpression,,,,,
TraesCSU01G089500.1,TraesCS1B01G114500LC.1,0.6929,coexpression,,,,,
TraesCSU01G100600LC.1,TraesCS1B01G114500LC.1,0.7739,coexpression,,,,,
TraesCS1B01G493300LC.1,TraesCS1B01G114600LC.1,0.6543,coexpression,,,,,
TraesCS1D01G453300LC.1,TraesCS1B01G114600LC.1,0.7245,coexpression,,,,,
TraesCS1D01G578900LC.1,TraesCS1B01G114600LC.1,0.7581,coexpression,,,,,
TraesCS2A01G118800.1,TraesCS1B01G114600LC.1,0.7923,coexpression,,,,,
TraesCS2A01G287900.10,TraesCS1B01G114600LC.1,0.6166,coexpression,,,,,
TraesCS2A01G555600LC.1,TraesCS1B01G114600LC.1,0.6834,coexpression,,,,,
TraesCS2B01G240600LC.1,TraesCS1B01G114600LC.1,0.7056,coexpression,,,,,
TraesCS2B01G240800LC.1,TraesCS1B01G114600LC.1,0.6262,coexpression,,,,,
TraesCS2D01G144800LC.1,TraesCS1B01G114600LC.1,0.7761,coexpression,,,,,
TraesCS2D01G158300LC.1,TraesCS1B01G114600LC.1,0.6747,coexpression,,,,,
TraesCS2D01G457200LC.1,TraesCS1B01G114600LC.1,0.7594,coexpression,,,,,
TraesCS3A01G045500.2,TraesCS1B01G114600LC.1,0.6535,coexpression,,,,,
TraesCS3A01G517000.1,TraesCS1B01G114600LC.1,0.8282,coexpression,,,,,
TraesCS3A01G619600LC.1,TraesCS1B01G114600LC.1,0.6293,coexpression,,,,,
TraesCS3B01G061800LC.1,TraesCS1B01G114600LC.1,0.6349,coexpression,,,,,
TraesCS3B01G177100LC.1,TraesCS1B01G114600LC.1,0.6528,coexpression,,,,,
TraesCS3B01G232400LC.1,TraesCS1B01G114600LC.1,0.6358,coexpression,,,,,
TraesCS3B01G560400LC.1,TraesCS1B01G114600LC.1,0.6162,coexpression,,,,,
TraesCS3B01G561500.1,TraesCS1B01G114600LC.1,0.6795,coexpression,,,,,
TraesCS3D01G023400LC.1,TraesCS1B01G114600LC.1,0.7242,coexpression,,,,,
TraesCS3D01G069300LC.1,TraesCS1B01G114600LC.1,0.7033,coexpression,,,,,
TraesCS4A01G264200.2,TraesCS1B01G114600LC.1,0.617,coexpression,,,,,
TraesCS4B01G140100LC.1,TraesCS1B01G114600LC.1,0.7414,coexpression,,,,,
TraesCS4B01G153200LC.1,TraesCS1B01G114600LC.1,0.6638,coexpression,,,,,
TraesCS4D01G260500LC.1,TraesCS1B01G114600LC.1,0.87,coexpression,,,,,
TraesCS5A01G191200LC.1,TraesCS1B01G114600LC.1,0.7744,coexpression,,,,,
TraesCS5A01G323700.1,TraesCS1B01G114600LC.1,0.6344,coexpression,,,,,
TraesCS5B01G332700.1,TraesCS1B01G114600LC.1,0.6769,coexpression,,,,,
TraesCS5B01G367200LC.1,TraesCS1B01G114600LC.1,0.6565,coexpression,,,,,
TraesCS6A01G552100LC.1,TraesCS1B01G114600LC.1,0.7772,coexpression,,,,,
TraesCS6B01G247700LC.1,TraesCS1B01G114600LC.1,0.7053,coexpression,,,,,
TraesCS6B01G409500.1,TraesCS1B01G114600LC.1,0.6751,coexpression,,,,,
TraesCS6B01G555900LC.1,TraesCS1B01G114600LC.1,0.7568,coexpression,,,,,
TraesCS6B01G791500LC.1,TraesCS1B01G114600LC.1,0.647,coexpression,,,,,
TraesCS6D01G171200LC.1,TraesCS1B01G114600LC.1,0.6312,coexpression,,,,,
TraesCS7A01G193800LC.1,TraesCS1B01G114600LC.1,0.7269,coexpression,,,,,
TraesCS7A01G457200LC.1,TraesCS1B01G114600LC.1,0.8148,coexpression,,,,,
TraesCS7A01G683500LC.1,TraesCS1B01G114600LC.1,0.6388,coexpression,,,,,
TraesCS7A01G683600LC.1,TraesCS1B01G114600LC.1,0.6037,coexpression,,,,,
TraesCS7D01G116200.1,TraesCS1B01G114600LC.1,0.6144,coexpression,,,,,
TraesCSU01G065000.1,TraesCS1B01G114600LC.1,0.8033,coexpression,,,,,
TraesCSU01G089500.1,TraesCS1B01G114600LC.1,0.6944,coexpression,,,,,
TraesCSU01G100600LC.1,TraesCS1B01G114600LC.1,0.8032,coexpression,,,,,
TraesCS1D01G098000.1,TraesCS1B01G117400.1,0.6498,coexpression,,,,,
TraesCS1D01G131800LC.1,TraesCS1B01G117400.1,0.6896,coexpression,,,,,
TraesCS1B01G127200.1,TraesCS1B01G120600.1,0.8077,coexpression,,,,,
TraesCS1B01G130900.1,TraesCS1B01G120600.1,0.6088,coexpression,,,,,
TraesCS1B01G144300.1,TraesCS1B01G120600.1,0.604,coexpression,,,,,
TraesCS1B01G146100.1,TraesCS1B01G120600.1,0.703,coexpression,,,,,
TraesCS1B01G230300.1,TraesCS1B01G120600.1,0.6027,coexpression,,,,,
TraesCS1B01G240000.1,TraesCS1B01G120600.1,0.6552,coexpression,,,,,
TraesCS1B01G274700.2,TraesCS1B01G120600.1,0.7146,coexpression,,,,,
TraesCS1B01G295700.1,TraesCS1B01G120600.1,0.6122,coexpression,,,,,
TraesCS1B01G318200.1,TraesCS1B01G120600.1,0.7604,coexpression,,,,,
TraesCS1B01G379200.1,TraesCS1B01G120600.1,0.6164,coexpression,,,,,
TraesCS1B01G380800.1,TraesCS1B01G120600.1,0.723,coexpression,,,,,
TraesCS1D01G101600.1,TraesCS1B01G120600.1,0.8127,coexpression,,,,,
TraesCS1D01G105500.2,TraesCS1B01G120600.1,0.6586,coexpression,,,,,
TraesCS1D01G125600.1,TraesCS1B01G120600.1,0.6416,coexpression,,,,,
TraesCS1D01G128800.1,TraesCS1B01G120600.1,0.6512,coexpression,,,,,
TraesCS1D01G145100.1,TraesCS1B01G120600.1,0.7004,coexpression,,,,,
TraesCS1D01G156400.2,TraesCS1B01G120600.1,0.6892,coexpression,,,,,
TraesCS1D01G219000.1,TraesCS1B01G120600.1,0.7268,coexpression,,,,,
TraesCS1D01G227300.1,TraesCS1B01G120600.1,0.6121,coexpression,,,,,
TraesCS1D01G264200.1,TraesCS1B01G120600.1,0.6259,coexpression,,,,,
TraesCS1D01G283800.1,TraesCS1B01G120600.1,0.7306,coexpression,,,,,
TraesCS1D01G285300.1,TraesCS1B01G120600.1,0.7007,coexpression,,,,,
TraesCS1D01G287800.1,TraesCS1B01G120600.1,0.6413,coexpression,,,,,
TraesCS1D01G306800.1,TraesCS1B01G120600.1,0.7647,coexpression,,,,,
TraesCS1D01G368700.1,TraesCS1B01G120600.1,0.7301,coexpression,,,,,
TraesCS1D01G407500.1,TraesCS1B01G120600.1,0.6244,coexpression,,,,,
TraesCS1D01G536000LC.1,TraesCS1B01G120600.1,0.7354,coexpression,,,,,
TraesCS2A01G066200.1,TraesCS1B01G120600.1,0.6159,coexpression,,,,,
TraesCS2A01G083000.1,TraesCS1B01G120600.1,0.6153,coexpression,,,,,
TraesCS2A01G094200.1,TraesCS1B01G120600.1,0.6889,coexpression,,,,,
TraesCS2A01G109900.1,TraesCS1B01G120600.1,0.7423,coexpression,,,,,
TraesCS2A01G110500.1,TraesCS1B01G120600.1,0.6235,coexpression,,,,,
TraesCS2A01G163700.1,TraesCS1B01G120600.1,0.6849,coexpression,,,,,
TraesCS2A01G170800.1,TraesCS1B01G120600.1,0.6712,coexpression,,,,,
TraesCS2A01G203800LC.1,TraesCS1B01G120600.1,0.6149,coexpression,,,,,
TraesCS2A01G227500.1,TraesCS1B01G120600.1,0.6092,coexpression,,,,,
TraesCS2A01G239100LC.1,TraesCS1B01G120600.1,0.6894,coexpression,,,,,
TraesCS2A01G245900.1,TraesCS1B01G120600.1,0.8263,coexpression,,,,,
TraesCS2A01G260700.1,TraesCS1B01G120600.1,0.6351,coexpression,,,,,
TraesCS2A01G276100.1,TraesCS1B01G120600.1,0.7791,coexpression,,,,,
TraesCS2A01G278600.1,TraesCS1B01G120600.1,0.6328,coexpression,,,,,
TraesCS2A01G296000.2,TraesCS1B01G120600.1,0.6224,coexpression,,,,,
TraesCS2A01G339200.1,TraesCS1B01G120600.1,0.6211,coexpression,,,,,
TraesCS2A01G354200.1,TraesCS1B01G120600.1,0.7716,coexpression,,,,,
TraesCS2A01G383600.1,TraesCS1B01G120600.1,0.612,coexpression,,,,,
TraesCS2A01G432600.1,TraesCS1B01G120600.1,0.6756,coexpression,,,,,
TraesCS2A01G485400.1,TraesCS1B01G120600.1,0.6867,coexpression,,,,,
TraesCS2A01G583000LC.1,TraesCS1B01G120600.1,0.7676,coexpression,,,,,
TraesCS2B01G078200.1,TraesCS1B01G120600.1,0.6784,coexpression,,,,,
TraesCS2B01G078300.1,TraesCS1B01G120600.1,0.6147,coexpression,,,,,
TraesCS2B01G109000.1,TraesCS1B01G120600.1,0.7741,coexpression,,,,,
TraesCS2B01G194400.1,TraesCS1B01G120600.1,0.7456,coexpression,,,,,
TraesCS2B01G281300.1,TraesCS1B01G120600.1,0.6328,coexpression,,,,,
TraesCS2B01G296200.1,TraesCS1B01G120600.1,0.7726,coexpression,,,,,
TraesCS2B01G312400.2,TraesCS1B01G120600.1,0.639,coexpression,,,,,
TraesCS2B01G328300LC.1,TraesCS1B01G120600.1,0.6894,coexpression,,,,,
TraesCS2B01G374600LC.1,TraesCS1B01G120600.1,0.8146,coexpression,,,,,
TraesCS2B01G375100.1,TraesCS1B01G120600.1,0.6895,coexpression,,,,,
TraesCS2D01G064500.1,TraesCS1B01G120600.1,0.7313,coexpression,,,,,
TraesCS2D01G064600.1,TraesCS1B01G120600.1,0.7239,coexpression,,,,,
TraesCS2D01G080800.1,TraesCS1B01G120600.1,0.6842,coexpression,,,,,
TraesCS2D01G092800.1,TraesCS1B01G120600.1,0.634,coexpression,,,,,
TraesCS2D01G109000.1,TraesCS1B01G120600.1,0.6207,coexpression,,,,,
TraesCS2D01G170600.1,TraesCS1B01G120600.1,0.7032,coexpression,,,,,
TraesCS2D01G175700.1,TraesCS1B01G120600.1,0.6298,coexpression,,,,,
TraesCS2D01G177300.1,TraesCS1B01G120600.1,0.691,coexpression,,,,,
TraesCS2D01G178300.1,TraesCS1B01G120600.1,0.6207,coexpression,,,,,
TraesCS2D01G179300.1,TraesCS1B01G120600.1,0.6043,coexpression,,,,,
TraesCS2D01G227900.5,TraesCS1B01G120600.1,0.6135,coexpression,,,,,
TraesCS2D01G245400LC.1,TraesCS1B01G120600.1,0.6894,coexpression,,,,,
TraesCS2D01G246000.1,TraesCS1B01G120600.1,0.803,coexpression,,,,,
TraesCS2D01G263000.1,TraesCS1B01G120600.1,0.642,coexpression,,,,,
TraesCS2D01G275100.1,TraesCS1B01G120600.1,0.8377,coexpression,,,,,
TraesCS2D01G277700.1,TraesCS1B01G120600.1,0.6826,coexpression,,,,,
TraesCS2D01G293900.2,TraesCS1B01G120600.1,0.694,coexpression,,,,,
TraesCS2D01G354800.1,TraesCS1B01G120600.1,0.7686,coexpression,,,,,
TraesCS2D01G379700.1,TraesCS1B01G120600.1,0.7458,coexpression,,,,,
TraesCS2D01G421300.1,TraesCS1B01G120600.1,0.7437,coexpression,,,,,
TraesCS2D01G430500.1,TraesCS1B01G120600.1,0.6267,coexpression,,,,,
TraesCS2D01G442300.1,TraesCS1B01G120600.1,0.7039,coexpression,,,,,
TraesCS3A01G085600.1,TraesCS1B01G120600.1,0.7223,coexpression,,,,,
TraesCS3A01G136800.1,TraesCS1B01G120600.1,0.7426,coexpression,,,,,
TraesCS3A01G247600.1,TraesCS1B01G120600.1,0.7263,coexpression,,,,,
TraesCS3A01G252700.1,TraesCS1B01G120600.1,0.6829,coexpression,,,,,
TraesCS3A01G263900.1,TraesCS1B01G120600.1,0.6292,coexpression,,,,,
TraesCS3A01G339200.1,TraesCS1B01G120600.1,0.8127,coexpression,,,,,
TraesCS3A01G366100.1,TraesCS1B01G120600.1,0.6962,coexpression,,,,,
TraesCS3A01G372600.1,TraesCS1B01G120600.1,0.7077,coexpression,,,,,
TraesCS3A01G690400LC.1,TraesCS1B01G120600.1,0.6556,coexpression,,,,,
TraesCS3B01G100800.1,TraesCS1B01G120600.1,0.8135,coexpression,,,,,
TraesCS3B01G154600.1,TraesCS1B01G120600.1,0.6829,coexpression,,,,,
TraesCS3B01G271800.1,TraesCS1B01G120600.1,0.7516,coexpression,,,,,
TraesCS3B01G284300.1,TraesCS1B01G120600.1,0.639,coexpression,,,,,
TraesCS3B01G297300.1,TraesCS1B01G120600.1,0.6322,coexpression,,,,,
TraesCS3B01G302300.1,TraesCS1B01G120600.1,0.7293,coexpression,,,,,
TraesCS3B01G370900.1,TraesCS1B01G120600.1,0.8159,coexpression,,,,,
TraesCS3B01G385700.1,TraesCS1B01G120600.1,0.6435,coexpression,,,,,
TraesCS3B01G388800.1,TraesCS1B01G120600.1,0.6428,coexpression,,,,,
TraesCS3B01G405000.1,TraesCS1B01G120600.1,0.6998,coexpression,,,,,
TraesCS3B01G854800LC.1,TraesCS1B01G120600.1,0.6002,coexpression,,,,,
TraesCS3D01G085600.1,TraesCS1B01G120600.1,0.8182,coexpression,,,,,
TraesCS3D01G137600.1,TraesCS1B01G120600.1,0.694,coexpression,,,,,
TraesCS3D01G140800.1,TraesCS1B01G120600.1,0.6628,coexpression,,,,,
TraesCS3D01G161300.1,TraesCS1B01G120600.1,0.6162,coexpression,,,,,
TraesCS3D01G243800.1,TraesCS1B01G120600.1,0.6902,coexpression,,,,,
TraesCS3D01G253300.1,TraesCS1B01G120600.1,0.7476,coexpression,,,,,
TraesCS3D01G268000.1,TraesCS1B01G120600.1,0.687,coexpression,,,,,
TraesCS3D01G286500.1,TraesCS1B01G120600.1,0.6002,coexpression,,,,,
TraesCS3D01G332800.1,TraesCS1B01G120600.1,0.7762,coexpression,,,,,
TraesCS3D01G338200.1,TraesCS1B01G120600.1,0.6114,coexpression,,,,,
TraesCS3D01G347100.1,TraesCS1B01G120600.1,0.6487,coexpression,,,,,
TraesCS3D01G349900.1,TraesCS1B01G120600.1,0.6106,coexpression,,,,,
TraesCS3D01G352300LC.1,TraesCS1B01G120600.1,0.617,coexpression,,,,,
TraesCS3D01G365600.1,TraesCS1B01G120600.1,0.7249,coexpression,,,,,
TraesCS3D01G398000.1,TraesCS1B01G120600.1,0.6019,coexpression,,,,,
TraesCS3D01G628600LC.1,TraesCS1B01G120600.1,0.6274,coexpression,,,,,
TraesCS4A01G006000.1,TraesCS1B01G120600.1,0.6913,coexpression,,,,,
TraesCS4A01G040400.1,TraesCS1B01G120600.1,0.6693,coexpression,,,,,
TraesCS4A01G044700.1,TraesCS1B01G120600.1,0.7009,coexpression,,,,,
TraesCS4A01G077000.2,TraesCS1B01G120600.1,0.7905,coexpression,,,,,
TraesCS4A01G096200.1,TraesCS1B01G120600.1,0.6262,coexpression,,,,,
TraesCS4A01G107600.1,TraesCS1B01G120600.1,0.61,coexpression,,,,,
TraesCS4A01G189200.1,TraesCS1B01G120600.1,0.6398,coexpression,,,,,
TraesCS4A01G190200.1,TraesCS1B01G120600.1,0.6504,coexpression,,,,,
TraesCS4A01G190500.1,TraesCS1B01G120600.1,0.7284,coexpression,,,,,
TraesCS4A01G208000.1,TraesCS1B01G120600.1,0.6799,coexpression,,,,,
TraesCS4A01G307100.1,TraesCS1B01G120600.1,0.6381,coexpression,,,,,
TraesCS4A01G324000.1,TraesCS1B01G120600.1,0.6564,coexpression,,,,,
TraesCS4A01G417400.1,TraesCS1B01G120600.1,0.7242,coexpression,,,,,
TraesCS4B01G070900.1,TraesCS1B01G120600.1,0.6237,coexpression,,,,,
TraesCS4B01G082600.1,TraesCS1B01G120600.1,0.6782,coexpression,,,,,
TraesCS4B01G111500.1,TraesCS1B01G120600.1,0.7192,coexpression,,,,,
TraesCS4B01G128700.1,TraesCS1B01G120600.1,0.6723,coexpression,,,,,
TraesCS4B01G129400.1,TraesCS1B01G120600.1,0.6005,coexpression,,,,,
TraesCS4B01G190000.1,TraesCS1B01G120600.1,0.6102,coexpression,,,,,
TraesCS4B01G233100.2,TraesCS1B01G120600.1,0.7405,coexpression,,,,,
TraesCS4B01G261800.1,TraesCS1B01G120600.1,0.631,coexpression,,,,,
TraesCS4B01G299100.1,TraesCS1B01G120600.1,0.7032,coexpression,,,,,
TraesCS4D01G022000.1,TraesCS1B01G120600.1,0.6502,coexpression,,,,,
TraesCS4D01G080900.1,TraesCS1B01G120600.1,0.698,coexpression,,,,,
TraesCS4D01G109200.1,TraesCS1B01G120600.1,0.7317,coexpression,,,,,
TraesCS4D01G126000.1,TraesCS1B01G120600.1,0.6184,coexpression,,,,,
TraesCS4D01G189600.2,TraesCS1B01G120600.1,0.6169,coexpression,,,,,
TraesCS4D01G191400.1,TraesCS1B01G120600.1,0.6413,coexpression,,,,,
TraesCS4D01G197100.1,TraesCS1B01G120600.1,0.6261,coexpression,,,,,
TraesCS4D01G197200.1,TraesCS1B01G120600.1,0.6933,coexpression,,,,,
TraesCS4D01G234300.2,TraesCS1B01G120600.1,0.7939,coexpression,,,,,
TraesCS4D01G260400.1,TraesCS1B01G120600.1,0.8092,coexpression,,,,,
TraesCS4D01G261400.1,TraesCS1B01G120600.1,0.6992,coexpression,,,,,
TraesCS4D01G298000.1,TraesCS1B01G120600.1,0.7662,coexpression,,,,,
TraesCS4D01G339500.1,TraesCS1B01G120600.1,0.6823,coexpression,,,,,
TraesCS4D01G382500LC.1,TraesCS1B01G120600.1,0.6998,coexpression,,,,,
TraesCS5A01G082800.1,TraesCS1B01G120600.1,0.6377,coexpression,,,,,
TraesCS5A01G104000.1,TraesCS1B01G120600.1,0.7407,coexpression,,,,,
TraesCS5A01G112400.1,TraesCS1B01G120600.1,0.6984,coexpression,,,,,
TraesCS5A01G156100.1,TraesCS1B01G120600.1,0.7336,coexpression,,,,,
TraesCS5A01G161800.2,TraesCS1B01G120600.1,0.7531,coexpression,,,,,
TraesCS5A01G170200.2,TraesCS1B01G120600.1,0.7025,coexpression,,,,,
TraesCS5A01G170300.1,TraesCS1B01G120600.1,0.7868,coexpression,,,,,
TraesCS5A01G227800.1,TraesCS1B01G120600.1,0.6806,coexpression,,,,,
TraesCS5A01G288400.1,TraesCS1B01G120600.1,0.7556,coexpression,,,,,
TraesCS5A01G320100.1,TraesCS1B01G120600.1,0.6575,coexpression,,,,,
TraesCS5A01G372700.2,TraesCS1B01G120600.1,0.783,coexpression,,,,,
TraesCS5A01G415400.1,TraesCS1B01G120600.1,0.6408,coexpression,,,,,
TraesCS5A01G439100.2,TraesCS1B01G120600.1,0.7107,coexpression,,,,,
TraesCS5A01G442200.1,TraesCS1B01G120600.1,0.6497,coexpression,,,,,
TraesCS5A01G442500.1,TraesCS1B01G120600.1,0.6371,coexpression,,,,,
TraesCS5A01G443700.1,TraesCS1B01G120600.1,0.6845,coexpression,,,,,
TraesCS5A01G452400.1,TraesCS1B01G120600.1,0.7657,coexpression,,,,,
TraesCS5A01G458900.1,TraesCS1B01G120600.1,0.7404,coexpression,,,,,
TraesCS5A01G469300.1,TraesCS1B01G120600.1,0.8151,coexpression,,,,,
TraesCS5B01G085400.1,TraesCS1B01G120600.1,0.6193,coexpression,,,,,
TraesCS5B01G088900.1,TraesCS1B01G120600.1,0.7106,coexpression,,,,,
TraesCS5B01G112200.1,TraesCS1B01G120600.1,0.6896,coexpression,,,,,
TraesCS5B01G154300.1,TraesCS1B01G120600.1,0.6995,coexpression,,,,,
TraesCS5B01G159400.1,TraesCS1B01G120600.1,0.7706,coexpression,,,,,
TraesCS5B01G167000.1,TraesCS1B01G120600.1,0.8075,coexpression,,,,,
TraesCS5B01G167100.1,TraesCS1B01G120600.1,0.7467,coexpression,,,,,
TraesCS5B01G226600.1,TraesCS1B01G120600.1,0.7201,coexpression,,,,,
TraesCS5B01G374800.1,TraesCS1B01G120600.1,0.7063,coexpression,,,,,
TraesCS5B01G437200.1,TraesCS1B01G120600.1,0.6183,coexpression,,,,,
TraesCS5B01G448100.1,TraesCS1B01G120600.1,0.7388,coexpression,,,,,
TraesCS5B01G461300.1,TraesCS1B01G120600.1,0.7285,coexpression,,,,,
TraesCS5B01G468500.1,TraesCS1B01G120600.1,0.6365,coexpression,,,,,
TraesCS5B01G565800LC.1,TraesCS1B01G120600.1,0.7388,coexpression,,,,,
TraesCS5D01G121600.1,TraesCS1B01G120600.1,0.8088,coexpression,,,,,
TraesCS5D01G129200.1,TraesCS1B01G120600.1,0.7197,coexpression,,,,,
TraesCS5D01G167000.1,TraesCS1B01G120600.1,0.7553,coexpression,,,,,
TraesCS5D01G174600.1,TraesCS1B01G120600.1,0.7239,coexpression,,,,,
TraesCS5D01G174700.1,TraesCS1B01G120600.1,0.8204,coexpression,,,,,
TraesCS5D01G217600.1,TraesCS1B01G120600.1,0.6053,coexpression,,,,,
TraesCS5D01G239800.1,TraesCS1B01G120600.1,0.7148,coexpression,,,,,
TraesCS5D01G256900.1,TraesCS1B01G120600.1,0.6175,coexpression,,,,,
TraesCS5D01G286200.1,TraesCS1B01G120600.1,0.7255,coexpression,,,,,
TraesCS5D01G286400.1,TraesCS1B01G120600.1,0.6979,coexpression,,,,,
TraesCS5D01G296200.1,TraesCS1B01G120600.1,0.6562,coexpression,,,,,
TraesCS5D01G326000.1,TraesCS1B01G120600.1,0.6537,coexpression,,,,,
TraesCS5D01G326000.2,TraesCS1B01G120600.1,0.6059,coexpression,,,,,
TraesCS5D01G423300.1,TraesCS1B01G120600.1,0.6125,coexpression,,,,,
TraesCS5D01G442100.1,TraesCS1B01G120600.1,0.6753,coexpression,,,,,
TraesCS5D01G446300.2,TraesCS1B01G120600.1,0.7146,coexpression,,,,,
TraesCS5D01G449900.2,TraesCS1B01G120600.1,0.6571,coexpression,,,,,
TraesCS5D01G451100.2,TraesCS1B01G120600.1,0.7099,coexpression,,,,,
TraesCS5D01G462800.1,TraesCS1B01G120600.1,0.7691,coexpression,,,,,
TraesCS5D01G470000.1,TraesCS1B01G120600.1,0.7183,coexpression,,,,,
TraesCS5D01G474800LC.1,TraesCS1B01G120600.1,0.761,coexpression,,,,,
TraesCS5D01G475000LC.1,TraesCS1B01G120600.1,0.8004,coexpression,,,,,
TraesCS5D01G512700LC.1,TraesCS1B01G120600.1,0.6256,coexpression,,,,,
TraesCS5D01G576800LC.1,TraesCS1B01G120600.1,0.6518,coexpression,,,,,
TraesCS6A01G090300.1,TraesCS1B01G120600.1,0.6178,coexpression,,,,,
TraesCS6A01G204900.1,TraesCS1B01G120600.1,0.7585,coexpression,,,,,
TraesCS6A01G320700LC.1,TraesCS1B01G120600.1,0.668,coexpression,,,,,
TraesCS6A01G360400.1,TraesCS1B01G120600.1,0.7259,coexpression,,,,,
TraesCS6A01G386000.1,TraesCS1B01G120600.1,0.7028,coexpression,,,,,
TraesCS6A01G447600LC.1,TraesCS1B01G120600.1,0.6428,coexpression,,,,,
TraesCS6B01G112400.2,TraesCS1B01G120600.1,0.6061,coexpression,,,,,
TraesCS6B01G225600.1,TraesCS1B01G120600.1,0.6553,coexpression,,,,,
TraesCS6B01G310100.1,TraesCS1B01G120600.1,0.6522,coexpression,,,,,
TraesCS6B01G393300.1,TraesCS1B01G120600.1,0.7259,coexpression,,,,,
TraesCS6B01G425000.1,TraesCS1B01G120600.1,0.7028,coexpression,,,,,
TraesCS6D01G043500.1,TraesCS1B01G120600.1,0.6383,coexpression,,,,,
TraesCS6D01G078000.1,TraesCS1B01G120600.1,0.6406,coexpression,,,,,
TraesCS6D01G177000.2,TraesCS1B01G120600.1,0.6681,coexpression,,,,,
TraesCS6D01G190100.1,TraesCS1B01G120600.1,0.7681,coexpression,,,,,
TraesCS6D01G262100.1,TraesCS1B01G120600.1,0.769,coexpression,,,,,
TraesCS6D01G269300.1,TraesCS1B01G120600.1,0.6001,coexpression,,,,,
TraesCS6D01G343900.1,TraesCS1B01G120600.1,0.7259,coexpression,,,,,
TraesCS6D01G482000LC.1,TraesCS1B01G120600.1,0.7268,coexpression,,,,,
TraesCS6D01G482300LC.1,TraesCS1B01G120600.1,0.6202,coexpression,,,,,
TraesCS7A01G145700.1,TraesCS1B01G120600.1,0.6082,coexpression,,,,,
TraesCS7A01G155900.1,TraesCS1B01G120600.1,0.6635,coexpression,,,,,
TraesCS7A01G179000LC.1,TraesCS1B01G120600.1,0.6374,coexpression,,,,,
TraesCS7A01G244800.1,TraesCS1B01G120600.1,0.72,coexpression,,,,,
TraesCS7A01G256300.1,TraesCS1B01G120600.1,0.6215,coexpression,,,,,
TraesCS7A01G278700.1,TraesCS1B01G120600.1,0.7804,coexpression,,,,,
TraesCS7A01G286200.1,TraesCS1B01G120600.1,0.6153,coexpression,,,,,
TraesCS7A01G300500.1,TraesCS1B01G120600.1,0.7004,coexpression,,,,,
TraesCS7A01G309900.1,TraesCS1B01G120600.1,0.7856,coexpression,,,,,
TraesCS7A01G316200.1,TraesCS1B01G120600.1,0.6619,coexpression,,,,,
TraesCS7A01G356300.1,TraesCS1B01G120600.1,0.7399,coexpression,,,,,
TraesCS7A01G454700.1,TraesCS1B01G120600.1,0.6494,coexpression,,,,,
TraesCS7A01G454800.1,TraesCS1B01G120600.1,0.7329,coexpression,,,,,
TraesCS7A01G469100.2,TraesCS1B01G120600.1,0.6306,coexpression,,,,,
TraesCS7A01G644800LC.1,TraesCS1B01G120600.1,0.6488,coexpression,,,,,
TraesCS7A01G710000LC.1,TraesCS1B01G120600.1,0.6826,coexpression,,,,,
TraesCS7B01G034200.1,TraesCS1B01G120600.1,0.6231,coexpression,,,,,
TraesCS7B01G060000.2,TraesCS1B01G120600.1,0.6457,coexpression,,,,,
TraesCS7B01G146600.1,TraesCS1B01G120600.1,0.6841,coexpression,,,,,
TraesCS7B01G152900.1,TraesCS1B01G120600.1,0.641,coexpression,,,,,
TraesCS7B01G157300.1,TraesCS1B01G120600.1,0.6123,coexpression,,,,,
TraesCS7B01G159700.1,TraesCS1B01G120600.1,0.6611,coexpression,,,,,
TraesCS7B01G176600.1,TraesCS1B01G120600.1,0.633,coexpression,,,,,
TraesCS7B01G189800.1,TraesCS1B01G120600.1,0.7084,coexpression,,,,,
TraesCS7B01G198400.1,TraesCS1B01G120600.1,0.6234,coexpression,,,,,
TraesCS7B01G201400.1,TraesCS1B01G120600.1,0.7478,coexpression,,,,,
TraesCS7B01G209900.1,TraesCS1B01G120600.1,0.7197,coexpression,,,,,
TraesCS7B01G271400.1,TraesCS1B01G120600.1,0.7677,coexpression,,,,,
TraesCS7B01G319200.1,TraesCS1B01G120600.1,0.6138,coexpression,,,,,
TraesCS7D01G147000.1,TraesCS1B01G120600.1,0.6082,coexpression,,,,,
TraesCS7D01G243500.1,TraesCS1B01G120600.1,0.7079,coexpression,,,,,
TraesCS7D01G260500.1,TraesCS1B01G120600.1,0.6395,coexpression,,,,,
TraesCS7D01G262800.2,TraesCS1B01G120600.1,0.7302,coexpression,,,,,
TraesCS7D01G278500.1,TraesCS1B01G120600.1,0.7639,coexpression,,,,,
TraesCS7D01G291300.1,TraesCS1B01G120600.1,0.6623,coexpression,,,,,
TraesCS7D01G292800.1,TraesCS1B01G120600.1,0.8015,coexpression,,,,,
TraesCS7D01G296300.1,TraesCS1B01G120600.1,0.662,coexpression,,,,,
TraesCS7D01G306600.1,TraesCS1B01G120600.1,0.7503,coexpression,,,,,
TraesCS7D01G313200.1,TraesCS1B01G120600.1,0.6953,coexpression,,,,,
[truncated: 3,521,070 more chars]
