# Supplementary material for: Genomic variants affecting homoeologous gene expression dosage contribute to agronomic trait variation in allopolyploid wheat
Source: Nat Commun. 2022 Feb 11;13:826. doi: 10.1038/s41467-022-28453-y (PMC8837796; doi:10.1038/s41467-022-28453-y)
Supplement: Supplementary file 21 — Source Data [file 41467_2022_28453_MOESM21_ESM.zip › Source_data/Supplementary_Figure_4_out.allVar.HC.09112019.fdr.LDmerged3.plotPattern.txt]

#FDR<e-5; RNA seedlings
#LD merged eQTL
fakedCoord_SNP	fakedCoord_gene	coordSNP	coordGene	SNP	gene	statistics	pv	fdr	effect	r2
1190739	1144469	1190739	1144469	chr1A_1190739	TraesCS1A01G001800.1	-10.15219	1.50774e-19	5.37318e-15	-0.95323	0.35655
3276797449	1144469	716591780	1144469	chr2B_716591780	TraesCS1A01G001800.1	6.82094	1.23079e-10	1.37138e-06	1.01299	0.200087
1160182	1159521	1160182	1159521	chr1A_1160182	TraesCS1A01G001900.10	16.52297	2.47310e-38	4.58704e-33	0.80822	0.594779
1145920	1159521	1145920	1159521	chr1A_1145920	TraesCS1A01G001900.5	27.90281	2.15961e-68	4.89778e-62	0.92766	0.807167
8229222239	1159521	90618697	1159521	chr5A_90618697	TraesCS1A01G001900.5	-7.26682	9.83699e-12	1.32764e-07	-0.67435	0.221127
13397513986	1159521	720539575	1159521	chr7B_720539575	TraesCS1A01G001900.5	-6.76722	1.65876e-10	1.80325e-06	-0.48795	0.197568
1159868	1159521	1159868	1159521	chr1A_1159868	TraesCS1A01G001900.6	8.96871	3.20452e-16	7.97415e-12	0.83764	0.301901
1160223	1159521	1160223	1159521	chr1A_1160223	TraesCS1A01G001900.6	-11.40036	3.58204e-23	1.81179e-18	-0.96551	0.411333
1155624	1159521	1155624	1159521	chr1A_1155624	TraesCS1A01G001900.7	17.15721	3.54520e-40	7.65526e-35	0.82930	0.612798
4784327749	1159521	20169117	1159521	chr3B_20169117	TraesCS1A01G001900.7	6.63997	3.34561e-10	3.42941e-06	0.37499	0.191618
6848736575	1159521	638195756	1159521	chr4A_638195756	TraesCS1A01G001900.7	6.67137	2.81586e-10	2.92911e-06	0.43732	0.193084
1190671	1159521	1190671	1159521	chr1A_1190671	TraesCS1A01G001900.8	-9.82672	1.27700e-18	4.14143e-14	-0.67396	0.341743
1190671	1159521	1190671	1159521	chr1A_1190671	TraesCS1A01G001900.9	-24.38073	8.00146e-60	8.65965e-54	-1.75112	0.761667
1162006	1163968	1162006	1163968	chr1A_1162006	TraesCS1A01G002000.1	15.62784	1.04328e-35	1.57025e-30	0.67802	0.567673
1169520	1170556	1169520	1170556	chr1A_1169520	TraesCS1A01G002100.1	-7.38591	4.93816e-12	6.99263e-08	-0.31561	0.226778
554972673	1170556	554972673	1170556	chr1A_554972673	TraesCS1A01G002100.1	-6.83027	1.16848e-10	1.30760e-06	-0.32345	0.200525
4767441521	1188779	3282889	1188779	chr3B_3282889	TraesCS1A01G002200.1	-7.78974	4.57697e-13	7.57207e-09	-1.05658	0.245987
11960370865	1188779	20102690	1188779	chr7A_20102690	TraesCS1A01G002200.1	-8.72528	1.48653e-15	3.41602e-11	-1.01973	0.29043
1210830	1210239	1210830	1210239	chr1A_1210830	TraesCS1A01G002300.1	-8.88012	5.61170e-16	1.35668e-11	-0.52082	0.297733
1237901	1228914	1237901	1228914	chr1A_1237901	TraesCS1A01G002400.1	12.58642	1.11760e-26	7.84170e-22	1.01559	0.459959
1286097152	1228914	2143226	1228914	chr1D_2143226	TraesCS1A01G002400.1	7.30359	7.95658e-12	1.08992e-07	0.49395	0.222871
1847486	1232823	1847486	1232823	chr1A_1847486	TraesCS1A01G002500.1	-6.60257	4.10587e-10	4.13588e-06	-0.24871	0.189874
1343518	1336829	1343518	1336829	chr1A_1343518	TraesCS1A01G002700.1	-8.34615	1.56789e-14	3.16981e-10	-0.55245	0.272466
9317260297	1336829	468883012	1336829	chr5B_468883012	TraesCS1A01G002700.1	-8.59624	3.33034e-15	7.33046e-11	-0.84556	0.284328
1206570	1657115	1206570	1657115	chr1A_1206570	TraesCS1A01G002900.1	-7.91424	2.17146e-13	3.76329e-09	-0.37088	0.251916
4054790	1657115	4054790	1657115	chr1A_4054790	TraesCS1A01G002900.1	-6.79410	1.42893e-10	1.57261e-06	-0.33534	0.198828
1206570	1657115	1206570	1657115	chr1A_1206570	TraesCS1A01G002900.2	-8.19295	4.01119e-14	7.68473e-10	-0.30843	0.265184
4063605	1657115	4063605	1657115	chr1A_4063605	TraesCS1A01G002900.2	-7.10396	2.50045e-11	3.15305e-07	-0.25089	0.213418
1206570	1668949	1206570	1668949	chr1A_1206570	TraesCS1A01G003000.1	-8.88499	5.44188e-16	1.31773e-11	-0.63368	0.297962
4063605	1668949	4063605	1668949	chr1A_4063605	TraesCS1A01G003000.1	-7.44544	3.49163e-12	5.06244e-08	-0.50438	0.229605
1208242	2540491	1208242	2540491	chr1A_1208242	TraesCS1A01G004200.1	-7.78295	4.76596e-13	7.86420e-09	-0.75833	0.245664
2935454	2540491	2935454	2540491	chr1A_2935454	TraesCS1A01G004200.1	-16.93708	1.54106e-39	3.15275e-34	-1.39264	0.606653
4063158	2540491	4063158	2540491	chr1A_4063158	TraesCS1A01G004200.1	8.85281	6.66693e-16	1.59775e-11	0.94521	0.296447
12066821279	2540491	126553104	2540491	chr7A_126553104	TraesCS1A01G004200.1	6.67941	2.69404e-10	2.81284e-06	1.03644	0.193459
3116285	2975187	3116285	2975187	chr1A_3116285	TraesCS1A01G005000.1	11.29368	7.36457e-23	3.61511e-18	0.70524	0.406788
9366615861	2975187	518238576	2975187	chr5B_518238576	TraesCS1A01G005000.1	-6.53320	5.99163e-10	5.83653e-06	-0.41666	0.186646
1695364259	2978903	411410333	2978903	chr1D_411410333	TraesCS1A01G005100.1	8.50845	5.74938e-15	1.22872e-10	0.56680	0.280168
3256686	3120051	3256686	3120051	chr1A_3256686	TraesCS1A01G005500.1	6.90323	7.77194e-11	8.98326e-07	0.30280	0.203953
3256255	3256076	3256255	3256076	chr1A_3256255	TraesCS1A01G005600.2	-15.66020	8.37681e-36	1.27063e-30	-0.75762	0.568688
3256394	3256076	3256394	3256076	chr1A_3256394	TraesCS1A01G005600.6	6.81266	1.28886e-10	1.43054e-06	0.30443	0.199698
3214644	3386287	3214644	3386287	chr1A_3214644	TraesCS1A01G005800.2	-7.32948	6.85010e-12	9.48345e-08	-0.33383	0.224099
3583146	3386287	3583146	3386287	chr1A_3583146	TraesCS1A01G005800.2	-6.57999	4.64457e-10	4.62827e-06	-0.56542	0.188822
3466103	3447138	3466103	3447138	chr1A_3466103	TraesCS1A01G005900.1	-7.19236	1.50903e-11	1.97464e-07	-0.93090	0.2176
1695364259	3447138	411410333	3447138	chr1D_411410333	TraesCS1A01G005900.1	-14.01269	6.37377e-31	6.41475e-26	-1.54677	0.513542
3437069	3451234	3437069	3451234	chr1A_3437069	TraesCS1A01G006000.1	18.52455	4.27157e-44	1.27298e-38	0.77139	0.648499
2437988115	3451234	658581003	3451234	chr2A_658581003	TraesCS1A01G006000.1	7.01732	4.08826e-11	4.96854e-07	0.43975	0.209328
4023345819	3451234	10030826	3451234	chr3A_10030826	TraesCS1A01G006000.1	6.90720	7.60104e-11	8.80175e-07	0.43929	0.20414
4039504285	3451234	26189292	3451234	chr3A_26189292	TraesCS1A01G006000.1	6.98119	5.01379e-11	5.99802e-07	0.36759	0.207624
6913185820	3451234	702645001	3451234	chr4A_702645001	TraesCS1A01G006000.1	6.80692	1.33067e-10	1.47304e-06	0.41883	0.199429
8837917712	3451234	699314170	3451234	chr5A_699314170	TraesCS1A01G006000.1	6.92648	6.82173e-11	7.96625e-07	0.42968	0.205047
13314616812	3451234	637642401	3451234	chr7B_637642401	TraesCS1A01G006000.1	-6.44648	9.57897e-10	8.94070e-06	-0.41206	0.182623
598328507	3500451	4226451	3500451	chr1B_4226451	TraesCS1A01G006300.1	-9.61666	5.01524e-18	1.52823e-13	-0.43491	0.332089
3294487541	3500451	734281872	3500451	chr2B_734281872	TraesCS1A01G006300.1	7.07510	2.94649e-11	3.67035e-07	0.80450	0.212055
13430476031	3500451	2881235	3500451	chr7D_2881235	TraesCS1A01G006300.1	7.97128	1.54017e-13	2.72485e-09	0.75311	0.254633
3582213	3653747	3582213	3653747	chr1A_3582213	TraesCS1A01G006800.1	-12.38235	4.50866e-26	2.99714e-21	-0.47203	0.451849
9285566000	3653747	437188715	3653747	chr5B_437188715	TraesCS1A01G006800.1	9.72958	2.40662e-18	7.58650e-14	1.00725	0.337288
10749555039	3653747	3868060	3653747	chr6B_3868060	TraesCS1A01G006800.1	6.48631	7.72578e-10	7.35424e-06	0.46196	0.184469
4500574	4045758	4500574	4045758	chr1A_4500574	TraesCS1A01G007500.1	-8.41657	1.01559e-14	2.10466e-10	-0.50170	0.27581
11226533447	4045758	480846468	4045758	chr6B_480846468	TraesCS1A01G007500.1	-6.51780	6.51393e-10	6.29673e-06	-0.69860	0.185931
3387575	4054742	3387575	4054742	chr1A_3387575	TraesCS1A01G007800.1	6.56533	5.03102e-10	4.97835e-06	0.87748	0.18814
4045995	4054742	4045995	4054742	chr1A_4045995	TraesCS1A01G007800.1	16.89417	2.05326e-39	4.15747e-34	1.24207	0.605441
4063158	4054742	4063158	4054742	chr1A_4063158	TraesCS1A01G007800.1	-9.54712	7.87186e-18	2.34854e-13	-1.19685	0.328877
6402904	4502857	6402904	4502857	chr1A_6402904	TraesCS1A01G008200.1	-10.93459	8.25769e-22	3.66658e-17	-0.74828	0.391292
7657480	4502857	7657480	4502857	chr1A_7657480	TraesCS1A01G008200.1	9.27554	4.53130e-17	1.24328e-12	1.15964	0.316266
5625962557	5024088	30974161	5024088	chr3D_30974161	TraesCS1A01G008600.1	6.53176	6.03882e-10	5.87795e-06	0.68426	0.186579
5494504	5491119	5494504	5491119	chr1A_5494504	TraesCS1A01G009000.3	-13.07614	3.91000e-28	3.11467e-23	-0.44157	0.47897
1284861434	5491119	907508	5491119	chr1D_907508	TraesCS1A01G009000.3	-7.64656	1.07132e-12	1.67953e-08	-0.62134	0.23917
4097196	5499172	4097196	5499172	chr1A_4097196	TraesCS1A01G009100.1	7.14429	1.98679e-11	2.54834e-07	0.52466	0.215325
5494457	5499172	5494457	5499172	chr1A_5494457	TraesCS1A01G009100.1	-6.60158	4.12798e-10	4.15623e-06	-0.82641	0.189828
6402904	5500650	6402904	5500650	chr1A_6402904	TraesCS1A01G009200.1	-10.93459	8.25769e-22	3.66658e-17	-0.74828	0.391292
7657480	5500650	7657480	5500650	chr1A_7657480	TraesCS1A01G009200.1	9.27554	4.53130e-17	1.24328e-12	1.15964	0.316266
6153157	5645613	6153157	5645613	chr1A_6153157	TraesCS1A01G009400.1	-14.75732	3.90930e-33	4.75301e-28	-0.46650	0.539351
6153157	6068969	6153157	6068969	chr1A_6153157	TraesCS1A01G009800.1	-9.44847	1.48952e-17	4.31218e-13	-0.41530	0.324308
6153157	6152712	6153157	6152712	chr1A_6153157	TraesCS1A01G009900.2	-15.12842	3.11084e-34	4.15811e-29	-0.44531	0.551666
11414363262	6152712	668676283	6152712	chr6B_668676283	TraesCS1A01G009900.2	-7.23736	1.16549e-11	1.55405e-07	-0.52227	0.219731
6402904	6335354	6402904	6335354	chr1A_6402904	TraesCS1A01G010300.1	-10.93459	8.25769e-22	3.66658e-17	-0.74828	0.391292
7657480	6335354	7657480	6335354	chr1A_7657480	TraesCS1A01G010300.1	9.27554	4.53130e-17	1.24328e-12	1.15964	0.316266
6517912	6566237	6517912	6566237	chr1A_6517912	TraesCS1A01G011100.1	-9.06937	1.69120e-16	4.34670e-12	-0.35755	0.306626
12631566503	6566237	691298328	6566237	chr7A_691298328	TraesCS1A01G011100.1	12.04645	4.45920e-25	2.70764e-20	1.09748	0.438265
6515903	6570208	6515903	6570208	chr1A_6515903	TraesCS1A01G011200.1	-8.46407	7.57033e-15	1.59438e-10	-0.45710	0.278064
6721144	6570208	6721144	6570208	chr1A_6721144	TraesCS1A01G011200.1	-9.60487	5.41386e-18	1.64394e-13	-0.30292	0.331545
9246536498	6570208	398159213	6570208	chr5B_398159213	TraesCS1A01G011200.1	6.48627	7.72735e-10	7.35559e-06	0.33363	0.184467
6787973	6765240	6787973	6765240	chr1A_6787973	TraesCS1A01G011500.1	11.71679	4.19735e-24	2.32550e-19	1.59970	0.424653
7181674	6765240	7181674	6765240	chr1A_7181674	TraesCS1A01G011500.1	-11.15009	1.93928e-22	9.14190e-18	-0.84026	0.400628
6561132	6766340	6561132	6766340	chr1A_6561132	TraesCS1A01G011600.1	-20.75657	2.64559e-50	1.32201e-44	-1.94145	0.698461
7184242	7178341	7184242	7178341	chr1A_7184242	TraesCS1A01G012500.4	-9.04518	1.97244e-16	5.03124e-12	-0.24152	0.305492
7184821	7178341	7184821	7178341	chr1A_7184821	TraesCS1A01G012500.4	-13.52722	1.77577e-29	1.58490e-24	-0.20844	0.495916
12023809363	7228989	83541188	7228989	chr7A_83541188	TraesCS1A01G012700.1	7.01311	4.18690e-11	5.07910e-07	0.52659	0.209129
7658612	7642717	7658612	7642717	chr1A_7658612	TraesCS1A01G013600.1	-6.48774	7.66599e-10	7.30238e-06	-0.64149	0.184535
7651920	7651806	7651920	7651806	chr1A_7651920	TraesCS1A01G013700.1	-11.51178	1.68540e-23	8.80088e-19	-0.46758	0.416051
1339256	7657370	1339256	7657370	chr1A_1339256	TraesCS1A01G013800.2	16.54002	2.20543e-38	4.10755e-33	1.18328	0.595276
8247200	7657370	8247200	7657370	chr1A_8247200	TraesCS1A01G013800.2	7.28315	8.95334e-12	1.21651e-07	0.44161	0.221901
8295096	7657370	8295096	7657370	chr1A_8295096	TraesCS1A01G013800.2	8.09280	7.38189e-14	1.36471e-09	0.64045	0.260418
1333926568	7657370	49972642	7657370	chr1D_49972642	TraesCS1A01G013800.2	-6.48811	7.65084e-10	7.28930e-06	-0.64914	0.184552
5567672154	7657370	803513522	7657370	chr3B_803513522	TraesCS1A01G013800.2	6.73107	2.02627e-10	2.16641e-06	0.68647	0.195875
8551792196	7657370	413188654	7657370	chr5A_413188654	TraesCS1A01G013800.2	6.53489	5.93692e-10	5.78795e-06	0.60205	0.186725
9448335588	7657370	599958303	7657370	chr5B_599958303	TraesCS1A01G013800.2	6.85479	1.01913e-10	1.15301e-06	0.63805	0.201676
10130003784	7657370	2396065	7657370	chr6A_2396065	TraesCS1A01G013800.2	6.47543	8.19358e-10	7.75819e-06	0.59815	0.183964
10136114	7657370	10136114	7657370	chr1A_10136114	TraesCS1A01G013800.3	-6.56675	4.99219e-10	4.94326e-06	-0.59919	0.188206
7658855	7657370	7658855	7657370	chr1A_7658855	TraesCS1A01G013800.3	-13.67001	6.67261e-30	6.16895e-25	-1.28435	0.501165
7669717	7657370	7669717	7657370	chr1A_7669717	TraesCS1A01G013800.4	-18.62785	2.17719e-44	6.65827e-39	-0.70154	0.65103
9449028377	7852766	600651092	7852766	chr5B_600651092	TraesCS1A01G014600.1	7.07155	3.00650e-11	3.73954e-07	0.41916	0.211887
12851024592	7852766	174050181	7852766	chr7B_174050181	TraesCS1A01G014600.1	-6.81859	1.24702e-10	1.38796e-06	-0.45693	0.199976
12698788263	7852766	21813852	7852766	chr7B_21813852	TraesCS1A01G014600.1	6.66982	2.83992e-10	2.95177e-06	0.33803	0.193011
2554268419	8238610	774861307	8238610	chr2A_774861307	TraesCS1A01G015100.1	-6.43364	1.02651e-09	9.51854e-06	-0.76022	0.182028
8239289	8239794	8239289	8239794	chr1A_8239289	TraesCS1A01G015200.1	-12.45575	2.73060e-26	1.85160e-21	-0.34902	0.454779
8720496	8239794	8720496	8239794	chr1A_8720496	TraesCS1A01G015200.1	-6.64602	3.23651e-10	3.32716e-06	-0.26785	0.1919
10136114	8247388	10136114	8247388	chr1A_10136114	TraesCS1A01G015300.1	-6.90213	7.82006e-11	9.03462e-07	-0.33239	0.203901
4500574	8247388	4500574	8247388	chr1A_4500574	TraesCS1A01G015300.1	-9.18905	7.88370e-17	2.10502e-12	-0.46557	0.312228
1148336637	8247388	554234581	8247388	chr1B_554234581	TraesCS1A01G015300.1	-6.85213	1.03436e-10	1.16886e-06	-0.63547	0.201551
9546308190	8247388	697930905	8247388	chr5B_697930905	TraesCS1A01G015300.1	-6.65834	3.02481e-10	3.12721e-06	-0.60498	0.192475
11226533447	8247388	480846468	8247388	chr6B_480846468	TraesCS1A01G015300.1	-8.38950	1.20034e-14	2.46410e-10	-0.74038	0.274525
9103899	9105220	9103899	9105220	chr1A_9103899	TraesCS1A01G016900.2	-16.54208	2.17511e-38	4.05317e-33	-0.97063	0.595336
9356233	9355372	9356233	9355372	chr1A_9356233	TraesCS1A01G017900.1	-21.97338	1.40229e-53	9.14330e-48	-1.57051	0.721902
9356345	9359231	9356345	9359231	chr1A_9356345	TraesCS1A01G018000.1	-11.56881	1.14530e-23	6.08060e-19	-0.56318	0.418454
9476747	9476177	9476747	9476177	chr1A_9476747	TraesCS1A01G018300.1	-10.39750	2.97578e-20	1.13738e-15	-0.31900	0.367579
5595764093	9476177	775697	9476177	chr3D_775697	TraesCS1A01G018300.1	6.53279	6.00518e-10	5.84836e-06	0.52687	0.186627
1291851435	9549121	7897509	9549121	chr1D_7897509	TraesCS1A01G018500.1	6.74430	1.88324e-10	2.02581e-06	0.26614	0.196494
9582806	9553967	9582806	9553967	chr1A_9582806	TraesCS1A01G018600.1	-16.46730	3.59551e-38	6.58526e-33	-1.04868	0.593151
10188818832	9553967	61211113	9553967	chr6A_61211113	TraesCS1A01G018600.1	-6.84500	1.07632e-10	1.21241e-06	-0.55226	0.201216
9587005	9579796	9587005	9579796	chr1A_9587005	TraesCS1A01G018900.1	-18.02515	1.12868e-42	2.99839e-37	-0.54912	0.635941
9587005	9587067	9587005	9587067	chr1A_9587005	TraesCS1A01G019000.1	-14.41094	4.17156e-32	4.64331e-27	-0.89989	0.527529
8141536294	9587067	2932752	9587067	chr5A_2932752	TraesCS1A01G019000.1	-7.04707	3.45444e-11	4.25206e-07	-1.49295	0.210731
9586733	9642416	9586733	9642416	chr1A_9586733	TraesCS1A01G019200.1	-19.68070	2.41958e-47	9.45882e-42	-0.47029	0.675579
11148259	10046412	11148259	10046412	chr1A_11148259	TraesCS1A01G020300.1	-6.47166	8.36204e-10	7.90275e-06	-0.66444	0.18379
9978020	10046412	9978020	10046412	chr1A_9978020	TraesCS1A01G020300.1	-22.09022	6.86297e-54	4.58657e-48	-1.17542	0.724027
10049666	10067063	10049666	10067063	chr1A_10049666	TraesCS1A01G020500.1	-15.35922	6.46721e-35	9.13421e-30	-1.28980	0.559143
10223986	10067063	10223986	10067063	chr1A_10223986	TraesCS1A01G020500.1	-6.93236	6.59996e-11	7.72776e-07	-0.41370	0.205324
12364396	10067063	12364396	10067063	chr1A_12364396	TraesCS1A01G020500.1	-7.00676	4.33982e-11	5.24990e-07	-0.51117	0.208829
10066455	10069852	10066455	10069852	chr1A_10066455	TraesCS1A01G020600.1	-14.79155	3.09466e-33	3.79438e-28	-0.39023	0.540502
10213793	10132632	10213793	10132632	chr1A_10213793	TraesCS1A01G020900.1	-7.69502	8.04068e-13	1.28401e-08	-1.41443	0.241477
10748487	10132632	10748487	10132632	chr1A_10748487	TraesCS1A01G020900.1	10.14718	1.55832e-19	5.54504e-15	1.14991	0.356324
10132973	10135659	10132973	10135659	chr1A_10132973	TraesCS1A01G021000.1	25.32257	3.52022e-62	4.67404e-56	2.59002	0.775154
10151843	10150917	10151843	10150917	chr1A_10151843	TraesCS1A01G021100.1	-22.04842	8.86007e-54	5.87495e-48	-1.10044	0.723269
9536191897	10210714	687814612	10210714	chr5B_687814612	TraesCS1A01G021400.1	6.85942	9.93079e-11	1.12598e-06	1.07588	0.201894
10708216	10969860	10708216	10969860	chr1A_10708216	TraesCS1A01G022500.1	6.62568	3.61825e-10	3.68421e-06	1.01300	0.190951
10951541	10969860	10951541	10969860	chr1A_10951541	TraesCS1A01G022500.1	-19.85099	8.14816e-48	3.30813e-42	-1.21110	0.679345
11567153	11564464	11567153	11564464	chr1A_11567153	TraesCS1A01G023400.2	-16.25546	1.49662e-37	2.60571e-32	-0.39187	0.586887
11643689	11643640	11643689	11643640	chr1A_11643689	TraesCS1A01G023700.1	-18.58409	2.89621e-44	8.76104e-39	-0.93984	0.64996
10068150	11662758	10068150	11662758	chr1A_10068150	TraesCS1A01G023800.1	-16.14551	3.14168e-37	5.32955e-32	-1.03380	0.583592
2287126117	11662758	507719005	11662758	chr2A_507719005	TraesCS1A01G023800.1	6.45734	9.03439e-10	8.47820e-06	0.52709	0.183126
12093363	12003362	12093363	12003362	chr1A_12093363	TraesCS1A01G024400.1	-6.55493	5.32398e-10	5.24137e-06	-0.36773	0.187656
12093363	12089718	12093363	12089718	chr1A_12093363	TraesCS1A01G024500.1	-13.50595	2.05452e-29	1.82425e-24	-1.15324	0.495129
12094317	12096542	12094317	12096542	chr1A_12094317	TraesCS1A01G024600.1	-11.65775	6.26622e-24	3.41425e-19	-0.38776	0.422186
12094591	12098953	12094591	12098953	chr1A_12094591	TraesCS1A01G024700.1	-9.19356	7.65934e-17	2.04811e-12	-0.76581	0.312439
13738614	12098953	13738614	12098953	chr1A_13738614	TraesCS1A01G024700.1	-7.36470	5.58560e-12	7.84363e-08	-0.53316	0.22577
10068150	12157112	10068150	12157112	chr1A_10068150	TraesCS1A01G025200.1	-9.01873	2.33340e-16	5.90151e-12	-0.51261	0.30425
12303817	12207845	12303817	12207845	chr1A_12303817	TraesCS1A01G025500.1	-14.23451	1.39522e-31	1.48519e-26	-0.87906	0.521385
12305116	12207845	12305116	12207845	chr1A_12305116	TraesCS1A01G025500.1	-7.42811	3.86282e-12	5.56238e-08	-0.58941	0.228782
12305362	12303670	12305362	12303670	chr1A_12305362	TraesCS1A01G025600.1	-11.08190	3.06904e-22	1.42003e-17	-0.39210	0.397685
12357319	12363889	12357319	12363889	chr1A_12357319	TraesCS1A01G025900.1	-8.67551	2.03020e-15	4.58946e-11	-0.31647	0.288078
4053564752	12363889	40249759	12363889	chr3A_40249759	TraesCS1A01G025900.1	-6.70508	2.33882e-10	2.47071e-06	-0.28463	0.194659
12818490	12503897	12818490	12503897	chr1A_12818490	TraesCS1A01G026200.1	-10.87334	1.24523e-21	5.43347e-17	-0.91533	0.38862
12504950	12586749	12504950	12586749	chr1A_12504950	TraesCS1A01G026400.2	-10.07224	2.55282e-19	8.89167e-15	-0.60048	0.352931
12819185	12586749	12819185	12586749	chr1A_12819185	TraesCS1A01G026400.2	-10.54994	1.08041e-20	4.30904e-16	-0.67041	0.374372
12308759	12698221	12308759	12698221	chr1A_12308759	TraesCS1A01G026800.1	7.78907	4.59506e-13	7.60016e-09	0.51853	0.245955
5238177429	12698221	474018797	12698221	chr3B_474018797	TraesCS1A01G026800.1	10.61115	7.18553e-21	2.91413e-16	0.88512	0.377086
1294599471	12915066	10645545	12915066	chr1D_10645545	TraesCS1A01G027200.1	9.52667	8.98590e-18	2.66391e-13	0.64508	0.327931
13271668	13008005	13271668	13008005	chr1A_13271668	TraesCS1A01G027500.1	10.32062	4.95354e-20	1.85253e-15	0.37799	0.364136
13742554	13008005	13742554	13008005	chr1A_13742554	TraesCS1A01G027500.1	8.34432	1.58565e-14	3.20381e-10	0.26874	0.272379
12062266766	13008005	121998591	13008005	chr7A_121998591	TraesCS1A01G027500.1	7.33285	6.71782e-12	9.31313e-08	0.45625	0.224259
611461343	13347390	17359287	13347390	chr1B_17359287	TraesCS1A01G028500.1	12.30108	7.85404e-26	5.10737e-21	0.45798	0.448589
12916822	13414049	12916822	13414049	chr1A_12916822	TraesCS1A01G028600.3	20.73428	3.04259e-50	1.51330e-44	0.43533	0.698008
610956610	13414049	16854554	13414049	chr1B_16854554	TraesCS1A01G028600.4	10.44161	2.22042e-20	8.59359e-16	0.32563	0.36955
13764326	13762850	13764326	13762850	chr1A_13764326	TraesCS1A01G029300.1	-8.08049	7.95480e-14	1.46423e-09	-0.45475	0.259832
11028674898	13762850	282987919	13762850	chr6B_282987919	TraesCS1A01G029300.1	6.96073	5.62650e-11	6.67081e-07	1.04845	0.20666
13979501	13979373	13979501	13979373	chr1A_13979501	TraesCS1A01G030000.1	-10.23403	8.78429e-20	3.20654e-15	-1.33796	0.360243
14144066	14108216	14144066	14108216	chr1A_14144066	TraesCS1A01G030400.1	-10.58023	8.83032e-21	3.55077e-16	-0.76017	0.375716
14072995	14143858	14072995	14143858	chr1A_14072995	TraesCS1A01G030600.1	-7.11640	2.32947e-11	2.95281e-07	-0.45696	0.214006
14144262	14143858	14144262	14143858	chr1A_14144262	TraesCS1A01G030600.1	-12.58608	1.12021e-26	7.85933e-22	-0.69423	0.459945
14145676	14143858	14145676	14143858	chr1A_14145676	TraesCS1A01G030600.1	-10.82580	1.71222e-21	7.36973e-17	-0.67452	0.38654
14160389	14160615	14160389	14160615	chr1A_14160389	TraesCS1A01G030700.1	-8.34681	1.56159e-14	3.15779e-10	-0.38752	0.272497
14466872	14253496	14466872	14253496	chr1A_14466872	TraesCS1A01G030900.3	-16.96906	1.24447e-39	2.56458e-34	-0.89904	0.607553
15432707	14253496	15432707	14253496	chr1A_15432707	TraesCS1A01G030900.3	-7.77922	4.87327e-13	8.03047e-09	-0.67483	0.245486
14518164	14504728	14518164	14504728	chr1A_14518164	TraesCS1A01G031200.1	-12.64443	7.51582e-27	5.35882e-22	-0.54183	0.462244
14520902	14504728	14520902	14504728	chr1A_14520902	TraesCS1A01G031200.1	-7.94447	1.81025e-13	3.17145e-09	-0.61396	0.253356
14520518	14519866	14520518	14519866	chr1A_14520518	TraesCS1A01G031300.1	-17.82612	4.19158e-42	1.06005e-36	-1.05267	0.630784
6453326382	14988541	242785563	14988541	chr4A_242785563	TraesCS1A01G032500.1	-7.24756	1.09908e-11	1.47156e-07	-0.29046	0.220215
15199192	15344008	15199192	15344008	chr1A_15199192	TraesCS1A01G032900.1	8.81148	8.64986e-16	2.04519e-11	0.74497	0.294498
14796226	15430793	14796226	15430793	chr1A_14796226	TraesCS1A01G033000.1	-11.17287	1.66341e-22	7.89226e-18	-0.37797	0.401608
15437216	15430793	15437216	15430793	chr1A_15437216	TraesCS1A01G033000.1	-9.74567	2.16705e-18	6.86339e-14	-0.36000	0.338027
15516516	15438542	15516516	15438542	chr1A_15516516	TraesCS1A01G033100.1	6.55371	5.35958e-10	5.27330e-06	0.20329	0.187599
16039060	16038514	16039060	16038514	chr1A_16039060	TraesCS1A01G033300.1	-13.44009	3.22703e-29	2.81816e-24	-0.43905	0.492685
3319013645	16225729	758807976	16225729	chr2B_758807976	TraesCS1A01G033400.1	6.82587	1.19748e-10	1.33734e-06	0.76572	0.200318
9804145626	16225729	242618584	16225729	chr5D_242618584	TraesCS1A01G033400.1	20.02035	2.76973e-48	1.17586e-42	0.95185	0.683034
16406529	16407096	16406529	16407096	chr1A_16406529	TraesCS1A01G033600.1	7.76358	5.34932e-13	8.76305e-09	0.70109	0.244741
16933186	16932156	16933186	16932156	chr1A_16933186	TraesCS1A01G034300.1	-7.86645	2.89287e-13	4.92560e-09	-0.31142	0.24964
17259959	17257516	17259959	17257516	chr1A_17259959	TraesCS1A01G034700.1	15.01841	6.58317e-34	8.55559e-29	0.57597	0.548053
6968033279	17257516	12904303	17257516	chr4B_12904303	TraesCS1A01G034700.1	6.70665	2.31870e-10	2.45121e-06	0.34904	0.194732
10915005738	17257516	169318759	17257516	chr6B_169318759	TraesCS1A01G034700.1	-6.71548	2.20844e-10	2.34419e-06	-0.35959	0.195145
18486646	18990008	18486646	18990008	chr1A_18486646	TraesCS1A01G035500.1	-8.60426	3.16810e-15	6.99219e-11	-0.58515	0.284707
18486646	19897429	18486646	19897429	chr1A_18486646	TraesCS1A01G035800.1	-23.74176	3.38434e-58	3.19332e-52	-2.39532	0.751891
20094659	20091225	20094659	20091225	chr1A_20094659	TraesCS1A01G036100.1	-6.82950	1.17346e-10	1.31272e-06	-0.36090	0.200489
20094659	20091225	20094659	20091225	chr1A_20094659	TraesCS1A01G036100.2	-6.70066	2.39644e-10	2.52644e-06	-0.38923	0.194453
10147881284	20091225	20273565	20091225	chr6A_20273565	TraesCS1A01G036100.2	-6.44528	9.64112e-10	8.99331e-06	-0.65392	0.182567
20094659	20156626	20094659	20156626	chr1A_20094659	TraesCS1A01G036200.1	-11.73201	3.78542e-24	2.10624e-19	-0.53528	0.425287
923398771	20156626	329296715	20156626	chr1B_329296715	TraesCS1A01G036200.1	8.28437	2.29216e-14	4.53471e-10	0.99882	0.26953
8520887969	20156626	382284427	20156626	chr5A_382284427	TraesCS1A01G036200.1	-6.47562	8.18523e-10	7.75096e-06	-0.49049	0.183973
16925606	20893974	16925606	20893974	chr1A_16925606	TraesCS1A01G037400.2	-10.89184	1.09998e-21	4.82488e-17	-0.55354	0.389428
20984999	20977596	20984999	20977596	chr1A_20984999	TraesCS1A01G037900.1	-11.77086	2.90742e-24	1.63597e-19	-0.62140	0.426904
20933658	21024515	20933658	21024515	chr1A_20933658	TraesCS1A01G038300.1	9.61652	5.01966e-18	1.52952e-13	0.42406	0.332082
548400077	21024515	548400077	21024515	chr1A_548400077	TraesCS1A01G038300.1	6.95105	5.94160e-11	7.01518e-07	0.36808	0.206204
12672996657	21024515	732728482	21024515	chr7A_732728482	TraesCS1A01G038300.1	6.46083	8.86578e-10	8.33413e-06	0.50027	0.183288
1303830301	21322329	19876375	21322329	chr1D_19876375	TraesCS1A01G039200.1	12.37837	4.63300e-26	3.07658e-21	0.25319	0.45169
21626746	21618317	21626746	21618317	chr1A_21626746	TraesCS1A01G039400.1	27.47290	2.21321e-67	4.59801e-61	0.84029	0.802288
21618293	21618317	21618293	21618317	chr1A_21618293	TraesCS1A01G039400.2	-9.41978	1.79227e-17	5.14326e-13	-0.37804	0.322977
21279421	21985563	21279421	21985563	chr1A_21279421	TraesCS1A01G039800.1	-9.54542	7.95879e-18	2.37318e-13	-0.33712	0.328799
22080120	22287727	22080120	22287727	chr1A_22080120	TraesCS1A01G040400.1	-17.47046	4.41369e-41	1.02422e-35	-0.46849	0.621349
22533544	22291753	22533544	22291753	chr1A_22533544	TraesCS1A01G040500.1	-11.57281	1.11466e-23	5.92428e-19	-0.53340	0.418623
22300806	22295130	22300806	22295130	chr1A_22300806	TraesCS1A01G040600.1	-11.75886	3.15426e-24	1.76920e-19	-0.64840	0.426405
2533850873	22633434	754443761	22633434	chr2A_754443761	TraesCS1A01G041300.1	6.46229	8.79618e-10	8.27471e-06	0.76005	0.183355
20420657	22656729	20420657	22656729	chr1A_20420657	TraesCS1A01G041400.1	6.59502	4.27878e-10	4.29408e-06	1.01065	0.189522
11380864072	22656729	635177093	22656729	chr6B_635177093	TraesCS1A01G041400.1	6.66895	2.85349e-10	2.96469e-06	1.16705	0.192971
4790647746	22657694	26489114	22657694	chr3B_26489114	TraesCS1A01G041500.1	6.67342	2.78419e-10	2.89897e-06	0.30590	0.19318
6835915199	22657694	625374380	22657694	chr4A_625374380	TraesCS1A01G041500.1	-7.27705	9.27376e-12	1.25695e-07	-0.32535	0.221612
6964652159	22657694	9523183	22657694	chr4B_9523183	TraesCS1A01G041500.1	7.40182	4.50203e-12	6.41673e-08	0.30113	0.227533
11935513633	22657694	468838176	22657694	chr6D_468838176	TraesCS1A01G041500.1	-6.45517	9.14073e-10	8.56888e-06	-0.23359	0.183025
11935964401	22657694	469288944	22657694	chr6D_469288944	TraesCS1A01G041500.1	-7.45269	3.34701e-12	4.86652e-08	-0.38972	0.229949
23966759	23966296	23966759	23966296	chr1A_23966759	TraesCS1A01G043200.1	-9.89195	8.33509e-19	2.75516e-14	-0.25610	0.344726
4572580057	23966296	559265064	23966296	chr3A_559265064	TraesCS1A01G043200.1	6.49097	7.53330e-10	7.18744e-06	0.53860	0.184685
6794585268	23966296	584044449	23966296	chr4A_584044449	TraesCS1A01G043200.1	-6.80337	1.35715e-10	1.49994e-06	-0.31549	0.199263
3200802059	24319104	640596390	24319104	chr2B_640596390	TraesCS1A01G043600.1	6.45513	9.14289e-10	8.57075e-06	0.50076	0.183023
24814826	24943795	24814826	24943795	chr1A_24814826	TraesCS1A01G044200.1	-8.31590	1.88857e-14	3.77731e-10	-0.17211	0.271029
9091754316	25539674	243377031	25539674	chr5B_243377031	TraesCS1A01G044500.1	7.42817	3.86152e-12	5.56065e-08	0.47277	0.228785
12557299192	25539674	617031017	25539674	chr7A_617031017	TraesCS1A01G044500.1	-7.38360	5.00501e-12	7.08088e-08	-0.55224	0.226668
25545406	25541970	25545406	25541970	chr1A_25545406	TraesCS1A01G044500.2	-6.91214	7.39312e-11	8.57956e-07	-0.38006	0.204372
27253549	27258416	27253549	27258416	chr1A_27253549	TraesCS1A01G045800.1	-15.78393	3.62147e-36	5.65203e-31	-0.62336	0.572544
27257804	27258416	27257804	27258416	chr1A_27257804	TraesCS1A01G045800.1	7.41517	4.16541e-12	5.96830e-08	0.64611	0.228167
28363063	28361237	28363063	28361237	chr1A_28363063	TraesCS1A01G046400.1	-14.42866	3.69524e-32	4.13185e-27	-0.51019	0.528142
28362042	28610330	28362042	28610330	chr1A_28362042	TraesCS1A01G046500.1	-9.84352	1.14421e-18	3.72906e-14	-0.36279	0.342512
301772501	28610330	301772501	28610330	chr1A_301772501	TraesCS1A01G046500.1	-10.02470	3.48977e-19	1.19926e-14	-0.74405	0.350773
2605771170	28610330	45565501	28610330	chr2B_45565501	TraesCS1A01G046500.1	6.66010	2.99573e-10	3.09976e-06	0.65094	0.192557
1172094	28610422	1172094	28610422	chr1A_1172094	TraesCS1A01G046500.2	6.43656	1.01049e-09	9.38345e-06	0.38919	0.182163
24075201	28610422	24075201	28610422	chr1A_24075201	TraesCS1A01G046500.2	6.49723	7.28211e-10	6.96899e-06	0.36359	0.184976
27876495	28610422	27876495	28610422	chr1A_27876495	TraesCS1A01G046500.2	8.54385	4.61442e-15	9.98022e-11	0.38281	0.281846
301772501	28610422	301772501	28610422	chr1A_301772501	TraesCS1A01G046500.2	9.40182	2.01221e-17	5.74320e-13	0.51385	0.322143
30269714	28610422	30269714	28610422	chr1A_30269714	TraesCS1A01G046500.2	-7.82544	3.69783e-13	6.20089e-09	-0.42278	0.247687
344190983	28610422	344190983	28610422	chr1A_344190983	TraesCS1A01G046500.2	7.79553	4.42131e-13	7.33043e-09	0.44469	0.246263
396290058	28610422	396290058	28610422	chr1A_396290058	TraesCS1A01G046500.2	-8.34024	1.62599e-14	3.28061e-10	-0.48986	0.272186
1232046527	28610422	637944471	28610422	chr1B_637944471	TraesCS1A01G046500.2	7.70329	7.65551e-13	1.22632e-08	0.33916	0.241871
4034150151	28610422	20835158	28610422	chr3A_20835158	TraesCS1A01G046500.2	6.67070	2.82627e-10	2.93875e-06	0.43234	0.193052
5132282732	28610422	368124100	28610422	chr3B_368124100	TraesCS1A01G046500.2	-6.81797	1.25130e-10	1.39234e-06	-0.43419	0.199947
9322904622	28610422	474527337	28610422	chr5B_474527337	TraesCS1A01G046500.2	6.70590	2.32824e-10	2.46048e-06	0.35404	0.194698
27876495	28623296	27876495	28623296	chr1A_27876495	TraesCS1A01G046600.1	-7.22310	1.26503e-11	1.67686e-07	-0.67132	0.219056
308202820	28623296	308202820	28623296	chr1A_308202820	TraesCS1A01G046600.1	-11.42797	2.97192e-23	1.51481e-18	-1.12531	0.412505
344190983	28623296	344190983	28623296	chr1A_344190983	TraesCS1A01G046600.1	-6.94014	6.31766e-11	7.42310e-07	-0.80843	0.20569
396290058	28623296	396290058	28623296	chr1A_396290058	TraesCS1A01G046600.1	8.17466	4.48494e-14	8.53923e-10	0.96023	0.264314
595357272	28623296	1255216	28623296	chr1B_1255216	TraesCS1A01G046600.1	-6.67393	2.77643e-10	2.89150e-06	-0.98874	0.193203
1232026489	28623296	637924433	28623296	chr1B_637924433	TraesCS1A01G046600.1	-6.46254	8.78421e-10	8.26447e-06	-0.54982	0.183367
2605771170	28623296	45565501	28623296	chr2B_45565501	TraesCS1A01G046600.1	7.54084	1.99750e-12	3.00594e-08	1.02896	0.23414
4786827955	28623296	22669323	28623296	chr3B_22669323	TraesCS1A01G046600.1	-7.88121	2.64784e-13	4.53258e-09	-0.87659	0.250343
12557299192	29607704	617031017	29607704	chr7A_617031017	TraesCS1A01G047500.1	-7.69861	7.87126e-13	1.25865e-08	-0.48662	0.241648
30178830	30179872	30178830	30179872	chr1A_30178830	TraesCS1A01G048600.1	-8.16529	4.74864e-14	9.01100e-10	-0.25435	0.263868
30263834	30196854	30263834	30196854	chr1A_30263834	TraesCS1A01G048700.1	7.21765	1.30532e-11	1.72640e-07	0.40719	0.218797
30879177	30793879	30879177	30793879	chr1A_30879177	TraesCS1A01G049300.1	-9.03739	2.07264e-16	5.27347e-12	-0.19596	0.305126
31779240	31779184	31779240	31779184	chr1A_31779240	TraesCS1A01G049700.1	-23.87967	1.50173e-58	1.45739e-52	-0.65927	0.754046
31779424	31779311	31779424	31779311	chr1A_31779424	TraesCS1A01G049700.2	17.67138	1.16560e-41	2.83561e-36	0.39895	0.626714
32088197	32084794	32088197	32084794	chr1A_32088197	TraesCS1A01G050100.1	16.97488	1.19700e-39	2.47016e-34	0.69838	0.607716
2704242270	32084794	144036601	32084794	chr2B_144036601	TraesCS1A01G050100.1	7.58965	1.49906e-12	2.29922e-08	0.71428	0.236462
31255052	32084794	31255052	32084794	chr1A_31255052	TraesCS1A01G050100.2	-8.71163	1.61930e-15	3.70426e-11	-0.55170	0.289785
650414461	32302090	56312405	32302090	chr1B_56312405	TraesCS1A01G050700.1	9.58231	6.26688e-18	1.88986e-13	0.78079	0.330503
32888960	32549428	32888960	32549428	chr1A_32888960	TraesCS1A01G051200.1	31.76999	4.58305e-77	2.18736e-70	1.09680	0.844395
33019391	33019173	33019391	33019173	chr1A_33019391	TraesCS1A01G051500.1	-10.42109	2.54456e-20	9.79378e-16	-0.58046	0.368634
32894232	33371784	32894232	33371784	chr1A_32894232	TraesCS1A01G051700.1	-8.14736	5.29707e-14	9.98665e-10	-0.44608	0.263015
6924620379	33371784	714079560	33371784	chr4A_714079560	TraesCS1A01G051700.1	-6.60695	4.00859e-10	4.04600e-06	-0.51136	0.190078
33375779	33373636	33375779	33373636	chr1A_33375779	TraesCS1A01G051800.1	9.32866	3.22195e-17	8.99020e-13	0.26212	0.318741
33375691	33375628	33375691	33375628	chr1A_33375691	TraesCS1A01G051900.1	-18.38785	1.04397e-43	3.01256e-38	-0.94929	0.645115
35563761	34162211	35563761	34162211	chr1A_35563761	TraesCS1A01G052200.3	-6.42666	1.06580e-09	9.84812e-06	-0.21519	0.181705
2740535189	34162211	180329520	34162211	chr2B_180329520	TraesCS1A01G052200.3	-7.57451	1.63876e-12	2.49866e-08	-0.49245	0.235742
3263884295	34162211	703678626	34162211	chr2B_703678626	TraesCS1A01G052200.3	8.03634	1.03953e-13	1.88337e-09	0.56590	0.25773
3306751957	34162211	746546288	34162211	chr2B_746546288	TraesCS1A01G052200.3	-6.85857	9.97808e-11	1.13087e-06	-0.48097	0.201854
7588833958	34162211	633704982	34162211	chr4B_633704982	TraesCS1A01G052200.3	-6.98170	4.99937e-11	5.98213e-07	-0.43174	0.207648
11405305572	34162211	659618593	34162211	chr6B_659618593	TraesCS1A01G052200.3	-8.98005	2.98247e-16	7.44815e-12	-0.63906	0.302433
36268490	34425461	36268490	34425461	chr1A_36268490	TraesCS1A01G052400.1	15.37744	5.71369e-35	8.10650e-30	0.43412	0.559728
36771120	34425461	36771120	34425461	chr1A_36771120	TraesCS1A01G052400.1	7.22468	1.25360e-11	1.66278e-07	0.43635	0.219131
35932549	35931964	35932549	35931964	chr1A_35932549	TraesCS1A01G054300.1	-10.10880	2.00682e-19	7.06303e-15	-0.14308	0.354587
6920450844	36267526	709910025	36267526	chr4A_709910025	TraesCS1A01G054900.2	6.53366	5.97664e-10	5.82323e-06	0.15979	0.186667
36268490	36278871	36268490	36278871	chr1A_36268490	TraesCS1A01G055200.1	-8.75799	1.21072e-15	2.81291e-11	-0.14179	0.291974
35546161	36562050	35546161	36562050	chr1A_35546161	TraesCS1A01G055400.2	-6.97709	5.13105e-11	6.12713e-07	-0.77767	0.207431
36281021	36562050	36281021	36562050	chr1A_36281021	TraesCS1A01G055400.2	-35.32531	2.02072e-84	1.99561e-77	-0.88674	0.870282
36771567	36772401	36771567	36772401	chr1A_36771567	TraesCS1A01G056500.2	-7.18520	1.57226e-11	2.05117e-07	-0.26968	0.217261
6755136138	36823911	544595319	36823911	chr4A_544595319	TraesCS1A01G056800.1	-6.53087	6.06795e-10	5.90381e-06	-0.27685	0.186538
41540926	41357537	41540926	41357537	chr1A_41540926	TraesCS1A01G060100.1	10.28164	6.41185e-20	2.37163e-15	0.22608	0.362385
41747346	41747507	41747346	41747507	chr1A_41747346	TraesCS1A01G060700.1	-10.50095	1.49682e-20	5.88827e-16	-0.27800	0.372194
11959269846	41758210	19001671	41758210	chr7A_19001671	TraesCS1A01G060800.1	8.41348	1.03514e-14	2.14285e-10	0.31904	0.275663
42113408	42251783	42113408	42251783	chr1A_42113408	TraesCS1A01G061700.1	-8.44656	8.43674e-15	1.76617e-10	-0.55238	0.277233
504246325	42475682	504246325	42475682	chr1A_504246325	TraesCS1A01G061900.1	10.67672	4.63952e-21	1.91551e-16	0.30282	0.379984
4625263665	42475682	611948672	42475682	chr3A_611948672	TraesCS1A01G061900.1	6.87485	9.11064e-11	1.04006e-06	0.28618	0.202619
44406289	44406586	44406289	44406586	chr1A_44406289	TraesCS1A01G063500.1	-14.41644	4.01748e-32	4.47760e-27	-0.53155	0.52772
45793880	45794233	45793880	45794233	chr1A_45793880	TraesCS1A01G064100.1	8.78493	1.02220e-15	2.39580e-11	0.31304	0.293246
47791665	47377568	47791665	47377568	chr1A_47791665	TraesCS1A01G065200.1	-15.68041	7.30415e-36	1.11368e-30	-0.56537	0.56932
49345848	48966016	49345848	48966016	chr1A_49345848	TraesCS1A01G066300.1	-7.69561	8.01257e-13	1.27980e-08	-0.32716	0.241505
49365414	49365670	49365414	49365670	chr1A_49365414	TraesCS1A01G068000.1	-9.61149	5.18620e-18	1.57794e-13	-0.19856	0.33185
49527674	49526825	49527674	49526825	chr1A_49527674	TraesCS1A01G068300.3	-17.92952	2.11902e-42	5.50238e-37	-0.51813	0.633474
45266825	52561643	45266825	52561643	chr1A_45266825	TraesCS1A01G070100.1	-7.22102	1.28027e-11	1.69561e-07	-0.54426	0.218957
53038761	52561643	53038761	52561643	chr1A_53038761	TraesCS1A01G070100.1	8.33887	1.63981e-14	3.30684e-10	0.33024	0.27212
53188831	53187494	53188831	53187494	chr1A_53188831	TraesCS1A01G070400.2	-32.00030	1.47041e-77	7.32955e-71	-1.38130	0.846283
3295737032	53187494	735531363	53187494	chr2B_735531363	TraesCS1A01G070400.2	6.84691	1.06493e-10	1.20058e-06	0.97262	0.201306
3306347904	53187494	746142235	53187494	chr2B_746142235	TraesCS1A01G070400.2	8.32495	1.78639e-14	3.58500e-10	0.92064	0.271459
54016433	53995797	54016433	53995797	chr1A_54016433	TraesCS1A01G071400.2	-9.71335	2.67493e-18	8.39166e-14	-0.56593	0.336542
54354871	54000915	54354871	54000915	chr1A_54354871	TraesCS1A01G071500.1	-7.26592	9.88841e-12	1.33409e-07	-0.44951	0.221085
54460442	54008577	54460442	54008577	chr1A_54460442	TraesCS1A01G071600.1	-10.30893	5.35226e-20	1.99534e-15	-0.92813	0.363611
63748714	54022568	63748714	54022568	chr1A_63748714	TraesCS1A01G071700.1	7.59788	1.42802e-12	2.19719e-08	0.12674	0.236854
54014551	54074952	54014551	54074952	chr1A_54014551	TraesCS1A01G071800.1	-7.82448	3.71914e-13	6.23452e-09	-0.25227	0.247641
54462021	54349427	54462021	54349427	chr1A_54462021	TraesCS1A01G072000.1	-10.78892	2.19175e-21	9.33732e-17	-0.39195	0.384922
54018687	54458948	54018687	54458948	chr1A_54018687	TraesCS1A01G072100.1	-7.49825	2.56430e-12	3.79484e-08	-0.17990	0.232115
4766285308	54458948	2126676	54458948	chr3B_2126676	TraesCS1A01G072100.1	6.72058	2.14711e-10	2.28454e-06	0.36405	0.195384
56336317	57189874	56336317	57189874	chr1A_56336317	TraesCS1A01G073000.2	-6.45427	9.18497e-10	8.60654e-06	-0.12453	0.182984
57308930	57392700	57308930	57392700	chr1A_57308930	TraesCS1A01G073500.3	-13.82542	2.29969e-30	2.20906e-25	-0.56548	0.506817
8691546007	57392700	552942465	57392700	chr5A_552942465	TraesCS1A01G073500.3	6.92498	6.87912e-11	8.02807e-07	0.40325	0.204977
11521787572	57392700	55112115	57392700	chr6D_55112115	TraesCS1A01G073500.3	-6.63176	3.49969e-10	3.57373e-06	-0.30510	0.191235
2550333223	58170695	770926111	58170695	chr2A_770926111	TraesCS1A01G075000.1	6.62394	3.65280e-10	3.71646e-06	0.45103	0.19087
688929897	58287902	94827841	58287902	chr1B_94827841	TraesCS1A01G075200.1	26.21353	2.29864e-64	3.70775e-58	0.95112	0.786978
10723498084	58287902	595890365	58287902	chr6A_595890365	TraesCS1A01G075200.1	6.63440	3.44929e-10	3.52656e-06	0.43965	0.191358
11464023165	58287902	718336186	58287902	chr6B_718336186	TraesCS1A01G075200.1	-6.54518	5.61411e-10	5.50124e-06	-0.48644	0.187203
304043164	58931404	304043164	58931404	chr1A_304043164	TraesCS1A01G076100.1	-24.84651	5.39135e-61	6.47059e-55	-1.44237	0.768469
61119290	58931404	61119290	58931404	chr1A_61119290	TraesCS1A01G076100.1	-6.45343	9.22701e-10	8.64243e-06	-0.42203	0.182945
1102807011	58931404	508704955	58931404	chr1B_508704955	TraesCS1A01G076100.1	-6.85826	9.99551e-11	1.13271e-06	-0.65250	0.201839
8842018402	58931404	703414860	58931404	chr5A_703414860	TraesCS1A01G076100.1	-6.44912	9.44382e-10	8.82653e-06	-0.74687	0.182745
12607456997	58931404	667188822	58931404	chr7A_667188822	TraesCS1A01G076100.1	-6.52345	6.31728e-10	6.12377e-06	-0.98312	0.186193
13380479450	58931404	703505039	58931404	chr7B_703505039	TraesCS1A01G076100.1	6.53593	5.90335e-10	5.75811e-06	0.78009	0.186773
1165861921	59857343	571759865	59857343	chr1B_571759865	TraesCS1A01G077200.1	6.58849	4.43412e-10	4.43632e-06	0.26482	0.189218
3268269357	59857343	708063688	59857343	chr2B_708063688	TraesCS1A01G077200.1	6.92128	7.02345e-11	8.18320e-07	0.27929	0.204803
3308761852	59857343	748556183	59857343	chr2B_748556183	TraesCS1A01G077200.1	-7.00917	4.28104e-11	5.18423e-07	-0.25173	0.208943
10950160061	59857343	204473082	59857343	chr6B_204473082	TraesCS1A01G077200.1	-7.15763	1.84101e-11	2.37456e-07	-0.29469	0.215956
8140297574	61009069	1694032	61009069	chr5A_1694032	TraesCS1A01G078200.1	6.94528	6.13768e-11	7.22779e-07	0.36562	0.205932
62796886	63475843	62796886	63475843	chr1A_62796886	TraesCS1A01G080600.1	-10.73772	3.08686e-21	1.29620e-16	-1.77528	0.382672
65904978	64692315	65904978	64692315	chr1A_65904978	TraesCS1A01G081400.1	-23.77588	2.76749e-58	2.63008e-52	-1.90921	0.752427
907017779	64692315	312915723	64692315	chr1B_312915723	TraesCS1A01G081400.1	6.59522	4.27413e-10	4.28990e-06	0.98376	0.189531
1171778978	64692315	577676922	64692315	chr1B_577676922	TraesCS1A01G081400.1	-6.70527	2.33637e-10	2.46834e-06	-0.48996	0.194668
4726542312	64692315	713227319	64692315	chr3A_713227319	TraesCS1A01G081400.1	6.43130	1.03953e-09	9.62810e-06	0.52774	0.18192
6314638570	64692315	104097751	64692315	chr4A_104097751	TraesCS1A01G081400.1	-6.45586	9.10682e-10	8.53992e-06	-0.93103	0.183057
10686524436	64692315	558916717	64692315	chr6A_558916717	TraesCS1A01G081400.1	-7.23210	1.20129e-11	1.59837e-07	-1.00179	0.219482
2349312797	65262285	569905685	65262285	chr2A_569905685	TraesCS1A01G082000.1	-6.75239	1.80085e-10	1.94421e-06	-0.67328	0.196873
2601351590	65262285	41145921	65262285	chr2B_41145921	TraesCS1A01G082000.1	-6.47496	8.21468e-10	7.77635e-06	-0.54777	0.183942
13361715061	65262285	684740650	65262285	chr7B_684740650	TraesCS1A01G082000.1	-7.03417	3.71645e-11	4.54925e-07	-0.67671	0.210122
12600672147	65759225	660403972	65759225	chr7A_660403972	TraesCS1A01G082500.2	-7.50995	2.39445e-12	3.55920e-08	-0.55801	0.232671
10732541406	71548446	604933687	71548446	chr6A_604933687	TraesCS1A01G085400.1	8.05860	9.08424e-14	1.65903e-09	0.54088	0.25879
13404506722	71548446	727532311	71548446	chr7B_727532311	TraesCS1A01G085400.1	6.85569	1.01397e-10	1.14763e-06	0.41840	0.201719
65759904	71548446	65759904	71548446	chr1A_65759904	TraesCS1A01G085400.2	-18.66794	1.67657e-44	5.17757e-39	-1.09275	0.652006
65759057	71558098	65759057	71558098	chr1A_65759057	TraesCS1A01G085500.1	-14.44873	3.22134e-32	3.61992e-27	-0.40423	0.528835
3198468908	77070564	638263239	77070564	chr2B_638263239	TraesCS1A01G088600.1	7.89620	2.42002e-13	4.16570e-09	0.38070	0.251057
3773193028	77070564	411730644	77070564	chr2D_411730644	TraesCS1A01G088600.1	6.54913	5.49466e-10	5.39452e-06	0.36643	0.187387
5596733072	77070564	1744676	77070564	chr3D_1744676	TraesCS1A01G088600.1	6.66749	2.87647e-10	2.98655e-06	0.40887	0.192903
94624330	78952858	94624330	78952858	chr1A_94624330	TraesCS1A01G089400.1	-7.44714	3.45706e-12	5.01554e-08	-0.34350	0.229686
12626395632	85032437	686127457	85032437	chr7A_686127457	TraesCS1A01G092700.1	-6.48940	7.59769e-10	7.24323e-06	-0.36617	0.184612
1226065761	90162001	631963705	90162001	chr1B_631963705	TraesCS1A01G094900.1	-6.46476	8.67953e-10	8.17487e-06	-0.42442	0.18347
12822345543	91328557	145371132	91328557	chr7B_145371132	TraesCS1A01G095700.1	-6.84620	1.06917e-10	1.20500e-06	-0.38374	0.201273
96137533	91411090	96137533	91411090	chr1A_96137533	TraesCS1A01G095800.2	-18.38926	1.03441e-43	2.98574e-38	-1.22658	0.64515
96137533	91411136	96137533	91411136	chr1A_96137533	TraesCS1A01G095800.3	-14.81511	2.63480e-33	3.25027e-28	-0.81024	0.541293
94099987	91503071	94099987	91503071	chr1A_94099987	TraesCS1A01G096100.1	-7.34042	6.42971e-12	8.94114e-08	-0.17646	0.224618
93367911	93367123	93367911	93367123	chr1A_93367911	TraesCS1A01G097000.1	-7.44630	3.47420e-12	5.03884e-08	-0.21679	0.229646
1048932977	94101384	454830921	94101384	chr1B_454830921	TraesCS1A01G097500.2	-6.55815	5.23148e-10	5.15889e-06	-0.25086	0.187806
3347363050	95059109	787157381	95059109	chr2B_787157381	TraesCS1A01G098900.1	6.50612	6.94003e-10	6.66952e-06	0.34845	0.185388
4672873840	95059109	659558847	95059109	chr3A_659558847	TraesCS1A01G098900.1	8.83859	7.29209e-16	1.73971e-11	0.38251	0.295777
4013498297	95183415	183304	95183415	chr3A_183304	TraesCS1A01G099000.1	7.95805	1.66810e-13	2.93669e-09	0.91549	0.254002
92566528	95855150	92566528	95855150	chr1A_92566528	TraesCS1A01G099500.3	8.53720	4.80934e-15	1.03778e-10	0.27831	0.281531
717787434	97808049	123685378	97808049	chr1B_123685378	TraesCS1A01G101300.1	6.52967	6.10769e-10	5.93899e-06	0.27669	0.186482
5599059471	97808049	4071075	97808049	chr3D_4071075	TraesCS1A01G101300.1	7.32094	7.19711e-12	9.92863e-08	0.37434	0.223694
99294776	97935877	99294776	97935877	chr1A_99294776	TraesCS1A01G101500.1	-9.24522	5.50316e-17	1.49586e-12	-0.32837	0.314852
57769611	100099881	57769611	100099881	chr1A_57769611	TraesCS1A01G104300.1	8.01238	1.20168e-13	2.15843e-09	0.98911	0.25659
1784568264	100099881	5161152	100099881	chr2A_5161152	TraesCS1A01G104300.1	7.32185	7.15965e-12	9.88043e-08	0.85529	0.223737
3335165084	100099881	774959415	100099881	chr2B_774959415	TraesCS1A01G104300.1	6.86022	9.88645e-11	1.12133e-06	0.77984	0.201931
5582243753	100099881	818085121	100099881	chr3B_818085121	TraesCS1A01G104300.1	-7.31745	7.34387e-12	1.01171e-07	-1.09703	0.223528
9271483709	100099881	423106424	100099881	chr5B_423106424	TraesCS1A01G104300.1	-6.69665	2.45006e-10	2.57832e-06	-0.87555	0.194265
11978014182	100099881	37746007	100099881	chr7A_37746007	TraesCS1A01G104300.1	7.05496	3.30344e-11	4.07977e-07	0.95929	0.211104
11988088365	100099881	47820190	100099881	chr7A_47820190	TraesCS1A01G104300.1	6.51591	6.58108e-10	6.35543e-06	0.87624	0.185843
13229414251	100099881	552439840	100099881	chr7B_552439840	TraesCS1A01G104300.1	6.70758	2.30683e-10	2.43964e-06	0.92287	0.194776
13284254744	100099881	607280333	100099881	chr7B_607280333	TraesCS1A01G104300.1	6.70110	2.39070e-10	2.52092e-06	0.89382	0.194473
13392573832	100099881	715599421	100099881	chr7B_715599421	TraesCS1A01G104300.1	11.52670	1.52344e-23	7.98751e-19	1.75619	0.416681
101768033	101764234	101768033	101764234	chr1A_101768033	TraesCS1A01G105600.1	-11.83378	1.89594e-24	1.08642e-19	-0.23955	0.429515
99295371	102366813	99295371	102366813	chr1A_99295371	TraesCS1A01G105900.1	-7.32142	7.17728e-12	9.90304e-08	-0.15363	0.223717
111153323	104937819	111153323	104937819	chr1A_111153323	TraesCS1A01G107300.1	-10.71437	3.60798e-21	1.50529e-16	-0.36019	0.381644
111153323	104937819	111153323	104937819	chr1A_111153323	TraesCS1A01G107300.2	13.44987	3.01785e-29	2.64166e-24	0.49480	0.493048
231837670	104937819	231837670	104937819	chr1A_231837670	TraesCS1A01G107300.2	7.00921	4.28024e-11	5.18335e-07	0.70109	0.208945
107779255	105886198	107779255	105886198	chr1A_107779255	TraesCS1A01G107500.1	-11.15746	1.84545e-22	8.71775e-18	-0.69078	0.400945
108310131	107466630	108310131	107466630	chr1A_108310131	TraesCS1A01G108300.1	-17.38315	7.88175e-41	1.79225e-35	-0.67652	0.618988
118503182	107466630	118503182	107466630	chr1A_118503182	TraesCS1A01G108300.1	-7.26484	9.94997e-12	1.34174e-07	-0.23264	0.221034
331324715	107466630	331324715	107466630	chr1A_331324715	TraesCS1A01G108300.1	-6.91029	7.47036e-11	8.66223e-07	-0.37789	0.204285
5527852961	107466630	763694329	107466630	chr3B_763694329	TraesCS1A01G108300.1	6.62269	3.67780e-10	3.73951e-06	0.40323	0.190812
9619780573	107466630	58253531	107466630	chr5D_58253531	TraesCS1A01G108300.1	-7.03267	3.74808e-11	4.58518e-07	-0.39771	0.210052
119496869	108689335	119496869	108689335	chr1A_119496869	TraesCS1A01G109200.1	-10.09283	2.22937e-19	7.81109e-15	-0.13764	0.353864
2602466144	109428845	42260475	109428845	chr2B_42260475	TraesCS1A01G110100.1	-6.60232	4.11144e-10	4.14102e-06	-0.65414	0.189862
369698229	110282827	369698229	110282827	chr1A_369698229	TraesCS1A01G110800.1	-7.99343	1.34747e-13	2.40319e-09	-0.46498	0.255687
13392573832	110282827	715599421	110282827	chr7B_715599421	TraesCS1A01G110800.1	-7.97933	1.46717e-13	2.60327e-09	-0.65606	0.255016
104923412	113850685	104923412	113850685	chr1A_104923412	TraesCS1A01G112000.1	-13.56184	1.40064e-29	1.26092e-24	-0.24776	0.497193
117195965	113858216	117195965	113858216	chr1A_117195965	TraesCS1A01G112100.1	-10.96948	6.53347e-22	2.93001e-17	-0.29781	0.392811
111992022	114544744	111992022	114544744	chr1A_111992022	TraesCS1A01G112500.1	-7.28516	8.84991e-12	1.20340e-07	-0.23938	0.221997
120363991	118809687	120363991	118809687	chr1A_120363991	TraesCS1A01G114600.1	-28.80945	1.71476e-70	4.65455e-64	-0.46602	0.816926
208215667	118809687	208215667	118809687	chr1A_208215667	TraesCS1A01G114600.1	-6.93807	6.39153e-11	7.50241e-07	-0.50664	0.205593
32466868	118809687	32466868	118809687	chr1A_32466868	TraesCS1A01G114600.1	6.77672	1.57367e-10	1.71815e-06	0.29640	0.198013
120363991	119493603	120363991	119493603	chr1A_120363991	TraesCS1A01G115100.1	-17.61969	1.64120e-41	3.94470e-36	-0.45980	0.625343
352013273	119493603	352013273	119493603	chr1A_352013273	TraesCS1A01G115100.1	7.50497	2.46528e-12	3.65763e-08	0.28865	0.232434
125149738	119739620	125149738	119739620	chr1A_125149738	TraesCS1A01G115400.1	-7.52906	2.14052e-12	3.20545e-08	-0.37955	0.23358
4737842439	121133429	724527446	121133429	chr3A_724527446	TraesCS1A01G116000.3	-7.00061	4.49325e-11	5.42116e-07	-0.41826	0.208539
351883710	123552707	351883710	123552707	chr1A_351883710	TraesCS1A01G116600.1	-15.91183	1.52370e-36	2.44842e-31	-0.98406	0.576489
132124031	124786564	132124031	124786564	chr1A_132124031	TraesCS1A01G117400.1	14.31722	7.92133e-32	8.61432e-27	0.75175	0.524276
326220916	124786564	326220916	124786564	chr1A_326220916	TraesCS1A01G117400.1	6.68581	2.60075e-10	2.72330e-06	0.76557	0.193758
9428465941	129003620	580088656	129003620	chr5B_580088656	TraesCS1A01G119100.1	6.43291	1.03054e-09	9.55247e-06	0.81227	0.181995
108106033	130149211	108106033	130149211	chr1A_108106033	TraesCS1A01G119300.1	-7.60886	1.33851e-12	2.06813e-08	-0.57563	0.237376
10117952876	131964281	556425834	131964281	chr5D_556425834	TraesCS1A01G119700.1	-7.32854	6.88783e-12	9.53211e-08	-0.30704	0.224054
128044350	132783907	128044350	132783907	chr1A_128044350	TraesCS1A01G120200.1	-10.26978	6.93508e-20	2.55671e-15	-0.23281	0.361852
179533049	134943548	179533049	134943548	chr1A_179533049	TraesCS1A01G121300.1	-12.03845	4.70878e-25	2.85320e-20	-0.18018	0.437938
17155378	134956995	17155378	134956995	chr1A_17155378	TraesCS1A01G121400.1	9.75217	2.07726e-18	6.59124e-14	0.72063	0.338325
29285680	134956995	29285680	134956995	chr1A_29285680	TraesCS1A01G121400.1	-6.83506	1.13768e-10	1.27589e-06	-0.38972	0.20075
32293878	134956995	32293878	134956995	chr1A_32293878	TraesCS1A01G121400.1	7.10029	2.55318e-11	3.21465e-07	0.40831	0.213245
36100291	134956995	36100291	134956995	chr1A_36100291	TraesCS1A01G121400.1	-6.54897	5.49961e-10	5.39895e-06	-0.31632	0.187379
489539031	134956995	489539031	134956995	chr1A_489539031	TraesCS1A01G121400.1	-7.59630	1.44138e-12	2.21647e-08	-0.39131	0.236779
503125421	134956995	503125421	134956995	chr1A_503125421	TraesCS1A01G121400.1	6.60080	4.14571e-10	4.17247e-06	0.35111	0.189792
50336473	134956995	50336473	134956995	chr1A_50336473	TraesCS1A01G121400.1	-6.79019	1.46030e-10	1.60426e-06	-0.37182	0.198644
2276329316	134956995	496922204	134956995	chr2A_496922204	TraesCS1A01G121400.1	-6.43221	1.03444e-09	9.58516e-06	-0.34657	0.181962
2548087296	134956995	768680184	134956995	chr2A_768680184	TraesCS1A01G121400.1	-6.74934	1.83147e-10	1.97465e-06	-0.37327	0.19673
4986061687	134956995	221903055	134956995	chr3B_221903055	TraesCS1A01G121400.1	-6.97098	5.31090e-11	6.32514e-07	-0.35732	0.207143
4788706004	134956995	24547372	134956995	chr3B_24547372	TraesCS1A01G121400.1	8.16699	4.69974e-14	8.92434e-10	0.50197	0.263949
6277811478	134956995	67270659	134956995	chr4A_67270659	TraesCS1A01G121400.1	6.62944	3.54443e-10	3.61545e-06	0.36744	0.191127
8212427658	134956995	73824116	134956995	chr5A_73824116	TraesCS1A01G121400.1	6.74190	1.90848e-10	2.05065e-06	0.36416	0.196382
11422567025	134956995	676880046	134956995	chr6B_676880046	TraesCS1A01G121400.1	6.63033	3.52709e-10	3.59932e-06	0.33186	0.191168
177467098	135509433	177467098	135509433	chr1A_177467098	TraesCS1A01G121700.3	-7.00556	4.36936e-11	5.28282e-07	-0.25747	0.208773
138228854	138225759	138228854	138225759	chr1A_138228854	TraesCS1A01G122500.1	-8.87294	5.87209e-16	1.41626e-11	-0.42409	0.297395
11963107728	143276250	22839553	143276250	chr7A_22839553	TraesCS1A01G123300.1	12.28049	9.03883e-26	5.84223e-21	0.41268	0.447761
6402132320	143377562	191591501	143377562	chr4A_191591501	TraesCS1A01G123400.1	8.21370	3.53361e-14	6.82031e-10	0.43593	0.26617
7557316889	143377562	602187913	143377562	chr4B_602187913	TraesCS1A01G123400.1	8.30036	2.07779e-14	4.13292e-10	0.32190	0.270291
12631808221	143377562	691540046	143377562	chr7A_691540046	TraesCS1A01G123400.1	-8.14339	5.42672e-14	1.02170e-09	-0.37762	0.262826
1226878798	146630225	632776742	146630225	chr1B_632776742	TraesCS1A01G124200.1	-6.54739	5.54682e-10	5.44118e-06	-0.44039	0.187306
4784402308	148609016	20243676	148609016	chr3B_20243676	TraesCS1A01G125100.1	-7.48294	2.80459e-12	4.12542e-08	-0.69056	0.231387
10661005290	148609016	533397571	148609016	chr6A_533397571	TraesCS1A01G125100.1	6.83971	1.10859e-10	1.24588e-06	0.57251	0.200968
276801176	148744815	276801176	148744815	chr1A_276801176	TraesCS1A01G125200.1	31.72297	5.78447e-77	2.73507e-70	0.84933	0.844005
11186142570	148744815	440455591	148744815	chr6B_440455591	TraesCS1A01G125200.1	6.53241	6.01760e-10	5.85929e-06	0.56452	0.186609
783038371	149352497	188936315	149352497	chr1B_188936315	TraesCS1A01G125400.1	8.32013	1.84014e-14	3.68664e-10	0.34612	0.27123
3213829495	149352497	653623826	149352497	chr2B_653623826	TraesCS1A01G125400.1	7.07392	2.96623e-11	3.69311e-07	0.17707	0.211999
251333644	153581109	251333644	153581109	chr1A_251333644	TraesCS1A01G126900.1	-7.50642	2.44449e-12	3.62873e-08	-0.26144	0.232503
1199112107	154008010	605010051	154008010	chr1B_605010051	TraesCS1A01G127000.1	-6.43536	1.01706e-09	9.43892e-06	-0.33707	0.182108
4348799524	154008010	335484531	154008010	chr3A_335484531	TraesCS1A01G127000.1	-6.74411	1.88530e-10	2.02783e-06	-0.32588	0.196485
8844451656	154008010	705848114	154008010	chr5A_705848114	TraesCS1A01G127000.1	-8.81036	8.71105e-16	2.05891e-11	-0.56771	0.294445
9361328453	154008010	512951168	154008010	chr5B_512951168	TraesCS1A01G127000.1	8.92907	4.11875e-16	1.01191e-11	0.55832	0.300037
11952393448	154008010	12125273	154008010	chr7A_12125273	TraesCS1A01G127000.1	6.49982	7.18072e-10	6.88040e-06	0.35705	0.185096
12085714135	154008010	145445960	154008010	chr7A_145445960	TraesCS1A01G127000.1	-6.54660	5.57084e-10	5.46264e-06	-0.36562	0.187269
12587293927	154008010	647025752	154008010	chr7A_647025752	TraesCS1A01G127000.1	-8.86665	6.10962e-16	1.47065e-11	-0.60522	0.297099
250200795	154574688	250200795	154574688	chr1A_250200795	TraesCS1A01G127400.1	-9.56901	6.83115e-18	2.05146e-13	-0.20093	0.329889
237529556	155692476	237529556	155692476	chr1A_237529556	TraesCS1A01G127900.1	-7.11779	2.31099e-11	2.93106e-07	-0.18499	0.214072
179532650	163392936	179532650	163392936	chr1A_179532650	TraesCS1A01G129200.1	-10.13761	1.65986e-19	5.89055e-15	-0.22437	0.355891
166322397	166315880	166322397	166315880	chr1A_166322397	TraesCS1A01G129500.1	-9.12652	1.17522e-16	3.07576e-12	-0.27323	0.309303
9601862	168449377	9601862	168449377	chr1A_9601862	TraesCS1A01G130400.1	6.65834	3.02474e-10	3.12715e-06	0.84985	0.192475
3001845022	168548237	441639353	168548237	chr2B_441639353	TraesCS1A01G130600.1	-6.77800	1.56252e-10	1.70703e-06	-0.36233	0.198073
1946196228	171453940	166789116	171453940	chr2A_166789116	TraesCS1A01G131000.4	-7.88354	2.61108e-13	4.47379e-09	-0.41795	0.250454
2740759772	171453940	180554103	171453940	chr2B_180554103	TraesCS1A01G131000.4	-6.95986	5.65407e-11	6.70095e-07	-0.38512	0.206619
153336117	175173616	153336117	175173616	chr1A_153336117	TraesCS1A01G131500.2	-18.09477	7.13937e-43	1.92817e-37	-0.49657	0.637724
389828648	175173616	389828648	175173616	chr1A_389828648	TraesCS1A01G131500.2	7.17717	1.64627e-11	2.14070e-07	0.27916	0.216881
8520299696	175173616	381696154	175173616	chr5A_381696154	TraesCS1A01G131500.2	-6.85793	1.00137e-10	1.13456e-06	-0.26621	0.201824
138228202	177465418	138228202	177465418	chr1A_138228202	TraesCS1A01G131900.1	-7.21100	1.35610e-11	1.78843e-07	-0.41540	0.218482
442457325	177483768	442457325	177483768	chr1A_442457325	TraesCS1A01G132000.1	9.56362	7.07398e-18	2.12089e-13	0.45377	0.32964
11729094495	177483768	262419038	177483768	chr6D_262419038	TraesCS1A01G132000.1	7.06342	3.14857e-11	3.90281e-07	0.47556	0.211503
209394734	181759876	209394734	181759876	chr1A_209394734	TraesCS1A01G132600.5	-6.88144	8.78067e-11	1.00527e-06	-0.20764	0.202929
550611776	186717495	550611776	186717495	chr1A_550611776	TraesCS1A01G133300.1	6.50203	7.09537e-10	6.80571e-06	0.40765	0.185198
208681974	208725043	208681974	208725043	chr1A_208681974	TraesCS1A01G135500.1	-6.98183	4.99563e-11	5.97809e-07	-0.32024	0.207654
118561359	208881364	118561359	208881364	chr1A_118561359	TraesCS1A01G135600.1	-6.98411	4.93191e-11	5.90756e-07	-0.26342	0.207761
177521299	208881364	177521299	208881364	chr1A_177521299	TraesCS1A01G135600.1	-8.67490	2.03801e-15	4.60597e-11	-0.74972	0.288049
13622882313	208881364	195287517	208881364	chr7D_195287517	TraesCS1A01G135600.1	-6.59872	4.19305e-10	4.21576e-06	-0.64112	0.189695
113860349	213253480	113860349	213253480	chr1A_113860349	TraesCS1A01G136100.1	6.79493	1.42236e-10	1.56595e-06	0.86799	0.198867
150323606	213253480	150323606	213253480	chr1A_150323606	TraesCS1A01G136100.1	-7.17082	1.70715e-11	2.21415e-07	-1.19889	0.216581
176449108	213253480	176449108	213253480	chr1A_176449108	TraesCS1A01G136100.1	-9.85656	1.05070e-18	3.43811e-14	-1.10855	0.343108
132124031	216415184	132124031	216415184	chr1A_132124031	TraesCS1A01G136400.2	-6.48283	7.87229e-10	7.48104e-06	-0.10794	0.184308
173774669	217610556	173774669	217610556	chr1A_173774669	TraesCS1A01G136500.2	8.03672	1.03716e-13	1.87938e-09	0.22935	0.257748
163397683	219381070	163397683	219381070	chr1A_163397683	TraesCS1A01G136900.1	-9.60148	5.53439e-18	1.67874e-13	-0.20068	0.331388
244455985	223938246	244455985	223938246	chr1A_244455985	TraesCS1A01G137700.1	12.54486	1.48495e-26	1.03058e-21	0.46667	0.458316
389828648	223938246	389828648	223938246	chr1A_389828648	TraesCS1A01G137700.1	-6.84232	1.09252e-10	1.22925e-06	-0.29496	0.201091
10844411134	223938246	98724155	223938246	chr6B_98724155	TraesCS1A01G137700.2	7.33244	6.73385e-12	9.33362e-08	0.70993	0.224239
229420769	230132974	229420769	230132974	chr1A_229420769	TraesCS1A01G138200.2	-13.52531	1.79922e-29	1.60513e-24	-0.28203	0.495845
228531517	233920989	228531517	233920989	chr1A_228531517	TraesCS1A01G138800.1	-15.40584	4.71059e-35	6.72631e-30	-0.27356	0.560637
388847414	233920989	388847414	233920989	chr1A_388847414	TraesCS1A01G138800.1	6.78141	1.53329e-10	1.67766e-06	0.14221	0.198233
236721213	234210267	236721213	234210267	chr1A_236721213	TraesCS1A01G139100.1	-7.97803	1.47878e-13	2.62261e-09	-0.13794	0.254954
215665523	241677733	215665523	241677733	chr1A_215665523	TraesCS1A01G141900.1	7.30780	7.76564e-12	1.06565e-07	0.44050	0.22307
247314006	243619641	247314006	243619641	chr1A_247314006	TraesCS1A01G142500.1	-11.23795	1.07267e-22	5.18597e-18	-0.28797	0.404403
11941994563	244500835	1726388	244500835	chr7A_1726388	TraesCS1A01G142700.1	-6.90127	7.85792e-11	9.07499e-07	-0.56482	0.203861
256818836	245518808	256818836	245518808	chr1A_256818836	TraesCS1A01G143000.1	11.89485	1.25155e-24	7.28827e-20	0.27959	0.432039
241748815	246127802	241748815	246127802	chr1A_241748815	TraesCS1A01G143200.1	-9.32098	3.38482e-17	9.42217e-13	-0.26664	0.318384
291732591	246127802	291732591	246127802	chr1A_291732591	TraesCS1A01G143200.1	-10.13114	1.73216e-19	6.13594e-15	-0.35760	0.355599
4788227528	246690466	24068896	246690466	chr3B_24068896	TraesCS1A01G143300.1	-6.63284	3.47897e-10	3.55439e-06	-0.43962	0.191285
257575292	252321626	257575292	252321626	chr1A_257575292	TraesCS1A01G145900.1	-10.43398	2.33587e-20	9.02219e-16	-0.28935	0.369209
4672873852	252322958	659558859	252322958	chr3A_659558859	TraesCS1A01G146000.1	7.84759	3.23890e-13	5.47709e-09	0.73704	0.248742
5263075894	252322958	498917262	252322958	chr3B_498917262	TraesCS1A01G146000.1	6.67311	2.78904e-10	2.90362e-06	0.45482	0.193165
9806528779	252322958	245001737	252322958	chr5D_245001737	TraesCS1A01G146000.1	6.45798	9.00302e-10	8.45141e-06	0.59600	0.183156
5634414634	253378835	39426238	253378835	chr3D_39426238	TraesCS1A01G146900.1	-11.97550	7.22921e-25	4.30631e-20	-0.85359	0.435359
9723940318	253378835	162413276	253378835	chr5D_162413276	TraesCS1A01G146900.1	-6.61507	3.83447e-10	3.88482e-06	-0.36805	0.190457
267176990	254996207	267176990	254996207	chr1A_267176990	TraesCS1A01G147700.1	7.36631	5.53355e-12	7.77539e-08	0.23428	0.225847
251589343	255479114	251589343	255479114	chr1A_251589343	TraesCS1A01G148000.2	7.81988	3.82301e-13	6.39776e-09	0.09917	0.247422
351883710	257551896	351883710	257551896	chr1A_351883710	TraesCS1A01G149800.1	-23.17550	9.75948e-57	8.17227e-51	-1.90568	0.742775
3250076327	257551896	689870658	257551896	chr2B_689870658	TraesCS1A01G149800.1	-6.99206	4.71548e-11	5.66810e-07	-0.76785	0.208136
351883710	257573126	351883710	257573126	chr1A_351883710	TraesCS1A01G150100.1	-18.31917	1.63690e-43	4.65139e-38	-1.72275	0.643399
3250076327	257573126	689870658	257573126	chr2B_689870658	TraesCS1A01G150100.1	-6.62595	3.61273e-10	3.67923e-06	-0.71439	0.190964
12543898603	257573126	603630428	257573126	chr7A_603630428	TraesCS1A01G150100.1	-7.51453	2.33101e-12	3.47107e-08	-0.69595	0.232889
486384631	257960004	486384631	257960004	chr1A_486384631	TraesCS1A01G150200.1	7.21963	1.29052e-11	1.70821e-07	0.65468	0.218891
282704522	257987100	282704522	257987100	chr1A_282704522	TraesCS1A01G150300.1	17.00393	9.85857e-40	2.04818e-34	0.78890	0.608531
319076889	257987100	319076889	257987100	chr1A_319076889	TraesCS1A01G150300.1	-6.47071	8.40540e-10	7.94007e-06	-0.70862	0.183745
369085170	257987100	369085170	257987100	chr1A_369085170	TraesCS1A01G150300.1	-7.33152	6.76996e-12	9.38016e-08	-0.37319	0.224196
11407931572	257987100	662244593	257987100	chr6B_662244593	TraesCS1A01G150300.1	8.53833	4.77562e-15	1.03087e-10	0.90703	0.281584
13432923968	257987100	5329172	257987100	chr7D_5329172	TraesCS1A01G150300.1	6.47515	8.20586e-10	7.76875e-06	0.78384	0.183951
2550333223	258857885	770926111	258857885	chr2A_770926111	TraesCS1A01G150800.1	8.39502	1.16016e-14	2.38624e-10	0.50429	0.274787
3247839207	258857885	687633538	258857885	chr2B_687633538	TraesCS1A01G150800.1	-6.49745	7.27377e-10	6.96175e-06	-0.37444	0.184986
10651898320	258857885	524290601	258857885	chr6A_524290601	TraesCS1A01G150800.1	7.18080	1.61241e-11	2.09972e-07	0.46305	0.217053
1230575243	258871019	636473187	258871019	chr1B_636473187	TraesCS1A01G150900.1	6.54482	5.62489e-10	5.51094e-06	0.49718	0.187186
284336707	259049417	284336707	259049417	chr1A_284336707	TraesCS1A01G151000.1	48.88736	4.26419e-108	3.51783e-100	2.05892	0.927794
6092359973	259049417	497371577	259049417	chr3D_497371577	TraesCS1A01G151000.1	6.62555	3.62066e-10	3.68645e-06	1.46118	0.190945
260836883	259049417	260836883	259049417	chr1A_260836883	TraesCS1A01G151000.2	-59.90645	1.55311e-123	5.07384e-115	-2.12265	0.950726
279741138	259049417	279741138	259049417	chr1A_279741138	TraesCS1A01G151000.2	-8.85273	6.67037e-16	1.59853e-11	-2.24205	0.296443
6092359973	259049417	497371577	259049417	chr3D_497371577	TraesCS1A01G151000.2	-6.82975	1.17186e-10	1.31109e-06	-1.52554	0.2005
148610828	259052549	148610828	259052549	chr1A_148610828	TraesCS1A01G151100.1	-6.45022	9.38804e-10	8.77913e-06	-0.10397	0.182796
276801421	259994735	276801421	259994735	chr1A_276801421	TraesCS1A01G151400.2	-26.14068	3.45581e-64	5.47041e-58	-0.93512	0.786043
294042174	259994735	294042174	259994735	chr1A_294042174	TraesCS1A01G151400.2	-6.57086	4.88153e-10	4.84365e-06	-0.61017	0.188397
12726344169	262944430	49369758	262944430	chr7B_49369758	TraesCS1A01G152600.1	6.83332	1.14875e-10	1.28727e-06	0.82802	0.200668
279734057	265021906	279734057	265021906	chr1A_279734057	TraesCS1A01G152900.1	-11.76326	3.06144e-24	1.71908e-19	-0.27603	0.426588
281648592	268914898	281648592	268914898	chr1A_281648592	TraesCS1A01G154300.3	-6.51753	6.52347e-10	6.30521e-06	-0.11428	0.185918
291247882	269994268	291247882	269994268	chr1A_291247882	TraesCS1A01G154700.2	-8.94462	3.73289e-16	9.21611e-12	-0.15950	0.300768
520409183	269994268	520409183	269994268	chr1A_520409183	TraesCS1A01G154700.2	-6.47512	8.20720e-10	7.76989e-06	-0.20579	0.18395
899280244	272611172	305178188	272611172	chr1B_305178188	TraesCS1A01G155200.1	8.07270	8.33950e-14	1.53071e-09	0.13898	0.259461
281358126	274108570	281358126	274108570	chr1A_281358126	TraesCS1A01G155500.1	6.48380	7.83111e-10	7.44536e-06	0.11417	0.184352
284912292	276323725	284912292	276323725	chr1A_284912292	TraesCS1A01G155900.1	-25.39019	2.39456e-62	3.22578e-56	-0.57097	0.776082
321227508	276323725	321227508	276323725	chr1A_321227508	TraesCS1A01G155900.1	6.98098	5.01981e-11	6.00466e-07	0.35109	0.207614
497874669	276323725	497874669	276323725	chr1A_497874669	TraesCS1A01G155900.1	-6.64356	3.28045e-10	3.36847e-06	-0.55306	0.191785
7544309264	277633597	589180288	277633597	chr4B_589180288	TraesCS1A01G156500.2	6.90237	7.80952e-11	9.02335e-07	0.51227	0.203913
272647338	279824918	272647338	279824918	chr1A_272647338	TraesCS1A01G157600.1	-8.42092	9.88637e-15	2.05182e-10	-0.23859	0.276016
909632037	279824918	315529981	279824918	chr1B_315529981	TraesCS1A01G157600.1	8.91781	4.42267e-16	1.08253e-11	0.26826	0.299507
260839475	280273409	260839475	280273409	chr1A_260839475	TraesCS1A01G157800.1	-12.41403	3.63139e-26	2.43458e-21	-0.30461	0.453115
262832539	281656642	262832539	281656642	chr1A_262832539	TraesCS1A01G158300.1	-17.39582	7.24510e-41	1.65196e-35	-0.34029	0.619332
352013273	281656642	352013273	281656642	chr1A_352013273	TraesCS1A01G158300.1	7.30256	8.00426e-12	1.09599e-07	0.21492	0.222822
9294739072	281656642	446361787	281656642	chr5B_446361787	TraesCS1A01G158300.1	-6.52532	6.25379e-10	6.06781e-06	-0.45838	0.18628
12051558170	281656642	111289995	281656642	chr7A_111289995	TraesCS1A01G158300.1	-6.71897	2.16628e-10	2.30323e-06	-0.31426	0.195309
276801176	283842897	276801176	283842897	chr1A_276801176	TraesCS1A01G158800.1	-22.60100	3.07991e-55	2.29045e-49	-0.78581	0.733067
262007990	284336841	262007990	284336841	chr1A_262007990	TraesCS1A01G159100.1	-14.41245	4.12857e-32	4.59727e-27	-0.27627	0.527582
279741138	284336841	279741138	284336841	chr1A_279741138	TraesCS1A01G159100.1	-6.97670	5.14245e-11	6.13976e-07	-0.32529	0.207412
389766916	284336841	389766916	284336841	chr1A_389766916	TraesCS1A01G159100.1	8.34247	1.60381e-14	3.23842e-10	0.20959	0.272292
262832539	286915760	262832539	286915760	chr1A_262832539	TraesCS1A01G159700.1	46.74069	9.67085e-105	6.07210e-97	1.51894	0.921542
352013273	286915760	352013273	286915760	chr1A_352013273	TraesCS1A01G159700.1	-10.36895	3.59606e-20	1.36296e-15	-1.00834	0.366302
449857953	286915760	449857953	286915760	chr1A_449857953	TraesCS1A01G159700.1	6.44375	9.72116e-10	9.06100e-06	1.02276	0.182496
10806269349	286915760	60582370	286915760	chr6B_60582370	TraesCS1A01G159700.1	6.77726	1.56897e-10	1.71354e-06	1.16074	0.198038
11949594430	286915760	9326255	286915760	chr7A_9326255	TraesCS1A01G159700.1	6.72772	2.06410e-10	2.20357e-06	0.80305	0.195718
86558395	287681882	86558395	287681882	chr1A_86558395	TraesCS1A01G160200.2	-7.42439	3.94761e-12	5.67635e-08	-0.34824	0.228605
281889605	288862057	281889605	288862057	chr1A_281889605	TraesCS1A01G160700.2	-8.90824	4.69851e-16	1.14647e-11	-0.23694	0.299057
10165714248	290123284	38106529	290123284	chr6A_38106529	TraesCS1A01G161200.1	7.29396	8.41158e-12	1.14778e-07	0.65450	0.222414
294858688	291248756	294858688	291248756	chr1A_294858688	TraesCS1A01G162300.2	6.69627	2.45523e-10	2.58333e-06	0.10711	0.194247
292752905	293708039	292752905	293708039	chr1A_292752905	TraesCS1A01G163400.2	-6.68423	2.62352e-10	2.74518e-06	-0.22372	0.193684
295227948	293728801	295227948	293728801	chr1A_295227948	TraesCS1A01G163500.1	-21.04746	4.28783e-51	2.27813e-45	-0.42746	0.70429
389794458	293728801	389794458	293728801	chr1A_389794458	TraesCS1A01G163500.1	7.68954	8.30594e-13	1.32362e-08	0.21920	0.241216
10806269349	293728801	60582370	293728801	chr6B_60582370	TraesCS1A01G163500.1	-6.42542	1.07295e-09	9.90789e-06	-0.28169	0.181648
298124848	294039008	298124848	294039008	chr1A_298124848	TraesCS1A01G163700.2	-7.04750	3.44600e-11	4.24242e-07	-0.39871	0.210752
290349808	295228401	290349808	295228401	chr1A_290349808	TraesCS1A01G163900.1	-7.26814	9.76288e-12	1.31842e-07	-0.13583	0.22119
300395630	295458809	300395630	295458809	chr1A_300395630	TraesCS1A01G164000.1	-7.30934	7.69668e-12	1.05682e-07	-0.10896	0.223143
295459044	296212311	295459044	296212311	chr1A_295459044	TraesCS1A01G164400.1	-15.31357	8.82118e-35	1.23260e-29	-0.19996	0.557675
292747744	297745177	292747744	297745177	chr1A_292747744	TraesCS1A01G164800.1	6.57862	4.67924e-10	4.65992e-06	0.61536	0.188759
295231353	297872248	295231353	297872248	chr1A_295231353	TraesCS1A01G164900.1	-12.31921	6.93947e-26	4.53467e-21	-0.45113	0.449318
297876949	298034053	297876949	298034053	chr1A_297876949	TraesCS1A01G165300.1	-15.66046	8.36204e-36	1.26852e-30	-0.35792	0.568696
294858269	298109884	294858269	298109884	chr1A_294858269	TraesCS1A01G165500.1	6.47789	8.08542e-10	7.66513e-06	0.37306	0.184078
298108344	298109884	298108344	298109884	chr1A_298108344	TraesCS1A01G165500.1	-22.36638	1.27631e-54	9.03992e-49	-0.50074	0.728964
298648720	298602114	298648720	298602114	chr1A_298648720	TraesCS1A01G165800.1	-8.04918	9.61748e-14	1.75058e-09	-0.14918	0.258342
298646041	298613620	298646041	298613620	chr1A_298646041	TraesCS1A01G165900.1	-13.90549	1.32855e-30	1.30198e-25	-0.78540	0.509704
298646041	298613843	298646041	298613843	chr1A_298646041	TraesCS1A01G165900.2	-13.38472	4.71685e-29	4.06362e-24	-0.79306	0.490621
298646041	298621356	298646041	298621356	chr1A_298646041	TraesCS1A01G166000.1	20.51705	1.19279e-49	5.66030e-44	1.19454	0.693549
300100842	300100831	300100842	300100831	chr1A_300100842	TraesCS1A01G167200.1	-20.91111	1.00489e-50	5.18927e-45	-0.42510	0.701576
997203181	300723876	403101125	300723876	chr1B_403101125	TraesCS1A01G168000.1	20.58611	7.72134e-50	3.71945e-44	1.05906	0.694976
1021067223	300723876	426965167	300723876	chr1B_426965167	TraesCS1A01G168000.1	-7.27805	9.22058e-12	1.25025e-07	-0.93643	0.22166
301127599	300856846	301127599	300856846	chr1A_301127599	TraesCS1A01G168100.1	8.34824	1.54786e-14	3.13151e-10	0.35580	0.272566
342866020	301197010	342866020	301197010	chr1A_342866020	TraesCS1A01G168600.1	7.06611	3.10080e-11	3.84791e-07	0.41119	0.21163
301857694	301776543	301857694	301776543	chr1A_301857694	TraesCS1A01G168900.1	-6.70386	2.35457e-10	2.48589e-06	-0.12171	0.194602
301863674	301776543	301863674	301776543	chr1A_301863674	TraesCS1A01G168900.1	-10.72998	3.25067e-21	1.36208e-16	-0.29513	0.382332
930080845	301896401	335978789	301896401	chr1B_335978789	TraesCS1A01G169300.2	6.51358	6.66485e-10	6.42835e-06	0.20057	0.185735
303855198	302628831	303855198	302628831	chr1A_303855198	TraesCS1A01G169600.1	-7.85926	3.02024e-13	5.12881e-09	-0.30136	0.249298
302025411	304030516	302025411	304030516	chr1A_302025411	TraesCS1A01G170300.1	-8.08195	7.88464e-14	1.45209e-09	-0.13089	0.259901
3999795403	305004105	638333019	305004105	chr2D_638333019	TraesCS1A01G170600.1	6.70826	2.29813e-10	2.43117e-06	0.64741	0.194808
9337212809	305004105	488835524	305004105	chr5B_488835524	TraesCS1A01G170600.1	6.61219	3.89532e-10	3.94121e-06	0.60181	0.190323
13369312074	305004105	692337663	305004105	chr7B_692337663	TraesCS1A01G170600.1	-7.21064	1.35888e-11	1.79185e-07	-0.69903	0.218465
306106911	305364279	306106911	305364279	chr1A_306106911	TraesCS1A01G170900.1	-18.79953	7.12070e-45	2.26516e-39	-0.81300	0.655187
323205208	305364279	323205208	305364279	chr1A_323205208	TraesCS1A01G170900.1	-7.30458	7.91130e-12	1.08414e-07	-0.50231	0.222918
327015399	305606466	327015399	305606466	chr1A_327015399	TraesCS1A01G171000.2	-9.43734	1.60037e-17	4.61725e-13	-0.91692	0.323792
305605302	306107034	305605302	306107034	chr1A_305605302	TraesCS1A01G171100.3	9.02846	2.19362e-16	5.56551e-12	0.20994	0.304707
306117792	306550505	306117792	306550505	chr1A_306117792	TraesCS1A01G171400.1	6.96615	5.45732e-11	6.48553e-07	0.23058	0.206915
306553649	306684328	306553649	306684328	chr1A_306553649	TraesCS1A01G171600.1	-12.49331	2.11241e-26	1.44670e-21	-0.91158	0.456272
309712129	310246996	309712129	310246996	chr1A_309712129	TraesCS1A01G174000.2	-6.84993	1.04716e-10	1.18217e-06	-0.19575	0.201448
313164090	310248385	313164090	310248385	chr1A_313164090	TraesCS1A01G174000.3	12.22791	1.29403e-25	8.24777e-21	0.54603	0.44564
318552887	311812619	318552887	311812619	chr1A_318552887	TraesCS1A01G174500.1	6.52808	6.16067e-10	5.98591e-06	0.13473	0.186408
312563093	311846927	312563093	311846927	chr1A_312563093	TraesCS1A01G174600.1	-6.94118	6.28059e-11	7.38299e-07	-0.08830	0.205739
310922496	312584969	310922496	312584969	chr1A_310922496	TraesCS1A01G174900.1	10.95061	7.41600e-22	3.30700e-17	0.31174	0.39199
312608678	312584969	312608678	312584969	chr1A_312608678	TraesCS1A01G174900.1	12.28543	8.73904e-26	5.65590e-21	0.59839	0.44796
313324090	313738708	313324090	313738708	chr1A_313324090	TraesCS1A01G175700.1	-8.21191	3.57252e-14	6.89102e-10	-0.14193	0.266085
311782550	313744380	311782550	313744380	chr1A_311782550	TraesCS1A01G175800.1	-9.42658	1.71541e-17	4.93292e-13	-0.14741	0.323293
315837694	314511696	315837694	314511696	chr1A_315837694	TraesCS1A01G176200.1	17.33694	1.07152e-40	2.41049e-35	0.19530	0.617732
307493446	315061895	307493446	315061895	chr1A_307493446	TraesCS1A01G176400.1	-8.35963	1.44303e-14	2.93163e-10	-0.70325	0.273106
371076031	315061895	371076031	315061895	chr1A_371076031	TraesCS1A01G176400.1	9.05509	1.85209e-16	4.73914e-12	1.00353	0.305956
42180609	315061895	42180609	315061895	chr1A_42180609	TraesCS1A01G176400.1	7.65157	1.04005e-12	1.63348e-08	0.78397	0.239409
99496342	315061895	99496342	315061895	chr1A_99496342	TraesCS1A01G176400.1	7.26030	1.02135e-11	1.37474e-07	0.53785	0.220818
6831191956	315061895	620651137	315061895	chr4A_620651137	TraesCS1A01G176400.1	8.39009	1.19598e-14	2.45566e-10	0.86357	0.274553
7604717816	315061895	649588840	315061895	chr4B_649588840	TraesCS1A01G176400.1	-7.61381	1.30002e-12	2.01245e-08	-0.84211	0.237611
7616377156	315061895	661248180	315061895	chr4B_661248180	TraesCS1A01G176400.1	-7.08769	2.74298e-11	3.43543e-07	-0.80442	0.21265
9502523693	315061895	654146408	315061895	chr5B_654146408	TraesCS1A01G176400.1	7.73860	6.20674e-13	1.00746e-08	0.77240	0.243552
9583981311	315061895	22454269	315061895	chr5D_22454269	TraesCS1A01G176400.1	7.07480	2.95145e-11	3.67607e-07	0.82287	0.212041
11976529176	315061895	36261001	315061895	chr7A_36261001	TraesCS1A01G176400.1	7.71071	7.32570e-13	1.17682e-08	0.91131	0.242224
12898284238	315061895	221309827	315061895	chr7B_221309827	TraesCS1A01G176400.1	6.67642	2.73864e-10	2.85548e-06	0.71166	0.19332
13392573832	315061895	715599421	315061895	chr7B_715599421	TraesCS1A01G176400.1	10.51448	1.36798e-20	5.40250e-16	1.37471	0.372796
309778706	315834752	309778706	315834752	chr1A_309778706	TraesCS1A01G176500.3	-6.99445	4.65227e-11	5.59812e-07	-0.14001	0.208249
316895349	316893342	316895349	316893342	chr1A_316895349	TraesCS1A01G176600.1	-10.99012	5.68773e-22	2.56531e-17	-0.34559	0.393708
498536722	316893342	498536722	316893342	chr1A_498536722	TraesCS1A01G176600.1	7.75580	5.60292e-13	9.15261e-09	0.37710	0.244371
2478301795	316893342	698894683	316893342	chr2A_698894683	TraesCS1A01G176600.1	6.47488	8.21815e-10	7.77937e-06	0.34534	0.183939
3264971784	316893342	704766115	316893342	chr2B_704766115	TraesCS1A01G176600.1	-6.44637	9.58480e-10	8.94564e-06	-0.26632	0.182618
308905609	319080108	308905609	319080108	chr1A_308905609	TraesCS1A01G176900.1	-17.74794	7.02519e-42	1.74014e-36	-0.64923	0.628735
311846987	319080108	311846987	319080108	chr1A_311846987	TraesCS1A01G176900.2	-18.65947	1.77171e-44	5.46007e-39	-0.58691	0.6518
344191574	319080108	344191574	319080108	chr1A_344191574	TraesCS1A01G176900.2	6.44637	9.58496e-10	8.94576e-06	0.59362	0.182618
1153214093	319080108	559112037	319080108	chr1B_559112037	TraesCS1A01G176900.2	6.57027	4.89721e-10	4.85737e-06	0.51679	0.18837
319889239	319445957	319889239	319445957	chr1A_319889239	TraesCS1A01G177100.1	9.61797	4.97273e-18	1.51587e-13	0.21008	0.332149
3194993802	320222692	634788133	320222692	chr2B_634788133	TraesCS1A01G177400.1	6.48007	7.99075e-10	7.58342e-06	0.30725	0.184179
13407206982	320222692	730232571	320222692	chr7B_730232571	TraesCS1A01G177400.1	-6.45287	9.25502e-10	8.66620e-06	-0.34116	0.182919
320226100	324494559	320226100	324494559	chr1A_320226100	TraesCS1A01G179500.1	7.15889	1.82774e-11	2.35873e-07	0.17821	0.216016
326214280	324494559	326214280	324494559	chr1A_326214280	TraesCS1A01G179500.1	-12.05746	4.13697e-25	2.51974e-20	-0.54935	0.438715
77159577	324494559	77159577	324494559	chr1A_77159577	TraesCS1A01G179500.1	-6.70448	2.34657e-10	2.47824e-06	-0.26821	0.194631
13288126645	324609923	611152234	324609923	chr7B_611152234	TraesCS1A01G179700.1	7.29296	8.46059e-12	1.15401e-07	0.25047	0.222366
325050028	325050068	325050028	325050068	chr1A_325050028	TraesCS1A01G180300.1	-11.02975	4.35825e-22	1.98739e-17	-0.21632	0.395427
10260555867	326217184	132948148	326217184	chr6A_132948148	TraesCS1A01G180700.1	10.49932	1.51307e-20	5.94964e-16	0.63712	0.372122
321181691	331269434	321181691	331269434	chr1A_321181691	TraesCS1A01G182900.1	9.21379	6.72979e-17	1.81099e-12	0.42818	0.313385
574485757	331269434	574485757	331269434	chr1A_574485757	TraesCS1A01G182900.1	6.99326	4.68363e-11	5.63287e-07	0.20279	0.208193
11432772860	331269434	687085881	331269434	chr6B_687085881	TraesCS1A01G182900.1	7.66425	9.64889e-13	1.52281e-08	0.43709	0.240012
258006484	333536003	258006484	333536003	chr1A_258006484	TraesCS1A01G183700.1	6.46628	8.60880e-10	8.11430e-06	0.43992	0.18354
351351662	333536003	351351662	333536003	chr1A_351351662	TraesCS1A01G183700.1	8.50106	6.01923e-15	1.28324e-10	0.43390	0.279818
3213948809	333868912	653743140	333868912	chr2B_653743140	TraesCS1A01G183900.2	-6.73216	2.01400e-10	2.15436e-06	-0.33429	0.195926
10901233971	335549915	155546992	335549915	chr6B_155546992	TraesCS1A01G185000.1	-15.95083	1.17039e-36	1.89765e-31	-0.43152	0.577684
10946507178	335549915	200820199	335549915	chr6B_200820199	TraesCS1A01G185000.1	-6.68030	2.68088e-10	2.80017e-06	-0.44245	0.193501
76021795	335830902	76021795	335830902	chr1A_76021795	TraesCS1A01G185200.1	6.84194	1.09490e-10	1.23171e-06	0.50650	0.201072
355736089	335831553	355736089	335831553	chr1A_355736089	TraesCS1A01G185300.1	6.97019	5.33454e-11	6.35089e-07	0.14095	0.207106
359690404	335831553	359690404	335831553	chr1A_359690404	TraesCS1A01G185300.1	11.38396	4.00192e-23	2.01485e-18	0.36740	0.410636
5516159888	335831553	752001256	335831553	chr3B_752001256	TraesCS1A01G185300.1	6.46748	8.55306e-10	8.06636e-06	0.16518	0.183596
8866354029	335831553	17976744	335831553	chr5B_17976744	TraesCS1A01G185300.1	6.89589	8.09825e-11	9.33001e-07	0.19559	0.203608
336220228	336237905	336220228	336237905	chr1A_336220228	TraesCS1A01G185500.1	-7.53469	2.07103e-12	3.10817e-08	-0.35017	0.233847
335664816	336476094	335664816	336476094	chr1A_335664816	TraesCS1A01G185700.1	-15.65625	8.60448e-36	1.30386e-30	-0.96205	0.568564
1253271263	337007454	659169207	337007454	chr1B_659169207	TraesCS1A01G185900.1	6.72458	2.10024e-10	2.23889e-06	0.30795	0.195571
9415391918	337007454	567014633	337007454	chr5B_567014633	TraesCS1A01G185900.1	-6.53031	6.08637e-10	5.92010e-06	-0.25846	0.186512
12048185755	337655620	107917580	337655620	chr7A_107917580	TraesCS1A01G186400.1	-6.79721	1.40448e-10	1.54784e-06	-1.44500	0.198973
337301274	337776142	337301274	337776142	chr1A_337301274	TraesCS1A01G186800.1	17.08206	5.85198e-40	1.23861e-34	0.80697	0.610713
12048185306	337947887	107917131	337947887	chr7A_107917131	TraesCS1A01G187000.1	-6.98909	4.79512e-11	5.75631e-07	-1.28214	0.207996
11954152765	337947887	13884590	337947887	chr7A_13884590	TraesCS1A01G187000.1	-6.44722	9.54118e-10	8.90923e-06	-0.99800	0.182657
334526770	338593253	334526770	338593253	chr1A_334526770	TraesCS1A01G187600.1	7.49648	2.59092e-12	3.83155e-08	0.49241	0.232031
337018854	338593253	337018854	338593253	chr1A_337018854	TraesCS1A01G187600.1	11.65633	6.32673e-24	3.44607e-19	0.45028	0.422127
337018322	338593253	337018322	338593253	chr1A_337018322	TraesCS1A01G187600.2	-11.11325	2.48522e-22	1.15964e-17	-0.41718	0.399039
347618912	338593253	347618912	338593253	chr1A_347618912	TraesCS1A01G187600.2	-7.09430	2.64182e-11	3.31795e-07	-0.69898	0.212962
341868743	342379980	341868743	342379980	chr1A_341868743	TraesCS1A01G189000.1	6.90001	7.91359e-11	9.13457e-07	0.13060	0.203802
343414515	343395614	343414515	343395614	chr1A_343414515	TraesCS1A01G189700.1	-8.45014	8.25235e-15	1.72963e-10	-0.36904	0.277403
341589832	343618475	341589832	343618475	chr1A_341589832	TraesCS1A01G190000.1	6.42596	1.06981e-09	9.88170e-06	0.16035	0.181673
345303043	345108587	345303043	345108587	chr1A_345303043	TraesCS1A01G190800.1	-9.07737	1.60724e-16	4.14166e-12	-0.39488	0.307001
344294106	345108587	344294106	345108587	chr1A_344294106	TraesCS1A01G190800.2	-11.16252	1.78355e-22	8.43794e-18	-0.18777	0.401163
345110262	345788051	345110262	345788051	chr1A_345110262	TraesCS1A01G191400.1	-17.55521	2.51592e-41	5.96094e-36	-0.49330	0.623623
968431650	347634228	374329594	347634228	chr1B_374329594	TraesCS1A01G192300.1	10.79573	2.09411e-21	8.93841e-17	0.31400	0.385221
5342786135	348717417	578627503	348717417	chr3B_578627503	TraesCS1A01G193000.1	-6.51057	6.77456e-10	6.52471e-06	-0.35074	0.185595
10139919989	348717417	12312270	348717417	chr6A_12312270	TraesCS1A01G193000.1	-6.55004	5.46751e-10	5.37016e-06	-0.41039	0.187429
10952985872	348717417	207298893	348717417	chr6B_207298893	TraesCS1A01G193000.1	7.30354	7.95898e-12	1.09023e-07	0.35376	0.222868
351864571	351604602	351864571	351604602	chr1A_351864571	TraesCS1A01G194400.1	-6.79475	1.42375e-10	1.56737e-06	-0.09701	0.198858
352314134	351883304	352314134	351883304	chr1A_352314134	TraesCS1A01G194900.1	6.50240	7.08119e-10	6.79339e-06	0.27680	0.185215
349376601	352853002	349376601	352853002	chr1A_349376601	TraesCS1A01G195300.1	-6.87783	8.96002e-11	1.02419e-06	-0.31587	0.202759
8980657056	352853002	132279771	352853002	chr5B_132279771	TraesCS1A01G195300.1	8.35585	1.47703e-14	2.99687e-10	0.46552	0.272927
9347174847	352853002	498797562	352853002	chr5B_498797562	TraesCS1A01G195300.1	-7.21384	1.33418e-11	1.76183e-07	-0.32581	0.218617
9555227141	352853002	706849856	352853002	chr5B_706849856	TraesCS1A01G195300.1	-7.39772	4.61072e-12	6.56005e-08	-0.35306	0.227338
10573915856	352853002	446308137	352853002	chr6A_446308137	TraesCS1A01G195300.1	6.56099	5.15111e-10	5.08653e-06	0.23513	0.187938
363449800	353253624	363449800	353253624	chr1A_363449800	TraesCS1A01G195400.3	9.24056	5.66986e-17	1.53891e-12	0.47852	0.314634
6952534598	353253624	741993779	353253624	chr4A_741993779	TraesCS1A01G195400.4	7.66364	9.68358e-13	1.52793e-08	0.75273	0.239983
7556997710	353253624	601868734	353253624	chr4B_601868734	TraesCS1A01G195400.4	-6.50361	7.03481e-10	6.75274e-06	-0.56811	0.185272
8998421836	353253624	150044551	353253624	chr5B_150044551	TraesCS1A01G195400.4	6.59212	4.34690e-10	4.35672e-06	0.64361	0.189387
10778384890	353253624	32697911	353253624	chr6B_32697911	TraesCS1A01G195400.4	6.48465	7.79531e-10	7.41445e-06	0.64181	0.184392
11925046655	353253624	458371198	353253624	chr6D_458371198	TraesCS1A01G195400.4	6.85095	1.04120e-10	1.17598e-06	0.68992	0.201496
353615624	353256939	353615624	353256939	chr1A_353615624	TraesCS1A01G195500.2	-7.00153	4.47009e-11	5.39532e-07	-0.41766	0.208583
354309976	353913730	354309976	353913730	chr1A_354309976	TraesCS1A01G195900.1	-9.85827	1.03898e-18	3.40167e-14	-0.46409	0.343187
3292439096	353913730	732233427	353913730	chr2B_732233427	TraesCS1A01G195900.1	-6.53866	5.81651e-10	5.68154e-06	-0.61702	0.1869
11925046655	354304042	458371198	354304042	chr6D_458371198	TraesCS1A01G196300.1	6.74216	1.90571e-10	2.04797e-06	0.43050	0.196394
320294056	354934937	320294056	354934937	chr1A_320294056	TraesCS1A01G196500.1	-7.67514	9.04621e-13	1.43356e-08	-0.50893	0.24053
349376601	354934937	349376601	354934937	chr1A_349376601	TraesCS1A01G196500.1	-8.73546	1.39464e-15	3.21595e-11	-0.85937	0.29091
368797752	354934937	368797752	354934937	chr1A_368797752	TraesCS1A01G196500.1	-9.16351	9.28126e-17	2.45803e-12	-0.77332	0.311034
11975963702	354934937	35695527	354934937	chr7A_35695527	TraesCS1A01G196500.1	-6.44204	9.81127e-10	9.13716e-06	-0.55658	0.182417
355324299	355320902	355324299	355320902	chr1A_355324299	TraesCS1A01G197000.2	-20.72093	3.30851e-50	1.64072e-44	-0.48616	0.697736
355334036	355320902	355334036	355320902	chr1A_355334036	TraesCS1A01G197000.2	-6.47403	8.25608e-10	7.81190e-06	-0.53368	0.183899
356474445	355320902	356474445	355320902	chr1A_356474445	TraesCS1A01G197000.2	-6.69237	2.50851e-10	2.63469e-06	-0.34312	0.194065
6952534598	355336160	741993779	355336160	chr4A_741993779	TraesCS1A01G197300.1	6.84716	1.06346e-10	1.19906e-06	0.56712	0.201318
10778384890	355336160	32697911	355336160	chr6B_32697911	TraesCS1A01G197300.1	6.80492	1.34557e-10	1.48818e-06	0.54892	0.199335
11925046655	355336160	458371198	355336160	chr6D_458371198	TraesCS1A01G197300.1	7.37605	5.22941e-12	7.37652e-08	0.60145	0.226309
355342489	355345430	355342489	355345430	chr1A_355342489	TraesCS1A01G197500.1	-7.77954	4.86400e-13	8.01617e-09	-0.18058	0.245501
6952534598	355714594	741993779	355714594	chr4A_741993779	TraesCS1A01G197800.1	6.86666	9.53726e-11	1.08478e-06	0.54060	0.202234
8727609236	355714594	589005694	355714594	chr5A_589005694	TraesCS1A01G197800.1	-7.26330	1.00385e-11	1.35286e-07	-0.57356	0.220961
357070141	355720724	357070141	355720724	chr1A_357070141	TraesCS1A01G198000.1	-7.27733	9.25867e-12	1.25506e-07	-0.20986	0.221626
2555127871	355730633	775720759	355730633	chr2A_775720759	TraesCS1A01G198100.2	-7.39154	4.77927e-12	6.78362e-08	-0.42400	0.227045
4025775609	355730633	12460616	355730633	chr3A_12460616	TraesCS1A01G198100.2	6.84867	1.05452e-10	1.18977e-06	0.39733	0.201389
5076305919	355730633	312147287	355730633	chr3B_312147287	TraesCS1A01G198100.2	-6.58360	4.55385e-10	4.54573e-06	-0.33044	0.188991
2479276250	356390021	699869138	356390021	chr2A_699869138	TraesCS1A01G198200.3	-6.58780	4.45071e-10	4.45151e-06	-0.39478	0.189186
367380025	357121337	367380025	357121337	chr1A_367380025	TraesCS1A01G198800.1	-9.31257	3.57270e-17	9.91794e-13	-0.61900	0.317992
1095470103	357785911	501368047	357785911	chr1B_501368047	TraesCS1A01G199100.1	-7.88789	2.54384e-13	4.36553e-09	-1.77789	0.250661
1120659059	357785911	526557003	357785911	chr1B_526557003	TraesCS1A01G199100.1	10.43894	2.26014e-20	8.74098e-16	2.03862	0.369431
1179422839	357785911	585320783	357785911	chr1B_585320783	TraesCS1A01G199100.1	6.53907	5.80363e-10	5.67007e-06	0.82276	0.186919
10166063764	357785911	38456045	357785911	chr6A_38456045	TraesCS1A01G199100.1	8.44049	8.75957e-15	1.82997e-10	1.55312	0.276945
10682990503	357785911	555382784	357785911	chr6A_555382784	TraesCS1A01G199100.1	6.60680	4.01199e-10	4.04912e-06	0.98619	0.190071
11391066854	357785911	645379875	357785911	chr6B_645379875	TraesCS1A01G199100.1	-6.58739	4.46065e-10	4.46051e-06	-1.28077	0.189167
357061912	357789186	357061912	357789186	chr1A_357061912	TraesCS1A01G199200.2	-7.39313	4.73521e-12	6.72500e-08	-0.36141	0.22712
439927117	357789186	439927117	357789186	chr1A_439927117	TraesCS1A01G199200.2	-6.44805	9.49847e-10	8.87291e-06	-0.57421	0.182695
2478826495	357789186	699419383	357789186	chr2A_699419383	TraesCS1A01G199200.2	6.67031	2.83219e-10	2.94439e-06	0.72591	0.193034
5352145404	358761791	587986772	358761791	chr3B_587986772	TraesCS1A01G199600.2	7.42598	3.91108e-12	5.62718e-08	0.52521	0.228681
232089171	359689498	232089171	359689498	chr1A_232089171	TraesCS1A01G200000.1	-9.18381	8.15188e-17	2.17306e-12	-0.65483	0.311984
4778249136	360455507	14090504	360455507	chr3B_14090504	TraesCS1A01G200400.1	10.29270	5.95946e-20	2.21139e-15	1.23625	0.362882
9251907694	360455507	403530409	360455507	chr5B_403530409	TraesCS1A01G200400.1	-9.41666	1.82869e-17	5.24300e-13	-0.81652	0.322832
361509966	361352400	361509966	361352400	chr1A_361509966	TraesCS1A01G200800.1	-11.87816	1.40202e-24	8.12913e-20	-0.17204	0.43135
355335681	362060390	355335681	362060390	chr1A_355335681	TraesCS1A01G201000.2	6.84976	1.04813e-10	1.18318e-06	0.30010	0.20144
363006380	362060390	363006380	362060390	chr1A_363006380	TraesCS1A01G201000.2	20.39341	2.60236e-49	1.20229e-43	0.80085	0.690974
363007152	362403114	363007152	362403114	chr1A_363007152	TraesCS1A01G201400.1	-8.99257	2.75470e-16	6.90762e-12	-0.32182	0.303022
11961476596	362620670	21208421	362620670	chr7A_21208421	TraesCS1A01G201500.1	10.87926	1.19681e-21	5.23101e-17	0.38912	0.388878
364227542	363690407	364227542	363690407	chr1A_364227542	TraesCS1A01G202700.1	-21.97001	1.43159e-53	9.32758e-48	-0.60722	0.721841
5988654247	363690407	393665851	363690407	chr3D_393665851	TraesCS1A01G202700.1	10.41868	2.58563e-20	9.94513e-16	0.49435	0.368526
9413687585	364046611	565310300	364046611	chr5B_565310300	TraesCS1A01G202900.1	-6.97774	5.11230e-11	6.10639e-07	-0.73601	0.207461
364227542	364226204	364227542	364226204	chr1A_364227542	TraesCS1A01G203000.1	-10.60258	7.60795e-21	3.07820e-16	-0.18797	0.376706
364654456	364226204	364654456	364226204	chr1A_364654456	TraesCS1A01G203000.1	-7.54506	1.94857e-12	2.93734e-08	-0.28577	0.234341
368807571	364226204	368807571	364226204	chr1A_368807571	TraesCS1A01G203000.1	-6.85099	1.04095e-10	1.17572e-06	-0.14745	0.201498
2531164229	364226304	751757117	364226304	chr2A_751757117	TraesCS1A01G203000.2	6.45640	9.08020e-10	8.51732e-06	0.49606	0.183082
365449466	365507499	365449466	365507499	chr1A_365449466	TraesCS1A01G203700.1	6.49341	7.43444e-10	7.10177e-06	0.49816	0.184798
364227542	365536062	364227542	365536062	chr1A_364227542	TraesCS1A01G203800.1	20.28994	5.00620e-49	2.26211e-43	1.03695	0.688798
5988654247	365536062	393665851	365536062	chr3D_393665851	TraesCS1A01G203800.1	-9.65901	3.80913e-18	1.17561e-13	-0.82279	0.334041
366265130	366265177	366265130	366265177	chr1A_366265130	TraesCS1A01G204200.2	7.34273	6.34441e-12	8.83089e-08	0.37665	0.224728
915786492	366265177	321684436	366265177	chr1B_321684436	TraesCS1A01G204200.2	7.90355	2.31553e-13	3.99673e-09	0.57412	0.251407
366273742	366269214	366273742	366269214	chr1A_366273742	TraesCS1A01G204300.1	-7.05279	3.34420e-11	4.12597e-07	-0.13525	0.211001
362866044	368358413	362866044	368358413	chr1A_362866044	TraesCS1A01G205700.1	-7.27509	9.37910e-12	1.27019e-07	-0.19144	0.221519
368745550	368711661	368745550	368711661	chr1A_368745550	TraesCS1A01G206100.2	-14.48000	2.60108e-32	2.94602e-27	-0.53352	0.529912
368746917	368745909	368746917	368745909	chr1A_368746917	TraesCS1A01G206200.1	-16.25972	1.45431e-37	2.53449e-32	-0.40639	0.587014
368800497	368797608	368800497	368797608	chr1A_368800497	TraesCS1A01G206300.1	-10.86332	1.33176e-21	5.79532e-17	-0.37450	0.388181
368745648	368797608	368745648	368797608	chr1A_368745648	TraesCS1A01G206300.2	-7.33774	6.53035e-12	9.07124e-08	-0.23123	0.224491
367879052	368808183	367879052	368808183	chr1A_367879052	TraesCS1A01G206600.2	-9.77630	1.77473e-18	5.67121e-14	-0.16882	0.339433
370023333	370021825	370023333	370021825	chr1A_370023333	TraesCS1A01G208400.1	-7.68373	8.59717e-13	1.36679e-08	-0.20992	0.240939
370097408	370092570	370097408	370092570	chr1A_370097408	TraesCS1A01G208500.1	-7.95603	1.68851e-13	2.97045e-09	-0.16304	0.253906
370101151	370092570	370101151	370092570	chr1A_370101151	TraesCS1A01G208500.1	-9.34008	2.99387e-17	8.38377e-13	-0.21556	0.319273
370101112	370102892	370101112	370102892	chr1A_370101112	TraesCS1A01G208600.1	12.91049	1.21619e-27	9.28768e-23	0.32723	0.472611
370107929	370103978	370107929	370103978	chr1A_370107929	TraesCS1A01G208600.2	11.91044	1.12564e-24	6.58393e-20	0.54730	0.432682
372068481	371079472	372068481	371079472	chr1A_372068481	TraesCS1A01G208900.1	-12.69012	5.49803e-27	3.96642e-22	-0.57479	0.464037
372065088	371219824	372065088	371219824	chr1A_372065088	TraesCS1A01G209100.1	-6.71950	2.15989e-10	2.29698e-06	-0.46010	0.195334
334381188	372550278	334381188	372550278	chr1A_334381188	TraesCS1A01G210200.2	7.57778	1.60754e-12	2.45414e-08	0.62322	0.235897
372554621	372550278	372554621	372550278	chr1A_372554621	TraesCS1A01G210200.2	-19.71023	2.00296e-47	7.88058e-42	-1.11661	0.676236
4348799524	372550278	335484531	372550278	chr3A_335484531	TraesCS1A01G210200.2	-6.84350	1.08537e-10	1.22180e-06	-0.66571	0.201146
10766071441	372942515	20384462	372942515	chr6B_20384462	TraesCS1A01G210600.1	-7.85706	3.06036e-13	5.19300e-09	-0.35397	0.249193
375477760	373313646	375477760	373313646	chr1A_375477760	TraesCS1A01G210800.1	-7.05236	3.35250e-11	4.13549e-07	-0.14580	0.210981
535506872	374689661	535506872	374689661	chr1A_535506872	TraesCS1A01G212000.1	-6.53051	6.07978e-10	5.91424e-06	-0.66020	0.186521
585981054	375112335	585981054	375112335	chr1A_585981054	TraesCS1A01G212400.1	6.96365	5.53491e-11	6.57052e-07	0.45866	0.206797
2550333223	375112335	770926111	375112335	chr2A_770926111	TraesCS1A01G212400.1	6.72016	2.15213e-10	2.28944e-06	0.40892	0.195364
3240432135	375112335	680226466	375112335	chr2B_680226466	TraesCS1A01G212400.1	-8.28108	2.33877e-14	4.62168e-10	-0.47798	0.269374
11421234319	375112335	675547340	375112335	chr6B_675547340	TraesCS1A01G212400.1	6.48387	7.82841e-10	7.44302e-06	0.34220	0.184355
5265575092	375471541	501416460	375471541	chr3B_501416460	TraesCS1A01G212700.2	-6.56364	5.07744e-10	5.02006e-06	-0.33525	0.188061
376143894	376502200	376143894	376502200	chr1A_376143894	TraesCS1A01G213000.1	-13.46862	2.65376e-29	2.33352e-24	-0.66314	0.493745
376479169	376785032	376479169	376785032	chr1A_376479169	TraesCS1A01G213600.1	9.73611	2.30638e-18	7.28406e-14	0.25839	0.337588
381098809	382252188	381098809	382252188	chr1A_381098809	TraesCS1A01G216300.1	-7.45518	3.29867e-12	4.80088e-08	-0.16221	0.230068
381099670	384332216	381099670	384332216	chr1A_381099670	TraesCS1A01G216900.1	-7.59619	1.44235e-12	2.21786e-08	-0.13140	0.236773
8703176662	385350905	564573120	385350905	chr5A_564573120	TraesCS1A01G217300.1	6.76030	1.72368e-10	1.86789e-06	0.67038	0.197243
9443757405	385350905	595380120	385350905	chr5B_595380120	TraesCS1A01G217300.1	7.12430	2.22687e-11	2.83227e-07	0.71380	0.21438
10749269582	385350905	3582603	385350905	chr6B_3582603	TraesCS1A01G217300.1	-7.00604	4.35753e-11	5.26961e-07	-0.75981	0.208795
11454803079	385350905	709116100	385350905	chr6B_709116100	TraesCS1A01G217300.1	-6.72971	2.04150e-10	2.18138e-06	-0.72350	0.195811
12022786432	385350905	82518257	385350905	chr7A_82518257	TraesCS1A01G217300.1	-6.56942	4.92005e-10	4.87803e-06	-0.66238	0.18833
13309836489	385350905	632862078	385350905	chr7B_632862078	TraesCS1A01G217300.1	-6.50010	7.16981e-10	6.87086e-06	-0.64648	0.185109
13417944524	385350905	740970113	385350905	chr7B_740970113	TraesCS1A01G217300.1	-6.66792	2.86979e-10	2.98018e-06	-0.61475	0.192922
369578174	386425971	369578174	386425971	chr1A_369578174	TraesCS1A01G218000.1	-7.14584	1.96929e-11	2.52748e-07	-0.18614	0.215398
387515632	387022934	387515632	387022934	chr1A_387515632	TraesCS1A01G218400.2	-10.66848	4.90206e-21	2.01948e-16	-0.43472	0.37962
12032125657	387198184	91857482	387198184	chr7A_91857482	TraesCS1A01G218600.1	-6.84605	1.07004e-10	1.20590e-06	-0.51625	0.201266
387524232	387515523	387524232	387515523	chr1A_387524232	TraesCS1A01G218800.1	9.68787	3.15738e-18	9.82809e-14	0.29857	0.33537
387524288	387520249	387524288	387520249	chr1A_387524288	TraesCS1A01G218900.1	-13.99605	7.14333e-31	7.15816e-26	-0.28297	0.512948
389128012	389798209	389128012	389798209	chr1A_389128012	TraesCS1A01G220500.1	-8.58859	3.49307e-15	7.66841e-11	-0.31754	0.283965
9487212508	389798209	638835223	389798209	chr5B_638835223	TraesCS1A01G220500.1	7.36135	5.69526e-12	7.98685e-08	0.68068	0.225611
579864216	389869228	579864216	389869228	chr1A_579864216	TraesCS1A01G221000.1	-6.75012	1.82364e-10	1.96686e-06	-0.69414	0.196767
6889630029	389869228	679089210	389869228	chr4A_679089210	TraesCS1A01G221000.1	-7.16092	1.80663e-11	2.33349e-07	-0.85664	0.216112
389797415	390097845	389797415	390097845	chr1A_389797415	TraesCS1A01G221200.1	-12.47644	2.37052e-26	1.61629e-21	-0.36034	0.455602
391260213	391670058	391260213	391670058	chr1A_391260213	TraesCS1A01G222000.1	-21.23821	1.30752e-51	7.23055e-46	-1.06551	0.708035
394302585	391670058	394302585	391670058	chr1A_394302585	TraesCS1A01G222000.1	7.81768	3.87359e-13	6.47682e-09	0.95272	0.247317
231837670	391673867	231837670	391673867	chr1A_231837670	TraesCS1A01G222000.2	8.09946	7.08897e-14	1.31388e-09	1.63628	0.260735
391260213	391673867	391260213	391673867	chr1A_391260213	TraesCS1A01G222000.2	38.39028	2.46211e-90	4.13888e-83	2.01626	0.887939
390087273	392527116	390087273	392527116	chr1A_390087273	TraesCS1A01G222800.2	-10.89651	1.06606e-21	4.68305e-17	-0.54039	0.389632
394326075	392527116	394326075	392527116	chr1A_394326075	TraesCS1A01G222800.2	6.98834	4.81570e-11	5.77917e-07	0.25656	0.207961
12713930405	392744669	36955994	392744669	chr7B_36955994	TraesCS1A01G222900.1	-6.75374	1.78738e-10	1.93087e-06	-0.46670	0.196936
449853355	393456435	449853355	393456435	chr1A_449853355	TraesCS1A01G223200.1	-6.53218	6.02495e-10	5.86574e-06	-0.39232	0.186599
393463301	393461639	393463301	393461639	chr1A_393463301	TraesCS1A01G223300.1	8.14461	5.38660e-14	1.01458e-09	0.65539	0.262884
394151561	393461639	394151561	393461639	chr1A_394151561	TraesCS1A01G223300.2	-7.72592	6.69270e-13	1.08131e-08	-0.39043	0.242948
394321005	394319860	394321005	394319860	chr1A_394321005	TraesCS1A01G223900.1	-12.78053	2.96127e-27	2.18787e-22	-0.19568	0.46757
13307890789	396262347	630916378	396262347	chr7B_630916378	TraesCS1A01G225800.1	-6.47941	8.01940e-10	7.60807e-06	-0.83446	0.184149
1849643808	396439816	70236696	396439816	chr2A_70236696	TraesCS1A01G226400.1	-6.95879	5.68835e-11	6.73844e-07	-0.33242	0.206568
2793771094	396439816	233565425	396439816	chr2B_233565425	TraesCS1A01G226400.1	-6.58185	4.59757e-10	4.58551e-06	-0.34082	0.188909
3010942866	396439816	450737197	396439816	chr2B_450737197	TraesCS1A01G226400.1	-9.67545	3.42304e-18	1.06162e-13	-0.30279	0.334798
11457812684	396439816	712125705	396439816	chr6B_712125705	TraesCS1A01G226400.1	7.15230	1.89792e-11	2.44251e-07	0.47773	0.215704
393306240	397772413	393306240	397772413	chr1A_393306240	TraesCS1A01G227200.1	-28.44517	1.18298e-69	2.99371e-63	-1.67767	0.813089
7594281528	397772413	639152552	397772413	chr4B_639152552	TraesCS1A01G227200.1	6.59507	4.27750e-10	4.29290e-06	0.36331	0.189525
393306240	397773030	393306240	397773030	chr1A_393306240	TraesCS1A01G227200.2	-11.33583	5.54015e-23	2.75207e-18	-0.66329	0.408587
311806278	398447907	311806278	398447907	chr1A_311806278	TraesCS1A01G227600.1	-7.15091	1.91300e-11	2.46046e-07	-0.35111	0.215639
397656209	398447907	397656209	398447907	chr1A_397656209	TraesCS1A01G227600.1	-6.94037	6.30944e-11	7.41409e-07	-0.29261	0.205701
58909602	398447907	58909602	398447907	chr1A_58909602	TraesCS1A01G227600.1	-7.75199	5.73160e-13	9.34966e-09	-0.44146	0.244189
2635901131	398447907	75695462	398447907	chr2B_75695462	TraesCS1A01G227600.1	-7.35492	5.91168e-12	8.26927e-08	-0.43038	0.225306
12057235574	398447907	116967399	398447907	chr7A_116967399	TraesCS1A01G227600.1	-6.92826	6.75351e-11	7.89263e-07	-0.43105	0.205131
399228752	399224608	399228752	399224608	chr1A_399228752	TraesCS1A01G227900.1	-14.37608	5.29508e-32	5.84434e-27	-0.33103	0.526322
488233787	399224608	488233787	399224608	chr1A_488233787	TraesCS1A01G227900.1	-6.76039	1.72277e-10	1.86698e-06	-0.30095	0.197248
6875497344	399825796	664956525	399825796	chr4A_664956525	TraesCS1A01G228500.1	6.46655	8.59626e-10	8.10348e-06	0.71987	0.183553
6969112540	399825796	13983564	399825796	chr4B_13983564	TraesCS1A01G228500.1	6.79418	1.42833e-10	1.57201e-06	0.77430	0.198831
8209282214	399825796	70678672	399825796	chr5A_70678672	TraesCS1A01G228500.1	-7.44955	3.40887e-12	4.95037e-08	-0.88327	0.2298
11954152479	399825796	13884304	399825796	chr7A_13884304	TraesCS1A01G228500.1	-10.67171	4.79747e-21	1.97810e-16	-0.99629	0.379763
402209665	400955575	402209665	400955575	chr1A_402209665	TraesCS1A01G228700.1	-9.60174	5.52502e-18	1.67603e-13	-0.33098	0.3314
402278660	402277379	402278660	402277379	chr1A_402278660	TraesCS1A01G229800.1	-7.56707	1.71209e-12	2.60257e-08	-0.20035	0.235388
12645563285	403026997	705295110	403026997	chr7A_705295110	TraesCS1A01G230500.3	6.89211	8.27161e-11	9.51374e-07	0.57847	0.20343
1912877884	404388548	133470772	404388548	chr2A_133470772	TraesCS1A01G231400.1	-9.11316	1.27970e-16	3.33492e-12	-0.48912	0.308678
12048185306	405092099	107917131	405092099	chr7A_107917131	TraesCS1A01G231700.1	-6.78310	1.51897e-10	1.66323e-06	-0.35311	0.198312
398460845	405791963	398460845	405791963	chr1A_398460845	TraesCS1A01G232300.1	-6.70176	2.38204e-10	2.51254e-06	-0.23435	0.194504
3249257570	409611518	689051901	409611518	chr2B_689051901	TraesCS1A01G234000.1	-8.19672	3.91989e-14	7.52015e-10	-0.62703	0.265363
4037803604	409855848	24488611	409855848	chr3A_24488611	TraesCS1A01G234500.1	6.76202	1.70731e-10	1.85157e-06	0.46332	0.197324
927958341	417398129	333856285	417398129	chr1B_333856285	TraesCS1A01G235800.1	10.24198	8.33462e-20	3.04910e-15	0.53577	0.360601
1027747230	417398129	433645174	417398129	chr1B_433645174	TraesCS1A01G235800.1	10.82347	1.73925e-21	7.48105e-17	0.55276	0.386437
6193864825	417398129	598876429	417398129	chr3D_598876429	TraesCS1A01G235800.1	6.62545	3.62264e-10	3.68831e-06	0.29974	0.190941
12512404787	417398129	572136612	417398129	chr7A_572136612	TraesCS1A01G235800.1	7.58092	1.57813e-12	2.41212e-08	0.42261	0.236047
424803886	420382145	424803886	420382145	chr1A_424803886	TraesCS1A01G237000.1	-10.61197	7.14637e-21	2.89891e-16	-1.06600	0.377122
75383289	420382145	75383289	420382145	chr1A_75383289	TraesCS1A01G237000.1	6.90695	7.61176e-11	8.81318e-07	1.44893	0.204128
5515081428	420382145	750922796	420382145	chr3B_750922796	TraesCS1A01G237000.1	6.47359	8.27545e-10	7.82853e-06	1.31705	0.183879
10686776801	420382145	559169082	420382145	chr6A_559169082	TraesCS1A01G237000.1	6.72808	2.05993e-10	2.19948e-06	1.57399	0.195735
11949632402	420382145	9364227	420382145	chr7A_9364227	TraesCS1A01G237000.1	-6.44817	9.49244e-10	8.86777e-06	-1.04210	0.182701
420518917	424801652	420518917	424801652	chr1A_420518917	TraesCS1A01G238400.1	-26.13379	3.59166e-64	5.67622e-58	-0.79510	0.785955
2325204242	424801652	545797130	424801652	chr2A_545797130	TraesCS1A01G238400.1	-6.87290	9.21023e-11	1.05052e-06	-0.43308	0.202527
3353337834	424801652	793132165	424801652	chr2B_793132165	TraesCS1A01G238400.1	6.99239	4.70682e-11	5.65850e-07	0.41260	0.208152
7520031499	431776563	564902523	431776563	chr4B_564902523	TraesCS1A01G243300.1	-6.51431	6.63865e-10	6.40533e-06	-0.16775	0.185768
7970671242	431776563	341924767	431776563	chr4D_341924767	TraesCS1A01G243300.1	-6.77408	1.59687e-10	1.74143e-06	-0.15457	0.197889
465430684	432589952	465430684	432589952	chr1A_465430684	TraesCS1A01G244400.1	-6.53433	5.95507e-10	5.80409e-06	-0.19081	0.186698
8596510239	432973525	457906697	432973525	chr5A_457906697	TraesCS1A01G245000.3	7.19793	1.46168e-11	1.91710e-07	0.28327	0.217863
458507140	434638650	458507140	434638650	chr1A_458507140	TraesCS1A01G245500.1	7.73817	6.22282e-13	1.00989e-08	0.27174	0.243531
437587147	434638904	437587147	434638904	chr1A_437587147	TraesCS1A01G245500.2	9.01113	2.44871e-16	6.17733e-12	0.50801	0.303894
23419945	434638904	23419945	434638904	chr1A_23419945	TraesCS1A01G245500.3	6.49678	7.30015e-10	6.98481e-06	0.39657	0.184954
436429827	434871620	436429827	434871620	chr1A_436429827	TraesCS1A01G245600.1	15.12228	3.24361e-34	4.32909e-29	0.30564	0.551465
435566501	436421212	435566501	436421212	chr1A_435566501	TraesCS1A01G246300.1	-19.20559	5.13028e-46	1.79832e-40	-0.42893	0.664777
460280467	436421212	460280467	436421212	chr1A_460280467	TraesCS1A01G246300.1	8.54306	4.63729e-15	1.00266e-10	0.57072	0.281809
5371575888	436421212	607417256	436421212	chr3B_607417256	TraesCS1A01G246300.1	-6.76955	1.63750e-10	1.78202e-06	-0.49657	0.197677
7360004759	436421212	404875783	436421212	chr4B_404875783	TraesCS1A01G246300.1	-9.09056	1.47787e-16	3.82455e-12	-0.52406	0.307619
10584389810	436421212	456782091	436421212	chr6A_456782091	TraesCS1A01G246300.1	6.73191	2.01686e-10	2.15718e-06	0.38496	0.195914
10135204001	436421212	7596282	436421212	chr6A_7596282	TraesCS1A01G246300.1	-6.50838	6.85531e-10	6.59532e-06	-0.21879	0.185493
434637051	436436364	434637051	436436364	chr1A_434637051	TraesCS1A01G246600.1	-6.49911	7.20859e-10	6.90473e-06	-0.16735	0.185063
440411542	437582747	440411542	437582747	chr1A_440411542	TraesCS1A01G246800.1	8.86519	6.16622e-16	1.48352e-11	0.26547	0.29703
437582779	438296053	437582779	438296053	chr1A_437582779	TraesCS1A01G246900.1	-7.31081	7.63131e-12	1.04849e-07	-0.13292	0.223213
436429536	438365928	436429536	438365928	chr1A_436429536	TraesCS1A01G247100.1	-13.21624	1.49694e-28	1.23478e-23	-0.57582	0.484292
1120424208	438365928	526322152	438365928	chr1B_526322152	TraesCS1A01G247100.1	7.25933	1.02708e-11	1.38189e-07	0.53242	0.220772
4678226972	438365928	664911979	438365928	chr3A_664911979	TraesCS1A01G247100.1	6.79079	1.45545e-10	1.59937e-06	0.39292	0.198672
440413631	438685031	440413631	438685031	chr1A_440413631	TraesCS1A01G247200.1	32.11279	8.45662e-78	4.29748e-71	0.74938	0.847194
435566501	440019916	435566501	440019916	chr1A_435566501	TraesCS1A01G247900.1	-40.53591	2.91685e-94	7.05934e-87	-1.14829	0.898314
8648881210	440019916	510277668	440019916	chr5A_510277668	TraesCS1A01G247900.1	-6.67186	2.80829e-10	2.92194e-06	-0.68630	0.193106
440026167	440020135	440026167	440020135	chr1A_440026167	TraesCS1A01G247900.2	37.01674	9.89760e-88	1.32652e-80	0.94019	0.880481
439934206	440029851	439934206	440029851	chr1A_439934206	TraesCS1A01G248000.1	9.27186	4.63958e-17	1.27158e-12	0.40186	0.316094
461776741	441020255	461776741	441020255	chr1A_461776741	TraesCS1A01G248900.1	-13.25874	1.11866e-28	9.32673e-24	-0.69772	0.485896
1051574968	441020255	457472912	441020255	chr1B_457472912	TraesCS1A01G248900.1	7.20212	1.42693e-11	1.87492e-07	0.23678	0.218062
2530444617	441020255	751037505	441020255	chr2A_751037505	TraesCS1A01G248900.1	6.47963	8.00955e-10	7.59964e-06	0.38208	0.184159
4807609960	441020255	43451328	441020255	chr3B_43451328	TraesCS1A01G248900.1	6.42928	1.05090e-09	9.72381e-06	0.36490	0.181826
466610870	441107522	466610870	441107522	chr1A_466610870	TraesCS1A01G249100.1	10.38826	3.16400e-20	1.20583e-15	0.53395	0.367166
2748733049	441107522	188527380	441107522	chr2B_188527380	TraesCS1A01G249100.1	-6.86323	9.72207e-11	1.10412e-06	-0.46181	0.202072
6871006494	441107522	660465675	441107522	chr4A_660465675	TraesCS1A01G249100.1	6.45799	9.00248e-10	8.45096e-06	0.40324	0.183156
7019023841	441107522	63894865	441107522	chr4B_63894865	TraesCS1A01G249100.1	6.59507	4.27747e-10	4.29288e-06	0.48675	0.189525
10131444101	441107522	3836382	441107522	chr6A_3836382	TraesCS1A01G249100.1	-7.55302	1.85960e-12	2.81165e-08	-0.44888	0.234719
441235985	441236426	441235985	441236426	chr1A_441235985	TraesCS1A01G249400.4	10.83717	1.58668e-21	6.85470e-17	0.38304	0.387038
442613397	441764026	442613397	441764026	chr1A_442613397	TraesCS1A01G249600.1	-13.57534	1.27684e-29	1.15326e-24	-0.52130	0.497691
540056041	441764026	540056041	441764026	chr1A_540056041	TraesCS1A01G249600.1	7.29884	8.17818e-12	1.11814e-07	0.38991	0.222645
3014552070	441764026	454346401	441764026	chr2B_454346401	TraesCS1A01G249600.1	-6.88015	8.84449e-11	1.01199e-06	-0.29289	0.202868
444255418	441768101	444255418	441768101	chr1A_444255418	TraesCS1A01G249700.1	-57.90193	6.32683e-121	1.55496e-112	-2.58168	0.947437
474450324	441768101	474450324	441768101	chr1A_474450324	TraesCS1A01G249700.1	-6.42852	1.05519e-09	9.75955e-06	-0.91914	0.181791
3024636345	441768101	464430676	441768101	chr2B_464430676	TraesCS1A01G249700.1	-6.65744	3.03977e-10	3.14132e-06	-1.54801	0.192433
8068033791	441768101	439287316	441768101	chr4D_439287316	TraesCS1A01G249700.1	-6.65735	3.04136e-10	3.14283e-06	-0.77984	0.192429
9364849032	441768101	516471747	441768101	chr5B_516471747	TraesCS1A01G249700.1	8.32545	1.78088e-14	3.57460e-10	1.85394	0.271483
442609431	442606588	442609431	442606588	chr1A_442609431	TraesCS1A01G251100.1	-8.97882	3.00564e-16	7.50289e-12	-0.25272	0.302376
445917621	442613614	445917621	442613614	chr1A_445917621	TraesCS1A01G251200.1	-9.29682	3.95295e-17	1.09181e-12	-0.32913	0.317258
441235985	443199309	441235985	443199309	chr1A_441235985	TraesCS1A01G251700.4	-10.89897	1.04862e-21	4.60986e-17	-0.21112	0.389739
2470645593	444170819	691238481	444170819	chr2A_691238481	TraesCS1A01G252900.1	-7.44655	3.46911e-12	5.03192e-08	-0.65223	0.229658
444146267	444255484	444146267	444255484	chr1A_444146267	TraesCS1A01G253000.1	-8.54791	4.49954e-15	9.74425e-11	-0.22801	0.282038
444775397	444768121	444775397	444768121	chr1A_444775397	TraesCS1A01G253200.1	-8.18737	4.15024e-14	7.93601e-10	-1.13924	0.264918
444255418	444768121	444255418	444768121	chr1A_444255418	TraesCS1A01G253200.2	8.54716	4.52063e-15	9.78735e-11	0.95883	0.282003
481235690	444768121	481235690	444768121	chr1A_481235690	TraesCS1A01G253200.2	-6.56304	5.09414e-10	5.03520e-06	-1.09400	0.188033
438367858	445541770	438367858	445541770	chr1A_438367858	TraesCS1A01G253900.1	6.46083	8.86585e-10	8.33418e-06	0.27456	0.183287
12620110746	445541770	679842571	445541770	chr7A_679842571	TraesCS1A01G253900.1	-6.51222	6.71437e-10	6.47175e-06	-0.41686	0.185671
12637245712	445541770	696977537	445541770	chr7A_696977537	TraesCS1A01G253900.1	6.58227	4.58704e-10	4.57592e-06	0.44498	0.188929
12505529	445653955	12505529	445653955	chr1A_12505529	TraesCS1A01G254100.1	-6.47904	8.03526e-10	7.62171e-06	-0.31183	0.184132
4818433967	445653955	54275335	445653955	chr3B_54275335	TraesCS1A01G254100.1	-7.14794	1.94573e-11	2.49944e-07	-0.39392	0.215498
6795474401	445653955	584933582	445653955	chr4A_584933582	TraesCS1A01G254100.1	-7.87422	2.76121e-13	4.71473e-09	-0.37652	0.25001
661625626	446542483	67523570	446542483	chr1B_67523570	TraesCS1A01G255000.1	8.29466	2.15174e-14	4.27158e-10	0.51395	0.27002
3240206770	446542483	680001101	446542483	chr2B_680001101	TraesCS1A01G255000.1	6.45533	9.13292e-10	8.56222e-06	0.39803	0.183033
6340902392	446542483	130361573	446542483	chr4A_130361573	TraesCS1A01G255000.1	-8.19028	4.07717e-14	7.80401e-10	-0.68620	0.265057
7607406922	446542483	652277946	446542483	chr4B_652277946	TraesCS1A01G255000.1	7.13330	2.11541e-11	2.70077e-07	0.46168	0.214805
8874368153	446542483	25990868	446542483	chr5B_25990868	TraesCS1A01G255000.1	-7.07486	2.95054e-11	3.67501e-07	-0.41622	0.212043
9282226673	446542483	433849388	446542483	chr5B_433849388	TraesCS1A01G255000.1	-6.56384	5.07194e-10	5.01505e-06	-0.42009	0.188071
11466199913	446542483	720512934	446542483	chr6B_720512934	TraesCS1A01G255000.1	-8.21918	3.41710e-14	6.60853e-10	-0.57085	0.266431
11956505643	446542483	16237468	446542483	chr7A_16237468	TraesCS1A01G255000.1	-6.84959	1.04911e-10	1.18421e-06	-0.53752	0.201432
13182346654	446542483	505372243	446542483	chr7B_505372243	TraesCS1A01G255000.1	7.61969	1.25566e-12	1.94826e-08	0.48691	0.237891
1086409122	448918531	492307066	448918531	chr1B_492307066	TraesCS1A01G256300.1	6.43404	1.02428e-09	9.49967e-06	0.36429	0.182047
9322130970	448918531	473753685	448918531	chr5B_473753685	TraesCS1A01G256300.1	-6.52125	6.39346e-10	6.19076e-06	-0.35013	0.186091
8943358048	448918531	94980763	448918531	chr5B_94980763	TraesCS1A01G256300.1	-12.39817	4.04699e-26	2.70165e-21	-1.04831	0.452482
4982232686	448918531	218074054	448918531	chr3B_218074054	TraesCS1A01G256300.3	7.44281	3.54563e-12	5.13543e-08	0.60600	0.22948
4982232704	448926875	218074072	448926875	chr3B_218074072	TraesCS1A01G256400.1	9.36546	2.54294e-17	7.17760e-13	1.18596	0.320453
19545490	448926875	19545490	448926875	chr1A_19545490	TraesCS1A01G256400.2	6.65038	3.15985e-10	3.25489e-06	0.48177	0.192104
4982232704	448926875	218074072	448926875	chr3B_218074072	TraesCS1A01G256400.2	11.61420	8.41956e-24	4.53037e-19	1.19517	0.420361
6968523320	448926875	13394344	448926875	chr4B_13394344	TraesCS1A01G256400.2	6.79130	1.45137e-10	1.59524e-06	0.42900	0.198696
10730575604	448926875	602967885	448926875	chr6A_602967885	TraesCS1A01G256400.2	-6.67296	2.79135e-10	2.90580e-06	-0.45942	0.193158
436447595	449555198	436447595	449555198	chr1A_436447595	TraesCS1A01G257300.1	-7.38418	4.98827e-12	7.05880e-08	-0.21513	0.226695
449755971	449665161	449755971	449665161	chr1A_449755971	TraesCS1A01G257500.1	-9.94106	6.04238e-19	2.02666e-14	-0.72584	0.346967
449858517	449934748	449858517	449934748	chr1A_449858517	TraesCS1A01G258200.1	-9.38141	2.29484e-17	6.50808e-13	-0.31739	0.321195
2698286217	452018577	138080548	452018577	chr2B_138080548	TraesCS1A01G258800.1	6.49789	7.25613e-10	6.94626e-06	0.36634	0.185006
452018216	452051876	452018216	452051876	chr1A_452018216	TraesCS1A01G259100.1	-7.25179	1.07269e-11	1.43871e-07	-1.93388	0.220415
450573250	454341844	450573250	454341844	chr1A_450573250	TraesCS1A01G260400.2	-7.25168	1.07332e-11	1.43949e-07	-0.33567	0.22041
13204869453	454341844	527895042	454341844	chr7B_527895042	TraesCS1A01G260400.2	-6.80272	1.36207e-10	1.50494e-06	-0.35948	0.199232
1793008297	456655422	13601185	456655422	chr2A_13601185	TraesCS1A01G262100.1	8.45667	7.92520e-15	1.66488e-10	0.68018	0.277713
6938341046	456655422	727800227	456655422	chr4A_727800227	TraesCS1A01G262100.1	6.72996	2.03867e-10	2.17863e-06	0.45763	0.195823
9955793084	456655422	394266042	456655422	chr5D_394266042	TraesCS1A01G262100.1	-6.68057	2.67680e-10	2.79625e-06	-0.49701	0.193514
12600797124	456655422	660528949	456655422	chr7A_660528949	TraesCS1A01G262100.1	-8.32395	1.79736e-14	3.60575e-10	-0.69527	0.271412
5345848040	456926478	581689408	456926478	chr3B_581689408	TraesCS1A01G262200.1	6.50132	7.12278e-10	6.82976e-06	0.44190	0.185165
457152547	457945325	457152547	457945325	chr1A_457152547	TraesCS1A01G262500.1	-6.81105	1.30045e-10	1.44240e-06	-0.24103	0.199623
7275685	458505126	7275685	458505126	chr1A_7275685	TraesCS1A01G263000.2	-6.48897	7.61536e-10	7.25854e-06	-0.48000	0.184592
458531323	458564195	458531323	458564195	chr1A_458531323	TraesCS1A01G263300.1	-9.56312	7.09705e-18	2.12748e-13	-0.21223	0.329617
458564530	459514437	458564530	459514437	chr1A_458564530	TraesCS1A01G264100.1	10.00199	4.05123e-19	1.38325e-14	0.29435	0.349741
460861802	460860350	460861802	460860350	chr1A_460861802	TraesCS1A01G265200.1	-9.08557	1.52554e-16	3.94148e-12	-0.51495	0.307385
587911749	461047711	587911749	461047711	chr1A_587911749	TraesCS1A01G265500.1	-6.83937	1.11066e-10	1.24804e-06	-0.31367	0.200952
1216091517	461047711	621989461	461047711	chr1B_621989461	TraesCS1A01G265500.1	-6.83437	1.14207e-10	1.28034e-06	-0.37350	0.200717
6873503010	461047711	662962191	461047711	chr4A_662962191	TraesCS1A01G265500.1	7.10880	2.43249e-11	3.07361e-07	0.41537	0.213647
461999554	461776257	461999554	461776257	chr1A_461999554	TraesCS1A01G266300.1	-15.14989	2.68769e-34	3.61006e-29	-0.71134	0.552367
457371103	461776257	457371103	461776257	chr1A_457371103	TraesCS1A01G266300.2	-7.94896	1.76205e-13	3.09196e-09	-0.24585	0.253569
462793945	462793774	462793945	462793774	chr1A_462793945	TraesCS1A01G267900.2	6.58978	4.40296e-10	4.40800e-06	0.43204	0.189278
463288479	463246831	463288479	463246831	chr1A_463288479	TraesCS1A01G268400.1	-8.86882	6.02671e-16	1.45168e-11	-0.37407	0.297201
463457706	463521805	463457706	463521805	chr1A_463457706	TraesCS1A01G268900.1	-17.48596	3.98253e-41	9.27814e-36	-0.80447	0.621766
7588759809	463521805	633630833	463521805	chr4B_633630833	TraesCS1A01G268900.1	7.31394	7.49480e-12	1.03105e-07	0.59220	0.223362
460548762	463820810	460548762	463820810	chr1A_460548762	TraesCS1A01G269100.3	8.84021	7.21817e-16	1.72300e-11	0.30781	0.295853
6790833603	463820810	580292784	463820810	chr4A_580292784	TraesCS1A01G269100.3	-6.57824	4.68915e-10	4.66890e-06	-0.21392	0.188741
463930967	463923731	463930967	463923731	chr1A_463930967	TraesCS1A01G269400.1	-13.29051	8.99761e-29	7.56286e-24	-0.60447	0.487091
465281932	463923731	465281932	463923731	chr1A_465281932	TraesCS1A01G269400.1	-6.42757	1.06059e-09	9.80495e-06	-0.22935	0.181747
486812774	463923731	486812774	463923731	chr1A_486812774	TraesCS1A01G269400.1	-8.11035	6.63531e-14	1.23468e-09	-0.61659	0.261253
463924497	463924300	463924497	463924300	chr1A_463924497	TraesCS1A01G269400.2	-10.75151	2.81487e-21	1.18669e-16	-0.30129	0.383279
467257924	463930074	467257924	463930074	chr1A_467257924	TraesCS1A01G269500.1	-8.74475	1.31564e-15	3.04344e-11	-0.38477	0.291349
464797305	464247320	464797305	464247320	chr1A_464797305	TraesCS1A01G270200.1	-13.79274	2.87702e-30	2.74221e-25	-0.39628	0.505634
463819711	464794523	463819711	464794523	chr1A_463819711	TraesCS1A01G270500.1	8.41590	1.01977e-14	2.11286e-10	0.16884	0.275778
465282290	464901178	465282290	464901178	chr1A_465282290	TraesCS1A01G270900.1	31.38629	3.08473e-76	1.36991e-69	2.53064	0.841175
477735679	464901178	477735679	464901178	chr1A_477735679	TraesCS1A01G270900.1	-6.58447	4.53233e-10	4.52602e-06	-2.56297	0.189031
484334495	464901178	484334495	464901178	chr1A_484334495	TraesCS1A01G270900.1	6.97784	5.10953e-11	6.10337e-07	1.23258	0.207466
465282345	464911436	465282345	464911436	chr1A_465282345	TraesCS1A01G271000.1	-14.57782	1.33258e-32	1.54811e-27	-0.91228	0.533265
465495549	465501678	465495549	465501678	chr1A_465495549	TraesCS1A01G272400.1	8.87257	5.88580e-16	1.41940e-11	0.25006	0.297377
10899038157	465501678	153351178	465501678	chr6B_153351178	TraesCS1A01G272400.1	-6.46971	8.45072e-10	7.97890e-06	-0.18561	0.183699
465513468	465522813	465513468	465522813	chr1A_465513468	TraesCS1A01G272600.1	-9.74005	2.24788e-18	7.10775e-14	-0.39836	0.337769
469643723	466350364	469643723	466350364	chr1A_469643723	TraesCS1A01G272900.4	6.73143	2.02217e-10	2.16238e-06	0.33780	0.195892
8141983139	467156620	3379597	467156620	chr5A_3379597	TraesCS1A01G273200.1	7.66846	9.41150e-13	1.48769e-08	0.39157	0.240212
10730354256	467156620	602746537	467156620	chr6A_602746537	TraesCS1A01G273200.1	6.70177	2.38184e-10	2.51234e-06	0.28273	0.194504
469654880	467184593	469654880	467184593	chr1A_469654880	TraesCS1A01G273500.1	7.21073	1.35819e-11	1.79099e-07	0.43098	0.21847
467218524	468605841	467218524	468605841	chr1A_467218524	TraesCS1A01G274400.1	6.82917	1.17567e-10	1.31500e-06	0.32514	0.200473
6809889691	470300495	599348872	470300495	chr4A_599348872	TraesCS1A01G275700.1	20.31449	4.28593e-49	1.94721e-43	0.71472	0.689316
3291237530	471262125	731031861	471262125	chr2B_731031861	TraesCS1A01G275900.1	6.84484	1.07729e-10	1.21342e-06	0.38159	0.201209
10151234378	471262125	23626659	471262125	chr6A_23626659	TraesCS1A01G275900.1	-6.71409	2.22546e-10	2.36071e-06	-0.25810	0.19508
11312189547	471488205	566502568	471488205	chr6B_566502568	TraesCS1A01G276300.1	6.50673	6.91701e-10	6.64935e-06	0.49465	0.185416
471505614	471504081	471505614	471504081	chr1A_471505614	TraesCS1A01G276500.1	-11.55847	1.22841e-23	6.50324e-19	-0.32999	0.418019
472430758	472429104	472430758	472429104	chr1A_472430758	TraesCS1A01G277300.1	-22.64378	2.37835e-55	1.78520e-49	-0.92625	0.733807
473637156	473010505	473637156	473010505	chr1A_473637156	TraesCS1A01G277500.1	-9.96584	5.13580e-19	1.73540e-14	-0.21188	0.348096
4069993346	473032287	56678353	473032287	chr3A_56678353	TraesCS1A01G277600.1	-6.75812	1.74459e-10	1.88870e-06	-0.22794	0.197141
6822247549	473032287	611706730	473032287	chr4A_611706730	TraesCS1A01G277600.1	-9.20590	7.07854e-17	1.90024e-12	-0.38100	0.313016
9327583030	473032287	479205745	473032287	chr5B_479205745	TraesCS1A01G277600.1	-8.09730	7.18289e-14	1.33004e-09	-0.28124	0.260632
9398015885	473032287	549638600	473032287	chr5B_549638600	TraesCS1A01G277600.1	-7.29360	8.42930e-12	1.15004e-07	-0.26101	0.222397
12076737593	473032287	136469418	473032287	chr7A_136469418	TraesCS1A01G277600.1	-7.57560	1.62834e-12	2.48377e-08	-0.27768	0.235793
4737543225	474189404	724228232	474189404	chr3A_724228232	TraesCS1A01G278100.2	-6.49226	7.48093e-10	7.14222e-06	-0.25565	0.184745
11428558996	474189404	682872017	474189404	chr6B_682872017	TraesCS1A01G278100.2	8.98097	2.96500e-16	7.40673e-12	0.45822	0.302477
13420536796	474189404	743562385	474189404	chr7B_743562385	TraesCS1A01G278100.2	6.82953	1.17331e-10	1.31257e-06	0.26119	0.20049
474452301	474430833	474452301	474430833	chr1A_474452301	TraesCS1A01G278800.1	-11.10119	2.69538e-22	1.25373e-17	-1.54349	0.398519
474642192	474640784	474642192	474640784	chr1A_474642192	TraesCS1A01G279000.4	9.10547	1.34399e-16	3.49429e-12	0.23166	0.308317
476908990	475309629	476908990	475309629	chr1A_476908990	TraesCS1A01G279300.1	6.66605	2.89929e-10	3.00826e-06	0.12532	0.192835
477046854	476909187	477046854	476909187	chr1A_477046854	TraesCS1A01G279500.3	-7.12272	2.24701e-11	2.85583e-07	-0.52367	0.214305
477015134	477655003	477015134	477655003	chr1A_477015134	TraesCS1A01G280200.1	8.62677	2.75299e-15	6.12197e-11	0.14907	0.285772
7666242077	478627780	37495602	478627780	chr4D_37495602	TraesCS1A01G281000.1	-6.56652	4.99834e-10	4.94876e-06	-1.39882	0.188196
9514994186	478627780	666616901	478627780	chr5B_666616901	TraesCS1A01G281000.1	-6.50400	7.02023e-10	6.73992e-06	-1.41679	0.18529
10683040457	478627780	555432738	478627780	chr6A_555432738	TraesCS1A01G281000.1	-7.32725	6.93922e-12	9.59828e-08	-1.42194	0.223993
1171302044	478627780	577199988	478627780	chr1B_577199988	TraesCS1A01G281000.2	-7.29673	8.27806e-12	1.13082e-07	-1.31433	0.222546
9514994186	478627780	666616901	478627780	chr5B_666616901	TraesCS1A01G281000.2	-7.16729	1.74201e-11	2.25606e-07	-1.41222	0.216413
12059738954	478627780	119470779	478627780	chr7A_119470779	TraesCS1A01G281000.2	-7.28349	8.93579e-12	1.21428e-07	-1.72703	0.221918
481685849	480564799	481685849	480564799	chr1A_481685849	TraesCS1A01G281900.1	8.10197	6.98171e-14	1.29516e-09	0.40444	0.260855
8814383563	480564799	675780021	480564799	chr5A_675780021	TraesCS1A01G281900.1	7.46537	3.10810e-12	4.54129e-08	0.36093	0.230552
480574889	480592131	480574889	480592131	chr1A_480574889	TraesCS1A01G282200.1	-6.75839	1.74195e-10	1.88609e-06	-0.16139	0.197154
479842067	480604353	479842067	480604353	chr1A_479842067	TraesCS1A01G282600.1	-6.85611	1.01161e-10	1.14517e-06	-0.37201	0.201738
480606554	480755306	480606554	480755306	chr1A_480606554	TraesCS1A01G283000.2	-6.99390	4.66685e-11	5.61432e-07	-0.15100	0.208223
480826134	480809080	480826134	480809080	chr1A_480826134	TraesCS1A01G283100.1	-8.41330	1.03630e-14	2.14509e-10	-0.23178	0.275655
480751660	480827330	480751660	480827330	chr1A_480751660	TraesCS1A01G283200.2	-8.63518	2.61223e-15	5.82526e-11	-0.21991	0.28617
481685098	481690855	481685098	481690855	chr1A_481685098	TraesCS1A01G284000.1	-6.58142	4.60849e-10	4.59543e-06	-0.20608	0.188889
390662004	482328595	390662004	482328595	chr1A_390662004	TraesCS1A01G284900.1	-6.42363	1.08333e-09	9.99453e-06	-0.69226	0.181565
481920689	482328595	481920689	482328595	chr1A_481920689	TraesCS1A01G284900.1	7.58878	1.50670e-12	2.31015e-08	0.50510	0.236421
482339429	482758868	482339429	482758868	chr1A_482339429	TraesCS1A01G285200.1	9.56766	6.89116e-18	2.06865e-13	0.14203	0.329827
482328679	482767916	482328679	482767916	chr1A_482328679	TraesCS1A01G285300.1	8.05936	9.04205e-14	1.65177e-09	0.53717	0.258826
1102492393	482767916	508390337	482767916	chr1B_508390337	TraesCS1A01G285300.1	8.29176	2.19051e-14	4.34433e-10	0.48697	0.269882
1179455911	482767916	585353855	482767916	chr1B_585353855	TraesCS1A01G285300.1	6.56171	5.13106e-10	5.06846e-06	0.51062	0.187972
2583755755	482767916	23550086	482767916	chr2B_23550086	TraesCS1A01G285300.1	6.79640	1.41081e-10	1.55424e-06	0.48286	0.198935
5331406547	482767916	567247915	482767916	chr3B_567247915	TraesCS1A01G285300.1	6.56838	4.94799e-10	4.90323e-06	0.41030	0.188282
8665223397	482767916	526619855	482767916	chr5A_526619855	TraesCS1A01G285300.1	6.87226	9.24357e-11	1.05401e-06	0.49656	0.202497
482761802	482768678	482761802	482768678	chr1A_482761802	TraesCS1A01G285400.1	-8.29051	2.20732e-14	4.37584e-10	-0.18980	0.269822
482967589	483026685	482967589	483026685	chr1A_482967589	TraesCS1A01G286200.1	-16.74426	5.60153e-39	1.09478e-33	-0.24035	0.601175
483033318	483033468	483033318	483033468	chr1A_483033318	TraesCS1A01G286300.1	-13.92177	1.18834e-30	1.16905e-25	-0.32509	0.510289
311527836	483678630	311527836	483678630	chr1A_311527836	TraesCS1A01G286900.1	-10.34131	4.31922e-20	1.62451e-15	-1.37184	0.365063
508553161	483678630	508553161	483678630	chr1A_508553161	TraesCS1A01G286900.1	-7.56845	1.69834e-12	2.58306e-08	-1.04870	0.235453
589009133	483678630	589009133	483678630	chr1A_589009133	TraesCS1A01G286900.1	-9.15273	9.94215e-17	2.62373e-12	-1.22041	0.31053
1802892874	483678630	23485762	483678630	chr2A_23485762	TraesCS1A01G286900.1	-8.31467	1.90290e-14	3.80445e-10	-1.23343	0.270971
4636021699	483678630	622706706	483678630	chr3A_622706706	TraesCS1A01G286900.1	-6.53462	5.94575e-10	5.79581e-06	-0.92844	0.186712
5493877576	483678630	729718944	483678630	chr3B_729718944	TraesCS1A01G286900.1	-7.45869	3.23181e-12	4.70981e-08	-1.14538	0.230234
5542589592	483678630	778430960	483678630	chr3B_778430960	TraesCS1A01G286900.1	-6.46014	8.89907e-10	8.36260e-06	-0.90525	0.183255
7117006801	483678630	161877825	483678630	chr4B_161877825	TraesCS1A01G286900.1	-8.44068	8.74947e-15	1.82797e-10	-1.22274	0.276954
9359097400	483678630	510720115	483678630	chr5B_510720115	TraesCS1A01G286900.1	7.40625	4.38745e-12	6.26424e-08	1.02777	0.227743
9514994186	483678630	666616901	483678630	chr5B_666616901	TraesCS1A01G286900.1	-10.50816	1.42668e-20	5.62366e-16	-1.34026	0.372515
10141281304	483678630	13673585	483678630	chr6A_13673585	TraesCS1A01G286900.1	-6.43425	1.02314e-09	9.49006e-06	-0.94535	0.182057
10227019280	483678630	99411561	483678630	chr6A_99411561	TraesCS1A01G286900.1	-6.61818	3.76990e-10	3.82513e-06	-0.98627	0.190601
11325392192	483678630	579705213	483678630	chr6B_579705213	TraesCS1A01G286900.1	-7.15183	1.90302e-11	2.44857e-07	-1.08689	0.215682
11807830332	483678630	341154875	483678630	chr6D_341154875	TraesCS1A01G286900.1	-6.74922	1.83270e-10	1.97588e-06	-0.97526	0.196725
12199661708	483678630	259393533	483678630	chr7A_259393533	TraesCS1A01G286900.1	-6.67633	2.73997e-10	2.85675e-06	-0.96510	0.193316
13990941365	483678630	563346569	483678630	chr7D_563346569	TraesCS1A01G286900.1	-7.57131	1.66998e-12	2.54274e-08	-0.85260	0.235589
483035494	483861634	483035494	483861634	chr1A_483035494	TraesCS1A01G287000.1	-9.25061	5.31632e-17	1.44738e-12	-1.15741	0.315103
485010607	485002736	485010607	485002736	chr1A_485010607	TraesCS1A01G287600.3	-8.73443	1.40368e-15	3.23550e-11	-0.23575	0.290862
1292670429	485010771	8716503	485010771	chr1D_8716503	TraesCS1A01G287700.1	7.70341	7.64999e-13	1.22549e-08	0.43833	0.241876
3655331477	485010771	293869093	485010771	chr2D_293869093	TraesCS1A01G287700.1	6.99323	4.68440e-11	5.63373e-07	0.50013	0.208192
9378997310	485010771	530620025	485010771	chr5B_530620025	TraesCS1A01G287700.1	13.67908	6.27029e-30	5.80971e-25	0.51746	0.501497
10766395716	485010771	20708737	485010771	chr6B_20708737	TraesCS1A01G287700.1	6.75988	1.72762e-10	1.87183e-06	0.54520	0.197224
347592802	486339167	347592802	486339167	chr1A_347592802	TraesCS1A01G289000.1	-6.43029	1.04520e-09	9.67591e-06	-0.39881	0.181873
477014808	486339167	477014808	486339167	chr1A_477014808	TraesCS1A01G289000.1	-8.55666	4.26114e-15	9.25456e-11	-0.26743	0.282453
482328679	486339167	482328679	486339167	chr1A_482328679	TraesCS1A01G289000.1	-11.96059	8.00148e-25	4.74731e-20	-0.57323	0.434746
485343051	486339167	485343051	486339167	chr1A_485343051	TraesCS1A01G289000.1	-11.05408	3.70046e-22	1.69900e-17	-0.30033	0.396482
488230752	486596501	488230752	486596501	chr1A_488230752	TraesCS1A01G289200.1	7.23439	1.18558e-11	1.57889e-07	0.58282	0.219591
6204073854	486953459	609085458	486953459	chr3D_609085458	TraesCS1A01G290200.1	6.50382	7.02701e-10	6.74582e-06	0.88699	0.185281
481752951	487100678	481752951	487100678	chr1A_481752951	TraesCS1A01G290800.2	-6.69649	2.45219e-10	2.58039e-06	-0.34778	0.194258
486818792	487100678	486818792	487100678	chr1A_486818792	TraesCS1A01G290800.2	-19.56603	5.04475e-47	1.91858e-41	-0.80335	0.673013
6536131601	487330631	325590782	487330631	chr4A_325590782	TraesCS1A01G291100.1	-7.19126	1.51860e-11	1.98622e-07	-0.40148	0.217548
10147201037	487330631	19593318	487330631	chr6A_19593318	TraesCS1A01G291100.1	-6.51196	6.72359e-10	6.47987e-06	-0.36252	0.185659
11954104048	487330631	13835873	487330631	chr7A_13835873	TraesCS1A01G291100.1	7.36297	5.64187e-12	7.91702e-08	0.39020	0.225688
488096410	487485917	488096410	487485917	chr1A_488096410	TraesCS1A01G291400.1	-9.80848	1.43858e-18	4.64037e-14	-0.31332	0.340908
488113292	487485917	488113292	487485917	chr1A_488113292	TraesCS1A01G291400.1	6.93224	6.60452e-11	7.73275e-07	0.17065	0.205318
487728865	487725475	487728865	487725475	chr1A_487728865	TraesCS1A01G292000.1	-7.69049	8.25973e-13	1.31673e-08	-0.23245	0.241261
478357684	488065308	478357684	488065308	chr1A_478357684	TraesCS1A01G292300.1	6.45973	8.91846e-10	8.37915e-06	0.13546	0.183237
488070861	488065308	488070861	488065308	chr1A_488070861	TraesCS1A01G292300.1	-18.53224	4.06250e-44	1.21319e-38	-0.29329	0.648688
489920957	489599735	489920957	489599735	chr1A_489920957	TraesCS1A01G294700.1	-6.61975	3.73750e-10	3.79510e-06	-0.20339	0.190675
4612302004	489599735	598987011	489599735	chr3A_598987011	TraesCS1A01G294700.1	6.44528	9.64124e-10	8.99341e-06	0.32103	0.182567
8711924226	489599735	573320684	489599735	chr5A_573320684	TraesCS1A01G294700.1	6.95232	5.89928e-11	6.96901e-07	0.43471	0.206264
10672762501	489599735	545154782	489599735	chr6A_545154782	TraesCS1A01G294700.1	6.56373	5.07485e-10	5.01770e-06	0.37417	0.188066
494441369	490510109	494441369	490510109	chr1A_494441369	TraesCS1A01G295600.1	-9.21879	6.51794e-17	1.75668e-12	-0.29178	0.313618
491991478	491128210	491991478	491128210	chr1A_491991478	TraesCS1A01G296100.1	-6.48304	7.86355e-10	7.47353e-06	-0.23818	0.184317
462633363	492124046	462633363	492124046	chr1A_462633363	TraesCS1A01G297000.1	-6.46221	8.79979e-10	8.27775e-06	-0.17680	0.183352
4631344264	492271797	618029271	492271797	chr3A_618029271	TraesCS1A01G297400.1	-6.49866	7.22601e-10	6.91983e-06	-0.36433	0.185042
493746263	493815727	493746263	493815727	chr1A_493746263	TraesCS1A01G298900.1	-6.77286	1.60775e-10	1.75232e-06	-0.24921	0.197832
5272681226	493815727	508522594	493815727	chr3B_508522594	TraesCS1A01G298900.1	-7.95106	1.73988e-13	3.05535e-09	-0.58669	0.253669
5347975276	493815727	583816644	493815727	chr3B_583816644	TraesCS1A01G298900.1	6.93769	6.40516e-11	7.51705e-07	0.46065	0.205575
2550333223	495191664	770926111	495191664	chr2A_770926111	TraesCS1A01G300200.1	6.48212	7.90250e-10	7.50717e-06	0.80039	0.184275
3240432135	495191664	680226466	495191664	chr2B_680226466	TraesCS1A01G300200.1	-7.72996	6.53425e-13	1.05730e-08	-0.91520	0.24314
13419043645	495191664	742069234	495191664	chr7B_742069234	TraesCS1A01G300200.1	6.64143	3.31903e-10	3.40467e-06	0.73414	0.191686
3445327520	495455199	83865136	495455199	chr2D_83865136	TraesCS1A01G300900.1	6.46792	8.53299e-10	8.04906e-06	0.34272	0.183616
5435593290	495455199	671434658	495455199	chr3B_671434658	TraesCS1A01G300900.1	6.75113	1.81344e-10	1.95670e-06	0.42158	0.196814
8736292155	495578918	597688613	495578918	chr5A_597688613	TraesCS1A01G301100.1	6.76585	1.67148e-10	1.81592e-06	0.47016	0.197503
495706831	495706747	495706831	495706747	chr1A_495706831	TraesCS1A01G301600.1	-15.44847	3.52589e-35	5.08549e-30	-0.53223	0.561998
7529661522	496058039	574532546	496058039	chr4B_574532546	TraesCS1A01G301900.1	-6.45930	8.93926e-10	8.39696e-06	-0.40312	0.183217
12760894957	496089079	83920546	496089079	chr7B_83920546	TraesCS1A01G302100.1	-7.07511	2.94637e-11	3.67020e-07	-0.40738	0.212055
496302032	496304580	496302032	496304580	chr1A_496302032	TraesCS1A01G302600.1	9.39068	2.16191e-17	6.14930e-13	0.39774	0.321626
496310076	496304580	496310076	496304580	chr1A_496310076	TraesCS1A01G302600.2	-10.84661	1.48950e-21	6.45159e-17	-0.52756	0.387451
12533645891	496631735	593377716	496631735	chr7A_593377716	TraesCS1A01G303100.1	-6.68152	2.66284e-10	2.78289e-06	-0.71742	0.193558
12737003965	496631735	60029554	496631735	chr7B_60029554	TraesCS1A01G303100.1	6.82769	1.18540e-10	1.32496e-06	0.63184	0.200403
13400034704	496631735	723060293	496631735	chr7B_723060293	TraesCS1A01G303100.1	6.77477	1.59081e-10	1.73532e-06	0.59580	0.197921
497265837	497225054	497265837	497225054	chr1A_497265837	TraesCS1A01G303700.1	-10.28570	6.24189e-20	2.31158e-15	-0.27664	0.362567
497344318	497345478	497344318	497345478	chr1A_497344318	TraesCS1A01G304000.1	-7.31044	7.64770e-12	1.05060e-07	-0.23376	0.223196
4796186422	497345478	32027790	497345478	chr3B_32027790	TraesCS1A01G304000.1	6.45144	9.32654e-10	8.72696e-06	0.34882	0.182852
4024747314	497510899	11432321	497510899	chr3A_11432321	TraesCS1A01G304300.1	-6.84594	1.07071e-10	1.20659e-06	-0.59905	0.20126
10133210981	497510899	5603262	497510899	chr6A_5603262	TraesCS1A01G304300.1	-6.47518	8.20486e-10	7.76788e-06	-0.65391	0.183953
497749145	497517521	497749145	497517521	chr1A_497749145	TraesCS1A01G304400.2	-7.70365	7.63942e-13	1.22391e-08	-0.15061	0.241887
498811477	498451494	498811477	498451494	chr1A_498811477	TraesCS1A01G306200.1	-12.18602	1.72213e-25	1.08561e-20	-0.28793	0.443945
2594057106	498596775	33851437	498596775	chr2B_33851437	TraesCS1A01G306600.1	7.07793	2.89945e-11	3.61615e-07	1.45451	0.212189
499440191	499194625	499440191	499194625	chr1A_499440191	TraesCS1A01G307800.1	-12.84045	1.96469e-27	1.47372e-22	-0.34777	0.4699
1137582274	499632186	543480218	499632186	chr1B_543480218	TraesCS1A01G308400.1	9.76078	1.96378e-18	6.24705e-14	0.15268	0.33872
499734973	499735909	499734973	499735909	chr1A_499734973	TraesCS1A01G308500.1	-7.09589	2.61806e-11	3.29035e-07	-0.24227	0.213037
391853237	500960307	391853237	500960307	chr1A_391853237	TraesCS1A01G310300.1	6.66969	2.84192e-10	2.95365e-06	0.30341	0.193005
4817379926	500960307	53221294	500960307	chr3B_53221294	TraesCS1A01G310300.1	7.74833	5.85782e-13	9.54262e-09	0.35440	0.244015
9433233810	500960307	584856525	500960307	chr5B_584856525	TraesCS1A01G310300.1	-6.82160	1.22627e-10	1.36674e-06	-0.31788	0.200118
10902923244	500960307	157236265	500960307	chr6B_157236265	TraesCS1A01G310300.1	-6.44414	9.70054e-10	9.04342e-06	-0.30720	0.182515
500983879	501026475	500983879	501026475	chr1A_500983879	TraesCS1A01G310500.1	-7.07368	2.97040e-11	3.69795e-07	-0.19664	0.211988
498401793	501035304	498401793	501035304	chr1A_498401793	TraesCS1A01G310600.1	6.64755	3.20931e-10	3.30153e-06	0.78453	0.191972
503366583	501035304	503366583	501035304	chr1A_503366583	TraesCS1A01G310600.1	-7.02165	3.98929e-11	4.85747e-07	-0.38413	0.209532
5250571047	501035304	486412415	501035304	chr3B_486412415	TraesCS1A01G310600.1	6.60823	3.98070e-10	4.02026e-06	0.56318	0.190138
12801624770	501994403	124650359	501994403	chr7B_124650359	TraesCS1A01G310900.1	13.98173	7.87984e-31	7.86809e-26	0.78707	0.512436
502642775	502677737	502642775	502677737	chr1A_502642775	TraesCS1A01G311000.1	6.42675	1.06528e-09	9.84381e-06	0.16401	0.181709
503366661	503368735	503366661	503368735	chr1A_503366661	TraesCS1A01G311800.1	-8.18663	4.16898e-14	7.96956e-10	-0.12705	0.264883
503381121	503379769	503381121	503379769	chr1A_503381121	TraesCS1A01G312000.2	-17.85459	3.47350e-42	8.85561e-37	-0.80467	0.631527
577786889	503379769	577786889	503379769	chr1A_577786889	TraesCS1A01G312000.2	6.59381	4.30717e-10	4.32022e-06	1.04956	0.189466
504577564	504612814	504577564	504612814	chr1A_504577564	TraesCS1A01G312700.1	6.71811	2.17654e-10	2.31311e-06	0.33352	0.195269
504632673	504632416	504632673	504632416	chr1A_504632673	TraesCS1A01G312800.1	-9.32357	3.32914e-17	9.27460e-13	-0.32297	0.318504
505269630	505268214	505269630	505268214	chr1A_505269630	TraesCS1A01G313200.2	-10.39036	3.12021e-20	1.18988e-15	-0.18272	0.36726
595317111	505669089	1215055	505669089	chr1B_1215055	TraesCS1A01G314100.1	-7.10154	2.53514e-11	3.19359e-07	-0.40109	0.213304
6873167264	505669089	662626445	505669089	chr4A_662626445	TraesCS1A01G314100.1	6.44078	9.87792e-10	9.19247e-06	0.32608	0.182359
11426895852	505669089	681208873	505669089	chr6B_681208873	TraesCS1A01G314100.1	6.52416	6.29305e-10	6.10250e-06	0.28805	0.186226
11693008530	505669089	226333073	505669089	chr6D_226333073	TraesCS1A01G314100.1	-6.84808	1.05800e-10	1.19337e-06	-0.35903	0.201361
12732158009	505669089	55183598	505669089	chr7B_55183598	TraesCS1A01G314100.1	-6.99118	4.73913e-11	5.69440e-07	-0.36678	0.208095
13354667183	505669089	677692772	505669089	chr7B_677692772	TraesCS1A01G314100.1	-6.44044	9.89594e-10	9.20773e-06	-0.32105	0.182343
506857399	506288259	506857399	506288259	chr1A_506857399	TraesCS1A01G314500.1	16.39126	5.99661e-38	1.07915e-32	0.88400	0.590915
506280610	506308220	506280610	506308220	chr1A_506280610	TraesCS1A01G314600.1	-7.75162	5.74422e-13	9.36900e-09	-0.34391	0.244172
506543819	506854488	506543819	506854488	chr1A_506543819	TraesCS1A01G315300.1	-9.84778	1.11280e-18	3.63189e-14	-0.30775	0.342707
506559843	506998554	506559843	506998554	chr1A_506559843	TraesCS1A01G315400.1	-9.74092	2.23519e-18	7.06961e-14	-0.26518	0.337809
507081332	507079531	507081332	507079531	chr1A_507081332	TraesCS1A01G315600.1	-21.59955	1.39558e-52	8.35635e-47	-0.49786	0.71496
508035864	508133863	508035864	508133863	chr1A_508035864	TraesCS1A01G315900.1	11.61527	8.35874e-24	4.49891e-19	0.16187	0.420406
507078525	508199117	507078525	508199117	chr1A_507078525	TraesCS1A01G316100.2	7.20195	1.42836e-11	1.87667e-07	0.58428	0.218054
508527866	508199117	508527866	508199117	chr1A_508527866	TraesCS1A01G316100.2	-26.92241	4.50049e-66	8.38616e-60	-0.79107	0.795788
508527866	508527082	508527866	508527082	chr1A_508527866	TraesCS1A01G316900.1	-36.69921	4.05583e-87	5.13319e-80	-1.03549	0.878656
513654088	508527082	513654088	508527082	chr1A_513654088	TraesCS1A01G316900.1	-6.79888	1.39152e-10	1.53472e-06	-0.50464	0.199052
520531769	508527082	520531769	508527082	chr1A_520531769	TraesCS1A01G316900.1	7.45101	3.38003e-12	4.91136e-08	0.64560	0.229869
507764254	508962029	507764254	508962029	chr1A_507764254	TraesCS1A01G317700.1	-7.46304	3.15074e-12	4.59948e-08	-0.46989	0.230441
509036248	510283037	509036248	510283037	chr1A_509036248	TraesCS1A01G319100.1	-7.66381	9.67385e-13	1.52649e-08	-0.11755	0.239991
508641198	510352871	508641198	510352871	chr1A_508641198	TraesCS1A01G319300.1	-11.78882	2.57350e-24	1.45562e-19	-0.45944	0.42765
511104483	510373312	511104483	510373312	chr1A_511104483	TraesCS1A01G319500.1	6.99541	4.62723e-11	5.57060e-07	0.24879	0.208294
10974971583	511099754	229284604	511099754	chr6B_229284604	TraesCS1A01G320500.1	-11.31594	6.33693e-23	3.13108e-18	-1.11237	0.407738
11244528685	511099754	498841706	511099754	chr6B_498841706	TraesCS1A01G320500.1	-7.49241	2.65349e-12	3.91765e-08	-0.68342	0.231837
511016873	511404496	511016873	511404496	chr1A_511016873	TraesCS1A01G320900.2	7.67527	9.03921e-13	1.43252e-08	0.19095	0.240537
9432478405	512655996	584101120	512655996	chr5B_584101120	TraesCS1A01G321900.1	-6.45350	9.22341e-10	8.63934e-06	-0.43338	0.182948
1155813046	512867520	561710990	512867520	chr1B_561710990	TraesCS1A01G322100.2	6.83423	1.14293e-10	1.28124e-06	0.17250	0.200711
512884779	512875874	512884779	512875874	chr1A_512884779	TraesCS1A01G322300.1	-13.58715	1.17757e-29	1.06689e-24	-0.19858	0.498125
513381706	513623272	513381706	513623272	chr1A_513381706	TraesCS1A01G322700.1	20.56668	8.72592e-50	4.18686e-44	0.61486	0.694575
516430070	513623272	516430070	513623272	chr1A_516430070	TraesCS1A01G322700.1	6.71435	2.22218e-10	2.35751e-06	0.62380	0.195093
513731098	513660524	513731098	513660524	chr1A_513731098	TraesCS1A01G323000.1	-11.43287	2.87493e-23	1.46743e-18	-0.28164	0.412713
514136220	514135811	514136220	514135811	chr1A_514136220	TraesCS1A01G323600.1	-13.45410	2.93149e-29	2.56846e-24	-0.26603	0.493206
516565562	515147816	516565562	515147816	chr1A_516565562	TraesCS1A01G324600.1	-7.21685	1.31126e-11	1.73371e-07	-0.31484	0.21876
521133564	515147816	521133564	515147816	chr1A_521133564	TraesCS1A01G324600.1	7.19304	1.50323e-11	1.96755e-07	0.41889	0.217632
1159437036	515147816	565334980	515147816	chr1B_565334980	TraesCS1A01G324600.1	16.76062	5.02005e-39	9.84837e-34	0.41978	0.601643
4708970502	515147816	695655509	515147816	chr3A_695655509	TraesCS1A01G324600.1	-6.72318	2.11654e-10	2.25474e-06	-0.32665	0.195506
1159437036	515542951	565334980	515542951	chr1B_565334980	TraesCS1A01G324800.1	6.95209	5.90693e-11	6.97734e-07	0.15454	0.206253
516003785	516430504	516003785	516430504	chr1A_516003785	TraesCS1A01G325600.1	6.76661	1.66440e-10	1.80887e-06	0.18014	0.197539
516567166	516558739	516567166	516558739	chr1A_516567166	TraesCS1A01G325800.1	9.56804	6.87400e-18	2.06376e-13	0.38983	0.329844
516626233	516623344	516626233	516623344	chr1A_516626233	TraesCS1A01G326200.1	-9.08697	1.51201e-16	3.90824e-12	-0.21830	0.307451
516626331	516769500	516626331	516769500	chr1A_516626331	TraesCS1A01G326900.2	-6.76059	1.72087e-10	1.86508e-06	-0.12242	0.197257
516784105	516769500	516784105	516769500	chr1A_516784105	TraesCS1A01G326900.2	-8.56441	4.06066e-15	8.84168e-11	-0.15551	0.28282
4780286543	516781049	16127911	516781049	chr3B_16127911	TraesCS1A01G327100.1	-6.90532	7.68161e-11	8.88748e-07	-0.16868	0.204051
516790097	516786353	516790097	516786353	chr1A_516790097	TraesCS1A01G327200.1	-11.81163	2.20399e-24	1.25510e-19	-0.13899	0.428597
517095806	516786353	517095806	516786353	chr1A_517095806	TraesCS1A01G327200.1	-8.27953	2.36125e-14	4.66348e-10	-0.13039	0.2693
517106508	517098054	517106508	517098054	chr1A_517106508	TraesCS1A01G327700.1	12.51366	1.83811e-26	1.26536e-21	0.24337	0.45708
520392361	517102116	520392361	517102116	chr1A_520392361	TraesCS1A01G327800.1	-13.73508	4.27158e-30	4.01262e-25	-0.46164	0.50354
1696772497	517102116	412818571	517102116	chr1D_412818571	TraesCS1A01G327800.1	-7.96965	1.55540e-13	2.75016e-09	-0.39746	0.254555
12069048933	517102116	128780758	517102116	chr7A_128780758	TraesCS1A01G327800.1	-7.19881	1.45429e-11	1.90812e-07	-0.30440	0.217905
1905210475	517486953	125803363	517486953	chr2A_125803363	TraesCS1A01G328400.1	7.38694	4.90886e-12	6.95407e-08	0.76498	0.226826
3009692618	517486953	449486949	517486953	chr2B_449486949	TraesCS1A01G328400.1	-7.89138	2.49099e-13	4.28026e-09	-0.53367	0.250828
11196481339	517486953	450794360	517486953	chr6B_450794360	TraesCS1A01G328400.1	-6.95658	5.75957e-11	6.81604e-07	-0.54826	0.206464
12441920068	517486953	501651893	517486953	chr7A_501651893	TraesCS1A01G328400.1	7.13404	2.10651e-11	2.69028e-07	0.59079	0.21484
517487694	517487784	517487694	517487784	chr1A_517487694	TraesCS1A01G328400.2	-17.69957	9.67314e-42	2.36831e-36	-0.65362	0.62746
517490212	517490072	517490212	517490072	chr1A_517490212	TraesCS1A01G328500.2	-8.56527	4.03880e-15	8.79674e-11	-0.66027	0.282861
10732709965	517490072	605102246	517490072	chr6A_605102246	TraesCS1A01G328500.2	-7.07396	2.96570e-11	3.69251e-07	-0.74345	0.212001
6950303502	517519807	739762683	517519807	chr4A_739762683	TraesCS1A01G328800.1	-8.60538	3.14604e-15	6.94601e-11	-0.81224	0.28476
10897107442	517519807	151420463	517519807	chr6B_151420463	TraesCS1A01G328800.1	-6.60545	4.04172e-10	4.07668e-06	-0.51780	0.190008
13436629785	517519807	9034989	517519807	chr7D_9034989	TraesCS1A01G328800.1	-6.85369	1.02541e-10	1.15955e-06	-0.59688	0.201624
20252788	518793812	20252788	518793812	chr1A_20252788	TraesCS1A01G329800.1	6.87107	9.30488e-11	1.06043e-06	0.43867	0.202441
1230011132	518793812	635909076	518793812	chr1B_635909076	TraesCS1A01G329800.1	7.03881	3.62002e-11	4.44027e-07	0.43385	0.210342
3344569539	518793812	784363870	518793812	chr2B_784363870	TraesCS1A01G329800.1	7.16493	1.76572e-11	2.28450e-07	0.41960	0.216302
4784402308	518793812	20243676	518793812	chr3B_20243676	TraesCS1A01G329800.1	6.85990	9.90430e-11	1.12321e-06	0.45218	0.201916
4811381733	518793812	47223101	518793812	chr3B_47223101	TraesCS1A01G329800.1	6.43151	1.03835e-09	9.61814e-06	0.33385	0.18193
5310136979	518793812	545978347	518793812	chr3B_545978347	TraesCS1A01G329800.1	6.55364	5.36137e-10	5.27491e-06	0.41403	0.187596
8579777998	518793812	441174456	518793812	chr5A_441174456	TraesCS1A01G329800.1	-6.50062	7.14997e-10	6.85354e-06	-0.40397	0.185133
12213361730	518793812	273093555	518793812	chr7A_273093555	TraesCS1A01G329800.1	-7.65764	1.00340e-12	1.57957e-08	-0.51858	0.239697
515649808	518953688	515649808	518953688	chr1A_515649808	TraesCS1A01G330100.1	-15.30819	9.15045e-35	1.27709e-29	-0.96752	0.557502
531560096	518953688	531560096	518953688	chr1A_531560096	TraesCS1A01G330100.1	-6.43243	1.03323e-09	9.57495e-06	-0.35898	0.181972
762720873	518953688	168618817	518953688	chr1B_168618817	TraesCS1A01G330100.1	-6.51897	6.47289e-10	6.26048e-06	-0.54795	0.185985
7472494679	518953688	517365703	518953688	chr4B_517365703	TraesCS1A01G330100.1	-6.43619	1.01253e-09	9.40061e-06	-0.52486	0.182146
7604353080	518953688	649224104	518953688	chr4B_649224104	TraesCS1A01G330100.1	-7.07804	2.89760e-11	3.61401e-07	-0.39010	0.212194
8147255264	518953688	8651722	518953688	chr5A_8651722	TraesCS1A01G330100.1	6.78346	1.51593e-10	1.66016e-06	0.55000	0.198329
10203529454	518953688	75921735	518953688	chr6A_75921735	TraesCS1A01G330100.1	-7.00332	4.42513e-11	5.34519e-07	-0.37835	0.208667
11482835816	518953688	16160359	518953688	chr6D_16160359	TraesCS1A01G330100.1	-6.90982	7.48997e-11	8.68309e-07	-0.56555	0.204263
512355890	519892819	512355890	519892819	chr1A_512355890	TraesCS1A01G331000.1	6.71355	2.23200e-10	2.36703e-06	0.35873	0.195055
1167676928	520413185	573574872	520413185	chr1B_573574872	TraesCS1A01G331700.1	12.12687	2.57776e-25	1.59951e-20	0.23831	0.441544
515657626	520938227	515657626	520938227	chr1A_515657626	TraesCS1A01G332600.1	-6.72106	2.14141e-10	2.27897e-06	-0.41601	0.195407
520807538	520938227	520807538	520938227	chr1A_520807538	TraesCS1A01G332600.1	8.00041	1.29184e-13	2.30981e-09	0.46268	0.25602
520822039	520938227	520822039	520938227	chr1A_520822039	TraesCS1A01G332600.1	13.21449	1.51504e-28	1.24915e-23	0.68280	0.484225
520944183	520938227	520944183	520938227	chr1A_520944183	TraesCS1A01G332600.1	9.98717	4.46504e-19	1.51806e-14	0.71165	0.349067
521275540	521275925	521275540	521275925	chr1A_521275540	TraesCS1A01G333000.1	-12.00892	5.75786e-25	3.46049e-20	-0.22726	0.436729
511612525	521337199	511612525	521337199	chr1A_511612525	TraesCS1A01G333700.1	-6.56732	4.97668e-10	4.92928e-06	-0.23891	0.188233
521337141	521337199	521337141	521337199	chr1A_521337141	TraesCS1A01G333700.1	-19.09359	1.05788e-45	3.60713e-40	-0.39578	0.662165
5503181003	521337199	739022371	521337199	chr3B_739022371	TraesCS1A01G333700.1	-6.62622	3.60753e-10	3.67440e-06	-0.29662	0.190976
11473506630	521337199	6831173	521337199	chr6D_6831173	TraesCS1A01G333700.1	-6.50526	6.97229e-10	6.69785e-06	-0.37836	0.185348
525905313	522189664	525905313	522189664	chr1A_525905313	TraesCS1A01G334800.1	-7.40069	4.53154e-12	6.45544e-08	-0.97627	0.227479
4035543585	522189664	22228592	522189664	chr3A_22228592	TraesCS1A01G334800.1	-6.87308	9.20087e-11	1.04953e-06	-0.62549	0.202536
4548858600	522189664	535543607	522189664	chr3A_535543607	TraesCS1A01G334800.1	-6.44249	9.78728e-10	9.11683e-06	-0.67672	0.182438
4627891288	522189664	614576295	522189664	chr3A_614576295	TraesCS1A01G334800.1	-6.49153	7.51058e-10	7.16801e-06	-0.95929	0.184711
10186520493	522189664	58912774	522189664	chr6A_58912774	TraesCS1A01G334800.1	-6.49669	7.30364e-10	6.98788e-06	-0.84186	0.18495
521913672	522229894	521913672	522229894	chr1A_521913672	TraesCS1A01G334900.1	7.36901	5.44741e-12	7.66259e-08	0.21189	0.225975
532088577	522229894	532088577	522229894	chr1A_532088577	TraesCS1A01G334900.1	6.91051	7.46123e-11	8.65248e-07	0.18058	0.204296
532247731	522229894	532247731	522229894	chr1A_532247731	TraesCS1A01G334900.1	11.32757	5.85794e-23	2.90355e-18	0.46462	0.408235
522148390	522463610	522148390	522463610	chr1A_522148390	TraesCS1A01G335200.1	-10.85304	1.42674e-21	6.19076e-17	-0.74925	0.387732
522148390	522500515	522148390	522500515	chr1A_522148390	TraesCS1A01G335300.1	-9.55475	7.49231e-18	2.24036e-13	-0.38710	0.32923
3381835147	527174617	20372763	527174617	chr2D_20372763	TraesCS1A01G337800.1	7.20734	1.38482e-11	1.82353e-07	0.79300	0.218309
9435715061	527174617	587337776	527174617	chr5B_587337776	TraesCS1A01G337800.1	6.55003	5.46777e-10	5.37039e-06	0.58583	0.187428
527096680	527179579	527096680	527179579	chr1A_527096680	TraesCS1A01G337900.1	-7.20409	1.41090e-11	1.85536e-07	-0.59448	0.218155
522953810	527959241	522953810	527959241	chr1A_522953810	TraesCS1A01G338300.1	9.89117	8.37800e-19	2.76862e-14	0.32088	0.34469
527950075	528063699	527950075	528063699	chr1A_527950075	TraesCS1A01G338500.1	-13.94727	9.97798e-31	9.88001e-26	-0.57929	0.511203
3314860058	528065048	754654389	528065048	chr2B_754654389	TraesCS1A01G338600.1	6.67977	2.68869e-10	2.80769e-06	0.75954	0.193476
8723032011	528065048	584428469	528065048	chr5A_584428469	TraesCS1A01G338600.1	6.87466	9.12033e-11	1.04108e-06	0.62141	0.20261
525905313	528102333	525905313	528102333	chr1A_525905313	TraesCS1A01G338700.1	-9.59750	5.67918e-18	1.72049e-13	-0.71320	0.331204
529254489	530232385	529254489	530232385	chr1A_529254489	TraesCS1A01G340000.1	-7.24570	1.11091e-11	1.48626e-07	-0.12947	0.220126
2612546788	530511955	52341119	530511955	chr2B_52341119	TraesCS1A01G340200.1	-8.53710	4.81236e-15	1.03840e-10	-0.53108	0.281526
2580282265	530515591	20076596	530515591	chr2B_20076596	TraesCS1A01G340300.1	-7.58980	1.49768e-12	2.29724e-08	-0.44160	0.236469
8789038928	530515591	650435386	530515591	chr5A_650435386	TraesCS1A01G340300.1	6.51077	6.76713e-10	6.51829e-06	0.33373	0.185604
530601434	531227649	530601434	531227649	chr1A_530601434	TraesCS1A01G341700.1	-9.24891	5.37462e-17	1.46252e-12	-0.67306	0.315024
3129032551	531603885	568826882	531603885	chr2B_568826882	TraesCS1A01G342500.2	6.84722	1.06308e-10	1.19867e-06	0.41430	0.201321
4746430046	531603885	733115053	531603885	chr3A_733115053	TraesCS1A01G342500.2	-6.55275	5.38747e-10	5.29822e-06	-0.48015	0.187555
7591591413	531603885	636462437	531603885	chr4B_636462437	TraesCS1A01G342500.2	6.55032	5.45931e-10	5.36282e-06	0.45192	0.187442
11256409799	531603885	510722820	531603885	chr6B_510722820	TraesCS1A01G342500.2	7.80061	4.28928e-13	7.12640e-09	0.51528	0.246505
12620863834	531603885	680595659	531603885	chr7A_680595659	TraesCS1A01G342500.2	-9.10178	1.37588e-16	3.57283e-12	-0.52237	0.308145
13306003304	531603885	629028893	531603885	chr7B_629028893	TraesCS1A01G342500.2	7.79403	4.46118e-13	7.39264e-09	0.45041	0.246191
531556066	531608383	531556066	531608383	chr1A_531556066	TraesCS1A01G342600.1	7.28633	8.79051e-12	1.19587e-07	0.34773	0.222052
799601609	531645592	205499553	531645592	chr1B_205499553	TraesCS1A01G342800.1	6.55564	5.30342e-10	5.22304e-06	0.44983	0.187689
531687234	531682656	531687234	531682656	chr1A_531687234	TraesCS1A01G342900.1	7.22684	1.23817e-11	1.64376e-07	0.24639	0.219233
531687107	531682656	531687107	531682656	chr1A_531687107	TraesCS1A01G342900.3	-8.81914	8.24255e-16	1.95390e-11	-0.35122	0.29486
12964647980	531682656	287673569	531682656	chr7B_287673569	TraesCS1A01G342900.3	-6.63490	3.43985e-10	3.51771e-06	-0.74166	0.191382
532376745	531877613	532376745	531877613	chr1A_532376745	TraesCS1A01G343300.1	-6.67824	2.71140e-10	2.82943e-06	-0.59658	0.193405
1325262537	533147965	41308611	533147965	chr1D_41308611	TraesCS1A01G346800.2	6.86452	9.65190e-11	1.09677e-06	0.58397	0.202133
1335724285	533212431	51770359	533212431	chr1D_51770359	TraesCS1A01G347000.1	-6.45161	9.31794e-10	8.71967e-06	-0.30838	0.18286
533257067	533253006	533257067	533253006	chr1A_533257067	TraesCS1A01G347100.1	-9.82348	1.30434e-18	4.22587e-14	-0.19457	0.341594
533324307	533257093	533324307	533257093	chr1A_533324307	TraesCS1A01G347200.1	-8.67507	2.03584e-15	4.60131e-11	-0.25535	0.288057
533257067	533323409	533257067	533323409	chr1A_533257067	TraesCS1A01G347400.1	-8.37895	1.28104e-14	2.62043e-10	-0.15796	0.274024
534265890	534262400	534265890	534262400	chr1A_534265890	TraesCS1A01G349100.1	-8.79071	9.85720e-16	2.31450e-11	-0.23412	0.293519
534272127	534267943	534272127	534267943	chr1A_534272127	TraesCS1A01G349200.1	-15.57765	1.46655e-35	2.18166e-30	-0.38445	0.566093
534972703	535027770	534972703	535027770	chr1A_534972703	TraesCS1A01G350100.1	7.41640	4.13558e-12	5.92849e-08	0.13744	0.228225
535433723	535429907	535433723	535429907	chr1A_535433723	TraesCS1A01G350700.1	-16.03212	6.75590e-37	1.11576e-31	-0.41020	0.580163
535732356	535769472	535732356	535769472	chr1A_535732356	TraesCS1A01G351200.1	-24.28424	1.40384e-59	1.48608e-53	-0.77333	0.760224
541897349	535769472	541897349	535769472	chr1A_541897349	TraesCS1A01G351200.1	-6.84788	1.05919e-10	1.19461e-06	-0.35780	0.201351
3337728730	535769472	777523061	535769472	chr2B_777523061	TraesCS1A01G351200.1	6.88025	8.83942e-11	1.01145e-06	0.45678	0.202872
4034688006	535769472	21373013	535769472	chr3A_21373013	TraesCS1A01G351200.1	8.92412	4.24980e-16	1.04240e-11	0.46726	0.299804
11412767105	535769472	667080126	535769472	chr6B_667080126	TraesCS1A01G351200.1	6.54034	5.76384e-10	5.63475e-06	0.34784	0.186978
12452554369	535769472	512286194	535769472	chr7A_512286194	TraesCS1A01G351200.1	7.22570	1.24627e-11	1.65372e-07	0.44557	0.219179
12801057528	535769472	124083117	535769472	chr7B_124083117	TraesCS1A01G351200.1	7.10580	2.47443e-11	3.12259e-07	0.36995	0.213505
12761106615	535769472	84132204	535769472	chr7B_84132204	TraesCS1A01G351200.1	7.72319	6.80219e-13	1.09790e-08	0.42320	0.242818
536245530	535857854	536245530	535857854	chr1A_536245530	TraesCS1A01G351300.1	-6.62019	3.72860e-10	3.78683e-06	-0.24158	0.190695
536296512	536353836	536296512	536353836	chr1A_536296512	TraesCS1A01G351900.1	-7.89315	2.46476e-13	4.23798e-09	-0.25700	0.250912
4752606916	536613632	739291923	536613632	chr3A_739291923	TraesCS1A01G352200.1	-6.42787	1.05890e-09	9.79075e-06	-0.38924	0.181761
536656333	536630935	536656333	536630935	chr1A_536656333	TraesCS1A01G352500.1	-8.82685	7.85205e-16	1.86594e-11	-0.51772	0.295223
536667655	536660988	536667655	536660988	chr1A_536667655	TraesCS1A01G352700.2	-17.43573	5.55831e-41	1.27925e-35	-0.48272	0.620412
536672972	536660988	536672972	536660988	chr1A_536672972	TraesCS1A01G352700.2	6.76173	1.71008e-10	1.85434e-06	0.29549	0.19731
1194090116	536665336	599988060	536665336	chr1B_599988060	TraesCS1A01G352800.1	7.71291	7.23052e-13	1.16249e-08	0.25088	0.242329
536933462	536958945	536933462	536958945	chr1A_536933462	TraesCS1A01G353300.1	11.61308	8.48382e-24	4.56362e-19	0.33361	0.420314
536963834	536958945	536963834	536958945	chr1A_536963834	TraesCS1A01G353300.1	8.12071	6.22996e-14	1.16356e-09	0.41044	0.261746
537091588	536958945	537091588	536958945	chr1A_537091588	TraesCS1A01G353300.1	6.51766	6.51901e-10	6.30128e-06	0.40064	0.185924
2281742220	537041909	502335108	537041909	chr2A_502335108	TraesCS1A01G353500.1	9.81402	1.38744e-18	4.48275e-14	0.67340	0.341161
6742616314	537041909	532075495	537041909	chr4A_532075495	TraesCS1A01G353500.1	8.80705	8.89441e-16	2.09948e-11	0.55766	0.294289
6993724461	537041909	38595485	537041909	chr4B_38595485	TraesCS1A01G353500.1	-6.50979	6.80338e-10	6.54996e-06	-0.43528	0.185558
535715233	537063042	535715233	537063042	chr1A_535715233	TraesCS1A01G353700.1	7.58149	1.57285e-12	2.40456e-08	1.04284	0.236074
537067337	537070054	537067337	537070054	chr1A_537067337	TraesCS1A01G353800.1	6.70977	2.27904e-10	2.41265e-06	0.16200	0.194879
537068805	537070054	537068805	537070054	chr1A_537068805	TraesCS1A01G353800.1	-7.00555	4.36949e-11	5.28297e-07	-0.23552	0.208773
464082802	537354302	464082802	537354302	chr1A_464082802	TraesCS1A01G354400.1	-6.50185	7.10232e-10	6.81187e-06	-0.44133	0.18519
537358095	537530821	537358095	537530821	chr1A_537358095	TraesCS1A01G354500.1	6.60479	4.05625e-10	4.09005e-06	0.14300	0.189978
4704765922	537530821	691450929	537530821	chr3A_691450929	TraesCS1A01G354500.1	6.53903	5.80485e-10	5.67117e-06	0.25963	0.186917
537538204	537817963	537538204	537817963	chr1A_537538204	TraesCS1A01G354800.1	-10.16690	1.36829e-19	4.89816e-15	-0.50250	0.357215
537542956	537827585	537542956	537827585	chr1A_537542956	TraesCS1A01G355100.1	10.45466	2.03601e-20	7.90767e-16	0.28476	0.370132
537977681	537973996	537977681	537973996	chr1A_537977681	TraesCS1A01G355500.1	-10.87761	1.21009e-21	5.28635e-17	-0.25280	0.388806
538690956	538672854	538690956	538672854	chr1A_538690956	TraesCS1A01G355600.1	-12.13311	2.47043e-25	1.53541e-20	-0.35149	0.441797
540052383	540048068	540052383	540048068	chr1A_540052383	TraesCS1A01G357500.1	7.94737	1.77900e-13	3.11989e-09	0.23787	0.253494
540050708	540048068	540050708	540048068	chr1A_540050708	TraesCS1A01G357500.3	-8.54540	4.57016e-15	9.88929e-11	-0.35333	0.28192
13412651	540124138	13412651	540124138	chr1A_13412651	TraesCS1A01G357700.1	7.02346	3.94865e-11	4.81167e-07	0.85885	0.209617
4830772874	540124138	66614242	540124138	chr3B_66614242	TraesCS1A01G357700.1	6.48653	7.71627e-10	7.34613e-06	0.88893	0.184479
8836992673	540124138	698389131	540124138	chr5A_698389131	TraesCS1A01G357700.1	7.85412	3.11464e-13	5.27945e-09	1.06136	0.249053
13362453317	540124138	685478906	540124138	chr7B_685478906	TraesCS1A01G357700.1	-7.11587	2.33642e-11	2.96095e-07	-0.93965	0.213981
540151417	540143920	540151417	540143920	chr1A_540151417	TraesCS1A01G357900.1	-10.88073	1.18504e-21	5.18217e-17	-0.37878	0.388942
540152730	540152257	540152730	540152257	chr1A_540152730	TraesCS1A01G358000.1	-8.93547	3.95523e-16	9.73642e-12	-0.22416	0.300338
540410608	540401119	540410608	540401119	chr1A_540410608	TraesCS1A01G358700.1	12.03811	4.71980e-25	2.85966e-20	0.41355	0.437924
541632017	540402694	541632017	540402694	chr1A_541632017	TraesCS1A01G358800.3	-7.63240	1.16485e-12	1.81636e-08	-0.16664	0.238496
540461394	540627491	540461394	540627491	chr1A_540461394	TraesCS1A01G359100.1	-6.48958	7.59000e-10	7.23660e-06	-0.20971	0.184621
6943542587	540627491	733001768	540627491	chr4A_733001768	TraesCS1A01G359100.1	-6.55236	5.39903e-10	5.30862e-06	-0.46038	0.187537
541158980	540887793	541158980	540887793	chr1A_541158980	TraesCS1A01G359400.1	-15.20292	1.87304e-34	2.54846e-29	-0.39494	0.554095
541627615	541465922	541627615	541465922	chr1A_541627615	TraesCS1A01G360300.1	7.68316	8.62636e-13	1.37116e-08	0.18393	0.240912
541987758	541984075	541987758	541984075	chr1A_541987758	TraesCS1A01G361000.1	-15.13395	2.99592e-34	4.00925e-29	-0.47516	0.551846
541987240	541993451	541987240	541993451	chr1A_541987240	TraesCS1A01G361200.1	-10.16037	1.42853e-19	5.10296e-15	-0.25603	0.35692
541998181	541997623	541998181	541997623	chr1A_541998181	TraesCS1A01G361300.1	-14.91251	1.35551e-33	1.71331e-28	-0.61488	0.544545
542827500	542437967	542827500	542437967	chr1A_542827500	TraesCS1A01G362000.1	-12.49215	2.12925e-26	1.45765e-21	-0.21592	0.456226
542444161	542825362	542444161	542825362	chr1A_542444161	TraesCS1A01G362100.1	-10.21354	1.00573e-19	3.64791e-15	-0.34841	0.35932
543927252	543929777	543927252	543929777	chr1A_543927252	TraesCS1A01G363100.1	-8.92529	4.21854e-16	1.03513e-11	-0.15483	0.299859
543955530	543948820	543955530	543948820	chr1A_543955530	TraesCS1A01G363200.1	-13.51285	1.95963e-29	1.74268e-24	-0.39467	0.495384
544050701	544042224	544050701	544042224	chr1A_544050701	TraesCS1A01G363600.1	-11.14709	1.97886e-22	9.32030e-18	-0.50508	0.400498
542439491	544042224	542439491	544042224	chr1A_542439491	TraesCS1A01G363600.2	-6.51835	6.49465e-10	6.27966e-06	-0.27091	0.185956
8429118394	544139390	290514852	544139390	chr5A_290514852	TraesCS1A01G363900.1	7.98640	1.40587e-13	2.50094e-09	0.68777	0.255353
9303711642	544139390	455334357	544139390	chr5B_455334357	TraesCS1A01G363900.1	6.62602	3.61149e-10	3.67806e-06	0.44622	0.190967
8861316758	544176582	12939473	544176582	chr5B_12939473	TraesCS1A01G364000.1	7.74147	6.10189e-13	9.91456e-09	1.17562	0.243688
544192788	544176719	544192788	544176719	chr1A_544192788	TraesCS1A01G364000.2	7.05725	3.26081e-11	4.03117e-07	0.40312	0.211212
1097564154	544176719	503462098	544176719	chr1B_503462098	TraesCS1A01G364000.2	7.27893	9.17381e-12	1.24438e-07	0.75800	0.221701
1081589861	544364539	487487805	544364539	chr1B_487487805	TraesCS1A01G364500.1	-6.52757	6.17788e-10	6.00058e-06	-0.33070	0.186384
544363282	544377900	544363282	544377900	chr1A_544363282	TraesCS1A01G364700.1	9.59391	5.81271e-18	1.75905e-13	0.41772	0.331039
544476256	544465497	544476256	544465497	chr1A_544476256	TraesCS1A01G365100.1	-19.05616	1.34775e-45	4.55604e-40	-0.60839	0.661287
544432534	544465497	544432534	544465497	chr1A_544432534	TraesCS1A01G365100.2	14.13997	2.66546e-31	2.77057e-26	0.52311	0.518058
544476426	544465497	544476426	544465497	chr1A_544476426	TraesCS1A01G365100.2	-9.83317	1.22426e-18	3.97805e-14	-0.29406	0.342038
544594639	544594495	544594639	544594495	chr1A_544594639	TraesCS1A01G365700.1	-14.72538	4.86228e-33	5.86506e-28	-0.32417	0.538274
544639572	544603320	544639572	544603320	chr1A_544639572	TraesCS1A01G365800.1	7.22992	1.21643e-11	1.61708e-07	0.39362	0.219379
544998591	545000185	544998591	545000185	chr1A_544998591	TraesCS1A01G366100.1	7.32122	7.18569e-12	9.91392e-08	0.17974	0.223707
1262155374	545521478	668053318	545521478	chr1B_668053318	TraesCS1A01G366700.1	-6.69289	2.50131e-10	2.62771e-06	-0.41261	0.194089
12633183009	545521478	692914834	545521478	chr7A_692914834	TraesCS1A01G366700.1	7.38962	4.83294e-12	6.85381e-08	0.56361	0.226953
545525708	545521872	545525708	545521872	chr1A_545525708	TraesCS1A01G366700.2	-7.50769	2.42624e-12	3.60349e-08	-0.40063	0.232564
6954816899	545521872	744276080	545521872	chr4A_744276080	TraesCS1A01G366700.2	-6.44614	9.59657e-10	8.95545e-06	-0.54682	0.182607
11307385407	545521872	561698428	545521872	chr6B_561698428	TraesCS1A01G366700.2	-7.06185	3.17663e-11	3.93493e-07	-0.75127	0.211429
11463100177	545521872	717413198	545521872	chr6B_717413198	TraesCS1A01G366700.2	-6.58391	4.54624e-10	4.53877e-06	-0.54447	0.189005
545924016	545752027	545924016	545752027	chr1A_545924016	TraesCS1A01G367000.1	-6.56776	4.96461e-10	4.91833e-06	-0.45321	0.188253
545879201	545888238	545879201	545888238	chr1A_545879201	TraesCS1A01G367300.1	7.93219	1.94919e-13	3.40008e-09	0.12713	0.252771
545897633	545888238	545897633	545888238	chr1A_545897633	TraesCS1A01G367300.1	-6.64770	3.20672e-10	3.29908e-06	-0.14753	0.191979
546044084	546030545	546044084	546030545	chr1A_546044084	TraesCS1A01G367500.1	-21.29675	9.08990e-52	5.09661e-46	-1.11490	0.709171
546044944	546041383	546044944	546041383	chr1A_546044944	TraesCS1A01G367600.1	-25.19668	7.22386e-62	9.35427e-56	-0.87399	0.773412
567625408	546041383	567625408	546041383	chr1A_567625408	TraesCS1A01G367600.1	-6.44531	9.63971e-10	8.99210e-06	-0.43386	0.182569
546504426	546212417	546504426	546212417	chr1A_546504426	TraesCS1A01G367900.1	9.72394	2.49667e-18	7.85705e-14	0.94063	0.337028
10736746512	546212417	609138793	546212417	chr6A_609138793	TraesCS1A01G367900.1	6.48803	7.65418e-10	7.29221e-06	0.74348	0.184548
1198725837	546218303	604623781	546218303	chr1B_604623781	TraesCS1A01G368100.1	8.56048	4.16117e-15	9.04859e-11	0.76584	0.282634
2478229836	546218303	698822724	546218303	chr2A_698822724	TraesCS1A01G368100.1	7.14438	1.98569e-11	2.54702e-07	0.57884	0.21533
3282829067	546218303	722623398	546218303	chr2B_722623398	TraesCS1A01G368100.1	6.64482	3.25787e-10	3.34727e-06	0.52382	0.191844
3296390538	546218303	736184869	546218303	chr2B_736184869	TraesCS1A01G368100.1	8.06269	8.86134e-14	1.62071e-09	0.51575	0.258985
2651204960	546218303	90999291	546218303	chr2B_90999291	TraesCS1A01G368100.1	6.94412	6.17784e-11	7.27155e-07	0.55645	0.205877
5251920232	546218303	487761600	546218303	chr3B_487761600	TraesCS1A01G368100.1	-8.99721	2.67481e-16	6.71688e-12	-0.74121	0.30324
5464397063	546218303	700238431	546218303	chr3B_700238431	TraesCS1A01G368100.1	7.52859	2.14643e-12	3.21372e-08	0.59912	0.233558
6224050916	546218303	13510097	546218303	chr4A_13510097	TraesCS1A01G368100.1	7.07984	2.86814e-11	3.58001e-07	0.59095	0.212279
10129829945	546218303	2222226	546218303	chr6A_2222226	TraesCS1A01G368100.1	7.05956	3.21823e-11	3.98254e-07	0.57820	0.211321
10136963142	546218303	9355423	546218303	chr6A_9355423	TraesCS1A01G368100.1	6.84585	1.07127e-10	1.20717e-06	0.51382	0.201256
11197378678	546218303	451691699	546218303	chr6B_451691699	TraesCS1A01G368100.1	7.31864	7.29387e-12	1.00528e-07	0.58327	0.223584
12494262433	546218303	553994258	546218303	chr7A_553994258	TraesCS1A01G368100.1	8.70662	1.67095e-15	3.81609e-11	0.62329	0.289548
12006901875	546218303	66633700	546218303	chr7A_66633700	TraesCS1A01G368100.1	8.73491	1.39945e-15	3.22624e-11	0.67467	0.290884
12024297101	546218303	84028926	546218303	chr7A_84028926	TraesCS1A01G368100.1	9.66328	3.70495e-18	1.14493e-13	0.93684	0.334238
13385067550	546218303	708093139	546218303	chr7B_708093139	TraesCS1A01G368100.1	9.23477	5.88403e-17	1.59387e-12	0.67490	0.314364
546510271	546514474	546510271	546514474	chr1A_546510271	TraesCS1A01G368800.1	-13.69360	5.67637e-30	5.27823e-25	-0.29483	0.502028
546520098	546519495	546520098	546519495	chr1A_546520098	TraesCS1A01G368900.1	7.43629	3.68314e-12	5.32109e-08	0.74554	0.22917
10165046343	546519495	37438624	546519495	chr6A_37438624	TraesCS1A01G368900.1	6.57052	4.89051e-10	4.85178e-06	0.70743	0.188382
547319895	547311530	547319895	547311530	chr1A_547319895	TraesCS1A01G369700.1	-10.84695	1.48615e-21	6.43775e-17	-0.38418	0.387465
547411216	547381921	547411216	547381921	chr1A_547411216	TraesCS1A01G369900.1	-6.99522	4.63203e-11	5.57593e-07	-0.63266	0.208285
8561845324	547381921	423241782	547381921	chr5A_423241782	TraesCS1A01G369900.1	-6.86299	9.73465e-11	1.10543e-06	-0.58058	0.202062
11955388501	547381921	15120326	547381921	chr7A_15120326	TraesCS1A01G369900.1	-6.50565	6.95781e-10	6.68516e-06	-0.56945	0.185366
12495920179	547381921	555652004	547381921	chr7A_555652004	TraesCS1A01G369900.1	-8.26117	2.64250e-14	5.18526e-10	-0.85719	0.268428
6666834907	547907662	456294088	547907662	chr4A_456294088	TraesCS1A01G370700.1	-6.51529	6.60349e-10	6.37514e-06	-0.87623	0.185814
13248564631	548470473	571590220	548470473	chr7B_571590220	TraesCS1A01G371400.1	-9.04734	1.94559e-16	4.96625e-12	-0.48154	0.305593
5249606430	548558073	485447798	548558073	chr3B_485447798	TraesCS1A01G371600.1	-6.99023	4.76446e-11	5.72217e-07	-0.81632	0.20805
548941327	548941369	548941327	548941369	chr1A_548941327	TraesCS1A01G372400.2	7.10964	2.42090e-11	3.06010e-07	0.22198	0.213687
549315431	549301452	549315431	549301452	chr1A_549315431	TraesCS1A01G372900.1	-10.76783	2.52388e-21	1.06882e-16	-0.59930	0.383996
549315896	549418329	549315896	549418329	chr1A_549315896	TraesCS1A01G373200.1	-20.71434	3.44838e-50	1.70810e-44	-0.59520	0.697602
8713921729	549670550	575318187	549670550	chr5A_575318187	TraesCS1A01G374400.1	-6.46000	8.90542e-10	8.36808e-06	-0.63412	0.183249
11945012888	549670550	4744713	549670550	chr7A_4744713	TraesCS1A01G374400.1	-6.51318	6.67920e-10	6.44096e-06	-0.77638	0.185716
2428127858	549695442	648720746	549695442	chr2A_648720746	TraesCS1A01G374500.1	8.66039	2.23150e-15	5.01899e-11	0.55730	0.287363
5584321144	549695442	820162512	549695442	chr3B_820162512	TraesCS1A01G374500.1	-6.48230	7.89492e-10	7.50060e-06	-0.35518	0.184283
13354373873	549695442	677399462	549695442	chr7B_677399462	TraesCS1A01G374500.1	6.81854	1.24736e-10	1.38830e-06	0.38951	0.199974
13550276100	549695442	122681304	549695442	chr7D_122681304	TraesCS1A01G374500.1	6.64071	3.33214e-10	3.41681e-06	0.33350	0.191652
549704338	549837890	549704338	549837890	chr1A_549704338	TraesCS1A01G374800.2	-11.48226	2.05818e-23	1.06555e-18	-0.28697	0.414804
550311867	550109650	550311867	550109650	chr1A_550311867	TraesCS1A01G375200.1	-10.28576	6.23955e-20	2.31075e-15	-0.47141	0.36257
3020837	550419590	3020837	550419590	chr1A_3020837	TraesCS1A01G375900.1	7.11779	2.31098e-11	2.93104e-07	0.20863	0.214072
551565229	550419590	551565229	550419590	chr1A_551565229	TraesCS1A01G375900.1	7.21209	1.34762e-11	1.77831e-07	0.27962	0.218534
551565229	550442037	551565229	550442037	chr1A_551565229	TraesCS1A01G376100.1	9.20027	7.33781e-17	1.96625e-12	0.33917	0.312753
550668344	550622032	550668344	550622032	chr1A_550668344	TraesCS1A01G376500.1	20.21256	8.17302e-49	3.63371e-43	0.63411	0.687157
11198221435	550622032	452534456	550622032	chr6B_452534456	TraesCS1A01G376500.1	6.57973	4.65108e-10	4.63420e-06	0.44667	0.18881
10880507626	550649769	134820647	550649769	chr6B_134820647	TraesCS1A01G376700.1	7.45480	3.30607e-12	4.81093e-08	0.80401	0.230049
550972163	550968140	550972163	550968140	chr1A_550972163	TraesCS1A01G377900.1	-7.41315	4.21472e-12	6.03407e-08	-0.20972	0.228071
3355523827	551213242	795318158	551213242	chr2B_795318158	TraesCS1A01G378500.1	6.57765	4.70419e-10	4.68266e-06	0.60862	0.188713
551183195	551320471	551183195	551320471	chr1A_551183195	TraesCS1A01G379000.1	-6.60061	4.15001e-10	4.17644e-06	-0.21907	0.189783
551321974	551320471	551321974	551320471	chr1A_551321974	TraesCS1A01G379000.1	-23.27548	5.37501e-57	4.59478e-51	-0.39003	0.744417
551466463	551479529	551466463	551479529	chr1A_551466463	TraesCS1A01G379200.1	29.45168	5.91237e-72	1.82604e-65	0.68022	0.823429
551484607	551479529	551484607	551479529	chr1A_551484607	TraesCS1A01G379200.1	7.51829	2.28016e-12	3.40014e-08	0.74237	0.233068
551533235	551530397	551533235	551530397	chr1A_551533235	TraesCS1A01G379500.1	-22.34102	1.48886e-54	1.04896e-48	-0.37738	0.728515
1226112488	551601795	632010432	551601795	chr1B_632010432	TraesCS1A01G379800.1	11.67657	5.51480e-24	3.02147e-19	0.18996	0.422974
551533736	551606770	551533736	551606770	chr1A_551533736	TraesCS1A01G379900.1	-7.93768	1.88581e-13	3.29594e-09	-0.30421	0.253032
551663964	551654939	551663964	551654939	chr1A_551663964	TraesCS1A01G380300.1	26.90994	4.82021e-66	8.96462e-60	0.80070	0.795637
6919107635	551654939	708566816	551654939	chr4A_708566816	TraesCS1A01G380300.1	7.96675	1.58283e-13	2.79571e-09	0.43547	0.254417
1227240375	551982375	633138319	551982375	chr1B_633138319	TraesCS1A01G381200.1	11.00212	5.24724e-22	2.37449e-17	0.17943	0.394229
553984461	553983341	553984461	553983341	chr1A_553984461	TraesCS1A01G383200.1	7.28213	9.00610e-12	1.22318e-07	0.34875	0.221853
29812983	554041771	29812983	554041771	chr1A_29812983	TraesCS1A01G383400.1	-6.91998	7.07511e-11	8.23870e-07	-1.48371	0.204741
572215389	554041771	572215389	554041771	chr1A_572215389	TraesCS1A01G383400.1	6.91222	7.39004e-11	8.57629e-07	0.67170	0.204376
2798184213	554041771	237978544	554041771	chr2B_237978544	TraesCS1A01G383400.1	6.46928	8.47051e-10	7.99594e-06	1.31345	0.183679
558980344	554061374	558980344	554061374	chr1A_558980344	TraesCS1A01G383500.1	9.82324	1.30637e-18	4.23210e-14	1.10542	0.341584
13301126309	554083571	624151898	554083571	chr7B_624151898	TraesCS1A01G383700.1	6.96048	5.63433e-11	6.67939e-07	0.35622	0.206648
550896775	554088663	550896775	554088663	chr1A_550896775	TraesCS1A01G383800.1	-6.48209	7.90380e-10	7.50828e-06	-0.59919	0.184273
554557630	554088663	554557630	554088663	chr1A_554557630	TraesCS1A01G383800.1	-7.76398	5.33661e-13	8.74355e-09	-1.01618	0.24476
554202211	554203942	554202211	554203942	chr1A_554202211	TraesCS1A01G384000.1	-10.87156	1.26018e-21	5.49583e-17	-1.23997	0.388542
12611024766	554203942	670756591	554203942	chr7A_670756591	TraesCS1A01G384000.1	6.58036	4.63518e-10	4.61972e-06	0.68765	0.18884
554572566	554287350	554572566	554287350	chr1A_554572566	TraesCS1A01G384200.2	7.58148	1.57291e-12	2.40464e-08	0.50932	0.236073
4893590161	554447900	129431529	554447900	chr3B_129431529	TraesCS1A01G384400.1	-6.71805	2.17727e-10	2.31383e-06	-0.24143	0.195266
8146110800	554463530	7507258	554463530	chr5A_7507258	TraesCS1A01G384800.1	-7.69501	8.04098e-13	1.28406e-08	-0.70159	0.241476
9431624018	554463530	583246733	554463530	chr5B_583246733	TraesCS1A01G384800.1	-6.67958	2.69154e-10	2.81043e-06	-0.56696	0.193467
11971879321	554463530	31611146	554463530	chr7A_31611146	TraesCS1A01G384800.1	6.48164	7.92333e-10	7.52514e-06	0.37367	0.184252
554527968	554527514	554527968	554527514	chr1A_554527968	TraesCS1A01G385400.3	9.59911	5.61999e-18	1.70344e-13	1.14105	0.331279
550618732	555512819	550618732	555512819	chr1A_550618732	TraesCS1A01G385900.1	-7.08173	2.83759e-11	3.54457e-07	-0.91274	0.212368
555489143	555512819	555489143	555512819	chr1A_555489143	TraesCS1A01G385900.1	-18.56915	3.19261e-44	9.62472e-39	-1.18172	0.649594
1234258774	556299551	640156718	556299551	chr1B_640156718	TraesCS1A01G387700.1	10.02238	3.54327e-19	1.21681e-14	0.21051	0.350668
556796391	556792637	556796391	556792637	chr1A_556796391	TraesCS1A01G387900.1	-13.82954	2.23568e-30	2.14954e-25	-0.40659	0.506966
560879894	556792637	560879894	556792637	chr1A_560879894	TraesCS1A01G387900.1	6.45032	9.38281e-10	8.77468e-06	0.23973	0.182801
6503469877	556957789	292929058	556957789	chr4A_292929058	TraesCS1A01G388500.2	-7.23321	1.19363e-11	1.58888e-07	-0.40967	0.219535
6536678799	556957789	326137980	556957789	chr4A_326137980	TraesCS1A01G388500.2	23.51347	1.30600e-57	1.17564e-51	0.50418	0.748269
557120963	557117051	557120963	557117051	chr1A_557120963	TraesCS1A01G388800.1	6.84878	1.05388e-10	1.18913e-06	0.41991	0.201394
557420258	557117051	557420258	557117051	chr1A_557420258	TraesCS1A01G388800.1	-8.72023	1.53437e-15	3.52000e-11	-0.88129	0.290191
557155106	557154396	557155106	557154396	chr1A_557155106	TraesCS1A01G389100.1	-12.35698	5.36191e-26	3.53967e-21	-0.26617	0.450833
557487680	557488984	557487680	557488984	chr1A_557487680	TraesCS1A01G389500.1	-23.89619	1.36262e-58	1.32662e-52	-0.36411	0.754302
557488593	557491741	557488593	557491741	chr1A_557488593	TraesCS1A01G389600.1	-11.99484	6.33735e-25	3.79453e-20	-0.23025	0.436152
557945393	557953928	557945393	557953928	chr1A_557945393	TraesCS1A01G390400.1	-9.28976	4.13606e-17	1.13992e-12	-0.20039	0.316929
558517216	558489453	558517216	558489453	chr1A_558517216	TraesCS1A01G391300.1	-22.28473	2.09657e-54	1.46010e-48	-0.63540	0.727516
558978393	558538124	558978393	558538124	chr1A_558978393	TraesCS1A01G391700.1	-7.99790	1.31159e-13	2.34292e-09	-0.27905	0.2559
558517216	558539923	558517216	558539923	chr1A_558517216	TraesCS1A01G391800.1	-6.69092	2.52867e-10	2.65407e-06	-0.20638	0.193997
6915200754	558976211	704659935	558976211	chr4A_704659935	TraesCS1A01G392400.1	-6.74457	1.88045e-10	2.02305e-06	-0.25941	0.196507
4672873852	560309853	659558859	560309853	chr3A_659558859	TraesCS1A01G394100.1	6.52862	6.14244e-10	5.96980e-06	0.59139	0.186433
5263075749	560309853	498917117	560309853	chr3B_498917117	TraesCS1A01G394100.1	6.43095	1.04150e-09	9.64461e-06	0.51032	0.181904
7597880542	560309853	642751566	560309853	chr4B_642751566	TraesCS1A01G394100.1	6.87544	9.08027e-11	1.03689e-06	0.60934	0.202647
1704515747	561335642	420561821	561335642	chr1D_420561821	TraesCS1A01G395600.1	-6.72339	2.11401e-10	2.25227e-06	-0.22718	0.195516
3272847288	561335642	712641619	561335642	chr2B_712641619	TraesCS1A01G395600.1	-7.82914	3.61703e-13	6.07382e-09	-0.33044	0.247863
3293925060	561335642	733719391	561335642	chr2B_733719391	TraesCS1A01G395600.1	-7.02864	3.83468e-11	4.68338e-07	-0.25114	0.209861
3312609135	561496863	752403466	561496863	chr2B_752403466	TraesCS1A01G395800.1	6.96136	5.60653e-11	6.64884e-07	0.55189	0.20669
11957431745	562739293	17163570	562739293	chr7A_17163570	TraesCS1A01G396600.1	-7.63180	1.16902e-12	1.82244e-08	-0.36266	0.238467
1863772211	563179919	84365099	563179919	chr2A_84365099	TraesCS1A01G397400.1	-6.52473	6.27375e-10	6.08546e-06	-0.74164	0.186252
548530314	563183627	548530314	563183627	chr1A_548530314	TraesCS1A01G397500.1	7.30643	7.82693e-12	1.07350e-07	0.81200	0.223006
563183717	563183627	563183717	563183627	chr1A_563183717	TraesCS1A01G397500.1	-24.09196	4.31894e-59	4.38149e-53	-1.63786	0.757314
564310004	563183627	564310004	563183627	chr1A_564310004	TraesCS1A01G397500.1	7.95727	1.67597e-13	2.94967e-09	0.84853	0.253965
11299813365	563684680	554126386	563684680	chr6B_554126386	TraesCS1A01G398400.1	-6.66978	2.84049e-10	2.95231e-06	-0.33376	0.19301
564300427	564276705	564300427	564276705	chr1A_564300427	TraesCS1A01G400200.1	-7.43914	3.62238e-12	5.23892e-08	-0.20017	0.229306
564401045	564397170	564401045	564397170	chr1A_564401045	TraesCS1A01G400700.1	7.15764	1.84087e-11	2.37439e-07	0.42040	0.215957
562469372	564663908	562469372	564663908	chr1A_562469372	TraesCS1A01G401200.1	8.11394	6.49184e-14	1.20955e-09	0.56988	0.261424
565423611	564663908	565423611	564663908	chr1A_565423611	TraesCS1A01G401200.1	17.84323	3.74396e-42	9.51462e-37	0.57785	0.631231
565089537	564749058	565089537	564749058	chr1A_565089537	TraesCS1A01G401300.1	-9.92896	6.54096e-19	2.18596e-14	-0.41705	0.346415
565281601	564749058	565281601	564749058	chr1A_565281601	TraesCS1A01G401300.1	-13.23629	1.30472e-28	1.08171e-23	-0.29791	0.485049
556823636	566010065	556823636	566010065	chr1A_556823636	TraesCS1A01G402400.1	7.48178	2.82373e-12	4.15179e-08	0.45466	0.231332
566477989	566477648	566477989	566477648	chr1A_566477989	TraesCS1A01G402800.1	-23.50815	1.34788e-57	1.21188e-51	-0.71711	0.748184
566479420	566477648	566479420	566477648	chr1A_566479420	TraesCS1A01G402800.1	-7.45187	3.36296e-12	4.88826e-08	-0.59399	0.229911
566492341	566491899	566492341	566491899	chr1A_566492341	TraesCS1A01G403100.1	10.24788	8.01554e-20	2.93715e-15	0.47771	0.360867
4795062474	566497676	30903842	566497676	chr3B_30903842	TraesCS1A01G403200.1	6.78706	1.48595e-10	1.63011e-06	0.30250	0.198497
566498069	566598295	566498069	566598295	chr1A_566498069	TraesCS1A01G403400.1	-13.45085	2.99750e-29	2.62437e-24	-0.63750	0.493085
568013275	566598295	568013275	566598295	chr1A_568013275	TraesCS1A01G403400.1	-7.92877	1.98972e-13	3.46649e-09	-0.37999	0.252608
572218774	566598295	572218774	566598295	chr1A_572218774	TraesCS1A01G403400.1	6.89231	8.26225e-11	9.50371e-07	0.40157	0.20344
6808856708	566598295	598315889	566598295	chr4A_598315889	TraesCS1A01G403400.1	9.38267	2.27638e-17	6.45818e-13	0.49822	0.321253
571864142	566634543	571864142	566634543	chr1A_571864142	TraesCS1A01G403500.2	7.24724	1.10114e-11	1.47410e-07	0.24305	0.220199
1254929008	567318504	660826952	567318504	chr1B_660826952	TraesCS1A01G403900.1	-6.69302	2.49954e-10	2.62600e-06	-0.33633	0.194095
7570791020	567318504	615662044	567318504	chr4B_615662044	TraesCS1A01G403900.1	-6.55199	5.40997e-10	5.31847e-06	-0.34175	0.187519
13307525165	567318504	630550754	567318504	chr7B_630550754	TraesCS1A01G403900.1	-6.51097	6.75971e-10	6.51172e-06	-0.39332	0.185614
572006386	567634063	572006386	567634063	chr1A_572006386	TraesCS1A01G404200.1	-8.01596	1.17598e-13	2.11500e-09	-0.63810	0.25676
5589876085	567634063	825717453	567634063	chr3B_825717453	TraesCS1A01G404200.1	-8.25974	2.66588e-14	5.22848e-10	-1.37412	0.26836
9468381169	568008838	620003884	568008838	chr5B_620003884	TraesCS1A01G404500.1	-6.52566	6.24225e-10	6.05764e-06	-0.81056	0.186295
10138122869	568008838	10515150	568008838	chr6A_10515150	TraesCS1A01G404500.1	7.04355	3.52414e-11	4.33142e-07	1.21627	0.210565
11409951655	568008838	664264676	568008838	chr6B_664264676	TraesCS1A01G404500.1	-7.29871	8.18413e-12	1.11889e-07	-0.91568	0.222639
11982148619	568008838	41880444	568008838	chr7A_41880444	TraesCS1A01G404500.1	-7.21007	1.36330e-11	1.79727e-07	-0.86465	0.218439
568013275	568010457	568013275	568010457	chr1A_568013275	TraesCS1A01G404500.2	-11.70180	4.64699e-24	2.56399e-19	-1.23537	0.424028
923398771	568025312	329296715	568025312	chr1B_329296715	TraesCS1A01G404600.1	-6.87024	9.34836e-11	1.06499e-06	-0.79693	0.202402
3380947645	568025312	19485261	568025312	chr2D_19485261	TraesCS1A01G404600.1	-7.14391	1.99112e-11	2.55348e-07	-0.86753	0.215307
4794838223	568025312	30679591	568025312	chr3B_30679591	TraesCS1A01G404600.1	-7.15770	1.84024e-11	2.37364e-07	-0.80653	0.215959
6954328509	568025312	743787690	568025312	chr4A_743787690	TraesCS1A01G404600.1	-6.58177	4.59973e-10	4.58745e-06	-0.71383	0.188905
8812824320	568025312	674220778	568025312	chr5A_674220778	TraesCS1A01G404600.1	7.37939	5.12876e-12	7.24394e-08	0.88425	0.226468
10111643878	568025312	550116836	568025312	chr5D_550116836	TraesCS1A01G404600.1	6.50409	7.01680e-10	6.73689e-06	0.68392	0.185294
12718271839	568025312	41297428	568025312	chr7B_41297428	TraesCS1A01G404600.1	6.72850	2.05519e-10	2.19482e-06	0.69895	0.195755
13351691743	568025312	674717332	568025312	chr7B_674717332	TraesCS1A01G404600.1	-6.62518	3.62813e-10	3.69344e-06	-0.71540	0.190928
568107208	568108589	568107208	568108589	chr1A_568107208	TraesCS1A01G404700.1	-10.72545	3.35067e-21	1.40228e-16	-0.31058	0.382132
586755964	568388993	586755964	568388993	chr1A_586755964	TraesCS1A01G405200.1	6.78449	1.50730e-10	1.65149e-06	0.64035	0.198377
2578088071	568388993	17882402	568388993	chr2B_17882402	TraesCS1A01G405200.1	6.83178	1.15866e-10	1.29747e-06	0.63451	0.200596
13424599128	568388993	747624717	568388993	chr7B_747624717	TraesCS1A01G405200.1	6.57203	4.85052e-10	4.81548e-06	0.63812	0.188452
1171925029	568393537	577822973	568393537	chr1B_577822973	TraesCS1A01G405300.1	6.90592	7.65584e-11	8.85999e-07	0.98706	0.20408
566497865	568788903	566497865	568788903	chr1A_566497865	TraesCS1A01G406300.1	6.58581	4.49944e-10	4.49599e-06	0.74403	0.189093
569377960	568788903	569377960	568788903	chr1A_569377960	TraesCS1A01G406300.1	-13.92742	1.14315e-30	1.12617e-25	-0.74154	0.510492
569377960	569132095	569377960	569132095	chr1A_569377960	TraesCS1A01G406400.1	-12.51244	1.85348e-26	1.27556e-21	-0.34379	0.457031
569133298	569133212	569133298	569133212	chr1A_569133298	TraesCS1A01G406500.1	-8.01058	1.21486e-13	2.18061e-09	-0.42622	0.256504
569379212	569450156	569379212	569450156	chr1A_569379212	TraesCS1A01G407000.2	-10.52852	1.24593e-20	4.93995e-16	-0.57147	0.37342
570253489	569450156	570253489	569450156	chr1A_570253489	TraesCS1A01G407000.2	7.19217	1.51076e-11	1.97674e-07	0.60000	0.217591
569951107	570131700	569951107	570131700	chr1A_569951107	TraesCS1A01G407600.1	-15.04833	5.36866e-34	7.03008e-29	-0.85433	0.549039
570226695	570131700	570226695	570131700	chr1A_570226695	TraesCS1A01G407600.1	-7.72521	6.72112e-13	1.08563e-08	-0.77886	0.242914
12677094301	570131700	119890	570131700	chr7B_119890	TraesCS1A01G407600.1	6.43660	1.01029e-09	9.38176e-06	0.82809	0.182165
570145493	570142270	570145493	570142270	chr1A_570145493	TraesCS1A01G407700.1	6.48281	7.87314e-10	7.48177e-06	0.19913	0.184307
568727211	570142270	568727211	570142270	chr1A_568727211	TraesCS1A01G407700.2	8.90096	4.91985e-16	1.19744e-11	0.43928	0.298714
1839397904	570142270	59990792	570142270	chr2A_59990792	TraesCS1A01G407700.4	-7.41443	4.18338e-12	5.99230e-08	-0.82311	0.228132
12677043943	570142270	69532	570142270	chr7B_69532	TraesCS1A01G407700.4	-7.43408	3.73080e-12	5.38524e-08	-0.65062	0.229065
1254847832	570425973	660745776	570425973	chr1B_660745776	TraesCS1A01G408700.1	15.71174	5.90640e-36	9.07228e-31	0.37054	0.570299
570620227	570446380	570620227	570446380	chr1A_570620227	TraesCS1A01G408800.1	-9.15400	9.86179e-17	2.60364e-12	-0.29792	0.31059
570620384	570446964	570620384	570446964	chr1A_570620384	TraesCS1A01G408800.2	-11.59082	9.86564e-24	5.27302e-19	-0.47772	0.41938
570257235	570449131	570257235	570449131	chr1A_570257235	TraesCS1A01G408900.1	12.64894	7.28746e-27	5.20167e-22	1.71671	0.462421
570450382	570449131	570450382	570449131	chr1A_570450382	TraesCS1A01G408900.1	-31.87925	2.67076e-77	1.30177e-70	-1.25902	0.845295
570450382	570860168	570450382	570860168	chr1A_570450382	TraesCS1A01G409200.1	21.90432	2.14106e-53	1.37702e-47	0.65697	0.720637
566497865	571788253	566497865	571788253	chr1A_566497865	TraesCS1A01G410800.1	6.70238	2.37387e-10	2.50462e-06	0.49823	0.194533
571789836	571788253	571789836	571788253	chr1A_571789836	TraesCS1A01G410800.1	-11.60641	8.87595e-24	4.76440e-19	-0.44959	0.420035
571650628	571788253	571650628	571788253	chr1A_571650628	TraesCS1A01G410800.2	-8.66746	2.13501e-15	4.81351e-11	-0.28294	0.287697
572155540	571986906	572155540	571986906	chr1A_572155540	TraesCS1A01G411200.1	7.65541	1.01672e-12	1.59919e-08	0.36209	0.239591
7622557295	571986906	667428319	571986906	chr4B_667428319	TraesCS1A01G411200.1	7.52155	2.23698e-12	3.34012e-08	0.65869	0.233223
573061466	573060465	573061466	573060465	chr1A_573061466	TraesCS1A01G412900.1	-13.38265	4.78428e-29	4.11913e-24	-0.39783	0.490544
573072141	573230413	573072141	573230413	chr1A_573072141	TraesCS1A01G413300.1	-11.68992	5.03737e-24	2.76991e-19	-0.32654	0.423531
12594336161	573327771	654067986	573327771	chr7A_654067986	TraesCS1A01G413700.1	-6.93347	6.55908e-11	7.68366e-07	-0.35751	0.205376
331153849	573503336	331153849	573503336	chr1A_331153849	TraesCS1A01G413900.1	6.93131	6.63910e-11	7.77004e-07	0.49945	0.205274
51106474	573503336	51106474	573503336	chr1A_51106474	TraesCS1A01G413900.1	-7.81932	3.83585e-13	6.41793e-09	-0.56999	0.247395
2578513676	573503336	18308007	573503336	chr2B_18308007	TraesCS1A01G413900.1	-6.97627	5.15487e-11	6.15345e-07	-0.51050	0.207392
2566023056	573503336	5817387	573503336	chr2B_5817387	TraesCS1A01G413900.1	7.86303	2.95280e-13	5.02140e-09	0.61406	0.249477
7598149515	573503336	643020539	573503336	chr4B_643020539	TraesCS1A01G413900.1	6.79421	1.42805e-10	1.57173e-06	0.48057	0.198833
11980724412	573503336	40456237	573503336	chr7A_40456237	TraesCS1A01G413900.1	-7.92136	2.08041e-13	3.61489e-09	-0.63980	0.252255
12594468172	573503336	654199997	573503336	chr7A_654199997	TraesCS1A01G413900.1	-6.80422	1.35075e-10	1.49343e-06	-0.47717	0.199302
12776989739	573503336	100015328	573503336	chr7B_100015328	TraesCS1A01G413900.1	6.76775	1.65395e-10	1.79845e-06	0.46488	0.197592
13383624195	573503336	706649784	573503336	chr7B_706649784	TraesCS1A01G413900.1	7.22792	1.23049e-11	1.63441e-07	0.55985	0.219284
11409445478	574336380	663758499	574336380	chr6B_663758499	TraesCS1A01G415200.2	6.48030	7.98070e-10	7.57468e-06	0.69375	0.18419
13996542260	574640879	568947464	574640879	chr7D_568947464	TraesCS1A01G416000.1	-7.34056	6.42459e-12	8.93462e-08	-0.37861	0.224625
574659990	574665797	574659990	574665797	chr1A_574659990	TraesCS1A01G416200.1	-7.03896	3.61706e-11	4.43694e-07	-0.16178	0.210348
574934790	574934591	574934790	574934591	chr1A_574934790	TraesCS1A01G416600.1	-14.54598	1.65666e-32	1.91003e-27	-0.54151	0.532176
530255653	575246369	530255653	575246369	chr1A_530255653	TraesCS1A01G417300.1	-10.93388	8.29716e-22	3.68342e-17	-1.30105	0.391261
541895600	575246369	541895600	575246369	chr1A_541895600	TraesCS1A01G417300.1	-8.23248	3.15019e-14	6.12064e-10	-0.59616	0.267063
575239783	575246369	575239783	575246369	chr1A_575239783	TraesCS1A01G417300.1	6.88425	8.64351e-11	9.90771e-07	0.56409	0.203061
1752654107	575246369	468700181	575246369	chr1D_468700181	TraesCS1A01G417300.1	-7.17955	1.62398e-11	2.11377e-07	-0.79570	0.216994
11496068110	575246369	29392653	575246369	chr6D_29392653	TraesCS1A01G417300.1	-7.56253	1.75849e-12	2.66858e-08	-0.81008	0.235172
548740762	575737262	548740762	575737262	chr1A_548740762	TraesCS1A01G418300.1	-6.58712	4.46736e-10	4.46662e-06	-0.45368	0.189154
4532222390	575776690	518907397	575776690	chr3A_518907397	TraesCS1A01G418400.1	-6.57802	4.69468e-10	4.67395e-06	-0.23691	0.188731
1945245828	575798303	165838716	575798303	chr2A_165838716	TraesCS1A01G418500.1	-7.09413	2.64436e-11	3.32092e-07	-0.55582	0.212954
5267089605	575798303	502930973	575798303	chr3B_502930973	TraesCS1A01G418500.1	7.40344	4.45964e-12	6.36036e-08	0.86271	0.22761
6915065599	575798303	704524780	575798303	chr4A_704524780	TraesCS1A01G418500.1	6.53323	5.99066e-10	5.83566e-06	0.70070	0.186647
10872003544	575798303	126316565	575798303	chr6B_126316565	TraesCS1A01G418500.1	6.42387	1.08190e-09	9.98266e-06	0.68177	0.181576
11441469143	575798303	695782164	575798303	chr6B_695782164	TraesCS1A01G418500.1	6.42886	1.05325e-09	9.74322e-06	0.53938	0.181807
11409445478	575872791	663758499	575872791	chr6B_663758499	TraesCS1A01G418800.1	6.71627	2.19882e-10	2.33481e-06	0.83127	0.195182
3156880304	576077584	596674635	576077584	chr2B_596674635	TraesCS1A01G419100.1	-6.48039	7.97709e-10	7.57159e-06	-0.90407	0.184194
10738408127	576077584	610800408	576077584	chr6A_610800408	TraesCS1A01G419100.1	-7.68004	8.78726e-13	1.39505e-08	-1.33150	0.240764
10153879508	576138793	26271789	576138793	chr6A_26271789	TraesCS1A01G419200.1	-6.75505	1.77447e-10	1.91805e-06	-0.93061	0.196998
1261164964	576490921	667062908	576490921	chr1B_667062908	TraesCS1A01G419700.1	21.63325	1.13367e-52	6.84499e-47	1.38535	0.715595
11422170212	576490921	676483233	576490921	chr6B_676483233	TraesCS1A01G419700.1	6.94775	6.05285e-11	7.13549e-07	0.65998	0.206049
8594462642	576778128	455859100	576778128	chr5A_455859100	TraesCS1A01G420300.1	-6.97078	5.31685e-11	6.33167e-07	-0.47495	0.207133
8836727031	576778128	698123489	576778128	chr5A_698123489	TraesCS1A01G420300.1	-7.26207	1.01102e-11	1.36185e-07	-0.33535	0.220902
576864969	576778128	576864969	576778128	chr1A_576864969	TraesCS1A01G420300.2	-8.26684	2.55233e-14	5.01830e-10	-0.29188	0.268697
12639838134	576892491	699569959	576892491	chr7A_699569959	TraesCS1A01G420500.1	-6.63831	3.37625e-10	3.45810e-06	-0.26174	0.19154
3339772670	577307679	779567001	577307679	chr2B_779567001	TraesCS1A01G420800.1	7.70199	7.71508e-13	1.23527e-08	0.46155	0.241808
12853708093	577461510	176733682	577461510	chr7B_176733682	TraesCS1A01G420900.1	-7.67077	9.28313e-13	1.46866e-08	-0.49209	0.240323
4776121941	577820458	11963309	577820458	chr3B_11963309	TraesCS1A01G421900.1	6.43695	1.00839e-09	9.36596e-06	0.23069	0.182181
577841123	577841058	577841123	577841058	chr1A_577841123	TraesCS1A01G422100.1	-10.54524	1.11471e-20	4.44009e-16	-0.24017	0.374163
1856640534	577920629	77233422	577920629	chr2A_77233422	TraesCS1A01G422400.2	-6.55901	5.20699e-10	5.13705e-06	-0.22066	0.187846
11409445478	577920629	663758499	577920629	chr6B_663758499	TraesCS1A01G422400.2	6.44468	9.67230e-10	9.01959e-06	0.25562	0.18254
578208116	578196846	578208116	578196846	chr1A_578208116	TraesCS1A01G422800.2	7.23188	1.20281e-11	1.60025e-07	0.20857	0.219472
578837073	578922238	578837073	578922238	chr1A_578837073	TraesCS1A01G423800.1	-6.43932	9.95608e-10	9.25849e-06	-0.54695	0.182291
578927438	578939697	578927438	578939697	chr1A_578927438	TraesCS1A01G424000.1	8.13345	5.76516e-14	1.08168e-09	0.57859	0.262353
579577204	579296218	579577204	579296218	chr1A_579577204	TraesCS1A01G424200.1	7.92653	2.01674e-13	3.51065e-09	0.24334	0.252501
1265606041	579836462	671503985	579836462	chr1B_671503985	TraesCS1A01G424800.1	7.47798	2.88712e-12	4.23892e-08	0.31154	0.231152
585232405	580183380	585232405	580183380	chr1A_585232405	TraesCS1A01G425100.2	-7.94372	1.81852e-13	3.18508e-09	-0.55644	0.25332
4785901783	580183380	21743151	580183380	chr3B_21743151	TraesCS1A01G425100.2	6.68466	2.61733e-10	2.73926e-06	0.46968	0.193704
9407768506	580183380	559391221	580183380	chr5B_559391221	TraesCS1A01G425100.2	6.94193	6.25447e-11	7.35467e-07	0.45613	0.205774
580496867	580444570	580496867	580444570	chr1A_580496867	TraesCS1A01G425400.1	7.82091	3.79937e-13	6.36064e-09	0.22732	0.247471
581577842	581506492	581577842	581506492	chr1A_581577842	TraesCS1A01G426800.1	9.97276	4.90811e-19	1.66165e-14	0.38680	0.348411
521336327	581570414	521336327	581570414	chr1A_521336327	TraesCS1A01G427000.1	-6.67644	2.73845e-10	2.85530e-06	-0.31334	0.19332
564343753	581570414	564343753	581570414	chr1A_564343753	TraesCS1A01G427000.1	-6.83215	1.15632e-10	1.29507e-06	-0.29857	0.200613
1768514292	581589503	484560366	581589503	chr1D_484560366	TraesCS1A01G427200.1	9.97689	4.77688e-19	1.61915e-14	0.29364	0.348599
581438133	581754085	581438133	581754085	chr1A_581438133	TraesCS1A01G427300.1	-7.84088	3.37170e-13	5.68686e-09	-0.36790	0.248422
581876380	581867869	581876380	581867869	chr1A_581876380	TraesCS1A01G427500.1	-7.25884	1.03000e-11	1.38555e-07	-0.19808	0.220749
582219904	582219350	582219904	582219350	chr1A_582219904	TraesCS1A01G428100.1	-9.45456	1.43210e-17	4.15348e-13	-0.25906	0.324591
585212655	582219350	585212655	582219350	chr1A_585212655	TraesCS1A01G428100.1	6.47579	8.17760e-10	7.74438e-06	0.40118	0.183981
582420140	582276713	582420140	582276713	chr1A_582420140	TraesCS1A01G428400.1	-15.24877	1.37094e-34	1.88602e-29	-0.47725	0.555582
1856640534	582417557	77233422	582417557	chr2A_77233422	TraesCS1A01G428700.2	-6.48870	7.62633e-10	7.26807e-06	-0.38615	0.18458
583288767	582861856	583288767	582861856	chr1A_583288767	TraesCS1A01G430200.1	-8.12246	6.16399e-14	1.15195e-09	-0.21626	0.26183
1769517225	582865170	485563299	582865170	chr1D_485563299	TraesCS1A01G430400.1	8.12791	5.96318e-14	1.11653e-09	0.18707	0.262089
580422511	583587305	580422511	583587305	chr1A_580422511	TraesCS1A01G431300.1	-6.65989	2.99923e-10	3.10308e-06	-0.57131	0.192547
583604155	583587305	583604155	583587305	chr1A_583604155	TraesCS1A01G431300.1	11.39982	3.59499e-23	1.81805e-18	0.74754	0.41131
583663401	583604369	583663401	583604369	chr1A_583663401	TraesCS1A01G431400.1	9.52908	8.84660e-18	2.62449e-13	0.68818	0.328043
584469113	584373615	584469113	584373615	chr1A_584469113	TraesCS1A01G432800.1	-24.83935	5.61845e-61	6.72922e-55	-0.72371	0.768367
9384607661	584373615	536230376	584373615	chr5B_536230376	TraesCS1A01G432800.1	6.53295	5.99985e-10	5.84388e-06	0.41857	0.186634
1217373207	584469224	623271151	584469224	chr1B_623271151	TraesCS1A01G432900.1	-7.54433	1.95703e-12	2.94925e-08	-0.45786	0.234306
9487132130	584469224	638754845	584469224	chr5B_638754845	TraesCS1A01G432900.1	6.59479	4.28411e-10	4.29901e-06	0.40244	0.189512
11397700478	584469224	652013499	584469224	chr6B_652013499	TraesCS1A01G432900.1	6.45213	9.29192e-10	8.69758e-06	0.54074	0.182884
584480352	584469224	584480352	584469224	chr1A_584480352	TraesCS1A01G432900.2	-10.55368	1.05384e-20	4.20730e-16	-0.32902	0.374538
1217373207	584506528	623271151	584506528	chr1B_623271151	TraesCS1A01G433000.1	-7.37648	5.21636e-12	7.35948e-08	-0.52582	0.22633
584676409	584671767	584676409	584671767	chr1A_584676409	TraesCS1A01G433300.1	-10.94115	7.90204e-22	3.51496e-17	-0.68723	0.391578
10908869988	584671767	163183009	584671767	chr6B_163183009	TraesCS1A01G433300.1	7.26502	9.93980e-12	1.34050e-07	0.66401	0.221042
584676592	584676043	584676592	584676043	chr1A_584676592	TraesCS1A01G433400.1	-11.61915	8.14172e-24	4.38671e-19	-0.68393	0.420569
584706804	584676043	584706804	584676043	chr1A_584706804	TraesCS1A01G433400.1	-6.88883	8.42502e-11	9.67664e-07	-0.37799	0.203276
10908869988	584676043	163183009	584676043	chr6B_163183009	TraesCS1A01G433400.1	6.90803	7.56558e-11	8.76387e-07	0.62787	0.204179
584679901	584679823	584679901	584679823	chr1A_584679901	TraesCS1A01G433500.1	-24.42826	6.06828e-60	6.63468e-54	-1.11256	0.762373
1117192403	584779150	523090347	584779150	chr1B_523090347	TraesCS1A01G433800.1	7.30823	7.74603e-12	1.06312e-07	0.42756	0.223091
585629395	584880584	585629395	584880584	chr1A_585629395	TraesCS1A01G434100.1	-31.79357	4.07846e-77	1.96010e-70	-0.74895	0.84459
585629395	584942489	585629395	584942489	chr1A_585629395	TraesCS1A01G434200.1	-30.69713	9.86228e-75	3.85423e-68	-0.59017	0.835152
585743283	585690570	585743283	585690570	chr1A_585743283	TraesCS1A01G435100.1	9.12850	1.16047e-16	3.03897e-12	0.87473	0.309396
3347363050	585743125	787157381	585743125	chr2B_787157381	TraesCS1A01G435200.1	6.65559	3.07080e-10	3.17071e-06	0.56534	0.192347
4672873852	585743125	659558859	585743125	chr3A_659558859	TraesCS1A01G435200.1	7.96684	1.58204e-13	2.79439e-09	0.56536	0.254421
7367052681	585743125	411923705	585743125	chr4B_411923705	TraesCS1A01G435200.1	6.64071	3.33204e-10	3.41671e-06	0.50678	0.191653
586753743	586512310	586753743	586512310	chr1A_586753743	TraesCS1A01G436100.1	-19.13988	7.84256e-46	2.70398e-40	-1.27947	0.663248
8836779243	586951842	698175701	586951842	chr5A_698175701	TraesCS1A01G437400.1	-7.63868	1.12240e-12	1.75430e-08	-0.37330	0.238795
12209142854	586951842	268874679	586951842	chr7A_268874679	TraesCS1A01G437400.1	6.56707	4.98349e-10	4.93540e-06	0.41215	0.188221
5595940768	586993404	952372	586993404	chr3D_952372	TraesCS1A01G437500.1	8.57488	3.80439e-15	8.31356e-11	0.54328	0.283316
586993969	586993761	586993969	586993761	chr1A_586993969	TraesCS1A01G437500.2	-13.24754	1.20791e-28	1.00438e-23	-0.69499	0.485473
1250768942	586993761	656666886	586993761	chr1B_656666886	TraesCS1A01G437500.2	6.79102	1.45358e-10	1.59748e-06	0.67651	0.198683
321228220	588297477	321228220	588297477	chr1A_321228220	TraesCS1A01G438600.2	6.87723	8.98991e-11	1.02735e-06	0.85465	0.202731
588301655	588297477	588301655	588297477	chr1A_588301655	TraesCS1A01G438600.2	-20.07787	1.92146e-48	8.27279e-43	-1.40738	0.684275
1184606661	588297477	590504605	588297477	chr1B_590504605	TraesCS1A01G438600.2	7.25073	1.07921e-11	1.44683e-07	0.84754	0.220365
8612250561	588297477	473647019	588297477	chr5A_473647019	TraesCS1A01G438600.2	-6.77838	1.55925e-10	1.70377e-06	-0.74538	0.198091
57293431	588491852	57293431	588491852	chr1A_57293431	TraesCS1A01G439100.1	-6.60508	4.04984e-10	4.08416e-06	-0.75503	0.189991
588301655	588491852	588301655	588491852	chr1A_588301655	TraesCS1A01G439100.1	-18.46563	6.27743e-44	1.84572e-38	-1.32270	0.647045
588301655	588491852	588301655	588491852	chr1A_588301655	TraesCS1A01G439100.2	-17.98729	1.44818e-42	3.81176e-37	-1.35169	0.634967
588905744	588899833	588905744	588899833	chr1A_588905744	TraesCS1A01G439300.1	12.78756	2.82208e-27	2.08859e-22	0.47134	0.467844
588909699	588905724	588909699	588905724	chr1A_588909699	TraesCS1A01G439400.1	21.34832	6.60099e-52	3.74613e-46	1.52851	0.710168
1170157102	588905724	576055046	588905724	chr1B_576055046	TraesCS1A01G439400.1	6.55277	5.38687e-10	5.29769e-06	1.14374	0.187556
1775748688	588905724	491794762	588905724	chr1D_491794762	TraesCS1A01G439400.1	6.67753	2.72199e-10	2.83952e-06	0.70588	0.193372
6817253709	588905724	606712890	588905724	chr4A_606712890	TraesCS1A01G439400.1	-6.53970	5.78370e-10	5.65227e-06	-0.60380	0.186948
8704038310	589038812	565434768	589038812	chr5A_565434768	TraesCS1A01G439600.1	-6.44277	9.77255e-10	9.10425e-06	-0.44960	0.182451
8836732546	589038812	698129004	589038812	chr5A_698129004	TraesCS1A01G439600.1	-6.91308	7.35447e-11	8.53843e-07	-0.40788	0.204416
502839543	589053793	502839543	589053793	chr1A_502839543	TraesCS1A01G439800.2	6.70458	2.34531e-10	2.47699e-06	0.64882	0.194636
1775003485	589053793	491049559	589053793	chr1D_491049559	TraesCS1A01G439800.2	16.10803	4.04621e-37	6.80376e-32	0.80960	0.582462
589444177	589440264	589444177	589440264	chr1A_589444177	TraesCS1A01G440200.1	-15.39508	5.06794e-35	7.21905e-30	-0.78928	0.560293
589444177	589440264	589444177	589440264	chr1A_589444177	TraesCS1A01G440200.2	-14.45584	3.06835e-32	3.45437e-27	-0.49217	0.52908
589444177	589445276	589444177	589445276	chr1A_589444177	TraesCS1A01G440300.1	-42.08659	5.35791e-97	1.67020e-89	-0.92049	0.90497
589041942	589452501	589041942	589452501	chr1A_589041942	TraesCS1A01G440400.1	-19.36796	1.80121e-46	6.54653e-41	-0.68317	0.668519
7538721223	589452501	583592247	589452501	chr4B_583592247	TraesCS1A01G440400.1	6.98018	5.04247e-11	6.02970e-07	0.42693	0.207576
12807732412	589452501	130758001	589452501	chr7B_130758001	TraesCS1A01G440400.1	7.75900	5.49736e-13	8.99070e-09	0.42137	0.244523
2585464461	589459886	25258792	589459886	chr2B_25258792	TraesCS1A01G440500.1	12.14721	2.24399e-25	1.39975e-20	0.52061	0.44237
589637454	589636553	589637454	589636553	chr1A_589637454	TraesCS1A01G441000.1	-7.11618	2.33227e-11	2.95610e-07	-0.28868	0.213996
591000547	589636553	591000547	589636553	chr1A_591000547	TraesCS1A01G441000.1	11.32686	5.88619e-23	2.91689e-18	0.30135	0.408205
1223040564	590001146	628938508	590001146	chr1B_628938508	TraesCS1A01G441400.1	6.69890	2.41988e-10	2.54910e-06	0.46403	0.19437
12592613059	590001146	652344884	590001146	chr7A_652344884	TraesCS1A01G441400.1	-6.83083	1.16482e-10	1.30383e-06	-0.42904	0.200551
592089116	590249722	592089116	590249722	chr1A_592089116	TraesCS1A01G441500.1	-13.55469	1.47099e-29	1.32157e-24	-1.84514	0.49693
592089116	590342677	592089116	590342677	chr1A_592089116	TraesCS1A01G441600.1	-13.85003	1.94276e-30	1.87734e-25	-0.93680	0.507707
589447636	590342700	589447636	590342700	chr1A_589447636	TraesCS1A01G441600.3	-10.50636	1.44391e-20	5.68853e-16	-0.89684	0.372435
592089116	590343032	592089116	590343032	chr1A_592089116	TraesCS1A01G441600.4	-11.86805	1.50185e-24	8.68548e-20	-0.82505	0.430933
389867483	590547602	389867483	590547602	chr1A_389867483	TraesCS1A01G441800.1	-6.83226	1.15560e-10	1.29433e-06	-0.74541	0.200618
589447703	590547602	589447703	590547602	chr1A_589447703	TraesCS1A01G441800.1	-8.16291	4.81809e-14	9.13539e-10	-0.87535	0.263755
590999553	590547602	590999553	590547602	chr1A_590999553	TraesCS1A01G441800.2	-8.09309	7.36865e-14	1.36242e-09	-0.81447	0.260432
12129162013	590766574	188893838	590766574	chr7A_188893838	TraesCS1A01G442100.1	10.56686	9.65234e-21	3.86706e-16	0.50900	0.375123
591097007	590967265	591097007	590967265	chr1A_591097007	TraesCS1A01G442200.1	14.58569	1.26281e-32	1.46968e-27	0.39226	0.533533
591926158	590995643	591926158	590995643	chr1A_591926158	TraesCS1A01G442300.1	7.40165	4.50636e-12	6.42250e-08	0.26886	0.227525
5595764093	590995643	775697	590995643	chr3D_775697	TraesCS1A01G442300.1	7.73128	6.48285e-13	1.04948e-08	0.61093	0.243203
1239634545	591089656	645532489	591089656	chr1B_645532489	TraesCS1A01G442400.2	-6.86571	9.58785e-11	1.09010e-06	-0.35072	0.202189
8611855752	591089656	473252210	591089656	chr5A_473252210	TraesCS1A01G442400.2	-6.86756	9.48930e-11	1.07972e-06	-0.37159	0.202276
1239634545	591147159	645532489	591147159	chr1B_645532489	TraesCS1A01G442500.1	-8.02724	1.09841e-13	1.98351e-09	-0.48190	0.257297
3200801260	591147159	640595591	591147159	chr2B_640595591	TraesCS1A01G442500.1	7.29464	8.37886e-12	1.14365e-07	0.44148	0.222446
3231194687	591147159	670989018	591147159	chr2B_670989018	TraesCS1A01G442500.1	6.54004	5.77308e-10	5.64288e-06	0.39623	0.186964
3238024276	591147159	677818607	591147159	chr2B_677818607	TraesCS1A01G442500.1	6.44667	9.56934e-10	8.93259e-06	0.35855	0.182632
6129658409	591147159	534670013	591147159	chr3D_534670013	TraesCS1A01G442500.1	-6.70224	2.37574e-10	2.50645e-06	-0.42391	0.194526
8611855752	591147159	473252210	591147159	chr5A_473252210	TraesCS1A01G442500.1	-8.03940	1.02046e-13	1.85092e-09	-0.51105	0.257876
9361219595	591147159	512842310	591147159	chr5B_512842310	TraesCS1A01G442500.1	7.10172	2.53260e-11	3.19064e-07	0.46058	0.213312
9545328816	591147159	696951531	591147159	chr5B_696951531	TraesCS1A01G442500.1	-7.38585	4.93986e-12	6.99487e-08	-0.44919	0.226775
10910083910	591147159	164396931	591147159	chr6B_164396931	TraesCS1A01G442500.1	-7.11586	2.33653e-11	2.96108e-07	-0.40553	0.213981
11993887404	591147159	53619229	591147159	chr7A_53619229	TraesCS1A01G442500.1	-6.47869	8.05077e-10	7.63515e-06	-0.37407	0.184115
13245017175	591147159	568042764	591147159	chr7B_568042764	TraesCS1A01G442500.1	7.06581	3.10601e-11	3.85393e-07	0.41575	0.211616
310264190	591153798	310264190	591153798	chr1A_310264190	TraesCS1A01G442600.1	6.67436	2.76983e-10	2.88521e-06	0.41285	0.193224
3200801260	591153798	640595591	591153798	chr2B_640595591	TraesCS1A01G442600.1	6.72073	2.14527e-10	2.28275e-06	0.42617	0.195391
3335701629	591153798	775495960	591153798	chr2B_775495960	TraesCS1A01G442600.1	-6.87131	9.29277e-11	1.05916e-06	-0.43201	0.202452
2653278894	591153798	93073225	591153798	chr2B_93073225	TraesCS1A01G442600.1	6.99770	4.56784e-11	5.50433e-07	0.42922	0.208402
7553546428	591153798	598417452	591153798	chr4B_598417452	TraesCS1A01G442600.1	-6.56214	5.11893e-10	5.05753e-06	-0.34885	0.187992
8611855752	591153798	473252210	591153798	chr5A_473252210	TraesCS1A01G442600.1	-7.20287	1.42079e-11	1.86743e-07	-0.48408	0.218098
8704038310	591153798	565434768	591153798	chr5A_565434768	TraesCS1A01G442600.1	-6.77626	1.57770e-10	1.72220e-06	-0.43482	0.197991
9544952645	591153798	696575360	591153798	chr5B_696575360	TraesCS1A01G442600.1	-7.12891	2.16903e-11	2.76424e-07	-0.44266	0.214598
10151213626	591153798	23605907	591153798	chr6A_23605907	TraesCS1A01G442600.1	-6.64791	3.20309e-10	3.29560e-06	-0.40249	0.191988
12592767621	591153798	652499446	591153798	chr7A_652499446	TraesCS1A01G442600.1	-6.64780	3.20499e-10	3.29742e-06	-0.36802	0.191983
1774986842	591298417	491032916	591298417	chr1D_491032916	TraesCS1A01G442700.1	10.42849	2.42257e-20	9.34351e-16	0.69809	0.368964
591148752	591611654	591148752	591611654	chr1A_591148752	TraesCS1A01G443200.1	-9.03640	2.08571e-16	5.30518e-12	-0.24317	0.305079
1760547066	591926186	476593140	591926186	chr1D_476593140	TraesCS1A01G443400.1	-7.00136	4.47421e-11	5.39994e-07	-0.52459	0.208575
3160697024	591926186	600491355	591926186	chr2B_600491355	TraesCS1A01G443400.1	-7.87830	2.69438e-13	4.60752e-09	-0.59848	0.250205
3231194687	591926186	670989018	591926186	chr2B_670989018	TraesCS1A01G443400.1	6.95524	5.80319e-11	6.86380e-07	0.50411	0.206401
3335701629	591926186	775495960	591926186	chr2B_775495960	TraesCS1A01G443400.1	-6.61476	3.84105e-10	3.89095e-06	-0.49259	0.190442
7578204570	591926186	623075594	591926186	chr4B_623075594	TraesCS1A01G443400.1	-6.61015	3.93908e-10	3.98179e-06	-0.46830	0.190227
8704038310	591926186	565434768	591926186	chr5A_565434768	TraesCS1A01G443400.1	-7.94384	1.81724e-13	3.18298e-09	-0.57822	0.253325
9431157444	591926186	582780159	591926186	chr5B_582780159	TraesCS1A01G443400.1	7.36681	5.51748e-12	7.75449e-08	0.58121	0.225871
9545328816	591926186	696951531	591926186	chr5B_696951531	TraesCS1A01G443400.1	-6.77813	1.56140e-10	1.70591e-06	-0.50834	0.198079
13245017175	591926186	568042764	591926186	chr7B_568042764	TraesCS1A01G443400.1	6.62143	3.70329e-10	3.76321e-06	0.47796	0.190753
13319229729	591926186	642255318	591926186	chr7B_642255318	TraesCS1A01G443400.1	-6.64249	3.29978e-10	3.38663e-06	-0.53464	0.191735
591147633	591954192	591147633	591954192	chr1A_591147633	TraesCS1A01G443700.1	-12.56263	1.31510e-26	9.17026e-22	-0.51821	0.459019
8632427778	591954192	493824236	591954192	chr5A_493824236	TraesCS1A01G443700.1	-6.73234	2.01208e-10	2.15247e-06	-0.70515	0.195934
643211044	592087339	49108988	592087339	chr1B_49108988	TraesCS1A01G443900.1	-6.88573	8.57233e-11	9.83241e-07	-1.01727	0.20313
11377924678	592087339	632237699	592087339	chr6B_632237699	TraesCS1A01G443900.1	7.68562	8.50146e-13	1.35274e-08	1.73962	0.241029
1774992502	592313342	491038576	592313342	chr1D_491038576	TraesCS1A01G444300.1	10.84084	1.54817e-21	6.69485e-17	0.71162	0.387198
5328359317	592757492	564200685	592757492	chr3B_564200685	TraesCS1A01G444800.1	8.73436	1.40430e-15	3.23685e-11	1.05689	0.290858
13319051388	592757492	642076977	592757492	chr7B_642076977	TraesCS1A01G444800.1	6.84478	1.07767e-10	1.21381e-06	0.65806	0.201206
2710325005	592833316	150119336	592833316	chr2B_150119336	TraesCS1A01G445000.1	6.77239	1.61191e-10	1.75646e-06	0.40494	0.19781
5328359317	592833316	564200685	592833316	chr3B_564200685	TraesCS1A01G445000.1	7.87071	2.81998e-13	4.80891e-09	0.58329	0.249843
8836478378	592833316	697874836	592833316	chr5A_697874836	TraesCS1A01G445000.1	-6.94027	6.31282e-11	7.41781e-07	-0.38421	0.205696
13310030830	592833316	633056419	592833316	chr7B_633056419	TraesCS1A01G445000.1	-6.90193	7.82905e-11	9.04422e-07	-0.39740	0.203892
593283708	593278897	593283708	593278897	chr1A_593283708	TraesCS1A01G445500.1	7.70222	7.70413e-13	1.23362e-08	0.39241	0.24182
593399608	593395820	593399608	593395820	chr1A_593399608	TraesCS1A01G445700.1	-13.09729	3.38252e-28	2.70878e-23	-1.00268	0.479777
591614047	593397528	591614047	593397528	chr1A_591614047	TraesCS1A01G445700.3	7.21610	1.31694e-11	1.74067e-07	1.30539	0.218724
593405914	593397528	593405914	593397528	chr1A_593405914	TraesCS1A01G445700.3	-29.27307	1.50104e-71	4.47646e-65	-1.99123	0.821653
593405384	593403274	593405384	593403274	chr1A_593405384	TraesCS1A01G445800.1	-8.03341	1.05814e-13	1.91508e-09	-0.22301	0.257591
1768369922	593548068	484415996	593548068	chr1D_484415996	TraesCS1A01G445900.1	-7.10739	2.45207e-11	3.09651e-07	-0.17018	0.213581
4759861442	595300913	746546449	1198857	chr3A_746546449	TraesCS1B01G000600.1	6.78684	1.48774e-10	1.63190e-06	1.00156	0.198487
8724921780	595300913	586318238	1198857	chr5A_586318238	TraesCS1B01G000600.1	6.49270	7.46320e-10	7.12678e-06	0.84302	0.184765
9375720204	595300913	527342919	1198857	chr5B_527342919	TraesCS1B01G000600.1	11.13571	2.13654e-22	1.00322e-17	1.05803	0.400008
11213995069	595300913	468308090	1198857	chr6B_468308090	TraesCS1B01G000600.1	-6.57699	4.72103e-10	4.69794e-06	-0.92364	0.188683
12757343917	595300913	80369506	1198857	chr7B_80369506	TraesCS1B01G000600.1	-6.65758	3.03744e-10	3.13909e-06	-0.81772	0.19244
595355593	595305934	1253537	1203878	chr1B_1253537	TraesCS1B01G000800.3	-11.32068	6.13721e-23	3.03625e-18	-0.76283	0.407941
595308575	595305934	1206519	1203878	chr1B_1206519	TraesCS1B01G000800.4	-31.58351	1.15543e-76	5.32126e-70	-1.58941	0.842841
595369933	595305934	1267877	1203878	chr1B_1267877	TraesCS1B01G000800.4	6.84200	1.09449e-10	1.23129e-06	1.48807	0.201075
595308575	595305934	1206519	1203878	chr1B_1206519	TraesCS1B01G000800.5	-13.40453	4.11791e-29	3.56544e-24	-0.62973	0.491361
595355593	595310743	1253537	1208687	chr1B_1253537	TraesCS1B01G000900.1	-12.85865	1.73456e-27	1.30724e-22	-0.64909	0.470606
595360904	595350985	1258848	1248929	chr1B_1258848	TraesCS1B01G001000.2	-19.73279	1.73382e-47	6.85680e-42	-0.46393	0.676737
595533574	595350985	1431518	1248929	chr1B_1431518	TraesCS1B01G001000.2	-6.46514	8.66189e-10	8.15980e-06	-0.60909	0.183487
605961192	595360566	11859136	1258510	chr1B_11859136	TraesCS1B01G001100.1	-6.91706	7.19205e-11	8.36438e-07	-0.80123	0.204604
595533574	595360566	1431518	1258510	chr1B_1431518	TraesCS1B01G001100.1	-13.13381	2.63368e-28	2.12817e-23	-1.46967	0.481167
4986138064	595360566	221979432	1258510	chr3B_221979432	TraesCS1B01G001100.1	-7.13302	2.11881e-11	2.70481e-07	-0.82638	0.214792
9971401429	595360566	409874387	1258510	chr5D_409874387	TraesCS1B01G001100.1	-6.48644	7.72022e-10	7.34959e-06	-0.67143	0.184475
10978774158	595360566	233087179	1258510	chr6B_233087179	TraesCS1B01G001100.1	-7.14445	1.98491e-11	2.54611e-07	-1.03764	0.215333
11946778044	595360566	6509869	1258510	chr7A_6509869	TraesCS1B01G001100.1	7.25232	1.06941e-11	1.43460e-07	0.99093	0.22044
595533574	595518183	1431518	1416127	chr1B_1431518	TraesCS1B01G001500.1	-11.96503	7.76343e-25	4.61171e-20	-0.70086	0.434929
595533574	595521813	1431518	1419757	chr1B_1431518	TraesCS1B01G001600.2	-17.34463	1.01811e-40	2.29490e-35	-1.28038	0.617941
595525045	595525828	1422989	1423772	chr1B_1422989	TraesCS1B01G001700.1	-23.59509	8.05286e-58	7.37021e-52	-1.64401	0.749572
595533266	595532451	1431210	1430395	chr1B_1431210	TraesCS1B01G001800.1	-25.58559	7.88991e-63	1.10721e-56	-0.79764	0.778735
595525790	595572030	1423734	1469974	chr1B_1423734	TraesCS1B01G001900.1	14.13415	2.77384e-31	2.87900e-26	0.68147	0.517853
595591440	595624626	1489384	1522570	chr1B_1489384	TraesCS1B01G002000.1	-11.55995	1.21613e-23	6.44072e-19	-0.54815	0.418082
596043243	596041743	1941187	1939687	chr1B_1941187	TraesCS1B01G002900.2	-18.57151	3.14397e-44	9.48287e-39	-0.45968	0.649652
596202747	596177712	2100691	2075656	chr1B_2100691	TraesCS1B01G003300.1	-16.39476	5.85671e-38	1.05467e-32	-1.21389	0.591019
596202747	596179424	2100691	2077368	chr1B_2100691	TraesCS1B01G003300.2	-12.10507	2.99070e-25	1.84473e-20	-0.73065	0.440657
2430034052	596179424	650626940	2077368	chr2A_650626940	TraesCS1B01G003300.2	6.43923	9.96062e-10	9.26238e-06	0.44514	0.182287
3106384046	596179424	546178377	2077368	chr2B_546178377	TraesCS1B01G003300.2	6.79278	1.43945e-10	1.58322e-06	0.57417	0.198766
13500045661	596179424	72450865	2077368	chr7D_72450865	TraesCS1B01G003300.2	-6.84155	1.09728e-10	1.23417e-06	-0.51073	0.201054
596202747	596211086	2100691	2109030	chr1B_2100691	TraesCS1B01G003400.1	-22.22418	3.03109e-54	2.08341e-48	-0.86243	0.726436
6402199	596403926	6402199	2301870	chr1A_6402199	TraesCS1B01G004000.1	7.55762	1.81000e-12	2.74163e-08	0.58709	0.234938
3388980	596854714	3388980	2752658	chr1A_3388980	TraesCS1B01G004600.1	7.84922	3.20754e-13	5.42714e-09	0.41160	0.248819
1530020979	596854714	246067053	2752658	chr1D_246067053	TraesCS1B01G004600.1	6.83685	1.12637e-10	1.26419e-06	0.35874	0.200834
3740569122	596854714	379106738	2752658	chr2D_379106738	TraesCS1B01G004600.1	7.11155	2.39473e-11	3.02939e-07	0.41092	0.213777
5585235381	597272784	821076749	3170728	chr3B_821076749	TraesCS1B01G005000.1	7.73144	6.47687e-13	1.04856e-08	0.65310	0.243211
8613913178	597272784	475309636	3170728	chr5A_475309636	TraesCS1B01G005000.1	6.44587	9.61063e-10	8.96737e-06	1.18545	0.182595
597148093	597273482	3046037	3171426	chr1B_3046037	TraesCS1B01G005100.3	-6.49970	7.18561e-10	6.88474e-06	-0.31925	0.18509
9542414212	597273482	694036927	3171426	chr5B_694036927	TraesCS1B01G005100.3	6.60136	4.13314e-10	4.16094e-06	0.44403	0.189817
598328507	597755936	4226451	3653880	chr1B_4226451	TraesCS1B01G005600.1	-19.93587	4.74258e-48	1.96480e-42	-1.06527	0.681201
598438095	598044365	4336039	3942309	chr1B_4336039	TraesCS1B01G006500.1	-7.21237	1.34546e-11	1.77566e-07	-0.33126	0.218547
598580955	598044365	4478899	3942309	chr1B_4478899	TraesCS1B01G006500.1	-25.10423	1.22631e-61	1.56067e-55	-0.79866	0.772121
5045575442	598044365	281416810	3942309	chr3B_281416810	TraesCS1B01G006500.1	-7.04280	3.53914e-11	4.34845e-07	-0.65632	0.21053
598328507	598199698	4226451	4097642	chr1B_4226451	TraesCS1B01G007100.1	-17.90902	2.42572e-42	6.26278e-37	-0.98584	0.632943
13430476031	598199698	2881235	4097642	chr7D_2881235	TraesCS1B01G007100.1	7.18004	1.61940e-11	2.10824e-07	1.14154	0.217017
598328507	598245735	4226451	4143679	chr1B_4226451	TraesCS1B01G007300.1	-29.03073	5.34533e-71	1.51914e-64	-0.56760	0.819204
1209986	598324858	1209986	4222802	chr1A_1209986	TraesCS1B01G007700.1	6.75651	1.76023e-10	1.90416e-06	0.66930	0.197066
598437692	598324858	4335636	4222802	chr1B_4335636	TraesCS1B01G007700.1	-14.32112	7.71260e-32	8.39502e-27	-0.64997	0.524412
598437814	598422707	4335758	4320651	chr1B_4335758	TraesCS1B01G007800.1	-9.41088	1.89810e-17	5.43245e-13	-0.29900	0.322564
599094949	598422707	4992893	4320651	chr1B_4992893	TraesCS1B01G007800.1	-7.73298	6.41772e-13	1.03955e-08	-0.33623	0.243284
11953420953	598422707	13152778	4320651	chr7A_13152778	TraesCS1B01G007800.1	-6.47568	8.18247e-10	7.74858e-06	-0.30987	0.183976
598579873	598578001	4477817	4475945	chr1B_4477817	TraesCS1B01G008200.1	-14.04295	5.18035e-31	5.25258e-26	-0.78681	0.51462
598580955	598609425	4478899	4507369	chr1B_4478899	TraesCS1B01G008500.1	-18.68727	1.47819e-44	4.58463e-39	-0.73245	0.652476
2718648104	598609425	158442435	4507369	chr2B_158442435	TraesCS1B01G008500.1	-8.50927	5.72026e-15	1.22284e-10	-0.89248	0.280207
12099831716	598609425	159563541	4507369	chr7A_159563541	TraesCS1B01G008500.1	7.03886	3.61898e-11	4.43908e-07	0.74297	0.210344
598619104	598619270	4517048	4517214	chr1B_4517048	TraesCS1B01G008600.1	-13.59891	1.08629e-29	9.87118e-25	-0.54210	0.498558
5532494904	598619270	768336272	4517214	chr3B_768336272	TraesCS1B01G008600.1	6.59532	4.27175e-10	4.28779e-06	0.29240	0.189536
11209052248	598619270	463365269	4517214	chr6B_463365269	TraesCS1B01G008600.1	7.07576	2.93548e-11	3.65768e-07	0.26778	0.212086
11219326171	598619270	473639192	4517214	chr6B_473639192	TraesCS1B01G008600.1	6.68075	2.67417e-10	2.79370e-06	0.20979	0.193522
10752524621	598619270	6837642	4517214	chr6B_6837642	TraesCS1B01G008600.1	7.60275	1.38765e-12	2.13912e-08	0.34557	0.237085
10754268995	598619270	8582016	4517214	chr6B_8582016	TraesCS1B01G008600.1	7.67207	9.21194e-13	1.45814e-08	0.35481	0.240385
599066219	598634553	4964163	4532497	chr1B_4964163	TraesCS1B01G008800.1	9.39610	2.08777e-17	5.94855e-13	0.40476	0.321877
599261728	598923187	5159672	4821131	chr1B_5159672	TraesCS1B01G009800.1	-12.72550	4.31580e-27	3.14218e-22	-0.54835	0.465422
2314651409	599259230	535244297	5157174	chr2A_535244297	TraesCS1B01G011100.1	-7.24177	1.13635e-11	1.51785e-07	-0.79574	0.21994
2498241165	599259230	718834053	5157174	chr2A_718834053	TraesCS1B01G011100.1	-6.87415	9.14607e-11	1.04376e-06	-0.73404	0.202586
2779142593	599259230	218936924	5157174	chr2B_218936924	TraesCS1B01G011100.1	-6.71819	2.17557e-10	2.31216e-06	-0.68742	0.195272
3308918834	599259230	748713165	5157174	chr2B_748713165	TraesCS1B01G011100.1	-6.42764	1.06020e-09	9.80170e-06	-0.62739	0.181751
11202855564	599259230	457168585	5157174	chr6B_457168585	TraesCS1B01G011100.1	-6.55727	5.25668e-10	5.18108e-06	-0.64409	0.187765
13407352131	599259230	730377720	5157174	chr7B_730377720	TraesCS1B01G011100.1	-8.44563	8.48575e-15	1.77585e-10	-0.80449	0.277189
600092663	599279411	5990607	5177355	chr1B_5990607	TraesCS1B01G011400.1	-13.12599	2.77865e-28	2.24078e-23	-1.06993	0.48087
600539945	599279411	6437889	5177355	chr1B_6437889	TraesCS1B01G011400.1	7.14824	1.94248e-11	2.49558e-07	1.10433	0.215512
599201107	599611980	5099051	5509924	chr1B_5099051	TraesCS1B01G011500.1	-8.24473	2.92254e-14	5.70277e-10	-0.32919	0.267646
600579451	599861738	6477395	5759682	chr1B_6477395	TraesCS1B01G011900.1	20.50475	1.28897e-49	6.10198e-44	0.63702	0.693294
600576905	600575968	6474849	6473912	chr1B_6474849	TraesCS1B01G013900.1	-41.47479	6.28884e-96	1.77065e-88	-0.96521	0.902422
600576905	600583730	6474849	6481674	chr1B_6474849	TraesCS1B01G014000.1	-28.54736	6.87062e-70	1.77243e-63	-1.05842	0.814177
599258523	602091197	5156467	7989141	chr1B_5156467	TraesCS1B01G016400.1	7.85216	3.15149e-13	5.33800e-09	0.36634	0.248959
600095179	602765385	5993123	8663329	chr1B_5993123	TraesCS1B01G017800.1	-8.72958	1.44700e-15	3.32983e-11	-0.98398	0.290633
602765600	602774170	8663544	8672114	chr1B_8663544	TraesCS1B01G017800.3	9.25105	5.30151e-17	1.44354e-12	0.60371	0.315124
602777407	602798418	8675351	8696362	chr1B_8675351	TraesCS1B01G017900.1	-15.83166	2.62133e-36	4.13669e-31	-0.81954	0.574021
2499146456	602798418	719739344	8696362	chr2A_719739344	TraesCS1B01G017900.1	-6.68116	2.66815e-10	2.78798e-06	-0.34955	0.193541
2519276619	602798418	739869507	8696362	chr2A_739869507	TraesCS1B01G017900.1	-6.82245	1.22048e-10	1.36084e-06	-0.48230	0.200158
2631501561	602798418	71295892	8696362	chr2B_71295892	TraesCS1B01G017900.1	-6.70516	2.33772e-10	2.46963e-06	-0.50336	0.194663
3678521904	602798418	317059520	8696362	chr2D_317059520	TraesCS1B01G017900.1	-6.47536	8.19672e-10	7.76091e-06	-0.41918	0.183961
9446676015	602798418	598298730	8696362	chr5B_598298730	TraesCS1B01G017900.1	-6.82173	1.22537e-10	1.36582e-06	-0.47938	0.200124
11953405150	602798418	13136975	8696362	chr7A_13136975	TraesCS1B01G017900.1	-6.64621	3.23311e-10	3.32392e-06	-0.40070	0.191909
602777407	603048667	8675351	8946611	chr1B_8675351	TraesCS1B01G018900.1	-8.72042	1.53250e-15	3.51594e-11	-0.93885	0.2902
12703651643	603048667	26677232	8946611	chr7B_26677232	TraesCS1B01G018900.1	-6.43282	1.03103e-09	9.55661e-06	-0.65815	0.18199
602777407	603171833	8675351	9069777	chr1B_8675351	TraesCS1B01G019100.2	-12.17585	1.84585e-25	1.16051e-20	-1.10275	0.443532
5505807226	603171833	741648594	9069777	chr3B_741648594	TraesCS1B01G019100.2	-6.45461	9.16849e-10	8.59255e-06	-0.68831	0.182999
5517741965	603171833	753583333	9069777	chr3B_753583333	TraesCS1B01G019100.2	-6.71764	2.18226e-10	2.31875e-06	-0.73490	0.195246
4841802439	603171833	77643807	9069777	chr3B_77643807	TraesCS1B01G019100.2	-7.91325	2.18433e-13	3.78379e-09	-0.79138	0.251869
10153242876	603171833	25635157	9069777	chr6A_25635157	TraesCS1B01G019100.2	-6.43570	1.01518e-09	9.42309e-06	-0.56106	0.182124
12703263272	603171833	26288861	9069777	chr7B_26288861	TraesCS1B01G019100.2	-7.75114	5.76068e-13	9.39411e-09	-0.82634	0.244149
603183466	603177603	9081410	9075547	chr1B_9081410	TraesCS1B01G019200.2	-8.32760	1.75747e-14	3.53020e-10	-0.38221	0.271585
603183466	603178298	9081410	9076242	chr1B_9081410	TraesCS1B01G019200.4	-8.21276	3.55396e-14	6.85737e-10	-0.42912	0.266126
603529265	603371797	9427209	9269741	chr1B_9427209	TraesCS1B01G019800.1	-7.18600	1.56511e-11	2.04249e-07	-0.29939	0.217299
11464055726	603371797	718368747	9269741	chr6B_718368747	TraesCS1B01G019800.1	6.73039	2.03384e-10	2.17387e-06	0.67543	0.195843
603946393	603694809	9844337	9592753	chr1B_9844337	TraesCS1B01G020600.1	-24.63663	1.81170e-60	2.07364e-54	-1.79709	0.765437
604178026	603695189	10075970	9593133	chr1B_10075970	TraesCS1B01G020700.1	-6.72126	2.13909e-10	2.27673e-06	-0.46792	0.195416
603946393	603695189	9844337	9593133	chr1B_9844337	TraesCS1B01G020700.1	-18.41007	9.02707e-44	2.61978e-38	-0.87604	0.645668
603813677	603695549	9711621	9593493	chr1B_9711621	TraesCS1B01G020700.2	8.32777	1.75571e-14	3.52685e-10	0.30515	0.271593
603946393	603695549	9844337	9593493	chr1B_9844337	TraesCS1B01G020700.3	-20.66918	4.57942e-50	2.24673e-44	-1.26677	0.696681
603660180	603695549	9558124	9593493	chr1B_9558124	TraesCS1B01G020700.4	-8.72566	1.48301e-15	3.40838e-11	-0.43109	0.290448
603748113	603793754	9646057	9691698	chr1B_9646057	TraesCS1B01G020900.1	18.07245	8.26787e-43	2.22051e-37	0.63519	0.637154
605961192	603941017	11859136	9838961	chr1B_11859136	TraesCS1B01G021300.2	-9.82761	1.26955e-18	4.11827e-14	-0.79948	0.341784
603813422	603941017	9711366	9838961	chr1B_9711366	TraesCS1B01G021300.2	7.90171	2.34119e-13	4.03840e-09	0.31273	0.251319
8146736027	603941017	8132485	9838961	chr5A_8132485	TraesCS1B01G021300.2	-7.79324	4.48222e-13	7.42548e-09	-0.71421	0.246154
8870499192	603941017	22121907	9838961	chr5B_22121907	TraesCS1B01G021300.2	7.33245	6.73333e-12	9.33294e-08	0.59565	0.22424
604116894	604107024	10014838	10004968	chr1B_10014838	TraesCS1B01G022000.1	-8.76366	1.16838e-15	2.71963e-11	-0.18146	0.292242
3254738495	604107024	694532826	10004968	chr2B_694532826	TraesCS1B01G022000.1	-7.17856	1.63323e-11	2.12499e-07	-0.42737	0.216947
10738279896	604107024	610672177	10004968	chr6A_610672177	TraesCS1B01G022000.1	6.74316	1.89524e-10	2.03763e-06	0.42444	0.196441
604118545	604116796	10016489	10014740	chr1B_10016489	TraesCS1B01G022100.1	-29.06225	4.52975e-71	1.30005e-64	-0.66221	0.819525
604213777	604116796	10111721	10014740	chr1B_10111721	TraesCS1B01G022100.1	-6.59543	4.26911e-10	4.28534e-06	-0.45697	0.189541
604188304	604169822	10086248	10067766	chr1B_10086248	TraesCS1B01G022300.1	-20.24395	6.69869e-49	2.99854e-43	-1.70847	0.687824
604178026	604174940	10075970	10072884	chr1B_10075970	TraesCS1B01G022400.1	-10.52714	1.25743e-20	4.98381e-16	-1.03533	0.373359
1291875329	604174940	7921403	10072884	chr1D_7921403	TraesCS1B01G022400.1	14.03874	5.33214e-31	5.40049e-26	1.21936	0.51447
604213777	604206012	10111721	10103956	chr1B_10111721	TraesCS1B01G022700.1	-12.82112	2.24273e-27	1.67379e-22	-0.49547	0.46915
605961192	604206012	11859136	10103956	chr1B_11859136	TraesCS1B01G022700.1	-10.14061	1.62736e-19	5.77979e-15	-0.67011	0.356027
8146736027	604206012	8132485	10103956	chr5A_8132485	TraesCS1B01G022700.1	-6.53612	5.89751e-10	5.75291e-06	-0.51094	0.186782
604206002	604213753	10103946	10111697	chr1B_10103946	TraesCS1B01G022800.1	-19.71937	1.88915e-47	7.44763e-42	-0.91391	0.676439
11266719145	604213753	521032166	10111697	chr6B_521032166	TraesCS1B01G022800.1	-7.09021	2.70404e-11	3.39019e-07	-0.83280	0.212768
604306706	604306223	10204650	10204167	chr1B_10204650	TraesCS1B01G022900.1	-42.70464	4.58377e-98	1.61312e-90	-1.00808	0.907448
606458284	604306223	12356228	10204167	chr1B_12356228	TraesCS1B01G022900.1	-7.15829	1.83406e-11	2.36624e-07	-0.57493	0.215987
607044206	604461664	12942150	10359608	chr1B_12942150	TraesCS1B01G023000.2	-9.91991	6.94055e-19	2.31346e-14	-0.55083	0.346002
605283588	605279643	11181532	11177587	chr1B_11181532	TraesCS1B01G023800.1	-10.76109	2.64019e-21	1.11594e-16	-0.78511	0.3837
605512504	605279643	11410448	11177587	chr1B_11410448	TraesCS1B01G023800.1	-9.22853	6.12393e-17	1.65556e-12	-0.54275	0.314073
605961192	605794271	11859136	11692215	chr1B_11859136	TraesCS1B01G024300.1	-12.57920	1.17417e-26	8.22294e-22	-0.97387	0.459674
5350684236	605794271	586525604	11692215	chr3B_586525604	TraesCS1B01G024300.1	6.61189	3.90184e-10	3.94729e-06	0.49890	0.190308
9410794498	605794271	562417213	11692215	chr5B_562417213	TraesCS1B01G024300.1	6.93165	6.62643e-11	7.75638e-07	0.79161	0.20529
11213996271	605794271	468309292	11692215	chr6B_468309292	TraesCS1B01G024300.1	-7.41913	4.07038e-12	5.84114e-08	-0.68336	0.228355
14029768206	605794271	602173410	11692215	chr7D_602173410	TraesCS1B01G024300.1	-7.31485	7.45523e-12	1.02600e-07	-0.65983	0.223405
605283588	605960293	11181532	11858237	chr1B_11181532	TraesCS1B01G024500.1	-7.70833	7.42986e-13	1.19251e-08	-0.68175	0.242111
605961192	605960293	11859136	11858237	chr1B_11859136	TraesCS1B01G024500.1	-13.37365	5.08865e-29	4.37135e-24	-1.41159	0.490208
605963370	605960293	11861314	11858237	chr1B_11861314	TraesCS1B01G024500.1	-10.43530	2.31546e-20	8.94663e-16	-0.54744	0.369268
8870499192	605960293	22121907	11858237	chr5B_22121907	TraesCS1B01G024500.1	6.72058	2.14704e-10	2.28448e-06	0.81972	0.195384
10623707314	605960293	496099595	11858237	chr6A_496099595	TraesCS1B01G024500.1	-6.66303	2.94789e-10	3.05434e-06	-0.86375	0.192694
10750176315	605960293	4489336	11858237	chr6B_4489336	TraesCS1B01G024500.1	-6.49050	7.55263e-10	7.20426e-06	-0.73093	0.184663
605962064	605962651	11860008	11860595	chr1B_11860008	TraesCS1B01G024600.1	-28.52282	7.82736e-70	2.00880e-63	-0.57390	0.813916
607116012	605962651	13013956	11860595	chr1B_13013956	TraesCS1B01G024600.1	7.33829	6.50951e-12	9.04421e-08	0.46106	0.224517
603740199	606173045	9638143	12070989	chr1B_9638143	TraesCS1B01G024800.1	-7.07068	3.02135e-11	3.75674e-07	-0.86929	0.211846
604178026	606195483	10075970	12093427	chr1B_10075970	TraesCS1B01G024900.1	-6.58308	4.56688e-10	4.55761e-06	-0.60051	0.188966
605961597	606195483	11859541	12093427	chr1B_11859541	TraesCS1B01G024900.1	-15.74572	4.69145e-36	7.26153e-31	-1.04585	0.571357
618738417	608247376	24636361	14145320	chr1B_24636361	TraesCS1B01G029100.1	-8.61193	3.02008e-15	6.68248e-11	-0.39042	0.28507
608957089	608793734	14855033	14691678	chr1B_14855033	TraesCS1B01G029900.1	7.71410	7.17969e-13	1.15484e-08	0.28868	0.242385
608948192	608947034	14846136	14844978	chr1B_14846136	TraesCS1B01G030000.1	-29.90917	5.52797e-73	1.85748e-66	-0.89680	0.827867
609342661	608947034	15240605	14844978	chr1B_15240605	TraesCS1B01G030000.1	-7.09723	2.59811e-11	3.26711e-07	-0.53107	0.2131
608957089	609243500	14855033	15141444	chr1B_14855033	TraesCS1B01G030700.1	7.17429	1.67366e-11	2.17380e-07	0.51758	0.216744
609273392	609243500	15171336	15141444	chr1B_15171336	TraesCS1B01G030700.1	-12.98509	7.29593e-28	5.67805e-23	-1.14137	0.475484
2566544377	609243500	6338708	15141444	chr2B_6338708	TraesCS1B01G030700.1	-6.78778	1.48000e-10	1.62410e-06	-0.75807	0.198531
609273392	609267774	15171336	15165718	chr1B_15171336	TraesCS1B01G030800.1	-17.81296	4.57218e-42	1.14985e-36	-0.65230	0.63044
14029768206	609267774	602173410	15165718	chr7D_602173410	TraesCS1B01G030800.1	-6.67170	2.81063e-10	2.92414e-06	-0.44953	0.193099
609388463	609390359	15286407	15288303	chr1B_15286407	TraesCS1B01G031000.1	-7.91788	2.12444e-13	3.68667e-09	-0.31563	0.252089
608947628	609392776	14845572	15290720	chr1B_14845572	TraesCS1B01G031100.1	-15.80923	3.05128e-36	4.79066e-31	-0.56609	0.573328
609014630	609392776	14912574	15290720	chr1B_14912574	TraesCS1B01G031100.1	6.68763	2.57480e-10	2.69842e-06	0.42660	0.193844
618738417	609541469	24636361	15439413	chr1B_24636361	TraesCS1B01G031500.1	-8.58810	3.50378e-15	7.69056e-11	-0.42333	0.283942
13407352131	609541469	730377720	15439413	chr7B_730377720	TraesCS1B01G031500.1	-6.72370	2.11046e-10	2.24878e-06	-0.38022	0.19553
609550207	609550411	15448151	15448355	chr1B_15448151	TraesCS1B01G031600.1	-8.46001	7.76320e-15	1.63269e-10	-0.29506	0.277871
618738417	609550411	24636361	15448355	chr1B_24636361	TraesCS1B01G031600.1	-12.13032	2.51777e-25	1.56365e-20	-0.78352	0.441684
609847360	609847353	15745304	15745297	chr1B_15745304	TraesCS1B01G032500.1	-18.73844	1.05943e-44	3.32554e-39	-0.40765	0.653715
12587164	609979538	12587164	15877482	chr1A_12587164	TraesCS1B01G032700.2	-9.76978	1.85183e-18	5.90626e-14	-0.83401	0.339133
610318400	610315906	16216344	16213850	chr1B_16216344	TraesCS1B01G033100.1	-8.99447	2.72178e-16	6.82888e-12	-1.32188	0.303111
610319192	610315906	16217136	16213850	chr1B_16217136	TraesCS1B01G033100.1	-20.11841	1.48516e-48	6.45622e-43	-1.51042	0.685146
471695275	610566574	471695275	16464518	chr1A_471695275	TraesCS1B01G033900.1	7.30490	7.89662e-12	1.08227e-07	0.49096	0.222933
2993004037	610566574	432798368	16464518	chr2B_432798368	TraesCS1B01G033900.1	-6.94452	6.16384e-11	7.25631e-07	-0.56800	0.205896
5545208749	610566574	781050117	16464518	chr3B_781050117	TraesCS1B01G033900.1	-6.71402	2.22624e-10	2.36144e-06	-0.53842	0.195077
9443397269	610566574	595019984	16464518	chr5B_595019984	TraesCS1B01G033900.1	6.81276	1.28815e-10	1.42981e-06	0.54923	0.199703
9613159763	610566574	51632721	16464518	chr5D_51632721	TraesCS1B01G033900.1	6.49797	7.25303e-10	6.94357e-06	0.41246	0.18501
4024709814	610582398	11394821	16480342	chr3A_11394821	TraesCS1B01G034200.1	6.97087	5.31419e-11	6.32874e-07	0.78100	0.207137
4033329387	610582398	20014394	16480342	chr3A_20014394	TraesCS1B01G034200.1	7.88868	2.53177e-13	4.34605e-09	1.04299	0.250699
4545353019	610582398	532038026	16480342	chr3A_532038026	TraesCS1B01G034200.1	6.76985	1.63477e-10	1.77932e-06	0.76373	0.197691
9551553566	610582398	703176281	16480342	chr5B_703176281	TraesCS1B01G034200.1	-7.57797	1.60575e-12	2.45158e-08	-0.81471	0.235906
12639564405	610582398	699296230	16480342	chr7A_699296230	TraesCS1B01G034200.1	6.91939	7.09860e-11	8.26396e-07	0.76175	0.204713
611994193	610634101	17892137	16532045	chr1B_17892137	TraesCS1B01G034700.1	-7.51409	2.33698e-12	3.47937e-08	-0.45090	0.232868
611028218	610746505	16926162	16644449	chr1B_16926162	TraesCS1B01G034900.1	7.38388	4.99698e-12	7.07027e-08	0.40566	0.226681
939498242	610746505	345396186	16644449	chr1B_345396186	TraesCS1B01G034900.1	6.68949	2.54857e-10	2.67323e-06	0.87739	0.19393
1815781868	610746505	36374756	16644449	chr2A_36374756	TraesCS1B01G034900.1	6.49661	7.30680e-10	6.99066e-06	0.55749	0.184947
3207177361	610746505	646971692	16644449	chr2B_646971692	TraesCS1B01G034900.1	-7.14406	1.98932e-11	2.55135e-07	-0.97920	0.215315
3376991447	610746505	15529063	16644449	chr2D_15529063	TraesCS1B01G034900.1	6.70382	2.35514e-10	2.48638e-06	0.58196	0.1946
4683917551	610746505	670602558	16644449	chr3A_670602558	TraesCS1B01G034900.1	6.60241	4.10937e-10	4.13911e-06	0.69016	0.189867
6894417924	610746505	683877105	16644449	chr4A_683877105	TraesCS1B01G034900.1	7.20201	1.42782e-11	1.87602e-07	0.61315	0.218057
11950460300	610746505	10192125	16644449	chr7A_10192125	TraesCS1B01G034900.1	8.61460	2.97025e-15	6.57791e-11	0.86082	0.285196
611482753	610958456	17380697	16856400	chr1B_17380697	TraesCS1B01G035500.1	-14.13997	2.66556e-31	2.77067e-26	-0.36726	0.518058
611482753	611027868	17380697	16925812	chr1B_17380697	TraesCS1B01G035600.1	-18.27327	2.21137e-43	6.21628e-38	-0.45909	0.642247
611992308	611445550	17890252	17343494	chr1B_17890252	TraesCS1B01G036300.1	12.86817	1.62510e-27	1.22789e-22	0.87923	0.470974
1158417757	611445550	564315701	17343494	chr1B_564315701	TraesCS1B01G036300.1	6.85682	1.00761e-10	1.14104e-06	0.44153	0.201772
1757302440	611445550	473348514	17343494	chr1D_473348514	TraesCS1B01G036300.1	8.20678	3.68622e-14	7.09607e-10	0.53693	0.265841
2283512656	611445550	504105544	17343494	chr2A_504105544	TraesCS1B01G036300.1	6.46634	8.60586e-10	8.11176e-06	0.40784	0.183543
2527490159	611445550	748083047	17343494	chr2A_748083047	TraesCS1B01G036300.1	6.52988	6.10057e-10	5.93269e-06	0.40528	0.186492
3343862244	611445550	783656575	17343494	chr2B_783656575	TraesCS1B01G036300.1	8.81737	8.33500e-16	1.97466e-11	0.58909	0.294776
3354532115	611445550	794326446	17343494	chr2B_794326446	TraesCS1B01G036300.1	7.20898	1.37191e-11	1.80778e-07	0.47512	0.218387
2639726739	611445550	79521070	17343494	chr2B_79521070	TraesCS1B01G036300.1	6.68668	2.58835e-10	2.71139e-06	0.46171	0.193799
5544398754	611445550	780240122	17343494	chr3B_780240122	TraesCS1B01G036300.1	-6.94250	6.23437e-11	7.33277e-07	-0.45946	0.205801
6818817053	611445550	608276234	17343494	chr4A_608276234	TraesCS1B01G036300.1	6.93357	6.55519e-11	7.67936e-07	0.44155	0.205381
7564724756	611445550	609595780	17343494	chr4B_609595780	TraesCS1B01G036300.1	8.08277	7.84524e-14	1.44526e-09	0.56224	0.259941
8756100186	611445550	617496644	17343494	chr5A_617496644	TraesCS1B01G036300.1	-6.97590	5.16547e-11	6.16516e-07	-0.44072	0.207375
10650233349	611445550	522625630	17343494	chr6A_522625630	TraesCS1B01G036300.1	-9.41131	1.89281e-17	5.41801e-13	-0.72493	0.322584
10745543512	611445550	617935793	17343494	chr6A_617935793	TraesCS1B01G036300.1	8.04121	1.00937e-13	1.83201e-09	0.56728	0.257962
10775368123	611445550	29681144	17343494	chr6B_29681144	TraesCS1B01G036300.1	8.77681	1.07570e-15	2.51462e-11	0.60146	0.292863
11267192691	611445550	521505712	17343494	chr6B_521505712	TraesCS1B01G036300.1	-6.96501	5.49265e-11	6.52423e-07	-0.42874	0.206861
11468208990	611445550	1533533	17343494	chr6D_1533533	TraesCS1B01G036300.1	6.79941	1.38740e-10	1.53056e-06	0.45591	0.199077
11471756221	611445550	5080764	17343494	chr6D_5080764	TraesCS1B01G036300.1	6.87399	9.15445e-11	1.04465e-06	0.38837	0.202578
12146845702	611445550	206577527	17343494	chr7A_206577527	TraesCS1B01G036300.1	-6.86061	9.86537e-11	1.11912e-06	-0.43266	0.201949
12547818322	611445550	607550147	17343494	chr7A_607550147	TraesCS1B01G036300.1	7.08902	2.72231e-11	3.41146e-07	0.43011	0.212712
13974362157	611445550	546767361	17343494	chr7D_546767361	TraesCS1B01G036300.1	6.58739	4.46066e-10	4.46052e-06	0.40355	0.189167
609270269	611662118	15168213	17560062	chr1B_15168213	TraesCS1B01G036700.1	7.09606	2.61547e-11	3.28733e-07	0.37375	0.213045
11965224556	611662118	24956381	17560062	chr7A_24956381	TraesCS1B01G036700.1	8.04464	9.88567e-14	1.79649e-09	0.42680	0.258126
611725270	611725153	17623214	17623097	chr1B_17623214	TraesCS1B01G036900.1	-22.54040	4.44341e-55	3.26375e-49	-1.12141	0.732015
611834561	611832583	17732505	17730527	chr1B_17732505	TraesCS1B01G037100.1	-18.93442	2.96592e-45	9.75075e-40	-1.34173	0.65841
1839522968	611832583	60115856	17730527	chr2A_60115856	TraesCS1B01G037100.1	-6.72843	2.05596e-10	2.19557e-06	-0.90758	0.195752
4702211238	611832583	688896245	17730527	chr3A_688896245	TraesCS1B01G037100.1	-7.03240	3.75398e-11	4.59191e-07	-0.98401	0.210039
11211361225	611832583	465674246	17730527	chr6B_465674246	TraesCS1B01G037100.1	-6.50205	7.09482e-10	6.80523e-06	-0.93511	0.185199
13344283815	611832583	667309404	17730527	chr7B_667309404	TraesCS1B01G037100.1	-6.51272	6.69607e-10	6.45576e-06	-1.08001	0.185695
607347818	611894979	13245762	17792923	chr1B_13245762	TraesCS1B01G037700.1	-6.75806	1.74514e-10	1.88921e-06	-0.43184	0.197139
611920242	611894979	17818186	17792923	chr1B_17818186	TraesCS1B01G037700.1	-9.15933	9.53225e-17	2.52103e-12	-0.45404	0.310839
613336352	611894979	19234296	17792923	chr1B_19234296	TraesCS1B01G037700.1	6.46399	8.71599e-10	8.20616e-06	0.44345	0.183434
618738417	611894979	24636361	17792923	chr1B_24636361	TraesCS1B01G037700.1	-8.46541	7.50796e-15	1.58193e-10	-0.88824	0.278127
618738417	611913150	24636361	17811094	chr1B_24636361	TraesCS1B01G037900.2	-8.74635	1.30253e-15	3.01457e-11	-0.38492	0.291425
611919071	611986371	17817015	17884315	chr1B_17817015	TraesCS1B01G038000.1	-10.12957	1.75009e-19	6.19667e-15	-0.59170	0.355528
612783377	611986371	18681321	17884315	chr1B_18681321	TraesCS1B01G038000.1	-12.96074	8.62065e-28	6.66806e-23	-0.62279	0.474548
614156096	611992085	20054040	17890029	chr1B_20054040	TraesCS1B01G038100.1	-21.44799	3.56022e-52	2.06269e-46	-1.48675	0.712081
612783377	612487889	18681321	18385833	chr1B_18681321	TraesCS1B01G038700.1	-18.95611	2.57680e-45	8.51372e-40	-1.58982	0.658925
612783377	612521799	18681321	18419743	chr1B_18681321	TraesCS1B01G038800.1	-21.57124	1.66196e-52	9.89177e-47	-1.20160	0.714425
715946770	613119875	121844714	19017819	chr1B_121844714	TraesCS1B01G039300.1	7.52281	2.22049e-12	3.31712e-08	0.50436	0.233283
1267744067	613119875	673642011	19017819	chr1B_673642011	TraesCS1B01G039300.1	6.62343	3.66294e-10	3.72587e-06	0.36071	0.190847
10736470477	613119875	608862758	19017819	chr6A_608862758	TraesCS1B01G039300.1	-6.50560	6.95946e-10	6.68659e-06	-0.35000	0.185364
614690086	614687419	20588030	20585363	chr1B_20588030	TraesCS1B01G041200.1	-19.91808	5.31196e-48	2.19034e-42	-0.90891	0.680813
1806946032	614687419	27538920	20585363	chr2A_27538920	TraesCS1B01G041200.1	6.63295	3.47690e-10	3.55244e-06	0.62344	0.19129
614690086	614691454	20588030	20589398	chr1B_20588030	TraesCS1B01G041300.1	-13.12809	2.73883e-28	2.20989e-23	-0.88217	0.48095
614690992	614691454	20588936	20589398	chr1B_20588936	TraesCS1B01G041300.1	-10.32031	4.96380e-20	1.85622e-15	-0.46846	0.364122
611917913	615906637	17815857	21804581	chr1B_17815857	TraesCS1B01G041900.1	-7.54440	1.95617e-12	2.94802e-08	-0.45725	0.23431
615943887	615906637	21841831	21804581	chr1B_21841831	TraesCS1B01G041900.1	-9.27666	4.49880e-17	1.23485e-12	-0.63287	0.316318
618738417	615906637	24636361	21804581	chr1B_24636361	TraesCS1B01G041900.1	-7.25904	1.02878e-11	1.38402e-07	-0.63583	0.220759
616176488	616123333	22074432	22021277	chr1B_22074432	TraesCS1B01G042000.1	-6.94779	6.05154e-11	7.13408e-07	-0.18535	0.20605
616308046	616123333	22205990	22021277	chr1B_22205990	TraesCS1B01G042000.1	-13.17913	1.93047e-28	1.57745e-23	-0.48369	0.482887
626868641	616123333	32766585	22021277	chr1B_32766585	TraesCS1B01G042000.1	-6.57813	4.69175e-10	4.67130e-06	-0.22694	0.188736
3389244431	616123333	27782047	22021277	chr2D_27782047	TraesCS1B01G042000.1	-6.46068	8.87284e-10	8.34013e-06	-0.34743	0.183281
616308046	616803091	22205990	22701035	chr1B_22205990	TraesCS1B01G043200.1	-7.42427	3.95034e-12	5.68002e-08	-1.26484	0.228599
616176488	617699509	22074432	23597453	chr1B_22074432	TraesCS1B01G043600.1	-7.80884	4.08360e-13	6.80562e-09	-0.55248	0.246896
616308046	617699509	22205990	23597453	chr1B_22205990	TraesCS1B01G043600.1	-11.44407	2.66518e-23	1.36475e-18	-1.21833	0.413188
618084696	617699509	23982640	23597453	chr1B_23982640	TraesCS1B01G043600.1	-6.51030	6.78457e-10	6.53347e-06	-0.50331	0.185582
605961192	618245680	11859136	24143624	chr1B_11859136	TraesCS1B01G044100.1	-6.79574	1.41594e-10	1.55946e-06	-0.31226	0.198905
616308046	618360857	22205990	24258801	chr1B_22205990	TraesCS1B01G044300.1	-8.82390	7.99919e-16	1.89911e-11	-0.58303	0.295084
618395046	618360857	24292990	24258801	chr1B_24292990	TraesCS1B01G044300.1	-13.94915	9.85024e-31	9.75790e-26	-0.64050	0.511271
611895006	618596474	17792950	24494418	chr1B_17792950	TraesCS1B01G044500.2	-6.83163	1.15962e-10	1.29847e-06	-0.39787	0.200589
614150408	618596474	20048352	24494418	chr1B_20048352	TraesCS1B01G044500.2	-7.01890	4.05202e-11	4.92784e-07	-0.41102	0.209402
618738417	618596474	24636361	24494418	chr1B_24636361	TraesCS1B01G044500.2	-25.01434	2.05346e-61	2.56285e-55	-0.95661	0.770856
612488030	618888185	18385974	24786129	chr1B_18385974	TraesCS1B01G044800.1	-8.88061	5.59452e-16	1.35274e-11	-0.33948	0.297756
619214973	619214909	25112917	25112853	chr1B_25112917	TraesCS1B01G045300.1	-16.34233	8.33560e-38	1.48242e-32	-0.63866	0.589469
3300191147	619916099	739985478	25814043	chr2B_739985478	TraesCS1B01G045700.1	7.37941	5.12831e-12	7.24334e-08	0.44660	0.226469
5505756977	619916099	741598345	25814043	chr3B_741598345	TraesCS1B01G045700.1	7.13137	2.13885e-11	2.72847e-07	0.46093	0.214714
9142650803	619916099	294273518	25814043	chr5B_294273518	TraesCS1B01G045700.1	7.58947	1.50058e-12	2.30141e-08	0.48755	0.236454
701000377	620236585	106898321	26134529	chr1B_106898321	TraesCS1B01G046200.1	-6.59737	4.22406e-10	4.24407e-06	-0.54624	0.189632
620239144	620236585	26137088	26134529	chr1B_26137088	TraesCS1B01G046200.1	-12.95827	8.76784e-28	6.77753e-23	-0.87471	0.474453
620287618	620236585	26185562	26134529	chr1B_26185562	TraesCS1B01G046200.1	9.60409	5.44134e-18	1.65186e-13	0.45639	0.331509
618738417	620288380	24636361	26186324	chr1B_24636361	TraesCS1B01G046300.1	-6.66507	2.91495e-10	3.02298e-06	-0.70710	0.19279
616308046	620288380	22205990	26186324	chr1B_22205990	TraesCS1B01G046300.2	-6.74715	1.85384e-10	1.99674e-06	-0.57256	0.196628
620288716	620723701	26186660	26621645	chr1B_26186660	TraesCS1B01G046800.1	-6.43869	9.98999e-10	9.28726e-06	-0.47708	0.182262
620722787	620723701	26620731	26621645	chr1B_26620731	TraesCS1B01G046800.1	11.94877	8.67172e-25	5.12763e-20	0.57371	0.43426
622140364	622139152	28038308	28037096	chr1B_28038308	TraesCS1B01G047900.1	-8.63431	2.62650e-15	5.85542e-11	-0.35222	0.286129
622267800	622408283	28165744	28306227	chr1B_28165744	TraesCS1B01G048100.1	-8.92216	4.30279e-16	1.05470e-11	-0.26646	0.299712
2724847303	622408283	164641634	28306227	chr2B_164641634	TraesCS1B01G048100.1	-6.96468	5.50281e-11	6.53538e-07	-0.41194	0.206846
6808379920	622408283	597839101	28306227	chr4A_597839101	TraesCS1B01G048100.1	7.13323	2.11620e-11	2.70172e-07	0.44991	0.214802
12145486488	622408283	205218313	28306227	chr7A_205218313	TraesCS1B01G048100.1	-6.99754	4.57195e-11	5.50894e-07	-0.40606	0.208394
12201146716	622408283	260878541	28306227	chr7A_260878541	TraesCS1B01G048100.1	-7.34360	6.31241e-12	8.78933e-08	-0.47492	0.224769
12668598257	622408283	728330082	28306227	chr7A_728330082	TraesCS1B01G048100.1	8.10033	7.05154e-14	1.30733e-09	0.45935	0.260777
3302205195	622424512	741999526	28322456	chr2B_741999526	TraesCS1B01G048200.1	6.61609	3.81311e-10	3.86502e-06	0.31078	0.190504
3361226588	622424512	801020919	28322456	chr2B_801020919	TraesCS1B01G048200.1	-8.16713	4.69576e-14	8.91720e-10	-0.48892	0.263955
6808379920	622424512	597839101	28322456	chr4A_597839101	TraesCS1B01G048200.1	6.62802	3.57201e-10	3.64127e-06	0.32467	0.191061
6978538350	622424512	23409374	28322456	chr4B_23409374	TraesCS1B01G048200.1	8.30984	1.96023e-14	3.91264e-10	0.40745	0.270741
8164719670	622424512	26116128	28322456	chr5A_26116128	TraesCS1B01G048200.1	7.60290	1.38638e-12	2.13729e-08	0.28252	0.237093
1148713956	622475519	554611900	28373463	chr1B_554611900	TraesCS1B01G048300.1	6.48417	7.81561e-10	7.43199e-06	0.38104	0.184369
12737003965	622475519	60029554	28373463	chr7B_60029554	TraesCS1B01G048300.1	6.70948	2.28275e-10	2.41625e-06	0.32819	0.194865
730415345	622664039	136313289	28561983	chr1B_136313289	TraesCS1B01G048800.1	-6.53862	5.81785e-10	5.68275e-06	-0.68502	0.186898
622665944	622664039	28563888	28561983	chr1B_28563888	TraesCS1B01G048800.1	-19.39258	1.53731e-46	5.61858e-41	-0.76527	0.669082
623923669	623926039	29821613	29823983	chr1B_29821613	TraesCS1B01G049900.1	-6.73767	1.95362e-10	2.09514e-06	-0.87373	0.196184
623926140	623926039	29824084	29823983	chr1B_29824084	TraesCS1B01G049900.1	-28.45063	1.14908e-69	2.91252e-63	-1.30252	0.813148
630376262	623926039	36274206	29823983	chr1B_36274206	TraesCS1B01G049900.1	-7.71644	7.08069e-13	1.13988e-08	-0.49342	0.242497
633694101	623926039	39592045	29823983	chr1B_39592045	TraesCS1B01G049900.1	7.11441	2.35596e-11	2.98388e-07	0.55876	0.213912
2566953513	623926039	6747844	29823983	chr2B_6747844	TraesCS1B01G049900.1	7.25994	1.02349e-11	1.37741e-07	0.83903	0.220801
618738417	624496178	24636361	30394122	chr1B_24636361	TraesCS1B01G050200.2	-8.56529	4.03835e-15	8.79582e-11	-0.58991	0.282862
624501206	624496178	30399150	30394122	chr1B_30399150	TraesCS1B01G050200.2	-9.06863	1.69925e-16	4.36636e-12	-0.29121	0.306591
624832852	624832267	30730796	30730211	chr1B_30730796	TraesCS1B01G050600.1	-8.41224	1.04314e-14	2.15849e-10	-0.57034	0.275604
8827389848	625474784	688786306	31372728	chr5A_688786306	TraesCS1B01G051400.1	7.18556	1.56905e-11	2.04726e-07	0.44631	0.217278
8846786838	625474784	708183296	31372728	chr5A_708183296	TraesCS1B01G051400.1	12.49795	2.04646e-26	1.40330e-21	0.86030	0.456456
13325146370	625474784	648171959	31372728	chr7B_648171959	TraesCS1B01G051400.1	7.36196	5.67512e-12	7.96048e-08	0.61537	0.22564
730415345	625993553	136313289	31891497	chr1B_136313289	TraesCS1B01G051700.2	-6.42369	1.08295e-09	9.99145e-06	-0.43272	0.181568
618738417	625993553	24636361	31891497	chr1B_24636361	TraesCS1B01G051700.2	-8.42736	9.50053e-15	1.97600e-10	-0.51719	0.276322
3346157361	625993553	785951692	31891497	chr2B_785951692	TraesCS1B01G051700.2	-6.42365	1.08317e-09	9.99325e-06	-0.42970	0.181566
14029768206	625993553	602173410	31891497	chr7D_602173410	TraesCS1B01G051700.2	-7.80783	4.10832e-13	6.84439e-09	-0.48166	0.246848
626868641	626863186	32766585	32761130	chr1B_32766585	TraesCS1B01G052400.2	-28.94589	8.35164e-71	2.33613e-64	-1.06406	0.818335
10764631545	626863186	18944566	32761130	chr6B_18944566	TraesCS1B01G052400.2	-6.45653	9.07370e-10	8.51179e-06	-0.64790	0.183088
29813000	627110643	29813000	33008587	chr1A_29813000	TraesCS1B01G052600.1	-7.26911	9.70849e-12	1.31159e-07	-0.30235	0.221236
8862875524	627110643	14498239	33008587	chr5B_14498239	TraesCS1B01G052600.1	6.46035	8.88875e-10	8.35374e-06	0.25113	0.183265
628050514	627167735	33948458	33065679	chr1B_33948458	TraesCS1B01G052700.1	-12.47839	2.33913e-26	1.59568e-21	-0.92400	0.455679
628084801	628078641	33982745	33976585	chr1B_33982745	TraesCS1B01G053400.1	-18.41818	8.56102e-44	2.48896e-38	-0.48924	0.645869
618738417	628083278	24636361	33981222	chr1B_24636361	TraesCS1B01G053500.1	-7.71232	7.25606e-13	1.16635e-08	-0.54625	0.2423
628084801	628083278	33982745	33981222	chr1B_33982745	TraesCS1B01G053500.1	-10.54160	1.14211e-20	4.54464e-16	-0.44428	0.374001
10978774158	628083278	233087179	33981222	chr6B_233087179	TraesCS1B01G053500.1	-6.65364	3.10381e-10	3.20199e-06	-0.62275	0.192256
730415345	628086271	136313289	33984215	chr1B_136313289	TraesCS1B01G053600.1	-8.44922	8.29943e-15	1.73896e-10	-0.64371	0.277359
626868641	628086271	32766585	33984215	chr1B_32766585	TraesCS1B01G053600.1	-13.52819	1.76408e-29	1.57483e-24	-0.55152	0.495951
10978774158	628086271	233087179	33984215	chr6B_233087179	TraesCS1B01G053600.1	-6.44431	9.69183e-10	9.03600e-06	-0.64751	0.182522
628084801	631671220	33982745	37569164	chr1B_33982745	TraesCS1B01G055100.1	-9.94126	6.03438e-19	2.02407e-14	-0.58646	0.346976
626868641	631901261	32766585	37799205	chr1B_32766585	TraesCS1B01G055200.1	-9.33441	3.10504e-17	8.67970e-13	-0.40271	0.319009
628084801	632219795	33982745	38117739	chr1B_33982745	TraesCS1B01G055400.1	-7.86096	2.98971e-13	5.08020e-09	-0.39015	0.249378
632218382	632219795	38116326	38117739	chr1B_38116326	TraesCS1B01G055400.1	-12.70794	4.86662e-27	3.52722e-22	-0.47421	0.464736
730415345	633009231	136313289	38907175	chr1B_136313289	TraesCS1B01G055900.1	-9.15427	9.84481e-17	2.59936e-12	-0.71115	0.310602
626868641	633009231	32766585	38907175	chr1B_32766585	TraesCS1B01G055900.1	-8.64488	2.45863e-15	5.50161e-11	-0.43771	0.286629
633012952	633009231	38910896	38907175	chr1B_38910896	TraesCS1B01G055900.1	-15.11840	3.33058e-34	4.44118e-29	-0.54932	0.551338
633678891	633479639	39576835	39377583	chr1B_39576835	TraesCS1B01G056400.2	-13.75723	3.66992e-30	3.46654e-25	-0.59111	0.504345
634826153	633479639	40724097	39377583	chr1B_40724097	TraesCS1B01G056400.2	6.85498	1.01804e-10	1.15187e-06	0.75308	0.201685
605961192	633679608	11859136	39577552	chr1B_11859136	TraesCS1B01G056700.1	-7.69965	7.82266e-13	1.25137e-08	-0.56236	0.241697
4788212112	633679608	24053480	39577552	chr3B_24053480	TraesCS1B01G056700.1	-6.52278	6.34047e-10	6.14422e-06	-0.51670	0.186162
8870499192	633679608	22121907	39577552	chr5B_22121907	TraesCS1B01G056700.1	6.62955	3.54231e-10	3.61346e-06	0.45999	0.191132
9971401429	633679608	409874387	39577552	chr5D_409874387	TraesCS1B01G056700.1	-7.46691	3.08023e-12	4.50329e-08	-0.48481	0.230625
10743420485	633679608	615812766	39577552	chr6A_615812766	TraesCS1B01G056700.1	-6.92629	6.82892e-11	7.97402e-07	-0.43982	0.205038
10978774158	633679608	233087179	39577552	chr6B_233087179	TraesCS1B01G056700.1	-9.81106	1.41450e-18	4.56628e-14	-0.84327	0.341026
12516023489	633679608	575755314	39577552	chr7A_575755314	TraesCS1B01G056700.1	-6.60754	3.99585e-10	4.03419e-06	-0.52154	0.190105
635192555	633757853	41090499	39655797	chr1B_41090499	TraesCS1B01G057100.1	7.84079	3.37350e-13	5.68966e-09	0.17776	0.248418
730415345	633950153	136313289	39848097	chr1B_136313289	TraesCS1B01G057800.3	-8.22620	3.27346e-14	6.34620e-10	-0.56829	0.266765
618738417	633950153	24636361	39848097	chr1B_24636361	TraesCS1B01G057800.3	-7.56255	1.75824e-12	2.66822e-08	-0.51695	0.235173
3353376906	633950153	793171237	39848097	chr2B_793171237	TraesCS1B01G057800.3	-6.47091	8.39631e-10	7.93222e-06	-0.42827	0.183755
4788212112	633950153	24053480	39848097	chr3B_24053480	TraesCS1B01G057800.3	-7.46654	3.08683e-12	4.51233e-08	-0.54335	0.230608
8870499192	633950153	22121907	39848097	chr5B_22121907	TraesCS1B01G057800.3	7.24399	1.12190e-11	1.49991e-07	0.46633	0.220045
10154540784	633950153	26933065	39848097	chr6A_26933065	TraesCS1B01G057800.3	-7.21977	1.28949e-11	1.70695e-07	-0.49296	0.218898
10743420485	633950153	615812766	39848097	chr6A_615812766	TraesCS1B01G057800.3	-6.63743	3.39247e-10	3.47337e-06	-0.40159	0.1915
10978774158	633950153	233087179	39848097	chr6B_233087179	TraesCS1B01G057800.3	-10.59273	8.12445e-21	3.27801e-16	-0.83689	0.37627
6819367062	633956208	608826243	39854152	chr4A_608826243	TraesCS1B01G057900.1	-7.15343	1.88573e-11	2.42804e-07	-0.56409	0.215757
10978774158	633956208	233087179	39854152	chr6B_233087179	TraesCS1B01G057900.1	-7.20948	1.36798e-11	1.80299e-07	-0.72839	0.21841
1102149683	635187794	508047627	41085738	chr1B_508047627	TraesCS1B01G058600.2	-7.50794	2.42280e-12	3.59870e-08	-0.40693	0.232575
6821180261	635187794	610639442	41085738	chr4A_610639442	TraesCS1B01G058600.2	-6.49208	7.48808e-10	7.14841e-06	-0.31400	0.184737
626868641	635743947	32766585	41641891	chr1B_32766585	TraesCS1B01G059000.1	-7.37962	5.12201e-12	7.23499e-08	-0.58162	0.226479
634403909	635743947	40301853	41641891	chr1B_40301853	TraesCS1B01G059000.1	7.68576	8.49452e-13	1.35170e-08	0.58772	0.241036
635744884	635743947	41642828	41641891	chr1B_41642828	TraesCS1B01G059000.1	-17.14308	3.89552e-40	8.38448e-35	-0.87046	0.612407
1157110594	635842013	563008538	41739957	chr1B_563008538	TraesCS1B01G059100.2	6.94759	6.05847e-11	7.14164e-07	0.86548	0.206041
10154539729	635842013	26932010	41739957	chr6A_26932010	TraesCS1B01G059100.2	-6.79880	1.39208e-10	1.53529e-06	-0.57866	0.199048
10624160291	635842013	496552572	41739957	chr6A_496552572	TraesCS1B01G059100.2	-6.51625	6.56896e-10	6.34499e-06	-0.60728	0.185859
11213996271	635842013	468309292	41739957	chr6B_468309292	TraesCS1B01G059100.2	-6.48335	7.85027e-10	7.46203e-06	-0.58755	0.184332
1219415530	636449809	625313474	42347753	chr1B_625313474	TraesCS1B01G059800.1	-7.26459	9.96453e-12	1.34357e-07	-0.50984	0.221021
1858717428	636449809	79310316	42347753	chr2A_79310316	TraesCS1B01G059800.1	6.67150	2.81374e-10	2.92712e-06	0.26264	0.19309
2583922876	636449809	23717207	42347753	chr2B_23717207	TraesCS1B01G059800.1	-6.59814	4.20631e-10	4.22785e-06	-0.40151	0.189668
4036122650	636449809	22807657	42347753	chr3A_22807657	TraesCS1B01G059800.1	-6.55884	5.21194e-10	5.14146e-06	-0.23819	0.187838
8798810257	636449809	660206715	42347753	chr5A_660206715	TraesCS1B01G059800.1	-13.58351	1.20731e-29	1.09271e-24	-0.66602	0.497991
10153867861	636449809	26260142	42347753	chr6A_26260142	TraesCS1B01G059800.1	-6.49801	7.25144e-10	6.94218e-06	-0.33270	0.185012
10880797875	636449809	135110896	42347753	chr6B_135110896	TraesCS1B01G059800.1	6.76740	1.65716e-10	1.80165e-06	0.27500	0.197576
11404921759	636449809	659234780	42347753	chr6B_659234780	TraesCS1B01G059800.1	-7.00434	4.39951e-11	5.31660e-07	-0.27495	0.208715
11475488432	636449809	8812975	42347753	chr6D_8812975	TraesCS1B01G059800.1	-6.93376	6.54814e-11	7.67173e-07	-0.38347	0.20539
11968526283	636449809	28258108	42347753	chr7A_28258108	TraesCS1B01G059800.1	-6.54911	5.49522e-10	5.39503e-06	-0.24526	0.187386
13380900363	636449809	703925952	42347753	chr7B_703925952	TraesCS1B01G059800.1	-6.91128	7.42917e-11	8.61813e-07	-0.28159	0.204332
635846527	637145345	41744471	43043289	chr1B_41744471	TraesCS1B01G059900.1	-24.71489	1.15219e-60	1.34367e-54	-0.98432	0.766574
730415345	637417484	136313289	43315428	chr1B_136313289	TraesCS1B01G060000.1	-7.38152	5.06577e-12	7.16102e-08	-0.30827	0.226569
8870499192	637417484	22121907	43315428	chr5B_22121907	TraesCS1B01G060000.1	7.67112	9.26418e-13	1.46587e-08	0.28686	0.240339
10154540784	637417484	26933065	43315428	chr6A_26933065	TraesCS1B01G060000.1	-8.12970	5.89844e-14	1.10522e-09	-0.31755	0.262174
10978774158	637417484	233087179	43315428	chr6B_233087179	TraesCS1B01G060000.1	-8.51833	5.40733e-15	1.15945e-10	-0.42543	0.280637
635744236	637552690	41642180	43450634	chr1B_41642180	TraesCS1B01G060100.1	-6.83339	1.14829e-10	1.28680e-06	-0.49892	0.200671
635846709	637552690	41744653	43450634	chr1B_41744653	TraesCS1B01G060100.1	-14.13486	2.76050e-31	2.86566e-26	-0.84453	0.517878
9971067802	637552690	409540760	43450634	chr5D_409540760	TraesCS1B01G060100.1	-6.86066	9.86249e-11	1.11882e-06	-0.71872	0.201952
1194449765	637732033	600347709	43629977	chr1B_600347709	TraesCS1B01G060200.1	-6.87175	9.26957e-11	1.05677e-06	-0.38571	0.202473
10736859825	637732033	609252106	43629977	chr6A_609252106	TraesCS1B01G060200.1	-6.47006	8.43468e-10	7.96513e-06	-0.42967	0.183715
638173016	638086090	44070960	43984034	chr1B_44070960	TraesCS1B01G060400.1	10.26278	7.26385e-20	2.67250e-15	0.29773	0.361537
638173016	638104295	44070960	44002239	chr1B_44070960	TraesCS1B01G060500.1	14.21334	1.61289e-31	1.70766e-26	0.65097	0.520642
618738417	639300259	24636361	45198203	chr1B_24636361	TraesCS1B01G060900.1	-7.88774	2.54605e-13	4.36910e-09	-0.62060	0.250654
4788212112	639300259	24053480	45198203	chr3B_24053480	TraesCS1B01G060900.1	-7.07757	2.90535e-11	3.62293e-07	-0.60604	0.212172
10154540784	639300259	26933065	45198203	chr6A_26933065	TraesCS1B01G060900.1	-7.66227	9.76268e-13	1.53958e-08	-0.60012	0.239918
10710992255	639300259	583384536	45198203	chr6A_583384536	TraesCS1B01G060900.1	-6.56237	5.11254e-10	5.05176e-06	-0.49076	0.188003
10733644359	639300259	606036640	45198203	chr6A_606036640	TraesCS1B01G060900.1	-6.44104	9.86383e-10	9.18153e-06	-0.53921	0.182371
10978774158	639300259	233087179	45198203	chr6B_233087179	TraesCS1B01G060900.1	-11.13699	2.11818e-22	9.94906e-18	-1.00346	0.400063
11521750825	639300259	55075368	45198203	chr6D_55075368	TraesCS1B01G060900.1	-6.56118	5.14596e-10	5.08188e-06	-0.46652	0.187947
12516023489	639300259	575755314	45198203	chr7A_575755314	TraesCS1B01G060900.1	-7.02372	3.94285e-11	4.80510e-07	-0.60170	0.20963
12704931019	639300259	27956608	45198203	chr7B_27956608	TraesCS1B01G060900.1	-7.10639	2.46605e-11	3.11284e-07	-0.67184	0.213533
[truncated: 34,901 more rows]
