# Supplementary material for: Genomic variants affecting homoeologous gene expression dosage contribute to agronomic trait variation in allopolyploid wheat
Source: Nat Commun. 2022 Feb 11;13:826. doi: 10.1038/s41467-022-28453-y (PMC8837796; doi:10.1038/s41467-022-28453-y)
Supplement: Supplementary file 21 — Source Data [file 41467_2022_28453_MOESM21_ESM.zip › Source_data/Figure_4e.txt]

#Distribution of SCC between duplicated homoeologous genes having different configurations #(Fig. 4e) of cis- and trans-eQTL. PEER values were used for calculating SCC between #homoeologous genes. cis-eQTL were located within 2 Mb from the target gene; trans-eQTL #were located on a chromosome different from the location of the target gene (separate #file).
#Homoeologous gene 1,Homoeologous gene 2,SCC (PEER),eQTL_Configuration
TraesCS2A01G313400,TraesCS2B01G332200,0.715,Conf_1
TraesCS2A01G313400,TraesCS2D01G311900,0.5994,Conf_1
TraesCS2B01G332200,TraesCS2D01G311900,0.765,Conf_1
TraesCS2A01G266900,TraesCS2B01G275500,0.745,Conf_1
TraesCS2A01G266900,TraesCS2D01G257100,0.8274,Conf_1
TraesCS2B01G275500,TraesCS2D01G257100,0.7701,Conf_1
TraesCS2A01G314700,TraesCS2D01G312900,0.5679,Conf_1
TraesCS6B01G286600,TraesCS6D01G240400,-0.0956,Conf_1
TraesCS7A01G422900,TraesCS7B01G323300,0.4217,Conf_1
TraesCS7A01G422900,TraesCS7D01G415300,0.3871,Conf_1
TraesCS7B01G323300,TraesCS7D01G415300,0.4413,Conf_1
TraesCS5A01G492100,TraesCS4B01G319800,0.7708,Conf_1
TraesCS5A01G492100,TraesCS4D01G316400,0.6265,Conf_1
TraesCS4B01G319800,TraesCS4D01G316400,0.6504,Conf_1
TraesCS3B01G205100,TraesCS3D01G180800,0.7668,Conf_1
TraesCS3A01G082100,TraesCS3B01G097200,0.6601,Conf_1
TraesCS7A01G291600,TraesCS7B01G184100,0.884,Conf_1
TraesCS7A01G291600,TraesCS7D01G284400,0.8772,Conf_1
TraesCS7B01G184100,TraesCS7D01G284400,0.8992,Conf_1
TraesCS5A01G172900,TraesCS5D01G177400,0.494,Conf_1
TraesCS6A01G179700,TraesCS6B01G205600,-0.0931,Conf_1
TraesCS6A01G179700,TraesCS6D01G165300,0.1534,Conf_1
TraesCS6B01G205600,TraesCS6D01G165300,0.1477,Conf_1
TraesCS6A01G269300,TraesCS6B01G296600,1,Conf_1
TraesCS6A01G269300,TraesCS6D01G245600,1,Conf_1
TraesCS6B01G296600,TraesCS6D01G245600,1,Conf_1
TraesCS6A01G215300,TraesCS6D01G197600,0.634,Conf_1
TraesCS7A01G282300,TraesCS3D01G204700,0.1856,Conf_1
TraesCS6A01G241700,TraesCS6D01G223700,0.6505,Conf_1
TraesCS5A01G362100,TraesCS5D01G371100,0.104,Conf_1
TraesCS6A01G299900,TraesCS6B01G329500,0.4201,Conf_1
TraesCS2A01G246400,TraesCS2B01G270700,0.6066,Conf_1
TraesCS2A01G246400,TraesCS2D01G248800,0.7073,Conf_1
TraesCS2B01G270700,TraesCS2D01G248800,0.6192,Conf_1
TraesCS4A01G216600,TraesCS4B01G094800,0.3446,Conf_1
TraesCS7B01G170700,TraesCS7D01G272800,0.5484,Conf_1
TraesCS5B01G381600,TraesCS5D01G388000,0.7775,Conf_1
TraesCS1A01G151600,TraesCS1B01G169200,0.3569,Conf_1
TraesCS1A01G151600,TraesCS1D01G148600,0.4031,Conf_1
TraesCS1B01G169200,TraesCS1D01G148600,0.785,Conf_1
TraesCS5A01G503800,TraesCS4B01G332700,0.593,Conf_1
TraesCS7A01G182900,TraesCS7B01G088000,0.5018,Conf_1
TraesCS7A01G182900,TraesCS7D01G184400,0.5269,Conf_1
TraesCS7B01G088000,TraesCS7D01G184400,0.5424,Conf_1
TraesCS6A01G145400,TraesCS6B01G173700,0.158,Conf_1
TraesCS6A01G145400,TraesCS6D01G134600,0.4165,Conf_1
TraesCS6B01G173700,TraesCS6D01G134600,0.3668,Conf_1
TraesCS6B01G190000,TraesCS6D01G151500,0.3693,Conf_1
TraesCS6A01G277300,TraesCS6B01G305300,0.6713,Conf_1
TraesCS6A01G277300,TraesCS6D01G257900,0.7102,Conf_1
TraesCS6B01G305300,TraesCS6D01G257900,0.7999,Conf_1
TraesCS4A01G255400,TraesCS4B01G059700,0.7366,Conf_1
TraesCS2A01G306300,TraesCS2D01G304700,0.4386,Conf_1
TraesCS2B01G480100,TraesCS2D01G458400,0.2948,Conf_1
TraesCS2A01G290400,TraesCS2D01G288300,0.2058,Conf_1
TraesCS1A01G194500,TraesCS1D01G198200,0.2559,Conf_1
TraesCS4B01G294000,TraesCS4D01G292800,0.7925,Conf_1
TraesCS4A01G325800,TraesCS5B01G538700,0.3897,Conf_1
TraesCS4A01G325800,TraesCS5D01G557000,0.3523,Conf_1
TraesCS5B01G538700,TraesCS5D01G557000,0.5106,Conf_1
TraesCS2A01G331500,TraesCS2B01G350700,0.3718,Conf_1
TraesCS4A01G312100,TraesCS4B01G000800,0.1573,Conf_1
TraesCS1A01G151700,TraesCS1B01G169300,0.1949,Conf_1
TraesCS1A01G151700,TraesCS1D01G148700,0.3811,Conf_1
TraesCS1B01G169300,TraesCS1D01G148700,0.0728,Conf_1
TraesCS1A01G157900,TraesCS1B01G174100,0.7353,Conf_1
TraesCS1A01G157900,TraesCS1D01G155400,0.7678,Conf_1
TraesCS1B01G174100,TraesCS1D01G155400,0.7626,Conf_1
TraesCS2A01G379600,TraesCS2B01G396500,0.2195,Conf_1
TraesCS2A01G379600,TraesCS2D01G375800,0.3589,Conf_1
TraesCS2B01G396500,TraesCS2D01G375800,0.3435,Conf_1
TraesCS2B01G278400,TraesCS2D01G260200,0.7724,Conf_1
TraesCS3A01G307900,TraesCS3B01G151000,0.5689,Conf_1
TraesCS5B01G119600,TraesCS5D01G128500,0.2325,Conf_1
TraesCS7B01G151300,TraesCS7D01G253600,0.6286,Conf_1
TraesCS1B01G322800,TraesCS1D01G311300,0.3866,Conf_1
TraesCS2B01G290000,TraesCS2D01G270400,0.4684,Conf_1
TraesCS1B01G436600,TraesCS1D01G414800,0.1154,Conf_1
TraesCS5A01G488000,TraesCS5D01G502900,0.7782,Conf_1
TraesCS5A01G180600,TraesCS5D01G185100,0.7067,Conf_1
TraesCS2A01G267300,TraesCS2B01G275400,0.2594,Conf_1
TraesCS2A01G267300,TraesCS2D01G256800,0.241,Conf_1
TraesCS2B01G275400,TraesCS2D01G256800,0.0685,Conf_1
TraesCS2A01G337000,TraesCS2D01G325900,0.5199,Conf_1
TraesCS2A01G374700,TraesCS2B01G391700,0.6044,Conf_1
TraesCS2A01G374700,TraesCS2D01G371100,0.6014,Conf_1
TraesCS2B01G391700,TraesCS2D01G371100,0.5796,Conf_1
TraesCS2B01G353600,TraesCS2D01G334000,0.2449,Conf_1
TraesCS4A01G260000,TraesCS4B01G054600,0.5481,Conf_1
TraesCS4A01G260000,TraesCS4D01G054700,0.4944,Conf_1
TraesCS4B01G054600,TraesCS4D01G054700,0.4371,Conf_1
TraesCS7A01G254800,TraesCS7D01G253300,0.5268,Conf_1
TraesCS5A01G049400,TraesCS5B01G054600,0.8086,Conf_1
TraesCS5A01G049400,TraesCS5D01G060200,0.8122,Conf_1
TraesCS5B01G054600,TraesCS5D01G060200,0.9409,Conf_1
TraesCS2B01G279500,TraesCS2D01G261400,0.4205,Conf_1
TraesCS2A01G374500,TraesCS2B01G391500,0.4142,Conf_1
TraesCS2A01G374500,TraesCS2D01G370900,0.3094,Conf_1
TraesCS2B01G391500,TraesCS2D01G370900,0.2917,Conf_1
TraesCS5A01G343000,TraesCS5D01G348900,0.5259,Conf_1
TraesCS5A01G171800,TraesCS5B01G169100,0.0405,Conf_1
TraesCS1A01G423700,TraesCS1D01G432300,0.509,Conf_1
TraesCS4A01G062600,TraesCS4B01G239400,0.6004,Conf_1
TraesCS4A01G062600,TraesCS4D01G239400,0.5738,Conf_1
TraesCS4B01G239400,TraesCS4D01G239400,0.8526,Conf_1
TraesCS1B01G198100,TraesCS1D01G185900,0.7001,Conf_1
TraesCS4A01G053100,TraesCS4D01G251400,0.4043,Conf_1
TraesCS6A01G323500,TraesCS6B01G354100,0.6332,Conf_1
TraesCS4A01G049100,TraesCS4B01G255700,0.7439,Conf_1
TraesCS4A01G049100,TraesCS4D01G255800,0.7033,Conf_1
TraesCS4B01G255700,TraesCS4D01G255800,0.8011,Conf_1
TraesCS1A01G246500,TraesCS1D01G245800,0.5843,Conf_1
TraesCS5A01G484800,TraesCS5D01G498300,0.9454,Conf_1
TraesCS5A01G105200,TraesCS5B01G108200,0.222,Conf_1
TraesCS5A01G105200,TraesCS5D01G115800,0.238,Conf_1
TraesCS5B01G108200,TraesCS5D01G115800,0.2158,Conf_1
TraesCS3A01G200600,TraesCS3D01G203300,0.3999,Conf_1
TraesCS7A01G312300,TraesCS7D01G308700,0.5896,Conf_1
TraesCS6B01G333900,TraesCS6D01G284800,0.8171,Conf_1
TraesCS4B01G303200,TraesCS4D01G301700,0.6674,Conf_1
TraesCS7A01G307300,TraesCS7D01G304100,0.755,Conf_1
TraesCS5A01G123900,TraesCS5B01G123500,0.3523,Conf_1
TraesCS5A01G123900,TraesCS5D01G131800,0.3093,Conf_1
TraesCS5B01G123500,TraesCS5D01G131800,0.3337,Conf_1
TraesCS6A01G252000,TraesCS6B01G273500,0.4847,Conf_1
TraesCS1A01G069900,TraesCS1D01G072500,0.5321,Conf_1
TraesCS7B01G325100,TraesCS7D01G416800,0.7994,Conf_1
TraesCS4A01G275000,TraesCS4D01G035400,1,Conf_1
TraesCS3A01G385700,TraesCS3B01G417900,0.2993,Conf_1
TraesCS4A01G224300,TraesCS4D01G088800,0.6085,Conf_1
TraesCS3A01G402700,TraesCS3B01G436300,0.5749,Conf_1
TraesCS3A01G402700,TraesCS3D01G397700,0.5645,Conf_1
TraesCS3B01G436300,TraesCS3D01G397700,0.5575,Conf_1
TraesCS3B01G189800,TraesCS3D01G166500,0.8353,Conf_1
TraesCS3A01G164100,TraesCS3B01G202000,0.1281,Conf_1
TraesCS1B01G164100,TraesCS1D01G144500,0.4058,Conf_1
TraesCS5B01G107600,TraesCS5D01G115200,1,Conf_1
TraesCS3B01G176500,TraesCS3D01G157300,0.2925,Conf_1
TraesCS3B01G144100,TraesCS3D01G125300,0.6823,Conf_1
TraesCS6B01G331700,TraesCS6D01G282000,0.7905,Conf_1
TraesCS3A01G175900,TraesCS3B01G205600,0.663,Conf_1
TraesCS3A01G175900,TraesCS3D01G181600,0.6719,Conf_1
TraesCS3B01G205600,TraesCS3D01G181600,0.5804,Conf_1
TraesCS4A01G128500,TraesCS4D01G178100,0.295,Conf_1
TraesCS7A01G338400,TraesCS7D01G345600,0.7999,Conf_1
TraesCS7A01G456600,TraesCS7D01G445300,0.7647,Conf_1
TraesCS3A01G332300,TraesCS3B01G362100,0.8956,Conf_1
TraesCS3A01G332300,TraesCS3D01G325800,0.8962,Conf_1
TraesCS3B01G362100,TraesCS3D01G325800,0.8799,Conf_1
TraesCS7A01G205300,TraesCS7D01G208200,0.6358,Conf_1
TraesCS3A01G181900,TraesCS3D01G186500,0.5702,Conf_1
TraesCS4A01G271100,TraesCS4B01G043000,0.7723,Conf_1
TraesCS4A01G271100,TraesCS4D01G040300,0.8958,Conf_1
TraesCS4B01G043000,TraesCS4D01G040300,0.8131,Conf_1
TraesCS1A01G119800,TraesCS1D01G120700,0.476,Conf_1
TraesCS2B01G049600,TraesCS2D01G035600,0.2235,Conf_1
TraesCS4A01G064800,TraesCS4B01G242200,0.4726,Conf_1
TraesCS4A01G064800,TraesCS4D01G241800,0.6228,Conf_1
TraesCS4B01G242200,TraesCS4D01G241800,0.6282,Conf_1
TraesCS4B01G052800,TraesCS4D01G053000,0.2832,Conf_1
TraesCS5A01G425000,TraesCS5B01G427000,0.5702,Conf_1
TraesCS5A01G425000,TraesCS5D01G433400,0.5972,Conf_1
TraesCS5B01G427000,TraesCS5D01G433400,0.6352,Conf_1
TraesCS6A01G315600,TraesCS6D01G294800,0.6823,Conf_1
TraesCS3A01G283700,TraesCS3D01G283600,0.6885,Conf_1
TraesCS3A01G219800,TraesCS3B01G250200,0.6013,Conf_1
TraesCS3A01G219800,TraesCS3D01G232800,0.6722,Conf_1
TraesCS3B01G250200,TraesCS3D01G232800,0.5286,Conf_1
TraesCS5B01G234700,TraesCS5D01G243400,0.3571,Conf_1
TraesCS6B01G254700,TraesCS6D01G208000,0.4218,Conf_1
TraesCS7B01G113600,TraesCS7D01G209200,0.5726,Conf_1
TraesCS4A01G004500,TraesCS4D01G299300,0.1651,Conf_1
TraesCS4B01G244100,TraesCS4D01G243400,0.9279,Conf_1
TraesCS4A01G293800,TraesCS4B01G019700,0.6506,Conf_1
TraesCS6A01G178600,TraesCS6B01G206000,0.8206,Conf_1
TraesCS6A01G178600,TraesCS6D01G166000,0.6349,Conf_1
TraesCS6B01G206000,TraesCS6D01G166000,0.7084,Conf_1
TraesCS3A01G278300,TraesCS3D01G278600,0.2054,Conf_1
TraesCS3A01G166100,TraesCS3B01G199800,0.6685,Conf_1
TraesCS5B01G227400,TraesCS5D01G239000,0.6796,Conf_1
TraesCS1A01G155600,TraesCS1D01G154300,0.396,Conf_1
TraesCS1A01G214000,TraesCS1B01G227800,0.3779,Conf_1
TraesCS1A01G214000,TraesCS1D01G216900,0.4225,Conf_1
TraesCS1B01G227800,TraesCS1D01G216900,0.3534,Conf_1
TraesCS3A01G308600,TraesCS3D01G133900,0.7846,Conf_1
TraesCS1A01G207000,TraesCS1B01G220800,0.1791,Conf_1
TraesCS5A01G095800,TraesCS5D01G108400,0.38,Conf_1
TraesCS2A01G205900,TraesCS2D01G210300,0.303,Conf_1
TraesCS5A01G185400,TraesCS5B01G183400,0.4514,Conf_1
TraesCS5A01G185400,TraesCS5D01G190400,0.62,Conf_1
TraesCS5B01G183400,TraesCS5D01G190400,0.4591,Conf_1
TraesCS6B01G352800,TraesCS6D01G301800,0.654,Conf_1
TraesCS5A01G165600,TraesCS5D01G169800,0.4981,Conf_1
TraesCS7A01G435500,TraesCS7B01G335200,0.7792,Conf_1
TraesCS7A01G435500,TraesCS7D01G426200,0.6362,Conf_1
TraesCS7B01G335200,TraesCS7D01G426200,0.6694,Conf_1
TraesCS3A01G041900,TraesCS3B01G041800,0.6381,Conf_1
TraesCS3A01G041900,TraesCS3D01G038400,0.6563,Conf_1
TraesCS3B01G041800,TraesCS3D01G038400,0.6574,Conf_1
TraesCS3B01G260400,TraesCS3D01G222300,0.8409,Conf_1
TraesCS3A01G117000,TraesCS3D01G118800,0.1592,Conf_1
TraesCS5A01G229000,TraesCS5B01G227700,0.9151,Conf_1
TraesCS5A01G229000,TraesCS5D01G238700,0.9231,Conf_1
TraesCS5B01G227700,TraesCS5D01G238700,0.9277,Conf_1
TraesCS3A01G159100,TraesCS3B01G190000,0.1788,Conf_1
TraesCS3A01G159100,TraesCS3D01G166600,0.1592,Conf_1
TraesCS3B01G190000,TraesCS3D01G166600,0.3396,Conf_1
TraesCS7B01G139300,TraesCS7D01G249800,0.7997,Conf_1
TraesCS3A01G211200,TraesCS3B01G241700,0.2543,Conf_1
TraesCS3A01G211200,TraesCS3D01G214000,0.4831,Conf_1
TraesCS3B01G241700,TraesCS3D01G214000,0.262,Conf_1
TraesCS5A01G082700,TraesCS5B01G088800,0.5135,Conf_1
TraesCS5A01G082700,TraesCS5D01G095200,0.4966,Conf_1
TraesCS5B01G088800,TraesCS5D01G095200,0.4812,Conf_1
TraesCS2A01G282700,TraesCS2D01G281400,0.6079,Conf_1
TraesCS3A01G098700,TraesCS3D01G099100,0.3673,Conf_1
TraesCS5A01G011300,TraesCS5D01G016200,0.6367,Conf_1
TraesCS3A01G190100,TraesCS3D01G193600,0.2075,Conf_1
TraesCS1B01G086800,TraesCS1D01G069500,0.4921,Conf_1
TraesCS5A01G080800,TraesCS5D01G091800,0.2876,Conf_1
TraesCS1B01G244300,TraesCS1D01G232200,0.3897,Conf_1
TraesCS5A01G141500,TraesCS5B01G139800,0.7286,Conf_1
TraesCS5A01G141500,TraesCS5D01G150700,0.7449,Conf_1
TraesCS5B01G139800,TraesCS5D01G150700,0.6585,Conf_1
TraesCS5B01G368900,TraesCS5D01G376000,0.6248,Conf_1
TraesCS7B01G237200,TraesCS7D01G333200,0.5336,Conf_1
TraesCS7B01G153700,TraesCS7D01G257700,0.6371,Conf_1
TraesCS5A01G228800,TraesCS5B01G227500,0.3388,Conf_1
TraesCS5A01G228800,TraesCS5D01G238900,0.3705,Conf_1
TraesCS5B01G227500,TraesCS5D01G238900,0.2429,Conf_1
TraesCS4A01G078300,TraesCS4B01G234300,0.7846,Conf_1
TraesCS4A01G078300,TraesCS4D01G235500,0.7847,Conf_1
TraesCS4B01G234300,TraesCS4D01G235500,0.7691,Conf_1
TraesCS3A01G308000,TraesCS3B01G151100,0.7846,Conf_1
TraesCS2B01G200300,TraesCS2D01G181100,0.696,Conf_1
TraesCS7B01G030600,TraesCS7D01G129700,0.6668,Conf_1
TraesCS7A01G318500,TraesCS7D01G315100,0.7543,Conf_1
TraesCS4A01G252100,TraesCS4D01G062100,0.8125,Conf_1
TraesCS7A01G245200,TraesCS7D01G243800,0.5067,Conf_1
TraesCS4A01G116800,TraesCS4B01G187600,0.8249,Conf_1
TraesCS5B01G195200,TraesCS5D01G202600,0.5261,Conf_1
TraesCS1A01G289100,TraesCS1D01G288100,0.3447,Conf_1
TraesCS2A01G199500,TraesCS2D01G207100,0.6843,Conf_1
TraesCS3A01G163000,TraesCS3D01G169900,0.662,Conf_1
TraesCS4A01G247600,TraesCS4B01G067300,0.6735,Conf_1
TraesCS4A01G247600,TraesCS4D01G066200,0.6609,Conf_1
TraesCS4B01G067300,TraesCS4D01G066200,0.6696,Conf_1
TraesCS2A01G256100,TraesCS2B01G286400,0.6532,Conf_1
TraesCS2A01G256100,TraesCS2D01G266600,0.6145,Conf_1
TraesCS2B01G286400,TraesCS2D01G266600,0.6115,Conf_1
TraesCS3A01G230300,TraesCS3B01G259600,0.5053,Conf_1
TraesCS3A01G230300,TraesCS3D01G223000,0.4946,Conf_1
TraesCS3B01G259600,TraesCS3D01G223000,0.5188,Conf_1
TraesCS3A01G292800,TraesCS3D01G292600,0.7375,Conf_1
TraesCS3A01G189500,TraesCS3B01G218700,0.61,Conf_1
TraesCS3A01G189500,TraesCS3D01G193000,0.5806,Conf_1
TraesCS3B01G218700,TraesCS3D01G193000,0.5213,Conf_1
TraesCS3A01G042700,TraesCS3D01G037900,0.6445,Conf_1
TraesCS4B01G302900,TraesCS4D01G301400,0.6401,Conf_1
TraesCS3A01G185900,TraesCS3B01G215500,0.6644,Conf_1
TraesCS1A01G084600,TraesCS1B01G101900,0.8026,Conf_1
TraesCS6A01G263400,TraesCS6D01G251600,0.5906,Conf_1
TraesCS1B01G287400,TraesCS1D01G277700,0.407,Conf_1
TraesCS7A01G211200,TraesCS7D01G212900,0.6862,Conf_1
TraesCS4A01G296700,TraesCS4D01G015300,0.4785,Conf_1
TraesCS3A01G117700,TraesCS3B01G137000,0.6387,Conf_1
TraesCS3A01G117700,TraesCS3D01G119500,0.6999,Conf_1
TraesCS3B01G137000,TraesCS3D01G119500,0.7206,Conf_1
TraesCS5A01G387800,TraesCS5D01G397700,0.4784,Conf_1
TraesCS5A01G238900,TraesCS5D01G246000,0.6386,Conf_1
TraesCS2A01G400000,TraesCS2D01G397600,0.4142,Conf_1
TraesCS6A01G235100,TraesCS6B01G263800,0.8667,Conf_1
TraesCS2A01G310100,TraesCS2B01G327100,0.1136,Conf_1
TraesCS2A01G310100,TraesCS2D01G308300,-0.0661,Conf_1
TraesCS2B01G327100,TraesCS2D01G308300,0.2023,Conf_1
TraesCS1A01G394400,TraesCS1B01G422400,0.259,Conf_1
TraesCS1A01G394400,TraesCS1D01G402000,0.6836,Conf_1
TraesCS1B01G422400,TraesCS1D01G402000,0.6591,Conf_1
TraesCS6A01G162500,TraesCS6B01G188700,0.5919,Conf_1
TraesCS3A01G226800,TraesCS3B01G257700,0.8345,Conf_1
TraesCS3A01G226800,TraesCS3D01G224800,0.8384,Conf_1
TraesCS3B01G257700,TraesCS3D01G224800,0.8364,Conf_1
TraesCS1B01G285600,TraesCS1D01G275900,0.4738,Conf_1
TraesCS7B01G393700,TraesCS7D01G476800,0.7496,Conf_1
TraesCS3A01G336000,TraesCS3B01G366700,0.1921,Conf_1
TraesCS3A01G336000,TraesCS3D01G329000,0.369,Conf_1
TraesCS3B01G366700,TraesCS3D01G329000,0.3846,Conf_1
TraesCS4B01G318800,TraesCS4D01G315300,0.6774,Conf_1
TraesCS2B01G401800,TraesCS2D01G381500,0.5619,Conf_1
TraesCS3A01G313200,TraesCS3B01G158700,0.129,Conf_1
TraesCS6A01G229800,TraesCS6D01G205200,0.811,Conf_1
TraesCS7B01G217500,TraesCS7D01G313400,0.6518,Conf_1
TraesCS2A01G367000,TraesCS2B01G384500,0.5445,Conf_1
TraesCS2A01G367000,TraesCS2D01G363900,0.5929,Conf_1
TraesCS2B01G384500,TraesCS2D01G363900,0.6956,Conf_1
TraesCS6A01G159600,TraesCS6D01G152900,0.1596,Conf_1
TraesCS5B01G396800,TraesCS5D01G401800,0.3813,Conf_1
TraesCS6A01G155000,TraesCS6B01G183000,0.486,Conf_1
TraesCS6A01G155000,TraesCS6D01G144900,0.4499,Conf_1
TraesCS6B01G183000,TraesCS6D01G144900,0.5411,Conf_1
TraesCS1A01G332400,TraesCS1B01G346100,0.3115,Conf_1
TraesCS2B01G347700,TraesCS2D01G328700,0.542,Conf_1
TraesCS3A01G094900,TraesCS3D01G095100,0.6248,Conf_1
TraesCS5A01G375900,TraesCS5D01G385400,0.8519,Conf_1
TraesCS3B01G340900,TraesCS3D01G307000,0.2897,Conf_1
TraesCS7A01G235100,TraesCS7D01G235100,0.9595,Conf_1
TraesCS2A01G410600,TraesCS2B01G429400,0.3585,Conf_1
TraesCS2A01G410600,TraesCS2D01G408000,0.5238,Conf_1
TraesCS2B01G429400,TraesCS2D01G408000,0.382,Conf_1
TraesCS2A01G384700,TraesCS2B01G401700,0.4515,Conf_1
TraesCS2A01G384700,TraesCS2D01G381400,0.6792,Conf_1
TraesCS2B01G401700,TraesCS2D01G381400,0.4003,Conf_1
TraesCS5A01G318900,TraesCS5D01G325100,0.5614,Conf_1
TraesCS2A01G210700,TraesCS2B01G236600,0.5666,Conf_1
TraesCS2A01G210700,TraesCS2D01G217200,0.8268,Conf_1
TraesCS2B01G236600,TraesCS2D01G217200,0.6369,Conf_1
TraesCS2A01G305800,TraesCS2B01G322500,0.5559,Conf_1
TraesCS2A01G305800,TraesCS2D01G304200,0.6585,Conf_1
TraesCS2B01G322500,TraesCS2D01G304200,0.7369,Conf_1
TraesCS3A01G248200,TraesCS3B01G276900,0.4805,Conf_1
TraesCS4B01G090700,TraesCS4D01G087800,0.517,Conf_1
TraesCS1B01G415100,TraesCS1D01G395600,0.7874,Conf_1
TraesCS3A01G022200,TraesCS3D01G024500,0.5457,Conf_1
TraesCS7A01G306100,TraesCS7B01G206300,0.5813,Conf_1
TraesCS6A01G168200,TraesCS6D01G157300,0.2624,Conf_1
TraesCS5A01G146500,TraesCS5B01G145300,0.8678,Conf_1
TraesCS5A01G146500,TraesCS5D01G145800,0.8482,Conf_1
TraesCS5B01G145300,TraesCS5D01G145800,0.8323,Conf_1
TraesCS3A01G354000,TraesCS3D01G348100,0.7494,Conf_1
TraesCS2A01G307300,TraesCS2B01G323800,0.4071,Conf_1
TraesCS2A01G307300,TraesCS2D01G305600,0.4458,Conf_1
TraesCS2B01G323800,TraesCS2D01G305600,0.4582,Conf_1
TraesCS2B01G274400,TraesCS2D01G230500,0.7171,Conf_1
TraesCS3A01G191400,TraesCS3B01G219400,0.8901,Conf_1
TraesCS3A01G191400,TraesCS3D01G194000,0.9233,Conf_1
TraesCS3B01G219400,TraesCS3D01G194000,0.9018,Conf_1
TraesCS7B01G393000,TraesCS7D01G476300,0.2974,Conf_1
TraesCS1A01G259700,TraesCS1B01G270000,0.6574,Conf_1
TraesCS1A01G259700,TraesCS1D01G259500,0.8249,Conf_1
TraesCS1B01G270000,TraesCS1D01G259500,0.7736,Conf_1
TraesCS3A01G239400,TraesCS3B01G268000,0.3581,Conf_1
TraesCS3A01G239400,TraesCS3D01G239700,0.4828,Conf_1
TraesCS3B01G268000,TraesCS3D01G239700,0.3559,Conf_1
TraesCS7B01G230300,TraesCS7D01G326500,0.7153,Conf_1
TraesCS5A01G275100,TraesCS5D01G282700,0.1431,Conf_1
TraesCS4B01G347400,TraesCS4D01G342400,0.9196,Conf_1
TraesCS5B01G078400,TraesCS5D01G085300,0.6182,Conf_1
TraesCS3A01G435300,TraesCS3B01G470200,0.7336,Conf_1
TraesCS2A01G340900,TraesCS2D01G318500,0.5526,Conf_1
TraesCS2A01G189200,TraesCS2D01G198500,0.6108,Conf_1
TraesCS7A01G173100,TraesCS7B01G078400,0.4884,Conf_1
TraesCS7A01G173100,TraesCS7D01G174500,0.6955,Conf_1
TraesCS7B01G078400,TraesCS7D01G174500,0.7409,Conf_1
TraesCS3A01G270900,TraesCS3D01G270600,0.3764,Conf_1
TraesCS5A01G054200,TraesCS5B01G062200,0.2933,Conf_1
TraesCS6A01G112500,TraesCS6B01G141700,0.3157,Conf_1
TraesCS6A01G112500,TraesCS6D01G102700,0.262,Conf_1
TraesCS6B01G141700,TraesCS6D01G102700,0.2517,Conf_1
TraesCS3B01G314900,TraesCS3D01G281100,0.6166,Conf_1
TraesCS2A01G331300,TraesCS2B01G350900,0.2668,Conf_1
TraesCS2A01G331300,TraesCS2D01G331600,0.5589,Conf_1
TraesCS2B01G350900,TraesCS2D01G331600,0.2641,Conf_1
TraesCS4B01G112000,TraesCS4D01G109500,0.7769,Conf_1
TraesCS2A01G183400,TraesCS2D01G191200,0.7029,Conf_1
TraesCS2A01G306200,TraesCS2B01G322900,0.3722,Conf_1
TraesCS2A01G306200,TraesCS2D01G304600,0.3187,Conf_1
TraesCS2B01G322900,TraesCS2D01G304600,0.1382,Conf_1
TraesCS3A01G128000,TraesCS3B01G147200,0.5386,Conf_1
TraesCS3A01G128000,TraesCS3D01G129000,0.4334,Conf_1
TraesCS3B01G147200,TraesCS3D01G129000,0.4258,Conf_1
TraesCS4A01G214800,TraesCS4D01G098000,0.4641,Conf_1
TraesCS1B01G170100,TraesCS1D01G149700,0.5148,Conf_1
TraesCS3A01G376100,TraesCS3B01G408400,0.55,Conf_1
TraesCS3A01G376100,TraesCS3D01G368600,0.6022,Conf_1
TraesCS3B01G408400,TraesCS3D01G368600,0.6728,Conf_1
TraesCS4A01G268500,TraesCS4D01G046200,0.7647,Conf_1
TraesCS1B01G366900,TraesCS1D01G355700,0.2518,Conf_1
TraesCS5A01G159900,TraesCS5B01G157600,0.8243,Conf_1
TraesCS5A01G159900,TraesCS5D01G165000,0.7943,Conf_1
TraesCS5B01G157600,TraesCS5D01G165000,0.7307,Conf_1
TraesCS5A01G401200,TraesCS5D01G411400,0.8924,Conf_1
TraesCS2B01G209700,TraesCS2D01G190900,0.5834,Conf_1
TraesCS1A01G068500,TraesCS1B01G086400,0.3067,Conf_1
TraesCS1A01G068400,TraesCS1B01G086500,0.4199,Conf_1
TraesCS1A01G068400,TraesCS1D01G069800,0.2886,Conf_1
TraesCS1B01G086500,TraesCS1D01G069800,0.2513,Conf_1
TraesCS2B01G476700,TraesCS2D01G455000,0.7632,Conf_1
TraesCS4B01G292700,TraesCS4D01G291600,0.3533,Conf_1
TraesCS2A01G451100,TraesCS2D01G450800,0.3168,Conf_1
TraesCS2A01G294600,TraesCS2D01G292300,0.6851,Conf_1
TraesCS5A01G337000,TraesCS5D01G341700,0.587,Conf_1
TraesCS2B01G202000,TraesCS2D01G183300,0.4418,Conf_1
TraesCS3A01G207100,TraesCS3D01G208800,0.522,Conf_1
TraesCS2A01G393900,TraesCS2D01G391800,0.8586,Conf_1
TraesCS7B01G126900,TraesCS7D01G221600,0.2804,Conf_1
TraesCS3B01G262500,TraesCS3D01G220000,0.4574,Conf_1
TraesCS2A01G134400,TraesCS2B01G157900,0.4222,Conf_1
TraesCS1B01G199500,TraesCS1D01G184600,0.5929,Conf_1
TraesCS7B01G118700,TraesCS7D01G213400,0.0879,Conf_1
TraesCS7A01G213000,TraesCS7D01G214900,0.5211,Conf_1
TraesCS4A01G209500,TraesCS4D01G110500,0.4884,Conf_1
TraesCS5B01G160500,TraesCS5D01G168100,0.6558,Conf_1
TraesCS3A01G082800,TraesCS3B01G097900,0.6179,Conf_1
TraesCS3A01G250600,TraesCS3B01G280100,0.3922,Conf_1
TraesCS7A01G251100,TraesCS7D01G251000,0.7273,Conf_1
TraesCS6A01G099400,TraesCS6D01G083000,0.3687,Conf_1
TraesCS2A01G172600,TraesCS2D01G179700,0.8067,Conf_1
TraesCS7A01G466900,TraesCS7D01G454700,0.5708,Conf_1
TraesCS5A01G105400,TraesCS5B01G108000,0.5815,Conf_1
TraesCS5A01G105400,TraesCS5D01G115600,0.5323,Conf_1
TraesCS5B01G108000,TraesCS5D01G115600,0.614,Conf_1
TraesCS3B01G325900,TraesCS3D01G291000,0.5399,Conf_1
TraesCS3A01G247800,TraesCS3B01G271600,0.576,Conf_1
TraesCS6B01G248000,TraesCS6D01G201600,0.495,Conf_1
TraesCS1A01G086600,TraesCS1D01G088100,0.7377,Conf_1
TraesCS2A01G501700,TraesCS2B01G529900,0.1728,Conf_1
TraesCS2A01G336200,TraesCS2B01G345700,0.0754,Conf_1
TraesCS2A01G336200,TraesCS2D01G326700,0.3261,Conf_1
TraesCS2B01G345700,TraesCS2D01G326700,0.2569,Conf_1
TraesCS2A01G429800,TraesCS2D01G427400,0.7446,Conf_1
TraesCS1A01G392000,TraesCS1B01G420100,0.7421,Conf_1
TraesCS1A01G392000,TraesCS1D01G400100,0.867,Conf_1
TraesCS1B01G420100,TraesCS1D01G400100,0.5646,Conf_1
TraesCS4A01G204600,TraesCS4B01G108200,0.3079,Conf_1
TraesCS6A01G271600,TraesCS6B01G298800,0.8838,Conf_1
TraesCS2A01G276300,TraesCS2D01G275300,0.4378,Conf_1
TraesCS7A01G384600,TraesCS7D01G381000,0.7567,Conf_1
TraesCS3A01G208800,TraesCS3B01G239100,0.8323,Conf_1
TraesCS3A01G208800,TraesCS3D01G211700,0.8633,Conf_1
TraesCS3B01G239100,TraesCS3D01G211700,0.7837,Conf_1
TraesCS2A01G278800,TraesCS2D01G277800,0.3198,Conf_1
TraesCS3A01G100300,TraesCS3D01G101100,0.7147,Conf_1
TraesCS4A01G103300,TraesCS4B01G200800,0.6543,Conf_1
TraesCS4A01G103300,TraesCS4D01G201800,0.3495,Conf_1
TraesCS4B01G200800,TraesCS4D01G201800,0.3874,Conf_1
TraesCS4A01G019900,TraesCS4D01G282500,0.8744,Conf_1
TraesCS3A01G259400,TraesCS3B01G292300,0.2716,Conf_1
TraesCS3A01G259400,TraesCS3D01G259400,0.3331,Conf_1
TraesCS3B01G292300,TraesCS3D01G259400,0.3256,Conf_1
TraesCS6A01G159400,TraesCS6D01G153100,0.7132,Conf_1
TraesCS1A01G400500,TraesCS1D01G408300,0.8586,Conf_1
TraesCS7A01G232700,TraesCS7D01G232900,0.5688,Conf_1
TraesCS7A01G308700,TraesCS7B01G208800,0.1394,Conf_1
TraesCS4A01G266500,TraesCS4B01G047800,0.268,Conf_1
TraesCS4A01G266500,TraesCS4D01G047700,0.4076,Conf_1
TraesCS4B01G047800,TraesCS4D01G047700,0.4317,Conf_1
TraesCS4A01G089100,TraesCS4B01G215200,0.6669,Conf_1
TraesCS4A01G089100,TraesCS4D01G215700,0.6663,Conf_1
TraesCS4B01G215200,TraesCS4D01G215700,0.5255,Conf_1
TraesCS5A01G364300,TraesCS5D01G373200,0.245,Conf_1
TraesCS4B01G075700,TraesCS4D01G074400,0.3265,Conf_1
TraesCS5A01G355100,TraesCS5D01G362400,0.5559,Conf_1
TraesCS5A01G256900,TraesCS5D01G265500,0.8113,Conf_1
TraesCS2A01G222600,TraesCS2D01G228600,0.3684,Conf_1
TraesCS3A01G416200,TraesCS3B01G451300,0.7236,Conf_1
TraesCS3A01G068100,TraesCS3D01G068000,0.3175,Conf_1
TraesCS7A01G291500,TraesCS7B01G198200,0.6543,Conf_1
TraesCS4B01G179500,TraesCS4D01G181100,0.5598,Conf_1
TraesCS6B01G311000,TraesCS6D01G263200,0.5055,Conf_1
TraesCS4A01G260900,TraesCS4B01G053700,0.3992,Conf_1
TraesCS4A01G260900,TraesCS4D01G053700,0.5296,Conf_1
TraesCS4B01G053700,TraesCS4D01G053700,0.5254,Conf_1
TraesCS4A01G118000,TraesCS4B01G186400,0.2818,Conf_1
TraesCS4A01G118000,TraesCS4D01G187700,0.2333,Conf_1
TraesCS4B01G186400,TraesCS4D01G187700,0.1122,Conf_1
TraesCS3B01G222400,TraesCS3D01G200400,0.6707,Conf_1
TraesCS3A01G060800,TraesCS3D01G060800,0.4544,Conf_1
TraesCS7A01G406200,TraesCS7D01G399900,0.6328,Conf_1
TraesCS6B01G144800,TraesCS6D01G106700,0.4016,Conf_1
TraesCS7A01G263100,TraesCS7B01G160900,0.8844,Conf_1
TraesCS7A01G263100,TraesCS7D01G263800,0.8985,Conf_1
TraesCS7B01G160900,TraesCS7D01G263800,0.8956,Conf_1
TraesCS3A01G272000,TraesCS3B01G305700,0.637,Conf_1
TraesCS3A01G272000,TraesCS3D01G271600,0.7631,Conf_1
TraesCS3B01G305700,TraesCS3D01G271600,0.7058,Conf_1
TraesCS1A01G288400,TraesCS1D01G287400,0.6315,Conf_1
TraesCS2A01G219600,TraesCS2D01G225400,0.8396,Conf_1
TraesCS5A01G027400,TraesCS5B01G026600,0.8017,Conf_1
TraesCS4A01G070600,TraesCS4B01G226700,0.8177,Conf_1
TraesCS4A01G070600,TraesCS4D01G227300,0.5582,Conf_1
TraesCS4B01G226700,TraesCS4D01G227300,0.5368,Conf_1
TraesCS7B01G208500,TraesCS7D01G305000,0.5448,Conf_1
TraesCS6A01G253300,TraesCS6B01G273400,0.7511,Conf_1
TraesCS6A01G253300,TraesCS6D01G234700,0.7857,Conf_1
TraesCS6B01G273400,TraesCS6D01G234700,0.8654,Conf_1
TraesCS7A01G423600,TraesCS7B01G326400,0.5216,Conf_1
TraesCS7A01G423600,TraesCS7D01G417800,0.631,Conf_1
TraesCS7B01G326400,TraesCS7D01G417800,0.7792,Conf_1
TraesCS3B01G398500,TraesCS3D01G360000,0.1607,Conf_1
TraesCS5A01G130400,TraesCS5B01G130300,0.6351,Conf_1
TraesCS5A01G130400,TraesCS5D01G137900,0.2035,Conf_1
TraesCS5B01G130300,TraesCS5D01G137900,0.319,Conf_1
TraesCS1B01G138500,TraesCS1D01G119900,0.3175,Conf_1
TraesCS2A01G207000,TraesCS2B01G234100,0.4536,Conf_1
TraesCS2A01G207000,TraesCS2D01G209000,0.5578,Conf_1
TraesCS2B01G234100,TraesCS2D01G209000,0.5327,Conf_1
TraesCS3A01G041200,TraesCS3D01G039000,0.7061,Conf_1
TraesCS2B01G348800,TraesCS2D01G329900,0.7876,Conf_1
TraesCS2B01G370400,TraesCS2D01G350400,0.5109,Conf_1
TraesCS2A01G286600,TraesCS2D01G285200,0.5529,Conf_1
TraesCS7A01G216100,TraesCS7B01G123300,0.4682,Conf_1
TraesCS7A01G216100,TraesCS7D01G217900,0.1971,Conf_1
TraesCS7B01G123300,TraesCS7D01G217900,0.3661,Conf_1
TraesCS6A01G173100,TraesCS6D01G162200,0.789,Conf_1
TraesCS5A01G316800,TraesCS5D01G323100,0.6595,Conf_1
TraesCS4A01G203900,TraesCS4B01G107700,0.7497,Conf_1
TraesCS4A01G203900,TraesCS4D01G104800,0.7235,Conf_1
TraesCS4B01G107700,TraesCS4D01G104800,0.766,Conf_1
TraesCS3A01G327400,TraesCS3D01G320900,0.3371,Conf_1
TraesCS4A01G022100,TraesCS4B01G281200,0.6911,Conf_1
TraesCS4A01G022100,TraesCS4D01G279900,0.7588,Conf_1
TraesCS4B01G281200,TraesCS4D01G279900,0.6961,Conf_1
TraesCS5B01G108900,TraesCS5D01G116300,0.3512,Conf_1
TraesCS5A01G192500,TraesCS5B01G190600,0.7226,Conf_1
TraesCS5A01G192500,TraesCS5D01G198500,0.6856,Conf_1
TraesCS5B01G190600,TraesCS5D01G198500,0.6839,Conf_1
TraesCS7A01G398400,TraesCS7B01G299200,0.7075,Conf_1
TraesCS7A01G398400,TraesCS7D01G392800,0.7617,Conf_1
TraesCS7B01G299200,TraesCS7D01G392800,0.8141,Conf_1
TraesCS7A01G384700,TraesCS7B01G287500,0.512,Conf_1
TraesCS3A01G242800,TraesCS3B01G270900,0.3905,Conf_1
TraesCS1A01G220300,TraesCS1B01G233600,0.6851,Conf_1
TraesCS1A01G220300,TraesCS1D01G221800,0.7902,Conf_1
TraesCS1B01G233600,TraesCS1D01G221800,0.7114,Conf_1
TraesCS5A01G127300,TraesCS5D01G134900,0.3593,Conf_1
TraesCS5A01G169000,TraesCS5D01G173300,0.8602,Conf_1
TraesCS7B01G272000,TraesCS7D01G367200,0.8208,Conf_1
TraesCS3A01G402200,TraesCS3B01G435600,0.7472,Conf_1
TraesCS3A01G402200,TraesCS3D01G397100,0.6601,Conf_1
TraesCS3B01G435600,TraesCS3D01G397100,0.7072,Conf_1
TraesCS4A01G073200,TraesCS4B01G229200,0.695,Conf_1
TraesCS4A01G073200,TraesCS4D01G230300,0.6797,Conf_1
TraesCS4B01G229200,TraesCS4D01G230300,0.6512,Conf_1
TraesCS5A01G164700,TraesCS5B01G163300,0.7701,Conf_1
TraesCS5A01G164700,TraesCS5D01G170500,0.748,Conf_1
TraesCS5B01G163300,TraesCS5D01G170500,0.782,Conf_1
TraesCS4B01G274300,TraesCS4D01G273000,0.7216,Conf_1
TraesCS3A01G237300,TraesCS3B01G265900,0.7057,Conf_1
TraesCS3A01G237300,TraesCS3D01G237700,0.6892,Conf_1
TraesCS3B01G265900,TraesCS3D01G237700,0.7515,Conf_1
TraesCS7A01G307000,TraesCS7B01G207300,0.853,Conf_1
TraesCS4A01G049700,TraesCS4B01G255000,0.3275,Conf_1
TraesCS4A01G049700,TraesCS4D01G254800,0.3467,Conf_1
TraesCS4B01G255000,TraesCS4D01G254800,0.4672,Conf_1
TraesCS6A01G266500,TraesCS6B01G293900,0.1646,Conf_1
TraesCS6A01G266500,TraesCS6D01G248200,0.4668,Conf_1
TraesCS6B01G293900,TraesCS6D01G248200,0.2356,Conf_1
TraesCS6A01G271100,TraesCS6B01G298200,0.2988,Conf_1
TraesCS6A01G271100,TraesCS6D01G244000,0.2843,Conf_1
TraesCS6B01G298200,TraesCS6D01G244000,0.5129,Conf_1
TraesCS2A01G209500,TraesCS2D01G216200,0.4186,Conf_1
TraesCS3A01G263000,TraesCS3B01G296400,0.5654,Conf_1
TraesCS3A01G263000,TraesCS3D01G262900,0.6356,Conf_1
TraesCS3B01G296400,TraesCS3D01G262900,0.64,Conf_1
TraesCS6A01G297800,TraesCS6D01G277600,0.6194,Conf_1
TraesCS6A01G180800,TraesCS6B01G204700,0.5273,Conf_1
TraesCS6A01G180800,TraesCS6D01G164300,0.4949,Conf_1
TraesCS6B01G204700,TraesCS6D01G164300,0.5395,Conf_1
TraesCS4A01G092400,TraesCS4B01G211900,0.3997,Conf_1
TraesCS4A01G111000,TraesCS4D01G194100,0.5855,Conf_1
TraesCS5A01G482900,TraesCS5D01G496500,0.5472,Conf_1
TraesCS4A01G143100,TraesCS4D01G154200,0.5687,Conf_1
TraesCS7B01G308700,TraesCS7D01G402200,0.4198,Conf_1
TraesCS2A01G190800,TraesCS2D01G197200,0.4187,Conf_1
TraesCS5B01G246900,TraesCS5D01G256400,0.5519,Conf_1
TraesCS7A01G293400,TraesCS7D01G289300,0.3916,Conf_1
TraesCS4A01G060600,TraesCS4B01G236000,0.8808,Conf_1
TraesCS4A01G060600,TraesCS4D01G237400,0.8971,Conf_1
TraesCS4B01G236000,TraesCS4D01G237400,0.8767,Conf_1
TraesCS7A01G287600,TraesCS7B01G198300,0.1853,Conf_1
TraesCS7B01G274400,TraesCS7D01G369600,0.4544,Conf_1
TraesCS4A01G367700,TraesCS5D01G505700,0.9389,Conf_1
TraesCS2A01G214400,TraesCS2B01G239400,0.7849,Conf_1
TraesCS4A01G011900,TraesCS4D01G291700,0.5719,Conf_1
TraesCS3A01G334600,TraesCS3D01G327900,0.352,Conf_1
TraesCS1A01G263800,TraesCS1D01G263900,0.1464,Conf_1
TraesCS6B01G333000,TraesCS6D01G282700,0.409,Conf_1
TraesCS4A01G268900,TraesCS4D01G045200,0.9007,Conf_1
TraesCS4A01G316300,TraesCS5D01G566600,0.5984,Conf_1
TraesCS5A01G126500,TraesCS5B01G125700,0.7267,Conf_1
TraesCS5A01G126500,TraesCS5D01G134000,0.8027,Conf_1
TraesCS5B01G125700,TraesCS5D01G134000,0.6757,Conf_1
TraesCS1A01G369800,TraesCS1D01G376000,0.7271,Conf_1
TraesCS3B01G198700,TraesCS3D01G173800,0.2891,Conf_1
TraesCS1B01G376900,TraesCS1D01G364800,0.7521,Conf_1
TraesCS6A01G232000,TraesCS6D01G203200,0.4062,Conf_1
TraesCS3A01G334800,TraesCS3B01G365700,0.8114,Conf_1
TraesCS3A01G334800,TraesCS3D01G328100,0.7558,Conf_1
TraesCS3B01G365700,TraesCS3D01G328100,0.814,Conf_1
TraesCS3A01G349000,TraesCS3B01G381100,0.5624,Conf_1
TraesCS2A01G242900,TraesCS7B01G204000,0.3624,Conf_1
TraesCS2A01G347300,TraesCS2B01G365700,0.2723,Conf_1
TraesCS2A01G347300,TraesCS2D01G345900,0.3179,Conf_1
TraesCS2B01G365700,TraesCS2D01G345900,0.2777,Conf_1
TraesCS2A01G401800,TraesCS2B01G419900,0.4113,Conf_1
TraesCS2A01G401800,TraesCS2D01G399300,0.4817,Conf_1
TraesCS2B01G419900,TraesCS2D01G399300,0.5133,Conf_1
TraesCS1B01G439700,TraesCS1D01G417000,0.4484,Conf_1
TraesCS7A01G227400,TraesCS7D01G227000,0.4331,Conf_1
TraesCS6A01G209500,TraesCS6B01G238400,0.501,Conf_1
TraesCS6A01G209500,TraesCS6D01G192800,0.4423,Conf_1
TraesCS6B01G238400,TraesCS6D01G192800,0.4592,Conf_1
TraesCS5B01G413300,TraesCS5D01G418400,0.7361,Conf_1
TraesCS7A01G178100,TraesCS7D01G179900,0.4935,Conf_1
TraesCS4B01G110800,TraesCS4D01G108500,0.3849,Conf_1
TraesCS6B01G333400,TraesCS6D01G284300,0.692,Conf_1
TraesCS1B01G396800,TraesCS1D01G383500,0.8881,Conf_1
TraesCS5B01G179900,TraesCS5D01G186300,0.3214,Conf_1
TraesCS3B01G245200,TraesCS3D01G217200,0.5663,Conf_1
TraesCS3A01G374200,TraesCS3B01G406400,0.2065,Conf_1
TraesCS4A01G295700,TraesCS4B01G018200,0.4289,Conf_1
TraesCS4A01G295700,TraesCS4D01G016400,0.5046,Conf_1
TraesCS4B01G018200,TraesCS4D01G016400,0.4438,Conf_1
TraesCS5A01G357000,TraesCS5D01G366100,0.5823,Conf_1
TraesCS5A01G132300,TraesCS5D01G140400,0.2914,Conf_1
TraesCS3A01G143400,TraesCS3B01G161700,0.2238,Conf_1
TraesCS3A01G143400,TraesCS3D01G144200,0.2354,Conf_1
TraesCS3B01G161700,TraesCS3D01G144200,0.2687,Conf_1
TraesCS3B01G362500,TraesCS3D01G325900,0.7801,Conf_1
TraesCS7B01G228400,TraesCS7D01G324500,0.2563,Conf_1
TraesCS4A01G032100,TraesCS4B01G273500,0.671,Conf_1
TraesCS4A01G126900,TraesCS4B01G178000,0.6353,Conf_1
TraesCS4A01G126900,TraesCS4D01G179600,0.4503,Conf_1
TraesCS4B01G178000,TraesCS4D01G179600,0.4372,Conf_1
TraesCS4B01G263100,TraesCS4D01G263300,0.835,Conf_1
TraesCS7A01G267900,TraesCS7D01G267000,0.7664,Conf_1
TraesCS4A01G085100,TraesCS4D01G219300,0.4675,Conf_1
TraesCS4A01G193400,TraesCS4B01G121700,0.6275,Conf_1
TraesCS4A01G193400,TraesCS4D01G119800,0.6507,Conf_1
TraesCS4B01G121700,TraesCS4D01G119800,0.6489,Conf_1
TraesCS5A01G370600,TraesCS5B01G372900,0.534,Conf_1
TraesCS7B01G155900,TraesCS7D01G259200,0.2801,Conf_1
TraesCS3A01G294500,TraesCS3D01G294300,0.3821,Conf_1
TraesCS3B01G250800,TraesCS3D01G232100,0.4985,Conf_1
TraesCS5A01G045400,TraesCS5D01G055500,0.6026,Conf_1
TraesCS3A01G187100,TraesCS3B01G216500,0.0318,Conf_1
TraesCS3A01G187100,TraesCS3D01G190900,0.3761,Conf_1
TraesCS3B01G216500,TraesCS3D01G190900,0.4271,Conf_1
TraesCS4B01G030600,TraesCS4D01G028100,0.4109,Conf_1
TraesCS4A01G298100,TraesCS4D01G013900,0.9475,Conf_1
TraesCS2A01G278700,TraesCS2D01G277900,0.2644,Conf_1
TraesCS5B01G448800,TraesCS5D01G451800,0.6349,Conf_1
TraesCS3B01G154800,TraesCS3D01G137700,0.5232,Conf_1
TraesCS5A01G045700,TraesCS5B01G049800,0.8764,Conf_1
TraesCS5A01G045700,TraesCS5D01G055700,0.8902,Conf_1
TraesCS5B01G049800,TraesCS5D01G055700,0.8639,Conf_1
TraesCS6A01G200500,TraesCS6B01G226600,0.3556,Conf_1
TraesCS6A01G200500,TraesCS6D01G189400,0.2262,Conf_1
TraesCS6B01G226600,TraesCS6D01G189400,0.3009,Conf_1
TraesCS3B01G243400,TraesCS3D01G215400,-0.0343,Conf_1
TraesCS1A01G274800,TraesCS1D01G274600,0.7445,Conf_1
TraesCS3A01G251900,TraesCS3D01G252300,0.6978,Conf_1
TraesCS4A01G078900,TraesCS4B01G245400,0.7466,Conf_1
TraesCS4A01G078900,TraesCS4D01G244000,0.789,Conf_1
TraesCS4B01G245400,TraesCS4D01G244000,0.6915,Conf_1
TraesCS1A01G157700,TraesCS1D01G155300,0.5675,Conf_1
TraesCS2A01G171100,TraesCS2B01G197600,-0.008,Conf_1
TraesCS2A01G171100,TraesCS2D01G178900,0.2457,Conf_1
TraesCS2B01G197600,TraesCS2D01G178900,0.257,Conf_1
TraesCS5B01G134500,TraesCS5D01G142200,0.1488,Conf_1
TraesCS4A01G095600,TraesCS4B01G209000,0.4565,Conf_1
TraesCS4A01G095600,TraesCS4D01G209600,0.4775,Conf_1
TraesCS4B01G209000,TraesCS4D01G209600,0.5433,Conf_1
TraesCS1A01G259500,TraesCS1D01G259300,0.5811,Conf_1
TraesCS2A01G165100,TraesCS2B01G191300,0.2951,Conf_1
TraesCS7A01G373500,TraesCS7B01G253500,0.4479,Conf_1
TraesCS5A01G422500,TraesCS5B01G424500,0.5115,Conf_1
TraesCS6A01G348200,TraesCS6D01G331200,0.7358,Conf_1
TraesCS7B01G067400,TraesCS7D01G163800,0.6216,Conf_1
TraesCS3A01G330400,TraesCS3B01G360400,0.4752,Conf_1
TraesCS3A01G330400,TraesCS3D01G323800,0.6042,Conf_1
TraesCS3B01G360400,TraesCS3D01G323800,0.6394,Conf_1
TraesCS3A01G342600,TraesCS3D01G336400,0.6742,Conf_1
TraesCS5B01G419200,TraesCS5D01G424600,0.2692,Conf_1
TraesCS6B01G263700,TraesCS6D01G217600,0.1351,Conf_1
TraesCS6B01G236200,TraesCS6D01G191200,0.6252,Conf_1
TraesCS3A01G092800,TraesCS3B01G108000,0.7593,Conf_1
TraesCS5A01G427100,TraesCS5D01G435000,0.4827,Conf_1
TraesCS3B01G072200,TraesCS3D01G059900,0.8669,Conf_1
TraesCS4A01G256200,TraesCS4B01G058500,0.4101,Conf_1
TraesCS2A01G317800,TraesCS2D01G315500,0.8452,Conf_1
TraesCS1B01G391400,TraesCS1D01G378200,0.7161,Conf_1
TraesCS2A01G404100,TraesCS2B01G422000,0.2154,Conf_1
TraesCS2A01G404100,TraesCS2D01G401100,0.3665,Conf_1
TraesCS2B01G422000,TraesCS2D01G401100,0.6925,Conf_1
TraesCS5B01G246100,TraesCS5D01G255400,0.697,Conf_1
TraesCS1A01G305500,TraesCS1B01G316200,0.6323,Conf_1
TraesCS7A01G333800,TraesCS7D01G341400,0.336,Conf_1
TraesCS7A01G316100,TraesCS7B01G217200,0.6496,Conf_1
TraesCS3A01G304900,TraesCS3B01G331600,0.738,Conf_1
TraesCS4A01G260700,TraesCS4D01G053900,0.4351,Conf_1
TraesCS5A01G403800,TraesCS5B01G408600,0.1513,Conf_1
TraesCS5A01G403800,TraesCS5D01G413900,0.5509,Conf_1
TraesCS5B01G408600,TraesCS5D01G413900,0.3328,Conf_1
TraesCS1A01G066700,TraesCS1B01G085000,0.6652,Conf_1
TraesCS4B01G104700,TraesCS1D01G397600,0.6319,Conf_1
TraesCS1A01G255900,TraesCS1D01G255200,0.4317,Conf_1
TraesCS2B01G258500,TraesCS2D01G246700,0.5288,Conf_1
TraesCS2A01G356500,TraesCS2B01G375800,0.4592,Conf_1
TraesCS2A01G356500,TraesCS2D01G355400,0.4173,Conf_1
TraesCS2B01G375800,TraesCS2D01G355400,0.2455,Conf_1
TraesCS6B01G414800,TraesCS6D01G362000,0.7282,Conf_1
TraesCS4B01G260200,TraesCS4D01G259900,0.6262,Conf_1
TraesCS2A01G259400,TraesCS2D01G264300,0.7759,Conf_1
TraesCS6A01G293600,TraesCS6D01G274500,0.6031,Conf_1
TraesCS2B01G267200,TraesCS2D01G255400,0.5668,Conf_1
TraesCS6B01G253900,TraesCS6D01G207100,0.8942,Conf_1
TraesCS6A01G319200,TraesCS6B01G349400,0.673,Conf_1
TraesCS7A01G228700,TraesCS7D01G229800,0.5226,Conf_1
TraesCS3A01G245400,TraesCS3B01G274700,0.0758,Conf_1
TraesCS3A01G245400,TraesCS3D01G246100,0.1337,Conf_1
TraesCS3B01G274700,TraesCS3D01G246100,0.1058,Conf_1
TraesCS7B01G240100,TraesCS7D01G336500,0.3327,Conf_1
TraesCS4B01G047100,TraesCS4D01G046900,0.5941,Conf_1
TraesCS1A01G239100,TraesCS1B01G251300,0.8054,Conf_1
TraesCS3B01G250600,TraesCS3D01G232400,0.5391,Conf_1
TraesCS3A01G231400,TraesCS3B01G260600,0.5819,Conf_1
TraesCS3A01G231400,TraesCS3D01G222000,0.619,Conf_1
TraesCS3B01G260600,TraesCS3D01G222000,0.6507,Conf_1
TraesCS2A01G249600,TraesCS2B01G271300,0.7347,Conf_1
TraesCS2A01G249600,TraesCS2D01G251000,0.8162,Conf_1
TraesCS2B01G271300,TraesCS2D01G251000,0.7583,Conf_1
TraesCS4B01G221900,TraesCS4D01G222300,0.4557,Conf_1
TraesCS1A01G182000,TraesCS1D01G185100,0.2199,Conf_1
TraesCS7B01G211800,TraesCS7D01G308500,0.6966,Conf_1
TraesCS5A01G399900,TraesCS5D01G409800,0.3243,Conf_1
TraesCS6A01G182600,TraesCS6D01G171900,0.2532,Conf_1
TraesCS3B01G416100,TraesCS3D01G376800,0.665,Conf_1
TraesCS2B01G299300,TraesCS2D01G280900,0.1211,Conf_1
TraesCS2A01G179800,TraesCS2D01G188500,0.0786,Conf_1
TraesCS7B01G190400,TraesCS7D01G225200,0.6909,Conf_1
TraesCS5A01G473300,TraesCS5D01G486000,0.2992,Conf_1
TraesCS4B01G049400,TraesCS4D01G049700,0.2605,Conf_1
TraesCS4B01G251900,TraesCS4D01G251700,0.0737,Conf_1
TraesCS7A01G351100,TraesCS7B01G231800,0.856,Conf_1
TraesCS7A01G351100,TraesCS7D01G327700,0.8066,Conf_1
TraesCS7B01G231800,TraesCS7D01G327700,0.8692,Conf_1
TraesCS5A01G391600,TraesCS5B01G396500,0.667,Conf_1
TraesCS5A01G391600,TraesCS5D01G401400,0.7968,Conf_1
TraesCS5B01G396500,TraesCS5D01G401400,0.6986,Conf_1
TraesCS4A01G079600,TraesCS4D01G225000,0.5666,Conf_1
TraesCS2B01G333300,TraesCS2D01G313000,0.5983,Conf_1
TraesCS5A01G202200,TraesCS5D01G208600,0.4465,Conf_1
TraesCS7A01G306800,TraesCS7D01G303700,0.3289,Conf_1
TraesCS2B01G273800,TraesCS2D01G229500,0.3232,Conf_1
TraesCS5A01G134500,TraesCS5B01G131200,0.2337,Conf_1
TraesCS3B01G214700,TraesCS3D01G188900,0.7972,Conf_1
TraesCS7A01G385200,TraesCS7B01G288200,0.1305,Conf_1
TraesCS7A01G385200,TraesCS7D01G381800,0.1126,Conf_1
TraesCS7B01G288200,TraesCS7D01G381800,0.2593,Conf_1
TraesCS5A01G284700,TraesCS5D01G292100,0.6193,Conf_1
TraesCS4A01G180200,TraesCS4B01G137500,0.6304,Conf_1
TraesCS4A01G180200,TraesCS4D01G132200,0.5939,Conf_1
TraesCS4B01G137500,TraesCS4D01G132200,0.7411,Conf_1
TraesCS4A01G232300,TraesCS4B01G083600,0.8756,Conf_1
TraesCS4A01G232300,TraesCS4D01G081600,0.8847,Conf_1
TraesCS4B01G083600,TraesCS4D01G081600,0.8617,Conf_1
TraesCS2A01G065000,TraesCS2D01G063100,0.7514,Conf_1
TraesCS2A01G069600,TraesCS2D01G068400,0.1198,Conf_1
TraesCS5A01G370100,TraesCS5B01G372400,0.6163,Conf_1
TraesCS5A01G370100,TraesCS5D01G379600,0.6067,Conf_1
TraesCS5B01G372400,TraesCS5D01G379600,0.6718,Conf_1
TraesCS2A01G462900,TraesCS2B01G484600,0.2785,Conf_1
TraesCS2A01G462900,TraesCS2D01G463500,0.3017,Conf_1
TraesCS2B01G484600,TraesCS2D01G463500,0.3465,Conf_1
TraesCS4B01G182300,TraesCS4D01G183500,0.3106,Conf_1
TraesCS3B01G109000,TraesCS3D01G093600,0.1859,Conf_1
TraesCS5A01G524200,TraesCS4B01G354900,0.5822,Conf_1
TraesCS5A01G524200,TraesCS4D01G348400,0.5415,Conf_1
TraesCS4B01G354900,TraesCS4D01G348400,0.5759,Conf_1
TraesCS6A01G318700,TraesCS6B01G348900,0.5708,Conf_1
TraesCS6A01G318700,TraesCS6D01G297900,0.281,Conf_1
TraesCS6B01G348900,TraesCS6D01G297900,0.5663,Conf_1
TraesCS2A01G203400,TraesCS2B01G230700,0.3947,Conf_1
TraesCS2A01G203400,TraesCS2D01G212300,0.3947,Conf_1
TraesCS2B01G230700,TraesCS2D01G212300,1,Conf_1
TraesCS4A01G256000,TraesCS4B01G058800,0.356,Conf_1
TraesCS4A01G256000,TraesCS4D01G058700,0.4875,Conf_1
TraesCS4B01G058800,TraesCS4D01G058700,0.3942,Conf_1
TraesCS4A01G055000,TraesCS4B01G249600,0.6014,Conf_1
TraesCS4A01G055000,TraesCS4D01G249800,0.6335,Conf_1
TraesCS4B01G249600,TraesCS4D01G249800,0.4767,Conf_1
TraesCS4A01G017000,TraesCS4B01G287100,0.7667,Conf_1
TraesCS4A01G017000,TraesCS4D01G285800,0.7811,Conf_1
TraesCS4B01G287100,TraesCS4D01G285800,0.8024,Conf_1
TraesCS3A01G292000,TraesCS3B01G326600,0.5266,Conf_1
TraesCS3A01G292000,TraesCS3D01G291700,0.5717,Conf_1
TraesCS3B01G326600,TraesCS3D01G291700,0.6629,Conf_1
TraesCS4A01G104400,TraesCS4B01G199500,0.3921,Conf_1
TraesCS4A01G104400,TraesCS4D01G200600,0.4776,Conf_1
TraesCS4B01G199500,TraesCS4D01G200600,0.6002,Conf_1
TraesCS2A01G248600,TraesCS2B01G268600,0.6446,Conf_1
TraesCS2A01G248600,TraesCS2D01G250300,0.7938,Conf_1
TraesCS2B01G268600,TraesCS2D01G250300,0.6116,Conf_1
TraesCS6A01G096300,TraesCS6D01G087400,0.5805,Conf_1
TraesCS3A01G224500,TraesCS3B01G254000,0.3348,Conf_1
TraesCS3A01G224500,TraesCS3D01G229100,0.432,Conf_1
TraesCS3B01G254000,TraesCS3D01G229100,0.3331,Conf_1
TraesCS3A01G186100,TraesCS3D01G190100,0.2908,Conf_1
TraesCS6B01G160300,TraesCS6D01G121800,0.4746,Conf_1
TraesCS4B01G333800,TraesCS4D01G330000,0.2058,Conf_1
TraesCS4A01G091800,TraesCS4B01G212700,0.4433,Conf_1
TraesCS4A01G091800,TraesCS4D01G213700,0.4841,Conf_1
TraesCS4B01G212700,TraesCS4D01G213700,0.6016,Conf_1
TraesCS4A01G121400,TraesCS4B01G181500,0.7032,Conf_1
TraesCS3B01G211000,TraesCS3D01G185800,0.4557,Conf_1
TraesCS3A01G148700,TraesCS3B01G175900,0.7467,Conf_1
TraesCS3A01G148700,TraesCS3D01G156500,0.8572,Conf_1
TraesCS3B01G175900,TraesCS3D01G156500,0.7045,Conf_1
TraesCS6B01G302900,TraesCS6D01G255800,0.8237,Conf_1
TraesCS1A01G239000,TraesCS1B01G251200,0.5147,Conf_1
TraesCS5A01G299600,TraesCS5D01G308400,0.4756,Conf_1
TraesCS4A01G051900,TraesCS4B01G252400,0.605,Conf_1
TraesCS4A01G051900,TraesCS4D01G252700,0.7905,Conf_1
TraesCS4B01G252400,TraesCS4D01G252700,0.6431,Conf_1
TraesCS5A01G445100,TraesCS5D01G453300,0.6388,Conf_1
TraesCS7A01G414100,TraesCS7D01G407300,0.3825,Conf_1
TraesCS7B01G393600,TraesCS7D01G476700,0.3931,Conf_1
TraesCS5A01G404500,TraesCS5D01G414600,0.8687,Conf_1
TraesCS6A01G210200,TraesCS6D01G193400,0.5419,Conf_1
TraesCS6A01G308800,TraesCS6B01G337600,0.627,Conf_1
TraesCS6A01G308800,TraesCS6D01G288100,0.7763,Conf_1
TraesCS6B01G337600,TraesCS6D01G288100,0.7413,Conf_1
TraesCS7B01G223000,TraesCS7D01G319000,0.536,Conf_1
TraesCS6A01G372100,TraesCS6D01G356100,0.7403,Conf_1
TraesCS5A01G077700,TraesCS4B01G291000,0.2406,Conf_1
TraesCS1A01G206900,TraesCS1D01G210200,0.5878,Conf_1
TraesCS4A01G267900,TraesCS4D01G045600,0.2407,Conf_1
TraesCS2A01G146700,TraesCS2B01G172000,0.1682,Conf_1
TraesCS2A01G146700,TraesCS2D01G151300,0.0873,Conf_1
TraesCS2B01G172000,TraesCS2D01G151300,0.068,Conf_1
TraesCS4B01G256900,TraesCS4D01G256800,0.1804,Conf_1
TraesCS7A01G384400,TraesCS7B01G287000,0.1424,Conf_1
TraesCS5A01G467000,TraesCS5B01G478800,0.361,Conf_1
TraesCS5A01G467000,TraesCS5D01G479900,0.4217,Conf_1
TraesCS5B01G478800,TraesCS5D01G479900,0.403,Conf_1
TraesCS4A01G134100,TraesCS4D01G172800,0.8093,Conf_1
TraesCS4B01G198500,TraesCS4D01G199400,0.3617,Conf_1
TraesCS3A01G332500,TraesCS3B01G362600,0.6418,Conf_1
TraesCS3A01G332500,TraesCS3D01G326100,0.7801,Conf_1
TraesCS3B01G362600,TraesCS3D01G326100,0.7481,Conf_1
TraesCS4B01G292800,TraesCS4D01G291500,0.6555,Conf_1
TraesCS4A01G297900,TraesCS4B01G015800,0.5691,Conf_1
TraesCS4A01G297900,TraesCS4D01G014200,0.4103,Conf_1
TraesCS4B01G015800,TraesCS4D01G014200,0.327,Conf_1
TraesCS6B01G300700,TraesCS6D01G253400,0.2542,Conf_1
TraesCS4A01G066400,TraesCS4D01G243300,0.7525,Conf_1
TraesCS2B01G193500,TraesCS2D01G174800,0.6174,Conf_1
TraesCS2A01G409700,TraesCS2D01G407000,0.5406,Conf_1
TraesCS1A01G089100,TraesCS1B01G116700,0.1024,Conf_1
TraesCS5A01G227700,TraesCS5B01G226500,0.539,Conf_1
TraesCS2A01G280400,TraesCS2D01G279200,0.6676,Conf_1
TraesCS4A01G405800,TraesCS4B01G305300,0.6182,Conf_1
TraesCS4A01G405800,TraesCS4D01G303500,0.7206,Conf_1
TraesCS4B01G305300,TraesCS4D01G303500,0.6931,Conf_1
TraesCS5A01G088300,TraesCS5B01G094300,0.7004,Conf_1
TraesCS5A01G088300,TraesCS5D01G100700,0.7706,Conf_1
TraesCS5B01G094300,TraesCS5D01G100700,0.7152,Conf_1
TraesCS2A01G425900,TraesCS2D01G423800,0.3946,Conf_1
TraesCS5A01G370700,TraesCS5D01G380300,0.3953,Conf_1
TraesCS3B01G266500,TraesCS3D01G238400,0.5618,Conf_1
TraesCS7A01G337900,TraesCS7B01G249200,0.6097,Conf_1
TraesCS7A01G337900,TraesCS7D01G345200,0.5664,Conf_1
TraesCS7B01G249200,TraesCS7D01G345200,0.5424,Conf_1
TraesCS2A01G313900,TraesCS2B01G332500,0.3096,Conf_1
TraesCS2A01G313900,TraesCS2D01G312200,0.1065,Conf_1
TraesCS2B01G332500,TraesCS2D01G312200,0.3877,Conf_1
TraesCS1A01G296300,TraesCS1B01G305200,0.5948,Conf_1
TraesCS1A01G296300,TraesCS1D01G295800,0.6206,Conf_1
TraesCS1B01G305200,TraesCS1D01G295800,0.5759,Conf_1
TraesCS5A01G105500,TraesCS5B01G107900,0.4262,Conf_1
TraesCS6B01G263300,TraesCS6D01G217100,0.3619,Conf_1
TraesCS2A01G199900,TraesCS2D01G207800,0.8181,Conf_1
TraesCS2A01G218200,TraesCS2D01G225200,0.6939,Conf_1
TraesCS3B01G021700,TraesCS3D01G023000,0.2703,Conf_1
TraesCS5A01G101800,TraesCS5B01G106400,0.5658,Conf_1
TraesCS5A01G101800,TraesCS5D01G113800,0.407,Conf_1
TraesCS5B01G106400,TraesCS5D01G113800,0.3954,Conf_1
TraesCS4B01G029300,TraesCS4D01G027000,0.6184,Conf_1
TraesCS5A01G332100,TraesCS5D01G338100,0.4378,Conf_1
TraesCS2A01G221100,TraesCS2B01G246800,0.2717,Conf_1
TraesCS2A01G221100,TraesCS2D01G226800,0.319,Conf_1
TraesCS2B01G246800,TraesCS2D01G226800,0.1827,Conf_1
TraesCS4B01G166300,TraesCS4D01G166400,0.5905,Conf_1
TraesCS7A01G439200,TraesCS7B01G337800,0.6296,Conf_1
TraesCS7A01G439200,TraesCS7D01G428800,0.6791,Conf_1
TraesCS7B01G337800,TraesCS7D01G428800,0.5818,Conf_1
TraesCS4A01G235200,TraesCS4D01G078700,0.2314,Conf_1
TraesCS5A01G194000,TraesCS5B01G189300,0.0665,Conf_1
TraesCS3A01G427500,TraesCS3B01G464600,0.4977,Conf_1
TraesCS5A01G456200,TraesCS5D01G467000,0.3965,Conf_1
TraesCS6A01G262200,TraesCS6D01G243000,0.5101,Conf_1
TraesCS5B01G090800,TraesCS5D01G097200,0.7997,Conf_1
TraesCS3A01G248000,TraesCS3D01G248000,0.7969,Conf_1
TraesCS3A01G253800,TraesCS3B01G285700,0.5861,Conf_1
TraesCS3A01G253800,TraesCS3D01G254700,0.7684,Conf_1
TraesCS3B01G285700,TraesCS3D01G254700,0.7027,Conf_1
TraesCS2A01G409100,TraesCS2B01G427600,0.2268,Conf_1
TraesCS2A01G409100,TraesCS2D01G405700,0.2059,Conf_1
TraesCS2B01G427600,TraesCS2D01G405700,0.1345,Conf_1
TraesCS3A01G199000,TraesCS3D01G205600,0.7052,Conf_1
TraesCS6B01G388100,TraesCS6D01G337500,0.5909,Conf_1
TraesCS2A01G346700,TraesCS2B01G365000,0.5519,Conf_1
TraesCS2A01G346700,TraesCS2D01G345400,0.4958,Conf_1
TraesCS2B01G365000,TraesCS2D01G345400,0.6473,Conf_1
TraesCS7B01G275500,TraesCS7D01G370500,0.7603,Conf_1
TraesCS3A01G248300,TraesCS3D01G248300,0.4363,Conf_1
TraesCS7B01G221500,TraesCS7D01G317400,0.7307,Conf_1
TraesCS7A01G287100,TraesCS7B01G183200,0.6147,Conf_1
TraesCS7A01G287100,TraesCS7D01G291100,0.684,Conf_1
TraesCS7B01G183200,TraesCS7D01G291100,0.6717,Conf_1
TraesCS3A01G333700,TraesCS3D01G327300,0.5926,Conf_1
TraesCS5A01G515100,TraesCS4B01G346300,0.6006,Conf_1
TraesCS5A01G515100,TraesCS4D01G341300,0.6349,Conf_1
TraesCS4B01G346300,TraesCS4D01G341300,0.5837,Conf_1
TraesCS1A01G082600,TraesCS1D01G084000,0.2114,Conf_1
TraesCS2A01G327700,TraesCS2B01G354300,0.0866,Conf_1
TraesCS2A01G327700,TraesCS2D01G335200,0.1634,Conf_1
TraesCS2B01G354300,TraesCS2D01G335200,0.1625,Conf_1
TraesCS5B01G101900,TraesCS5D01G108600,0.4006,Conf_1
TraesCS4A01G041000,TraesCS4B01G261900,0.815,Conf_1
TraesCS3A01G391000,TraesCS3B01G422800,0.5597,Conf_1
TraesCS3A01G391000,TraesCS3D01G383600,0.6903,Conf_1
TraesCS3B01G422800,TraesCS3D01G383600,0.6956,Conf_1
TraesCS2A01G320100,TraesCS2D01G343200,0.4023,Conf_1
TraesCS6B01G425600,TraesCS6D01G371100,0.6432,Conf_1
TraesCS6A01G166300,TraesCS6D01G154900,0.389,Conf_1
TraesCS3A01G304300,TraesCS3B01G332200,0.3415,Conf_1
TraesCS3A01G304300,TraesCS3D01G297700,0.587,Conf_1
TraesCS3B01G332200,TraesCS3D01G297700,0.4324,Conf_1
TraesCS1A01G111900,TraesCS1D01G113400,0.7487,Conf_1
TraesCS5A01G227500,TraesCS5B01G226300,0.6972,Conf_1
TraesCS5A01G179300,TraesCS5D01G184000,0.5804,Conf_1
TraesCS7A01G218400,TraesCS7D01G220100,0.5098,Conf_1
TraesCS5A01G332000,TraesCS5D01G338000,0.4041,Conf_1
TraesCS5A01G099100,TraesCS5B01G104300,0.661,Conf_1
TraesCS5A01G099100,TraesCS5D01G111400,0.712,Conf_1
TraesCS5B01G104300,TraesCS5D01G111400,0.6923,Conf_1
TraesCS5A01G306100,TraesCS5B01G306500,0.4559,Conf_1
TraesCS5A01G306100,TraesCS5D01G313100,0.4742,Conf_1
TraesCS5B01G306500,TraesCS5D01G313100,0.5334,Conf_1
TraesCS5A01G502700,TraesCS4D01G328200,0.8318,Conf_1
TraesCS7A01G483800,TraesCS7B01G386900,0.4678,Conf_1
TraesCS7A01G483800,TraesCS7D01G471100,0.4389,Conf_1
TraesCS7B01G386900,TraesCS7D01G471100,0.4193,Conf_1
TraesCS5A01G081900,TraesCS5D01G090700,0.5962,Conf_1
TraesCS3B01G154900,TraesCS3D01G137800,0.6233,Conf_1
TraesCS5A01G376400,TraesCS5B01G380000,0.2505,Conf_1
TraesCS4B01G240400,TraesCS4D01G240200,0.5517,Conf_1
TraesCS2B01G444400,TraesCS2D01G422600,0.6181,Conf_1
TraesCS7A01G166900,TraesCS7B01G071500,0.3077,Conf_1
TraesCS6A01G303300,TraesCS6D01G282900,0.6893,Conf_1
TraesCS5A01G045300,TraesCS5D01G055400,0.5215,Conf_1
TraesCS5B01G257400,TraesCS5D01G266400,0.6231,Conf_1
TraesCS3A01G290400,TraesCS3B01G325200,0.5577,Conf_1
TraesCS6A01G165700,TraesCS6D01G154300,0.2495,Conf_1
TraesCS7A01G272900,TraesCS7D01G273000,0.6134,Conf_1
TraesCS5A01G139200,TraesCS5B01G136800,0.1771,Conf_1
TraesCS5A01G139200,TraesCS5D01G152900,0.3589,Conf_1
TraesCS5B01G136800,TraesCS5D01G152900,0.1179,Conf_1
TraesCS3B01G199100,TraesCS3D01G173200,0.3906,Conf_1
TraesCS3A01G407200,TraesCS3B01G441000,0.6321,Conf_1
TraesCS2A01G146100,TraesCS2B01G171500,0.2114,Conf_1
TraesCS2A01G146100,TraesCS2D01G150700,0.2671,Conf_1
TraesCS2B01G171500,TraesCS2D01G150700,0.1878,Conf_1
TraesCS3A01G177500,TraesCS3B01G207500,0.666,Conf_1
TraesCS3A01G177500,TraesCS3D01G183300,0.7047,Conf_1
TraesCS3B01G207500,TraesCS3D01G183300,0.7025,Conf_1
TraesCS2B01G313500,TraesCS2D01G295200,0.3553,Conf_1
TraesCS3A01G206000,TraesCS3B01G237900,0.2214,Conf_1
TraesCS4A01G239500,TraesCS4B01G075500,0.1726,Conf_1
TraesCS4A01G239500,TraesCS4D01G074200,0.2229,Conf_1
TraesCS4B01G075500,TraesCS4D01G074200,0.2806,Conf_1
TraesCS7A01G278900,TraesCS7D01G278700,0.4151,Conf_1
TraesCS5A01G487100,TraesCS5B01G500900,0.7167,Conf_1
TraesCS5A01G487100,TraesCS5D01G501300,0.7527,Conf_1
TraesCS5B01G500900,TraesCS5D01G501300,0.725,Conf_1
TraesCS5B01G381700,TraesCS5D01G388100,0.7213,Conf_1
TraesCS2A01G198600,TraesCS2B01G226000,0.266,Conf_1
TraesCS2A01G198600,TraesCS2D01G206400,0.2652,Conf_1
TraesCS2B01G226000,TraesCS2D01G206400,0.369,Conf_1
TraesCS5B01G165400,TraesCS5D01G172900,0.8517,Conf_1
TraesCS7B01G191400,TraesCS7D01G226300,0.8426,Conf_1
TraesCS4A01G241100,TraesCS4B01G074000,0.5383,Conf_1
TraesCS1A01G120500,TraesCS1D01G121500,0.269,Conf_1
TraesCS5B01G171800,TraesCS5D01G179000,0.6793,Conf_1
TraesCS1A01G193900,TraesCS1D01G197800,0.3378,Conf_1
TraesCS6A01G147200,TraesCS6B01G175400,0.1821,Conf_1
TraesCS6A01G147200,TraesCS6D01G136500,0.0551,Conf_1
TraesCS6B01G175400,TraesCS6D01G136500,-0.0703,Conf_1
TraesCS3A01G390700,TraesCS3B01G422500,0.5556,Conf_1
TraesCS4A01G151300,TraesCS4B01G158200,0.6189,Conf_1
TraesCS3A01G164700,TraesCS3B01G201400,0.6067,Conf_1
TraesCS3A01G164700,TraesCS3D01G176800,0.6487,Conf_1
TraesCS3B01G201400,TraesCS3D01G176800,0.511,Conf_1
TraesCS5A01G124000,TraesCS5B01G123600,0.2927,Conf_1
TraesCS5A01G124000,TraesCS5D01G131900,0.2313,Conf_1
TraesCS5B01G123600,TraesCS5D01G131900,0.4224,Conf_1
TraesCS7A01G276000,TraesCS7D01G275900,0.8561,Conf_1
TraesCS5B01G376900,TraesCS5D01G384500,0.8669,Conf_1
TraesCS4A01G091600,TraesCS4B01G213100,0.4299,Conf_1
TraesCS4A01G091600,TraesCS4D01G213900,0.3046,Conf_1
TraesCS4B01G213100,TraesCS4D01G213900,0.1995,Conf_1
TraesCS1A01G205600,TraesCS1D01G208800,0.528,Conf_1
TraesCS3A01G243100,TraesCS3B01G271200,0.0259,Conf_1
TraesCS3A01G243100,TraesCS3D01G243100,0.1527,Conf_1
TraesCS3B01G271200,TraesCS3D01G243100,0.1374,Conf_1
TraesCS2B01G275700,TraesCS2D01G257400,0.4137,Conf_1
TraesCS3A01G160900,TraesCS3B01G191500,0.6721,Conf_1
TraesCS3A01G160900,TraesCS3D01G168100,0.5134,Conf_1
TraesCS3B01G191500,TraesCS3D01G168100,0.4845,Conf_1
TraesCS5B01G398300,TraesCS5D01G403300,0.5325,Conf_1
TraesCS1A01G362700,TraesCS1D01G367600,0.7891,Conf_1
TraesCS7B01G183100,TraesCS7D01G290500,0.618,Conf_1
TraesCS3A01G209700,TraesCS3B01G239500,0.8213,Conf_1
TraesCS7A01G288200,TraesCS7D01G292600,0.5765,Conf_1
TraesCS5B01G077200,TraesCS5D01G083400,0.35,Conf_1
TraesCS2A01G259600,TraesCS2B01G282300,0.4889,Conf_1
TraesCS3B01G281200,TraesCS3D01G252100,0.3052,Conf_1
TraesCS4A01G119700,TraesCS4D01G186300,0.7865,Conf_1
TraesCS5A01G096700,TraesCS5B01G102600,0.718,Conf_1
TraesCS5A01G096700,TraesCS5D01G109400,0.7496,Conf_1
TraesCS5B01G102600,TraesCS5D01G109400,0.7696,Conf_1
TraesCS4A01G407600,TraesCS4D01G305200,0.2685,Conf_1
TraesCS4A01G003600,TraesCS4B01G301800,0.7007,Conf_1
TraesCS4A01G003600,TraesCS4D01G300100,0.712,Conf_1
TraesCS4B01G301800,TraesCS4D01G300100,0.7895,Conf_1
TraesCS2A01G191500,TraesCS2B01G215200,0.5913,Conf_1
TraesCS2A01G191500,TraesCS2D01G196100,0.5446,Conf_1
TraesCS2B01G215200,TraesCS2D01G196100,0.4161,Conf_1
TraesCS5A01G467100,TraesCS5D01G480000,0.5628,Conf_1
TraesCS5A01G084600,TraesCS5D01G097000,0.4837,Conf_1
TraesCS3A01G086900,TraesCS3B01G102300,0.3826,Conf_1
TraesCS5A01G423600,TraesCS5D01G432100,0.7929,Conf_1
TraesCS7B01G142700,TraesCS7D01G247600,0.7239,Conf_1
TraesCS1B01G265300,TraesCS1D01G252400,0.7763,Conf_1
TraesCS2B01G477200,TraesCS2D01G455500,0.4087,Conf_1
TraesCS5A01G201500,TraesCS5B01G200200,0.2811,Conf_1
TraesCS2A01G257300,TraesCS2B01G285200,0.2982,Conf_1
TraesCS2A01G257300,TraesCS2D01G265500,0.3538,Conf_1
TraesCS2B01G285200,TraesCS2D01G265500,0.3161,Conf_1
TraesCS1A01G250300,TraesCS1D01G249900,0.3311,Conf_1
TraesCS5A01G269800,TraesCS5D01G277900,0.9128,Conf_1
TraesCS4A01G016700,TraesCS4B01G287400,0.5121,Conf_1
TraesCS4A01G016700,TraesCS4D01G286200,0.6465,Conf_1
TraesCS4B01G287400,TraesCS4D01G286200,0.6508,Conf_1
TraesCS1A01G143800,TraesCS1B01G161200,0.4315,Conf_1
TraesCS5A01G121700,TraesCS5B01G117200,0.0633,Conf_1
TraesCS5A01G121700,TraesCS5D01G130300,0.1465,Conf_1
TraesCS5B01G117200,TraesCS5D01G130300,0.2528,Conf_1
TraesCS1A01G143500,TraesCS1B01G160900,0.3696,Conf_1
TraesCS1A01G143500,TraesCS1D01G142300,0.4352,Conf_1
TraesCS1B01G160900,TraesCS1D01G142300,0.5975,Conf_1
TraesCS7A01G282100,TraesCS7D01G280600,0.7692,Conf_1
TraesCS5A01G159700,TraesCS5B01G157400,0.5668,Conf_1
TraesCS5A01G159700,TraesCS5D01G164700,0.46,Conf_1
TraesCS5B01G157400,TraesCS5D01G164700,0.4735,Conf_1
TraesCS3A01G181200,TraesCS3B01G211300,0.3153,Conf_1
TraesCS4A01G409000,TraesCS4D01G306000,0.1568,Conf_1
TraesCS2A01G296400,TraesCS2D01G294300,0.9602,Conf_1
TraesCS4A01G091100,TraesCS4B01G213600,0.9093,Conf_1
TraesCS4A01G091100,TraesCS4D01G214300,0.8622,Conf_1
TraesCS4B01G213600,TraesCS4D01G214300,0.8705,Conf_1
TraesCS7B01G020600,TraesCS7D01G120300,0.2854,Conf_1
TraesCS6B01G286800,TraesCS6D01G240500,0.5085,Conf_1
TraesCS1A01G047300,TraesCS1B01G061800,0.6495,Conf_1
TraesCS4A01G358400,TraesCS5D01G514500,0.7117,Conf_1
TraesCS5A01G199300,TraesCS5D01G205000,0.3646,Conf_1
TraesCS6B01G162000,TraesCS6D01G123100,0.576,Conf_1
TraesCS6A01G169900,TraesCS6B01G198100,0.2915,Conf_1
TraesCS6A01G169900,TraesCS6D01G159700,0.4674,Conf_1
TraesCS6B01G198100,TraesCS6D01G159700,0.3826,Conf_1
TraesCS2A01G202700,TraesCS2D01G213000,0.3543,Conf_1
TraesCS2A01G298500,TraesCS2B01G315000,0.2579,Conf_1
TraesCS6A01G156100,TraesCS6D01G146100,0.3645,Conf_1
TraesCS4A01G049300,TraesCS4B01G255500,0.7969,Conf_1
TraesCS5A01G226100,TraesCS5D01G233300,0.7057,Conf_1
TraesCS1A01G079800,TraesCS1D01G081500,0.4176,Conf_1
TraesCS2A01G220200,TraesCS2B01G245800,0.3199,Conf_1
TraesCS2A01G220200,TraesCS2D01G225900,0.564,Conf_1
TraesCS2B01G245800,TraesCS2D01G225900,0.3383,Conf_1
TraesCS4A01G214400,TraesCS4D01G098200,0.3485,Conf_1
TraesCS5A01G082300,TraesCS5D01G090300,0.7047,Conf_1
TraesCS3A01G097300,TraesCS3B01G113000,0.6129,Conf_1
TraesCS3A01G097300,TraesCS3D01G097800,0.5408,Conf_1
TraesCS3B01G113000,TraesCS3D01G097800,0.6832,Conf_1
TraesCS6A01G263100,TraesCS6D01G243600,0.4614,Conf_1
TraesCS4A01G004100,TraesCS4D01G299500,0.6515,Conf_1
TraesCS5A01G481300,TraesCS5B01G494500,0.4835,Conf_1
TraesCS5A01G131200,TraesCS5B01G133600,0.4265,Conf_1
TraesCS5A01G131200,TraesCS5D01G139700,0.6219,Conf_1
TraesCS5B01G133600,TraesCS5D01G139700,0.5146,Conf_1
TraesCS3A01G302600,TraesCS3B01G333800,0.7237,Conf_1
TraesCS3A01G302600,TraesCS3D01G299200,0.7358,Conf_1
TraesCS3B01G333800,TraesCS3D01G299200,0.7635,Conf_1
TraesCS3B01G123700,TraesCS3D01G107400,0.845,Conf_1
TraesCS5A01G159000,TraesCS5B01G156800,0.5347,Conf_1
TraesCS5A01G159000,TraesCS5D01G164100,0.5594,Conf_1
TraesCS5B01G156800,TraesCS5D01G164100,0.5306,Conf_1
TraesCS7B01G302300,TraesCS7D01G396000,0.3981,Conf_1
TraesCS6A01G318400,TraesCS6D01G297600,0.5438,Conf_1
TraesCS4A01G047100,TraesCS4D01G257600,0.4311,Conf_1
TraesCS6B01G239800,TraesCS6D01G193900,0.5947,Conf_1
TraesCS2A01G173300,TraesCS2D01G180400,0.4823,Conf_1
TraesCS2A01G403700,TraesCS2B01G421700,0.5575,Conf_1
TraesCS5A01G183200,TraesCS5B01G181400,0.4059,Conf_1
TraesCS5A01G183200,TraesCS5D01G188300,0.4522,Conf_1
TraesCS5B01G181400,TraesCS5D01G188300,0.445,Conf_1
TraesCS4A01G297700,TraesCS4D01G014400,0.7756,Conf_1
TraesCS2A01G409000,TraesCS2D01G405800,0.5459,Conf_1
TraesCS4A01G106100,TraesCS4B01G198000,0.6362,Conf_1
TraesCS4A01G106100,TraesCS4D01G198800,0.6794,Conf_1
TraesCS4B01G198000,TraesCS4D01G198800,0.6314,Conf_1
TraesCS4B01G217800,TraesCS4D01G218100,0.33,Conf_1
TraesCS6A01G178400,TraesCS6B01G205800,0.1535,Conf_1
TraesCS6A01G178400,TraesCS6D01G166200,0.462,Conf_1
TraesCS6B01G205800,TraesCS6D01G166200,0.2839,Conf_1
TraesCS3B01G160000,TraesCS3D01G142200,0.6379,Conf_1
TraesCS6A01G308100,TraesCS6B01G336800,0.8077,Conf_1
TraesCS6A01G308100,TraesCS6D01G287300,0.7431,Conf_1
TraesCS6B01G336800,TraesCS6D01G287300,0.8284,Conf_1
TraesCS1A01G262800,TraesCS1D01G262800,0.5387,Conf_1
TraesCS3A01G313600,TraesCS3B01G158300,0.4359,Conf_1
TraesCS3A01G313600,TraesCS3D01G140700,0.3749,Conf_1
TraesCS3B01G158300,TraesCS3D01G140700,0.6527,Conf_1
TraesCS3A01G219400,TraesCS3B01G249800,0.7951,Conf_1
TraesCS3A01G219400,TraesCS3D01G233100,0.5312,Conf_1
TraesCS3B01G249800,TraesCS3D01G233100,0.514,Conf_1
TraesCS1A01G242900,TraesCS1B01G254400,0.3077,Conf_1
TraesCS3A01G086400,TraesCS3B01G101900,0.1768,Conf_1
TraesCS4B01G097400,TraesCS4D01G093800,0.2393,Conf_1
TraesCS4B01G054500,TraesCS4D01G054600,0.7274,Conf_1
TraesCS5A01G114400,TraesCS5B01G120500,0.574,Conf_1
TraesCS5A01G114400,TraesCS5D01G125100,0.6021,Conf_1
TraesCS5B01G120500,TraesCS5D01G125100,0.6799,Conf_1
TraesCS5A01G207500,TraesCS5B01G205800,0.5842,Conf_1
TraesCS5A01G207500,TraesCS5D01G213600,0.5502,Conf_1
TraesCS5B01G205800,TraesCS5D01G213600,0.7425,Conf_1
TraesCS7A01G416200,TraesCS7B01G316200,0.3074,Conf_1
TraesCS6B01G262800,TraesCS6D01G216300,0.6341,Conf_1
TraesCS6B01G281300,TraesCS6D01G225200,0.4089,Conf_1
TraesCS6A01G369000,TraesCS6B01G405200,0.124,Conf_1
TraesCS5B01G478500,TraesCS5D01G479600,0.3198,Conf_1
TraesCS5A01G096400,TraesCS5B01G102300,0.7934,Conf_1
TraesCS5A01G096400,TraesCS5D01G109100,0.6992,Conf_1
TraesCS5B01G102300,TraesCS5D01G109100,0.7711,Conf_1
TraesCS7B01G191100,TraesCS7D01G226000,0.1925,Conf_1
TraesCS6B01G381000,TraesCS6D01G330600,0.5595,Conf_1
TraesCS1A01G364600,TraesCS1D01G370000,0.4596,Conf_1
TraesCS4A01G060300,TraesCS4B01G235800,0.545,Conf_1
TraesCS3B01G252900,TraesCS3D01G230100,0.8053,Conf_1
TraesCS5A01G094300,TraesCS5B01G100400,0.5333,Conf_1
TraesCS2B01G352200,TraesCS2D01G332600,0.1116,Conf_1
TraesCS7A01G311300,TraesCS7B01G210900,0.2219,Conf_1
TraesCS7A01G311300,TraesCS7D01G307700,0.3207,Conf_1
TraesCS7B01G210900,TraesCS7D01G307700,0.3145,Conf_1
TraesCS2A01G126900,TraesCS2B01G148800,0.4152,Conf_1
TraesCS2A01G160100,TraesCS2B01G186400,0.6238,Conf_1
TraesCS1B01G197800,TraesCS1D01G186400,0.4654,Conf_1
TraesCS4A01G121500,TraesCS4D01G184400,0.8815,Conf_1
TraesCS7A01G336600,TraesCS7D01G344300,0.5731,Conf_1
TraesCS7A01G322200,TraesCS7B01G223100,0.6198,Conf_1
TraesCS7A01G322200,TraesCS7D01G319100,0.6428,Conf_1
TraesCS7B01G223100,TraesCS7D01G319100,0.6795,Conf_1
TraesCS1A01G298800,TraesCS1D01G292500,0.5013,Conf_1
TraesCS7A01G269300,TraesCS7D01G269800,0.7586,Conf_1
TraesCS3A01G367400,TraesCS3D01G360300,0.8631,Conf_1
TraesCS1A01G126300,TraesCS1D01G127200,0.4605,Conf_1
TraesCS1A01G243000,TraesCS1D01G243000,0.613,Conf_1
TraesCS2A01G322700,TraesCS2B01G359900,0.3304,Conf_1
TraesCS2A01G322700,TraesCS2D01G340200,0.445,Conf_1
TraesCS2B01G359900,TraesCS2D01G340200,0.1661,Conf_1
TraesCS2A01G322800,TraesCS2D01G340100,0.2032,Conf_1
TraesCS5A01G455100,TraesCS5B01G463900,0.5587,Conf_1
TraesCS5A01G455100,TraesCS5D01G465500,0.6799,Conf_1
TraesCS5B01G463900,TraesCS5D01G465500,0.3632,Conf_1
TraesCS7B01G259300,TraesCS7D01G354100,0.7317,Conf_1
TraesCS2B01G322800,TraesCS2D01G304500,0.3008,Conf_1
TraesCS4B01G039000,TraesCS4D01G036100,0.6318,Conf_1
TraesCS3B01G244300,TraesCS3D01G216000,0.493,Conf_1
TraesCS3B01G177700,TraesCS3D01G158700,0.2682,Conf_1
TraesCS6A01G265700,TraesCS6D01G248900,0.1118,Conf_1
TraesCS5B01G241800,TraesCS5D01G250500,0.5283,Conf_1
TraesCS6A01G092300,TraesCS6D01G081200,0.7739,Conf_1
TraesCS3A01G275000,TraesCS3D01G274900,0.6665,Conf_1
TraesCS6A01G371300,TraesCS6D01G355200,0.7207,Conf_1
TraesCS6A01G319100,TraesCS6D01G298300,0.9185,Conf_1
TraesCS2A01G419100,TraesCS2B01G437800,0.4979,Conf_1
TraesCS2A01G419100,TraesCS2D01G416000,0.4182,Conf_1
TraesCS2B01G437800,TraesCS2D01G416000,0.4958,Conf_1
TraesCS7A01G375200,TraesCS7D01G348200,0.086,Conf_1
TraesCS6A01G250200,TraesCS6B01G275200,0.1253,Conf_1
TraesCS6A01G250200,TraesCS6D01G232000,-0.0563,Conf_1
TraesCS6B01G275200,TraesCS6D01G232000,0.2775,Conf_1
TraesCS4B01G134600,TraesCS4D01G129300,0.8317,Conf_1
TraesCS5A01G174800,TraesCS5B01G174000,0.4954,Conf_1
TraesCS5A01G174800,TraesCS5D01G181000,0.3888,Conf_1
TraesCS5B01G174000,TraesCS5D01G181000,0.5149,Conf_1
TraesCS3B01G335700,TraesCS3D01G301000,0.2645,Conf_1
TraesCS5A01G315800,TraesCS5B01G316400,0.8423,Conf_1
TraesCS5A01G315800,TraesCS5D01G321900,0.8949,Conf_1
TraesCS5B01G316400,TraesCS5D01G321900,0.8903,Conf_1
TraesCS7B01G080200,TraesCS7D01G176600,0.1647,Conf_1
TraesCS4A01G125500,TraesCS4B01G179200,0.6627,Conf_1
TraesCS1A01G142000,TraesCS1B01G159700,0.7462,Conf_1
TraesCS1A01G142000,TraesCS1D01G141100,0.7217,Conf_1
TraesCS1B01G159700,TraesCS1D01G141100,0.7661,Conf_1
TraesCS1B01G319200,TraesCS1D01G307900,0.6451,Conf_1
TraesCS4B01G301900,TraesCS4D01G300200,0.3217,Conf_1
TraesCS3B01G237500,TraesCS3D01G210000,0.3145,Conf_1
TraesCS3B01G419900,TraesCS3D01G380800,0.4687,Conf_1
TraesCS1A01G172700,TraesCS1D01G166100,0.6325,Conf_1
TraesCS6B01G309800,TraesCS6D01G261300,0.9059,Conf_1
TraesCS4A01G230500,TraesCS4B01G085400,0.7735,Conf_1
TraesCS4A01G230500,TraesCS4D01G083500,0.8159,Conf_1
TraesCS4B01G085400,TraesCS4D01G083500,0.7095,Conf_1
TraesCS5A01G137800,TraesCS5B01G136500,0.4791,Conf_1
TraesCS6B01G290800,TraesCS6D01G251100,0.6223,Conf_1
TraesCS6A01G289200,TraesCS6B01G319000,0.6209,Conf_1
TraesCS1A01G260100,TraesCS1B01G270600,0.4478,Conf_1
TraesCS1A01G260100,TraesCS1D01G260000,0.3595,Conf_1
TraesCS1B01G270600,TraesCS1D01G260000,0.2096,Conf_1
TraesCS3A01G197200,TraesCS3D01G200300,0.3449,Conf_1
TraesCS6B01G159800,TraesCS6D01G121300,0.8219,Conf_1
TraesCS3A01G122900,TraesCS3D01G124600,0.4543,Conf_1
TraesCS2A01G345500,TraesCS2D01G344200,0.8652,Conf_1
TraesCS2A01G387000,TraesCS2B01G404600,0.8444,Conf_1
TraesCS2A01G387000,TraesCS2D01G383800,0.9234,Conf_1
TraesCS2B01G404600,TraesCS2D01G383800,0.84,Conf_1
TraesCS2B01G344400,TraesCS2D01G325400,0.4106,Conf_1
TraesCS1A01G350600,TraesCS1B01G364900,0.538,Conf_1
TraesCS1A01G350600,TraesCS1D01G353400,0.4478,Conf_1
TraesCS1B01G364900,TraesCS1D01G353400,0.6049,Conf_1
TraesCS6A01G365100,TraesCS6D01G348500,0.4382,Conf_1
TraesCS3B01G326200,TraesCS3D01G291300,0.6963,Conf_1
TraesCS3A01G244300,TraesCS3B01G275700,0.5146,Conf_1
TraesCS3A01G244300,TraesCS3D01G247100,0.5408,Conf_1
TraesCS3B01G275700,TraesCS3D01G247100,0.54,Conf_1
TraesCS3A01G171300,TraesCS3B01G202300,0.4375,Conf_1
TraesCS3A01G171300,TraesCS3D01G178000,0.2061,Conf_1
TraesCS3B01G202300,TraesCS3D01G178000,0.3192,Conf_1
TraesCS2A01G374600,TraesCS2B01G391600,0.2522,Conf_1
TraesCS2A01G374600,TraesCS2D01G371000,0.4835,Conf_1
TraesCS2B01G391600,TraesCS2D01G371000,0.455,Conf_1
TraesCS5A01G059600,TraesCS5B01G066900,0.8172,Conf_1
TraesCS5A01G059600,TraesCS5D01G071100,0.7671,Conf_1
TraesCS5B01G066900,TraesCS5D01G071100,0.8077,Conf_1
TraesCS6B01G162800,TraesCS6D01G123900,0.532,Conf_1
TraesCS4A01G232400,TraesCS4D01G081500,0.9141,Conf_1
TraesCS2A01G245200,TraesCS2B01G253200,0.7226,Conf_1
TraesCS2A01G245200,TraesCS2D01G242100,0.5614,Conf_1
TraesCS2B01G253200,TraesCS2D01G242100,0.4267,Conf_1
TraesCS6B01G277200,TraesCS6D01G229600,0.392,Conf_1
TraesCS6B01G246600,TraesCS6D01G199300,0.3501,Conf_1
TraesCS7A01G383600,TraesCS7D01G380000,0.3731,Conf_1
TraesCS4A01G340600,TraesCS5D01G532100,0.8276,Conf_1
TraesCS3A01G328300,TraesCS3B01G358300,0.8225,Conf_1
TraesCS3A01G328300,TraesCS3D01G321900,0.7985,Conf_1
TraesCS3B01G358300,TraesCS3D01G321900,0.7328,Conf_1
TraesCS7A01G386100,TraesCS7B01G289000,0.7161,Conf_1
TraesCS7A01G386100,TraesCS7D01G382700,0.7289,Conf_1
TraesCS7B01G289000,TraesCS7D01G382700,0.6452,Conf_1
TraesCS6B01G277800,TraesCS6D01G229000,0.2497,Conf_1
TraesCS2A01G262200,TraesCS2B01G280000,0.6156,Conf_1
TraesCS2A01G262200,TraesCS2D01G261800,0.5943,Conf_1
TraesCS2B01G280000,TraesCS2D01G261800,0.6981,Conf_1
TraesCS4A01G099800,TraesCS4D01G205400,0.6442,Conf_1
TraesCS4A01G405300,TraesCS4D01G303200,0.5384,Conf_1
TraesCS5A01G128100,TraesCS5D01G135700,0.4087,Conf_1
TraesCS6A01G043200,TraesCS6D01G050000,0.6043,Conf_1
TraesCS5A01G206500,TraesCS5D01G212700,0.1417,Conf_1
TraesCS6A01G096600,TraesCS6B01G125000,0.4344,Conf_1
TraesCS7A01G401900,TraesCS7B01G302000,0.5871,Conf_1
TraesCS3A01G242600,TraesCS3B01G270700,0.6166,Conf_1
TraesCS5A01G234500,TraesCS5B01G233000,0.4167,Conf_1
TraesCS4A01G063100,TraesCS4B01G240100,0.6037,Conf_1
TraesCS4A01G063100,TraesCS4D01G239900,0.6842,Conf_1
TraesCS4B01G240100,TraesCS4D01G239900,0.6387,Conf_1
TraesCS4A01G089700,TraesCS4B01G214600,0.5352,Conf_1
TraesCS4A01G278700,TraesCS4D01G032800,-0.1168,Conf_1
TraesCS3A01G106200,TraesCS3B01G124800,0.2538,Conf_1
TraesCS6B01G342200,TraesCS6D01G291400,0.6745,Conf_1
TraesCS5A01G153600,TraesCS5D01G158900,0.4526,Conf_1
TraesCS5A01G444200,TraesCS5D01G451900,0.5336,Conf_1
TraesCS6B01G227000,TraesCS6D01G186600,0.166,Conf_1
TraesCS7A01G269200,TraesCS7B01G167400,0.6166,Conf_1
TraesCS7A01G269200,TraesCS7D01G269700,0.7225,Conf_1
TraesCS7B01G167400,TraesCS7D01G269700,0.6321,Conf_1
TraesCS3B01G185200,TraesCS3D01G165900,0.3252,Conf_1
TraesCS5A01G037400,TraesCS5D01G044900,0.7557,Conf_1
TraesCS5A01G099800,TraesCS5B01G105000,0.3797,Conf_1
TraesCS3B01G181300,TraesCS3D01G162500,0.3168,Conf_1
TraesCS3A01G160300,TraesCS3D01G167500,0.1878,Conf_1
TraesCS2A01G298600,TraesCS2B01G315100,0.4511,Conf_1
TraesCS2A01G298600,TraesCS2D01G296700,0.6747,Conf_1
TraesCS2B01G315100,TraesCS2D01G296700,0.5546,Conf_1
TraesCS4B01G093600,TraesCS4D01G090400,0.4036,Conf_1
TraesCS1A01G255100,TraesCS1B01G265900,0.6411,Conf_1
TraesCS7B01G238400,TraesCS7D01G334800,0.6505,Conf_1
TraesCS3B01G238500,TraesCS3D01G209200,0.77,Conf_1
TraesCS3B01G121000,TraesCS3D01G105900,0.8754,Conf_1
TraesCS5A01G233800,TraesCS5B01G232300,0.2827,Conf_1
TraesCS5A01G233800,TraesCS5D01G240700,0.1796,Conf_1
TraesCS5B01G232300,TraesCS5D01G240700,0.2757,Conf_1
TraesCS1A01G182300,TraesCS1B01G198700,0.6099,Conf_1
TraesCS1A01G179600,TraesCS1D01G177900,0.7909,Conf_1
TraesCS7A01G213500,TraesCS7D01G215500,0.4009,Conf_1
TraesCS2A01G438900,TraesCS2B01G458500,0.2839,Conf_1
TraesCS2A01G438900,TraesCS2D01G435300,0.429,Conf_1
TraesCS2B01G458500,TraesCS2D01G435300,0.1536,Conf_1
TraesCS6A01G249800,TraesCS6B01G275600,0.7013,Conf_1
TraesCS6A01G249800,TraesCS6D01G231500,0.5669,Conf_1
TraesCS6B01G275600,TraesCS6D01G231500,0.6515,Conf_1
TraesCS4A01G201000,TraesCS4D01G111800,0.5463,Conf_1
TraesCS6B01G357000,TraesCS6D01G306200,0.5692,Conf_1
TraesCS5A01G164300,TraesCS5D01G169200,-0.0168,Conf_1
TraesCS6B01G284100,TraesCS6D01G222800,0.5941,Conf_1
TraesCS4A01G255700,TraesCS4B01G059500,0.5758,Conf_1
TraesCS5A01G160200,TraesCS5D01G165300,0.5629,Conf_1
TraesCS6A01G104800,TraesCS6D01G093700,0.6354,Conf_1
TraesCS2A01G420800,TraesCS2D01G417800,0.7579,Conf_1
TraesCS3A01G488600,TraesCS3D01G484700,0.3335,Conf_1
TraesCS3B01G332500,TraesCS3D01G298000,0.7114,Conf_1
TraesCS5A01G446300,TraesCS5D01G453900,0.4544,Conf_1
TraesCS5A01G104500,TraesCS5D01G116400,0.1384,Conf_1
TraesCS5B01G134400,TraesCS5D01G142100,0.5654,Conf_1
TraesCS5B01G149800,TraesCS5D01G156400,0.3503,Conf_1
TraesCS7A01G293200,TraesCS7B01G185900,0.2931,Conf_1
TraesCS7A01G293200,TraesCS7D01G286500,0.179,Conf_1
TraesCS7B01G185900,TraesCS7D01G286500,0.3363,Conf_1
TraesCS4B01G211400,TraesCS4D01G212000,0.8279,Conf_1
TraesCS3B01G127700,TraesCS3D01G110500,0.6923,Conf_1
TraesCS5A01G058100,TraesCS5B01G065400,0.588,Conf_1
TraesCS5A01G058100,TraesCS5D01G069700,0.4511,Conf_1
TraesCS5B01G065400,TraesCS5D01G069700,0.5283,Conf_1
TraesCS7A01G251400,TraesCS7B01G139700,0.3902,Conf_1
TraesCS7A01G251400,TraesCS7D01G249500,0.539,Conf_1
TraesCS7B01G139700,TraesCS7D01G249500,0.4007,Conf_1
TraesCS4A01G260800,TraesCS4D01G053800,0.556,Conf_1
TraesCS7B01G028600,TraesCS7D01G127500,0.525,Conf_1
TraesCS7A01G386700,TraesCS7B01G289500,0.6405,Conf_1
TraesCS7A01G386700,TraesCS7D01G383200,0.5535,Conf_1
TraesCS7B01G289500,TraesCS7D01G383200,0.6527,Conf_1
TraesCS2A01G163100,TraesCS2D01G170000,0.3398,Conf_1
TraesCS2A01G432900,TraesCS2D01G430900,0.2479,Conf_1
TraesCS2A01G230200,TraesCS2B01G251800,0.6655,Conf_1
TraesCS2A01G230200,TraesCS2D01G233900,0.5403,Conf_1
TraesCS2B01G251800,TraesCS2D01G233900,0.5537,Conf_1
TraesCS6B01G249500,TraesCS6D01G203100,0.3922,Conf_1
TraesCS3A01G256400,TraesCS3B01G289600,0.8382,Conf_1
TraesCS3A01G256400,TraesCS3D01G256700,0.8856,Conf_1
TraesCS3B01G289600,TraesCS3D01G256700,0.844,Conf_1
TraesCS7B01G119200,TraesCS7D01G214000,0.5171,Conf_1
TraesCS5B01G397300,TraesCS5D01G402300,0.5592,Conf_1
TraesCS3A01G398500,TraesCS3B01G430900,0.8375,Conf_1
TraesCS6B01G272900,TraesCS6D01G234300,0.5563,Conf_1
TraesCS4A01G089400,TraesCS4B01G215000,0.6849,Conf_1
TraesCS4A01G089400,TraesCS4D01G215500,0.7177,Conf_1
TraesCS4B01G215000,TraesCS4D01G215500,0.7243,Conf_1
TraesCS1A01G281300,TraesCS1B01G290500,0.7199,Conf_1
TraesCS1A01G281300,TraesCS1D01G280600,0.7567,Conf_1
TraesCS1B01G290500,TraesCS1D01G280600,0.7794,Conf_1
TraesCS3A01G273300,TraesCS3D01G272700,0.7491,Conf_1
TraesCS4A01G124700,TraesCS4D01G181300,0.8111,Conf_1
TraesCS1B01G180700,TraesCS1D01G160800,0.5194,Conf_1
TraesCS7A01G324600,TraesCS7B01G225100,0.8444,Conf_1
TraesCS7A01G324600,TraesCS7D01G320300,0.8575,Conf_1
TraesCS7B01G225100,TraesCS7D01G320300,0.8635,Conf_1
TraesCS3A01G213900,TraesCS3B01G244100,0.2765,Conf_1
TraesCS3A01G213900,TraesCS3D01G216200,0.6379,Conf_1
TraesCS3B01G244100,TraesCS3D01G216200,0.3659,Conf_1
TraesCS2A01G177700,TraesCS2B01G204800,0.2968,Conf_1
TraesCS2A01G177700,TraesCS2D01G185900,0.6193,Conf_1
TraesCS2B01G204800,TraesCS2D01G185900,0.6355,Conf_1
TraesCS3A01G100000,TraesCS3D01G100600,0.633,Conf_1
TraesCS5A01G095900,TraesCS5D01G108500,0.605,Conf_1
TraesCS3A01G184800,TraesCS3B01G214600,0.862,Conf_1
TraesCS3A01G184800,TraesCS3D01G188800,0.8812,Conf_1
TraesCS3B01G214600,TraesCS3D01G188800,0.8904,Conf_1
TraesCS5A01G095100,TraesCS5D01G107800,0.7131,Conf_1
TraesCS1A01G233600,TraesCS1B01G250300,0.5384,Conf_1
TraesCS3A01G204000,TraesCS3B01G234300,0.1858,Conf_1
TraesCS3A01G204000,TraesCS3D01G205000,0.2375,Conf_1
TraesCS3B01G234300,TraesCS3D01G205000,0.5487,Conf_1
TraesCS3B01G365600,TraesCS3D01G328000,0.672,Conf_1
TraesCS4A01G146300,TraesCS4B01G156000,0.109,Conf_1
TraesCS3A01G272100,TraesCS3B01G305800,0.329,Conf_1
TraesCS5A01G176300,TraesCS5B01G173600,0.5862,Conf_1
TraesCS5A01G176300,TraesCS5D01G180600,0.6177,Conf_1
TraesCS5B01G173600,TraesCS5D01G180600,0.5721,Conf_1
TraesCS5A01G466800,TraesCS5D01G479700,0.6219,Conf_1
TraesCS1A01G224700,TraesCS1D01G226100,0.737,Conf_1
TraesCS3A01G147700,TraesCS3B01G174400,0.69,Conf_1
TraesCS3A01G147700,TraesCS3D01G155700,0.5555,Conf_1
TraesCS3B01G174400,TraesCS3D01G155700,0.5306,Conf_1
TraesCS6B01G267000,TraesCS6D01G239500,0.111,Conf_1
TraesCS3A01G268600,TraesCS3B01G303000,0.9047,Conf_1
TraesCS3A01G268600,TraesCS3D01G268700,0.914,Conf_1
TraesCS3B01G303000,TraesCS3D01G268700,0.9139,Conf_1
TraesCS1A01G233400,TraesCS1B01G250000,0.639,Conf_1
TraesCS1A01G233400,TraesCS1D01G238500,0.588,Conf_1
TraesCS1B01G250000,TraesCS1D01G238500,0.6713,Conf_1
TraesCS3B01G238600,TraesCS3D01G209100,0.7219,Conf_1
TraesCS2A01G436900,TraesCS2B01G456300,0.1334,Conf_1
TraesCS3A01G196600,TraesCS3D01G199600,0.4255,Conf_1
TraesCS4A01G044300,TraesCS4D01G265400,0.2595,Conf_1
TraesCS6A01G070500,TraesCS6D01G068300,0.5722,Conf_1
TraesCS3A01G302800,TraesCS3B01G333500,0.4774,Conf_1
TraesCS3A01G302800,TraesCS3D01G299000,0.4808,Conf_1
TraesCS3B01G333500,TraesCS3D01G299000,0.5233,Conf_1
TraesCS1A01G163200,TraesCS1B01G179100,0.2425,Conf_1
TraesCS1A01G163200,TraesCS1D01G159300,0.2038,Conf_1
TraesCS1B01G179100,TraesCS1D01G159300,0.0369,Conf_1
TraesCS4A01G286600,TraesCS4D01G025500,0.7072,Conf_1
TraesCS1A01G161300,TraesCS1D01G158300,0.4016,Conf_1
TraesCS3B01G309400,TraesCS3D01G275600,0.5894,Conf_1
TraesCS1A01G228900,TraesCS1B01G245100,0.4821,Conf_1
TraesCS5A01G148200,TraesCS5B01G146700,-0.186,Conf_1
TraesCS5A01G148200,TraesCS5D01G144600,-0.0309,Conf_1
TraesCS5B01G146700,TraesCS5D01G144600,0.4353,Conf_1
TraesCS4A01G247100,TraesCS4D01G066800,0.6437,Conf_1
TraesCS6A01G159100,TraesCS6D01G153400,0.4169,Conf_1
TraesCS7A01G161200,TraesCS7B01G066200,0.156,Conf_1
TraesCS7A01G161200,TraesCS7D01G162500,0.199,Conf_1
TraesCS7B01G066200,TraesCS7D01G162500,0.1928,Conf_1
TraesCS3B01G306000,TraesCS3D01G271800,0.9031,Conf_1
TraesCS5A01G140800,TraesCS5B01G139100,0.7373,Conf_1
TraesCS7A01G450600,TraesCS7B01G350400,0.8247,Conf_1
TraesCS7A01G450600,TraesCS7D01G439900,0.7802,Conf_1
TraesCS7B01G350400,TraesCS7D01G439900,0.7735,Conf_1
TraesCS4B01G216800,TraesCS4D01G217100,0.2273,Conf_1
TraesCS7A01G364100,TraesCS7B01G263800,0.4492,Conf_1
TraesCS7A01G364100,TraesCS7D01G359100,0.6,Conf_1
TraesCS7B01G263800,TraesCS7D01G359100,0.5916,Conf_1
TraesCS1B01G257300,TraesCS1D01G245900,0.8234,Conf_1
TraesCS5A01G086100,TraesCS5B01G092100,0.2675,Conf_1
TraesCS5A01G086100,TraesCS5D01G099500,0.3458,Conf_1
TraesCS5B01G092100,TraesCS5D01G099500,0.4894,Conf_1
TraesCS3A01G181500,TraesCS3B01G211500,0.695,Conf_1
TraesCS3A01G181500,TraesCS3D01G186300,0.6138,Conf_1
TraesCS3B01G211500,TraesCS3D01G186300,0.6776,Conf_1
TraesCS5A01G093800,TraesCS5D01G106200,0.4889,Conf_1
TraesCS2A01G200900,TraesCS2B01G228300,0.5737,Conf_1
TraesCS2A01G200900,TraesCS2D01G213400,0.5186,Conf_1
TraesCS2B01G228300,TraesCS2D01G213400,0.5574,Conf_1
TraesCS2A01G234200,TraesCS2D01G237400,0.6611,Conf_1
TraesCS1A01G198300,TraesCS1D01G201800,0.716,Conf_1
TraesCS2A01G338400,TraesCS2B01G343500,0.0633,Conf_1
TraesCS2A01G338400,TraesCS2D01G324600,0.1147,Conf_1
TraesCS2B01G343500,TraesCS2D01G324600,0.1167,Conf_1
TraesCS5A01G218300,TraesCS5B01G217500,0.4307,Conf_1
TraesCS5A01G218300,TraesCS5D01G226400,0.6742,Conf_1
TraesCS5B01G217500,TraesCS5D01G226400,0.558,Conf_1
TraesCS6B01G123200,TraesCS6D01G088200,0.4935,Conf_1
TraesCS4B01G117700,TraesCS4D01G115400,0.7295,Conf_1
TraesCS5A01G127800,TraesCS5B01G126800,0.4602,Conf_1
TraesCS2A01G336800,TraesCS2B01G345100,0.3616,Conf_1
TraesCS2A01G336800,TraesCS2D01G326100,0.5288,Conf_1
TraesCS2B01G345100,TraesCS2D01G326100,0.4306,Conf_1
TraesCS3A01G255400,TraesCS3B01G287300,0.6892,Conf_1
TraesCS3A01G255400,TraesCS3D01G256200,0.6245,Conf_1
TraesCS3B01G287300,TraesCS3D01G256200,0.7242,Conf_1
TraesCS1A01G084900,TraesCS1B01G102100,0.5363,Conf_1
TraesCS1A01G084900,TraesCS1D01G086300,0.7514,Conf_1
TraesCS1B01G102100,TraesCS1D01G086300,0.6559,Conf_1
TraesCS6A01G277000,TraesCS6B01G304700,0.3079,Conf_1
TraesCS6A01G277000,TraesCS6D01G257500,0.471,Conf_1
TraesCS6B01G304700,TraesCS6D01G257500,0.4318,Conf_1
TraesCS5B01G237600,TraesCS5D01G246100,0.5403,Conf_1
TraesCS4B01G087300,TraesCS4D01G084600,0.4422,Conf_1
TraesCS4B01G189100,TraesCS4D01G190400,0.4574,Conf_1
TraesCS2B01G274700,TraesCS2D01G230700,0.385,Conf_1
TraesCS3A01G326500,TraesCS3D01G319900,0.5421,Conf_1
TraesCS3A01G299200,TraesCS3D01G302500,0.7397,Conf_1
TraesCS2A01G177000,TraesCS2D01G185000,0.4319,Conf_1
TraesCS6A01G264500,TraesCS6D01G250400,0.1593,Conf_1
TraesCS5A01G207000,TraesCS5B01G205400,0.7,Conf_1
TraesCS3B01G413600,TraesCS3D01G374100,0.6102,Conf_1
TraesCS6A01G279700,TraesCS6B01G308500,0.6284,Conf_1
TraesCS6A01G279700,TraesCS6D01G260100,0.6007,Conf_1
TraesCS6B01G308500,TraesCS6D01G260100,0.4531,Conf_1
TraesCS5A01G100300,TraesCS5D01G112800,0.7611,Conf_1
TraesCS6A01G247200,TraesCS6B01G277400,0.5436,Conf_1
TraesCS3A01G209000,TraesCS3D01G211900,0.4059,Conf_1
TraesCS2A01G313200,TraesCS2B01G330300,0.0175,Conf_1
TraesCS3A01G372500,TraesCS3B01G404900,0.4329,Conf_1
TraesCS3A01G372500,TraesCS3D01G365400,0.4812,Conf_1
TraesCS3B01G404900,TraesCS3D01G365400,0.3923,Conf_1
TraesCS7B01G044400,TraesCS7D01G142900,0.042,Conf_1
TraesCS3A01G153300,TraesCS3B01G179900,0.6414,Conf_1
TraesCS3A01G153300,TraesCS3D01G160600,0.6106,Conf_1
TraesCS3B01G179900,TraesCS3D01G160600,0.52,Conf_1
TraesCS7A01G478700,TraesCS7D01G466100,0.7817,Conf_1
TraesCS6A01G156200,TraesCS6B01G184400,0.7931,Conf_1
TraesCS6A01G156200,TraesCS6D01G146200,0.7173,Conf_1
TraesCS6B01G184400,TraesCS6D01G146200,0.7433,Conf_1
TraesCS4A01G047400,TraesCS4D01G257200,0.2391,Conf_1
TraesCS3A01G436600,TraesCS3B01G470900,0.035,Conf_1
TraesCS3A01G436600,TraesCS3D01G429100,-0.007,Conf_1
TraesCS3B01G470900,TraesCS3D01G429100,0.0347,Conf_1
TraesCS3A01G129600,TraesCS3D01G130500,0.6018,Conf_1
TraesCS1B01G135300,TraesCS1D01G116800,0.3146,Conf_1
TraesCS6A01G160800,TraesCS6B01G190500,0.399,Conf_1
TraesCS6A01G160800,TraesCS6D01G151900,0.5271,Conf_1
TraesCS6B01G190500,TraesCS6D01G151900,0.3271,Conf_1
TraesCS5A01G149000,TraesCS5B01G147600,0.6487,Conf_1
TraesCS5A01G149000,TraesCS5D01G143800,0.5505,Conf_1
TraesCS5B01G147600,TraesCS5D01G143800,0.4988,Conf_1
TraesCS2A01G201200,TraesCS2D01G213600,0.3876,Conf_1
TraesCS3A01G299000,TraesCS3D01G302700,0.6397,Conf_1
TraesCS5A01G264300,TraesCS5D01G271800,0.1252,Conf_1
TraesCS7A01G309100,TraesCS7D01G305800,0.4902,Conf_1
TraesCS2A01G295900,TraesCS2D01G293800,0.5482,Conf_1
TraesCS4A01G079500,TraesCS4D01G225100,0.6653,Conf_1
TraesCS5A01G107200,TraesCS5D01G117700,0.1147,Conf_1
TraesCS3A01G396300,TraesCS3B01G428300,0.597,Conf_1
TraesCS2A01G281500,TraesCS2D01G280300,0.6363,Conf_1
TraesCS2A01G342600,TraesCS2B01G340300,0.8676,Conf_1
TraesCS2A01G342600,TraesCS2D01G320900,0.977,Conf_1
TraesCS2B01G340300,TraesCS2D01G320900,0.8608,Conf_1
TraesCS7B01G100800,TraesCS7D01G196700,0.7668,Conf_1
TraesCS5A01G479100,TraesCS5D01G492600,0.4268,Conf_1
TraesCS2A01G366700,TraesCS2B01G384300,0.5324,Conf_1
TraesCS4A01G406900,TraesCS4D01G304400,0.7497,Conf_1
TraesCS4A01G222200,TraesCS4B01G094200,0.8089,Conf_1
TraesCS7A01G319300,TraesCS7B01G220100,0.2306,Conf_1
TraesCS7A01G319300,TraesCS7D01G315800,0.7269,Conf_1
TraesCS7B01G220100,TraesCS7D01G315800,0.387,Conf_1
TraesCS4A01G256600,TraesCS4B01G058100,0.2743,Conf_1
TraesCS4A01G256600,TraesCS4D01G058100,0.1161,Conf_1
TraesCS4B01G058100,TraesCS4D01G058100,0.1709,Conf_1
TraesCS1B01G291900,TraesCS1D01G282200,0.5493,Conf_1
TraesCS4A01G120900,TraesCS4D01G185100,0.7278,Conf_1
TraesCS1A01G426700,TraesCS1D01G436500,0.5339,Conf_1
TraesCS7A01G407000,TraesCS7B01G307000,0.4423,Conf_1
TraesCS5A01G317100,TraesCS5D01G323400,0.7053,Conf_1
TraesCS5B01G407400,TraesCS5D01G412600,0.8396,Conf_1
TraesCS6B01G236600,TraesCS6D01G191600,0.7789,Conf_1
TraesCS2A01G293700,TraesCS2B01G310000,0.4292,Conf_1
TraesCS3B01G413500,TraesCS3D01G374000,0.1429,Conf_1
TraesCS5A01G162900,TraesCS5B01G160300,0.1978,Conf_1
TraesCS5A01G162900,TraesCS5D01G167900,0.2119,Conf_1
TraesCS5B01G160300,TraesCS5D01G167900,0.2774,Conf_1
TraesCS7A01G305100,TraesCS7B01G205500,0.4754,Conf_1
TraesCS6A01G286600,TraesCS6B01G315600,0.8764,Conf_1
TraesCS6A01G286600,TraesCS6D01G267300,0.8262,Conf_1
TraesCS6B01G315600,TraesCS6D01G267300,0.8696,Conf_1
TraesCS4B01G218500,TraesCS4D01G218800,0.7388,Conf_1
TraesCS7A01G130600,TraesCS7B01G030900,0.4267,Conf_1
TraesCS7A01G130600,TraesCS7D01G130000,0.1391,Conf_1
TraesCS7B01G030900,TraesCS7D01G130000,0.3311,Conf_1
TraesCS2A01G206800,TraesCS2B01G234000,0.5518,Conf_1
TraesCS2A01G206800,TraesCS2D01G209100,0.6575,Conf_1
TraesCS2B01G234000,TraesCS2D01G209100,0.6392,Conf_1
TraesCS4A01G004900,TraesCS4B01G300100,0.528,Conf_1
TraesCS4A01G004900,TraesCS4D01G299000,0.6677,Conf_1
TraesCS4B01G300100,TraesCS4D01G299000,0.6865,Conf_1
TraesCS5A01G078900,TraesCS5B01G087200,0.4714,Conf_1
TraesCS5A01G078900,TraesCS5D01G093400,0.5213,Conf_1
TraesCS5B01G087200,TraesCS5D01G093400,0.5603,Conf_1
TraesCS4A01G266400,TraesCS4B01G047900,0.726,Conf_1
TraesCS4A01G266400,TraesCS4D01G047800,0.7783,Conf_1
TraesCS4B01G047900,TraesCS4D01G047800,0.7749,Conf_1
TraesCS4A01G087400,TraesCS4B01G217000,0.8261,Conf_1
TraesCS4A01G087400,TraesCS4D01G217300,0.7787,Conf_1
TraesCS4B01G217000,TraesCS4D01G217300,0.8318,Conf_1
TraesCS1A01G181000,TraesCS1B01G199600,0.5635,Conf_1
TraesCS7B01G129300,TraesCS7D01G224400,0.7834,Conf_1
TraesCS5B01G025200,TraesCS5D01G033800,0.7444,Conf_1
TraesCS6B01G322000,TraesCS6D01G272800,0.4639,Conf_1
TraesCS4A01G316800,TraesCS5D01G567300,0.4103,Conf_1
TraesCS6B01G290900,TraesCS6D01G251000,0.7828,Conf_1
TraesCS3A01G175600,TraesCS3D01G181100,0.3326,Conf_1
TraesCS4A01G249300,TraesCS4B01G065400,0.628,Conf_1
TraesCS4A01G249300,TraesCS4D01G064400,0.7417,Conf_1
TraesCS4B01G065400,TraesCS4D01G064400,0.6289,Conf_1
TraesCS5A01G173900,TraesCS5B01G171400,0.4964,Conf_1
TraesCS2A01G270600,TraesCS2B01G289400,0.2458,Conf_1
TraesCS2A01G270600,TraesCS2D01G269700,0.4678,Conf_1
TraesCS2B01G289400,TraesCS2D01G269700,0.4056,Conf_1
TraesCS3A01G223400,TraesCS3B01G252100,0.7009,Conf_1
TraesCS3A01G223400,TraesCS3D01G230900,0.7572,Conf_1
TraesCS3B01G252100,TraesCS3D01G230900,0.7815,Conf_1
TraesCS5B01G183900,TraesCS5D01G190900,0.2874,Conf_1
TraesCS1B01G229800,TraesCS1D01G218600,0.2318,Conf_1
TraesCS5A01G098700,TraesCS5D01G110900,0.7819,Conf_1
TraesCS2A01G221000,TraesCS2D01G226700,0.6689,Conf_1
TraesCS4A01G090700,TraesCS4B01G213900,0.3571,Conf_1
TraesCS4A01G090700,TraesCS4D01G214600,0.4241,Conf_1
TraesCS4B01G213900,TraesCS4D01G214600,0.5749,Conf_1
TraesCS4B01G142700,TraesCS4D01G141000,0.3071,Conf_1
TraesCS4A01G368800,TraesCS5B01G503800,0.8305,Conf_1
TraesCS4A01G368800,TraesCS5D01G504600,0.8901,Conf_1
TraesCS5B01G503800,TraesCS5D01G504600,0.8837,Conf_1
TraesCS4A01G255600,TraesCS4B01G059400,0.6132,Conf_1
TraesCS4A01G255600,TraesCS4D01G059100,0.6842,Conf_1
TraesCS4B01G059400,TraesCS4D01G059100,0.5929,Conf_1
TraesCS1A01G180800,TraesCS1D01G184400,0.5725,Conf_1
TraesCS2A01G252600,TraesCS2D01G253200,0.9682,Conf_1
TraesCS5A01G482800,TraesCS5D01G496400,0.9068,Conf_1
TraesCS3A01G122400,TraesCS3D01G124300,0.73,Conf_1
TraesCS6B01G268000,TraesCS6D01G238300,0.2667,Conf_1
TraesCS5B01G209300,TraesCS5D01G217500,0.4183,Conf_1
TraesCS4A01G275700,TraesCS4D01G035300,0.4826,Conf_1
TraesCS5A01G501900,TraesCS4D01G327300,0.6546,Conf_1
TraesCS5A01G416300,TraesCS5D01G424000,0.6087,Conf_1
TraesCS6B01G410100,TraesCS6D01G356400,0.5583,Conf_1
TraesCS5A01G016300,TraesCS5D01G023500,0.4659,Conf_1
TraesCS4B01G132600,TraesCS4D01G127400,0.5784,Conf_1
TraesCS4A01G043600,TraesCS4D01G264300,0.8498,Conf_1
TraesCS3B01G156800,TraesCS3D01G139500,0.5293,Conf_1
TraesCS5A01G085100,TraesCS5D01G097500,0.4762,Conf_1
TraesCS6A01G107200,TraesCS6D01G095000,0.5942,Conf_1
TraesCS2B01G316500,TraesCS2D01G298100,0.3278,Conf_1
TraesCS6B01G357800,TraesCS4D01G012100,0.6462,Conf_1
TraesCS5A01G408100,TraesCS5B01G413000,0.6121,Conf_1
TraesCS5A01G408100,TraesCS5D01G418000,0.6564,Conf_1
TraesCS5B01G413000,TraesCS5D01G418000,0.7235,Conf_1
TraesCS7A01G419600,TraesCS7B01G320200,0.6373,Conf_1
TraesCS7A01G419600,TraesCS7D01G412500,0.7345,Conf_1
TraesCS7B01G320200,TraesCS7D01G412500,0.6231,Conf_1
TraesCS4A01G060700,TraesCS4B01G236100,0.2401,Conf_1
TraesCS4A01G060700,TraesCS4D01G237500,0.1327,Conf_1
TraesCS4B01G236100,TraesCS4D01G237500,0.2957,Conf_1
TraesCS5A01G468400,TraesCS5B01G481000,0.6624,Conf_1
TraesCS5A01G468400,TraesCS5D01G481300,0.8709,Conf_1
TraesCS5B01G481000,TraesCS5D01G481300,0.7432,Conf_1
TraesCS5B01G093100,TraesCS5D01G099000,0.722,Conf_1
TraesCS4A01G239300,TraesCS4B01G075600,0.4162,Conf_1
TraesCS4A01G239300,TraesCS4D01G074300,0.4995,Conf_1
TraesCS4B01G075600,TraesCS4D01G074300,0.522,Conf_1
TraesCS4B01G353800,TraesCS4D01G347700,0.6958,Conf_1
TraesCS7A01G203200,TraesCS7B01G110400,0.4985,Conf_1
TraesCS5A01G467200,TraesCS5B01G479000,0.4941,Conf_1
TraesCS5A01G467200,TraesCS5D01G480100,0.4816,Conf_1
TraesCS5B01G479000,TraesCS5D01G480100,0.464,Conf_1
TraesCS6A01G036600,TraesCS6D01G042500,0.6902,Conf_1
TraesCS2B01G234500,TraesCS2D01G214700,0.6696,Conf_1
TraesCS3B01G123000,TraesCS3D01G106700,0.516,Conf_1
TraesCS3B01G104400,TraesCS3D01G089200,0.503,Conf_1
TraesCS3B01G343100,TraesCS3D01G309000,0.715,Conf_1
TraesCS1A01G417700,TraesCS1B01G447800,0.3551,Conf_1
TraesCS1A01G417700,TraesCS1D01G425200,0.5335,Conf_1
TraesCS1B01G447800,TraesCS1D01G425200,0.4194,Conf_1
TraesCS4A01G192900,TraesCS4B01G122300,0.9095,Conf_1
TraesCS4B01G137700,TraesCS4D01G132500,0.1987,Conf_1
TraesCS2A01G284200,TraesCS2D01G283100,0.5013,Conf_1
TraesCS6A01G242700,TraesCS6B01G281800,0.7754,Conf_1
TraesCS6A01G242700,TraesCS6D01G224700,0.8186,Conf_1
TraesCS6B01G281800,TraesCS6D01G224700,0.7435,Conf_1
TraesCS2A01G111500,TraesCS2D01G014800,0.7963,Conf_1
TraesCS2A01G172700,TraesCS2D01G179800,0.7552,Conf_1
TraesCS2A01G328600,TraesCS2B01G353700,0.305,Conf_1
TraesCS2A01G328600,TraesCS2D01G334100,0.3375,Conf_1
TraesCS2B01G353700,TraesCS2D01G334100,0.4587,Conf_1
TraesCS2B01G246100,TraesCS2D01G226300,0.3372,Conf_1
TraesCS7A01G301400,TraesCS7D01G296800,0.7446,Conf_1
TraesCS5B01G238900,TraesCS5D01G247200,0.0801,Conf_1
TraesCS3A01G183600,TraesCS3D01G187800,0.6876,Conf_1
TraesCS7A01G354900,TraesCS7B01G272800,0.6093,Conf_1
TraesCS7A01G354900,TraesCS7D01G367900,0.6539,Conf_1
TraesCS7B01G272800,TraesCS7D01G367900,0.7135,Conf_1
TraesCS5A01G087300,TraesCS5D01G098900,0.5387,Conf_1
TraesCS2A01G420600,TraesCS2B01G439500,0.4632,Conf_1
TraesCS2A01G420600,TraesCS2D01G417300,0.6422,Conf_1
TraesCS2B01G439500,TraesCS2D01G417300,0.5825,Conf_1
TraesCS5A01G139100,TraesCS5B01G136700,0.6869,Conf_1
TraesCS1B01G453700,TraesCS1D01G430600,0.4229,Conf_1
TraesCS4A01G241200,TraesCS4D01G072400,0.391,Conf_1
TraesCS1A01G105300,TraesCS1D01G109900,0.717,Conf_1
TraesCS5A01G085800,TraesCS5B01G091600,0.6768,Conf_1
TraesCS5A01G085800,TraesCS5D01G097800,0.6539,Conf_1
TraesCS5B01G091600,TraesCS5D01G097800,0.6096,Conf_1
TraesCS6A01G153900,TraesCS6B01G181600,0.6333,Conf_1
TraesCS6A01G153900,TraesCS6D01G143400,0.7375,Conf_1
TraesCS6B01G181600,TraesCS6D01G143400,0.7105,Conf_1
TraesCS6A01G167900,TraesCS6D01G156900,0.2778,Conf_1
TraesCS6B01G270700,TraesCS6D01G236100,0.2314,Conf_1
TraesCS2A01G310400,TraesCS2D01G308700,0.2151,Conf_1
TraesCS4A01G122900,TraesCS4B01G182700,0.5735,Conf_1
TraesCS4A01G122900,TraesCS4D01G183000,0.368,Conf_1
TraesCS4B01G182700,TraesCS4D01G183000,0.3557,Conf_1
TraesCS2A01G488400,TraesCS2B01G516000,0.6242,Conf_1
TraesCS3A01G189000,TraesCS3B01G218200,0.5113,Conf_1
TraesCS5A01G106100,TraesCS5D01G123700,0.508,Conf_1
TraesCS4B01G035800,TraesCS4D01G034000,0.6355,Conf_1
TraesCS2B01G377200,TraesCS2D01G356700,0.0327,Conf_1
TraesCS3A01G191800,TraesCS3B01G219800,0.6159,Conf_1
TraesCS3A01G250900,TraesCS3D01G251300,0.7951,Conf_1
TraesCS1A01G270400,TraesCS1D01G270600,0.6032,Conf_1
TraesCS5A01G229500,TraesCS5D01G238000,0.8064,Conf_1
TraesCS4A01G225200,TraesCS4B01G091000,0.28,Conf_1
TraesCS4A01G225200,TraesCS4D01G088100,0.0079,Conf_1
TraesCS4B01G091000,TraesCS4D01G088100,0.0879,Conf_1
TraesCS1A01G329200,TraesCS1D01G331300,0.4061,Conf_1
TraesCS6A01G340600,TraesCS6B01G372100,0.6381,Conf_1
TraesCS2A01G069200,TraesCS2D01G067900,0.1007,Conf_1
TraesCS4A01G361900,TraesCS5D01G511200,0.5849,Conf_1
TraesCS3A01G185800,TraesCS3D01G189800,0.6957,Conf_1
TraesCS3B01G407800,TraesCS3D01G368100,0.5241,Conf_1
TraesCS7B01G266500,TraesCS7D01G361700,0.5066,Conf_1
TraesCS6B01G299500,TraesCS6D01G252100,0.2452,Conf_1
TraesCS2A01G113100,TraesCS2B01G131900,0.4062,Conf_1
TraesCS1A01G209600,TraesCS1B01G223600,-0.0319,Conf_1
TraesCS1A01G209600,TraesCS1D01G213000,0.568,Conf_1
TraesCS1B01G223600,TraesCS1D01G213000,0.3274,Conf_1
TraesCS3A01G354600,TraesCS3B01G387600,0.6711,Conf_1
TraesCS7A01G419100,TraesCS7B01G319200,0.8191,Conf_1
TraesCS7A01G386300,TraesCS7D01G382900,0.9093,Conf_1
TraesCS5A01G145900,TraesCS5D01G146300,0.3172,Conf_1
TraesCS1A01G281700,TraesCS1D01G280900,0.6081,Conf_1
TraesCS4A01G370100,TraesCS4B01G317700,0.257,Conf_1
TraesCS7B01G107100,TraesCS7D01G203300,0.7028,Conf_1
TraesCS7B01G197900,TraesCS7D01G290000,0.3042,Conf_1
TraesCS7A01G298300,TraesCS7B01G188700,0.6596,Conf_1
TraesCS7A01G298300,TraesCS7D01G294100,0.6468,Conf_1
TraesCS7B01G188700,TraesCS7D01G294100,0.5936,Conf_1
TraesCS2A01G097800,TraesCS2D01G097200,0.7532,Conf_1
TraesCS6B01G245100,TraesCS6D01G197800,0.8726,Conf_1
TraesCS4A01G117800,TraesCS4D01G187900,0.2455,Conf_1
TraesCS2A01G338100,TraesCS2D01G324900,0.7842,Conf_1
TraesCS6A01G293400,TraesCS6B01G323800,0.8114,Conf_1
TraesCS6A01G293400,TraesCS6D01G274300,0.895,Conf_1
TraesCS6B01G323800,TraesCS6D01G274300,0.8652,Conf_1
TraesCS4A01G248100,TraesCS4B01G066800,0.6985,Conf_1
TraesCS4A01G248100,TraesCS4D01G065700,0.8047,Conf_1
TraesCS4B01G066800,TraesCS4D01G065700,0.7011,Conf_1
TraesCS7A01G263900,TraesCS7B01G161900,0.494,Conf_1
TraesCS5A01G414400,TraesCS5D01G422800,0.9215,Conf_1
TraesCS3A01G281800,TraesCS3B01G315500,0.5306,Conf_1
TraesCS3A01G281800,TraesCS3D01G281800,0.583,Conf_1
TraesCS3B01G315500,TraesCS3D01G281800,0.5593,Conf_1
TraesCS1A01G301400,TraesCS1B01G311200,0.855,Conf_1
TraesCS1A01G443600,TraesCS1B01G478100,0.5427,Conf_1
TraesCS1A01G214600,TraesCS1B01G228500,0.8954,Conf_1
TraesCS1A01G214600,TraesCS1D01G217600,0.8694,Conf_1
TraesCS1B01G228500,TraesCS1D01G217600,0.8422,Conf_1
TraesCS6B01G140700,TraesCS6D01G101600,0.393,Conf_1
TraesCS4A01G123600,TraesCS4B01G180700,0.6523,Conf_1
TraesCS4A01G123600,TraesCS4D01G182200,0.589,Conf_1
TraesCS4B01G180700,TraesCS4D01G182200,0.5847,Conf_1
TraesCS7A01G266500,TraesCS7B01G166000,0.7393,Conf_1
TraesCS7A01G266500,TraesCS7D01G268300,0.7462,Conf_1
TraesCS7B01G166000,TraesCS7D01G268300,0.6691,Conf_1
TraesCS7B01G314500,TraesCS7D01G407700,0.6533,Conf_1
TraesCS2A01G309200,TraesCS2D01G307500,0.3768,Conf_1
TraesCS6B01G168500,TraesCS6D01G129000,0.2094,Conf_1
TraesCS6B01G373300,TraesCS6D01G321900,0.812,Conf_1
TraesCS5A01G485700,TraesCS5D01G499700,0.5187,Conf_1
TraesCS2B01G157600,TraesCS2D01G136200,0.8859,Conf_1
TraesCS4A01G195600,TraesCS4D01G117900,0.5524,Conf_1
TraesCS4B01G160600,TraesCS4D01G149400,0.7544,Conf_1
TraesCS1A01G193300,TraesCS1D01G197000,0.8962,Conf_1
TraesCS7B01G143100,TraesCS7D01G247200,0.4607,Conf_1
TraesCS5A01G476600,TraesCS5B01G489500,0.0328,Conf_1
TraesCS5A01G476600,TraesCS5D01G489900,0.1505,Conf_1
TraesCS5B01G489500,TraesCS5D01G489900,-0.008,Conf_1
TraesCS4A01G149900,TraesCS4B01G165100,0.2745,Conf_1
TraesCS6B01G262700,TraesCS6D01G216200,0.3938,Conf_1
TraesCS5A01G191300,TraesCS5B01G191900,0.5344,Conf_1
TraesCS5A01G191300,TraesCS5D01G199800,0.5471,Conf_1
TraesCS5B01G191900,TraesCS5D01G199800,0.5388,Conf_1
TraesCS7B01G202400,TraesCS7D01G297600,0.2967,Conf_1
TraesCS2A01G227900,TraesCS2B01G251900,0.7037,Conf_1
TraesCS2A01G227900,TraesCS2D01G234200,0.6381,Conf_1
TraesCS2B01G251900,TraesCS2D01G234200,0.6051,Conf_1
TraesCS3A01G187300,TraesCS3D01G191100,0.7665,Conf_1
TraesCS7A01G303500,TraesCS7B01G203700,0.6613,Conf_1
TraesCS3A01G283800,TraesCS3B01G317500,0.7547,Conf_1
TraesCS3A01G283800,TraesCS3D01G283700,0.7988,Conf_1
TraesCS3B01G317500,TraesCS3D01G283700,0.7762,Conf_1
TraesCS1B01G365100,TraesCS1D01G353800,0.6798,Conf_1
TraesCS4B01G251100,TraesCS4D01G251000,0.5511,Conf_1
TraesCS7A01G296500,TraesCS7B01G189000,0.3836,Conf_1
TraesCS7A01G296500,TraesCS7D01G293200,0.4181,Conf_1
TraesCS7B01G189000,TraesCS7D01G293200,0.3763,Conf_1
TraesCS5A01G127600,TraesCS5B01G126600,0.5595,Conf_1
TraesCS5A01G127600,TraesCS5D01G135100,0.5703,Conf_1
TraesCS5B01G126600,TraesCS5D01G135100,0.5904,Conf_1
TraesCS4A01G094900,TraesCS4B01G209600,0.6923,Conf_1
TraesCS4A01G094900,TraesCS4D01G210300,0.8589,Conf_1
TraesCS4B01G209600,TraesCS4D01G210300,0.7349,Conf_1
TraesCS6B01G330200,TraesCS6D01G280400,0.3625,Conf_1
TraesCS4A01G204300,TraesCS4D01G105100,0.6565,Conf_1
TraesCS3A01G382000,TraesCS3B01G414600,0.2716,Conf_1
TraesCS5A01G171100,TraesCS5B01G168600,0.3996,Conf_1
TraesCS3A01G345800,TraesCS3B01G377600,0.5443,Conf_1
TraesCS3A01G345800,TraesCS3D01G339600,0.484,Conf_1
TraesCS3B01G377600,TraesCS3D01G339600,0.4702,Conf_1
TraesCS2A01G331700,TraesCS2B01G350500,0.5269,Conf_1
TraesCS2A01G331700,TraesCS2D01G331200,0.6691,Conf_1
TraesCS2B01G350500,TraesCS2D01G331200,0.5813,Conf_1
TraesCS2A01G193000,TraesCS2D01G194400,0.2853,Conf_1
TraesCS4A01G059400,TraesCS4D01G236400,0.7957,Conf_1
TraesCS3A01G244400,TraesCS3B01G275600,0.7542,Conf_1
TraesCS3A01G244400,TraesCS3D01G247000,0.4977,Conf_1
TraesCS3B01G275600,TraesCS3D01G247000,0.59,Conf_1
TraesCS3A01G185700,TraesCS3D01G189700,0.4857,Conf_1
TraesCS4A01G056800,TraesCS4B01G248200,0.7423,Conf_1
TraesCS3A01G203300,TraesCS3B01G229300,0.4559,Conf_1
TraesCS5A01G179000,TraesCS5B01G176700,0.6415,Conf_1
TraesCS5A01G179000,TraesCS5D01G183500,0.8088,Conf_1
TraesCS5B01G176700,TraesCS5D01G183500,0.5822,Conf_1
TraesCS2A01G182800,TraesCS2B01G209300,0.6028,Conf_1
TraesCS2A01G182800,TraesCS2D01G190600,0.677,Conf_1
TraesCS2B01G209300,TraesCS2D01G190600,0.6512,Conf_1
TraesCS5A01G122300,TraesCS5D01G130700,0.5921,Conf_1
TraesCS4A01G093700,TraesCS4B01G210700,0.5585,Conf_1
TraesCS4A01G093700,TraesCS4D01G211400,0.3739,Conf_1
TraesCS4B01G210700,TraesCS4D01G211400,0.2926,Conf_1
TraesCS3B01G340800,TraesCS3D01G306600,0.6562,Conf_1
TraesCS4A01G088300,TraesCS4B01G215900,0.4596,Conf_1
TraesCS4A01G088300,TraesCS4D01G216400,0.4927,Conf_1
TraesCS4B01G215900,TraesCS4D01G216400,0.3072,Conf_1
TraesCS5A01G237100,TraesCS5B01G235700,0.6032,Conf_1
TraesCS5A01G237100,TraesCS5D01G244600,0.5412,Conf_1
TraesCS5B01G235700,TraesCS5D01G244600,0.4984,Conf_1
TraesCS5A01G449300,TraesCS5B01G456800,0.3979,Conf_1
TraesCS2A01G280500,TraesCS2B01G297800,0.7436,Conf_1
TraesCS2A01G280500,TraesCS2D01G279300,0.7861,Conf_1
TraesCS2B01G297800,TraesCS2D01G279300,0.7518,Conf_1
TraesCS6A01G274300,TraesCS6B01G301800,0.6396,Conf_1
TraesCS6A01G274300,TraesCS6D01G254500,0.576,Conf_1
TraesCS6B01G301800,TraesCS6D01G254500,0.6943,Conf_1
TraesCS1B01G447600,TraesCS1D01G425000,0.5046,Conf_1
TraesCS5B01G159100,TraesCS5D01G167500,0.7244,Conf_1
TraesCS3A01G198600,TraesCS3B01G227200,0.0889,Conf_1
TraesCS3A01G198600,TraesCS3D01G196500,0.1589,Conf_1
TraesCS3B01G227200,TraesCS3D01G196500,0.2465,Conf_1
TraesCS1A01G381800,TraesCS1D01G389500,0.645,Conf_1
TraesCS1B01G187900,TraesCS1D01G167000,0.7657,Conf_1
TraesCS2A01G320500,TraesCS2B01G362600,0.4614,Conf_1
TraesCS3A01G381000,TraesCS3B01G413700,0.875,Conf_1
TraesCS3A01G381000,TraesCS3D01G374200,0.9208,Conf_1
TraesCS3B01G413700,TraesCS3D01G374200,0.8806,Conf_1
TraesCS7A01G117700,TraesCS7D01G113300,0.2707,Conf_1
TraesCS4B01G187900,TraesCS4D01G189300,0.7179,Conf_1
TraesCS7A01G303400,TraesCS7B01G203600,0.7065,Conf_1
TraesCS7A01G303400,TraesCS7D01G298800,0.6673,Conf_1
TraesCS7B01G203600,TraesCS7D01G298800,0.7231,Conf_1
TraesCS4A01G067400,TraesCS4B01G224700,0.9049,Conf_1
TraesCS4A01G067400,TraesCS4D01G225300,0.9162,Conf_1
TraesCS4B01G224700,TraesCS4D01G225300,0.921,Conf_1
TraesCS2B01G484800,TraesCS2D01G463700,0.5298,Conf_1
TraesCS3A01G221700,TraesCS3B01G251500,0.5866,Conf_1
TraesCS3A01G221700,TraesCS3D01G231400,0.6853,Conf_1
TraesCS3B01G251500,TraesCS3D01G231400,0.6987,Conf_1
TraesCS3A01G191200,TraesCS3B01G220600,0.7764,Conf_1
TraesCS7A01G470400,TraesCS7B01G372400,0.4078,Conf_1
TraesCS5A01G416700,TraesCS5D01G424400,0.8345,Conf_1
TraesCS4B01G062800,TraesCS4D01G061800,0.7988,Conf_1
TraesCS1B01G451500,TraesCS1D01G428400,0.6762,Conf_1
TraesCS2B01G443300,TraesCS2D01G421500,0.5797,Conf_1
TraesCS6A01G149000,TraesCS6B01G177000,0.5868,Conf_1
TraesCS6A01G149000,TraesCS6D01G138400,0.7321,Conf_1
TraesCS6B01G177000,TraesCS6D01G138400,0.6367,Conf_1
TraesCS7A01G337800,TraesCS7B01G249100,0.7881,Conf_1
TraesCS7A01G337800,TraesCS7D01G345100,0.8222,Conf_1
TraesCS7B01G249100,TraesCS7D01G345100,0.7873,Conf_1
TraesCS3A01G376400,TraesCS3D01G369200,0.7449,Conf_1
TraesCS5A01G229200,TraesCS5B01G227800,0.3871,Conf_1
TraesCS5A01G229200,TraesCS5D01G238400,0.2038,Conf_1
TraesCS5B01G227800,TraesCS5D01G238400,0.1614,Conf_1
TraesCS1B01G159200,TraesCS1D01G141500,0.388,Conf_1
TraesCS5A01G084500,TraesCS5B01G090400,0.6262,Conf_1
TraesCS5A01G084500,TraesCS5D01G096900,0.7601,Conf_1
TraesCS5B01G090400,TraesCS5D01G096900,0.5963,Conf_1
TraesCS2B01G389700,TraesCS2D01G368900,0.2781,Conf_1
TraesCS3B01G418100,TraesCS3D01G379000,0.4482,Conf_1
TraesCS3A01G399200,TraesCS3B01G432200,0.389,Conf_1
TraesCS2A01G160500,TraesCS2D01G167900,0.2773,Conf_1
TraesCS2A01G313700,TraesCS2D01G312100,0.3824,Conf_1
TraesCS5A01G156600,TraesCS5D01G162000,0.299,Conf_1
TraesCS5A01G409100,TraesCS5B01G413800,0.453,Conf_1
TraesCS5A01G409100,TraesCS5D01G418900,0.3797,Conf_1
TraesCS5B01G413800,TraesCS5D01G418900,0.7234,Conf_1
TraesCS4A01G262300,TraesCS4B01G052500,0.8858,Conf_1
TraesCS4A01G262300,TraesCS4D01G052700,0.9113,Conf_1
TraesCS4B01G052500,TraesCS4D01G052700,0.9058,Conf_1
TraesCS4B01G070500,TraesCS4D01G069300,0.4339,Conf_1
TraesCS7B01G034400,TraesCS7D01G132900,0.7849,Conf_1
TraesCS6A01G156300,TraesCS6B01G184500,0.2799,Conf_1
TraesCS6A01G156300,TraesCS6D01G146300,0.2682,Conf_1
TraesCS6B01G184500,TraesCS6D01G146300,0.6292,Conf_1
TraesCS4B01G204900,TraesCS4D01G205800,0.7257,Conf_1
TraesCS7A01G326300,TraesCS7B01G226900,0.3684,Conf_1
TraesCS7A01G326300,TraesCS7D01G323000,0.2899,Conf_1
TraesCS7B01G226900,TraesCS7D01G323000,0.5014,Conf_1
TraesCS4A01G036500,TraesCS4B01G269400,0.5909,Conf_1
TraesCS4A01G036500,TraesCS4D01G268600,0.7945,Conf_1
TraesCS4B01G269400,TraesCS4D01G268600,0.5908,Conf_1
TraesCS1B01G459400,TraesCS1D01G434000,0.62,Conf_1
TraesCS4A01G203800,TraesCS4D01G104600,0.8005,Conf_1
TraesCS6A01G368900,TraesCS6D01G352400,0.5437,Conf_1
TraesCS3A01G087500,TraesCS3D01G087600,0.5511,Conf_1
TraesCS1B01G182100,TraesCS1D01G175300,0.7392,Conf_1
TraesCS3A01G201200,TraesCS3B01G224700,0.7735,Conf_1
TraesCS3A01G201200,TraesCS3D01G203900,0.7105,Conf_1
TraesCS3B01G224700,TraesCS3D01G203900,0.6642,Conf_1
TraesCS2A01G270500,TraesCS2B01G289300,0.5269,Conf_1
TraesCS2A01G270500,TraesCS2D01G269600,0.5329,Conf_1
TraesCS2B01G289300,TraesCS2D01G269600,0.6805,Conf_1
TraesCS2A01G243500,TraesCS2D01G248300,0.7871,Conf_1
TraesCS7A01G308600,TraesCS7B01G208700,0.5731,Conf_1
TraesCS2A01G394600,TraesCS2B01G412600,0.1794,Conf_1
TraesCS3B01G488600,TraesCS3D01G444100,0.2154,Conf_1
TraesCS4A01G158100,TraesCS4D01G169100,0.827,Conf_1
TraesCS5A01G027100,TraesCS5B01G026300,0.251,Conf_1
TraesCS5A01G027100,TraesCS5D01G034800,0.3345,Conf_1
TraesCS5B01G026300,TraesCS5D01G034800,0.3453,Conf_1
TraesCS2A01G298100,TraesCS2B01G314600,0.6235,Conf_1
TraesCS2A01G298100,TraesCS2D01G296200,0.7126,Conf_1
TraesCS2B01G314600,TraesCS2D01G296200,0.5644,Conf_1
TraesCS2A01G319500,TraesCS2B01G337700,0.5159,Conf_1
TraesCS2A01G319500,TraesCS2D01G317300,0.5251,Conf_1
TraesCS2B01G337700,TraesCS2D01G317300,0.4956,Conf_1
TraesCS4A01G191600,TraesCS4B01G123700,0.2728,Conf_1
TraesCS4A01G191600,TraesCS4D01G121700,0.438,Conf_1
TraesCS4B01G123700,TraesCS4D01G121700,0.4548,Conf_1
TraesCS4A01G038300,TraesCS4B01G267400,0.8436,Conf_1
TraesCS4A01G038300,TraesCS4D01G267000,0.8249,Conf_1
TraesCS4B01G267400,TraesCS4D01G267000,0.8391,Conf_1
TraesCS5A01G191700,TraesCS5B01G191400,0.3416,Conf_1
TraesCS5A01G418200,TraesCS5D01G426200,0.5971,Conf_1
TraesCS5A01G232400,TraesCS5D01G235600,0.769,Conf_1
TraesCS5A01G057400,TraesCS5B01G059300,0.8108,Conf_1
TraesCS5A01G057400,TraesCS5D01G068700,0.8437,Conf_1
TraesCS5B01G059300,TraesCS5D01G068700,0.8053,Conf_1
TraesCS3A01G082700,TraesCS3B01G097800,0.7823,Conf_1
TraesCS3A01G082700,TraesCS3D01G083400,0.7682,Conf_1
TraesCS3B01G097800,TraesCS3D01G083400,0.877,Conf_1
TraesCS2B01G468400,TraesCS2D01G446900,0.3888,Conf_1
TraesCS3A01G253900,TraesCS3B01G285800,0.361,Conf_1
TraesCS3A01G253900,TraesCS3D01G254800,0.4115,Conf_1
TraesCS3B01G285800,TraesCS3D01G254800,0.4551,Conf_1
TraesCS1A01G269200,TraesCS1B01G279700,0.5656,Conf_1
TraesCS1A01G269200,TraesCS1D01G269300,0.5517,Conf_1
TraesCS1B01G279700,TraesCS1D01G269300,0.5974,Conf_1
TraesCS7A01G464000,TraesCS7D01G451600,-0.0668,Conf_1
TraesCS4B01G276900,TraesCS4D01G275500,0.5467,Conf_1
TraesCS2A01G223800,TraesCS2B01G274100,0.6683,Conf_1
TraesCS2B01G275600,TraesCS2D01G257300,0.4138,Conf_1
TraesCS5A01G383000,TraesCS5B01G387500,0.2669,Conf_1
TraesCS3A01G149900,TraesCS3B01G177000,0.8106,Conf_1
TraesCS3A01G149900,TraesCS3D01G157800,0.6011,Conf_1
TraesCS3B01G177000,TraesCS3D01G157800,0.5706,Conf_1
TraesCS6A01G084300,TraesCS6D01G077800,0.3052,Conf_1
TraesCS7A01G391500,TraesCS7D01G387100,0.7617,Conf_1
TraesCS2A01G261100,TraesCS2B01G281100,0.5642,Conf_1
TraesCS2A01G215000,TraesCS2B01G240000,0.7896,Conf_1
TraesCS2A01G215000,TraesCS2D01G220800,0.9569,Conf_1
TraesCS2B01G240000,TraesCS2D01G220800,0.8293,Conf_1
TraesCS6B01G235500,TraesCS6D01G178900,0.4575,Conf_1
TraesCS4B01G039200,TraesCS4D01G036300,0.5927,Conf_1
TraesCS4B01G046600,TraesCS4D01G045500,0.6268,Conf_1
TraesCS4A01G144400,TraesCS4D01G163500,0.4588,Conf_1
TraesCS4A01G096600,TraesCS4B01G207800,0.6741,Conf_1
TraesCS4A01G096600,TraesCS4D01G208700,0.644,Conf_1
TraesCS4B01G207800,TraesCS4D01G208700,0.5908,Conf_1
TraesCS5A01G171500,TraesCS5B01G169000,0.5207,Conf_1
TraesCS4A01G216300,TraesCS4D01G091400,0.4701,Conf_1
TraesCS4B01G324500,TraesCS4D01G321600,0.7201,Conf_1
TraesCS5A01G336700,TraesCS5D01G341400,0.6078,Conf_1
TraesCS3A01G054700,TraesCS3D01G054200,0.5198,Conf_1
TraesCS2B01G380000,TraesCS2D01G359700,0.5158,Conf_1
TraesCS2A01G416500,TraesCS2B01G435400,0.7178,Conf_1
TraesCS2A01G416500,TraesCS2D01G413500,0.8346,Conf_1
TraesCS2B01G435400,TraesCS2D01G413500,0.7493,Conf_1
TraesCS5A01G457500,TraesCS5B01G466700,0.9235,Conf_1
TraesCS5A01G457500,TraesCS5D01G468400,0.954,Conf_1
TraesCS5B01G466700,TraesCS5D01G468400,0.9007,Conf_1
TraesCS3A01G365900,TraesCS3D01G359000,0.3897,Conf_1
TraesCS6A01G162300,TraesCS6D01G149800,0.5104,Conf_1
TraesCS3A01G218100,TraesCS3D01G234100,0.6001,Conf_1
TraesCS5A01G184700,TraesCS5D01G189700,0.56,Conf_1
TraesCS7B01G245300,TraesCS7D01G341300,0.6998,Conf_1
TraesCS5B01G196900,TraesCS5D01G204100,0.849,Conf_1
TraesCS7B01G249400,TraesCS7D01G345400,0.8452,Conf_1
TraesCS1A01G055000,TraesCS1D01G055700,0.3677,Conf_1
TraesCS4A01G240300,TraesCS4D01G073200,0.4235,Conf_1
TraesCS5A01G159100,TraesCS5D01G164200,0.6657,Conf_1
TraesCS1B01G296800,TraesCS1D01G286300,0.8252,Conf_1
TraesCS5A01G038500,TraesCS5B01G039900,0.7182,Conf_1
TraesCS5A01G038500,TraesCS5D01G045800,0.7894,Conf_1
TraesCS5B01G039900,TraesCS5D01G045800,0.7225,Conf_1
TraesCS6A01G167300,TraesCS6D01G155800,0.6818,Conf_1
TraesCS5A01G360900,TraesCS5D01G370000,0.7727,Conf_1
TraesCS5A01G548400,TraesCS4D01G358600,0.5279,Conf_1
TraesCS7A01G426400,TraesCS7B01G068100,0.6636,Conf_1
TraesCS7A01G426400,TraesCS7D01G164400,0.7208,Conf_1
TraesCS7B01G068100,TraesCS7D01G164400,0.682,Conf_1
TraesCS5B01G153200,TraesCS5D01G159900,0.8094,Conf_1
TraesCS4A01G407200,TraesCS4B01G306400,0.2445,Conf_1
TraesCS5A01G483200,TraesCS5D01G496700,0.4634,Conf_1
TraesCS2A01G383100,TraesCS2B01G400300,0.2238,Conf_1
TraesCS1B01G229500,TraesCS1D01G218500,0.4302,Conf_1
TraesCS4A01G315300,TraesCS5D01G550500,0.5192,Conf_1
TraesCS7A01G233800,TraesCS7D01G234000,0.3994,Conf_1
TraesCS7A01G227100,TraesCS7B01G192500,0.9181,Conf_1
TraesCS7A01G227100,TraesCS7D01G227300,0.8816,Conf_1
TraesCS7B01G192500,TraesCS7D01G227300,0.9246,Conf_1
TraesCS2B01G457800,TraesCS2D01G434700,0.5941,Conf_1
TraesCS4B01G054400,TraesCS4D01G054500,0.5654,Conf_1
TraesCS6A01G112100,TraesCS6B01G140100,0.1565,Conf_1
TraesCS6A01G112100,TraesCS6D01G101000,0.1339,Conf_1
TraesCS6B01G140100,TraesCS6D01G101000,0.252,Conf_1
TraesCS3B01G290000,TraesCS3D01G257100,0.7197,Conf_1
TraesCS5A01G321600,TraesCS5D01G328400,0.2793,Conf_1
TraesCS7A01G456000,TraesCS7D01G444900,0.4306,Conf_1
TraesCS2A01G220800,TraesCS2D01G226500,0.7103,Conf_1
TraesCS5B01G390500,TraesCS5D01G395500,0.6414,Conf_1
TraesCS1B01G229900,TraesCS1D01G218700,0.3618,Conf_1
TraesCS1A01G305400,TraesCS1D01G305100,0.6029,Conf_1
TraesCS3A01G338800,TraesCS3B01G370500,0.4709,Conf_1
TraesCS3A01G338800,TraesCS3D01G332400,0.5288,Conf_1
TraesCS3B01G370500,TraesCS3D01G332400,0.4668,Conf_1
TraesCS5A01G516900,TraesCS4B01G348900,0.4185,Conf_1
TraesCS5A01G516900,TraesCS4D01G343300,0.6412,Conf_1
TraesCS4B01G348900,TraesCS4D01G343300,0.6178,Conf_1
TraesCS6B01G360000,TraesCS6D01G308100,0.1672,Conf_1
TraesCS1B01G289500,TraesCS1D01G279600,0.7445,Conf_1
TraesCS4A01G185400,TraesCS4B01G133200,0.2836,Conf_1
TraesCS4A01G185400,TraesCS4D01G128200,0.2434,Conf_1
TraesCS4B01G133200,TraesCS4D01G128200,0.355,Conf_1
TraesCS2A01G222500,TraesCS2B01G247900,0.5362,Conf_1
TraesCS1A01G264400,TraesCS1B01G275100,0.7157,Conf_1
TraesCS1A01G239600,TraesCS1B01G251800,0.6835,Conf_1
TraesCS1A01G239600,TraesCS1D01G239800,0.7461,Conf_1
TraesCS1B01G251800,TraesCS1D01G239800,0.8029,Conf_1
TraesCS7A01G322300,TraesCS7B01G223200,0.5791,Conf_1
TraesCS7A01G322300,TraesCS7D01G319200,0.5277,Conf_1
TraesCS7B01G223200,TraesCS7D01G319200,0.6745,Conf_1
TraesCS4A01G077200,TraesCS4B01G233400,0.7382,Conf_1
TraesCS7B01G067300,TraesCS7D01G163600,0.6477,Conf_1
TraesCS4A01G101800,TraesCS4B01G202800,0.2438,Conf_1
TraesCS4A01G101800,TraesCS4D01G203700,0.4163,Conf_1
TraesCS4B01G202800,TraesCS4D01G203700,0.2391,Conf_1
TraesCS1B01G213600,TraesCS1D01G202300,0.7543,Conf_1
TraesCS4A01G229000,TraesCS4D01G084700,0.7442,Conf_1
TraesCS4A01G227000,TraesCS4B01G089400,0.5611,Conf_1
TraesCS4A01G227000,TraesCS4D01G086500,0.5965,Conf_1
TraesCS4B01G089400,TraesCS4D01G086500,0.5229,Conf_1
TraesCS4A01G179800,TraesCS4B01G139900,0.5705,Conf_1
TraesCS4A01G179800,TraesCS4D01G134600,0.5709,Conf_1
TraesCS4B01G139900,TraesCS4D01G134600,0.6592,Conf_1
TraesCS5A01G232000,TraesCS5B01G230300,0.2967,Conf_1
TraesCS1A01G375700,TraesCS1D01G383000,0.2017,Conf_1
TraesCS4A01G284200,TraesCS4D01G026500,0.5382,Conf_1
TraesCS7A01G321000,TraesCS7B01G221800,0.5139,Conf_1
TraesCS7A01G321000,TraesCS7D01G318000,0.4915,Conf_1
TraesCS7B01G221800,TraesCS7D01G318000,0.5521,Conf_1
TraesCS3A01G248900,TraesCS3B01G277800,0.4361,Conf_1
TraesCS3A01G248900,TraesCS3D01G248900,0.4998,Conf_1
TraesCS3B01G277800,TraesCS3D01G248900,0.645,Conf_1
TraesCS4B01G037100,TraesCS4D01G034400,0.5584,Conf_1
TraesCS6B01G192700,TraesCS6D01G153900,0.3866,Conf_1
TraesCS6B01G317400,TraesCS6D01G268700,0.691,Conf_1
TraesCS4B01G247900,TraesCS4D01G247100,0.7664,Conf_1
TraesCS6B01G200300,TraesCS6D01G161800,0.7594,Conf_1
TraesCS6A01G099200,TraesCS6B01G127300,0.3782,Conf_1
TraesCS6A01G099200,TraesCS6D01G083200,0.6574,Conf_1
TraesCS6B01G127300,TraesCS6D01G083200,0.5695,Conf_1
TraesCS7A01G131700,TraesCS7B01G032400,0.3499,Conf_1
TraesCS7A01G131700,TraesCS7D01G131000,0.3125,Conf_1
TraesCS7B01G032400,TraesCS7D01G131000,0.3984,Conf_1
TraesCS3A01G242400,TraesCS3B01G270400,0.4358,Conf_1
TraesCS6A01G212200,TraesCS6D01G195400,0.5825,Conf_1
TraesCS7A01G305800,TraesCS7B01G206000,0.4001,Conf_1
TraesCS7A01G305800,TraesCS7D01G302500,0.252,Conf_1
TraesCS7B01G206000,TraesCS7D01G302500,0.2943,Conf_1
TraesCS3A01G249400,TraesCS3B01G278300,0.6744,Conf_1
TraesCS3A01G249400,TraesCS3D01G249400,0.7287,Conf_1
TraesCS3B01G278300,TraesCS3D01G249400,0.6121,Conf_1
TraesCS7B01G277300,TraesCS7D01G372200,0.3898,Conf_1
TraesCS7A01G302100,TraesCS7B01G202200,0.2599,Conf_1
TraesCS7A01G302100,TraesCS7D01G297400,0.1281,Conf_1
TraesCS7B01G202200,TraesCS7D01G297400,0.3273,Conf_1
TraesCS7B01G030800,TraesCS7D01G129900,0.6791,Conf_1
TraesCS7B01G258500,TraesCS7D01G353100,0.9118,Conf_1
TraesCS6A01G267300,TraesCS6B01G294700,0.8261,Conf_1
TraesCS6A01G267300,TraesCS6D01G247400,0.9147,Conf_1
TraesCS6B01G294700,TraesCS6D01G247400,0.8797,Conf_1
TraesCS4A01G128800,TraesCS4D01G177800,0.6831,Conf_1
TraesCS7A01G389000,TraesCS7D01G384900,0.5592,Conf_1
TraesCS2B01G266900,TraesCS2D01G255700,0.49,Conf_1
TraesCS2B01G396900,TraesCS2D01G376200,0.349,Conf_1
TraesCS2A01G378300,TraesCS2B01G395200,0.6732,Conf_1
TraesCS5A01G072100,TraesCS5B01G078800,0.857,Conf_1
TraesCS5A01G072100,TraesCS5D01G084800,0.8283,Conf_1
TraesCS5B01G078800,TraesCS5D01G084800,0.8717,Conf_1
TraesCS7A01G269600,TraesCS7B01G167800,0.8226,Conf_1
TraesCS7A01G269600,TraesCS7D01G270100,0.8198,Conf_1
TraesCS7B01G167800,TraesCS7D01G270100,0.8693,Conf_1
TraesCS7A01G211500,TraesCS7D01G213200,0.6893,Conf_1
TraesCS4A01G368100,TraesCS5D01G505300,0.1283,Conf_1
TraesCS4A01G057400,TraesCS4B01G247600,0.2603,Conf_1
TraesCS4A01G057400,TraesCS4D01G246900,0.2318,Conf_1
TraesCS4B01G247600,TraesCS4D01G246900,0.2803,Conf_1
TraesCS2A01G136700,TraesCS2D01G139400,0.7684,Conf_1
TraesCS6A01G263200,TraesCS6B01G290300,0.5791,Conf_1
TraesCS6A01G263200,TraesCS6D01G243700,0.5411,Conf_1
TraesCS6B01G290300,TraesCS6D01G243700,0.4608,Conf_1
TraesCS6A01G189700,TraesCS6B01G218500,0.4338,Conf_1
TraesCS7A01G339200,TraesCS7B01G250600,0.5021,Conf_1
TraesCS7A01G339200,TraesCS7D01G346600,0.4454,Conf_1
TraesCS7B01G250600,TraesCS7D01G346600,0.5011,Conf_1
TraesCS2A01G409800,TraesCS2B01G428200,0.4647,Conf_1
TraesCS2A01G409800,TraesCS2D01G407100,0.5287,Conf_1
TraesCS2B01G428200,TraesCS2D01G407100,0.4335,Conf_1
TraesCS5A01G460400,TraesCS5D01G472100,0.1873,Conf_1
TraesCS5A01G245200,TraesCS5B01G242700,0.3023,Conf_1
TraesCS5A01G245200,TraesCS5D01G251800,0.327,Conf_1
TraesCS5B01G242700,TraesCS5D01G251800,0.3848,Conf_1
TraesCS4B01G051300,TraesCS4D01G051400,0.5232,Conf_1
TraesCS5A01G156900,TraesCS5D01G162300,0.277,Conf_1
TraesCS4B01G121400,TraesCS4D01G119600,0.4481,Conf_1
TraesCS5A01G176400,TraesCS5B01G173500,0.3227,Conf_1
TraesCS5A01G176400,TraesCS5D01G180500,-0.0136,Conf_1
TraesCS5B01G173500,TraesCS5D01G180500,0.2218,Conf_1
TraesCS5A01G529200,TraesCS4D01G354000,0.3504,Conf_1
TraesCS7A01G338300,TraesCS7B01G249500,0.6066,Conf_1
TraesCS5A01G208200,TraesCS5B01G206200,0.2034,Conf_1
TraesCS5A01G208200,TraesCS5D01G214200,-0.0187,Conf_1
TraesCS5B01G206200,TraesCS5D01G214200,0.1849,Conf_1
TraesCS7A01G286400,TraesCS7D01G283700,0.4847,Conf_1
TraesCS7A01G362600,TraesCS7B01G266000,0.462,Conf_1
TraesCS7A01G362600,TraesCS7D01G360500,0.2138,Conf_1
TraesCS7B01G266000,TraesCS7D01G360500,0.4464,Conf_1
TraesCS2A01G214900,TraesCS2B01G239900,0.5157,Conf_1
TraesCS2A01G214900,TraesCS2D01G220700,0.4257,Conf_1
TraesCS2B01G239900,TraesCS2D01G220700,0.3088,Conf_1
TraesCS4A01G038200,TraesCS4D01G267100,0.6109,Conf_1
TraesCS6A01G312100,TraesCS6B01G342300,0.6286,Conf_1
TraesCS6A01G312100,TraesCS6D01G291500,0.7941,Conf_1
TraesCS6B01G342300,TraesCS6D01G291500,0.7282,Conf_1
TraesCS5A01G528100,TraesCS4D01G352800,0.3504,Conf_1
TraesCS3A01G225700,TraesCS3B01G258700,0.3435,Conf_1
TraesCS3A01G225700,TraesCS3D01G223800,0.4895,Conf_1
TraesCS3B01G258700,TraesCS3D01G223800,0.6518,Conf_1
TraesCS3A01G423100,TraesCS3D01G418300,0.3898,Conf_1
TraesCS7A01G234700,TraesCS7D01G234700,1,Conf_1
TraesCS4A01G072800,TraesCS4B01G228900,0.6577,Conf_1
TraesCS4A01G072800,TraesCS4D01G230000,0.7703,Conf_1
TraesCS4B01G228900,TraesCS4D01G230000,0.5975,Conf_1
TraesCS5A01G236300,TraesCS5B01G234600,0.3149,Conf_1
TraesCS5A01G236300,TraesCS5D01G243300,0.4151,Conf_1
TraesCS5B01G234600,TraesCS5D01G243300,0.4386,Conf_1
TraesCS2B01G167000,TraesCS2D01G145300,0.7238,Conf_1
TraesCS2A01G166200,TraesCS2D01G173500,0.7866,Conf_1
TraesCS2B01G192200,TraesCS2D01G173600,0.7132,Conf_1
TraesCS5A01G126000,TraesCS5B01G125200,0.5728,Conf_1
TraesCS5A01G126000,TraesCS5D01G133700,0.5772,Conf_1
TraesCS5B01G125200,TraesCS5D01G133700,0.6099,Conf_1
TraesCS4B01G250200,TraesCS4D01G250100,0.5648,Conf_1
TraesCS4A01G060100,TraesCS4B01G235600,0.2308,Conf_1
TraesCS4A01G353300,TraesCS5D01G519800,0.5713,Conf_1
TraesCS1A01G396000,TraesCS1B01G424400,0.646,Conf_1
TraesCS1A01G396000,TraesCS1D01G404000,0.5611,Conf_1
TraesCS1B01G424400,TraesCS1D01G404000,0.6337,Conf_1
TraesCS3A01G219100,TraesCS3B01G249500,0.4898,Conf_1
TraesCS3A01G219100,TraesCS3D01G233400,0.6213,Conf_1
TraesCS3B01G249500,TraesCS3D01G233400,0.4948,Conf_1
TraesCS4B01G213000,TraesCS4D01G213800,0.7749,Conf_1
TraesCS2B01G148200,TraesCS2D01G128700,0.6551,Conf_1
TraesCS3A01G208400,TraesCS3D01G211200,0.2499,Conf_1
TraesCS6B01G353100,TraesCS6D01G302200,0.3998,Conf_1
TraesCS5A01G285600,TraesCS5B01G284800,0.5286,Conf_1
TraesCS5A01G486200,TraesCS5D01G500200,0.1458,Conf_1
TraesCS3A01G144800,TraesCS3B01G171600,0.2333,Conf_1
TraesCS3A01G144800,TraesCS3D01G153600,0.4498,Conf_1
TraesCS3B01G171600,TraesCS3D01G153600,0.3107,Conf_1
TraesCS3A01G201100,TraesCS3D01G204000,0.6128,Conf_1
TraesCS7A01G312500,TraesCS7B01G212200,0.6922,Conf_1
TraesCS2A01G352300,TraesCS2B01G370300,0.397,Conf_1
TraesCS2A01G352300,TraesCS2D01G350300,0.4571,Conf_1
TraesCS2B01G370300,TraesCS2D01G350300,0.4855,Conf_1
TraesCS2A01G352600,TraesCS2D01G351600,0.4969,Conf_1
TraesCS6A01G289600,TraesCS6B01G319800,0.7286,Conf_1
TraesCS6A01G289600,TraesCS6D01G269300,0.7211,Conf_1
TraesCS6B01G319800,TraesCS6D01G269300,0.7106,Conf_1
TraesCS7A01G397900,TraesCS7D01G392300,0.3499,Conf_1
TraesCS7A01G181000,TraesCS7B01G086000,0.0526,Conf_1
TraesCS7A01G181000,TraesCS7D01G182800,0.194,Conf_1
TraesCS7B01G086000,TraesCS7D01G182800,0.151,Conf_1
TraesCS2A01G206200,TraesCS2D01G209900,0.971,Conf_1
TraesCS7A01G323400,TraesCS7D01G320000,0.4933,Conf_1
TraesCS6B01G291700,TraesCS6D01G250200,0.1616,Conf_1
TraesCS5A01G139500,TraesCS5B01G137000,0.5857,Conf_1
TraesCS5A01G139500,TraesCS5D01G153200,0.7716,Conf_1
TraesCS5B01G137000,TraesCS5D01G153200,0.5465,Conf_1
TraesCS3A01G097400,TraesCS3D01G097900,0.5469,Conf_1
TraesCS1A01G339700,TraesCS1B01G352000,0.5631,Conf_1
TraesCS3A01G350000,TraesCS3B01G382600,0.4202,Conf_1
TraesCS6A01G253500,TraesCS6B01G271900,0.7986,Conf_1
TraesCS6A01G253500,TraesCS6D01G235000,0.8445,Conf_1
TraesCS6B01G271900,TraesCS6D01G235000,0.8368,Conf_1
TraesCS1A01G255400,TraesCS1D01G254800,0.4406,Conf_1
TraesCS2A01G330600,TraesCS2B01G351500,0.5159,Conf_1
TraesCS2A01G330600,TraesCS2D01G332200,0.5081,Conf_1
TraesCS2B01G351500,TraesCS2D01G332200,0.4648,Conf_1
TraesCS1B01G210400,TraesCS1D01G199000,0.8707,Conf_1
TraesCS5A01G027000,TraesCS5B01G026200,0.2855,Conf_1
TraesCS5A01G027000,TraesCS5D01G034700,0.3813,Conf_1
TraesCS5B01G026200,TraesCS5D01G034700,0.4639,Conf_1
TraesCS5B01G256500,TraesCS5D01G265600,0.4941,Conf_1
TraesCS7A01G376700,TraesCS7B01G278100,0.513,Conf_1
TraesCS7A01G376700,TraesCS7D01G373000,0.678,Conf_1
TraesCS7B01G278100,TraesCS7D01G373000,0.5404,Conf_1
TraesCS6A01G181500,TraesCS6D01G168900,0.7103,Conf_1
TraesCS6A01G148600,TraesCS6B01G176800,0.6255,Conf_1
TraesCS6A01G148600,TraesCS6D01G138000,0.8383,Conf_1
TraesCS6B01G176800,TraesCS6D01G138000,0.6564,Conf_1
TraesCS3A01G255300,TraesCS3B01G287200,0.8532,Conf_1
TraesCS3A01G255300,TraesCS3D01G256100,0.8249,Conf_1
TraesCS3B01G287200,TraesCS3D01G256100,0.8273,Conf_1
TraesCS2B01G226600,TraesCS2D01G206900,0.3907,Conf_1
TraesCS5A01G464900,TraesCS5B01G476700,0.8333,Conf_1
TraesCS5A01G464900,TraesCS5D01G477500,0.8536,Conf_1
TraesCS5B01G476700,TraesCS5D01G477500,0.8574,Conf_1
TraesCS5A01G222700,TraesCS5B01G221700,0.433,Conf_1
TraesCS5A01G222700,TraesCS5D01G230500,0.7264,Conf_1
TraesCS5B01G221700,TraesCS5D01G230500,0.4878,Conf_1
TraesCS6A01G234900,TraesCS6D01G217500,0.5919,Conf_1
TraesCS1A01G305300,TraesCS1B01G316000,0.5562,Conf_1
TraesCS1A01G305300,TraesCS1D01G305000,0.6313,Conf_1
TraesCS1B01G316000,TraesCS1D01G305000,0.5158,Conf_1
TraesCS2A01G389400,TraesCS2B01G407600,0.462,Conf_1
TraesCS2A01G389400,TraesCS2D01G387300,0.4365,Conf_1
TraesCS2B01G407600,TraesCS2D01G387300,0.6201,Conf_1
TraesCS3B01G297800,TraesCS3D01G264600,0.6117,Conf_1
TraesCS6B01G295800,TraesCS6D01G246200,0.4106,Conf_1
TraesCS6A01G231300,TraesCS6B01G250000,0.4791,Conf_1
TraesCS5B01G304400,TraesCS5D01G311000,0.6602,Conf_1
TraesCS5A01G400000,TraesCS5B01G404800,0.3433,Conf_1
TraesCS5A01G400000,TraesCS5D01G409900,0.3829,Conf_1
TraesCS5B01G404800,TraesCS5D01G409900,0.5225,Conf_1
TraesCS6A01G204800,TraesCS6B01G225700,0.4174,Conf_1
TraesCS6A01G204800,TraesCS6D01G190000,0.5223,Conf_1
TraesCS6B01G225700,TraesCS6D01G190000,0.4806,Conf_1
TraesCS2B01G299800,TraesCS2D01G281200,0.6297,Conf_1
TraesCS2B01G214100,TraesCS2D01G195300,0.4734,Conf_1
TraesCS4A01G202700,TraesCS4B01G106800,0.841,Conf_1
TraesCS2A01G356400,TraesCS2D01G355300,0.3545,Conf_1
TraesCS4A01G183100,TraesCS4B01G135500,0.188,Conf_1
TraesCS5B01G153400,TraesCS5D01G160200,0.3063,Conf_1
TraesCS5A01G465000,TraesCS5B01G476800,0.6962,Conf_1
TraesCS5A01G465000,TraesCS5D01G477600,0.5294,Conf_1
TraesCS5B01G476800,TraesCS5D01G477600,0.4655,Conf_1
TraesCS4B01G347000,TraesCS4D01G341900,0.8468,Conf_1
TraesCS5A01G188000,TraesCS5B01G195600,0.4123,Conf_1
TraesCS7A01G210900,TraesCS7D01G212600,0.2022,Conf_1
TraesCS3B01G268300,TraesCS3D01G240300,0.7171,Conf_1
TraesCS5A01G186200,TraesCS5D01G191300,0.833,Conf_1
TraesCS7B01G322800,TraesCS7D01G414600,0.4415,Conf_1
TraesCS3A01G220400,TraesCS3B01G250700,0.7215,Conf_1
TraesCS3A01G220400,TraesCS3D01G232300,0.6924,Conf_1
TraesCS3B01G250700,TraesCS3D01G232300,0.6957,Conf_1
TraesCS5A01G395700,TraesCS5D01G405000,0.3937,Conf_1
TraesCS5A01G454500,TraesCS5B01G464600,0.3763,Conf_1
TraesCS7A01G466100,TraesCS7B01G367500,0.2438,Conf_1
TraesCS6A01G270000,TraesCS6B01G297300,0.2319,Conf_1
TraesCS6B01G340400,TraesCS6D01G289800,0.6222,Conf_1
TraesCS4A01G065400,TraesCS4B01G242800,0.8966,Conf_1
TraesCS4A01G065400,TraesCS4D01G242400,0.9063,Conf_1
TraesCS4B01G242800,TraesCS4D01G242400,0.9213,Conf_1
TraesCS6A01G107800,TraesCS6D01G095700,0.3199,Conf_1
TraesCS2A01G292600,TraesCS2D01G290400,0.833,Conf_1
TraesCS3A01G432600,TraesCS3B01G468500,0.9111,Conf_1
TraesCS3A01G432600,TraesCS3D01G425900,0.892,Conf_1
TraesCS3B01G468500,TraesCS3D01G425900,0.9168,Conf_1
TraesCS4A01G053400,TraesCS4B01G251200,0.4024,Conf_1
TraesCS4A01G053400,TraesCS4D01G251200,0.3803,Conf_1
TraesCS4B01G251200,TraesCS4D01G251200,0.5109,Conf_1
TraesCS5B01G248400,TraesCS5D01G258000,0.3188,Conf_1
TraesCS3A01G243900,TraesCS3B01G276300,0.4504,Conf_1
TraesCS3A01G243900,TraesCS3D01G247500,0.5024,Conf_1
TraesCS3B01G276300,TraesCS3D01G247500,0.5511,Conf_1
TraesCS3A01G112200,TraesCS3D01G114200,0.3041,Conf_1
TraesCS1A01G281100,TraesCS1D01G280300,0.5945,Conf_1
TraesCS3A01G342200,TraesCS3D01G336100,0.5192,Conf_1
TraesCS3B01G163900,TraesCS3D01G146400,0.5056,Conf_1
TraesCS5A01G168200,TraesCS5D01G172400,0.4787,Conf_1
TraesCS3A01G250200,TraesCS3B01G279700,0.9527,Conf_1
TraesCS3A01G250200,TraesCS3D01G250600,0.9345,Conf_1
TraesCS3B01G279700,TraesCS3D01G250600,0.9772,Conf_1
TraesCS2A01G239200,TraesCS2B01G257300,0.5982,Conf_1
TraesCS6A01G273100,TraesCS6B01G300500,0.5702,Conf_1
TraesCS6A01G273100,TraesCS6D01G253100,0.6107,Conf_1
TraesCS6B01G300500,TraesCS6D01G253100,0.6119,Conf_1
TraesCS6A01G147700,TraesCS6B01G175800,0.6225,Conf_1
TraesCS6A01G147700,TraesCS6D01G137000,0.6271,Conf_1
TraesCS6B01G175800,TraesCS6D01G137000,0.6496,Conf_1
TraesCS2A01G190700,TraesCS2D01G197300,0.8956,Conf_1
TraesCS3A01G151600,TraesCS3D01G159400,0.5263,Conf_1
TraesCS2A01G111300,TraesCS2B01G130300,0.8304,Conf_1
TraesCS2A01G111300,TraesCS2D01G112000,0.898,Conf_1
TraesCS2B01G130300,TraesCS2D01G112000,0.8329,Conf_1
TraesCS3B01G378400,TraesCS3D01G340300,0.6604,Conf_1
TraesCS1A01G081200,TraesCS1D01G082800,0.5012,Conf_1
TraesCS6A01G335100,TraesCS6B01G365700,0.7132,Conf_1
TraesCS6A01G335100,TraesCS6D01G314600,0.7405,Conf_1
TraesCS6B01G365700,TraesCS6D01G314600,0.837,Conf_1
TraesCS3A01G116900,TraesCS3B01G135900,0.4811,Conf_1
TraesCS3A01G116900,TraesCS3D01G118700,0.2837,Conf_1
TraesCS3B01G135900,TraesCS3D01G118700,0.5531,Conf_1
TraesCS1B01G318800,TraesCS1D01G307500,0.2182,Conf_1
TraesCS2B01G364100,TraesCS2D01G344300,0.4817,Conf_1
TraesCS2B01G456100,TraesCS2D01G432800,0.4979,Conf_1
TraesCS7A01G247200,TraesCS7D01G245800,0.5565,Conf_1
TraesCS1A01G119500,TraesCS1D01G120300,0.6122,Conf_1
TraesCS7B01G067500,TraesCS7D01G163900,0.4386,Conf_1
TraesCS1A01G183800,TraesCS1D01G192900,0.8427,Conf_1
TraesCS7B01G222400,TraesCS7D01G318400,0.5061,Conf_1
TraesCS4A01G124000,TraesCS4B01G180400,0.6068,Conf_1
TraesCS5A01G113500,TraesCS5B01G119800,0.5161,Conf_1
TraesCS5A01G113500,TraesCS5D01G128700,0.5518,Conf_1
TraesCS5B01G119800,TraesCS5D01G128700,0.4703,Conf_1
TraesCS4A01G271000,TraesCS4B01G043100,0.6531,Conf_1
TraesCS4A01G015800,TraesCS4B01G288200,0.5747,Conf_1
TraesCS4A01G015800,TraesCS4D01G287000,0.7437,Conf_1
TraesCS4B01G288200,TraesCS4D01G287000,0.5896,Conf_1
TraesCS1A01G266500,TraesCS1B01G277400,0.3336,Conf_1
TraesCS3A01G303900,TraesCS3B01G332400,0.6502,Conf_1
TraesCS3A01G303900,TraesCS3D01G297900,0.7435,Conf_1
TraesCS3B01G332400,TraesCS3D01G297900,0.6622,Conf_1
TraesCS2B01G410300,TraesCS2D01G390100,0.2318,Conf_1
TraesCS3A01G169200,TraesCS3B01G197300,0.5859,Conf_1
TraesCS1A01G188600,TraesCS1B01G196300,0.2751,Conf_1
TraesCS1A01G188600,TraesCS1D01G187800,0.1905,Conf_1
TraesCS1B01G196300,TraesCS1D01G187800,0.1687,Conf_1
TraesCS6A01G326100,TraesCS6B01G356400,0.7218,Conf_1
TraesCS6A01G326100,TraesCS6D01G305800,0.6899,Conf_1
TraesCS6B01G356400,TraesCS6D01G305800,0.6667,Conf_1
TraesCS4B01G063200,TraesCS4D01G062200,0.3374,Conf_1
TraesCS4A01G244000,TraesCS4B01G070900,0.6516,Conf_1
TraesCS2B01G304900,TraesCS2D01G286400,0.4912,Conf_1
TraesCS7A01G264300,TraesCS7B01G162300,0.8918,Conf_1
TraesCS7A01G264300,TraesCS7D01G265200,0.8752,Conf_1
TraesCS7B01G162300,TraesCS7D01G265200,0.9076,Conf_1
TraesCS5B01G163700,TraesCS5D01G170900,0.4893,Conf_1
TraesCS4A01G059900,TraesCS4B01G235500,0.3379,Conf_1
TraesCS4A01G059900,TraesCS4D01G236900,0.6516,Conf_1
TraesCS4B01G235500,TraesCS4D01G236900,0.2895,Conf_1
TraesCS5A01G162000,TraesCS5B01G159500,0.8007,Conf_1
TraesCS5A01G162000,TraesCS5D01G166900,0.7829,Conf_1
TraesCS5B01G159500,TraesCS5D01G166900,0.8022,Conf_1
TraesCS1A01G106000,TraesCS1D01G109000,0.6749,Conf_1
TraesCS4A01G281500,TraesCS4B01G031500,0.8553,Conf_1
TraesCS4A01G281500,TraesCS4D01G029200,0.9325,Conf_1
TraesCS4B01G031500,TraesCS4D01G029200,0.8801,Conf_1
TraesCS7A01G415200,TraesCS7D01G408400,0.2433,Conf_1
TraesCS5A01G132900,TraesCS5B01G132000,1,Conf_1
TraesCS5A01G132900,TraesCS5D01G141100,0.4285,Conf_1
TraesCS5B01G132000,TraesCS5D01G141100,0.4285,Conf_1
TraesCS4A01G185200,TraesCS4B01G133400,0.8732,Conf_1
TraesCS4A01G185200,TraesCS4D01G128400,1,Conf_1
TraesCS4B01G133400,TraesCS4D01G128400,0.8732,Conf_1
TraesCS7A01G316300,TraesCS7B01G217900,0.6076,Conf_1
TraesCS7A01G316300,TraesCS7D01G313800,0.6701,Conf_1
TraesCS7B01G217900,TraesCS7D01G313800,0.8325,Conf_1
TraesCS7A01G304400,TraesCS7B01G204700,0.6666,Conf_1
TraesCS7A01G304400,TraesCS7D01G299900,0.5209,Conf_1
TraesCS7B01G204700,TraesCS7D01G299900,0.638,Conf_1
TraesCS6A01G281300,TraesCS6B01G310000,0.1831,Conf_1
TraesCS6A01G281300,TraesCS6D01G262000,0.1045,Conf_1
TraesCS6B01G310000,TraesCS6D01G262000,0.2669,Conf_1
TraesCS2B01G313700,TraesCS2D01G295500,0.8746,Conf_1
TraesCS7B01G239600,TraesCS7D01G336100,0.3546,Conf_1
TraesCS4A01G072500,TraesCS4B01G228400,0.7175,Conf_1
TraesCS4A01G072500,TraesCS4D01G229300,0.7002,Conf_1
TraesCS4B01G228400,TraesCS4D01G229300,0.7231,Conf_1
TraesCS3A01G389300,TraesCS3B01G419400,0.4145,Conf_1
TraesCS3A01G389300,TraesCS3D01G380300,0.5048,Conf_1
TraesCS3B01G419400,TraesCS3D01G380300,0.4031,Conf_1
TraesCS5A01G042500,TraesCS5B01G046100,0.4169,Conf_1
TraesCS5A01G042500,TraesCS5D01G050900,0.4355,Conf_1
TraesCS5B01G046100,TraesCS5D01G050900,0.4527,Conf_1
TraesCS6A01G260400,TraesCS6B01G287700,0.7247,Conf_1
TraesCS6A01G260400,TraesCS6D01G241200,0.7572,Conf_1
TraesCS6B01G287700,TraesCS6D01G241200,0.8339,Conf_1
TraesCS2A01G393800,TraesCS2B01G411800,0.8473,Conf_1
TraesCS2A01G393800,TraesCS2D01G391700,0.9323,Conf_1
TraesCS2B01G411800,TraesCS2D01G391700,0.8273,Conf_1
TraesCS2A01G378900,TraesCS2B01G395900,0.3714,Conf_1
TraesCS2A01G378900,TraesCS2D01G375200,0.5727,Conf_1
TraesCS2B01G395900,TraesCS2D01G375200,0.5784,Conf_1
TraesCS2A01G419000,TraesCS2B01G437700,0.8125,Conf_1
TraesCS2A01G419000,TraesCS2D01G415900,0.8756,Conf_1
TraesCS2B01G437700,TraesCS2D01G415900,0.809,Conf_1
TraesCS3A01G362800,TraesCS3D01G356500,0.8094,Conf_1
TraesCS2B01G345600,TraesCS2D01G326600,0.2105,Conf_1
TraesCS6A01G158700,TraesCS6D01G153800,0.3271,Conf_1
TraesCS3A01G281300,TraesCS3D01G281200,0.1709,Conf_1
TraesCS3A01G385400,TraesCS3B01G417600,0.6827,Conf_1
TraesCS4A01G128900,TraesCS4D01G177700,0.3488,Conf_1
TraesCS6A01G321700,TraesCS6D01G301400,0.3591,Conf_1
TraesCS2A01G293400,TraesCS2B01G309500,0.7573,Conf_1
TraesCS2A01G293400,TraesCS2D01G290800,0.6697,Conf_1
TraesCS2B01G309500,TraesCS2D01G290800,0.6398,Conf_1
TraesCS2A01G161800,TraesCS2D01G169000,0.4713,Conf_1
TraesCS4A01G354200,TraesCS5B01G518200,0.4617,Conf_1
TraesCS4A01G354200,TraesCS7D01G235900,0.1206,Conf_1
TraesCS5B01G518200,TraesCS7D01G235900,0.1704,Conf_1
TraesCS2B01G322000,TraesCS2D01G303700,0.5915,Conf_1
TraesCS3A01G179400,TraesCS3B01G209100,0.5631,Conf_1
TraesCS3A01G179400,TraesCS3D01G184300,0.5983,Conf_1
TraesCS3B01G209100,TraesCS3D01G184300,0.455,Conf_1
TraesCS1A01G111600,TraesCS1D01G113000,-0.009,Conf_1
TraesCS4A01G315200,TraesCS5B01G564100,0.1821,Conf_1
TraesCS4A01G238100,TraesCS4B01G076800,0.3976,Conf_1
TraesCS3A01G189100,TraesCS3B01G218100,0.2933,Conf_1
TraesCS3A01G189100,TraesCS3D01G192400,0.3717,Conf_1
TraesCS3B01G218100,TraesCS3D01G192400,0.4234,Conf_1
TraesCS2B01G290900,TraesCS2D01G272000,0.544,Conf_1
TraesCS1A01G311900,TraesCS1B01G323600,0.3221,Conf_1
TraesCS1A01G311900,TraesCS1D01G312200,0.4424,Conf_1
TraesCS1B01G323600,TraesCS1D01G312200,0.4849,Conf_1
TraesCS2A01G213600,TraesCS2D01G219500,0.4468,Conf_1
TraesCS3A01G154700,TraesCS3B01G181000,0.3881,Conf_1
TraesCS3A01G154700,TraesCS3D01G162100,0.2544,Conf_1
TraesCS3B01G181000,TraesCS3D01G162100,0.348,Conf_1
TraesCS4A01G209900,TraesCS4B01G113400,0.8796,Conf_1
TraesCS4A01G209900,TraesCS4D01G110900,0.8542,Conf_1
TraesCS4B01G113400,TraesCS4D01G110900,0.8674,Conf_1
TraesCS5A01G043500,TraesCS5D01G052400,0.0917,Conf_1
TraesCS3A01G118200,TraesCS3D01G120000,0.7953,Conf_1
TraesCS5A01G215000,TraesCS5D01G217000,0.6734,Conf_1
TraesCS1A01G066400,TraesCS1D01G067500,0.7285,Conf_1
TraesCS4A01G149100,TraesCS4D01G160600,0.4835,Conf_1
TraesCS5A01G077900,TraesCS5B01G087800,0.8942,Conf_1
TraesCS5A01G077900,TraesCS5D01G094000,0.8833,Conf_1
TraesCS5B01G087800,TraesCS5D01G094000,0.8961,Conf_1
TraesCS7A01G388800,TraesCS7D01G384700,0.6632,Conf_1
TraesCS5B01G237400,TraesCS5D01G245800,0.532,Conf_1
TraesCS7A01G219300,TraesCS7D01G222800,0.9009,Conf_1
TraesCS2B01G299700,TraesCS2D01G281100,0.5449,Conf_1
TraesCS3A01G429900,TraesCS3B01G467900,0.5788,Conf_1
TraesCS3A01G429900,TraesCS3D01G425300,0.5833,Conf_1
TraesCS3B01G467900,TraesCS3D01G425300,0.7048,Conf_1
TraesCS6A01G374000,TraesCS6D01G358200,0.4438,Conf_1
TraesCS5B01G225700,TraesCS5D01G234600,0.7123,Conf_1
TraesCS6B01G260100,TraesCS6D01G216000,0.447,Conf_1
TraesCS2A01G206300,TraesCS2D01G209700,0.5519,Conf_1
TraesCS7A01G344100,TraesCS7B01G239000,0.5762,Conf_1
TraesCS3A01G111400,TraesCS3B01G132400,0.4675,Conf_1
TraesCS6A01G218500,TraesCS6D01G201700,0.4293,Conf_1
TraesCS5B01G066800,TraesCS5D01G071000,0.64,Conf_1
TraesCS4A01G230800,TraesCS4D01G083100,0.5082,Conf_1
TraesCS5A01G144100,TraesCS5B01G143200,0.3599,Conf_1
TraesCS5A01G144100,TraesCS5D01G147900,0.4194,Conf_1
TraesCS5B01G143200,TraesCS5D01G147900,0.3541,Conf_1
TraesCS4B01G047300,TraesCS4D01G047300,0.7547,Conf_1
TraesCS3B01G166900,TraesCS3D01G149000,0.7866,Conf_1
TraesCS7A01G351600,TraesCS7D01G371400,0.4327,Conf_1
TraesCS4B01G345100,TraesCS4D01G340200,0.4205,Conf_1
TraesCS2A01G290500,TraesCS2B01G307000,0.4572,Conf_1
TraesCS1B01G304800,TraesCS1D01G296500,0.731,Conf_1
TraesCS3A01G114200,TraesCS3B01G133800,0.2365,Conf_1
TraesCS5A01G246700,TraesCS5B01G243700,0.6194,Conf_1
TraesCS5A01G246700,TraesCS5D01G252900,0.5626,Conf_1
TraesCS5B01G243700,TraesCS5D01G252900,0.5631,Conf_1
TraesCS3A01G313500,TraesCS3B01G158400,0.9016,Conf_1
TraesCS3A01G313500,TraesCS3D01G140800,0.7974,Conf_1
TraesCS3B01G158400,TraesCS3D01G140800,0.8069,Conf_1
TraesCS5A01G151000,TraesCS5B01G149500,0.5021,Conf_1
TraesCS5A01G151000,TraesCS5D01G156000,0.4291,Conf_1
TraesCS5B01G149500,TraesCS5D01G156000,0.4788,Conf_1
TraesCS5B01G303400,TraesCS5D01G309900,0.4894,Conf_1
TraesCS3A01G216100,TraesCS3B01G245800,0.3303,Conf_1
TraesCS7B01G115900,TraesCS7D01G211000,0.7204,Conf_1
TraesCS3A01G388200,TraesCS3B01G420500,0.5592,Conf_1
TraesCS3A01G388200,TraesCS3D01G381300,0.5805,Conf_1
TraesCS3B01G420500,TraesCS3D01G381300,0.5025,Conf_1
TraesCS4A01G224700,TraesCS4B01G091500,0.5808,Conf_1
TraesCS7A01G377700,TraesCS7D01G374500,0.693,Conf_1
TraesCS7A01G332000,TraesCS7B01G243500,0.7488,Conf_1
TraesCS1A01G044600,TraesCS1D01G045200,0.6212,Conf_1
TraesCS3A01G276300,TraesCS3D01G276400,0.3617,Conf_1
TraesCS1A01G397100,TraesCS1D01G405000,0.4412,Conf_1
TraesCS3A01G366100,TraesCS5B01G468500,0.7654,Conf_1
TraesCS3A01G366100,TraesCS5D01G470000,0.7914,Conf_1
TraesCS5B01G468500,TraesCS5D01G470000,0.8001,Conf_1
TraesCS5B01G131700,TraesCS5D01G141400,0.5832,Conf_1
TraesCS2B01G324700,TraesCS2D01G306400,0.444,Conf_1
TraesCS5A01G442500,TraesCS5D01G449900,0.8336,Conf_1
TraesCS5A01G110900,TraesCS5D01G123200,0.4215,Conf_1
TraesCS5A01G198800,TraesCS5B01G197400,0.8575,Conf_1
TraesCS5A01G198800,TraesCS5D01G204700,0.873,Conf_1
TraesCS5B01G197400,TraesCS5D01G204700,0.9109,Conf_1
TraesCS2B01G361900,TraesCS2D01G341500,0.3891,Conf_1
TraesCS5A01G365100,TraesCS5D01G374000,0.6402,Conf_1
TraesCS3A01G339000,TraesCS3D01G332600,0.6885,Conf_1
TraesCS3A01G153900,TraesCS3D01G161300,0.8049,Conf_1
TraesCS5B01G141800,TraesCS5D01G149000,0.682,Conf_1
TraesCS7A01G325900,TraesCS7D01G322600,0.3765,Conf_1
TraesCS4B01G071300,TraesCS4D01G070200,0.5731,Conf_1
TraesCS5A01G452500,TraesCS5B01G461400,0.1149,Conf_1
TraesCS5A01G452500,TraesCS5D01G462900,0.0446,Conf_1
TraesCS5B01G461400,TraesCS5D01G462900,0.1019,Conf_1
TraesCS3A01G357200,TraesCS3D01G351100,0.5049,Conf_1
TraesCS6A01G174000,TraesCS6B01G202600,0.4044,Conf_1
TraesCS6A01G174000,TraesCS6D01G163100,0.4539,Conf_1
TraesCS6B01G202600,TraesCS6D01G163100,0.4264,Conf_1
TraesCS2A01G170800,TraesCS2D01G178300,0.7912,Conf_1
TraesCS4A01G195200,TraesCS4B01G120200,0.5525,Conf_1
TraesCS5A01G148100,TraesCS5D01G144700,0.6048,Conf_1
TraesCS4A01G235000,TraesCS4B01G080000,0.4339,Conf_1
TraesCS4A01G235000,TraesCS4D01G078900,0.4703,Conf_1
TraesCS4B01G080000,TraesCS4D01G078900,0.5209,Conf_1
TraesCS3A01G212900,TraesCS3B01G243200,0.3425,Conf_1
TraesCS3A01G360500,TraesCS3B01G392800,0.8543,Conf_1
TraesCS2A01G278000,TraesCS2D01G277000,0.6864,Conf_1
TraesCS3A01G280700,TraesCS3D01G280500,0.8511,Conf_1
TraesCS6A01G162900,TraesCS6B01G188300,0.6738,Conf_1
TraesCS6A01G162900,TraesCS6D01G149300,0.8784,Conf_1
TraesCS6B01G188300,TraesCS6D01G149300,0.6501,Conf_1
TraesCS2B01G124100,TraesCS2D01G107100,0.49,Conf_1
TraesCS1B01G268000,TraesCS1D01G256800,0.6988,Conf_1
TraesCS1B01G299600,TraesCS1D01G289000,0.4254,Conf_1
TraesCS3B01G155600,TraesCS3D01G138800,0.5564,Conf_1
TraesCS7A01G373600,TraesCS7B01G253400,0.5619,Conf_1
TraesCS7A01G373600,TraesCS7D01G349500,0.5752,Conf_1
TraesCS7B01G253400,TraesCS7D01G349500,0.8097,Conf_1
TraesCS7A01G145700,TraesCS6B01G393300,0.7936,Conf_1
TraesCS7A01G145700,TraesCS7D01G147000,1,Conf_1
TraesCS6B01G393300,TraesCS7D01G147000,0.7936,Conf_1
TraesCS6B01G285800,TraesCS6D01G221000,0.886,Conf_1
TraesCS1B01G352700,TraesCS1D01G342400,0.7825,Conf_1
TraesCS2A01G404200,TraesCS2D01G401200,0.3207,Conf_1
TraesCS4A01G113300,TraesCS4D01G192100,0.5078,Conf_1
TraesCS7A01G247300,TraesCS7B01G144200,0.5371,Conf_1
TraesCS7A01G247300,TraesCS7D01G245900,0.6065,Conf_1
TraesCS7B01G144200,TraesCS7D01G245900,0.6198,Conf_1
TraesCS5B01G375400,TraesCS5D01G382900,0.0869,Conf_1
TraesCS7A01G304800,TraesCS7B01G205100,0.5666,Conf_1
TraesCS7A01G304800,TraesCS7D01G300300,0.7046,Conf_1
TraesCS7B01G205100,TraesCS7D01G300300,0.777,Conf_1
TraesCS7A01G180100,TraesCS7D01G181600,0.6154,Conf_1
TraesCS3A01G291800,TraesCS3B01G326400,0.0002,Conf_1
TraesCS3A01G291800,TraesCS3D01G291500,-0.0276,Conf_1
TraesCS3B01G326400,TraesCS3D01G291500,0.7588,Conf_1
TraesCS6A01G255800,TraesCS6D01G237000,0.5099,Conf_1
TraesCS4B01G346000,TraesCS4D01G340900,0.5878,Conf_1
TraesCS1A01G209400,TraesCS1B01G223400,0.4876,Conf_1
TraesCS1A01G209400,TraesCS1D01G212800,0.7725,Conf_1
TraesCS1B01G223400,TraesCS1D01G212800,0.6207,Conf_1
TraesCS3B01G327000,TraesCS3D01G292100,0.5612,Conf_1
TraesCS4A01G251900,TraesCS4B01G062900,0.7061,Conf_1
TraesCS4A01G251900,TraesCS4D01G061900,0.4584,Conf_1
TraesCS4B01G062900,TraesCS4D01G061900,0.6073,Conf_1
TraesCS3A01G294000,TraesCS3B01G328700,0.6266,Conf_1
TraesCS3A01G294000,TraesCS3D01G293800,0.8403,Conf_1
TraesCS3B01G328700,TraesCS3D01G293800,0.6918,Conf_1
TraesCS1B01G286200,TraesCS1D01G276500,0.6086,Conf_1
TraesCS5A01G030500,TraesCS5D01G038700,0.2893,Conf_1
TraesCS2A01G237400,TraesCS2D01G238900,0.4825,Conf_1
TraesCS3A01G378700,TraesCS3D01G371900,0.5182,Conf_1
TraesCS7A01G349400,TraesCS7B01G233400,0.8089,Conf_1
TraesCS7A01G349400,TraesCS7D01G329300,0.8604,Conf_1
TraesCS7B01G233400,TraesCS7D01G329300,0.7964,Conf_1
TraesCS4A01G276700,TraesCS4B01G037000,0.3398,Conf_1
TraesCS4A01G276700,TraesCS4D01G034300,0.4188,Conf_1
TraesCS4B01G037000,TraesCS4D01G034300,0.5315,Conf_1
TraesCS2A01G309100,TraesCS2B01G326200,0.4985,Conf_1
TraesCS7A01G248200,TraesCS7B01G143300,0.5748,Conf_1
TraesCS7A01G248200,TraesCS7D01G247000,0.7184,Conf_1
TraesCS7B01G143300,TraesCS7D01G247000,0.6007,Conf_1
TraesCS7B01G285400,TraesCS7D01G379100,0.6751,Conf_1
TraesCS5A01G402500,TraesCS5D01G412500,0.6062,Conf_1
TraesCS2B01G337900,TraesCS2D01G317500,0.7373,Conf_1
TraesCS1A01G289400,TraesCS1D01G288400,0.1623,Conf_1
TraesCS3A01G205700,TraesCS3B01G237600,0.3191,Conf_1
TraesCS3A01G205700,TraesCS3D01G209900,0.4231,Conf_1
TraesCS3B01G237600,TraesCS3D01G209900,0.4328,Conf_1
TraesCS2A01G333500,TraesCS2D01G327700,0.4379,Conf_1
TraesCS1A01G242600,TraesCS1B01G254100,0.7045,Conf_1
TraesCS7A01G141800,TraesCS7D01G143200,0.673,Conf_1
TraesCS6B01G238500,TraesCS6D01G192900,0.6004,Conf_1
TraesCS2A01G128700,TraesCS2D01G131200,0.4767,Conf_1
TraesCS6B01G262000,TraesCS6D01G214700,0.9327,Conf_1
TraesCS3A01G147900,TraesCS3D01G155800,0.6792,Conf_1
TraesCS2A01G414700,TraesCS2D01G412000,0.5724,Conf_1
TraesCS4A01G013700,TraesCS4D01G289100,0.4879,Conf_1
TraesCS3A01G422800,TraesCS3B01G458100,0.249,Conf_1
TraesCS3A01G397700,TraesCS3B01G429600,0.7461,Conf_1
TraesCS3B01G100800,TraesCS3D01G085600,0.8632,Conf_1
TraesCS2B01G296200,TraesCS2D01G277700,0.8052,Conf_1
TraesCS7A01G415800,TraesCS7B01G315800,0.7211,Conf_1
TraesCS7A01G415800,TraesCS7D01G409100,0.9174,Conf_1
TraesCS7B01G315800,TraesCS7D01G409100,0.7489,Conf_1
TraesCS5B01G395400,TraesCS5D01G400300,0.6162,Conf_1
TraesCS7A01G248500,TraesCS7D01G247300,0.7418,Conf_1
TraesCS3A01G321900,TraesCS3B01G344200,0.9056,Conf_1
TraesCS5A01G514800,TraesCS4B01G345700,0.6569,Conf_1
TraesCS5A01G514800,TraesCS4D01G340800,0.6753,Conf_1
TraesCS4B01G345700,TraesCS4D01G340800,0.6733,Conf_1
TraesCS1B01G234900,TraesCS1D01G223400,0.5706,Conf_1
TraesCS1B01G337400,TraesCS1D01G325300,0.9435,Conf_1
TraesCS4A01G019800,TraesCS4B01G283800,0.8479,Conf_1
TraesCS4A01G019800,TraesCS4D01G282600,0.872,Conf_1
TraesCS4B01G283800,TraesCS4D01G282600,0.8903,Conf_1
TraesCS2B01G268000,TraesCS2D01G254500,0.8563,Conf_1
TraesCS4A01G357200,TraesCS5D01G515700,0.7884,Conf_1
TraesCS6B01G308900,TraesCS6D01G260800,0.4953,Conf_1
TraesCS5B01G286900,TraesCS5D01G295300,0.6434,Conf_1
TraesCS7B01G278200,TraesCS7D01G373100,0.7505,Conf_1
TraesCS6B01G200600,TraesCS6D01G162100,0.2188,Conf_1
TraesCS2A01G420100,TraesCS2D01G417200,0.3098,Conf_1
TraesCS2A01G069500,TraesCS2D01G068300,0.7558,Conf_1
TraesCS2A01G174700,TraesCS2B01G201100,0.3437,Conf_1
TraesCS2A01G198700,TraesCS2B01G226100,0.4812,Conf_1
TraesCS2A01G198700,TraesCS2D01G206500,0.5788,Conf_1
TraesCS2B01G226100,TraesCS2D01G206500,0.4327,Conf_1
TraesCS2B01G260900,TraesCS2D01G234700,0.505,Conf_1
TraesCS5A01G175600,TraesCS5D01G179600,0.6376,Conf_1
TraesCS3B01G268800,TraesCS3D01G240900,0.738,Conf_1
TraesCS4B01G037400,TraesCS4D01G034700,0.44,Conf_1
TraesCS4A01G013500,TraesCS4B01G290200,0.5127,Conf_1
TraesCS4A01G013500,TraesCS4D01G289300,0.7157,Conf_1
TraesCS4B01G290200,TraesCS4D01G289300,0.5613,Conf_1
TraesCS7A01G376600,TraesCS7B01G278000,0.4683,Conf_1
TraesCS7A01G376600,TraesCS7D01G372900,0.3591,Conf_1
TraesCS7B01G278000,TraesCS7D01G372900,0.3374,Conf_1
TraesCS6A01G111100,TraesCS6D01G099700,0.1068,Conf_1
TraesCS5A01G460700,TraesCS5B01G470500,0.6993,Conf_1
TraesCS5A01G460700,TraesCS5D01G472400,0.6109,Conf_1
TraesCS5B01G470500,TraesCS5D01G472400,0.6743,Conf_1
TraesCS7A01G311000,TraesCS7B01G210600,0.6394,Conf_1
TraesCS7A01G311000,TraesCS7D01G307300,0.7239,Conf_1
TraesCS7B01G210600,TraesCS7D01G307300,0.5581,Conf_1
TraesCS5B01G081300,TraesCS5D01G088400,0.6976,Conf_1
TraesCS4A01G289200,TraesCS4B01G025700,0.8761,Conf_1
TraesCS4A01G289200,TraesCS4D01G022800,0.8794,Conf_1
TraesCS4B01G025700,TraesCS4D01G022800,0.8563,Conf_1
TraesCS4A01G318200,TraesCS5D01G568600,0.2868,Conf_1
TraesCS7B01G241300,TraesCS7D01G338000,0.2496,Conf_1
TraesCS4A01G108900,TraesCS4B01G195600,0.5994,Conf_1
TraesCS4A01G108900,TraesCS4D01G196000,0.5686,Conf_1
TraesCS4B01G195600,TraesCS4D01G196000,0.3892,Conf_1
TraesCS2A01G372600,TraesCS2D01G368800,0.7169,Conf_1
TraesCS3B01G280600,TraesCS3D01G251500,0.4251,Conf_1
TraesCS7A01G159300,TraesCS7D01G160300,0.7133,Conf_1
TraesCS4A01G044200,TraesCS4D01G265300,0.6678,Conf_1
TraesCS4B01G310400,TraesCS4D01G308300,0.5365,Conf_1
TraesCS5A01G152400,TraesCS5D01G157600,0.948,Conf_1
TraesCS1A01G322900,TraesCS1D01G323200,0.3132,Conf_1
TraesCS3A01G359200,TraesCS3D01G353500,0.487,Conf_1
TraesCS6B01G351800,TraesCS6D01G300800,0.6139,Conf_1
TraesCS6A01G108900,TraesCS6D01G097300,0.7164,Conf_1
TraesCS5A01G129600,TraesCS5B01G128200,0.6245,Conf_1
TraesCS5A01G129600,TraesCS5D01G137100,0.7601,Conf_1
TraesCS5B01G128200,TraesCS5D01G137100,0.6379,Conf_1
TraesCS3A01G225000,TraesCS3B01G254600,0.7282,Conf_1
TraesCS3A01G225000,TraesCS3D01G228600,0.6032,Conf_1
TraesCS3B01G254600,TraesCS3D01G228600,0.6136,Conf_1
TraesCS1A01G298700,TraesCS1D01G292600,0.5558,Conf_1
TraesCS5B01G261000,TraesCS5D01G270200,0.4676,Conf_1
TraesCS4B01G142000,TraesCS4D01G136800,0.8253,Conf_1
TraesCS4A01G237800,TraesCS4B01G077200,0.4279,Conf_1
TraesCS4A01G237800,TraesCS4D01G075700,0.5238,Conf_1
TraesCS4B01G077200,TraesCS4D01G075700,0.4706,Conf_1
TraesCS6A01G153700,TraesCS6B01G181400,0.6735,Conf_1
TraesCS6A01G153700,TraesCS6D01G143100,0.8076,Conf_1
TraesCS6B01G181400,TraesCS6D01G143100,0.6603,Conf_1
TraesCS7B01G251900,TraesCS7D01G347900,0.1937,Conf_1
TraesCS1B01G215700,TraesCS1D01G204800,0.5912,Conf_1
TraesCS2B01G480800,TraesCS2D01G459600,0.3806,Conf_1
TraesCS4A01G194500,TraesCS4D01G118800,0.5284,Conf_1
TraesCS5A01G213100,TraesCS5B01G210700,0.4806,Conf_1
TraesCS5A01G213100,TraesCS5D01G218900,0.5436,Conf_1
TraesCS5B01G210700,TraesCS5D01G218900,0.5405,Conf_1
TraesCS3A01G321000,TraesCS3B01G344800,0.903,Conf_1
TraesCS3A01G321000,TraesCS3D01G310300,0.9237,Conf_1
TraesCS3B01G344800,TraesCS3D01G310300,0.9414,Conf_1
TraesCS5A01G220000,TraesCS5B01G219100,0.8728,Conf_1
TraesCS5A01G220000,TraesCS5D01G228100,0.9059,Conf_1
TraesCS5B01G219100,TraesCS5D01G228100,0.9145,Conf_1
TraesCS2A01G153700,TraesCS2D01G159100,0.4884,Conf_1
TraesCS5B01G397100,TraesCS5D01G402100,0.7246,Conf_1
TraesCS7B01G092900,TraesCS7D01G188800,0.7833,Conf_1
TraesCS6B01G335900,TraesCS6D01G286400,0.8166,Conf_1
TraesCS5A01G088100,TraesCS5B01G094100,0.4082,Conf_1
TraesCS5A01G088100,TraesCS5D01G100500,0.4305,Conf_1
TraesCS5B01G094100,TraesCS5D01G100500,0.4049,Conf_1
TraesCS5A01G466600,TraesCS5D01G479500,0.4808,Conf_1
TraesCS6B01G230000,TraesCS6D01G184500,0.714,Conf_1
TraesCS2A01G313300,TraesCS2B01G332100,0.2373,Conf_1
TraesCS2A01G313300,TraesCS2D01G311800,0.2826,Conf_1
TraesCS2B01G332100,TraesCS2D01G311800,0.2211,Conf_1
TraesCS3A01G352100,TraesCS3B01G384700,0.2762,Conf_1
TraesCS3A01G352100,TraesCS3D01G346100,0.3411,Conf_1
TraesCS3B01G384700,TraesCS3D01G346100,0.4381,Conf_1
TraesCS5A01G205500,TraesCS5D01G210800,0.6822,Conf_1
TraesCS7B01G102100,TraesCS7D01G197900,0.5116,Conf_1
TraesCS2B01G268800,TraesCS2D01G250100,0.3955,Conf_1
TraesCS3A01G271100,TraesCS3B01G304900,0.5021,Conf_1
TraesCS3A01G271100,TraesCS3D01G270900,0.5762,Conf_1
TraesCS3B01G304900,TraesCS3D01G270900,0.3995,Conf_1
TraesCS7B01G143600,TraesCS7D01G246700,0.5693,Conf_1
TraesCS7B01G164400,TraesCS7D01G267100,0.4538,Conf_1
TraesCS7A01G307700,TraesCS7B01G208000,0.6031,Conf_1
TraesCS7A01G307700,TraesCS7D01G304500,0.5623,Conf_1
TraesCS7B01G208000,TraesCS7D01G304500,0.6816,Conf_1
TraesCS5A01G214000,TraesCS5D01G218000,0.4102,Conf_1
TraesCS2B01G336900,TraesCS2D01G316300,0.6708,Conf_1
TraesCS6A01G173900,TraesCS6D01G163000,0.5591,Conf_1
TraesCS2A01G314900,TraesCS2B01G333400,0.5328,Conf_1
TraesCS2A01G314900,TraesCS2D01G313100,0.5288,Conf_1
TraesCS2B01G333400,TraesCS2D01G313100,0.5192,Conf_1
TraesCS2A01G364100,TraesCS2D01G361900,0.7571,Conf_1
TraesCS2B01G048200,TraesCS2D01G034400,0.8325,Conf_1
TraesCS2B01G232400,TraesCS2D01G211100,0.8815,Conf_1
TraesCS2A01G378600,TraesCS2B01G395600,0.6241,Conf_1
TraesCS2A01G378600,TraesCS2D01G375000,0.6306,Conf_1
TraesCS2B01G395600,TraesCS2D01G375000,0.5874,Conf_1
TraesCS3A01G280300,TraesCS3D01G280000,0.1455,Conf_1
TraesCS1B01G379200,TraesCS2D01G120400,0.8576,Conf_1
TraesCS6B01G163300,TraesCS6D01G124400,0.4224,Conf_1
TraesCS4A01G129200,TraesCS4B01G175300,0.5296,Conf_1
TraesCS4A01G129200,TraesCS4D01G177200,0.5588,Conf_1
TraesCS4B01G175300,TraesCS4D01G177200,0.494,Conf_1
TraesCS6A01G023200,TraesCS6B01G031600,0.6704,Conf_1
TraesCS3A01G161300,TraesCS3D01G168600,0.8626,Conf_1
TraesCS6A01G207000,TraesCS6D01G188600,0.5305,Conf_1
TraesCS5B01G214600,TraesCS5D01G224100,0.5188,Conf_1
TraesCS1A01G130800,TraesCS1B01G156800,0.5145,Conf_1
TraesCS4A01G188900,TraesCS4D01G124100,0.3072,Conf_1
TraesCS7B01G094900,TraesCS7D01G191100,0.64,Conf_1
TraesCS7A01G335500,TraesCS7B01G247100,0.7653,Conf_1
TraesCS7A01G335500,TraesCS7D01G343200,0.7858,Conf_1
TraesCS7B01G247100,TraesCS7D01G343200,0.7735,Conf_1
TraesCS6A01G293200,TraesCS6B01G323400,0.7786,Conf_1
TraesCS6A01G293200,TraesCS6D01G274100,0.6718,Conf_1
TraesCS6B01G323400,TraesCS6D01G274100,0.8135,Conf_1
TraesCS7B01G254800,TraesCS7D01G350400,0.2793,Conf_1
TraesCS3B01G326300,TraesCS3D01G291400,0.7219,Conf_1
TraesCS1A01G059200,TraesCS1D01G060600,0.5026,Conf_1
TraesCS5A01G207100,TraesCS5B01G205500,0.4298,Conf_1
TraesCS6A01G101800,TraesCS6D01G090200,0.923,Conf_1
TraesCS1A01G354700,TraesCS1B01G367100,0.7883,Conf_1
TraesCS1A01G354700,TraesCS1D01G355800,0.7725,Conf_1
TraesCS1B01G367100,TraesCS1D01G355800,0.795,Conf_1
TraesCS7A01G382500,TraesCS7D01G378900,0.5967,Conf_1
TraesCS2A01G142700,TraesCS2D01G146000,0.103,Conf_1
TraesCS1A01G143900,TraesCS1D01G142700,0.7828,Conf_1
TraesCS4B01G086300,TraesCS4D01G084000,0.4616,Conf_1
TraesCS3A01G355700,TraesCS3B01G388600,0.5815,Conf_1
TraesCS3A01G355700,TraesCS3D01G349700,0.5389,Conf_1
TraesCS3B01G388600,TraesCS3D01G349700,0.5089,Conf_1
TraesCS4A01G290400,TraesCS4B01G023800,0.8976,Conf_1
TraesCS4B01G188900,TraesCS4D01G190200,0.3038,Conf_1
TraesCS1A01G153600,TraesCS1D01G152000,0.6042,Conf_1
TraesCS6A01G323100,TraesCS6D01G302900,0.8758,Conf_1
TraesCS6B01G381600,TraesCS6D01G331000,0.5148,Conf_1
TraesCS3A01G351800,TraesCS3D01G346000,0.5558,Conf_1
TraesCS7B01G161100,TraesCS7D01G263900,0.3604,Conf_1
TraesCS1B01G196500,TraesCS1D01G187600,0.3703,Conf_1
TraesCS4A01G275500,TraesCS4B01G038200,0.6884,Conf_1
TraesCS4A01G275500,TraesCS4D01G035900,0.6791,Conf_1
TraesCS4B01G038200,TraesCS4D01G035900,0.6414,Conf_1
TraesCS6B01G383100,TraesCS6D01G332400,0.2883,Conf_1
TraesCS2A01G480900,TraesCS2B01G506600,0.4292,Conf_1
TraesCS2A01G415700,TraesCS2B01G434700,0.3616,Conf_1
TraesCS2A01G415700,TraesCS2D01G412700,0.3616,Conf_1
TraesCS2B01G434700,TraesCS2D01G412700,1,Conf_1
TraesCS3A01G270500,TraesCS3D01G270300,0.6081,Conf_1
TraesCS6A01G327700,TraesCS6D01G307300,0.811,Conf_1
TraesCS4A01G364800,TraesCS5B01G508700,0.6634,Conf_1
TraesCS7A01G252500,TraesCS7B01G138400,0.7331,Conf_1
TraesCS7A01G252500,TraesCS7D01G250600,0.6531,Conf_1
TraesCS7B01G138400,TraesCS7D01G250600,0.6759,Conf_1
TraesCS4B01G064700,TraesCS4D01G063700,0.3209,Conf_1
TraesCS3A01G324800,TraesCS3D01G318100,0.6172,Conf_1
TraesCS4A01G040400,TraesCS4D01G261400,0.7872,Conf_1
TraesCS4B01G222100,TraesCS4D01G222600,0.4711,Conf_1
TraesCS3A01G369600,TraesCS3B01G401500,0.4568,Conf_1
TraesCS3A01G369600,TraesCS3D01G362600,0.2828,Conf_1
TraesCS3B01G401500,TraesCS3D01G362600,0.3816,Conf_1
TraesCS1B01G393500,TraesCS1D01G380200,0.2067,Conf_1
TraesCS1A01G399600,TraesCS1D01G407300,0.4691,Conf_1
TraesCS5A01G064900,TraesCS5B01G071800,0.4202,Conf_1
TraesCS4A01G242500,TraesCS4B01G072600,0.5046,Conf_1
TraesCS3B01G205900,TraesCS3D01G181900,0.657,Conf_1
TraesCS4A01G257200,TraesCS4B01G057300,0.583,Conf_1
TraesCS4A01G257200,TraesCS4D01G057500,0.4567,Conf_1
TraesCS4B01G057300,TraesCS4D01G057500,0.4958,Conf_1
TraesCS3A01G192900,TraesCS3B01G223600,0.6072,Conf_1
TraesCS3A01G192900,TraesCS3D01G199200,0.5619,Conf_1
TraesCS3B01G223600,TraesCS3D01G199200,0.5624,Conf_1
TraesCS4B01G371400,TraesCS4D01G366000,0.2816,Conf_1
TraesCS4A01G055900,TraesCS4B01G248900,0.6882,Conf_1
TraesCS4A01G211700,TraesCS4D01G101700,0.6617,Conf_1
TraesCS1B01G268500,TraesCS1D01G257400,0.5361,Conf_1
TraesCS4B01G216700,TraesCS4D01G217000,0.657,Conf_1
TraesCS4B01G041600,TraesCS4D01G038900,0.527,Conf_1
TraesCS4A01G349400,TraesCS5B01G523300,0.4242,Conf_1
TraesCS5A01G461400,TraesCS5B01G471600,0.4246,Conf_1
TraesCS5A01G461400,TraesCS5D01G474100,0.1752,Conf_1
TraesCS5B01G471600,TraesCS5D01G474100,0.1423,Conf_1
TraesCS2B01G271800,TraesCS2D01G252700,0.59,Conf_1
TraesCS7A01G278400,TraesCS7B01G175800,0.3262,Conf_1
TraesCS7A01G278400,TraesCS7D01G278000,0.2977,Conf_1
TraesCS7B01G175800,TraesCS7D01G278000,0.3855,Conf_1
TraesCS5A01G182000,TraesCS5B01G180000,0.7339,Conf_1
TraesCS5A01G182000,TraesCS5D01G186400,0.4006,Conf_1
TraesCS5B01G180000,TraesCS5D01G186400,0.4413,Conf_1
TraesCS1B01G293000,TraesCS1D01G282900,0.5063,Conf_1
TraesCS2A01G349700,TraesCS2B01G368100,0.5112,Conf_1
TraesCS2A01G349700,TraesCS2D01G348100,1,Conf_1
TraesCS2B01G368100,TraesCS2D01G348100,0.5112,Conf_1
TraesCS5A01G071100,TraesCS5B01G076800,0.5116,Conf_1
TraesCS5A01G071100,TraesCS1D01G338400,0.4984,Conf_1
TraesCS5B01G076800,TraesCS1D01G338400,0.4536,Conf_1
TraesCS7B01G286800,TraesCS7D01G380600,0.2816,Conf_1
TraesCS2A01G401500,TraesCS2B01G419500,0.4673,Conf_1
TraesCS2A01G401500,TraesCS2D01G398800,0.7316,Conf_1
TraesCS2B01G419500,TraesCS2D01G398800,0.5622,Conf_1
TraesCS4A01G089800,TraesCS4B01G214500,0.3234,Conf_1
TraesCS4A01G089800,TraesCS4D01G215100,0.4955,Conf_1
TraesCS4B01G214500,TraesCS4D01G215100,0.5623,Conf_1
TraesCS1B01G173300,TraesCS1D01G154800,0.3751,Conf_1
TraesCS1A01G147000,TraesCS1B01G164500,0.7087,Conf_1
TraesCS1A01G147000,TraesCS1D01G145100,0.834,Conf_1
TraesCS1B01G164500,TraesCS1D01G145100,0.7855,Conf_1
TraesCS5B01G318200,TraesCS5D01G323900,0.5103,Conf_1
TraesCS4A01G404500,TraesCS4B01G304300,0.6069,Conf_1
TraesCS4A01G404500,TraesCS4D01G302500,0.7594,Conf_1
TraesCS4B01G304300,TraesCS4D01G302500,0.7393,Conf_1
TraesCS1A01G279900,TraesCS1D01G279100,0.0474,Conf_1
TraesCS4B01G172300,TraesCS4D01G174300,0.4588,Conf_1
TraesCS6A01G163500,TraesCS6B01G186400,0.4948,Conf_1
TraesCS6A01G163500,TraesCS6D01G147700,0.649,Conf_1
TraesCS6B01G186400,TraesCS6D01G147700,0.4728,Conf_1
TraesCS2A01G228800,TraesCS2B01G262700,0.5271,Conf_1
TraesCS2A01G228800,TraesCS2D01G237800,0.7198,Conf_1
TraesCS2B01G262700,TraesCS2D01G237800,0.542,Conf_1
TraesCS5B01G165900,TraesCS5D01G173600,0.1891,Conf_1
TraesCS1A01G193500,TraesCS1D01G197400,0.8396,Conf_1
TraesCS2A01G327100,TraesCS2B01G354900,0.4533,Conf_1
TraesCS4A01G091000,TraesCS4B01G213700,0.7028,Conf_1
TraesCS5A01G076800,TraesCS3B01G166200,0.3303,Conf_1
TraesCS5A01G076800,TraesCS3D01G149500,0.1866,Conf_1
TraesCS3B01G166200,TraesCS3D01G149500,0.4979,Conf_1
TraesCS4A01G033400,TraesCS4D01G271200,0.4994,Conf_1
TraesCS5A01G159400,TraesCS5B01G157200,0.726,Conf_1
TraesCS1A01G281600,TraesCS1D01G280800,0.3826,Conf_1
TraesCS2A01G199800,TraesCS2B01G227100,0.7576,Conf_1
TraesCS2A01G199800,TraesCS2D01G207600,0.8398,Conf_1
TraesCS2B01G227100,TraesCS2D01G207600,0.751,Conf_1
TraesCS4A01G208100,TraesCS4B01G111700,0.3038,Conf_1
TraesCS5A01G112400,TraesCS5B01G118400,0.8361,Conf_1
TraesCS5A01G112400,TraesCS5D01G129200,0.8598,Conf_1
TraesCS5B01G118400,TraesCS5D01G129200,0.8414,Conf_1
TraesCS4A01G208000,TraesCS4B01G111500,0.9246,Conf_1
TraesCS4A01G208000,TraesCS4D01G109200,0.9256,Conf_1
TraesCS4B01G111500,TraesCS4D01G109200,0.9107,Conf_1
TraesCS2A01G272200,TraesCS2B01G290400,0.1574,Conf_1
TraesCS2A01G272200,TraesCS2D01G271500,0.1744,Conf_1
TraesCS2B01G290400,TraesCS2D01G271500,0.133,Conf_1
TraesCS2A01G127100,TraesCS2B01G148900,0.5469,Conf_1
TraesCS7A01G402100,TraesCS7D01G395900,0.1009,Conf_1
TraesCS3A01G321300,TraesCS3B01G343300,0.2526,Conf_1
TraesCS3A01G321300,TraesCS3D01G310000,0.2858,Conf_1
TraesCS3B01G343300,TraesCS3D01G310000,0.595,Conf_1
TraesCS5A01G508500,TraesCS4D01G335100,0.3067,Conf_1
TraesCS5A01G142700,TraesCS5B01G141400,0.6,Conf_1
TraesCS4A01G269800,TraesCS4B01G044300,0.5644,Conf_1
TraesCS4B01G044400,TraesCS4D01G041900,0.3694,Conf_1
TraesCS2A01G092200,TraesCS2B01G107100,0.4907,Conf_1
TraesCS1B01G267800,TraesCS1D01G256600,0.7174,Conf_1
TraesCS4A01G228800,TraesCS4B01G087800,0.8709,Conf_1
TraesCS4A01G228800,TraesCS4D01G084900,0.8609,Conf_1
TraesCS4B01G087800,TraesCS4D01G084900,0.8366,Conf_1
TraesCS4A01G219900,TraesCS4D01G094500,0.6006,Conf_1
TraesCS7A01G309900,TraesCS7D01G306600,0.8678,Conf_1
TraesCS3B01G125600,TraesCS3D01G109300,0.4121,Conf_1
TraesCS6A01G118000,TraesCS6B01G146200,0.7193,Conf_1
TraesCS7A01G377800,TraesCS7D01G374600,0.6047,Conf_1
TraesCS6A01G182000,TraesCS6D01G169300,0.5438,Conf_1
TraesCS5A01G086900,TraesCS5B01G092900,0.1272,Conf_1
TraesCS5A01G086900,TraesCS5D01G099200,0.0243,Conf_1
TraesCS5B01G092900,TraesCS5D01G099200,0.1644,Conf_1
TraesCS4B01G055700,TraesCS4D01G056300,0.3615,Conf_1
TraesCS2B01G407500,TraesCS2D01G387200,0.3731,Conf_1
TraesCS6A01G184600,TraesCS6B01G211800,0.4395,Conf_1
TraesCS2B01G314700,TraesCS2D01G296300,0.3659,Conf_1
TraesCS2A01G412200,TraesCS2D01G409400,0.3413,Conf_1
TraesCS7A01G250300,TraesCS7B01G140900,0.7218,Conf_1
TraesCS2A01G348500,TraesCS2B01G366900,0.7522,Conf_1
TraesCS2A01G348500,TraesCS2D01G346900,0.8634,Conf_1
TraesCS2B01G366900,TraesCS2D01G346900,0.6538,Conf_1
TraesCS5A01G170500,TraesCS5B01G167300,0.4172,Conf_1
TraesCS5A01G170500,TraesCS5D01G175000,0.4252,Conf_1
TraesCS5B01G167300,TraesCS5D01G175000,0.5798,Conf_1
TraesCS3A01G318400,TraesCS3B01G347500,0.2625,Conf_1
TraesCS2A01G407600,TraesCS2B01G425500,0.3345,Conf_1
TraesCS2A01G407600,TraesCS2D01G404700,0.4373,Conf_1
TraesCS2B01G425500,TraesCS2D01G404700,0.2837,Conf_1
TraesCS7A01G255400,TraesCS7D01G253800,0.3229,Conf_1
TraesCS3A01G250100,TraesCS3B01G279600,0.6047,Conf_1
TraesCS3A01G250100,TraesCS3D01G250500,0.7404,Conf_1
TraesCS3B01G279600,TraesCS3D01G250500,0.6152,Conf_1
TraesCS3A01G205000,TraesCS3D01G210400,0.7736,Conf_1
TraesCS3A01G104600,TraesCS3B01G123100,0.7325,Conf_1
TraesCS3A01G104600,TraesCS3D01G106800,0.6696,Conf_1
TraesCS3B01G123100,TraesCS3D01G106800,0.7762,Conf_1
TraesCS1B01G144700,TraesCS1D01G127800,0.6392,Conf_1
TraesCS2A01G280000,TraesCS2D01G279000,0.2601,Conf_1
TraesCS3A01G192000,TraesCS3B01G220900,0.8784,Conf_1
TraesCS3A01G192000,TraesCS3D01G195100,0.8546,Conf_1
TraesCS3B01G220900,TraesCS3D01G195100,0.8831,Conf_1
TraesCS6B01G283200,TraesCS6D01G223600,0.7527,Conf_1
TraesCS7A01G339800,TraesCS7B01G251400,0.7346,Conf_1
TraesCS7A01G339800,TraesCS7D01G347500,0.6792,Conf_1
TraesCS7B01G251400,TraesCS7D01G347500,0.8757,Conf_1
TraesCS5A01G211600,TraesCS5D01G222300,0.5571,Conf_1
TraesCS3A01G116000,TraesCS3B01G135100,0.8871,Conf_1
TraesCS3A01G176900,TraesCS3D01G183700,0.7044,Conf_1
TraesCS6A01G189300,TraesCS6D01G176900,0.3018,Conf_1
TraesCS7B01G070100,TraesCS7D01G166300,0.7553,Conf_1
TraesCS1A01G311100,TraesCS1D01G311000,0.8254,Conf_1
TraesCS6A01G130900,TraesCS6D01G120800,0.7075,Conf_1
TraesCS6B01G309900,TraesCS6D01G261400,0.7765,Conf_1
TraesCS2A01G169300,TraesCS2B01G195600,0.7604,Conf_1
TraesCS2A01G337100,TraesCS2B01G344800,0.5335,Conf_1
TraesCS2A01G337100,TraesCS2D01G325800,0.7043,Conf_1
TraesCS2B01G344800,TraesCS2D01G325800,0.5748,Conf_1
TraesCS6B01G228900,TraesCS6D01G185000,0.3261,Conf_1
TraesCS3A01G475600,TraesCS3B01G519100,0.3295,Conf_1
TraesCS6A01G178000,TraesCS6B01G206800,0.6503,Conf_1
TraesCS6A01G178000,TraesCS6D01G166400,0.776,Conf_1
TraesCS6B01G206800,TraesCS6D01G166400,0.7082,Conf_1
TraesCS3A01G233300,TraesCS3D01G219900,0.6863,Conf_1
TraesCS3A01G379000,TraesCS3B01G411900,0.6838,Conf_1
TraesCS3A01G379000,TraesCS3D01G372500,0.7162,Conf_1
TraesCS3B01G411900,TraesCS3D01G372500,0.6814,Conf_1
TraesCS4A01G036000,TraesCS4D01G268100,0.1782,Conf_1
TraesCS3A01G325400,TraesCS3D01G318700,0.4452,Conf_1
TraesCS7A01G262400,TraesCS7B01G159000,0.6667,Conf_1
TraesCS7A01G262400,TraesCS7D01G262100,0.6496,Conf_1
TraesCS7B01G159000,TraesCS7D01G262100,0.6844,Conf_1
TraesCS6A01G383400,TraesCS6B01G422600,0.5073,Conf_1
TraesCS5B01G463200,TraesCS5D01G466200,0.5419,Conf_1
TraesCS3A01G424000,TraesCS3B01G460000,0.5849,Conf_1
TraesCS3A01G424000,TraesCS3D01G419300,0.6471,Conf_1
TraesCS3B01G460000,TraesCS3D01G419300,0.6854,Conf_1
TraesCS1A01G118200,TraesCS1D01G119300,0.4161,Conf_1
TraesCS2A01G110500,TraesCS2D01G111100,0.7271,Conf_1
TraesCS7B01G238600,TraesCS7D01G335000,0.783,Conf_1
TraesCS7B01G350200,TraesCS7D01G439800,0.851,Conf_1
TraesCS4B01G160500,TraesCS4D01G158500,0.5292,Conf_1
TraesCS2B01G360900,TraesCS2D01G341900,0.3842,Conf_1
TraesCS2B01G367500,TraesCS2D01G347500,0.6307,Conf_1
TraesCS5A01G114200,TraesCS5D01G127000,0.7858,Conf_1
TraesCS4A01G110400,TraesCS4D01G194600,0.6453,Conf_1
TraesCS1A01G223800,TraesCS1D01G225400,0.7567,Conf_1
TraesCS5B01G413700,TraesCS5D01G418800,0.362,Conf_1
TraesCS5A01G409900,TraesCS5B01G414100,0.0907,Conf_1
TraesCS5A01G409900,TraesCS5D01G419500,0.3946,Conf_1
TraesCS5B01G414100,TraesCS5D01G419500,0.151,Conf_1
TraesCS3B01G297300,TraesCS3D01G264000,0.867,Conf_1
TraesCS2A01G357200,TraesCS2D01G356000,0.2199,Conf_1
TraesCS7A01G236400,TraesCS7B01G134500,0.8243,Conf_1
TraesCS3A01G136700,TraesCS3D01G137500,0.4247,Conf_1
TraesCS6B01G246700,TraesCS6D01G199400,0.606,Conf_1
TraesCS2A01G348700,TraesCS2D01G347100,0.6915,Conf_1
TraesCS4B01G209200,TraesCS4D01G209900,0.8193,Conf_1
TraesCS3B01G398200,TraesCS3D01G359500,0.6288,Conf_1
TraesCS7B01G174700,TraesCS7D01G277000,0.4109,Conf_1
TraesCS2A01G155900,TraesCS2B01G181100,0.4863,Conf_1
TraesCS2A01G155900,TraesCS2D01G161700,0.5968,Conf_1
TraesCS2B01G181100,TraesCS2D01G161700,0.5066,Conf_1
TraesCS5A01G491900,TraesCS4B01G320100,0.6074,Conf_1
TraesCS5A01G491900,TraesCS4D01G316600,0.756,Conf_1
TraesCS4B01G320100,TraesCS4D01G316600,0.6089,Conf_1
TraesCS3A01G305200,TraesCS3B01G331300,0.2805,Conf_1
TraesCS4A01G209100,TraesCS4D01G110200,0.4655,Conf_1
TraesCS7A01G411300,TraesCS7B01G310600,0.3452,Conf_1
TraesCS7A01G411300,TraesCS7D01G404400,0.1876,Conf_1
TraesCS7B01G310600,TraesCS7D01G404400,0.4158,Conf_1
TraesCS3A01G260500,TraesCS3B01G293600,0.3923,Conf_1
TraesCS3A01G260500,TraesCS3D01G260700,0.2206,Conf_1
TraesCS3B01G293600,TraesCS3D01G260700,0.3896,Conf_1
TraesCS2A01G380100,TraesCS2D01G376300,0.7654,Conf_1
TraesCS1A01G189600,TraesCS1D01G186900,0.5399,Conf_1
TraesCS6B01G302000,TraesCS6D01G254800,0.4357,Conf_1
TraesCS4A01G067700,TraesCS4B01G224900,0.661,Conf_1
TraesCS4A01G067700,TraesCS4D01G225500,0.7573,Conf_1
TraesCS4B01G224900,TraesCS4D01G225500,0.7132,Conf_1
TraesCS2A01G336600,TraesCS2B01G345300,0.3988,Conf_1
TraesCS4A01G272200,TraesCS4D01G039000,0.384,Conf_1
TraesCS5A01G025900,TraesCS5B01G025100,0.1424,Conf_1
TraesCS1A01G248800,TraesCS1D01G248300,0.4882,Conf_1
TraesCS2A01G166400,TraesCS2B01G192300,0.6618,Conf_1
TraesCS7A01G398300,TraesCS7B01G299100,0.5109,Conf_1
TraesCS7A01G398300,TraesCS7D01G392600,0.4563,Conf_1
TraesCS7B01G299100,TraesCS7D01G392600,0.6633,Conf_1
TraesCS5A01G497800,TraesCS4B01G325500,0.6935,Conf_1
TraesCS5A01G497800,TraesCS4D01G322400,0.694,Conf_1
TraesCS4B01G325500,TraesCS4D01G322400,0.7956,Conf_1
TraesCS5A01G456500,TraesCS5D01G467300,0.4821,Conf_1
TraesCS5A01G137700,TraesCS5D01G154300,0.6622,Conf_1
TraesCS2A01G105600,TraesCS2D01G105300,0.6154,Conf_1
TraesCS5B01G259600,TraesCS5D01G268700,0.375,Conf_1
TraesCS5A01G161400,TraesCS5B01G158800,0.6594,Conf_1
TraesCS5A01G161400,TraesCS5D01G166300,0.6585,Conf_1
TraesCS5B01G158800,TraesCS5D01G166300,0.6923,Conf_1
TraesCS3A01G377600,TraesCS3B01G410400,0.8165,Conf_1
TraesCS6B01G224600,TraesCS6D01G182900,0.9257,Conf_1
TraesCS5A01G035100,TraesCS5B01G035200,0.7505,Conf_1
TraesCS2A01G225300,TraesCS2B01G248900,0.7279,Conf_1
TraesCS2A01G225300,TraesCS2D01G231200,0.6157,Conf_1
TraesCS2B01G248900,TraesCS2D01G231200,0.4529,Conf_1
TraesCS2B01G414500,TraesCS2D01G393900,0.7568,Conf_1
TraesCS5A01G382900,TraesCS5B01G387300,0.801,Conf_1
TraesCS5A01G382900,TraesCS5D01G392300,0.8462,Conf_1
TraesCS5B01G387300,TraesCS5D01G392300,0.8428,Conf_1
TraesCS7A01G291300,TraesCS7B01G181800,0.7519,Conf_1
TraesCS7A01G291300,TraesCS7D01G290800,0.8435,Conf_1
TraesCS7B01G181800,TraesCS7D01G290800,0.7798,Conf_1
TraesCS3B01G191100,TraesCS3D01G167700,0.1887,Conf_1
TraesCS4A01G069000,TraesCS4B01G226100,0.3815,Conf_1
TraesCS4A01G069000,TraesCS4D01G226800,0.4256,Conf_1
TraesCS4B01G226100,TraesCS4D01G226800,0.4613,Conf_1
TraesCS7A01G258700,TraesCS7D01G259600,0.2245,Conf_1
TraesCS2B01G457200,TraesCS2D01G433900,0.271,Conf_1
TraesCS3A01G175500,TraesCS3D01G181000,0.2559,Conf_1
TraesCS5A01G088200,TraesCS5B01G094200,0.8875,Conf_1
TraesCS5A01G088200,TraesCS5D01G100600,0.7891,Conf_1
TraesCS5B01G094200,TraesCS5D01G100600,0.8408,Conf_1
TraesCS3B01G347400,TraesCS3D01G312700,0.4439,Conf_1
TraesCS7A01G334200,TraesCS7B01G246800,0.4676,Conf_1
TraesCS7A01G244800,TraesCS7B01G146600,0.8262,Conf_1
TraesCS7A01G244800,TraesCS7D01G243500,0.8512,Conf_1
TraesCS7B01G146600,TraesCS7D01G243500,0.7411,Conf_1
TraesCS3A01G368600,TraesCS3B01G400100,0.7816,Conf_1
TraesCS3A01G368600,TraesCS3D01G361500,0.822,Conf_1
TraesCS3B01G400100,TraesCS3D01G361500,0.8268,Conf_1
TraesCS4B01G190000,TraesCS4D01G191400,0.8811,Conf_1
TraesCS7B01G124100,TraesCS7D01G218500,0.8277,Conf_1
TraesCS3A01G183700,TraesCS3B01G213500,0.7432,Conf_1
TraesCS7A01G259500,TraesCS7B01G157300,0.657,Conf_1
TraesCS7A01G259500,TraesCS7D01G260500,0.647,Conf_1
TraesCS7B01G157300,TraesCS7D01G260500,0.7143,Conf_1
TraesCS5A01G170300,TraesCS5B01G167100,0.7772,Conf_1
TraesCS5A01G170300,TraesCS5D01G174700,0.8854,Conf_1
TraesCS5B01G167100,TraesCS5D01G174700,0.8152,Conf_1
TraesCS4A01G045000,TraesCS4B01G260300,0.6312,Conf_1
TraesCS4A01G045000,TraesCS4D01G260100,0.6136,Conf_1
TraesCS4B01G260300,TraesCS4D01G260100,0.6575,Conf_1
TraesCS6B01G324400,TraesCS6D01G274800,0.5739,Conf_1
TraesCS3B01G120600,TraesCS3D01G105300,0.4966,Conf_1
TraesCS5A01G392900,TraesCS5B01G397800,0.8279,Conf_1
TraesCS5A01G392900,TraesCS5D01G402800,0.8767,Conf_1
TraesCS5B01G397800,TraesCS5D01G402800,0.861,Conf_1
TraesCS2A01G260700,TraesCS2B01G281300,0.7844,Conf_1
TraesCS2A01G260700,TraesCS2D01G263000,0.8482,Conf_1
TraesCS2B01G281300,TraesCS2D01G263000,0.8106,Conf_1
TraesCS6A01G266900,TraesCS6D01G247700,0.4599,Conf_1
TraesCS1A01G198500,TraesCS1D01G202200,0.7309,Conf_1
TraesCS6A01G360700,TraesCS6D01G344200,0.7195,Conf_1
TraesCS4A01G252800,TraesCS4B01G062500,0.8093,Conf_1
TraesCS5A01G361300,TraesCS5D01G370200,0.8224,Conf_1
TraesCS5A01G054800,TraesCS5D01G066000,0.7814,Conf_1
TraesCS2B01G303300,TraesCS2D01G285100,0.6677,Conf_1
TraesCS1B01G376800,TraesCS1D01G364700,0.6531,Conf_1
TraesCS1A01G227000,TraesCS1B01G241100,0.5114,Conf_1
TraesCS1A01G227000,TraesCS1D01G228600,0.4981,Conf_1
TraesCS1B01G241100,TraesCS1D01G228600,0.6914,Conf_1
TraesCS3A01G313000,TraesCS3B01G158900,0.5153,Conf_1
TraesCS3A01G313000,TraesCS3D01G141300,0.6767,Conf_1
TraesCS3B01G158900,TraesCS3D01G141300,0.4556,Conf_1
TraesCS5A01G115300,TraesCS5D01G124600,0.4704,Conf_1
TraesCS2B01G234600,TraesCS2D01G214800,0.3009,Conf_1
TraesCS6B01G262300,TraesCS6D01G214400,0.289,Conf_1
TraesCS7B01G170600,TraesCS7D01G271700,0.4635,Conf_1
TraesCS5A01G082800,TraesCS5B01G088900,0.8793,Conf_1
TraesCS5A01G082800,TraesCS4D01G123700,0.6231,Conf_1
TraesCS5B01G088900,TraesCS4D01G123700,0.6543,Conf_1
TraesCS3A01G252700,TraesCS3B01G284300,0.8101,Conf_1
TraesCS3A01G252700,TraesCS3D01G253300,0.8291,Conf_1
TraesCS3B01G284300,TraesCS3D01G253300,0.8351,Conf_1
TraesCS1A01G363700,TraesCS1D01G368700,0.7803,Conf_1
TraesCS2A01G381600,TraesCS2B01G398900,0.6976,Conf_1
TraesCS2A01G381600,TraesCS2D01G378100,0.6532,Conf_1
TraesCS2B01G398900,TraesCS2D01G378100,0.689,Conf_1
TraesCS6A01G223500,TraesCS6B01G257800,0.699,Conf_1
TraesCS6A01G223500,TraesCS6D01G211900,0.687,Conf_1
TraesCS6B01G257800,TraesCS6D01G211900,0.8066,Conf_1
TraesCS7A01G369500,TraesCS7B01G259000,0.6135,Conf_1
TraesCS2B01G407000,TraesCS2D01G386800,0.6243,Conf_1
TraesCS3A01G104000,TraesCS3B01G122400,0.2954,Conf_1
TraesCS3A01G104000,TraesCS3D01G106200,0.521,Conf_1
TraesCS3B01G122400,TraesCS3D01G106200,0.2611,Conf_1
TraesCS3B01G171500,TraesCS3D01G153500,0.5052,Conf_1
TraesCS1B01G133200,TraesCS1D01G114500,0.537,Conf_1
TraesCS1A01G065500,TraesCS1D01G066200,0.4968,Conf_1
TraesCS3A01G405900,TraesCS3B01G439500,0.5864,Conf_1
TraesCS5A01G269300,TraesCS5B01G269600,0.3902,Conf_1
TraesCS6A01G252500,TraesCS6B01G272500,0.4639,Conf_1
TraesCS6A01G252500,TraesCS6D01G234000,0.2679,Conf_1
TraesCS6B01G272500,TraesCS6D01G234000,0.1948,Conf_1
TraesCS7B01G220900,TraesCS7D01G316500,0.5549,Conf_1
TraesCS2A01G437300,TraesCS2B01G456000,0.3226,Conf_1
TraesCS2A01G437300,TraesCS2D01G432700,0.4043,Conf_1
TraesCS2B01G456000,TraesCS2D01G432700,0.7019,Conf_1
TraesCS7B01G189800,TraesCS7D01G292800,0.7813,Conf_1
TraesCS5B01G123100,TraesCS5D01G131300,0.5637,Conf_1
TraesCS2A01G337200,TraesCS2B01G344700,0.0712,Conf_1
TraesCS2A01G337200,TraesCS2D01G325700,0.2609,Conf_1
TraesCS2B01G344700,TraesCS2D01G325700,0.185,Conf_1
TraesCS7A01G407800,TraesCS7B01G308000,0.7884,Conf_1
TraesCS7A01G407800,TraesCS7D01G401500,0.8174,Conf_1
TraesCS7B01G308000,TraesCS7D01G401500,0.8501,Conf_1
TraesCS5A01G141400,TraesCS5D01G150900,0.4999,Conf_1
TraesCS4A01G188700,TraesCS4B01G128200,0.3126,Conf_1
TraesCS4A01G188700,TraesCS4D01G124400,0.5095,Conf_1
TraesCS4B01G128200,TraesCS4D01G124400,0.3474,Conf_1
TraesCS4A01G218900,TraesCS4D01G094000,0.8276,Conf_1
TraesCS7A01G182200,TraesCS7B01G087000,0.9104,Conf_1
TraesCS7A01G182200,TraesCS7D01G183600,0.905,Conf_1
TraesCS7B01G087000,TraesCS7D01G183600,0.931,Conf_1
TraesCS5A01G195900,TraesCS5D01G195100,0.1732,Conf_1
TraesCS2B01G367700,TraesCS2D01G347700,0.5618,Conf_1
TraesCS5A01G082100,TraesCS5D01G090500,0.7557,Conf_1
TraesCS2B01G387200,TraesCS2D01G366700,0.1242,Conf_1
TraesCS5A01G524400,TraesCS4B01G355100,0.7986,Conf_1
TraesCS7A01G298800,TraesCS7B01G187000,0.466,Conf_1
TraesCS7A01G272000,TraesCS7B01G170000,0.6451,Conf_1
TraesCS7A01G272000,TraesCS7D01G272300,0.7014,Conf_1
TraesCS7B01G170000,TraesCS7D01G272300,0.6632,Conf_1
TraesCS4A01G353000,TraesCS5D01G519500,0.6531,Conf_1
TraesCS5A01G037900,TraesCS5B01G039100,0.599,Conf_1
TraesCS5A01G037900,TraesCS5D01G045300,0.6489,Conf_1
TraesCS5B01G039100,TraesCS5D01G045300,0.6593,Conf_1
TraesCS4B01G324400,TraesCS4D01G321500,0.732,Conf_1
TraesCS5B01G412100,TraesCS5D01G417100,0.4913,Conf_1
TraesCS1A01G264900,TraesCS1D01G265100,0.6067,Conf_1
TraesCS2A01G312600,TraesCS2B01G329600,0.5533,Conf_1
TraesCS6A01G137700,TraesCS6B01G166100,0.7846,Conf_1
TraesCS6A01G137700,TraesCS6D01G126400,0.8267,Conf_1
TraesCS6B01G166100,TraesCS6D01G126400,0.8325,Conf_1
TraesCS6A01G113100,TraesCS6D01G102200,0.0318,Conf_1
TraesCS6A01G096200,TraesCS6D01G087300,0.22,Conf_1
TraesCS2B01G285600,TraesCS2D01G265800,0.4424,Conf_1
TraesCS5A01G121900,TraesCS5D01G130400,0.2053,Conf_1
TraesCS5A01G209800,TraesCS5B01G207900,0.5401,Conf_1
TraesCS7B01G094500,TraesCS7D01G190700,0.8899,Conf_1
TraesCS6A01G214100,TraesCS6B01G244100,0.7119,Conf_1
TraesCS6A01G214100,TraesCS6D01G196700,0.7599,Conf_1
TraesCS6B01G244100,TraesCS6D01G196700,0.7009,Conf_1
TraesCS2A01G389100,TraesCS2B01G407100,0.4569,Conf_1
TraesCS2A01G389100,TraesCS2D01G386900,0.4526,Conf_1
TraesCS2B01G407100,TraesCS2D01G386900,0.309,Conf_1
TraesCS4A01G095200,TraesCS4D01G210000,0.8254,Conf_1
TraesCS5A01G177800,TraesCS5D01G182100,0.8087,Conf_1
TraesCS3A01G218300,TraesCS3B01G248800,0.69,Conf_1
TraesCS3A01G218300,TraesCS3D01G234000,0.6481,Conf_1
TraesCS3B01G248800,TraesCS3D01G234000,0.6881,Conf_1
TraesCS3A01G156500,TraesCS3B01G183200,0.4793,Conf_1
TraesCS5A01G300300,TraesCS5B01G300900,0.0383,Conf_1
TraesCS3A01G361800,TraesCS3D01G355500,0.534,Conf_1
TraesCS3A01G146300,TraesCS3D01G155200,0.7537,Conf_1
TraesCS7B01G276300,TraesCS7D01G371100,0.5207,Conf_1
TraesCS7B01G276200,TraesCS7D01G371000,0.54,Conf_1
TraesCS1A01G252400,TraesCS1D01G252100,0.5343,Conf_1
TraesCS5A01G063100,TraesCS5B01G069300,0.8199,Conf_1
TraesCS5A01G063100,TraesCS5D01G074300,0.9304,Conf_1
TraesCS5B01G069300,TraesCS5D01G074300,0.8342,Conf_1
TraesCS2B01G339600,TraesCS2D01G319600,0.3958,Conf_1
TraesCS1A01G137400,TraesCS1D01G133300,0.1805,Conf_1
TraesCS3A01G095400,TraesCS3D01G095600,0.6188,Conf_1
TraesCS1A01G170000,TraesCS1B01G187200,0.6253,Conf_1
TraesCS1A01G170000,TraesCS1D01G167600,0.672,Conf_1
TraesCS1B01G187200,TraesCS1D01G167600,0.7062,Conf_1
TraesCS7A01G262200,TraesCS7B01G159100,0.6045,Conf_1
TraesCS7A01G262200,TraesCS7D01G262200,0.6793,Conf_1
TraesCS7B01G159100,TraesCS7D01G262200,0.6308,Conf_1
TraesCS5A01G393000,TraesCS5B01G397900,0.6695,Conf_1
TraesCS7A01G245800,TraesCS7D01G244300,0.8307,Conf_1
TraesCS5A01G264800,TraesCS5D01G272800,0.4139,Conf_1
TraesCS7A01G134000,TraesCS7D01G133400,0.6209,Conf_1
TraesCS4A01G186100,TraesCS4B01G132800,0.41,Conf_1
TraesCS4A01G186100,TraesCS4D01G127600,0.4951,Conf_1
TraesCS4B01G132800,TraesCS4D01G127600,0.7526,Conf_1
TraesCS5B01G135100,TraesCS5D01G142800,0.6419,Conf_1
TraesCS1A01G188500,TraesCS1D01G187900,0.3347,Conf_1
TraesCS4A01G270200,TraesCS4D01G041400,0.4706,Conf_1
TraesCS5A01G186400,TraesCS5B01G184800,0.2511,Conf_1
TraesCS5A01G186400,TraesCS5D01G191600,0.3464,Conf_1
TraesCS5B01G184800,TraesCS5D01G191600,0.4431,Conf_1
TraesCS3A01G281600,TraesCS3B01G315300,0.4394,Conf_1
TraesCS3A01G281600,TraesCS3D01G281600,0.3421,Conf_1
TraesCS3B01G315300,TraesCS3D01G281600,0.3912,Conf_1
TraesCS1A01G349000,TraesCS1D01G352200,0.5581,Conf_1
TraesCS2A01G344600,TraesCS2D01G322900,0.9349,Conf_1
TraesCS4B01G323000,TraesCS4D01G319400,0.8547,Conf_1
TraesCS5A01G178800,TraesCS5B01G176500,0.2379,Conf_1
TraesCS5A01G178800,TraesCS5D01G183300,0.2804,Conf_1
TraesCS5B01G176500,TraesCS5D01G183300,0.1684,Conf_1
TraesCS4B01G211800,TraesCS4D01G212600,0.4666,Conf_1
TraesCS7B01G178500,TraesCS7D01G288100,0.5286,Conf_1
TraesCS3B01G402900,TraesCS3D01G363800,0.1502,Conf_1
TraesCS3A01G224800,TraesCS3B01G254400,0.6456,Conf_1
TraesCS3A01G224800,TraesCS3D01G228800,0.7561,Conf_1
TraesCS3B01G254400,TraesCS3D01G228800,0.5805,Conf_1
TraesCS5B01G437400,TraesCS5D01G442200,0.5908,Conf_1
TraesCS3B01G356400,TraesCS3D01G320400,0.653,Conf_1
TraesCS7B01G154000,TraesCS7D01G257900,0.1598,Conf_1
TraesCS7B01G077100,TraesCS7D01G173100,0.3803,Conf_1
TraesCS5A01G025400,TraesCS5D01G031800,0.6594,Conf_1
TraesCS5A01G156400,TraesCS5D01G161800,0.5464,Conf_1
TraesCS4A01G116000,TraesCS4B01G188200,0.7766,Conf_1
TraesCS4A01G116000,TraesCS4D01G189600,0.8629,Conf_1
TraesCS4B01G188200,TraesCS4D01G189600,0.7374,Conf_1
TraesCS6B01G259400,TraesCS6D01G213300,0.5991,Conf_1
TraesCS2A01G183800,TraesCS2D01G191700,0.6239,Conf_1
TraesCS7A01G182400,TraesCS7B01G087300,0.4994,Conf_1
TraesCS7A01G182400,TraesCS7D01G183800,0.4444,Conf_1
TraesCS7B01G087300,TraesCS7D01G183800,0.4855,Conf_1
TraesCS1B01G273900,TraesCS1D01G263400,0.6158,Conf_1
TraesCS7A01G115200,TraesCS7B01G013300,0.24,Conf_1
TraesCS7A01G115200,TraesCS7D01G111900,0.0123,Conf_1
TraesCS7B01G013300,TraesCS7D01G111900,-0.0041,Conf_1
TraesCS3A01G192400,TraesCS3B01G221200,0.8645,Conf_1
TraesCS3A01G193200,TraesCS3D01G195600,0.728,Conf_1
TraesCS6B01G135800,TraesCS6D01G095400,0.7691,Conf_1
TraesCS2A01G423600,TraesCS2B01G443100,0.2318,Conf_1
TraesCS4A01G177000,TraesCS4D01G135700,0.8336,Conf_1
TraesCS4A01G134800,TraesCS4B01G170400,0.73,Conf_1
TraesCS4A01G134800,TraesCS4D01G172400,0.8232,Conf_1
TraesCS4B01G170400,TraesCS4D01G172400,0.6683,Conf_1
TraesCS3A01G201300,TraesCS3B01G225000,0.4224,Conf_1
TraesCS1A01G230000,TraesCS1B01G244100,0.3982,Conf_1
TraesCS5A01G048900,TraesCS5D01G059500,0.5912,Conf_1
TraesCS1A01G162800,TraesCS1B01G179500,0.7185,Conf_1
TraesCS1A01G162800,TraesCS1D01G159600,0.7015,Conf_1
TraesCS1B01G179500,TraesCS1D01G159600,0.7475,Conf_1
TraesCS2B01G174100,TraesCS2D01G154000,0.3596,Conf_1
TraesCS4A01G192600,TraesCS4B01G122700,0.4763,Conf_1
TraesCS4A01G192600,TraesCS4D01G120700,0.4473,Conf_1
TraesCS4B01G122700,TraesCS4D01G120700,0.6418,Conf_1
TraesCS3A01G442300,TraesCS3B01G476100,0.5282,Conf_1
TraesCS7A01G302200,TraesCS7B01G202300,0.7782,Conf_1
TraesCS7A01G302200,TraesCS7D01G297500,0.7684,Conf_1
TraesCS7B01G202300,TraesCS7D01G297500,0.8762,Conf_1
TraesCS7B01G193800,TraesCS7D01G228700,0.5319,Conf_1
TraesCS6B01G306700,TraesCS6D01G259000,0.4609,Conf_1
TraesCS1A01G303600,TraesCS1B01G314000,0.6002,Conf_1
TraesCS1A01G303600,TraesCS1D01G303100,0.6323,Conf_1
TraesCS1B01G314000,TraesCS1D01G303100,0.7112,Conf_1
TraesCS3B01G611700,TraesCS3D01G540000,0.4177,Conf_1
TraesCS3A01G084900,TraesCS3D01G085000,0.5291,Conf_1
TraesCS4A01G114000,TraesCS4B01G190100,0.485,Conf_1
TraesCS4A01G114000,TraesCS4D01G191500,0.4728,Conf_1
TraesCS4B01G190100,TraesCS4D01G191500,0.3942,Conf_1
TraesCS2A01G277600,TraesCS2B01G295000,0.3218,Conf_1
TraesCS3A01G306600,TraesCS3B01G329900,0.5638,Conf_1
TraesCS3A01G306600,TraesCS3D01G295300,0.5053,Conf_1
TraesCS3B01G329900,TraesCS3D01G295300,0.588,Conf_1
TraesCS5A01G499300,TraesCS4B01G327200,0.6963,Conf_1
TraesCS5A01G499300,TraesCS4D01G324000,0.5288,Conf_1
TraesCS4B01G327200,TraesCS4D01G324000,0.6155,Conf_1
TraesCS7A01G279300,TraesCS7D01G279100,0.4524,Conf_1
TraesCS5B01G095100,TraesCS5D01G101200,0.135,Conf_1
TraesCS3A01G442100,TraesCS3B01G475900,0.5344,Conf_1
TraesCS3A01G442100,TraesCS3D01G434800,0.6152,Conf_1
TraesCS3B01G475900,TraesCS3D01G434800,0.6408,Conf_1
TraesCS2A01G163600,TraesCS2B01G189300,0.8073,Conf_1
TraesCS2A01G163600,TraesCS2D01G170400,0.8414,Conf_1
TraesCS2B01G189300,TraesCS2D01G170400,0.8393,Conf_1
TraesCS5A01G104000,TraesCS5D01G121600,0.9126,Conf_1
TraesCS2B01G359300,TraesCS2D01G339600,0.5041,Conf_1
TraesCS3A01G110300,TraesCS3D01G112300,0.2018,Conf_1
TraesCS7A01G256900,TraesCS7B01G153400,0.1155,Conf_1
TraesCS7A01G256900,TraesCS7D01G257500,0.0599,Conf_1
TraesCS7B01G153400,TraesCS7D01G257500,0.3016,Conf_1
TraesCS4A01G107400,TraesCS4B01G197000,0.6997,Conf_1
TraesCS3A01G168900,TraesCS3D01G172800,0.2135,Conf_1
TraesCS7B01G209700,TraesCS7D01G306400,0.3533,Conf_1
TraesCS2A01G219700,TraesCS2B01G245300,0.6633,Conf_1
TraesCS2A01G219700,TraesCS2D01G225500,0.7616,Conf_1
TraesCS2B01G245300,TraesCS2D01G225500,0.7973,Conf_1
TraesCS3A01G101900,TraesCS3B01G119400,0.6151,Conf_1
TraesCS5A01G479000,TraesCS5B01G491900,0.437,Conf_1
TraesCS5A01G479000,TraesCS5D01G492500,0.3987,Conf_1
TraesCS5B01G491900,TraesCS5D01G492500,0.2175,Conf_1
TraesCS7B01G212300,TraesCS7D01G309000,0.4768,Conf_1
TraesCS7A01G294300,TraesCS7D01G289700,0.6332,Conf_1
TraesCS4A01G098500,TraesCS4B01G205800,0.7125,Conf_1
TraesCS4A01G098500,TraesCS4D01G206700,0.7056,Conf_1
TraesCS4B01G205800,TraesCS4D01G206700,0.7203,Conf_1
TraesCS7A01G208700,TraesCS7B01G116000,0.6365,Conf_1
TraesCS7A01G208700,TraesCS7D01G211100,0.8007,Conf_1
TraesCS7B01G116000,TraesCS7D01G211100,0.7495,Conf_1
TraesCS5A01G556200,TraesCS4B01G399400,0.2255,Conf_1
TraesCS5A01G556200,TraesCS4D01G333800,0.112,Conf_1
TraesCS4B01G399400,TraesCS4D01G333800,0.3574,Conf_1
TraesCS1A01G182500,TraesCS1D01G185700,0.1777,Conf_1
TraesCS5A01G161200,TraesCS5B01G158500,0.6192,Conf_1
TraesCS4A01G229400,TraesCS4D01G084200,0.5499,Conf_1
TraesCS1B01G137200,TraesCS1D01G118500,0.6183,Conf_1
TraesCS1B01G136800,TraesCS1D01G118000,0.4718,Conf_1
TraesCS3A01G247600,TraesCS3B01G271800,0.8602,Conf_1
TraesCS3A01G247600,TraesCS3D01G243800,0.8357,Conf_1
TraesCS3B01G271800,TraesCS3D01G243800,0.8842,Conf_1
TraesCS2B01G271500,TraesCS2D01G250900,0.5568,Conf_1
TraesCS3A01G244600,TraesCS3D01G246800,0.8158,Conf_1
TraesCS5A01G440300,TraesCS5D01G447400,0.5507,Conf_1
TraesCS2A01G420900,TraesCS2B01G440000,0.4885,Conf_1
TraesCS2A01G420900,TraesCS2D01G417900,0.5186,Conf_1
TraesCS2B01G440000,TraesCS2D01G417900,0.5204,Conf_1
TraesCS6A01G181900,TraesCS6D01G169200,0.8691,Conf_1
TraesCS7B01G085200,TraesCS7D01G181500,0.6059,Conf_1
TraesCS6A01G175800,TraesCS6B01G209600,0.4903,Conf_1
TraesCS6A01G175800,TraesCS6D01G167800,0.6831,Conf_1
TraesCS6B01G209600,TraesCS6D01G167800,0.3961,Conf_1
TraesCS2A01G290000,TraesCS2D01G287900,0.6291,Conf_1
TraesCS5A01G407000,TraesCS5B01G411900,0.8016,Conf_1
TraesCS5A01G407000,TraesCS5D01G416900,0.8779,Conf_1
TraesCS5B01G411900,TraesCS5D01G416900,0.9008,Conf_1
TraesCS7B01G100200,TraesCS7D01G196200,0.4864,Conf_1
TraesCS2B01G233800,TraesCS2D01G209300,0.8467,Conf_1
TraesCS2A01G414500,TraesCS2B01G433700,0.4491,Conf_1
TraesCS2A01G414500,TraesCS2D01G411800,0.3607,Conf_1
TraesCS2B01G433700,TraesCS2D01G411800,0.3609,Conf_1
TraesCS6B01G274900,TraesCS6D01G232300,0.6023,Conf_1
TraesCS5B01G141700,TraesCS5D01G149100,0.6298,Conf_1
TraesCS6A01G170400,TraesCS6D01G160100,0.6526,Conf_1
TraesCS1A01G153900,TraesCS1B01G171200,0.5066,Conf_1
TraesCS2A01G335200,TraesCS2B01G348500,0.5523,Conf_1
TraesCS2A01G335200,TraesCS2D01G329500,0.4285,Conf_1
TraesCS2B01G348500,TraesCS2D01G329500,0.3722,Conf_1
TraesCS5A01G382700,TraesCS5B01G387100,0.7286,Conf_1
TraesCS5A01G382700,TraesCS5D01G392100,0.7102,Conf_1
TraesCS5B01G387100,TraesCS5D01G392100,0.823,Conf_1
TraesCS5A01G144300,TraesCS5B01G143400,0.7848,Conf_1
TraesCS2A01G184000,TraesCS2D01G203800,0.5753,Conf_1
TraesCS7A01G316800,TraesCS7B01G217300,0.6064,Conf_1
TraesCS7A01G316800,TraesCS7D01G313300,0.7492,Conf_1
TraesCS7B01G217300,TraesCS7D01G313300,0.6306,Conf_1
TraesCS5A01G176100,TraesCS5B01G173800,0.5448,Conf_1
TraesCS5A01G176100,TraesCS5D01G180800,0.5162,Conf_1
TraesCS5B01G173800,TraesCS5D01G180800,0.494,Conf_1
TraesCS2A01G144200,TraesCS2B01G169200,0.2928,Conf_1
TraesCS2A01G144200,TraesCS2D01G148200,0.4667,Conf_1
TraesCS2B01G169200,TraesCS2D01G148200,0.4658,Conf_1
TraesCS4A01G283500,TraesCS4B01G029200,0.617,Conf_1
TraesCS4A01G283500,TraesCS4D01G027100,0.5792,Conf_1
TraesCS4B01G029200,TraesCS4D01G027100,0.5399,Conf_1
TraesCS3A01G330600,TraesCS3B01G360600,0.4796,Conf_1
TraesCS3A01G330600,TraesCS3D01G324000,0.3613,Conf_1
TraesCS3B01G360600,TraesCS3D01G324000,0.2618,Conf_1
TraesCS5A01G276300,TraesCS5B01G275700,0.6751,Conf_1
TraesCS5A01G276300,TraesCS5D01G283800,0.7343,Conf_1
TraesCS5B01G275700,TraesCS5D01G283800,0.7734,Conf_1
TraesCS4A01G078800,TraesCS4B01G245500,0.79,Conf_1
TraesCS2A01G202600,TraesCS2B01G229600,0.5624,Conf_1
TraesCS2A01G202600,TraesCS2D01G213100,0.3502,Conf_1
TraesCS2B01G229600,TraesCS2D01G213100,0.2401,Conf_1
TraesCS2B01G275200,TraesCS2D01G257000,0.185,Conf_1
TraesCS2A01G172000,TraesCS2D01G179300,0.6978,Conf_1
TraesCS3A01G301800,TraesCS3B01G334900,0.5097,Conf_1
TraesCS3A01G301800,TraesCS3D01G300200,0.5033,Conf_1
TraesCS3B01G334900,TraesCS3D01G300200,0.5545,Conf_1
TraesCS5A01G476700,TraesCS5B01G489600,0.3471,Conf_1
TraesCS5A01G476700,TraesCS5D01G490000,0.4074,Conf_1
TraesCS5B01G489600,TraesCS5D01G490000,0.6193,Conf_1
TraesCS7A01G370700,TraesCS7D01G352200,0.5489,Conf_1
TraesCS3A01G119500,TraesCS3D01G121600,0.5663,Conf_1
TraesCS6A01G116500,TraesCS6D01G105500,0.6917,Conf_1
TraesCS3B01G379800,TraesCS3D01G341500,0.6151,Conf_1
TraesCS1A01G298000,TraesCS1D01G293200,0.1618,Conf_1
TraesCS3A01G170600,TraesCS3B01G196000,0.3295,Conf_1
TraesCS3A01G170600,TraesCS3D01G171400,0.5387,Conf_1
TraesCS3B01G196000,TraesCS3D01G171400,0.3415,Conf_1
TraesCS2A01G164000,TraesCS2D01G171000,0.4908,Conf_1
TraesCS5A01G078400,TraesCS5B01G087500,0.8448,Conf_1
TraesCS5A01G078400,TraesCS5D01G093700,0.782,Conf_1
TraesCS5B01G087500,TraesCS5D01G093700,0.7225,Conf_1
TraesCS5A01G015600,TraesCS5D01G021600,0.375,Conf_1
TraesCS3B01G388800,TraesCS1D01G285300,0.7094,Conf_1
TraesCS1A01G299100,TraesCS1D01G292100,0.674,Conf_1
TraesCS5A01G234200,TraesCS5B01G232600,0.3986,Conf_1
TraesCS5A01G234200,TraesCS5D01G241000,0.5209,Conf_1
TraesCS5B01G232600,TraesCS5D01G241000,0.3888,Conf_1
TraesCS6B01G382600,TraesCS6D01G332000,0.5638,Conf_1
TraesCS1A01G195100,TraesCS1D01G198600,0.3266,Conf_1
TraesCS6B01G294000,TraesCS6D01G248100,0.6712,Conf_1
TraesCS1A01G311200,TraesCS1D01G311100,0.8339,Conf_1
TraesCS2A01G182000,TraesCS2D01G189700,0.641,Conf_1
TraesCS3B01G361600,TraesCS3D01G325000,0.6789,Conf_1
TraesCS5A01G289300,TraesCS5D01G297200,0.692,Conf_1
TraesCS1A01G280400,TraesCS1D01G279500,0.6077,Conf_1
TraesCS4B01G222700,TraesCS4D01G223300,0.8329,Conf_1
TraesCS5A01G521800,TraesCS4B01G353500,0.7055,Conf_1
TraesCS1B01G234700,TraesCS1D01G223000,0.7422,Conf_1
TraesCS6A01G310300,TraesCS6D01G289700,0.4058,Conf_1
TraesCS7B01G101500,TraesCS7D01G197300,0.6843,Conf_1
TraesCS3A01G306500,TraesCS3D01G295400,0.6853,Conf_1
TraesCS4B01G105100,TraesCS4D01G102000,0.6827,Conf_1
TraesCS2A01G106900,TraesCS2D01G106400,0.4976,Conf_1
TraesCS6A01G115900,TraesCS6B01G143700,0.7464,Conf_1
TraesCS6A01G115900,TraesCS6D01G104700,0.7476,Conf_1
TraesCS6B01G143700,TraesCS6D01G104700,0.6905,Conf_1
TraesCS4A01G206400,TraesCS4B01G109900,0.7697,Conf_1
TraesCS4A01G206400,TraesCS4D01G107400,0.8345,Conf_1
TraesCS4B01G109900,TraesCS4D01G107400,0.8956,Conf_1
TraesCS5A01G356300,TraesCS5D01G365100,0.648,Conf_1
TraesCS4A01G239700,TraesCS4D01G074000,0.4269,Conf_1
TraesCS2A01G432600,TraesCS2D01G430500,0.87,Conf_1
TraesCS5A01G452400,TraesCS5B01G461300,0.8268,Conf_1
TraesCS5A01G452400,TraesCS5D01G462800,0.8882,Conf_1
TraesCS5B01G461300,TraesCS5D01G462800,0.8598,Conf_1
TraesCS2B01G289900,TraesCS2D01G270300,0.9406,Conf_1
TraesCS7B01G176900,TraesCS7D01G282000,0.6647,Conf_1
TraesCS2A01G256700,TraesCS2B01G285900,0.0141,Conf_1
TraesCS4A01G126500,TraesCS4D01G180000,0.6615,Conf_1
TraesCS4A01G328600,TraesCS5B01G542600,0.8134,Conf_1
TraesCS4A01G328600,TraesCS5D01G545200,0.8092,Conf_1
TraesCS5B01G542600,TraesCS5D01G545200,0.7616,Conf_1
TraesCS5A01G296900,TraesCS5D01G304000,0.346,Conf_1
TraesCS3B01G363400,TraesCS3D01G326800,0.2547,Conf_1
TraesCS2A01G346100,TraesCS2B01G364500,0.4383,Conf_1
TraesCS2A01G346200,TraesCS2B01G364600,0.3045,Conf_1
TraesCS2A01G346200,TraesCS2D01G344900,0.2346,Conf_1
TraesCS2B01G364600,TraesCS2D01G344900,0.2129,Conf_1
TraesCS6B01G103800,TraesCS4D01G142000,0.0612,Conf_1
TraesCS7A01G227200,TraesCS7B01G192300,0.3781,Conf_1
TraesCS7A01G227200,TraesCS7D01G227200,0.4701,Conf_1
TraesCS7B01G192300,TraesCS7D01G227200,0.5795,Conf_1
TraesCS7A01G183100,TraesCS7B01G088100,0.575,Conf_1
TraesCS7A01G183100,TraesCS7D01G184700,0.1962,Conf_1
TraesCS7B01G088100,TraesCS7D01G184700,0.4357,Conf_1
TraesCS7A01G340400,TraesCS7B01G252000,0.4131,Conf_1
TraesCS7A01G340400,TraesCS7D01G348000,0.4986,Conf_1
TraesCS7B01G252000,TraesCS7D01G348000,0.6237,Conf_1
TraesCS2A01G307900,TraesCS2B01G324400,0.6991,Conf_1
TraesCS2A01G307900,TraesCS2D01G306200,0.7996,Conf_1
TraesCS2B01G324400,TraesCS2D01G306200,0.7366,Conf_1
TraesCS6A01G282400,TraesCS6B01G310800,-0.0254,Conf_1
TraesCS6A01G282400,TraesCS6D01G262900,0.293,Conf_1
TraesCS6B01G310800,TraesCS6D01G262900,0.2297,Conf_1
TraesCS7A01G313800,TraesCS7B01G214700,0.7959,Conf_1
TraesCS7A01G313800,TraesCS7D01G310600,0.8246,Conf_1
TraesCS7B01G214700,TraesCS7D01G310600,0.8304,Conf_1
TraesCS7A01G270600,TraesCS7D01G271000,0.595,Conf_1
TraesCS5A01G316500,TraesCS5D01G322800,0.5359,Conf_1
TraesCS5B01G063300,TraesCS5D01G064400,0.6045,Conf_1
TraesCS3A01G356400,TraesCS3D01G350400,0.6609,Conf_1
TraesCS1B01G295500,TraesCS1D01G285100,0.4022,Conf_1
TraesCS6B01G237600,TraesCS6D01G192100,0.2056,Conf_1
TraesCS3A01G328800,TraesCS3D01G322600,0.5555,Conf_1
TraesCS4A01G106700,TraesCS4B01G197600,0.588,Conf_1
TraesCS4A01G106700,TraesCS4D01G198100,0.671,Conf_1
TraesCS4B01G197600,TraesCS4D01G198100,0.7434,Conf_1
TraesCS3A01G339200,TraesCS3B01G370900,0.8874,Conf_1
TraesCS3A01G235000,TraesCS3B01G264800,0.6195,Conf_1
TraesCS3A01G235000,TraesCS3D01G236000,0.5774,Conf_1
TraesCS3B01G264800,TraesCS3D01G236000,0.6132,Conf_1
TraesCS1A01G118800,TraesCS1D01G119700,0.6222,Conf_1
TraesCS7A01G328000,TraesCS7B01G228700,0.7037,Conf_1
TraesCS7A01G328000,TraesCS7D01G324800,0.6226,Conf_1
TraesCS7B01G228700,TraesCS7D01G324800,0.7102,Conf_1
TraesCS3A01G282500,TraesCS3B01G316200,0.7782,Conf_1
TraesCS3A01G282500,TraesCS3D01G282500,0.8969,Conf_1
TraesCS3B01G316200,TraesCS3D01G282500,0.771,Conf_1
TraesCS2A01G157400,TraesCS2D01G163300,0.7026,Conf_1
TraesCS4A01G151100,TraesCS4D01G156300,0.3972,Conf_1
TraesCS6B01G147200,TraesCS6D01G109000,0.6228,Conf_1
TraesCS5A01G202900,TraesCS5B01G201400,0.2258,Conf_1
TraesCS3B01G160100,TraesCS3D01G142300,0.5579,Conf_1
TraesCS3A01G140900,TraesCS3B01G163700,0.5395,Conf_1
TraesCS3A01G140900,TraesCS3D01G146200,0.7216,Conf_1
TraesCS3B01G163700,TraesCS3D01G146200,0.7782,Conf_1
TraesCS5A01G443700,TraesCS5B01G448100,0.8517,Conf_1
TraesCS5A01G443700,TraesCS5D01G451100,0.8535,Conf_1
TraesCS5B01G448100,TraesCS5D01G451100,0.8412,Conf_1
TraesCS5A01G291600,TraesCS5D01G299100,0.3504,Conf_1
TraesCS7A01G311100,TraesCS7B01G210700,0.6536,Conf_1
TraesCS7A01G311100,TraesCS7D01G307500,0.5173,Conf_1
TraesCS7B01G210700,TraesCS7D01G307500,0.5876,Conf_1
TraesCS7B01G182600,TraesCS7D01G289500,0.4747,Conf_1
TraesCS3B01G414900,TraesCS3D01G375800,0.7796,Conf_1
TraesCS3A01G173300,TraesCS3B01G204200,0.5122,Conf_1
TraesCS3A01G173300,TraesCS3D01G179800,0.554,Conf_1
TraesCS3B01G204200,TraesCS3D01G179800,0.7146,Conf_1
TraesCS5A01G472600,TraesCS5D01G485300,0.8684,Conf_1
TraesCS2A01G168300,TraesCS2B01G194400,0.4544,Conf_1
TraesCS2A01G168300,TraesCS2D01G175700,0.4556,Conf_1
TraesCS2B01G194400,TraesCS2D01G175700,0.8264,Conf_1
TraesCS4B01G299100,TraesCS4D01G298000,0.8253,Conf_1
TraesCS5B01G406300,TraesCS5D01G411800,0.7995,Conf_1
TraesCS5B01G075300,TraesCS5D01G081000,0.7398,Conf_1
TraesCS1A01G287200,TraesCS1B01G296600,0.7101,Conf_1
TraesCS1A01G287200,TraesCS1D01G286100,0.5775,Conf_1
TraesCS1B01G296600,TraesCS1D01G286100,0.5898,Conf_1
TraesCS3A01G095300,TraesCS3D01G095500,0.6637,Conf_1
TraesCS7A01G356300,TraesCS7B01G271400,0.8379,Conf_1
TraesCS7A01G356300,TraesCS7D01G366400,0.8427,Conf_1
TraesCS7B01G271400,TraesCS7D01G366400,0.8469,Conf_1
TraesCS4A01G069200,TraesCS4D01G227100,0.6563,Conf_1
TraesCS2A01G187900,TraesCS2D01G199700,0.6295,Conf_1
TraesCS4B01G310800,TraesCS4D01G308700,0.5898,Conf_1
TraesCS7A01G341400,TraesCS7D01G338200,0.5528,Conf_1
TraesCS3A01G154000,TraesCS3B01G180600,0.6685,Conf_1
TraesCS3A01G154000,TraesCS3D01G161400,0.6693,Conf_1
TraesCS3B01G180600,TraesCS3D01G161400,0.7803,Conf_1
TraesCS1B01G431500,TraesCS1D01G410200,0.5858,Conf_1
TraesCS7A01G381100,TraesCS7D01G377400,0.9298,Conf_1
TraesCS2A01G061000,TraesCS2B01G074400,0.2354,Conf_1
TraesCS2A01G061000,TraesCS2D01G060000,0.0837,Conf_1
TraesCS2B01G074400,TraesCS2D01G060000,0.3009,Conf_1
TraesCS1A01G248400,TraesCS1D01G247800,0.6165,Conf_1
TraesCS4B01G111400,TraesCS4D01G109100,0.7049,Conf_1
TraesCS2A01G235400,TraesCS2D01G240000,0.2361,Conf_1
TraesCS4A01G096700,TraesCS4B01G207700,0.6445,Conf_1
TraesCS4A01G096700,TraesCS4D01G208600,0.545,Conf_1
TraesCS4B01G207700,TraesCS4D01G208600,0.6916,Conf_1
TraesCS7A01G411400,TraesCS7D01G404500,0.5632,Conf_1
TraesCS1A01G115500,TraesCS1D01G116900,0.3639,Conf_1
TraesCS5A01G455400,TraesCS5D01G466000,0.3144,Conf_1
TraesCS2A01G358100,TraesCS2D01G356900,0.5876,Conf_1
TraesCS3A01G206300,TraesCS3D01G209300,0.5552,Conf_1
TraesCS3B01G280800,TraesCS3D01G251700,0.5173,Conf_1
TraesCS5A01G162300,TraesCS5B01G159800,0.2259,Conf_1
TraesCS5A01G162300,TraesCS5D01G166600,0.1382,Conf_1
TraesCS5B01G159800,TraesCS5D01G166600,0.1384,Conf_1
TraesCS5A01G100600,TraesCS5D01G113100,0.7851,Conf_1
TraesCS7A01G285000,TraesCS7D01G283000,0.7575,Conf_1
TraesCS1A01G307400,TraesCS1B01G318200,0.8239,Conf_1
TraesCS1A01G307400,TraesCS1D01G306800,0.823,Conf_1
TraesCS1B01G318200,TraesCS1D01G306800,0.8467,Conf_1
TraesCS2B01G279600,TraesCS2D01G261500,0.6581,Conf_1
TraesCS4A01G051600,TraesCS4B01G252600,0.3341,Conf_1
TraesCS5A01G227800,TraesCS5B01G226600,0.7574,Conf_1
TraesCS5A01G227800,TraesCS5D01G239800,0.7884,Conf_1
TraesCS5B01G226600,TraesCS5D01G239800,0.8096,Conf_1
TraesCS2A01G339200,TraesCS2B01G342800,0.7001,Conf_1
TraesCS7A01G300500,TraesCS7B01G201400,0.8373,Conf_1
TraesCS7A01G300500,TraesCS7D01G296300,0.7849,Conf_1
TraesCS7B01G201400,TraesCS7D01G296300,0.7682,Conf_1
TraesCS2B01G312000,TraesCS2D01G293300,0.2727,Conf_1
TraesCS5A01G525000,TraesCS4B01G355800,0.5649,Conf_1
TraesCS1A01G395200,TraesCS1D01G403400,0.4735,Conf_1
TraesCS1A01G109600,TraesCS1B01G109100,0.6746,Conf_1
TraesCS6A01G160600,TraesCS6B01G190700,0.4777,Conf_1
TraesCS6A01G160600,TraesCS6D01G152100,0.5152,Conf_1
TraesCS6B01G190700,TraesCS6D01G152100,0.4206,Conf_1
TraesCS5A01G152900,TraesCS5B01G151700,0.508,Conf_1
TraesCS1A01G296200,TraesCS1D01G295900,0.2609,Conf_1
TraesCS7A01G385500,TraesCS7B01G288400,0.8004,Conf_1
TraesCS7A01G385500,TraesCS7D01G382100,0.7851,Conf_1
TraesCS7B01G288400,TraesCS7D01G382100,0.7969,Conf_1
TraesCS1A01G307700,TraesCS1D01G307100,0.7104,Conf_1
TraesCS7A01G313500,TraesCS7B01G214100,0.1647,Conf_1
TraesCS1A01G100600,TraesCS1D01G092200,0.9043,Conf_1
TraesCS2B01G309400,TraesCS2D01G290700,0.1786,Conf_1
TraesCS3A01G311900,TraesCS3B01G160300,0.3242,Conf_1
TraesCS5A01G314800,TraesCS5B01G315700,0.5343,Conf_1
TraesCS5A01G314800,TraesCS5D01G321100,0.7586,Conf_1
TraesCS5B01G315700,TraesCS5D01G321100,0.5589,Conf_1
TraesCS5A01G183100,TraesCS5B01G181300,0.7108,Conf_1
TraesCS5A01G183100,TraesCS5D01G188200,0.7206,Conf_1
TraesCS5B01G181300,TraesCS5D01G188200,0.7399,Conf_1
TraesCS1B01G157900,TraesCS1D01G140400,0.62,Conf_1
TraesCS2B01G266000,TraesCS2D01G252400,0.6745,Conf_1
TraesCS1B01G449000,TraesCS1D01G426700,0.754,Conf_1
TraesCS4A01G061900,TraesCS4D01G238800,0.7443,Conf_1
TraesCS4A01G061800,TraesCS4B01G237500,0.8623,Conf_1
TraesCS4A01G061800,TraesCS4D01G238700,0.7583,Conf_1
TraesCS4B01G237500,TraesCS4D01G238700,0.823,Conf_1
TraesCS2B01G303200,TraesCS2D01G284700,0.8477,Conf_1
TraesCS2A01G086900,TraesCS2D01G084200,0.5355,Conf_1
TraesCS3B01G382900,TraesCS3D01G344400,0.3966,Conf_1
TraesCS4A01G225100,TraesCS4B01G091100,0.8707,Conf_1
TraesCS4A01G225100,TraesCS4D01G088200,0.8478,Conf_1
TraesCS4B01G091100,TraesCS4D01G088200,0.9128,Conf_1
TraesCS1A01G233700,TraesCS1B01G249700,0.5206,Conf_1
TraesCS4A01G146900,TraesCS4D01G159800,0.3787,Conf_1
TraesCS1A01G177700,TraesCS1D01G176200,0.318,Conf_1
TraesCS1A01G260900,TraesCS1B01G271700,0.7062,Conf_1
TraesCS5A01G509200,TraesCS4D01G335700,0.8262,Conf_1
TraesCS2A01G364000,TraesCS2D01G361800,0.5962,Conf_1
TraesCS3A01G370100,TraesCS3D01G363000,0.7695,Conf_1
TraesCS7A01G497900,TraesCS7B01G404900,0.4756,Conf_1
TraesCS7A01G497900,TraesCS7D01G485300,0.6826,Conf_1
TraesCS7B01G404900,TraesCS7D01G485300,0.4209,Conf_1
TraesCS3A01G237100,TraesCS3B01G265700,0.6489,Conf_1
TraesCS5A01G118600,TraesCS5D01G130000,0.5052,Conf_1
TraesCS4A01G206900,TraesCS4D01G108200,0.8296,Conf_1
TraesCS4A01G091200,TraesCS4B01G213500,0.6561,Conf_1
TraesCS3A01G367500,TraesCS3D01G360400,0.5059,Conf_1
TraesCS3B01G108200,TraesCS3D01G093300,0.5904,Conf_1
TraesCS2A01G390500,TraesCS2B01G408900,0.1317,Conf_1
TraesCS2A01G390500,TraesCS2D01G388200,0.3175,Conf_1
TraesCS2B01G408900,TraesCS2D01G388200,0.1506,Conf_1
TraesCS4B01G137300,TraesCS4D01G132000,0.6903,Conf_1
TraesCS1A01G297900,TraesCS1B01G307400,0.3518,Conf_1
TraesCS1A01G297900,TraesCS1D01G293300,0.4715,Conf_1
TraesCS1B01G307400,TraesCS1D01G293300,0.4971,Conf_1
TraesCS4A01G295100,TraesCS4B01G018500,0.4313,Conf_1
TraesCS4A01G295100,TraesCS4D01G016700,0.4855,Conf_1
TraesCS4B01G018500,TraesCS4D01G016700,0.4646,Conf_1
TraesCS3B01G296700,TraesCS3D01G263400,0.4268,Conf_1
TraesCS7A01G423200,TraesCS7B01G323700,0.1945,Conf_1
TraesCS7A01G423200,TraesCS7D01G416100,0.3337,Conf_1
TraesCS7B01G323700,TraesCS7D01G416100,0.2266,Conf_1
TraesCS3A01G187000,TraesCS3B01G216400,0.469,Conf_1
TraesCS1A01G330300,TraesCS1D01G332700,0.6371,Conf_1
TraesCS6B01G292300,TraesCS6D01G249400,0.5018,Conf_1
TraesCS7A01G306600,TraesCS7B01G206900,0.5951,Conf_1
TraesCS5A01G054100,TraesCS5D01G065400,0.3481,Conf_1
TraesCS7A01G168400,TraesCS7B01G073200,0.6524,Conf_1
TraesCS7A01G168400,TraesCS7D01G169300,0.7187,Conf_1
TraesCS7B01G073200,TraesCS7D01G169300,0.8362,Conf_1
TraesCS2A01G086400,TraesCS2D01G083900,0.5019,Conf_1
TraesCS7A01G364600,TraesCS7D01G358200,0.6369,Conf_1
TraesCS7A01G356900,TraesCS7D01G365800,0.6903,Conf_1
TraesCS7B01G193700,TraesCS7D01G228600,0.5364,Conf_1
TraesCS7A01G473900,TraesCS7D01G460800,0.2823,Conf_1
TraesCS2B01G428300,TraesCS2D01G407200,0.3562,Conf_1
TraesCS2B01G428500,TraesCS2D01G407300,0.4259,Conf_1
TraesCS7A01G178000,TraesCS7D01G179800,0.464,Conf_1
TraesCS7A01G355900,TraesCS7B01G271800,0.7374,Conf_1
TraesCS7A01G355900,TraesCS7D01G366800,0.7677,Conf_1
TraesCS7B01G271800,TraesCS7D01G366800,0.7706,Conf_1
TraesCS6A01G242100,TraesCS6B01G282400,0.2479,Conf_1
TraesCS5A01G051800,TraesCS5B01G055900,0.355,Conf_1
TraesCS5A01G051800,TraesCS5D01G062900,0.7815,Conf_1
TraesCS5B01G055900,TraesCS5D01G062900,0.3337,Conf_1
TraesCS5A01G153100,TraesCS5B01G151900,0.139,Conf_1
TraesCS5A01G153100,TraesCS5D01G158400,0.2605,Conf_1
TraesCS5B01G151900,TraesCS5D01G158400,0.2338,Conf_1
TraesCS4A01G164100,TraesCS4B01G149000,0.423,Conf_1
TraesCS5B01G227200,TraesCS5D01G239200,0.6609,Conf_1
TraesCS1B01G378900,TraesCS1D01G366800,0.2713,Conf_1
TraesCS3B01G331700,TraesCS3D01G297000,0.4071,Conf_1
TraesCS1A01G238800,TraesCS1D01G239000,0.7049,Conf_1
TraesCS4A01G190100,TraesCS4B01G129300,0.6118,Conf_1
TraesCS6A01G218900,TraesCS6D01G202000,0.6731,Conf_1
TraesCS2B01G372000,TraesCS2D01G351900,0.8301,Conf_1
TraesCS5A01G426100,TraesCS5D01G434100,0.9343,Conf_1
TraesCS4A01G122500,TraesCS4B01G182400,0.4986,Conf_1
TraesCS4A01G122500,TraesCS4D01G183400,0.4011,Conf_1
TraesCS4B01G182400,TraesCS4D01G183400,0.5606,Conf_1
TraesCS4B01G155400,TraesCS4D01G168400,0.1724,Conf_1
TraesCS5A01G179900,TraesCS5B01G177800,0.3897,Conf_1
TraesCS3B01G396400,TraesCS3D01G357700,0.3471,Conf_1
TraesCS5B01G208600,TraesCS5D01G216800,0.681,Conf_1
TraesCS2B01G422900,TraesCS2D01G401800,0.3037,Conf_1
TraesCS4A01G213800,TraesCS4B01G102200,0.4284,Conf_1
TraesCS4A01G213800,TraesCS4D01G098900,0.6977,Conf_1
TraesCS4B01G102200,TraesCS4D01G098900,0.4279,Conf_1
TraesCS2A01G369800,TraesCS2B01G386900,0.4152,Conf_1
TraesCS2A01G369800,TraesCS2D01G366300,0.7852,Conf_1
TraesCS2B01G386900,TraesCS2D01G366300,0.4745,Conf_1
TraesCS1A01G085600,TraesCS1B01G102700,0.8407,Conf_1
TraesCS1A01G085600,TraesCS1D01G086700,0.8654,Conf_1
TraesCS1B01G102700,TraesCS1D01G086700,0.8867,Conf_1
TraesCS2B01G419400,TraesCS2D01G398700,0.5447,Conf_1
TraesCS6B01G269900,TraesCS6D01G236900,0.7244,Conf_1
TraesCS3A01G298800,TraesCS3D01G302900,0.8468,Conf_1
TraesCS2A01G548200,TraesCS2D01G549300,0.8236,Conf_1
TraesCS1B01G248600,TraesCS1D01G237100,0.8465,Conf_1
TraesCS4B01G040900,TraesCS4D01G038300,0.5107,Conf_1
TraesCS7A01G242200,TraesCS7B01G149200,0.923,Conf_1
TraesCS7A01G242200,TraesCS7D01G241100,0.9415,Conf_1
TraesCS7B01G149200,TraesCS7D01G241100,0.9023,Conf_1
TraesCS2B01G339800,TraesCS2D01G319800,0.3252,Conf_1
TraesCS5A01G229300,TraesCS5B01G227900,0.9378,Conf_1
TraesCS5A01G229300,TraesCS5D01G238300,0.9678,Conf_1
TraesCS5B01G227900,TraesCS5D01G238300,0.968,Conf_1
TraesCS3B01G333600,TraesCS3D01G299100,0.8627,Conf_1
TraesCS7A01G454800,TraesCS2B01G246000,0.4364,Conf_1
TraesCS4A01G061500,TraesCS4B01G236900,0.3821,Conf_1
TraesCS1A01G423100,TraesCS1B01G455200,0.563,Conf_1
TraesCS1A01G423100,TraesCS1D01G431700,0.7374,Conf_1
TraesCS1B01G455200,TraesCS1D01G431700,0.6886,Conf_1
TraesCS5A01G373000,TraesCS5D01G382500,0.4974,Conf_1
TraesCS7A01G143800,TraesCS7D01G145500,0.3242,Conf_1
TraesCS5A01G453900,TraesCS5B01G462600,0.5509,Conf_1
TraesCS5A01G453900,TraesCS5D01G464500,0.5016,Conf_1
TraesCS5B01G462600,TraesCS5D01G464500,0.5499,Conf_1
TraesCS4B01G251600,TraesCS4D01G252000,0.4686,Conf_1
TraesCS6A01G209000,TraesCS6D01G192500,0.7532,Conf_1
TraesCS2B01G355800,TraesCS2D01G336600,0.4474,Conf_1
TraesCS1B01G354300,TraesCS1D01G343900,0.4392,Conf_1
TraesCS3A01G275400,TraesCS3B01G309100,0.8902,Conf_1
TraesCS3A01G275400,TraesCS3D01G275300,0.8521,Conf_1
TraesCS3B01G309100,TraesCS3D01G275300,0.8851,Conf_1
TraesCS3A01G381900,TraesCS3B01G414500,0.5789,Conf_1
TraesCS3A01G381900,TraesCS3D01G375000,0.6579,Conf_1
TraesCS3B01G414500,TraesCS3D01G375000,0.6582,Conf_1
TraesCS1B01G263400,TraesCS1D01G254400,0.5803,Conf_1
TraesCS1A01G086800,TraesCS1D01G088200,0.4895,Conf_1
TraesCS5A01G131100,TraesCS5B01G131000,0.8815,Conf_1
TraesCS4A01G044000,TraesCS4D01G265000,0.7517,Conf_1
TraesCS4A01G263100,TraesCS4B01G051900,0.4883,Conf_1
TraesCS3A01G351500,TraesCS3B01G384000,0.4559,Conf_1
TraesCS3A01G351500,TraesCS3D01G345700,0.4991,Conf_1
TraesCS3B01G384000,TraesCS3D01G345700,0.4054,Conf_1
TraesCS5A01G171400,TraesCS5D01G176200,0.519,Conf_1
TraesCS7A01G470800,TraesCS7D01G458200,0.4855,Conf_1
TraesCS2B01G420500,TraesCS2D01G399600,0.197,Conf_1
TraesCS2A01G084800,TraesCS2D01G082700,0.7068,Conf_1
TraesCS3A01G136800,TraesCS3B01G154600,0.8465,Conf_1
TraesCS3A01G136800,TraesCS3D01G137600,0.8791,Conf_1
TraesCS3B01G154600,TraesCS3D01G137600,0.8668,Conf_1
TraesCS5A01G186300,TraesCS5B01G184700,0.7228,Conf_1
TraesCS5A01G186300,TraesCS5D01G191500,0.7952,Conf_1
TraesCS5B01G184700,TraesCS5D01G191500,0.8462,Conf_1
TraesCS5A01G179600,TraesCS5D01G184200,0.3363,Conf_1
TraesCS7A01G189500,TraesCS7D01G190600,0.665,Conf_1
TraesCS2A01G419200,TraesCS2B01G437900,0.5788,Conf_1
TraesCS2A01G419200,TraesCS2D01G416200,0.361,Conf_1
TraesCS2B01G437900,TraesCS2D01G416200,0.4511,Conf_1
TraesCS1A01G254400,TraesCS1B01G263900,0.7659,Conf_1
TraesCS1A01G254400,TraesCS1D01G253800,0.4346,Conf_1
TraesCS1B01G263900,TraesCS1D01G253800,0.509,Conf_1
TraesCS3A01G130100,TraesCS3B01G149200,0.7654,Conf_1
TraesCS5A01G172600,TraesCS5B01G169900,0.3909,Conf_1
TraesCS5A01G172600,TraesCS5D01G177100,0.3756,Conf_1
TraesCS5B01G169900,TraesCS5D01G177100,0.3678,Conf_1
TraesCS2B01G217500,TraesCS2D01G198200,0.6672,Conf_1
TraesCS4A01G039000,TraesCS4B01G266700,0.7097,Conf_1
TraesCS3A01G287400,TraesCS3D01G286900,0.7407,Conf_1
TraesCS2A01G399200,TraesCS2B01G417200,0.5067,Conf_1
TraesCS2B01G118100,TraesCS2D01G100500,0.7846,Conf_1
TraesCS1A01G181500,TraesCS1D01G184800,0.6085,Conf_1
TraesCS5A01G138900,TraesCS5B01G138200,0.5377,Conf_1
TraesCS5A01G138900,TraesCS5D01G152500,0.7108,Conf_1
TraesCS5B01G138200,TraesCS5D01G152500,0.618,Conf_1
TraesCS5B01G406200,TraesCS5D01G411700,0.443,Conf_1
TraesCS5A01G105100,TraesCS5B01G108300,0.8597,Conf_1
TraesCS5A01G105100,TraesCS5D01G115900,0.8167,Conf_1
TraesCS5B01G108300,TraesCS5D01G115900,0.8236,Conf_1
TraesCS2A01G380300,TraesCS2B01G397300,0.5239,Conf_1
TraesCS2A01G380300,TraesCS2D01G376600,0.6154,Conf_1
TraesCS2B01G397300,TraesCS2D01G376600,0.5227,Conf_1
TraesCS1A01G156600,TraesCS1B01G173700,0.3631,Conf_1
TraesCS1A01G156600,TraesCS1D01G155100,0.4793,Conf_1
TraesCS1B01G173700,TraesCS1D01G155100,0.4992,Conf_1
TraesCS3A01G195300,TraesCS3B01G228500,0.7898,Conf_1
TraesCS3A01G195300,TraesCS3D01G198600,0.8737,Conf_1
TraesCS3B01G228500,TraesCS3D01G198600,0.7595,Conf_1
TraesCS6A01G248000,TraesCS6B01G276700,0.6517,Conf_1
TraesCS6A01G248000,TraesCS6D01G230100,0.8522,Conf_1
TraesCS6B01G276700,TraesCS6D01G230100,0.6772,Conf_1
TraesCS4A01G218400,TraesCS4B01G097200,0.6719,Conf_1
TraesCS7A01G345700,TraesCS7B01G237600,0.7276,Conf_1
TraesCS7A01G345700,TraesCS7D01G333600,0.6987,Conf_1
TraesCS7B01G237600,TraesCS7D01G333600,0.7218,Conf_1
TraesCS6B01G310900,TraesCS6D01G263000,0.7729,Conf_1
TraesCS2B01G305900,TraesCS2D01G287300,0.694,Conf_1
TraesCS5A01G077200,TraesCS5B01G088400,0.4727,Conf_1
TraesCS5A01G077200,TraesCS5D01G094600,0.5735,Conf_1
TraesCS5B01G088400,TraesCS5D01G094600,0.664,Conf_1
TraesCS1B01G236100,TraesCS1D01G224400,0.7645,Conf_1
TraesCS3B01G356600,TraesCS3D01G320600,0.8732,Conf_1
TraesCS2A01G219000,TraesCS2B01G244400,1,Conf_1
TraesCS5A01G454900,TraesCS5D01G465300,0.8395,Conf_1
TraesCS7B01G258800,TraesCS7D01G353600,0.7398,Conf_1
TraesCS2A01G430900,TraesCS2D01G428700,0.1957,Conf_1
TraesCS7B01G018600,TraesCS7D01G117800,0.7872,Conf_1
TraesCS4A01G198200,TraesCS4B01G117200,0.6072,Conf_1
TraesCS4A01G198200,TraesCS4D01G115000,0.6122,Conf_1
TraesCS4B01G117200,TraesCS4D01G115000,0.6832,Conf_1
TraesCS4A01G290600,TraesCS4D01G021200,0.6631,Conf_1
TraesCS4A01G049900,TraesCS4D01G254600,0.4473,Conf_1
TraesCS5B01G251400,TraesCS5D01G260300,0.1324,Conf_1
TraesCS6A01G174500,TraesCS6D01G163600,0.6926,Conf_1
TraesCS3B01G311700,TraesCS3D01G277800,0.6803,Conf_1
TraesCS2A01G445100,TraesCS2B01G466100,0.388,Conf_1
TraesCS2A01G445100,TraesCS2D01G444000,0.5236,Conf_1
TraesCS2B01G466100,TraesCS2D01G444000,0.4705,Conf_1
TraesCS5A01G476400,TraesCS5D01G489700,0.4706,Conf_1
TraesCS7B01G129700,TraesCS7D01G231300,0.8576,Conf_1
TraesCS4A01G072100,TraesCS4B01G228000,0.5278,Conf_1
TraesCS4A01G072100,TraesCS4D01G228900,0.7741,Conf_1
TraesCS4B01G228000,TraesCS4D01G228900,0.5788,Conf_1
TraesCS4A01G199300,TraesCS4D01G113600,0.4045,Conf_1
TraesCS4B01G115800,TraesCS4D01G113400,0.5202,Conf_1
TraesCS5A01G439200,TraesCS5D01G446400,0.7461,Conf_1
TraesCS4A01G025500,TraesCS4B01G278500,0.4245,Conf_1
TraesCS2B01G234300,TraesCS2D01G214500,0.8409,Conf_1
TraesCS3A01G136100,TraesCS3B01G154000,0.7156,Conf_1
TraesCS3A01G136100,TraesCS3D01G136900,0.7271,Conf_1
TraesCS3B01G154000,TraesCS3D01G136900,0.7953,Conf_1
TraesCS3A01G342900,TraesCS3B01G375100,0.7143,Conf_1
TraesCS3A01G342900,TraesCS3D01G336900,0.8204,Conf_1
TraesCS3B01G375100,TraesCS3D01G336900,0.8156,Conf_1
TraesCS7B01G202000,TraesCS7D01G297100,0.8611,Conf_1
TraesCS3B01G047900,TraesCS3D01G043900,0.317,Conf_1
TraesCS1A01G371800,TraesCS1B01G391800,0.3432,Conf_1
TraesCS6A01G160500,TraesCS6B01G190900,0.6248,Conf_1
TraesCS6A01G160500,TraesCS6D01G152200,0.6088,Conf_1
TraesCS6B01G190900,TraesCS6D01G152200,0.6265,Conf_1
TraesCS4B01G131800,TraesCS4D01G126600,0.7092,Conf_1
TraesCS3A01G140200,TraesCS3D01G146800,0.139,Conf_1
TraesCS7A01G278700,TraesCS7D01G278500,0.8233,Conf_1
TraesCS7B01G150300,TraesCS7D01G252600,0.1854,Conf_1
TraesCS6A01G149500,TraesCS6D01G138800,0.6279,Conf_1
TraesCS5A01G152600,TraesCS5B01G151300,0.6995,Conf_1
TraesCS5A01G152600,TraesCS5D01G157800,0.762,Conf_1
TraesCS5B01G151300,TraesCS5D01G157800,0.7234,Conf_1
TraesCS4B01G137100,TraesCS4D01G131600,0.5669,Conf_1
TraesCS7A01G507700,TraesCS7B01G415900,0.7064,Conf_1
TraesCS1A01G096600,TraesCS1D01G105600,0.8863,Conf_1
TraesCS6A01G361000,TraesCS6D01G344500,0.5399,Conf_1
TraesCS7A01G239900,TraesCS7D01G237800,0.7511,Conf_1
TraesCS7A01G361900,TraesCS7B01G265400,0.5553,Conf_1
TraesCS7A01G204200,TraesCS7B01G111200,0.697,Conf_1
TraesCS7A01G204200,TraesCS7D01G207300,0.5721,Conf_1
TraesCS7B01G111200,TraesCS7D01G207300,0.5832,Conf_1
TraesCS5A01G157900,TraesCS5B01G155800,0.4721,Conf_1
TraesCS5A01G157900,TraesCS5D01G163300,0.6137,Conf_1
TraesCS5B01G155800,TraesCS5D01G163300,0.5803,Conf_1
TraesCS7B01G111100,TraesCS7D01G207200,0.4262,Conf_1
TraesCS4B01G205000,TraesCS4D01G205900,0.6029,Conf_1
TraesCS3A01G212200,TraesCS3B01G242600,0.3454,Conf_1
TraesCS3A01G212200,TraesCS3D01G214800,0.2783,Conf_1
TraesCS3B01G242600,TraesCS3D01G214800,0.088,Conf_1
TraesCS3B01G260000,TraesCS3D01G222600,0.3878,Conf_1
TraesCS1B01G420000,TraesCS1D01G400000,0.8883,Conf_1
TraesCS4A01G063800,TraesCS4D01G240700,0.7502,Conf_1
TraesCS3A01G103700,TraesCS3B01G121100,0.2348,Conf_1
TraesCS3A01G103700,TraesCS3D01G106000,0.416,Conf_1
TraesCS3B01G121100,TraesCS3D01G106000,0.2619,Conf_1
TraesCS7B01G171000,TraesCS7D01G273100,0.7708,Conf_1
TraesCS6A01G365800,TraesCS6D01G349100,0.2357,Conf_1
TraesCS5B01G224400,TraesCS5D01G233200,0.6669,Conf_1
TraesCS4A01G230100,TraesCS4B01G085800,0.4267,Conf_1
TraesCS4A01G230100,TraesCS4D01G083800,0.493,Conf_1
TraesCS4B01G085800,TraesCS4D01G083800,0.3682,Conf_1
TraesCS4A01G216900,TraesCS4D01G092000,0.5784,Conf_1
TraesCS4A01G032900,TraesCS4D01G271500,0.6776,Conf_1
TraesCS1A01G219400,TraesCS1B01G232800,0.7637,Conf_1
TraesCS1A01G219400,TraesCS1D01G221000,0.7898,Conf_1
TraesCS1B01G232800,TraesCS1D01G221000,0.6182,Conf_1
TraesCS3A01G216200,TraesCS3D01G217800,0.6486,Conf_1
TraesCS3A01G109300,TraesCS3B01G128500,0.7859,Conf_1
TraesCS3A01G109300,TraesCS3D01G111100,0.7734,Conf_1
TraesCS3B01G128500,TraesCS3D01G111100,0.6985,Conf_1
TraesCS3A01G160600,TraesCS3B01G191200,0.4963,Conf_1
TraesCS3A01G160600,TraesCS3D01G167800,0.5072,Conf_1
TraesCS3B01G191200,TraesCS3D01G167800,0.6309,Conf_1
TraesCS6A01G309500,TraesCS6B01G339300,0.5707,Conf_1
TraesCS6A01G309500,TraesCS6D01G288900,0.355,Conf_1
TraesCS6B01G339300,TraesCS6D01G288900,0.4679,Conf_1
TraesCS4A01G007800,TraesCS4B01G297100,0.8905,Conf_1
TraesCS4A01G007800,TraesCS4D01G296000,0.9503,Conf_1
TraesCS4B01G297100,TraesCS4D01G296000,0.8971,Conf_1
TraesCS1A01G157500,TraesCS1B01G173900,0.4828,Conf_1
TraesCS1A01G157500,TraesCS1D01G155200,0.6097,Conf_1
TraesCS1B01G173900,TraesCS1D01G155200,0.5705,Conf_1
TraesCS1A01G396200,TraesCS1B01G424500,0.631,Conf_1
TraesCS1A01G396200,TraesCS1D01G404300,0.6924,Conf_1
TraesCS1B01G424500,TraesCS1D01G404300,0.5833,Conf_1
TraesCS5B01G445900,TraesCS5D01G449200,0.6357,Conf_1
TraesCS1A01G262600,TraesCS1D01G262600,0.4562,Conf_1
TraesCS5A01G468700,TraesCS5B01G481200,0.5698,Conf_1
TraesCS5A01G468700,TraesCS5D01G481600,0.6327,Conf_1
TraesCS5B01G481200,TraesCS5D01G481600,0.6271,Conf_1
TraesCS4A01G213400,TraesCS4D01G099200,0.3247,Conf_1
TraesCS1A01G217200,TraesCS1D01G219000,0.7623,Conf_1
TraesCS1A01G249300,TraesCS1D01G248800,0.5588,Conf_1
TraesCS1A01G156400,TraesCS1D01G154900,0.5567,Conf_1
TraesCS2A01G380500,TraesCS2D01G376800,0.7968,Conf_1
TraesCS5A01G161800,TraesCS5B01G159400,0.8681,Conf_1
TraesCS5A01G161800,TraesCS5D01G167000,0.9026,Conf_1
TraesCS5B01G159400,TraesCS5D01G167000,0.9029,Conf_1
TraesCS2A01G412700,TraesCS2D01G410000,0.2133,Conf_1
TraesCS1B01G189800,TraesCS1D01G164200,0.3488,Conf_1
TraesCS7A01G328700,TraesCS7B01G229400,0.3901,Conf_1
TraesCS2A01G369700,TraesCS2B01G386700,0.3781,Conf_1
TraesCS2A01G369700,TraesCS2D01G366100,0.6734,Conf_1
TraesCS2B01G386700,TraesCS2D01G366100,0.5293,Conf_1
TraesCS3A01G129200,TraesCS3B01G148300,0.5334,Conf_1
TraesCS7A01G374500,TraesCS7D01G348900,0.5531,Conf_1
TraesCS6B01G209900,TraesCS6D01G168100,0.5815,Conf_1
TraesCS1A01G167600,TraesCS1D01G173300,0.2344,Conf_1
TraesCS1A01G382800,TraesCS1D01G390500,0.6689,Conf_1
TraesCS4A01G058200,TraesCS4B01G246700,0.4595,Conf_1
TraesCS4B01G210400,TraesCS4D01G211200,0.4287,Conf_1
TraesCS3A01G476700,TraesCS3D01G471200,0.8525,Conf_1
TraesCS5A01G085900,TraesCS5B01G091700,0.4367,Conf_1
TraesCS3A01G237700,TraesCS3D01G237900,0.751,Conf_1
TraesCS1A01G095600,TraesCS1B01G128000,0.7679,Conf_1
TraesCS4B01G177900,TraesCS4D01G179500,0.8192,Conf_1
TraesCS6A01G183300,TraesCS6D01G171700,0.5542,Conf_1
TraesCS4B01G134400,TraesCS4D01G129200,0.4205,Conf_1
TraesCS4A01G294500,TraesCS4D01G017400,0.4635,Conf_1
TraesCS4A01G091900,TraesCS4B01G212500,0.4094,Conf_1
TraesCS7A01G265800,TraesCS7B01G166600,0.4228,Conf_1
TraesCS7A01G265800,TraesCS7D01G268900,0.5813,Conf_1
TraesCS7B01G166600,TraesCS7D01G268900,0.3059,Conf_1
TraesCS3A01G352500,TraesCS3B01G385100,0.6172,Conf_1
TraesCS3A01G352500,TraesCS3D01G346500,0.5987,Conf_1
TraesCS3B01G385100,TraesCS3D01G346500,0.6366,Conf_1
TraesCS2B01G474000,TraesCS2D01G452300,0.553,Conf_1
TraesCS6A01G262900,TraesCS6B01G289900,0.5186,Conf_1
TraesCS6A01G262900,TraesCS6D01G243400,0.6595,Conf_1
TraesCS6B01G289900,TraesCS6D01G243400,0.5424,Conf_1
TraesCS3A01G277700,TraesCS3D01G278000,0.6092,Conf_1
TraesCS3A01G134200,TraesCS3D01G150500,0.8257,Conf_1
TraesCS5A01G070400,TraesCS5D01G082200,0.7149,Conf_1
TraesCS2A01G440300,TraesCS2D01G438400,0.686,Conf_1
TraesCS4A01G236200,TraesCS4B01G078800,0.9213,Conf_1
TraesCS4A01G236200,TraesCS4D01G077600,0.9041,Conf_1
TraesCS4B01G078800,TraesCS4D01G077600,0.916,Conf_1
TraesCS1A01G210300,TraesCS1D01G213600,0.3089,Conf_1
TraesCS3A01G130000,TraesCS3D01G130900,0.7282,Conf_1
TraesCS7A01G240300,TraesCS7B01G135900,0.7135,Conf_1
TraesCS7A01G240300,TraesCS7D01G239200,0.5597,Conf_1
TraesCS7B01G135900,TraesCS7D01G239200,0.6038,Conf_1
TraesCS3A01G336900,TraesCS3B01G368000,0.4726,Conf_1
TraesCS3B01G340400,TraesCS3D01G306000,0.6664,Conf_1
TraesCS1B01G318500,TraesCS1D01G307200,0.3521,Conf_1
TraesCS3A01G142800,TraesCS3D01G144800,0.6413,Conf_1
TraesCS5A01G096100,TraesCS5B01G102000,0.6216,Conf_1
TraesCS3A01G290200,TraesCS3B01G324900,0.6002,Conf_1
TraesCS3A01G290200,TraesCS3D01G290000,0.5856,Conf_1
TraesCS3B01G324900,TraesCS3D01G290000,0.5044,Conf_1
TraesCS3A01G248600,TraesCS3B01G277200,0.4339,Conf_1
TraesCS3A01G248600,TraesCS3D01G248400,0.5172,Conf_1
TraesCS3B01G277200,TraesCS3D01G248400,0.4401,Conf_1
TraesCS1B01G374600,TraesCS1D01G362800,0.6336,Conf_1
TraesCS2B01G122900,TraesCS2D01G105500,0.5523,Conf_1
TraesCS5A01G113400,TraesCS5D01G128800,0.3166,Conf_1
TraesCS1A01G287500,TraesCS1B01G296900,0.6166,Conf_1
TraesCS1A01G287500,TraesCS1D01G286400,0.5815,Conf_1
TraesCS1B01G296900,TraesCS1D01G286400,0.4455,Conf_1
TraesCS1B01G282400,TraesCS1D01G272500,0.2832,Conf_1
TraesCS6A01G354500,TraesCS6B01G387500,1,Conf_1
TraesCS6A01G354500,TraesCS6D01G336900,1,Conf_1
TraesCS6B01G387500,TraesCS6D01G336900,1,Conf_1
TraesCS2A01G359100,TraesCS2B01G378500,0.0978,Conf_1
TraesCS2A01G359100,TraesCS2D01G358100,0.4732,Conf_1
TraesCS2B01G378500,TraesCS2D01G358100,0.2317,Conf_1
TraesCS2A01G188000,TraesCS2D01G199600,0.5535,Conf_1
TraesCS7B01G214400,TraesCS7D01G310300,0.7105,Conf_1
TraesCS4B01G069300,TraesCS4D01G068100,0.9191,Conf_1
TraesCS6A01G234300,TraesCS6D01G216600,0.6114,Conf_1
TraesCS7A01G338100,TraesCS7B01G249300,0.534,Conf_1
TraesCS7A01G338100,TraesCS7D01G345300,0.6905,Conf_1
TraesCS7B01G249300,TraesCS7D01G345300,0.5409,Conf_1
TraesCS3B01G392500,TraesCS3D01G353900,0.6238,Conf_1
TraesCS6A01G353200,TraesCS6B01G385900,0.5499,Conf_1
TraesCS6A01G353200,TraesCS6D01G335600,0.607,Conf_1
TraesCS6B01G385900,TraesCS6D01G335600,0.6717,Conf_1
TraesCS7B01G073900,TraesCS7D01G170200,0.9234,Conf_1
TraesCS3B01G401000,TraesCS3D01G362100,0.6667,Conf_1
TraesCS5A01G159300,TraesCS5D01G164400,0.5937,Conf_1
TraesCS5A01G488500,TraesCS5D01G503400,0.7721,Conf_1
TraesCS5A01G246900,TraesCS5B01G244000,0.6849,Conf_1
TraesCS5A01G246900,TraesCS5D01G253400,0.693,Conf_1
TraesCS5B01G244000,TraesCS5D01G253400,0.7773,Conf_1
TraesCS7A01G176300,TraesCS7B01G081300,0.429,Conf_1
TraesCS7A01G176300,TraesCS7D01G177600,0.4049,Conf_1
TraesCS7B01G081300,TraesCS7D01G177600,0.3852,Conf_1
TraesCS3A01G124700,TraesCS3D01G126500,0.8391,Conf_1
TraesCS7B01G081200,TraesCS7D01G177500,0.3513,Conf_1
TraesCS6A01G315300,TraesCS6B01G345800,0.6563,Conf_1
TraesCS6A01G315300,TraesCS6D01G294600,0.7676,Conf_1
TraesCS6B01G345800,TraesCS6D01G294600,0.5862,Conf_1
TraesCS3B01G241200,TraesCS3D01G213400,0.6377,Conf_1
TraesCS5A01G193700,TraesCS5D01G196100,0.8404,Conf_1
TraesCS4A01G046000,TraesCS4D01G258900,0.5803,Conf_1
TraesCS7B01G267000,TraesCS7D01G362300,0.5723,Conf_1
TraesCS5A01G189500,TraesCS5B01G193700,0.6701,Conf_1
TraesCS5B01G117400,TraesCS5D01G130200,0.3166,Conf_1
TraesCS5A01G169300,TraesCS5B01G166000,0.7942,Conf_1
TraesCS5A01G169300,TraesCS5D01G173700,0.7069,Conf_1
TraesCS5B01G166000,TraesCS5D01G173700,0.7299,Conf_1
TraesCS4A01G275300,TraesCS4D01G035700,0.3394,Conf_1
TraesCS6A01G306000,TraesCS6D01G285100,0.7567,Conf_1
TraesCS5A01G110300,TraesCS5D01G118500,0.8516,Conf_1
TraesCS2B01G389500,TraesCS2D01G368700,0.4676,Conf_1
TraesCS1A01G265900,TraesCS1B01G276900,0.8488,Conf_1
TraesCS1A01G265600,TraesCS1D01G265800,0.8508,Conf_1
TraesCS4A01G133400,TraesCS4D01G173400,0.5013,Conf_1
TraesCS5A01G162100,TraesCS5B01G159600,0.7429,Conf_1
TraesCS5A01G162100,TraesCS5D01G166800,0.6779,Conf_1
TraesCS5B01G159600,TraesCS5D01G166800,0.7598,Conf_1
TraesCS3A01G041800,TraesCS3D01G038500,0.6702,Conf_1
TraesCS2B01G291800,TraesCS2D01G273100,0.3831,Conf_1
TraesCS6A01G187700,TraesCS6D01G178400,0.6027,Conf_1
TraesCS6A01G193100,TraesCS6B01G229600,0.5395,Conf_1
TraesCS6A01G193100,TraesCS6D01G181000,0.5274,Conf_1
TraesCS6B01G229600,TraesCS6D01G181000,0.5552,Conf_1
TraesCS1A01G228100,TraesCS1D01G229700,0.5462,Conf_1
TraesCS4B01G356300,TraesCS4D01G350000,0.7767,Conf_1
TraesCS6A01G256100,TraesCS6B01G269300,0.3239,Conf_1
TraesCS6A01G256100,TraesCS6D01G237300,0.3592,Conf_1
TraesCS6B01G269300,TraesCS6D01G237300,0.1651,Conf_1
TraesCS1A01G188700,TraesCS1B01G196400,0.6072,Conf_1
TraesCS1A01G188700,TraesCS1D01G187700,0.7441,Conf_1
TraesCS1B01G196400,TraesCS1D01G187700,0.6817,Conf_1
TraesCS2A01G400200,TraesCS2B01G418300,0.1816,Conf_1
TraesCS2A01G400200,TraesCS2D01G397800,0.3278,Conf_1
TraesCS2B01G418300,TraesCS2D01G397800,0.4129,Conf_1
TraesCS5B01G012400,TraesCS5D01G019700,0.4327,Conf_1
TraesCS6A01G216100,TraesCS6D01G199500,0.649,Conf_1
TraesCS6A01G156900,TraesCS6D01G146500,0.7091,Conf_1
TraesCS1A01G234800,TraesCS1B01G248700,0.6884,Conf_1
TraesCS1A01G234800,TraesCS1D01G237200,0.6501,Conf_1
TraesCS1B01G248700,TraesCS1D01G237200,0.7853,Conf_1
TraesCS5A01G293700,TraesCS5D01G301000,0.4661,Conf_1
TraesCS2A01G143200,TraesCS2D01G146500,0.5963,Conf_1
TraesCS6B01G277000,TraesCS6D01G229800,0.4859,Conf_1
TraesCS2A01G126800,TraesCS2B01G148700,0.5275,Conf_1
TraesCS3A01G391400,TraesCS3B01G423300,0.7131,Conf_1
TraesCS3A01G391400,TraesCS3D01G384200,0.7533,Conf_1
TraesCS3B01G423300,TraesCS3D01G384200,0.6351,Conf_1
TraesCS3A01G463700,TraesCS3B01G507100,0.3218,Conf_1
TraesCS7A01G384500,TraesCS7B01G287100,0.7023,Conf_1
TraesCS7A01G384500,TraesCS7D01G380900,0.6205,Conf_1
TraesCS7B01G287100,TraesCS7D01G380900,0.6254,Conf_1
TraesCS4A01G199700,TraesCS4D01G113300,0.6234,Conf_1
TraesCS7A01G391600,TraesCS7B01G293500,0.6218,Conf_1
TraesCS7A01G391600,TraesCS7D01G387200,0.5155,Conf_1
TraesCS7B01G293500,TraesCS7D01G387200,0.6356,Conf_1
TraesCS3B01G263600,TraesCS3D01G236700,0.6087,Conf_1
TraesCS1A01G133900,TraesCS1D01G126000,0.5125,Conf_1
TraesCS6A01G183200,TraesCS6B01G211300,0.7491,Conf_1
TraesCS6A01G183200,TraesCS6D01G170100,0.8058,Conf_1
TraesCS6B01G211300,TraesCS6D01G170100,0.7374,Conf_1
TraesCS5A01G076600,TraesCS5B01G082500,0.5734,Conf_1
TraesCS5A01G076600,TraesCS5D01G089900,0.6284,Conf_1
TraesCS5B01G082500,TraesCS5D01G089900,0.6602,Conf_1
TraesCS6A01G181100,TraesCS6D01G168400,0.389,Conf_1
TraesCS7A01G375800,TraesCS7B01G277400,0.7159,Conf_1
TraesCS7A01G375800,TraesCS7D01G372300,0.705,Conf_1
TraesCS7B01G277400,TraesCS7D01G372300,0.5826,Conf_1
TraesCS6A01G266100,TraesCS6D01G248500,0.8747,Conf_1
TraesCS7A01G443100,TraesCS7B01G341900,0.4509,Conf_1
TraesCS7A01G443100,TraesCS7D01G432300,0.5123,Conf_1
TraesCS7B01G341900,TraesCS7D01G432300,0.3432,Conf_1
TraesCS5A01G397600,TraesCS5D01G407100,0.6826,Conf_1
TraesCS4A01G083700,TraesCS4B01G220500,0.4294,Conf_1
TraesCS4A01G083700,TraesCS4D01G220800,0.5993,Conf_1
TraesCS4B01G220500,TraesCS4D01G220800,0.4864,Conf_1
TraesCS1A01G142400,TraesCS1B01G159400,0.7817,Conf_1
TraesCS1A01G142400,TraesCS1D01G141400,0.7278,Conf_1
TraesCS1B01G159400,TraesCS1D01G141400,0.7636,Conf_1
TraesCS5A01G472000,TraesCS5D01G484500,0.8763,Conf_1
TraesCS4B01G025600,TraesCS4D01G022700,0.3544,Conf_1
TraesCS2B01G180200,TraesCS2D01G160400,0.3843,Conf_1
TraesCS1B01G138700,TraesCS1D01G120100,0.3351,Conf_1
TraesCS3A01G341400,TraesCS3D01G335100,0.7731,Conf_1
TraesCS1A01G162400,TraesCS1B01G179000,0.3412,Conf_1
TraesCS5A01G145800,TraesCS5D01G146400,0.3334,Conf_1
TraesCS7A01G126500,TraesCS7B01G025800,0.4556,Conf_1
TraesCS7A01G126500,TraesCS7D01G124400,0.2875,Conf_1
TraesCS7B01G025800,TraesCS7D01G124400,0.2526,Conf_1
TraesCS3A01G226100,TraesCS3B01G258400,0.744,Conf_1
TraesCS7A01G328500,TraesCS7D01G325300,0.6303,Conf_1
TraesCS3A01G302900,TraesCS3B01G333400,0.6712,Conf_1
TraesCS3A01G302900,TraesCS3D01G298900,0.6603,Conf_1
TraesCS3B01G333400,TraesCS3D01G298900,0.6082,Conf_1
TraesCS2A01G316900,TraesCS2B01G335500,0.2201,Conf_1
TraesCS2A01G316900,TraesCS2D01G314800,0.4915,Conf_1
TraesCS2B01G335500,TraesCS2D01G314800,0.4068,Conf_1
TraesCS4A01G088600,TraesCS4B01G215600,0.5444,Conf_1
TraesCS6B01G377500,TraesCS6D01G327400,0.6575,Conf_1
TraesCS4A01G059200,TraesCS4B01G234800,0.6665,Conf_1
TraesCS4A01G059200,TraesCS4D01G236000,0.7759,Conf_1
TraesCS4B01G234800,TraesCS4D01G236000,0.7734,Conf_1
TraesCS2A01G399900,TraesCS2D01G397500,0.8424,Conf_1
TraesCS4A01G176100,TraesCS4B01G141600,0.6423,Conf_1
TraesCS4A01G176100,TraesCS4D01G136600,0.716,Conf_1
TraesCS4B01G141600,TraesCS4D01G136600,0.7384,Conf_1
TraesCS1A01G188900,TraesCS1B01G196600,0.5091,Conf_1
TraesCS1A01G188900,TraesCS1D01G187500,0.5379,Conf_1
TraesCS1B01G196600,TraesCS1D01G187500,0.6023,Conf_1
TraesCS2B01G419100,TraesCS2D01G398500,0.4242,Conf_1
TraesCS7B01G219800,TraesCS7D01G315500,0.6576,Conf_1
TraesCS5A01G176800,TraesCS5D01G180100,0.2659,Conf_1
TraesCS4A01G020400,TraesCS4D01G282100,0.8133,Conf_1
TraesCS4A01G099100,TraesCS4B01G205200,0.5612,Conf_1
TraesCS4A01G099100,TraesCS4D01G206100,0.8216,Conf_1
TraesCS4B01G205200,TraesCS4D01G206100,0.6475,Conf_1
TraesCS6A01G225300,TraesCS6B01G256300,0.7053,Conf_1
TraesCS6A01G225300,TraesCS6D01G210100,0.4528,Conf_1
TraesCS6B01G256300,TraesCS6D01G210100,0.5175,Conf_1
TraesCS5B01G150400,TraesCS5D01G157000,0.2917,Conf_1
TraesCS6B01G128300,TraesCS6D01G082200,0.7271,Conf_1
TraesCS2A01G197300,TraesCS2B01G224800,0.2742,Conf_1
TraesCS2B01G270600,TraesCS2D01G248700,0.7018,Conf_1
TraesCS6A01G316700,TraesCS6B01G347200,0.7463,Conf_1
TraesCS2B01G456700,TraesCS2D01G433400,0.4164,Conf_1
TraesCS2A01G185500,TraesCS2B01G221800,0.6911,Conf_1
TraesCS2A01G185500,TraesCS2D01G202200,0.8544,Conf_1
TraesCS2B01G221800,TraesCS2D01G202200,0.7508,Conf_1
TraesCS4A01G065700,TraesCS4B01G243100,0.4743,Conf_1
TraesCS4A01G065700,TraesCS4D01G242700,0.4114,Conf_1
TraesCS4B01G243100,TraesCS4D01G242700,0.3772,Conf_1
TraesCS7A01G298000,TraesCS7D01G293900,0.6072,Conf_1
TraesCS3A01G161200,TraesCS3B01G192300,0.89,Conf_1
TraesCS3A01G161200,TraesCS3D01G168500,0.8626,Conf_1
TraesCS3B01G192300,TraesCS3D01G168500,0.8625,Conf_1
TraesCS1A01G395300,TraesCS1D01G403500,0.6789,Conf_1
TraesCS7A01G464900,TraesCS7B01G365600,0.5607,Conf_1
TraesCS7A01G464900,TraesCS7D01G452600,0.3864,Conf_1
TraesCS7B01G365600,TraesCS7D01G452600,0.3046,Conf_1
TraesCS5A01G073000,TraesCS5B01G079100,0.6355,Conf_1
TraesCS3B01G180100,TraesCS3D01G160800,0.6253,Conf_1
TraesCS2A01G102100,TraesCS2D01G101500,0.4754,Conf_1
TraesCS4A01G131300,TraesCS4D01G175400,0.4933,Conf_1
TraesCS6A01G311900,TraesCS6B01G342100,0.5207,Conf_1
TraesCS6A01G311900,TraesCS6D01G291300,0.7785,Conf_1
TraesCS6B01G342100,TraesCS6D01G291300,0.5553,Conf_1
TraesCS2B01G389200,TraesCS2D01G368400,0.6603,Conf_1
TraesCS7A01G240100,TraesCS7D01G238100,0.4118,Conf_1
TraesCS6A01G346200,TraesCS6D01G329100,0.705,Conf_1
TraesCS6A01G199000,TraesCS6D01G184300,0.3852,Conf_1
TraesCS6A01G157500,TraesCS6D01G146900,0.5348,Conf_1
TraesCS5A01G256600,TraesCS5D01G265100,0.2962,Conf_1
TraesCS3A01G133100,TraesCS3D01G149300,0.6724,Conf_1
TraesCS5A01G126900,TraesCS5B01G126000,0.7008,Conf_1
TraesCS5A01G126900,TraesCS5D01G134500,0.6567,Conf_1
TraesCS5B01G126000,TraesCS5D01G134500,0.6328,Conf_1
TraesCS1B01G336700,TraesCS1D01G324700,0.5654,Conf_1
TraesCS4A01G130800,TraesCS4B01G173700,0.5017,Conf_1
TraesCS2B01G209500,TraesCS2D01G190700,0.2147,Conf_1
TraesCS2A01G183000,TraesCS2D01G190800,0.4016,Conf_1
TraesCS1A01G189300,TraesCS1B01G197000,0.616,Conf_1
TraesCS1A01G189300,TraesCS1D01G187100,0.6023,Conf_1
TraesCS1B01G197000,TraesCS1D01G187100,0.7779,Conf_1
TraesCS1A01G189200,TraesCS1B01G196900,0.6033,Conf_1
TraesCS1A01G189200,TraesCS1D01G187200,0.6309,Conf_1
TraesCS1B01G196900,TraesCS1D01G187200,0.7357,Conf_1
TraesCS6A01G155600,TraesCS6D01G145600,0.7278,Conf_1
TraesCS4A01G074200,TraesCS4B01G230500,0.4827,Conf_1
TraesCS4A01G074200,TraesCS4D01G231800,0.4283,Conf_1
TraesCS4B01G230500,TraesCS4D01G231800,0.5773,Conf_1
TraesCS6B01G299800,TraesCS6D01G252400,0.884,Conf_1
TraesCS1A01G261400,TraesCS1B01G272200,0.4834,Conf_1
TraesCS6A01G360000,TraesCS6B01G392900,0.2399,Conf_1
TraesCS3A01G262400,TraesCS3D01G262400,0.3962,Conf_1
TraesCS6A01G170900,TraesCS6D01G160600,0.2897,Conf_1
TraesCS7A01G391300,TraesCS7B01G293000,0.5296,Conf_1
TraesCS7A01G391300,TraesCS7D01G386800,0.5226,Conf_1
TraesCS7B01G293000,TraesCS7D01G386800,0.6057,Conf_1
TraesCS2A01G102600,TraesCS2B01G119700,0.8994,Conf_1
TraesCS2A01G102600,TraesCS2D01G102100,0.7974,Conf_1
TraesCS2B01G119700,TraesCS2D01G102100,0.8685,Conf_1
TraesCS4A01G355000,TraesCS5B01G517500,0.9002,Conf_1
TraesCS4A01G355000,TraesCS5D01G517200,0.9094,Conf_1
TraesCS5B01G517500,TraesCS5D01G517200,0.9022,Conf_1
TraesCS2A01G188600,TraesCS2B01G218700,0.7762,Conf_1
TraesCS7A01G191400,TraesCS7B01G096200,0.5142,Conf_1
TraesCS7A01G191400,TraesCS7D01G192400,0.5891,Conf_1
TraesCS7B01G096200,TraesCS7D01G192400,0.5091,Conf_1
TraesCS7A01G325400,TraesCS7D01G322000,0.837,Conf_1
TraesCS7A01G325500,TraesCS7B01G226200,0.8555,Conf_1
TraesCS7A01G325500,TraesCS7D01G322100,0.7721,Conf_1
TraesCS7B01G226200,TraesCS7D01G322100,0.7552,Conf_1
TraesCS7B01G286700,TraesCS7D01G380400,0.6501,Conf_1
TraesCS4A01G029100,TraesCS4D01G275300,0.6515,Conf_1
TraesCS5A01G229700,TraesCS5B01G228500,0.6633,Conf_1
TraesCS5A01G229700,TraesCS5D01G237800,0.6735,Conf_1
TraesCS5B01G228500,TraesCS5D01G237800,0.6733,Conf_1
TraesCS7B01G297200,TraesCS7D01G390900,0.7861,Conf_1
TraesCS4A01G222900,TraesCS4D01G090300,0.7003,Conf_1
TraesCS4A01G259400,TraesCS4B01G055300,0.5214,Conf_1
TraesCS4A01G259400,TraesCS4D01G055600,0.614,Conf_1
TraesCS4B01G055300,TraesCS4D01G055600,0.6389,Conf_1
TraesCS2A01G288300,TraesCS2B01G305100,0.3791,Conf_1
TraesCS2A01G288300,TraesCS2D01G286600,0.3108,Conf_1
TraesCS2B01G305100,TraesCS2D01G286600,0.5557,Conf_1
TraesCS1A01G103900,TraesCS5B01G012000,0.4761,Conf_1
TraesCS1A01G103900,TraesCS5D01G019400,0.5249,Conf_1
TraesCS5B01G012000,TraesCS5D01G019400,0.6521,Conf_1
TraesCS7B01G221700,TraesCS7D01G317600,0.8534,Conf_1
TraesCS4A01G253400,TraesCS4B01G062000,0.3851,Conf_1
TraesCS4A01G253400,TraesCS4D01G061000,0.3387,Conf_1
TraesCS4B01G062000,TraesCS4D01G061000,0.4043,Conf_1
TraesCS2B01G079200,TraesCS2D01G065200,0.8923,Conf_1
TraesCS2B01G326900,TraesCS2D01G308100,0.8064,Conf_1
TraesCS6A01G119900,TraesCS6D01G109800,0.8072,Conf_1
TraesCS1A01G205400,TraesCS1B01G219000,0.2876,Conf_1
TraesCS2A01G354100,TraesCS2B01G375200,0.3437,Conf_1
TraesCS2A01G354100,TraesCS2D01G354900,0.4432,Conf_1
TraesCS2B01G375200,TraesCS2D01G354900,0.4056,Conf_1
TraesCS1A01G338200,TraesCS1D01G340400,0.762,Conf_1
TraesCS5A01G116500,TraesCS5B01G117800,0.5848,Conf_1
TraesCS5A01G116500,TraesCS5D01G129600,0.6641,Conf_1
TraesCS5B01G117800,TraesCS5D01G129600,0.5766,Conf_1
TraesCS4A01G022700,TraesCS4D01G279300,0.3762,Conf_1
TraesCS4A01G200800,TraesCS4D01G111900,0.8643,Conf_1
TraesCS4B01G345600,TraesCS4D01G340700,0.3487,Conf_1
TraesCS3A01G056100,TraesCS3D01G056200,0.783,Conf_1
TraesCS3A01G367600,TraesCS3B01G399300,0.868,Conf_1
TraesCS3A01G367600,TraesCS3D01G360500,0.8871,Conf_1
TraesCS3B01G399300,TraesCS3D01G360500,0.8973,Conf_1
TraesCS1A01G278900,TraesCS1B01G287700,0.5768,Conf_1
TraesCS4A01G213300,TraesCS4D01G099100,0.7831,Conf_1
TraesCS4A01G037000,TraesCS4D01G269300,0.6362,Conf_1
TraesCS3A01G323800,TraesCS3B01G353000,0.5159,Conf_1
TraesCS3A01G323800,TraesCS3D01G317400,0.4318,Conf_1
TraesCS3B01G353000,TraesCS3D01G317400,0.2654,Conf_1
TraesCS4A01G098900,TraesCS4B01G205400,0.6125,Conf_1
TraesCS4A01G098900,TraesCS4D01G206300,0.5936,Conf_1
TraesCS4B01G205400,TraesCS4D01G206300,0.5672,Conf_1
TraesCS3A01G406100,TraesCS3B01G439800,0.5335,Conf_1
TraesCS1A01G184500,TraesCS1D01G192200,0.7095,Conf_1
TraesCS7A01G299300,TraesCS7B01G201000,0.6679,Conf_1
TraesCS7A01G299300,TraesCS7D01G295900,0.7601,Conf_1
TraesCS7B01G201000,TraesCS7D01G295900,0.6598,Conf_1
TraesCS3A01G347400,TraesCS3D01G341000,0.8817,Conf_1
TraesCS2A01G397000,TraesCS2B01G415300,0.4565,Conf_1
TraesCS2A01G397000,TraesCS2D01G394800,0.6174,Conf_1
TraesCS2B01G415300,TraesCS2D01G394800,0.532,Conf_1
TraesCS4A01G197900,TraesCS4B01G117600,0.6477,Conf_1
TraesCS4A01G193900,TraesCS4B01G121300,0.8097,Conf_1
TraesCS4A01G193900,TraesCS4D01G119400,0.9147,Conf_1
TraesCS4B01G121300,TraesCS4D01G119400,0.8496,Conf_1
TraesCS1A01G134600,TraesCS1D01G131100,0.2317,Conf_1
TraesCS5A01G392000,TraesCS5B01G396900,0.8275,Conf_1
TraesCS2A01G343900,TraesCS2B01G341400,0.6667,Conf_1
TraesCS2A01G343900,TraesCS2D01G322200,0.4598,Conf_1
TraesCS2B01G341400,TraesCS2D01G322200,0.4459,Conf_1
TraesCS7A01G466000,TraesCS7D01G453600,0.6902,Conf_1
TraesCS4B01G092900,TraesCS4D01G089600,0.7248,Conf_1
TraesCS4A01G368600,TraesCS5D01G504800,-0.0408,Conf_1
TraesCS4A01G410800,TraesCS4B01G310900,0.8748,Conf_1
TraesCS4A01G410800,TraesCS4D01G308800,0.8784,Conf_1
TraesCS4B01G310900,TraesCS4D01G308800,0.876,Conf_1
TraesCS7A01G331300,TraesCS7D01G339600,0.537,Conf_1
TraesCS3A01G535300,TraesCS3B01G608500,0.7156,Conf_1
TraesCS7A01G374700,TraesCS7B01G252700,0.3458,Conf_1
TraesCS7A01G374700,TraesCS7D01G348700,0.4567,Conf_1
TraesCS7B01G252700,TraesCS7D01G348700,0.6273,Conf_1
TraesCS3A01G313400,TraesCS3B01G158500,0.6716,Conf_1
TraesCS3A01G313400,TraesCS3D01G140900,0.5683,Conf_1
TraesCS3B01G158500,TraesCS3D01G140900,0.6162,Conf_1
TraesCS4A01G098300,TraesCS4B01G206200,0.7155,Conf_1
TraesCS6A01G138100,TraesCS6D01G127200,0.5154,Conf_1
TraesCS7B01G364400,TraesCS7D01G451500,0.8263,Conf_1
TraesCS4A01G223500,TraesCS4B01G092600,0.5635,Conf_1
TraesCS4A01G223500,TraesCS4D01G089400,0.1156,Conf_1
TraesCS4B01G092600,TraesCS4D01G089400,0.1786,Conf_1
TraesCS2A01G214600,TraesCS2B01G239600,0.5274,Conf_1
TraesCS2A01G214600,TraesCS2D01G220400,0.6302,Conf_1
TraesCS2B01G239600,TraesCS2D01G220400,0.5697,Conf_1
TraesCS5A01G393900,TraesCS5B01G398500,0.4975,Conf_1
TraesCS1A01G150600,TraesCS1B01G168200,0.4673,Conf_1
TraesCS7B01G266900,TraesCS7D01G362200,0.4181,Conf_1
TraesCS7A01G381300,TraesCS7D01G377600,0.5685,Conf_1
TraesCS4A01G192500,TraesCS4B01G122800,0.7486,Conf_1
TraesCS4A01G192500,TraesCS4D01G120900,0.7729,Conf_1
TraesCS4B01G122800,TraesCS4D01G120900,0.7268,Conf_1
TraesCS2A01G122100,TraesCS2B01G144200,0.4234,Conf_1
TraesCS2A01G097500,TraesCS2D01G096800,0.7087,Conf_1
TraesCS3A01G209500,TraesCS3B01G239700,0.7419,Conf_1
TraesCS1A01G125000,TraesCS1D01G129000,0.4379,Conf_1
TraesCS3B01G201800,TraesCS3D01G177600,0.5782,Conf_1
TraesCS2B01G288300,TraesCS2D01G268600,0.2759,Conf_1
TraesCS5A01G521400,TraesCS4B01G353900,0.6882,Conf_1
TraesCS1B01G292200,TraesCS1D01G282300,0.6451,Conf_1
TraesCS5A01G072500,TraesCS5B01G078500,0.5911,Conf_1
TraesCS5A01G072500,TraesCS5D01G085200,0.6325,Conf_1
TraesCS5B01G078500,TraesCS5D01G085200,0.6089,Conf_1
TraesCS4B01G335500,TraesCS4D01G331100,0.5441,Conf_1
TraesCS3A01G121400,TraesCS3D01G123500,0.532,Conf_1
TraesCS7A01G295500,TraesCS7D01G292400,0.7242,Conf_1
TraesCS2B01G344600,TraesCS2D01G325600,0.4982,Conf_1
TraesCS2A01G089400,TraesCS2D01G087500,0.5627,Conf_1
TraesCS7A01G319500,TraesCS7B01G220500,0.4633,Conf_1
TraesCS7A01G319500,TraesCS7D01G316100,0.5574,Conf_1
TraesCS7B01G220500,TraesCS7D01G316100,0.4756,Conf_1
TraesCS6A01G318100,TraesCS6B01G348100,0.3287,Conf_1
TraesCS5A01G498800,TraesCS4D01G323500,0.7664,Conf_1
TraesCS2A01G305600,TraesCS2B01G322400,0.5027,Conf_1
TraesCS2A01G305600,TraesCS2D01G304100,0.5314,Conf_1
TraesCS2B01G322400,TraesCS2D01G304100,0.7095,Conf_1
TraesCS4B01G197900,TraesCS4D01G198500,0.7155,Conf_1
TraesCS4A01G264400,TraesCS4B01G050600,0.4991,Conf_1
TraesCS4A01G264400,TraesCS4D01G050800,0.6071,Conf_1
TraesCS4B01G050600,TraesCS4D01G050800,0.4069,Conf_1
TraesCS1B01G283900,TraesCS1D01G274400,0.732,Conf_1
TraesCS2A01G281600,TraesCS2D01G280500,0.7201,Conf_1
TraesCS7A01G259600,TraesCS7B01G157600,0.7173,Conf_1
TraesCS7A01G259600,TraesCS7D01G260600,0.5568,Conf_1
TraesCS7B01G157600,TraesCS7D01G260600,0.6524,Conf_1
TraesCS4B01G223000,TraesCS4D01G223400,0.8522,Conf_1
TraesCS7A01G239500,TraesCS7D01G237100,-0.2794,Conf_1
TraesCS6A01G157900,TraesCS6D01G147300,0.4202,Conf_1
TraesCS7A01G422300,TraesCS7D01G414500,0.5173,Conf_1
TraesCS1A01G119600,TraesCS1B01G139000,0.9175,Conf_1
TraesCS1A01G119600,TraesCS1D01G120500,0.9225,Conf_1
TraesCS1B01G139000,TraesCS1D01G120500,0.9028,Conf_1
TraesCS2A01G398000,TraesCS2B01G416100,0.8007,Conf_1
TraesCS2A01G398000,TraesCS2D01G395700,0.806,Conf_1
TraesCS2B01G416100,TraesCS2D01G395700,0.7914,Conf_1
TraesCS3A01G176000,TraesCS3B01G205700,0.3786,Conf_1
TraesCS3A01G176000,TraesCS3D01G181700,0.583,Conf_1
TraesCS3B01G205700,TraesCS3D01G181700,0.4723,Conf_1
TraesCS5A01G093000,TraesCS5B01G099100,0.8342,Conf_1
TraesCS5A01G093000,TraesCS5D01G105300,0.864,Conf_1
TraesCS5B01G099100,TraesCS5D01G105300,0.8795,Conf_1
TraesCS5A01G416400,TraesCS5B01G418700,0.7257,Conf_1
TraesCS5A01G416400,TraesCS5D01G424100,0.7861,Conf_1
TraesCS5B01G418700,TraesCS5D01G424100,0.7726,Conf_1
TraesCS3A01G333300,TraesCS3B01G363500,0.8975,Conf_1
TraesCS3A01G333300,TraesCS3D01G326900,0.856,Conf_1
TraesCS3B01G363500,TraesCS3D01G326900,0.8646,Conf_1
TraesCS1B01G269400,TraesCS1D01G258800,0.7838,Conf_1
TraesCS3B01G381400,TraesCS3D01G343100,0.4863,Conf_1
TraesCS2B01G263800,TraesCS2D01G250600,0.2643,Conf_1
TraesCS4A01G227900,TraesCS4D01G085300,0.541,Conf_1
TraesCS4A01G071400,TraesCS4B01G227300,0.652,Conf_1
TraesCS4A01G071400,TraesCS4D01G228100,0.67,Conf_1
TraesCS4B01G227300,TraesCS4D01G228100,0.7569,Conf_1
TraesCS6B01G256000,TraesCS6D01G210400,0.4976,Conf_1
TraesCS3A01G256300,TraesCS3B01G289500,0.7703,Conf_1
TraesCS3A01G256300,TraesCS3D01G256600,0.7341,Conf_1
TraesCS3B01G289500,TraesCS3D01G256600,0.7348,Conf_1
TraesCS4A01G107100,TraesCS4B01G197300,1,Conf_1
TraesCS5A01G070500,TraesCS5D01G082400,0.5645,Conf_1
TraesCS5A01G200000,TraesCS5D01G205600,0.4774,Conf_1
TraesCS4A01G094300,TraesCS4D01G210900,0.7015,Conf_1
TraesCS5A01G183600,TraesCS5B01G182000,0.818,Conf_1
TraesCS5A01G183600,TraesCS5D01G188600,0.6262,Conf_1
TraesCS5B01G182000,TraesCS5D01G188600,0.6992,Conf_1
TraesCS3A01G249000,TraesCS3B01G277900,0.8025,Conf_1
TraesCS3A01G249000,TraesCS3D01G249000,0.7981,Conf_1
TraesCS3B01G277900,TraesCS3D01G249000,0.71,Conf_1
TraesCS3B01G266200,TraesCS3D01G238000,0.589,Conf_1
TraesCS1A01G358600,TraesCS1B01G375100,0.8204,Conf_1
TraesCS1A01G358600,TraesCS1D01G363500,0.8168,Conf_1
TraesCS1B01G375100,TraesCS1D01G363500,0.8327,Conf_1
TraesCS5A01G124700,TraesCS5B01G124300,0.4002,Conf_1
TraesCS5A01G124700,TraesCS5D01G132500,0.623,Conf_1
TraesCS5B01G124300,TraesCS5D01G132500,0.2727,Conf_1
TraesCS3A01G338600,TraesCS3D01G332100,0.6273,Conf_1
TraesCS1A01G213400,TraesCS1D01G216200,0.4191,Conf_1
TraesCS5A01G226900,TraesCS5B01G225500,0.6155,Conf_1
TraesCS5A01G226900,TraesCS5D01G234300,0.7754,Conf_1
TraesCS5B01G225500,TraesCS5D01G234300,0.6916,Conf_1
TraesCS5B01G395800,TraesCS5D01G400800,0.6667,Conf_1
TraesCS4A01G028600,TraesCS4D01G275800,0.2825,Conf_1
TraesCS3A01G083300,TraesCS3B01G098200,0.1938,Conf_1
TraesCS3A01G083300,TraesCS3D01G082900,0.2988,Conf_1
TraesCS3B01G098200,TraesCS3D01G082900,0.2496,Conf_1
TraesCS2A01G433500,TraesCS2D01G431500,0.8241,Conf_1
TraesCS1A01G258300,TraesCS1B01G268800,0.7277,Conf_1
TraesCS1A01G258300,TraesCS1D01G257600,0.7773,Conf_1
TraesCS1B01G268800,TraesCS1D01G257600,0.6686,Conf_1
TraesCS3A01G215000,TraesCS3D01G218100,0.5171,Conf_1
TraesCS1B01G311400,TraesCS1D01G301300,0.6695,Conf_1
TraesCS5A01G065500,TraesCS5B01G072300,0.3213,Conf_1
TraesCS5A01G065500,TraesCS5D01G076400,0.3296,Conf_1
TraesCS5B01G072300,TraesCS5D01G076400,0.6287,Conf_1
TraesCS4B01G211600,TraesCS4D01G212200,0.3629,Conf_1
TraesCS6A01G134900,TraesCS6D01G124100,0.3691,Conf_1
TraesCS7A01G278500,TraesCS7B01G176400,0.5419,Conf_1
TraesCS5A01G531300,TraesCS4D01G356300,0.2899,Conf_1
TraesCS5A01G348200,TraesCS5D01G354400,0.872,Conf_1
TraesCS3A01G498700,TraesCS3B01G561700,0.9362,Conf_1
TraesCS3A01G498700,TraesCS3D01G505500,0.9154,Conf_1
TraesCS3B01G561700,TraesCS3D01G505500,0.8972,Conf_1
TraesCS5A01G142100,TraesCS5B01G140900,0.873,Conf_1
TraesCS5A01G142100,TraesCS5D01G150000,0.8926,Conf_1
TraesCS5B01G140900,TraesCS5D01G150000,0.9083,Conf_1
TraesCS7A01G284000,TraesCS7D01G282400,0.1257,Conf_1
TraesCS2A01G493800,TraesCS2B01G521800,0.5974,Conf_1
TraesCS1A01G215900,TraesCS1B01G229400,0.6204,Conf_1
TraesCS1A01G215900,TraesCS1D01G218200,0.7035,Conf_1
TraesCS1B01G229400,TraesCS1D01G218200,0.8054,Conf_1
TraesCS5B01G075800,TraesCS5D01G081700,0.7288,Conf_1
TraesCS2A01G303900,TraesCS2B01G320500,0.6136,Conf_1
TraesCS2A01G303900,TraesCS2D01G302500,0.4503,Conf_1
TraesCS2B01G320500,TraesCS2D01G302500,0.7374,Conf_1
TraesCS3A01G381100,TraesCS3B01G413800,0.7166,Conf_1
TraesCS2A01G359400,TraesCS2D01G358300,0.7841,Conf_1
TraesCS3A01G352900,TraesCS3D01G347000,0.1026,Conf_1
TraesCS2A01G173500,TraesCS2B01G199800,0.6662,Conf_1
TraesCS2A01G173500,TraesCS2D01G180700,0.6691,Conf_1
TraesCS2B01G199800,TraesCS2D01G180700,0.4478,Conf_1
TraesCS1A01G333900,TraesCS1B01G347200,0.364,Conf_1
TraesCS6B01G300200,TraesCS6D01G252800,0.3538,Conf_1
TraesCS3A01G378300,TraesCS3B01G411000,0.3252,Conf_1
TraesCS3A01G378300,TraesCS3D01G371600,0.2569,Conf_1
TraesCS3B01G411000,TraesCS3D01G371600,0.2856,Conf_1
TraesCS7A01G326400,TraesCS7B01G227000,0.7164,Conf_1
TraesCS7A01G326400,TraesCS7D01G323100,0.7123,Conf_1
TraesCS7B01G227000,TraesCS7D01G323100,0.7041,Conf_1
TraesCS4A01G094700,TraesCS4B01G209800,0.7113,Conf_1
TraesCS4A01G094700,TraesCS4D01G210500,0.7845,Conf_1
TraesCS4B01G209800,TraesCS4D01G210500,0.7799,Conf_1
TraesCS2A01G202200,TraesCS2B01G229300,0.3494,Conf_1
TraesCS5B01G291500,TraesCS5D01G299500,0.583,Conf_1
TraesCS5A01G157700,TraesCS5B01G156000,0.7225,Conf_1
TraesCS3B01G416000,TraesCS3D01G376700,0.5421,Conf_1
TraesCS5A01G205700,TraesCS5D01G210600,0.6332,Conf_1
TraesCS4A01G366000,TraesCS5B01G507300,0.5871,Conf_1
TraesCS4A01G366000,TraesCS5D01G507300,0.5222,Conf_1
TraesCS5B01G507300,TraesCS5D01G507300,0.4376,Conf_1
TraesCS1A01G170700,TraesCS1B01G186600,0.4948,Conf_1
TraesCS2A01G448300,TraesCS2B01G469000,0.6787,Conf_1
TraesCS2A01G448300,TraesCS2D01G447400,0.7446,Conf_1
TraesCS2B01G469000,TraesCS2D01G447400,0.6349,Conf_1
TraesCS2A01G380800,TraesCS2D01G377200,0.8299,Conf_1
TraesCS7A01G211100,TraesCS7B01G118100,0.6336,Conf_1
TraesCS7A01G211100,TraesCS7D01G212800,0.6696,Conf_1
TraesCS7B01G118100,TraesCS7D01G212800,0.8269,Conf_1
TraesCS2A01G343100,TraesCS2B01G340700,0.542,Conf_1
TraesCS2A01G343100,TraesCS2D01G321400,0.778,Conf_1
TraesCS2B01G340700,TraesCS2D01G321400,0.6073,Conf_1
TraesCS7A01G245100,TraesCS7D01G243700,0.7607,Conf_1
TraesCS3A01G211100,TraesCS3B01G241600,0.4227,Conf_1
TraesCS3A01G211100,TraesCS3D01G213900,0.597,Conf_1
TraesCS3B01G241600,TraesCS3D01G213900,0.4011,Conf_1
TraesCS2A01G100600,TraesCS2D01G100100,0.7338,Conf_1
TraesCS7A01G381900,TraesCS7D01G378400,0.2248,Conf_1
TraesCS2B01G459800,TraesCS2D01G437600,0.5296,Conf_1
TraesCS5A01G212900,TraesCS5B01G210900,0.3919,Conf_1
TraesCS5A01G212900,TraesCS5D01G219200,0.4547,Conf_1
TraesCS5B01G210900,TraesCS5D01G219200,0.3603,Conf_1
TraesCS5A01G057100,TraesCS5B01G059900,0.2442,Conf_1
TraesCS5A01G057100,TraesCS5D01G068000,0.4704,Conf_1
TraesCS5B01G059900,TraesCS5D01G068000,0.1621,Conf_1
TraesCS3A01G228000,TraesCS3D01G225600,0.7822,Conf_1
TraesCS1A01G421000,TraesCS1D01G428900,0.6236,Conf_1
TraesCS1A01G086500,TraesCS1D01G088000,0.606,Conf_1
TraesCS6A01G321000,TraesCS6B01G351700,0.2559,Conf_1
TraesCS1A01G347700,TraesCS1B01G362200,0.2898,Conf_1
TraesCS1A01G347700,TraesCS1D01G350600,0.5538,Conf_1
TraesCS1B01G362200,TraesCS1D01G350600,0.3244,Conf_1
TraesCS6A01G232200,TraesCS6B01G249400,0.6737,Conf_1
TraesCS6A01G232200,TraesCS6D01G203000,0.5531,Conf_1
TraesCS6B01G249400,TraesCS6D01G203000,0.6097,Conf_1
TraesCS2A01G354500,TraesCS2D01G354300,0.691,Conf_1
TraesCS4A01G059600,TraesCS4B01G235300,0.4879,Conf_1
TraesCS4A01G059600,TraesCS4D01G236600,0.6698,Conf_1
TraesCS4B01G235300,TraesCS4D01G236600,0.5636,Conf_1
TraesCS5A01G232700,TraesCS5B01G231300,0.5782,Conf_1
TraesCS5A01G232700,TraesCS5D01G235300,0.6512,Conf_1
TraesCS5B01G231300,TraesCS5D01G235300,0.4797,Conf_1
TraesCS4A01G097900,TraesCS4B01G206700,0.7833,Conf_1
TraesCS4A01G097900,TraesCS4D01G207500,0.8287,Conf_1
TraesCS4B01G206700,TraesCS4D01G207500,0.8308,Conf_1
TraesCS6A01G110800,TraesCS6D01G099400,0.3648,Conf_1
TraesCS7A01G378100,TraesCS7B01G279900,0.6946,Conf_1
TraesCS7A01G378100,TraesCS7D01G374900,0.8063,Conf_1
TraesCS7B01G279900,TraesCS7D01G374900,0.7025,Conf_1
TraesCS6A01G164100,TraesCS6D01G148900,0.6759,Conf_1
TraesCS3A01G363400,TraesCS3B01G395600,0.7617,Conf_1
TraesCS3A01G363400,TraesCS3D01G356900,0.6906,Conf_1
TraesCS3B01G395600,TraesCS3D01G356900,0.6274,Conf_1
TraesCS5B01G557300,TraesCS5D01G551900,0.264,Conf_1
TraesCS5B01G557100,TraesCS5D01G552000,0.7281,Conf_1
TraesCS5A01G526200,TraesCS4B01G356800,0.7314,Conf_1
TraesCS3A01G255100,TraesCS3D01G256000,0.8464,Conf_1
TraesCS4A01G066200,TraesCS4B01G243500,0.7114,Conf_1
TraesCS4A01G066200,TraesCS4D01G243100,0.7366,Conf_1
TraesCS4B01G243500,TraesCS4D01G243100,0.7332,Conf_1
TraesCS5A01G226800,TraesCS5B01G225400,0.6592,Conf_1
TraesCS1B01G316500,TraesCS1D01G305500,0.6019,Conf_1
TraesCS3A01G244500,TraesCS3B01G275500,0.5083,Conf_1
TraesCS3A01G244500,TraesCS3D01G246900,0.456,Conf_1
TraesCS3B01G275500,TraesCS3D01G246900,0.7151,Conf_1
TraesCS3A01G388000,TraesCS3B01G420700,0.6802,Conf_1
TraesCS3A01G388000,TraesCS3D01G381500,0.7253,Conf_1
TraesCS3B01G420700,TraesCS3D01G381500,0.6974,Conf_1
TraesCS7A01G188200,TraesCS7B01G093200,0.547,Conf_1
TraesCS7A01G188200,TraesCS7D01G189000,0.5065,Conf_1
TraesCS7B01G093200,TraesCS7D01G189000,0.5934,Conf_1
TraesCS6A01G285300,TraesCS6D01G265800,0.5199,Conf_1
TraesCS4A01G215300,TraesCS4D01G097400,0.5909,Conf_1
TraesCS5A01G115100,TraesCS5D01G125700,0.7647,Conf_1
TraesCS2A01G422600,TraesCS2B01G441100,0.1846,Conf_1
TraesCS2A01G422600,TraesCS2D01G419000,0.1679,Conf_1
TraesCS2B01G441100,TraesCS2D01G419000,0.4663,Conf_1
TraesCS3A01G446600,TraesCS3B01G481800,0.7077,Conf_1
TraesCS7A01G393600,TraesCS7D01G388900,0.5623,Conf_1
TraesCS6A01G177700,TraesCS6B01G207000,0.7456,Conf_1
TraesCS6A01G177700,TraesCS6D01G166600,0.8058,Conf_1
TraesCS6B01G207000,TraesCS6D01G166600,0.728,Conf_1
TraesCS4A01G007400,TraesCS4B01G297500,0.5589,Conf_1
TraesCS4A01G007400,TraesCS4D01G296400,0.5958,Conf_1
TraesCS4B01G297500,TraesCS4D01G296400,0.7387,Conf_1
TraesCS6A01G073300,TraesCS6B01G098300,0.5935,Conf_1
TraesCS6A01G073300,TraesCS6D01G071600,0.488,Conf_1
TraesCS6B01G098300,TraesCS6D01G071600,0.65,Conf_1
TraesCS1A01G406200,TraesCS1B01G436300,0.2016,Conf_1
TraesCS6A01G271300,TraesCS6B01G298500,0.5775,Conf_1
TraesCS6A01G271300,TraesCS6D01G243800,0.5739,Conf_1
TraesCS6B01G298500,TraesCS6D01G243800,0.6967,Conf_1
TraesCS4A01G078000,TraesCS4B01G234100,0.2298,Conf_1
TraesCS4A01G078000,TraesCS4D01G235200,0.6411,Conf_1
TraesCS4B01G234100,TraesCS4D01G235200,0.4155,Conf_1
TraesCS5B01G133400,TraesCS5D01G139900,0.7449,Conf_1
TraesCS3A01G280800,TraesCS3B01G314600,0.5549,Conf_1
TraesCS3A01G280800,TraesCS3D01G280600,0.4951,Conf_1
TraesCS3B01G314600,TraesCS3D01G280600,0.6554,Conf_1
TraesCS3A01G289200,TraesCS3D01G289000,0.7798,Conf_1
TraesCS7A01G355300,TraesCS7B01G272500,0.5658,Conf_1
TraesCS7A01G355300,TraesCS7D01G367700,0.5523,Conf_1
TraesCS7B01G272500,TraesCS7D01G367700,0.631,Conf_1
TraesCS4B01G239700,TraesCS4D01G239600,0.5344,Conf_1
TraesCS4B01G278100,TraesCS4D01G276500,0.7663,Conf_1
TraesCS7A01G271800,TraesCS7B01G170200,0.283,Conf_1
TraesCS4A01G070800,TraesCS4B01G226800,0.5364,Conf_1
TraesCS4A01G070800,TraesCS4D01G227500,0.568,Conf_1
TraesCS4B01G226800,TraesCS4D01G227500,0.6038,Conf_1
TraesCS6A01G263500,TraesCS6B01G290500,0.6907,Conf_1
TraesCS6A01G263500,TraesCS6D01G251500,0.7937,Conf_1
TraesCS6B01G290500,TraesCS6D01G251500,0.6448,Conf_1
TraesCS3A01G480200,TraesCS3B01G524700,0.7506,Conf_1
TraesCS1A01G277400,TraesCS1B01G286300,0.2356,Conf_1
TraesCS1A01G351600,TraesCS1B01G371900,0.7607,Conf_1
TraesCS1A01G351600,TraesCS1D01G359100,0.7891,Conf_1
TraesCS1B01G371900,TraesCS1D01G359100,0.891,Conf_1
TraesCS3A01G302100,TraesCS3B01G334500,0.6841,Conf_1
TraesCS3A01G302100,TraesCS3D01G299900,0.7072,Conf_1
TraesCS3B01G334500,TraesCS3D01G299900,0.7978,Conf_1
TraesCS1A01G078800,TraesCS1D01G081200,0.7604,Conf_1
TraesCS3A01G245500,TraesCS3D01G246000,0.767,Conf_1
TraesCS6A01G132500,TraesCS6B01G160400,0.7333,Conf_1
TraesCS4A01G275900,TraesCS4B01G037800,0.3924,Conf_1
TraesCS7B01G054900,TraesCS7D01G152800,0.6058,Conf_1
TraesCS3A01G310100,TraesCS3D01G135900,0.437,Conf_1
TraesCS5B01G371100,TraesCS5D01G378100,0.5192,Conf_1
TraesCS4A01G364700,TraesCS5B01G508800,0.7827,Conf_1
TraesCS4A01G077000,TraesCS4B01G233100,0.8272,Conf_1
TraesCS4A01G077000,TraesCS4D01G234300,0.8626,Conf_1
TraesCS4B01G233100,TraesCS4D01G234300,0.8529,Conf_1
TraesCS2A01G292800,TraesCS2D01G291200,0.6816,Conf_1
TraesCS5B01G166900,TraesCS5D01G174500,0.6638,Conf_1
TraesCS2B01G411000,TraesCS2D01G391000,0.6397,Conf_1
TraesCS3B01G270500,TraesCS3D01G242500,0.7854,Conf_1
TraesCS3A01G209800,TraesCS3B01G240200,0.8592,Conf_1
TraesCS1A01G298600,TraesCS1D01G292700,0.7592,Conf_1
TraesCS4B01G176700,TraesCS4D01G178400,0.7224,Conf_1
TraesCS5B01G183800,TraesCS5D01G190800,0.8522,Conf_1
TraesCS5A01G185600,TraesCS5D01G190700,0.8174,Conf_1
TraesCS6A01G146900,TraesCS6D01G136200,0.8697,Conf_1
TraesCS5A01G059100,TraesCS5B01G066400,0.6079,Conf_1
TraesCS5A01G059100,TraesCS5D01G070700,0.7025,Conf_1
TraesCS5B01G066400,TraesCS5D01G070700,0.651,Conf_1
TraesCS5B01G108500,TraesCS5D01G116100,0.5193,Conf_1
TraesCS4A01G206200,TraesCS4B01G109800,0.5697,Conf_1
TraesCS4A01G206200,TraesCS4D01G107200,0.6723,Conf_1
TraesCS4B01G109800,TraesCS4D01G107200,0.4771,Conf_1
TraesCS2A01G407200,TraesCS2D01G404200,0.6692,Conf_1
TraesCS3A01G351300,TraesCS3B01G383800,0.405,Conf_1
TraesCS3A01G351300,TraesCS3D01G345500,0.6528,Conf_1
TraesCS3B01G383800,TraesCS3D01G345500,0.4582,Conf_1
TraesCS2A01G199700,TraesCS2B01G227000,0.7669,Conf_1
TraesCS2A01G199700,TraesCS2D01G207400,0.8212,Conf_1
TraesCS2B01G227000,TraesCS2D01G207400,0.7369,Conf_1
TraesCS1B01G451800,TraesCS1D01G428500,0.425,Conf_1
TraesCS3B01G334200,TraesCS3D01G299600,0.8036,Conf_1
TraesCS2A01G204800,TraesCS1D01G428200,0.9158,Conf_1
TraesCS5A01G322500,TraesCS5D01G329200,0.8506,Conf_1
TraesCS6A01G122800,TraesCS6D01G113000,0.4402,Conf_1
TraesCS3A01G464800,TraesCS3D01G459900,0.3591,Conf_1
TraesCS7A01G300000,TraesCS7B01G188200,0.46,Conf_1
TraesCS7A01G300000,TraesCS7D01G295800,0.5956,Conf_1
TraesCS7B01G188200,TraesCS7D01G295800,0.4024,Conf_1
TraesCS7B01G380600,TraesCS7D01G465600,0.5421,Conf_1
TraesCS3A01G140000,TraesCS3B01G164600,0.4384,Conf_1
TraesCS3A01G140000,TraesCS3D01G147100,0.5748,Conf_1
TraesCS3B01G164600,TraesCS3D01G147100,0.4176,Conf_1
TraesCS3A01G139900,TraesCS3B01G164700,0.2743,Conf_1
TraesCS3A01G139900,TraesCS3D01G147200,0.4228,Conf_1
TraesCS3B01G164700,TraesCS3D01G147200,0.5047,Conf_1
TraesCS3A01G344600,TraesCS3B01G376500,0.6228,Conf_1
TraesCS3A01G344600,TraesCS3D01G338100,0.6783,Conf_1
TraesCS3B01G376500,TraesCS3D01G338100,0.6106,Conf_1
TraesCS2B01G477500,TraesCS2D01G455800,0.4212,Conf_1
TraesCS7A01G190800,TraesCS7B01G095700,0.6562,Conf_1
TraesCS7A01G190800,TraesCS7D01G191800,0.6589,Conf_1
TraesCS7B01G095700,TraesCS7D01G191800,0.6612,Conf_1
TraesCS1A01G236600,TraesCS1B01G247100,0.3476,Conf_1
TraesCS2A01G098700,TraesCS2D01G098200,0.6491,Conf_1
TraesCS4A01G341700,TraesCS5B01G532900,0.5033,Conf_1
TraesCS4A01G207800,TraesCS4B01G111300,0.7571,Conf_1
TraesCS6A01G336600,TraesCS6D01G316600,0.6728,Conf_1
TraesCS2B01G197000,TraesCS2D01G178100,0.7099,Conf_1
TraesCS2A01G081400,TraesCS2D01G079200,0.5669,Conf_1
TraesCS4B01G294300,TraesCS4D01G293200,0.5546,Conf_1
TraesCS4A01G016800,TraesCS4D01G286100,0.4651,Conf_1
TraesCS4A01G096900,TraesCS4B01G207500,0.5869,Conf_1
TraesCS7A01G215800,TraesCS7B01G122800,0.8215,Conf_1
TraesCS7A01G215800,TraesCS7D01G217500,0.8259,Conf_1
TraesCS7B01G122800,TraesCS7D01G217500,0.8796,Conf_1
TraesCS5A01G048600,TraesCS5B01G053800,0.4431,Conf_1
TraesCS5A01G048600,TraesCS5D01G059300,0.7085,Conf_1
TraesCS5B01G053800,TraesCS5D01G059300,0.5944,Conf_1
TraesCS1A01G073300,TraesCS1B01G091900,0.2469,Conf_1
TraesCS4B01G315400,TraesCS4D01G312400,0.6252,Conf_1
TraesCS6A01G276300,TraesCS6D01G256700,0.3943,Conf_1
TraesCS3A01G152200,TraesCS3D01G160000,0.5872,Conf_1
TraesCS4A01G205800,TraesCS4B01G109400,0.617,Conf_1
TraesCS4A01G205800,TraesCS4D01G106700,0.7281,Conf_1
TraesCS4B01G109400,TraesCS4D01G106700,0.6301,Conf_1
TraesCS5A01G062600,TraesCS5D01G073900,0.6466,Conf_1
TraesCS7A01G463500,TraesCS7B01G364100,0.2433,Conf_1
TraesCS5A01G330500,TraesCS5D01G336300,0.6985,Conf_1
TraesCS4A01G102900,TraesCS4D01G202300,0.6493,Conf_1
TraesCS6B01G167900,TraesCS6D01G129900,0.7477,Conf_1
TraesCS3A01G171600,TraesCS3B01G202600,0.5397,Conf_1
TraesCS3A01G171600,TraesCS3D01G178300,0.484,Conf_1
TraesCS3B01G202600,TraesCS3D01G178300,0.4254,Conf_1
TraesCS5A01G365300,TraesCS5D01G373700,0.495,Conf_1
TraesCS7B01G349000,TraesCS7D01G438600,0.8559,Conf_1
TraesCS1B01G264200,TraesCS1D01G253600,0.4212,Conf_1
TraesCS2B01G301800,TraesCS2D01G283400,0.6492,Conf_1
TraesCS6B01G262400,TraesCS6D01G214300,0.7662,Conf_1
TraesCS5A01G424100,TraesCS5B01G426400,0.8774,Conf_1
TraesCS5A01G424100,TraesCS5D01G432700,0.8444,Conf_1
TraesCS5B01G426400,TraesCS5D01G432700,0.8748,Conf_1
TraesCS2B01G244100,TraesCS2D01G224700,0.6905,Conf_1
TraesCS1A01G186500,TraesCS1D01G190100,0.8586,Conf_1
TraesCS5A01G332300,TraesCS5B01G332500,0.7282,Conf_1
TraesCS5A01G332300,TraesCS5D01G338200,0.5546,Conf_1
TraesCS5B01G332500,TraesCS5D01G338200,0.5212,Conf_1
TraesCS2A01G198500,TraesCS2D01G206300,0.644,Conf_1
TraesCS7A01G191200,TraesCS7B01G096000,0.3368,Conf_1
TraesCS7A01G191200,TraesCS7D01G192200,0.5905,Conf_1
TraesCS7B01G096000,TraesCS7D01G192200,0.4103,Conf_1
TraesCS3A01G438900,TraesCS3D01G431700,0.5852,Conf_1
TraesCS5A01G291200,TraesCS5D01G298600,0.8657,Conf_1
TraesCS6A01G057400,TraesCS6D01G059300,0.8622,Conf_1
TraesCS4A01G131000,TraesCS4B01G173600,0.7163,Conf_1
TraesCS2A01G101400,TraesCS2B01G118500,0.8055,Conf_1
TraesCS2A01G101400,TraesCS2D01G100900,0.8198,Conf_1
TraesCS2B01G118500,TraesCS2D01G100900,0.8537,Conf_1
TraesCS1A01G263700,TraesCS1B01G274300,0.7255,Conf_1
TraesCS1A01G263700,TraesCS1D01G263800,0.7085,Conf_1
TraesCS1B01G274300,TraesCS1D01G263800,0.695,Conf_1
TraesCS7A01G305200,TraesCS7D01G302000,0.9299,Conf_1
TraesCS2A01G102000,TraesCS2D01G101400,0.7097,Conf_1
TraesCS2B01G119000,TraesCS2D01G101300,0.5492,Conf_1
TraesCS7A01G464800,TraesCS7D01G452500,0.1238,Conf_1
TraesCS7A01G464100,TraesCS7D01G451700,0.4456,Conf_1
TraesCS7A01G377600,TraesCS7D01G374400,0.3295,Conf_1
TraesCS1B01G098600,TraesCS1D01G082200,0.6694,Conf_1
TraesCS4A01G126800,TraesCS4D01G179700,0.7605,Conf_1
TraesCS2B01G271700,TraesCS2D01G252600,0.2576,Conf_1
TraesCS6A01G110100,TraesCS6B01G138400,0.2055,Conf_1
TraesCS6A01G110100,TraesCS6D01G098500,0.4349,Conf_1
TraesCS6B01G138400,TraesCS6D01G098500,0.2086,Conf_1
TraesCS5A01G390200,TraesCS5D01G400000,0.3651,Conf_1
TraesCS4A01G041400,TraesCS4B01G262400,0.548,Conf_1
TraesCS4A01G041400,TraesCS4D01G262500,0.5921,Conf_1
TraesCS4B01G262400,TraesCS4D01G262500,0.5688,Conf_1
TraesCS3A01G105100,TraesCS3B01G123600,0.5309,Conf_1
TraesCS3A01G105100,TraesCS3D01G107300,0.6183,Conf_1
TraesCS3B01G123600,TraesCS3D01G107300,0.4504,Conf_1
TraesCS2B01G421100,TraesCS2D01G400300,0.6125,Conf_1
TraesCS5A01G215900,TraesCS5D01G223700,0.6527,Conf_1
TraesCS6B01G331000,TraesCS6D01G281200,0.8449,Conf_1
TraesCS2A01G417300,TraesCS2B01G436300,0.8155,Conf_1
TraesCS2A01G417300,TraesCS2D01G414600,0.8738,Conf_1
TraesCS2B01G436300,TraesCS2D01G414600,0.8279,Conf_1
TraesCS6A01G319600,TraesCS6B01G350400,0.7769,Conf_1
TraesCS6A01G319600,TraesCS6D01G299100,0.8911,Conf_1
TraesCS6B01G350400,TraesCS6D01G299100,0.8395,Conf_1
TraesCS7A01G128800,TraesCS7B01G028700,0.4694,Conf_1
TraesCS7A01G128800,TraesCS7D01G127600,0.6327,Conf_1
TraesCS7B01G028700,TraesCS7D01G127600,0.6855,Conf_1
TraesCS6B01G361400,TraesCS6D01G309600,0.645,Conf_1
TraesCS6A01G256600,TraesCS6B01G268700,0.7869,Conf_1
TraesCS6A01G256600,TraesCS6D01G237800,0.7627,Conf_1
TraesCS6B01G268700,TraesCS6D01G237800,0.7261,Conf_1
TraesCS2A01G288000,TraesCS2B01G304800,0.6621,Conf_1
TraesCS2A01G427700,TraesCS2D01G425700,0.8392,Conf_1
TraesCS2A01G415300,TraesCS2D01G412400,0.5282,Conf_1
TraesCS4B01G299700,TraesCS4D01G298600,0.618,Conf_1
TraesCS5A01G058600,TraesCS5D01G069300,0.6794,Conf_1
TraesCS3A01G155200,TraesCS3D01G162700,0.6248,Conf_1
TraesCS3A01G121300,TraesCS3B01G140700,0.8349,Conf_1
TraesCS3A01G121300,TraesCS3D01G123400,0.8604,Conf_1
TraesCS3B01G140700,TraesCS3D01G123400,0.9295,Conf_1
TraesCS3A01G108400,TraesCS3B01G127400,0.4636,Conf_1
TraesCS3A01G108400,TraesCS3D01G110200,0.5772,Conf_1
TraesCS3B01G127400,TraesCS3D01G110200,0.5969,Conf_1
TraesCS1A01G118400,TraesCS1B01G138100,0.677,Conf_1
TraesCS1A01G118400,TraesCS1D01G119500,0.8526,Conf_1
TraesCS1B01G138100,TraesCS1D01G119500,0.6302,Conf_1
TraesCS6A01G132300,TraesCS6D01G122200,0.3842,Conf_1
TraesCS7A01G256000,TraesCS7D01G254400,0.6871,Conf_1
TraesCS7A01G285200,TraesCS7D01G289000,0.0946,Conf_1
TraesCS3A01G247000,TraesCS3B01G272300,0.5602,Conf_1
TraesCS3A01G247000,TraesCS3D01G244500,0.4785,Conf_1
TraesCS3B01G272300,TraesCS3D01G244500,0.3234,Conf_1
TraesCS3B01G324300,TraesCS3D01G289400,0.6761,Conf_1
TraesCS5A01G485100,TraesCS5D01G498600,0.6256,Conf_1
TraesCS3A01G216800,TraesCS3B01G247200,0.5415,Conf_1
TraesCS3A01G216800,TraesCS3D01G218800,0.5751,Conf_1
TraesCS3B01G247200,TraesCS3D01G218800,0.509,Conf_1
TraesCS7A01G271600,TraesCS7B01G170400,0.6243,Conf_1
TraesCS7A01G271600,TraesCS7D01G271900,0.5186,Conf_1
TraesCS7B01G170400,TraesCS7D01G271900,0.5986,Conf_1
TraesCS7A01G529200,TraesCS7D01G517000,0.4507,Conf_1
TraesCS7B01G104600,TraesCS7D01G201000,0.7389,Conf_1
TraesCS6A01G312400,TraesCS6D01G291800,0.7685,Conf_1
TraesCS4B01G095700,TraesCS4D01G092300,0.1947,Conf_1
TraesCS5A01G225100,TraesCS5B01G223700,0.8229,Conf_1
TraesCS5A01G225100,TraesCS5D01G232400,0.8349,Conf_1
TraesCS5B01G223700,TraesCS5D01G232400,0.8324,Conf_1
TraesCS4B01G323100,TraesCS4D01G320100,0.425,Conf_1
TraesCS5A01G406800,TraesCS5B01G411800,0.3712,Conf_1
TraesCS5A01G173800,TraesCS5B01G171200,0.8659,Conf_1
TraesCS5A01G173800,TraesCS5D01G178300,0.8505,Conf_1
TraesCS5B01G171200,TraesCS5D01G178300,0.8618,Conf_1
TraesCS2A01G296100,TraesCS2B01G312500,0.1464,Conf_1
TraesCS2A01G296100,TraesCS2D01G294000,0.4905,Conf_1
TraesCS2B01G312500,TraesCS2D01G294000,0.2652,Conf_1
TraesCS5A01G087100,TraesCS5B01G093000,0.7611,Conf_1
TraesCS5A01G087100,TraesCS5D01G099100,0.7744,Conf_1
TraesCS5B01G093000,TraesCS5D01G099100,0.7904,Conf_1
TraesCS6A01G294000,TraesCS6D01G274900,0.6755,Conf_1
TraesCS7A01G272100,TraesCS7B01G169900,0.7971,Conf_1
TraesCS5A01G159600,TraesCS5B01G157300,0.7952,Conf_1
TraesCS5A01G159600,TraesCS5D01G164600,0.8647,Conf_1
TraesCS5B01G157300,TraesCS5D01G164600,0.9093,Conf_1
TraesCS4A01G322200,TraesCS5B01G556300,0.6934,Conf_1
TraesCS4A01G322200,TraesCS5D01G552200,0.7659,Conf_1
TraesCS5B01G556300,TraesCS5D01G552200,0.7665,Conf_1
TraesCS2B01G401500,TraesCS2D01G381000,0.5626,Conf_1
TraesCS5A01G295200,TraesCS5D01G302800,0.723,Conf_1
TraesCS1B01G080600,TraesCS2D01G008400,0.5041,Conf_1
TraesCS7B01G350600,TraesCS7D01G440100,0.3655,Conf_1
TraesCS1A01G079400,TraesCS1B01G096900,0.9041,Conf_1
TraesCS4B01G347700,TraesCS4D01G342600,0.475,Conf_1
TraesCS3A01G129900,TraesCS3D01G130800,0.5921,Conf_1
TraesCS6A01G118300,TraesCS6B01G146500,0.4665,Conf_1
TraesCS6A01G118300,TraesCS6D01G108400,0.4848,Conf_1
TraesCS6B01G146500,TraesCS6D01G108400,0.4363,Conf_1
TraesCS2A01G375800,TraesCS2B01G392700,0.3467,Conf_1
TraesCS2A01G375800,TraesCS2D01G372000,0.2174,Conf_1
TraesCS2B01G392700,TraesCS2D01G372000,0.4523,Conf_1
TraesCS3A01G180600,TraesCS3D01G185500,0.6988,Conf_1
TraesCS2B01G249200,TraesCS2D01G231600,0.2997,Conf_1
TraesCS3A01G271700,TraesCS3B01G305400,0.4542,Conf_1
TraesCS1A01G334100,TraesCS1B01G347400,0.448,Conf_1
TraesCS1A01G334100,TraesCS1D01G336600,0.5449,Conf_1
TraesCS1B01G347400,TraesCS1D01G336600,0.4338,Conf_1
TraesCS6B01G270100,TraesCS6D01G236700,0.631,Conf_1
TraesCS2A01G402200,TraesCS2B01G420400,0.5185,Conf_1
TraesCS4A01G017700,TraesCS4D01G285100,0.8002,Conf_1
TraesCS5A01G429400,TraesCS5D01G437400,0.4661,Conf_1
TraesCS6A01G304800,TraesCS6B01G333300,0.5993,Conf_1
TraesCS6A01G304800,TraesCS6D01G284000,0.6715,Conf_1
TraesCS6B01G333300,TraesCS6D01G284000,0.6655,Conf_1
TraesCS7A01G208200,TraesCS7D01G210600,0.5534,Conf_1
TraesCS1A01G321100,TraesCS1D01G321300,0.6253,Conf_1
TraesCS5A01G460500,TraesCS5B01G470300,0.6921,Conf_1
TraesCS5A01G460500,TraesCS5D01G472200,0.8305,Conf_1
TraesCS5B01G470300,TraesCS5D01G472200,0.6952,Conf_1
TraesCS7A01G334400,TraesCS7D01G342100,0.3691,Conf_1
TraesCS3B01G313700,TraesCS3D01G279400,0.2295,Conf_1
TraesCS6A01G173600,TraesCS6B01G201500,0.6383,Conf_1
TraesCS6A01G173600,TraesCS6D01G162700,0.8244,Conf_1
TraesCS6B01G201500,TraesCS6D01G162700,0.4907,Conf_1
TraesCS7B01G168800,TraesCS7D01G271100,0.6842,Conf_1
TraesCS7A01G277500,TraesCS7D01G277400,0.7023,Conf_1
TraesCS6A01G174900,TraesCS6B01G204400,0.5157,Conf_1
TraesCS5A01G287700,TraesCS5D01G295700,0.4542,Conf_1
TraesCS6A01G144600,TraesCS6D01G133500,0.7425,Conf_1
TraesCS4B01G091900,TraesCS4D01G088900,0.7493,Conf_1
TraesCS5A01G535100,TraesCS4B01G367400,0.8427,Conf_2
TraesCS5A01G535100,TraesCS4D01G360100,0.8303,Conf_2
TraesCS4B01G367400,TraesCS4D01G360100,0.8349,Conf_2
TraesCS2A01G436300,TraesCS2D01G433600,0.5593,Conf_2
TraesCS4B01G101700,TraesCS4D01G098300,0.8721,Conf_2
TraesCS3A01G376800,TraesCS3B01G409300,0.9009,Conf_2
TraesCS3A01G376800,TraesCS3D01G369800,0.9488,Conf_2
TraesCS3B01G409300,TraesCS3D01G369800,0.8813,Conf_2
TraesCS7A01G160200,TraesCS7B01G065100,0.6851,Conf_2
TraesCS7A01G160200,TraesCS7D01G160900,0.6955,Conf_2
TraesCS7B01G065100,TraesCS7D01G160900,0.8916,Conf_2
TraesCS6A01G419600,TraesCS6D01G406500,0.2544,Conf_2
TraesCS5A01G201200,TraesCS5D01G207400,0.6093,Conf_2
TraesCS6A01G353700,TraesCS6D01G336000,0.6102,Conf_2
TraesCS7A01G298600,TraesCS7D01G294300,0.9145,Conf_2
TraesCS3A01G330000,TraesCS3B01G360100,0.8087,Conf_2
TraesCS3A01G330000,TraesCS3D01G323400,0.8187,Conf_2
TraesCS3B01G360100,TraesCS3D01G323400,0.7555,Conf_2
TraesCS1A01G394100,TraesCS1D01G402400,0.7797,Conf_2
TraesCS3A01G047800,TraesCS3D01G031900,0.4448,Conf_2
TraesCS2A01G235700,TraesCS2D01G238100,0.6867,Conf_2
TraesCS3B01G147600,TraesCS3D01G129500,0.6197,Conf_2
TraesCS7B01G372700,TraesCS7D01G458300,0.5349,Conf_2
TraesCS7A01G235000,TraesCS7D01G235000,0.2615,Conf_2
TraesCS1A01G322100,TraesCS1D01G322300,0.63,Conf_2
TraesCS5A01G120200,TraesCS5D01G124500,0.6893,Conf_2
TraesCS5A01G496200,TraesCS4D01G320600,0.344,Conf_2
TraesCS2A01G427200,TraesCS2B01G447600,0.6144,Conf_2
TraesCS2B01G401300,TraesCS2D01G380500,0.699,Conf_2
TraesCS2B01G098800,TraesCS2D01G082200,0.622,Conf_2
TraesCS5A01G441000,TraesCS5D01G448100,0.5094,Conf_2
TraesCS2A01G158300,TraesCS2D01G165200,0.6964,Conf_2
TraesCS6B01G221800,TraesCS6D01G181400,0.1952,Conf_2
TraesCS3A01G227700,TraesCS3D01G225500,0.9083,Conf_2
TraesCS5A01G353400,TraesCS5D01G360500,0.1398,Conf_2
TraesCS4B01G280000,TraesCS4D01G278500,0.5477,Conf_2
TraesCS5B01G194900,TraesCS5D01G202200,0.2701,Conf_2
TraesCS3A01G203900,TraesCS3B01G234000,0.3413,Conf_2
TraesCS1A01G197300,TraesCS1B01G211900,0.4673,Conf_2
TraesCS1B01G246800,TraesCS1D01G235400,0.1558,Conf_2
TraesCS5A01G010200,TraesCS5D01G015000,0.7791,Conf_2
TraesCS2A01G263200,TraesCS2D01G260800,0.457,Conf_2
TraesCS1A01G381200,TraesCS1D01G389000,0.0828,Conf_2
TraesCS7A01G446000,TraesCS7D01G436100,0.3215,Conf_2
TraesCS1A01G364500,TraesCS1D01G369900,0.3921,Conf_2
TraesCS6B01G302100,TraesCS6D01G254900,0.5488,Conf_2
TraesCS5A01G542400,TraesCS4B01G371900,0.4443,Conf_2
TraesCS5A01G542400,TraesCS4D01G365600,0.2393,Conf_2
TraesCS4B01G371900,TraesCS4D01G365600,0.3128,Conf_2
TraesCS1B01G283200,TraesCS1D01G273400,0.222,Conf_2
TraesCS4A01G007600,TraesCS4B01G297300,0.6516,Conf_2
TraesCS1A01G442400,TraesCS1B01G476500,0.4345,Conf_2
TraesCS1A01G347000,TraesCS1B01G361200,0.8019,Conf_2
TraesCS5A01G011200,TraesCS5D01G016000,0.1879,Conf_2
TraesCS5A01G146900,TraesCS5B01G145800,0.8794,Conf_2
TraesCS5A01G146900,TraesCS5D01G145400,0.795,Conf_2
TraesCS5B01G145800,TraesCS5D01G145400,0.8182,Conf_2
TraesCS5B01G256200,TraesCS5D01G265300,0.7513,Conf_2
TraesCS6B01G052900,TraesCS6D01G043400,0.2918,Conf_2
TraesCS6A01G287800,TraesCS6B01G317200,0.4407,Conf_2
TraesCS2B01G518600,TraesCS2D01G490700,-0.1217,Conf_2
TraesCS2A01G010100,TraesCS2D01G010700,0.4819,Conf_2
TraesCS2A01G143700,TraesCS2D01G147300,0.4202,Conf_2
TraesCS3A01G233600,TraesCS3B01G262700,0.6673,Conf_2
TraesCS3A01G080800,TraesCS3B01G095400,0.3753,Conf_2
TraesCS1A01G378500,TraesCS1B01G399300,0.5282,Conf_2
TraesCS1A01G428700,TraesCS1B01G463400,0.579,Conf_2
TraesCS7A01G280800,TraesCS7B01G180400,0.3752,Conf_2
TraesCS1A01G075000,TraesCS1B01G093600,0.4325,Conf_2
TraesCS1B01G211100,TraesCS1D01G200000,0.7189,Conf_2
TraesCS3A01G395700,TraesCS3B01G427500,0.7157,Conf_2
TraesCS1A01G192300,TraesCS1D01G195700,0.8066,Conf_2
TraesCS2A01G142400,TraesCS2D01G145800,0.4422,Conf_2
TraesCS5B01G269200,TraesCS5D01G277000,0.4925,Conf_2
TraesCS6A01G237000,TraesCS6B01G265500,0.3179,Conf_2
TraesCS2B01G130000,TraesCS2D01G111700,0.1822,Conf_2
TraesCS1A01G443400,TraesCS1B01G477500,0.3263,Conf_2
TraesCS6A01G043000,TraesCS6D01G049600,0.7175,Conf_2
TraesCS7A01G192300,TraesCS7D01G193300,0.0586,Conf_2
TraesCS6A01G239400,TraesCS6D01G221800,0.1652,Conf_2
TraesCS1A01G338600,TraesCS1D01G340800,0.758,Conf_2
TraesCS5A01G110400,TraesCS5B01G110100,0.7559,Conf_2
TraesCS2A01G479400,TraesCS2B01G503600,0.2284,Conf_2
TraesCS3A01G111500,TraesCS3D01G113800,0.5754,Conf_2
TraesCS5A01G488600,TraesCS5B01G502300,0.4188,Conf_2
TraesCS1A01G243300,TraesCS1D01G243300,0.445,Conf_2
TraesCS1A01G196300,TraesCS1B01G210900,0.2484,Conf_2
TraesCS2B01G095900,TraesCS2D01G079100,0.7498,Conf_2
TraesCS7A01G363600,TraesCS7D01G359500,0.5858,Conf_2
TraesCS5A01G006200,TraesCS5D01G006000,0.2739,Conf_2
TraesCS6B01G273000,TraesCS6D01G234400,0.7087,Conf_2
TraesCS5B01G111200,TraesCS5D01G117600,0.8273,Conf_2
TraesCS5A01G473100,TraesCS5B01G486000,0.7398,Conf_2
TraesCS5A01G473100,TraesCS5D01G485800,0.8001,Conf_2
TraesCS5B01G486000,TraesCS5D01G485800,0.7218,Conf_2
TraesCS1A01G185900,TraesCS1D01G190900,0.2859,Conf_2
TraesCS4A01G040000,TraesCS4D01G260800,0.7979,Conf_2
TraesCS1B01G252700,TraesCS1D01G240700,0.4,Conf_2
TraesCS3A01G072400,TraesCS3D01G072000,0.3417,Conf_2
TraesCS1A01G193000,TraesCS1B01G207900,0.4362,Conf_2
TraesCS2B01G157500,TraesCS2D01G136100,0.6743,Conf_2
TraesCS7A01G160700,TraesCS7B01G065700,0.8201,Conf_2
TraesCS7A01G160700,TraesCS7D01G161800,0.7792,Conf_2
TraesCS7B01G065700,TraesCS7D01G161800,0.8416,Conf_2
TraesCS6A01G102700,TraesCS6D01G091300,0.6334,Conf_2
TraesCS2A01G406900,TraesCS2D01G403800,0.8762,Conf_2
TraesCS2B01G224600,TraesCS2D01G205000,0.1563,Conf_2
TraesCS1A01G088600,TraesCS1D01G090000,0.6551,Conf_2
TraesCS6B01G218100,TraesCS6D01G173400,0.3895,Conf_2
TraesCS3A01G512400,TraesCS3B01G580500,0.4521,Conf_2
TraesCS3A01G512400,TraesCS3D01G519600,0.4168,Conf_2
TraesCS3B01G580500,TraesCS3D01G519600,0.5175,Conf_2
TraesCS1B01G266500,TraesCS1D01G255100,0.8438,Conf_2
TraesCS5B01G113800,TraesCS5D01G121500,0.7395,Conf_2
TraesCS4A01G212800,TraesCS4B01G103000,0.8602,Conf_2
TraesCS4A01G212800,TraesCS4D01G099600,0.9484,Conf_2
TraesCS4B01G103000,TraesCS4D01G099600,0.9378,Conf_2
TraesCS6A01G312600,TraesCS6B01G342800,0.8369,Conf_2
TraesCS6A01G312600,TraesCS6D01G292200,0.8182,Conf_2
TraesCS6B01G342800,TraesCS6D01G292200,0.732,Conf_2
TraesCS2A01G540100,TraesCS2D01G541800,0.3419,Conf_2
TraesCS6A01G142300,TraesCS6D01G131700,0.7741,Conf_2
TraesCS5B01G001500,TraesCS5D01G000500,0.1092,Conf_2
TraesCS6A01G315700,TraesCS6B01G346100,0.662,Conf_2
TraesCS6A01G315700,TraesCS6D01G294900,0.5375,Conf_2
TraesCS6B01G346100,TraesCS6D01G294900,0.5246,Conf_2
TraesCS7A01G558500,TraesCS7D01G551400,0.8591,Conf_2
TraesCS4A01G141400,TraesCS4D01G148700,0.6626,Conf_2
TraesCS6A01G168600,TraesCS6B01G196600,0.7178,Conf_2
TraesCS3A01G508600,TraesCS3B01G574600,0.2401,Conf_2
TraesCS3A01G508600,TraesCS3D01G514300,0.5546,Conf_2
TraesCS3B01G574600,TraesCS3D01G514300,0.4835,Conf_2
TraesCS7A01G453100,TraesCS7D01G442500,0.8336,Conf_2
TraesCS4B01G000200,TraesCS4D01G000200,0.2737,Conf_2
TraesCS3B01G223000,TraesCS3D01G196900,0.107,Conf_2
TraesCS2A01G098200,TraesCS2D01G097600,0.6536,Conf_2
TraesCS5B01G200300,TraesCS5D01G208000,0.2218,Conf_2
TraesCS3A01G373800,TraesCS3D01G366500,0.8482,Conf_2
TraesCS6A01G237300,TraesCS6B01G265800,0.662,Conf_2
TraesCS5A01G153900,TraesCS5D01G159100,0.7693,Conf_2
TraesCS4A01G298300,TraesCS4D01G013500,0.6623,Conf_2
TraesCS2A01G271300,TraesCS2B01G289800,0.5543,Conf_2
TraesCS2A01G271300,TraesCS2D01G270100,0.6527,Conf_2
TraesCS2B01G289800,TraesCS2D01G270100,0.5088,Conf_2
TraesCS5A01G444300,TraesCS5D01G452000,0.8043,Conf_2
TraesCS1A01G150900,TraesCS1D01G147900,0.4658,Conf_2
TraesCS1A01G150800,TraesCS1D01G147800,0.3483,Conf_2
TraesCS7B01G185300,TraesCS7D01G292700,0.0666,Conf_2
TraesCS4A01G075600,TraesCS4B01G231400,0.5177,Conf_2
TraesCS4A01G075600,TraesCS4D01G232700,0.7123,Conf_2
TraesCS4B01G231400,TraesCS4D01G232700,0.5477,Conf_2
TraesCS7A01G517900,TraesCS7B01G434100,0.4949,Conf_2
TraesCS4B01G026500,TraesCS4D01G023900,0.7676,Conf_2
TraesCS1B01G364800,TraesCS1D01G353300,0.4431,Conf_2
TraesCS7A01G178500,TraesCS7B01G084300,0.4,Conf_2
TraesCS7A01G178500,TraesCS7D01G180600,0.4122,Conf_2
TraesCS7B01G084300,TraesCS7D01G180600,0.5494,Conf_2
TraesCS7B01G178000,TraesCS7D01G290100,0.332,Conf_2
TraesCS1A01G146000,TraesCS1B01G164200,0.7883,Conf_2
TraesCS1A01G146000,TraesCS1D01G144600,0.7523,Conf_2
TraesCS1B01G164200,TraesCS1D01G144600,0.8003,Conf_2
TraesCS2B01G097800,TraesCS2D01G081400,0.7439,Conf_2
TraesCS3A01G288800,TraesCS3B01G323500,0.2723,Conf_2
TraesCS3A01G288800,TraesCS3D01G288600,0.4464,Conf_2
TraesCS3B01G323500,TraesCS3D01G288600,0.4199,Conf_2
TraesCS4A01G277600,TraesCS4D01G033500,0.3815,Conf_2
TraesCS3A01G471900,TraesCS3B01G515100,0.3201,Conf_2
TraesCS5B01G003400,TraesCS5D01G003900,0.3569,Conf_2
TraesCS3A01G452300,TraesCS3D01G444700,0.6629,Conf_2
TraesCS5B01G311500,TraesCS5D01G317700,0.7287,Conf_2
TraesCS3A01G225100,TraesCS3B01G254700,0.8372,Conf_2
TraesCS3A01G225100,TraesCS3D01G228400,0.7834,Conf_2
TraesCS3B01G254700,TraesCS3D01G228400,0.8604,Conf_2
TraesCS5A01G389100,TraesCS5D01G399100,0.8109,Conf_2
TraesCS3B01G396600,TraesCS3D01G357900,0.3828,Conf_2
TraesCS7A01G427600,TraesCS7B01G327700,0.7164,Conf_2
TraesCS5B01G305600,TraesCS5D01G312100,0.4464,Conf_2
TraesCS1A01G197800,TraesCS1B01G212500,0.2131,Conf_2
TraesCS4B01G164400,TraesCS4D01G152600,0.4241,Conf_2
TraesCS5A01G477100,TraesCS5D01G490700,0.5228,Conf_2
TraesCS2A01G016000,TraesCS2D01G017200,0.3534,Conf_2
TraesCS5A01G078000,TraesCS5D01G093900,0.5863,Conf_2
TraesCS6A01G420100,TraesCS6D01G405600,0.2209,Conf_2
TraesCS1A01G397400,TraesCS1D01G405400,0.4225,Conf_2
TraesCS5B01G462800,TraesCS5D01G464800,0.5892,Conf_2
TraesCS7A01G237100,TraesCS7D01G199400,0.7345,Conf_2
TraesCS1A01G395800,TraesCS1B01G424300,0.7512,Conf_2
TraesCS1A01G395800,TraesCS1D01G403800,0.7577,Conf_2
TraesCS1B01G424300,TraesCS1D01G403800,0.7602,Conf_2
TraesCS1A01G228500,TraesCS1B01G242700,0.7905,Conf_2
TraesCS1A01G228500,TraesCS1D01G230300,0.7749,Conf_2
TraesCS1B01G242700,TraesCS1D01G230300,0.7271,Conf_2
TraesCS7A01G352100,TraesCS7B01G276000,0.5733,Conf_2
TraesCS5A01G514500,TraesCS4B01G345400,0.3171,Conf_2
TraesCS3A01G360600,TraesCS3B01G393000,0.8747,Conf_2
TraesCS3A01G360600,TraesCS3D01G354400,0.9262,Conf_2
TraesCS3B01G393000,TraesCS3D01G354400,0.9005,Conf_2
TraesCS1A01G186400,TraesCS1B01G194200,0.4034,Conf_2
TraesCS1A01G300200,TraesCS1B01G310300,0.9325,Conf_2
TraesCS1A01G300200,TraesCS1D01G299700,0.9035,Conf_2
TraesCS1B01G310300,TraesCS1D01G299700,0.8972,Conf_2
TraesCS1B01G226000,TraesCS1D01G215400,0.9211,Conf_2
TraesCS1B01G225700,TraesCS1D01G215100,0.7707,Conf_2
TraesCS3B01G524500,TraesCS3D01G474800,0.8814,Conf_2
TraesCS4A01G194800,TraesCS4D01G118500,0.8649,Conf_2
TraesCS5A01G094600,TraesCS5D01G106900,0.7967,Conf_2
TraesCS7A01G260900,TraesCS7B01G158900,0.3942,Conf_2
TraesCS4B01G351500,TraesCS4D01G346300,0.8267,Conf_2
TraesCS7A01G176800,TraesCS7B01G081800,0.6956,Conf_2
TraesCS5A01G238400,TraesCS5B01G236900,0.9239,Conf_2
TraesCS5A01G238400,TraesCS5D01G245300,0.922,Conf_2
TraesCS5B01G236900,TraesCS5D01G245300,0.9464,Conf_2
TraesCS1A01G370700,TraesCS1D01G376800,0.9385,Conf_2
TraesCS2A01G393500,TraesCS2D01G391400,0.6284,Conf_2
TraesCS4B01G299600,TraesCS4D01G298500,0.4376,Conf_2
TraesCS5A01G386000,TraesCS5B01G391000,0.3776,Conf_2
TraesCS5A01G386000,TraesCS5D01G395900,0.7701,Conf_2
TraesCS5B01G391000,TraesCS5D01G395900,0.4588,Conf_2
TraesCS3A01G226600,TraesCS3B01G257900,0.4977,Conf_2
TraesCS3A01G226600,TraesCS3D01G224600,0.4872,Conf_2
TraesCS3B01G257900,TraesCS3D01G224600,0.4089,Conf_2
TraesCS6A01G216500,TraesCS6B01G246400,0.7202,Conf_2
TraesCS7B01G176100,TraesCS7D01G278100,0.8217,Conf_2
TraesCS5A01G015000,TraesCS5D01G020900,0.4967,Conf_2
TraesCS2A01G152700,TraesCS2D01G158200,0.7064,Conf_2
TraesCS2A01G157600,TraesCS2D01G163700,0.4374,Conf_2
TraesCS5A01G439800,TraesCS5D01G446900,0.8144,Conf_2
TraesCS5A01G439700,TraesCS5D01G446800,0.8328,Conf_2
TraesCS7A01G386800,TraesCS7D01G383300,0.5155,Conf_2
TraesCS5A01G486800,TraesCS5D01G501000,0.7876,Conf_2
TraesCS7A01G339900,TraesCS7B01G251600,0.8186,Conf_2
TraesCS7A01G339900,TraesCS7D01G347600,0.9367,Conf_2
TraesCS7B01G251600,TraesCS7D01G347600,0.8666,Conf_2
TraesCS2A01G063600,TraesCS2B01G076300,-0.35,Conf_3
TraesCS5A01G250800,TraesCS5B01G248800,0.0604,Conf_3
TraesCS6A01G368800,TraesCS6B01G404800,0.1265,Conf_3
TraesCS3B01G108100,TraesCS3D01G093200,0.177,Conf_3
TraesCS4A01G312200,TraesCS4B01G000900,0.4313,Conf_3
TraesCS6B01G425400,TraesCS6D01G371000,0.2283,Conf_3
TraesCS7A01G391700,TraesCS7B01G293600,0.2427,Conf_3
TraesCS5A01G426400,TraesCS5B01G428300,0.4026,Conf_3
TraesCS6B01G462100,TraesCS6D01G397000,0.166,Conf_3
TraesCS3A01G269800,TraesCS3B01G303700,0.0533,Conf_3
TraesCS1A01G319500,TraesCS1D01G319300,0.1539,Conf_3
TraesCS2A01G533100,TraesCS2B01G562600,0.2074,Conf_3
TraesCS6A01G380500,TraesCS6D01G365200,0.3872,Conf_3
TraesCS3A01G317800,TraesCS3B01G348100,0.1831,Conf_3
TraesCS5A01G373700,TraesCS5B01G375700,0.3961,Conf_3
TraesCS5B01G538500,TraesCS5D01G556800,0.2054,Conf_3
TraesCS6B01G449400,TraesCS6D01G388700,0.3148,Conf_3
TraesCS2A01G448400,TraesCS2B01G469100,0.3759,Conf_3
TraesCS1A01G033300,TraesCS1B01G041900,-0.0707,Conf_3
TraesCS3A01G042900,TraesCS3B01G040600,0.1842,Conf_3
TraesCS5A01G273200,TraesCS5B01G272900,0.0221,Conf_3
TraesCS7A01G133400,TraesCS7D01G133000,-0.0112,Conf_3
TraesCS5A01G403000,TraesCS5B01G407800,0.5372,Conf_3
TraesCS7A01G195400,TraesCS7B01G101000,0.2482,Conf_3
TraesCS6A01G041000,TraesCS6B01G056100,-0.0169,Conf_3
TraesCS6A01G041000,TraesCS6D01G047400,0.258,Conf_3
TraesCS6B01G056100,TraesCS6D01G047400,0.5502,Conf_3
TraesCS3A01G530700,TraesCS3B01G600900,0.2542,Conf_3
TraesCS4A01G110600,TraesCS4D01G194500,0.6324,Conf_3
TraesCS5A01G386400,TraesCS5B01G391300,0.5226,Conf_3
TraesCS2A01G324500,TraesCS2B01G357700,0.0061,Conf_3
TraesCS6A01G102200,TraesCS6B01G130600,-0.0149,Conf_3
TraesCS2B01G131500,TraesCS2D01G113200,0.1691,Conf_3
TraesCS7A01G139800,TraesCS7B01G041500,0.2028,Conf_3
TraesCS1A01G390400,TraesCS1B01G418600,0.3888,Conf_3
TraesCS2A01G142300,TraesCS2B01G167500,0.1782,Conf_3
TraesCS6A01G102600,TraesCS6B01G131000,0.1762,Conf_3
TraesCS5A01G376000,TraesCS5B01G378600,-0.0648,Conf_3
TraesCS4A01G322400,TraesCS5B01G556000,0.2639,Conf_3
TraesCS6A01G013600,TraesCS6B01G020800,0.2545,Conf_3
TraesCS1B01G327400,TraesCS1D01G315700,0.2796,Conf_3
TraesCS6A01G131700,TraesCS6B01G160100,0.3551,Conf_3
TraesCS5A01G389800,TraesCS5B01G394800,-0.0238,Conf_3
TraesCS1A01G311800,TraesCS1B01G323500,0.0538,Conf_3
TraesCS7A01G521600,TraesCS7B01G438800,0.0078,Conf_3
TraesCS1B01G089100,TraesCS1D01G073100,0.2268,Conf_3
TraesCS3A01G096300,TraesCS3B01G112100,0.3922,Conf_3
TraesCS3A01G390800,TraesCS3B01G422600,0.2975,Conf_3
TraesCS1B01G440200,TraesCS1D01G417900,0.5943,Conf_3
TraesCS7A01G522900,TraesCS7B01G439900,-0.0725,Conf_3
TraesCS4A01G343400,TraesCS5B01G531300,0.2748,Conf_3
TraesCS2A01G563100,TraesCS2B01G623400,0.3485,Conf_3
TraesCS7A01G507900,TraesCS7B01G416100,-0.0774,Conf_3
TraesCS2A01G521600,TraesCS2B01G551100,-0.0554,Conf_3
TraesCS5A01G384800,TraesCS5B01G389600,0.061,Conf_3
TraesCS2B01G040300,TraesCS2D01G029100,0.0439,Conf_3
TraesCS6A01G116000,TraesCS6B01G143800,0.199,Conf_3
TraesCS2A01G293900,TraesCS2B01G310200,-0.0172,Conf_3
TraesCS2A01G368300,TraesCS2B01G385400,0.3512,Conf_3
TraesCS1A01G326900,TraesCS1D01G329000,0.3238,Conf_3
TraesCS6A01G296000,TraesCS6B01G325900,0.0252,Conf_3
TraesCS7B01G433500,TraesCS7D01G507400,0.2024,Conf_3
TraesCS1A01G051800,TraesCS1B01G068600,0.0384,Conf_3
TraesCS6A01G046900,TraesCS6B01G063000,0.0068,Conf_3
TraesCS5A01G376100,TraesCS5B01G379700,0.124,Conf_3
TraesCS5A01G250700,TraesCS5B01G248700,0.1646,Conf_3
TraesCS3A01G022500,TraesCS3B01G023200,0.2786,Conf_3
TraesCS1A01G443200,TraesCS1D01G451200,-0.2632,Conf_3
TraesCS1B01G441700,TraesCS1D01G419300,-0.4109,Conf_3
TraesCS1A01G030700,TraesCS1D01G031700,0.3432,Conf_3
TraesCS5A01G404800,TraesCS5B01G409700,0.4492,Conf_3
TraesCS1A01G315600,TraesCS1D01G315800,0.0161,Conf_3
TraesCS6A01G093100,TraesCS6B01G121900,-0.1918,Conf_3
TraesCS1A01G054300,TraesCS1B01G071400,0.0975,Conf_3
TraesCS6A01G045100,TraesCS6D01G051600,0.0321,Conf_3
TraesCS1A01G055200,TraesCS1B01G072000,0.2264,Conf_3
TraesCS6A01G299300,TraesCS6B01G328900,0.3388,Conf_3
TraesCS3A01G315500,TraesCS3B01G351400,0.18,Conf_3
TraesCS5A01G437600,TraesCS5B01G440400,0.0745,Conf_3
TraesCS5A01G383700,TraesCS5B01G388300,0.0713,Conf_3
TraesCS2A01G156300,TraesCS2B01G181800,0.1287,Conf_3
TraesCS5A01G187600,TraesCS5B01G196200,0.4672,Conf_3
TraesCS3A01G403700,TraesCS3B01G437200,0.3715,Conf_3
TraesCS2A01G478300,TraesCS2D01G477500,0.2921,Conf_3
TraesCS1A01G055400,TraesCS1B01G072200,-0.0384,Conf_3
TraesCS2A01G396800,TraesCS2B01G415100,0.3822,Conf_3
TraesCS2A01G587900,TraesCS2B01G595300,0.3703,Conf_3
TraesCS3A01G075000,TraesCS3D01G074800,0.1428,Conf_3
TraesCS3A01G113500,TraesCS3B01G132900,0.5162,Conf_3
TraesCS4A01G337100,TraesCS5B01G536800,0.0345,Conf_3
TraesCS2A01G300100,TraesCS2B01G316400,0.5359,Conf_3
TraesCS2A01G264100,TraesCS2B01G278100,-0.0277,Conf_3
TraesCS7A01G138600,TraesCS7B01G040800,0.1772,Conf_3
TraesCS2A01G443700,TraesCS2B01G464900,0.1553,Conf_3
TraesCS3A01G259200,TraesCS3B01G292200,0.2037,Conf_3
TraesCS1A01G319100,TraesCS1B01G331400,0.1447,Conf_3
TraesCS4A01G036600,TraesCS4B01G269500,0.3837,Conf_3
TraesCS5A01G272500,TraesCS5B01G272700,-0.0673,Conf_3
TraesCS2B01G051800,TraesCS2D01G037700,0.0602,Conf_3
TraesCS5A01G316300,TraesCS5B01G316800,0.0851,Conf_3
TraesCS2A01G471600,TraesCS2B01G494400,0.028,Conf_3
TraesCS1A01G384200,TraesCS1B01G411000,-0.1378,Conf_3
TraesCS4A01G299300,TraesCS4B01G014100,0.1358,Conf_3
TraesCS1A01G164000,TraesCS1B01G180900,0.3593,Conf_3
TraesCS2A01G022700,TraesCS2D01G023900,0.042,Conf_3
TraesCS7A01G190000,TraesCS7B01G095100,0.3786,Conf_3
TraesCS2A01G524000,TraesCS2B01G553800,0.3306,Conf_3
TraesCS4A01G051400,TraesCS4B01G253000,0.1367,Conf_3
TraesCS1A01G402800,TraesCS1B01G432200,0.1159,Conf_3
TraesCS5A01G367900,TraesCS5B01G369900,0.3012,Conf_3
TraesCS5A01G374400,TraesCS5B01G376300,0.3406,Conf_3
TraesCS3A01G288300,TraesCS3B01G322900,0.0725,Conf_3
TraesCS2A01G212000,TraesCS2B01G237100,0.2281,Conf_3
TraesCS6A01G334800,TraesCS6B01G365200,0.2528,Conf_3
TraesCS5A01G486600,TraesCS5B01G500500,0.1764,Conf_3
TraesCS6A01G404600,TraesCS6D01G387900,0.2701,Conf_3
TraesCS6B01G007300,TraesCS6D01G003300,0.3474,Conf_3
TraesCS3A01G024200,TraesCS3B01G020700,0.1208,Conf_3
TraesCS1A01G379900,TraesCS1B01G401900,0.2094,Conf_3
TraesCS7A01G111400,TraesCS7B01G009300,-0.0637,Conf_3
TraesCS1A01G376100,TraesCS1B01G396600,0.0518,Conf_3
TraesCS6A01G368600,TraesCS6B01G404500,-0.1001,Conf_3
TraesCS5A01G391700,TraesCS5B01G396600,0.0243,Conf_3
TraesCS5A01G264400,TraesCS5B01G263700,0.0382,Conf_3
TraesCS1A01G315900,TraesCS1D01G316200,0.1208,Conf_3
TraesCS2A01G472000,TraesCS2B01G494700,0.232,Conf_3
TraesCS3B01G080400,TraesCS3D01G066900,-0.2622,Conf_3
TraesCS7A01G516400,TraesCS7B01G432700,0.1221,Conf_3
TraesCS7A01G206600,TraesCS7B01G114000,0.1499,Conf_3
TraesCS5A01G358200,TraesCS5B01G360700,0.1548,Conf_3
TraesCS4A01G350000,TraesCS5B01G523000,0.2016,Conf_3
TraesCS3A01G461100,TraesCS3B01G503800,0.3367,Conf_3
TraesCS1A01G253000,TraesCS1B01G265200,-0.1227,Conf_3
TraesCS6A01G381800,TraesCS6B01G421000,0.3337,Conf_3
TraesCS6A01G381800,TraesCS6D01G366500,0.0169,Conf_3
TraesCS6B01G421000,TraesCS6D01G366500,-0.115,Conf_3
TraesCS1A01G338500,TraesCS1B01G351000,0.228,Conf_3
TraesCS3A01G043800,TraesCS3B01G039800,-0.2041,Conf_3
TraesCS6A01G118800,TraesCS6B01G146800,0.0332,Conf_3
TraesCS3A01G025700,TraesCS3B01G019300,0.023,Conf_3
TraesCS7A01G482000,TraesCS7B01G384200,-0.0194,Conf_3
TraesCS3A01G271900,TraesCS3B01G305600,0.1854,Conf_3
TraesCS1A01G367300,TraesCS1B01G385900,0.2276,Conf_3
TraesCS1A01G024600,TraesCS1B01G031000,0.1982,Conf_3
TraesCS2A01G147400,TraesCS2B01G172800,-0.2114,Conf_3
TraesCS7A01G512100,TraesCS7B01G423700,0.3333,Conf_3
TraesCS5A01G228100,TraesCS5B01G226900,-0.027,Conf_3
TraesCS1A01G270500,TraesCS1B01G280800,0.1578,Conf_3
TraesCS1A01G361200,TraesCS1B01G377800,0.2046,Conf_3
TraesCS5A01G063800,TraesCS5B01G068700,0.2902,Conf_3
TraesCS7A01G381000,TraesCS7B01G282900,0.2088,Conf_3
TraesCS1B01G037700,TraesCS1D01G031500,-0.0124,Conf_3
TraesCS3A01G528600,TraesCS3B01G597600,-0.0015,Conf_3
TraesCS7A01G187900,TraesCS7B01G093000,0.5105,Conf_3
TraesCS2A01G178900,TraesCS2D01G187400,0.0951,Conf_3
TraesCS2B01G532100,TraesCS2D01G504400,0.2519,Conf_3
TraesCS2B01G133200,TraesCS2D01G114800,0.4001,Conf_3
TraesCS7A01G187500,TraesCS7B01G092700,-0.0357,Conf_3
TraesCS4A01G299200,TraesCS4B01G014200,0.2509,Conf_3
TraesCS5A01G373500,TraesCS5B01G375500,0.4472,Conf_3
TraesCS2A01G151800,TraesCS2B01G177000,0.4565,Conf_3
TraesCS7A01G525800,TraesCS7B01G443400,-0.042,Conf_3
TraesCS4A01G000400,TraesCS4B01G000400,0.2321,Conf_3
TraesCS7A01G357300,TraesCS7B01G270500,0.1935,Conf_3
TraesCS1A01G033000,TraesCS1B01G041300,-0.1209,Conf_3
TraesCS1A01G427500,TraesCS1D01G437200,-0.0977,Conf_3
TraesCS4A01G367500,TraesCS5B01G505200,-0.2957,Conf_3
TraesCS4A01G339600,TraesCS5B01G549200,0.2852,Conf_3
TraesCS3A01G069900,TraesCS3B01G083400,0.2511,Conf_3
TraesCS1A01G051900,TraesCS1D01G053900,0.0696,Conf_3
TraesCS7A01G444300,TraesCS7B01G380100,0.01,Conf_3
TraesCS1A01G071500,TraesCS1B01G089800,0.1972,Conf_3
TraesCS7A01G422200,TraesCS7B01G322600,0.453,Conf_3
TraesCS6A01G379500,TraesCS6B01G417700,0.2536,Conf_3
TraesCS6A01G311800,TraesCS6B01G342000,0.4458,Conf_3
TraesCS3A01G073400,TraesCS3B01G087600,0.3416,Conf_3
TraesCS3A01G073400,TraesCS3D01G073100,0.3683,Conf_3
TraesCS3B01G087600,TraesCS3D01G073100,0.4152,Conf_3
TraesCS3A01G258700,TraesCS3B01G291600,0.2302,Conf_3
TraesCS2A01G383600,TraesCS2B01G400600,0.3785,Conf_3
TraesCS1A01G349200,TraesCS1B01G363700,0.2698,Conf_3
TraesCS1B01G472000,TraesCS1D01G445200,-0.197,Conf_3
TraesCS7B01G310800,TraesCS7D01G404800,-0.0129,Conf_3
TraesCS6B01G460100,TraesCS6D01G394800,-0.1322,Conf_3
TraesCS1A01G315400,TraesCS1B01G327300,0.13,Conf_3
TraesCS1A01G023400,TraesCS1B01G029100,0.063,Conf_3
TraesCS4A01G358900,TraesCS5B01G513400,0.0311,Conf_3
TraesCS5A01G038000,TraesCS5B01G039500,0.1622,Conf_3
TraesCS1A01G218400,TraesCS1B01G231900,-0.021,Conf_3
TraesCS1A01G246900,TraesCS1B01G257500,0.329,Conf_3
TraesCS7A01G108600,TraesCS7B01G006600,0.3775,Conf_3
TraesCS7A01G261600,TraesCS7B01G159700,0.45,Conf_3
TraesCS4A01G044700,TraesCS4B01G260600,0.5846,Conf_3
TraesCS2A01G294000,TraesCS2B01G310300,0.3348,Conf_3
TraesCS2A01G373600,TraesCS2B01G390700,0.3896,Conf_3
TraesCS2A01G001300,TraesCS2B01G022600,-0.0702,Conf_3
TraesCS2A01G162700,TraesCS2B01G188600,0.0865,Conf_3
TraesCS5A01G365500,TraesCS5B01G367100,0.3111,Conf_3
TraesCS7A01G491300,TraesCS7B01G395100,0.192,Conf_3
TraesCS4A01G311200,TraesCS4B01G003100,-0.0649,Conf_3
TraesCS5B01G552600,TraesCS5D01G538800,0.1149,Conf_3
TraesCS1A01G423800,TraesCS1B01G455900,0.443,Conf_3
TraesCS1A01G170900,TraesCS1B01G186400,0.1142,Conf_3
TraesCS6A01G383800,TraesCS6B01G423100,0.2126,Conf_3
TraesCS6A01G383800,TraesCS6D01G368800,0.3199,Conf_3
TraesCS6B01G423100,TraesCS6D01G368800,0.4251,Conf_3
TraesCS6A01G007400,TraesCS6D01G011700,0.0818,Conf_3
TraesCS5A01G299300,TraesCS5B01G302000,0.1335,Conf_3
TraesCS2A01G395000,TraesCS2B01G413000,0.3127,Conf_3
TraesCS5A01G029800,TraesCS5B01G028400,0.4495,Conf_3
TraesCS7A01G169500,TraesCS7B01G074300,0.4204,Conf_3
TraesCS3A01G010300,TraesCS3D01G001400,-0.0141,Conf_3
TraesCS1A01G311000,TraesCS1B01G322400,0.5806,Conf_3
TraesCS4A01G353200,TraesCS5B01G520500,0.1441,Conf_3
TraesCS3A01G021300,TraesCS3B01G024900,0.197,Conf_3
TraesCS5A01G033900,TraesCS5B01G034100,0.0137,Conf_3
TraesCS2A01G571900,TraesCS2D01G583400,-0.0949,Conf_3
TraesCS3A01G003800,TraesCS3B01G008700,-0.0794,Conf_3
TraesCS2B01G049200,TraesCS2D01G035400,0.2013,Conf_3
TraesCS1A01G343300,TraesCS1B01G356600,0.3748,Conf_3
TraesCS7A01G134100,TraesCS7B01G035200,0.5386,Conf_3
TraesCS1A01G431400,TraesCS1D01G440500,-0.0715,Conf_3
TraesCS1A01G425400,TraesCS1B01G459800,-0.1,Conf_3
TraesCS7A01G521400,TraesCS7B01G438200,0.0153,Conf_3
TraesCS2A01G490200,TraesCS2B01G518500,-0.0017,Conf_3
TraesCS1A01G365800,TraesCS1B01G383400,-0.0621,Conf_3
TraesCS2B01G047500,TraesCS2D01G033300,0.2592,Conf_3
TraesCS1A01G403500,TraesCS1B01G433100,0.0651,Conf_3
TraesCS2A01G545700,TraesCS2B01G576300,0.1196,Conf_3
TraesCS7A01G410200,TraesCS7B01G309600,0.1099,Conf_3
TraesCS1A01G428100,TraesCS1B01G463000,0.1807,Conf_3
TraesCS1A01G428100,TraesCS1D01G437600,-0.0561,Conf_3
TraesCS1B01G463000,TraesCS1D01G437600,0.2295,Conf_3
TraesCS1A01G002100,TraesCS1B01G001000,0.2698,Conf_3
TraesCS1A01G002100,TraesCS1D01G004100,0.2514,Conf_3
TraesCS1B01G001000,TraesCS1D01G004100,0.1252,Conf_3
TraesCS6A01G383700,TraesCS6B01G422900,0.0661,Conf_3
TraesCS1A01G169600,TraesCS1B01G187400,0.2249,Conf_3
TraesCS1A01G025200,TraesCS1B01G031600,-0.0741,Conf_3
TraesCS4A01G111600,TraesCS4B01G192200,0.5216,Conf_3
TraesCS5A01G279400,TraesCS5B01G278700,0.1916,Conf_3
TraesCS2A01G290200,TraesCS2B01G306700,-0.0766,Conf_3
TraesCS1A01G066300,TraesCS1D01G067400,-0.045,Conf_3
TraesCS2A01G571300,TraesCS2B01G615800,0.0231,Conf_3
TraesCS7A01G479900,TraesCS7B01G382200,-0.1197,Conf_3
TraesCS3A01G019600,TraesCS3B01G026700,0.1224,Conf_3
TraesCS5A01G400100,TraesCS5B01G404900,0.1978,Conf_3
TraesCS4A01G305300,TraesCS4B01G007300,-0.0508,Conf_3
TraesCS1B01G059000,TraesCS1D01G046400,0.168,Conf_3
TraesCS6A01G358700,TraesCS6B01G391400,0.185,Conf_3
TraesCS2A01G164300,TraesCS2B01G190200,0.0825,Conf_3
TraesCS3A01G067700,TraesCS3D01G067500,0.2531,Conf_3
TraesCS2A01G532600,TraesCS2B01G562100,-0.1393,Conf_3
TraesCS7A01G138500,TraesCS7D01G140300,0.0786,Conf_3
TraesCS2B01G622500,TraesCS2D01G571700,0.1501,Conf_3
TraesCS1A01G002500,TraesCS1B01G001800,0.0172,Conf_3
TraesCS1A01G375200,TraesCS1B01G395400,0.4146,Conf_3
TraesCS2A01G136100,TraesCS2B01G160100,0.1868,Conf_3
TraesCS1B01G462000,TraesCS1D01G436900,0.2625,Conf_3
TraesCS6A01G289300,TraesCS6B01G319400,0.2208,Conf_3
TraesCS4A01G333800,TraesCS5B01G551900,0.3427,Conf_3
TraesCS4A01G333800,TraesCS5D01G538300,0.2268,Conf_3
TraesCS5B01G551900,TraesCS5D01G538300,0.1142,Conf_3
TraesCS1A01G412900,TraesCS1D01G420500,0.2852,Conf_3
TraesCS5A01G294500,TraesCS5B01G293800,0.1939,Conf_3
TraesCS5A01G433200,TraesCS5B01G436300,0.5082,Conf_3
TraesCS2A01G539300,TraesCS2B01G569300,0.2829,Conf_3
TraesCS2A01G291100,TraesCS2B01G307500,0.2008,Conf_3
TraesCS6A01G404700,TraesCS6B01G449000,0.227,Conf_3
TraesCS1A01G105900,TraesCS1B01G128500,0.1943,Conf_3
TraesCS5A01G022700,TraesCS5B01G019600,-0.0735,Conf_3
TraesCS6A01G243800,TraesCS6B01G280500,0.2671,Conf_3
TraesCS6A01G007300,TraesCS6B01G012800,0.0863,Conf_3
TraesCS4A01G308700,TraesCS4B01G005800,-0.0982,Conf_3
TraesCS1A01G325600,TraesCS1B01G338800,0.0476,Conf_3
TraesCS3B01G064900,TraesCS3D01G052300,0.247,Conf_3
TraesCS1A01G273500,TraesCS1B01G283300,0.2702,Conf_3
TraesCS1A01G416200,TraesCS1B01G446500,0.2863,Conf_3
TraesCS2A01G443900,TraesCS2B01G465100,0.1602,Conf_3
TraesCS2A01G214700,TraesCS2B01G239700,0.034,Conf_3
TraesCS7A01G333900,TraesCS7B01G245500,0.3331,Conf_3
TraesCS6A01G026700,TraesCS6B01G037300,0.1664,Conf_3
TraesCS5B01G533000,TraesCS5D01G531300,0.3126,Conf_3
TraesCS4A01G018000,TraesCS4B01G286100,0.1369,Conf_3
TraesCS4A01G018000,TraesCS4D01G284800,0.2355,Conf_3
TraesCS4B01G286100,TraesCS4D01G284800,0.2474,Conf_3
TraesCS4A01G298200,TraesCS4B01G015500,-0.0799,Conf_3
TraesCS3A01G311600,TraesCS3B01G160600,0.4077,Conf_3
TraesCS3A01G087100,TraesCS3B01G102500,0.2487,Conf_3
TraesCS1A01G163700,TraesCS1B01G180400,-0.1043,Conf_3
TraesCS1A01G433500,TraesCS1B01G469400,-0.0394,Conf_3
TraesCS1A01G433500,TraesCS1D01G443100,-0.0454,Conf_3
TraesCS1B01G469400,TraesCS1D01G443100,-0.2183,Conf_3
TraesCS1A01G430200,TraesCS1B01G465000,0.2256,Conf_3
TraesCS2A01G187000,TraesCS2D01G200900,-0.0626,Conf_3
TraesCS3A01G013800,TraesCS3D01G012100,0.0044,Conf_3
TraesCS5A01G348100,TraesCS5B01G349200,0.1627,Conf_3
TraesCS2A01G557600,TraesCS2D01G567600,-0.113,Conf_3
TraesCS7A01G527900,TraesCS7B01G444600,0.1038,Conf_3
TraesCS7A01G394800,TraesCS7B01G296800,0.4486,Conf_3
TraesCS2A01G556900,TraesCS2B01G587100,0.2627,Conf_3
TraesCS4A01G318100,TraesCS5B01G561300,0.2552,Conf_3
TraesCS4A01G318100,TraesCS5D01G568500,0.2146,Conf_3
TraesCS5B01G561300,TraesCS5D01G568500,0.4647,Conf_3
TraesCS6A01G349200,TraesCS6B01G382300,0.2908,Conf_3
TraesCS6A01G028800,TraesCS6B01G041200,0.0209,Conf_3
TraesCS1A01G265200,TraesCS1B01G276000,0.4115,Conf_3
TraesCS7A01G356600,TraesCS7D01G366200,0.2129,Conf_3
TraesCS2A01G499800,TraesCS2B01G527800,0.2195,Conf_3
TraesCS2B01G123700,TraesCS2D01G106600,0.1985,Conf_3
TraesCS3A01G056400,TraesCS3B01G069100,0.2686,Conf_3
TraesCS5A01G432600,TraesCS5B01G435000,0.1836,Conf_3
TraesCS4B01G286600,TraesCS4D01G285300,0.2146,Conf_3
TraesCS7A01G230500,TraesCS7B01G196300,0.4359,Conf_3
TraesCS6A01G239200,TraesCS6B01G285300,0.0167,Conf_3
TraesCS2A01G011000,TraesCS2B01G010500,0.3069,Conf_3
TraesCS2A01G209900,TraesCS2B01G236100,-0.0757,Conf_3
TraesCS2B01G533400,TraesCS2D01G505900,0.3719,Conf_3
TraesCS7A01G449600,TraesCS7B01G349100,0.3538,Conf_3
TraesCS7A01G542600,TraesCS7B01G464600,0.0596,Conf_3
TraesCS2B01G158700,TraesCS7D01G080600,0.3297,Conf_3
TraesCS6A01G117200,TraesCS6B01G144900,0.1342,Conf_3
TraesCS1A01G366100,TraesCS1B01G383700,0.379,Conf_3
TraesCS6A01G028700,TraesCS6B01G041100,-0.0202,Conf_3
TraesCS1A01G347200,TraesCS1D01G350100,0.3961,Conf_3
TraesCS1A01G347400,TraesCS1B01G361600,0.1374,Conf_3
TraesCS1A01G347400,TraesCS1D01G350400,0.222,Conf_3
TraesCS1B01G361600,TraesCS1D01G350400,0.2525,Conf_3
TraesCS1A01G347100,TraesCS1B01G361300,0.1702,Conf_3
TraesCS1A01G020300.1,TraesCS1D01G019800.1,-0.6768,Conf_4
TraesCS1A01G035800.1,TraesCS1D01G037300.1,-0.6117,Conf_4
TraesCS1A01G004200.1,TraesCS1D01G003300.1,-0.5337,Conf_4
TraesCS1A01G167200.1,TraesCS1B01G183600.1,-0.3106,Conf_4
TraesCS1A01G170900.1,TraesCS1D01G168600.2,-0.0087,Conf_4
TraesCS1A01G191400.1,TraesCS1D01G195100.1,-0.355,Conf_4
TraesCS1A01G055400.2,TraesCS1D01G056100.1,-0.5959,Conf_4
TraesCS1A01G238400.1,TraesCS7D01G366100.1,-0.3543,Conf_4
TraesCS1A01G258200.1,TraesCS1D01G257500.3,0.4046,Conf_4
TraesCS1A01G361000.1,TraesCS1D01G365400.1,-0.2217,Conf_4
TraesCS1A01G361300.1,TraesCS1B01G377900.1,-0.509,Conf_4
TraesCS1A01G402800.1,TraesCS1D01G410800.1,-0.2876,Conf_4
TraesCS1A01G019000.1,TraesCS1D01G018300.1,-0.4165,Conf_4
TraesCS1B01G022400.1,TraesCS1D01G017800.1,0.598,Conf_4
TraesCS1B01G032500.1,TraesCS1D01G026200.1,-0.4217,Conf_4
TraesCS1B01G164300.2,TraesCS1D01G144700.1,-0.2903,Conf_4
TraesCS1B01G174700.1,TraesCS1D01G156000.1,-0.3422,Conf_4
TraesCS1B01G175800.1,TraesCS1D01G156800.1,-0.3796,Conf_4
TraesCS1B01G180400.1,TraesCS1D01G160500.1,-0.4499,Conf_4
TraesCS1B01G183200.1,TraesCS1D01G174000.2,-0.5992,Conf_4
TraesCS1B01G187600.1,TraesCS1A01G169300.2,-0.1114,Conf_4
TraesCS1B01G207100.1,TraesCS1A01G192300.1,-0.5105,Conf_4
TraesCS1B01G240600.1,TraesCS1D01G228000.1,-0.2551,Conf_4
TraesCS1B01G259600.1,TraesCS1A01G248900.1,-0.3644,Conf_4
TraesCS1B01G262200.1,TraesCS1D01G251100.1,-0.3253,Conf_4
TraesCS1B01G265200.1,TraesCS1D01G252500.1,-0.4219,Conf_4
TraesCS1B01G280500.1,TraesCS1D01G270400.1,-0.1058,Conf_4
TraesCS1B01G319100.1,TraesCS1A01G308400.1,-0.4896,Conf_4
TraesCS1B01G071400.1,TraesCS1D01G055100.1,-0.1706,Conf_4
TraesCS1B01G334500.1,TraesCS1A01G322100.2,-0.1682,Conf_4
TraesCS1B01G334500.1,TraesCS1D01G322300.1,-0.2215,Conf_4
TraesCS1B01G345300.1,TraesCS1A01G331700.1,-0.4179,Conf_4
TraesCS1B01G369000.1,TraesCS1A01G352800.1,-0.1841,Conf_4
TraesCS1B01G401800.1,TraesCS1A01G379800.1,-0.2988,Conf_4
TraesCS1B01G401800.1,TraesCS1D01G387200.1,-0.2608,Conf_4
TraesCS1B01G403700.1,TraesCS1A01G381200.1,-0.5023,Conf_4
TraesCS1B01G415200.1,TraesCS1A01G387700.1,-0.354,Conf_4
TraesCS1D01G026400.1,TraesCS1A01G027200.1,-0.5891,Conf_4
TraesCS1D01G438000.3,TraesCS1B01G463400.1,-0.1243,Conf_4
TraesCS1D01G439000.1,TraesCS1B01G464300.1,-0.6299,Conf_4
TraesCS1D01G442900.1,TraesCS1B01G469200.1,-0.427,Conf_4
TraesCS1D01G450200.1,TraesCS1B01G476500.1,-0.5609,Conf_4
TraesCS1D01G450300.1,TraesCS1B01G476600.1,-0.5025,Conf_4
TraesCS1D01G450400.1,TraesCS1B01G481100.2,-0.4346,Conf_4
TraesCS1D01G451200.1,TraesCS1B01G477400.1,-0.1813,Conf_4
TraesCS1D01G451300.1,TraesCS1B01G477500.1,-0.4074,Conf_4
TraesCS1D01G452300.1,TraesCS1A01G444300.1,-0.4472,Conf_4
TraesCS1D01G453100.1,TraesCS1B01G479800.1,-0.4223,Conf_4
TraesCS2A01G025300.1,TraesCS2D01G027300.1,-0.4039,Conf_4
TraesCS2A01G037800.2,TraesCS2D01G036800.1,-0.3562,Conf_4
TraesCS2A01G041100.1,TraesCS2D01G039500.2,-0.2251,Conf_4
TraesCS2A01G007300.1,TraesCS2B01G013600.1,-0.4644,Conf_4
TraesCS2A01G279800.1,TraesCS2B01G297000.1,-0.6088,Conf_4
TraesCS2A01G475900.2,TraesCS2D01G476000.1,-0.4613,Conf_4
TraesCS2A01G577600.1,TraesCS2D01G589000.1,-0.4115,Conf_4
TraesCS2A01G590300.1,TraesCS2D01G564000.1,-0.6656,Conf_4
TraesCS2B01G133500.1,TraesCS2A01G114400.1,-0.1865,Conf_4
TraesCS2B01G168700.1,TraesCS2D01G147300.1,-0.491,Conf_4
TraesCS2B01G168700.1,TraesCS2A01G143700.1,-0.3429,Conf_4
TraesCS2B01G167600.1,TraesCS2D01G145800.1,-0.1999,Conf_4
TraesCS2B01G167600.1,TraesCS2A01G142400.1,-0.2749,Conf_4
TraesCS2B01G184100.1,TraesCS2D01G165200.1,-0.5198,Conf_4
TraesCS2B01G184100.1,TraesCS2A01G158300.1,-0.3505,Conf_4
TraesCS2B01G216100.1,TraesCS2D01G197000.1,-0.0338,Conf_4
TraesCS2B01G051800.1,TraesCS2A01G039200.1,-0.132,Conf_4
TraesCS2B01G053600.1,TraesCS2D01G039500.2,-0.2298,Conf_4
TraesCS2B01G310200.1,TraesCS2D01G291500.1,-0.4288,Conf_4
TraesCS2B01G008000.1,TraesCS2A01G016000.1,-0.1182,Conf_4
TraesCS2B01G083900.3,TraesCS2A01G070400.2,-0.216,Conf_4
TraesCS2B01G085100.1,TraesCS2D01G070000.1,-0.2298,Conf_4
TraesCS2B01G376800.1,TraesCS2D01G356400.1,-0.1803,Conf_4
TraesCS2B01G012800.1,TraesCS2A01G007900.1,-0.4892,Conf_4
TraesCS2B01G013600.1,TraesCS2D01G008200.1,-0.2982,Conf_4
TraesCS2B01G483200.1,TraesCS2D01G461500.2,-0.5641,Conf_4
TraesCS2B01G483200.1,TraesCS2A01G461600.1,-0.4863,Conf_4
TraesCS2B01G490800.1,TraesCS2A01G467800.1,-0.474,Conf_4
TraesCS2B01G497400.1,TraesCS2D01G473600.2,-0.8126,Conf_4
TraesCS2B01G539100.1,TraesCS2A01G511000.1,-0.0086,Conf_4
TraesCS2B01G546800.1,TraesCS2A01G518400.1,0.0748,Conf_4
TraesCS2B01G553600.1,TraesCS2A01G523700.1,-0.2563,Conf_4
TraesCS2B01G567600.1,TraesCS2D01G538300.1,-0.4092,Conf_4
TraesCS2B01G568700.1,TraesCS2A01G538500.1,-0.2976,Conf_4
TraesCS2B01G570500.1,TraesCS2A01G540100.1,-0.5663,Conf_4
TraesCS2B01G575900.1,TraesCS2D01G546300.1,-0.1705,Conf_4
TraesCS2B01G578700.1,TraesCS2D01G549000.1,-0.4976,Conf_4
TraesCS2B01G596900.1,TraesCS2D01G600500.1,-0.4862,Conf_4
TraesCS2D01G465000.2,TraesCS2A01G464100.1,-0.1487,Conf_4
TraesCS2D01G467300.1,TraesCS2A01G467300.1,0.1364,Conf_4
TraesCS2D01G478500.2,TraesCS2A01G479400.2,-0.1437,Conf_4
TraesCS2D01G498200.1,TraesCS2B01G526300.2,-0.255,Conf_4
TraesCS2D01G501700.1,TraesCS2A01G501200.1,0.1141,Conf_4
TraesCS2D01G508600.1,TraesCS2A01G507900.1,-0.3979,Conf_4
TraesCS2D01G534500.1,TraesCS2A01G532700.1,-0.1065,Conf_4
TraesCS2D01G571700.1,TraesCS2A01G557900.1,-0.1769,Conf_4
TraesCS2D01G572700.1,TraesCS2A01G562500.1,-0.5585,Conf_4
TraesCS2D01G576800.1,TraesCS2A01G566600.1,-0.5027,Conf_4
TraesCS2D01G578600.1,TraesCS2A01G567900.1,-0.6024,Conf_4
TraesCS2D01G585100.1,TraesCS2A01G574600.1,-0.3915,Conf_4
TraesCS2D01G584900.1,TraesCS2A01G574000.1,0.0445,Conf_4
TraesCS2D01G589100.1,TraesCS2A01G577700.1,-0.2698,Conf_4
TraesCS2D01G588600.1,TraesCS2A01G577400.1,-0.3849,Conf_4
TraesCS2D01G592100.1,TraesCS2A01G580800.2,-0.1891,Conf_4
TraesCS2D01G596100.1,TraesCS2A01G583700.1,-0.1334,Conf_4
TraesCS2D01G597600.1,TraesCS2A01G582500.1,-0.2408,Conf_4
TraesCS2D01G596200.1,TraesCS2A01G583600.1,-0.0013,Conf_4
TraesCS2D01G598500.1,TraesCS2A01G581600.1,-0.0216,Conf_4
TraesCS3A01G085500.1,TraesCS3B01G100700.1,-0.1272,Conf_4
TraesCS3A01G087000.1,TraesCS3D01G087200.1,-0.0673,Conf_4
TraesCS3B01G034400.1,TraesCS3D01G031900.1,-0.0088,Conf_4
TraesCS3B01G169100.1,TraesCS3D01G151300.1,-0.3763,Conf_4
TraesCS3B01G039900.1,TraesCS3D01G037100.1,0.0449,Conf_4
TraesCS3B01G046100.1,TraesCS3D01G041900.1,0.0549,Conf_4
TraesCS3B01G294200.1,TraesCS3A01G261200.1,-0.6394,Conf_4
TraesCS3B01G321000.1,TraesCS3A01G286800.1,-0.1833,Conf_4
TraesCS3B01G086400.1,TraesCS3D01G072000.1,-0.549,Conf_4
TraesCS3B01G432900.1,TraesCS3A01G399900.1,-0.059,Conf_4
TraesCS3B01G472000.1,TraesCS3D01G430300.1,-0.4945,Conf_4
TraesCS3B01G481400.1,TraesCS3D01G438900.1,-0.4327,Conf_4
TraesCS3B01G576000.1,TraesCS3A01G507600.1,0.0688,Conf_4
TraesCS3B01G019300.1,TraesCS3D01G020000.1,-0.3765,Conf_4
TraesCS3B01G589900.1,TraesCS3A01G520500.1,0.0653,Conf_4
TraesCS3B01G608200.1,TraesCS3D01G541200.1,-0.4941,Conf_4
TraesCS3D01G003200.1,TraesCS3B01G011300.1,-0.1099,Conf_4
TraesCS3D01G001500.1,TraesCS3B01G013200.1,-0.1108,Conf_4
TraesCS3D01G003100.1,TraesCS3A01G007600.1,-0.2989,Conf_4
TraesCS3D01G066300.1,TraesCS3A01G066600.1,-0.2557,Conf_4
TraesCS3D01G527700.1,TraesCS3B01G591400.1,0.1825,Conf_4
TraesCS3D01G537000.1,TraesCS3B01G602100.1,-0.2581,Conf_4
TraesCS4A01G134000.1,TraesCS4B01G170900.1,-0.1485,Conf_4
TraesCS4A01G139600.1,TraesCS4D01G167600.1,-0.0591,Conf_4
TraesCS4A01G267500.1,TraesCS4B01G046900.1,0.0566,Conf_4
TraesCS4A01G275200.1,TraesCS4D01G035600.1,0.0004,Conf_4
TraesCS4B01G096600.1,TraesCS4D01G093000.1,0.284,Conf_4
TraesCS4B01G026200.1,TraesCS4D01G023600.1,-0.2758,Conf_4
TraesCS4B01G030800.1,TraesCS4D01G028300.1,-0.3905,Conf_4
TraesCS4B01G043700.1,TraesCS4A01G270400.1,0.1884,Conf_4
TraesCS4B01G045600.1,TraesCS4D01G046300.1,-0.48,Conf_4
TraesCS4B01G045400.1,TraesCS4A01G268800.1,0.1729,Conf_4
TraesCS4B01G006700.1,TraesCS4D01G008400.1,-0.0273,Conf_4
TraesCS4B01G007100.1,TraesCS4A01G305400.1,-0.4295,Conf_4
TraesCS4B01G285000.1,TraesCS4D01G283800.1,0.4045,Conf_4
TraesCS4B01G284900.1,TraesCS4D01G283700.1,-0.1415,Conf_4
TraesCS4B01G067700.1,TraesCS4A01G247200.1,0.1198,Conf_4
TraesCS4B01G070600.1,TraesCS4A01G244400.1,-0.1635,Conf_4
TraesCS4B01G373500.1,TraesCS5A01G540700.1,-0.4036,Conf_4
TraesCS4B01G092400.1,TraesCS4A01G223800.1,0.4267,Conf_4
TraesCS5A01G000200.1,TraesCS5B01G001500.1,-0.6672,Conf_4
TraesCS5A01G000100.1,TraesCS5B01G001400.1,-0.5188,Conf_4
TraesCS5A01G189000.1,TraesCS5D01G202000.1,-0.1103,Conf_4
TraesCS5A01G228200.1,TraesCS5D01G239400.1,0.1116,Conf_4
TraesCS5A01G249100.1,TraesCS5D01G256300.2,-0.4024,Conf_4
TraesCS5A01G249000.1,TraesCS5B01G246700.1,-0.1206,Conf_4
TraesCS5A01G256500.1,TraesCS5D01G265000.1,-0.473,Conf_4
TraesCS5A01G259200.1,TraesCS5D01G267000.1,-0.5791,Conf_4
TraesCS5A01G261500.1,TraesCS5B01G259800.1,-0.1515,Conf_4
TraesCS5A01G263500.1,TraesCS5B01G262900.1,-0.0119,Conf_4
TraesCS5A01G323400.1,TraesCS5D01G330400.1,-0.1277,Conf_4
TraesCS5A01G396500.1,TraesCS5D01G406000.1,-0.0595,Conf_4
TraesCS5B01G013200.1,TraesCS5A01G015000.1,-0.2407,Conf_4
TraesCS5B01G034100.1,TraesCS5D01G042700.1,-0.3748,Conf_4
TraesCS5B01G252400.1,TraesCS5A01G253400.1,-0.3514,Conf_4
TraesCS5B01G039700.1,TraesCS5D01G045600.1,-0.4518,Conf_4
TraesCS5B01G272700.1,TraesCS5D01G280500.1,-0.502,Conf_4
TraesCS5B01G284500.1,TraesCS5A01G285300.1,-0.4175,Conf_4
TraesCS5B01G287700.1,TraesCS5D01G296100.1,-0.0842,Conf_4
TraesCS5B01G296400.1,TraesCS5D01G304200.1,-0.0792,Conf_4
TraesCS5B01G318900.1,TraesCS5A01G318400.1,-0.3343,Conf_4
TraesCS5B01G320100.6,TraesCS5D01G325800.1,-0.334,Conf_4
TraesCS5B01G320200.1,TraesCS5D01G325900.1,0.0137,Conf_4
TraesCS5B01G324000.1,TraesCS5D01G330500.1,-0.4102,Conf_4
TraesCS5B01G325900.1,TraesCS5D01G331700.1,-0.4857,Conf_4
TraesCS5B01G325900.1,TraesCS5A01G325600.1,-0.5919,Conf_4
TraesCS5B01G334600.1,TraesCS5A01G335400.1,0.1009,Conf_4
TraesCS5B01G342100.1,TraesCS5D01G347600.1,-0.036,Conf_4
TraesCS5B01G352900.1,TraesCS5D01G357300.1,-0.2801,Conf_4
TraesCS5B01G355800.1,TraesCS5D01G360500.1,-0.2148,Conf_4
TraesCS5B01G357500.1,TraesCS5A01G355300.1,-0.3485,Conf_4
TraesCS5B01G360700.1,TraesCS5D01G367500.1,0.1522,Conf_4
TraesCS5B01G388300.1,TraesCS5D01G393100.1,-0.3842,Conf_4
TraesCS5B01G391700.1,TraesCS5A01G386800.1,-0.0818,Conf_4
TraesCS5B01G394300.1,TraesCS5D01G399100.1,-0.3295,Conf_4
TraesCS5B01G394300.1,TraesCS5A01G389100.1,-0.4716,Conf_4
TraesCS5B01G408400.1,TraesCS5D01G413700.1,0.151,Conf_4
TraesCS5B01G412700.1,TraesCS5D01G417700.1,0.253,Conf_4
TraesCS5B01G416700.1,TraesCS5A01G413300.1,-0.245,Conf_4
TraesCS5B01G420100.1,TraesCS5D01G426000.1,-0.2941,Conf_4
TraesCS5B01G430700.1,TraesCS5A01G428700.1,-0.3204,Conf_4
TraesCS5B01G440400.1,TraesCS5D01G444800.1,-0.7625,Conf_4
TraesCS5B01G444700.1,TraesCS5D01G448100.1,-0.5431,Conf_4
TraesCS5B01G444700.1,TraesCS5A01G441000.1,-0.1624,Conf_4
TraesCS5B01G449600.1,TraesCS5A01G447300.1,-0.2107,Conf_4
TraesCS5B01G452700.1,TraesCS5D01G454800.1,0.0894,Conf_4
TraesCS5B01G457700.1,TraesCS5D01G459900.1,-0.1429,Conf_4
TraesCS5B01G484800.1,TraesCS5D01G484800.1,-0.3367,Conf_4
TraesCS5B01G005100.1,TraesCS5D01G006000.1,-0.7123,Conf_4
TraesCS5B01G496600.1,TraesCS5A01G483500.1,-0.1822,Conf_4
TraesCS5B01G500600.1,TraesCS5A01G486700.1,-0.504,Conf_4
TraesCS5B01G543700.1,TraesCS5D01G544000.1,-0.5435,Conf_4
TraesCS5B01G007800.1,TraesCS5D01G015000.1,-0.1374,Conf_4
TraesCS5D01G527100.1,TraesCS5B01G528100.1,-0.281,Conf_4
TraesCS6A01G000400.1,TraesCS6B01G004400.1,-0.3551,Conf_4
TraesCS6A01G028700.1,TraesCS6D01G033100.1,-0.1393,Conf_4
TraesCS6A01G035800.1,TraesCS6D01G041300.1,-0.1538,Conf_4
TraesCS6A01G045200.1,TraesCS6D01G051500.1,-0.3053,Conf_4
TraesCS6A01G046500.1,TraesCS6B01G062600.1,-0.4581,Conf_4
TraesCS6A01G195000.1,TraesCS6D01G181400.1,0.0135,Conf_4
TraesCS6A01G386700.1,TraesCS6B01G425800.1,-0.1473,Conf_4
TraesCS6A01G389100.1,TraesCS6B01G430100.1,-0.4649,Conf_4
TraesCS6A01G393900.2,TraesCS6B01G433800.1,-0.2978,Conf_4
TraesCS6A01G395100.1,TraesCS6D01G380400.1,-0.3024,Conf_4
TraesCS6A01G399600.1,TraesCS6B01G439800.1,-0.4554,Conf_4
TraesCS6A01G403600.1,TraesCS6D01G387100.1,-0.2121,Conf_4
TraesCS6A01G102600.1,TraesCS6D01G091200.1,-0.164,Conf_4
TraesCS6B01G119800.1,TraesCS6D01G080400.1,-0.2366,Conf_4
TraesCS6B01G121900.1,TraesCS6D01G089300.1,-0.1663,Conf_4
TraesCS6B01G131100.1,TraesCS6D01G091300.2,-0.2968,Conf_4
TraesCS6B01G131100.1,TraesCS6A01G102700.1,-0.2316,Conf_4
TraesCS6B01G021700.1,TraesCS6A01G015100.1,-0.3145,Conf_4
TraesCS6B01G187500.2,TraesCS6D01G148700.1,0.0261,Conf_4
TraesCS6B01G285100.1,TraesCS6D01G221800.1,-0.6849,Conf_4
TraesCS6B01G313400.1,TraesCS6D01G265100.1,-0.1201,Conf_4
TraesCS6B01G009600.1,TraesCS6D01G006600.1,-0.4249,Conf_4
TraesCS6B01G364500.1,TraesCS6D01G313000.1,-0.2003,Conf_4
TraesCS6B01G364700.1,TraesCS6A01G334000.1,-0.3971,Conf_4
TraesCS6B01G386500.1,TraesCS6A01G353800.1,-0.6311,Conf_4
TraesCS6B01G404500.1,TraesCS6D01G352100.1,-0.371,Conf_4
TraesCS6B01G444700.1,TraesCS6D01G386100.1,-0.2751,Conf_4
TraesCS6B01G447500.1,TraesCS6D01G387100.1,-0.5751,Conf_4
TraesCS6D01G374400.1,TraesCS6A01G389100.1,-0.3766,Conf_4
TraesCS6D01G392300.1,TraesCS6A01G408400.1,-0.2773,Conf_4
TraesCS7A01G312700.2,TraesCS7D01G309100.1,-0.1745,Conf_4
TraesCS7A01G364400.1,TraesCS7D01G358600.1,-0.2141,Conf_4
TraesCS7A01G527600.1,TraesCS7B01G444400.1,-0.3174,Conf_4
TraesCS7A01G129700.1,TraesCS7D01G128800.1,-0.133,Conf_4
TraesCS7B01G177300.1,TraesCS7D01G281800.1,0.0401,Conf_4
TraesCS7B01G268700.1,TraesCS7D01G364000.2,0.0508,Conf_4
TraesCS7B01G282800.1,TraesCS7D01G377200.1,-0.2191,Conf_4
TraesCS7B01G282400.1,TraesCS7D01G376900.1,-0.0282,Conf_4
TraesCS7B01G282900.1,TraesCS7D01G377300.1,0.4496,Conf_4
TraesCS7B01G284500.1,TraesCS7D01G378500.1,-0.1085,Conf_4
TraesCS7B01G309400.1,TraesCS7D01G403200.1,-0.4791,Conf_4
TraesCS7B01G309600.1,TraesCS7D01G403400.1,-0.3189,Conf_4
TraesCS7B01G328500.1,TraesCS7A01G428300.1,-0.3107,Conf_4
TraesCS7B01G329400.1,TraesCS7D01G421400.1,0.1241,Conf_4
TraesCS7B01G329800.1,TraesCS7A01G429600.1,-0.145,Conf_4
TraesCS7B01G333000.1,TraesCS7D01G424300.1,-0.1313,Conf_4
TraesCS7B01G057300.1,TraesCS7A01G153300.1,0.8902,Conf_4
TraesCS7B01G345500.1,TraesCS7A01G446000.1,-0.1224,Conf_4
TraesCS7B01G378900.1,TraesCS7A01G477300.1,-0.2334,Conf_4
TraesCS7B01G409700.1,TraesCS7D01G490100.1,-0.5732,Conf_4
TraesCS7B01G431500.1,TraesCS7D01G505200.1,-0.1551,Conf_4
TraesCS7B01G434500.1,TraesCS7D01G508400.1,-0.2223,Conf_4
TraesCS7B01G443200.1,TraesCS7D01G514400.1,-0.079,Conf_4
TraesCS7B01G458700.1,TraesCS7D01G523200.2,-0.3735,Conf_4
TraesCS7B01G469400.1,TraesCS7D01G532600.1,-0.2373,Conf_4
TraesCS7B01G486800.1,TraesCS7D01G549400.1,-0.1124,Conf_4
