# Supplementary material for: Genomic variants affecting homoeologous gene expression dosage contribute to agronomic trait variation in allopolyploid wheat
Source: Nat Commun. 2022 Feb 11;13:826. doi: 10.1038/s41467-022-28453-y (PMC8837796; doi:10.1038/s41467-022-28453-y)
Supplement: Supplementary file 21 — Source Data [file 41467_2022_28453_MOESM21_ESM.zip › Source_data/Figure_2b_diversityVSregType.txt]

#Diversity pi was calculated for each 100Kb window with step=50Kb
pi	SNPs_100Kb_window	geneID	byA	byB	byD	Type1	Type2
1.86E-06	5.5	TraesCS1A01G000100.1	0.208405	0.000001	0.000001	AbyA	regBySelf
2.81E-06	8	TraesCS1A01G000500.1	0.167588	0.046934	0.000001	unclassified	un-classified
2.07E-06	7	TraesCS1A01G000800.1	0.172674	0.031614	0.000001	unclassified	un-classified
1.08E-06	4.5	TraesCS1A01G001300.1	0.198393	0.026748	0.000001	unclassified	un-classified
9.98E-05	103.5	TraesCS1A01G001800.1	0.432571	0.000001	0.233333	unclassified	un-classified
0.000288177	251	TraesCS1A01G001900.10	0.843979	0.000001	0.000001	AbyA	regBySelf
0.000288177	251	TraesCS1A01G001900.5	0.229773	0.000001	0.009352	AbyA	regBySelf
0.000288177	251	TraesCS1A01G001900.6	0.276226	0.009712	0.000001	AbyA	regBySelf
0.000288177	251	TraesCS1A01G001900.7	0.000001	0.466665	0.026761	unclassified	un-classified
0.000288177	251	TraesCS1A01G001900.8	0.125699	0.123121	0.000001	unclassified	un-classified
0.000288177	251	TraesCS1A01G001900.9	0.882781	0.117218	0.000001	unclassified	un-classified
0.000288177	251	TraesCS1A01G002000.1	0.990511	0.000001	0.000001	AbyA	regBySelf
0.000288177	251	TraesCS1A01G002100.1	0.110635	0.4531	0.001741	unclassified	un-classified
0.000310158	227.5	TraesCS1A01G002300.1	0.631395	0.025157	0.000001	unclassified	un-classified
0.000310158	227.5	TraesCS1A01G002400.1	0.03815	0.2413	0.585118	unclassified	un-classified
0.00021483	182.5	TraesCS1A01G002700.1	0.283135	0.000001	0.116409	unclassified	un-classified
6.93E-05	70	TraesCS1A01G002900.1	0.000001	0.223757	0.561756	AbyO	regByOther
6.93E-05	70	TraesCS1A01G002900.2	0.064321	0.017923	0.42927	unclassified	un-classified
6.93E-05	70	TraesCS1A01G003000.1	0.317781	0.319336	0.362882	AbyT	un-classified
3.44E-05	34	TraesCS1A01G004200.1	0.653232	0.100239	0.168367	AbyT	un-classified
5.26E-05	54.5	TraesCS1A01G005000.1	0.44674	0.407377	0.000001	unclassified	un-classified
5.26E-05	54.5	TraesCS1A01G005100.1	0.447182	0.028835	0.043195	unclassified	un-classified
0.000105949	69.5	TraesCS1A01G005500.1	0.276459	0.224677	0.075291	AbyT	un-classified
3.90E-05	29	TraesCS1A01G005600.2	0.279521	0.440546	0.000001	unclassified	un-classified
3.90E-05	29	TraesCS1A01G005600.6	0.061701	0.312655	0.000001	unclassified	un-classified
0.000275133	172	TraesCS1A01G005800.1	0.229773	0.000001	0.009352	AbyA	regBySelf
0.000275133	172	TraesCS1A01G005800.2	0.276226	0.009712	0.000001	AbyA	regBySelf
8.03E-05	77	TraesCS1A01G005900.1	0.000001	0.466665	0.026761	unclassified	un-classified
6.12E-05	60.5	TraesCS1A01G006000.1	0.867478	0.132521	0.000001	unclassified	un-classified
4.79E-05	44	TraesCS1A01G006300.1	0.377389	0.259764	0.000001	unclassified	un-classified
2.87E-05	41	TraesCS1A01G006800.1	0.096415	0.200185	0.000001	unclassified	un-classified
7.89E-05	49	TraesCS1A01G007500.1	0.038942	0.217482	0.109866	unclassified	un-classified
9.96E-05	74.5	TraesCS1A01G007800.1	0.838325	0.000001	0.000001	AbyA	regBySelf
0.000251852	159.5	TraesCS1A01G008600.1	0.000001	0.163267	0.132674	AbyO	regByOther
4.33E-05	42.5	TraesCS1A01G009000.1	0.055384	0.034599	0.128963	unclassified	un-classified
4.33E-05	42.5	TraesCS1A01G009000.3	0.942044	0.000001	0.000001	AbyA	regBySelf
4.33E-05	42.5	TraesCS1A01G009100.1	0.489144	0.178512	0.000001	unclassified	un-classified
2.31E-05	25	TraesCS1A01G009200.1	0.159987	0.039805	0.206667	unclassified	un-classified
0	0	TraesCS1A01G009400.1	0.000001	0.418104	0.000001	AbyB	un-classified
7.86E-06	6	TraesCS1A01G009900.2	0.349447	0.170185	0.000001	unclassified	un-classified
3.85E-05	45.5	TraesCS1A01G010300.1	0.445603	0.022405	0.222322	unclassified	un-classified
0.000145716	85.5	TraesCS1A01G011100.1	0.911683	0.000001	0.000001	AbyA	regBySelf
0.000145716	85.5	TraesCS1A01G011200.1	0.857947	0.000001	0.093014	unclassified	un-classified
5.25E-05	69	TraesCS1A01G011500.1	0.101861	0.183759	0.314958	AbyT	un-classified
5.25E-05	69	TraesCS1A01G011600.1	0.648992	0.046992	0.304015	unclassified	un-classified
0.000233493	115.5	TraesCS1A01G012500.4	0.398234	0.000001	0.000001	AbyA	regBySelf
0.000233493	115.5	TraesCS1A01G012600.1	0.299519	0.005577	0.000001	AbyA	regBySelf
0.00013617	73.5	TraesCS1A01G012700.1	0.000001	0.281714	0.012541	unclassified	un-classified
0.000146728	124	TraesCS1A01G013800.2	0.000001	0.000001	0.36585	AbyD	regByOther
0.000146728	124	TraesCS1A01G013800.3	0.000001	0.000001	0.460175	AbyD	regByOther
0.000146728	124	TraesCS1A01G013800.4	0.000001	0.464611	0.191695	AbyO	regByOther
0.000239123	208	TraesCS1A01G015100.1	0.064321	0.017923	0.42927	unclassified	un-classified
0.000239123	208	TraesCS1A01G015200.1	0.608976	0.179235	0.057509	AbyT	un-classified
0.000204907	198	TraesCS1A01G015300.1	0.292643	0.000001	0.000001	AbyA	regBySelf
0.000249639	226.5	TraesCS1A01G015400.1	0.276854	0.361866	0.000001	unclassified	un-classified
0.000145798	147	TraesCS1A01G015900.1	0.280524	0.000046	0.009076	AbyA	regBySelf
0.000131445	79	TraesCS1A01G016900.2	0.547854	0.233217	0.187773	AbyT	un-classified
3.29E-05	44.5	TraesCS1A01G017900.1	0.653232	0.100239	0.168367	AbyT	un-classified
3.29E-05	44.5	TraesCS1A01G018000.1	0.190581	0.372473	0.140164	AbyT	un-classified
2.63E-05	19	TraesCS1A01G018300.1	0.197827	0.057711	0.000001	unclassified	un-classified
0.000188299	85	TraesCS1A01G018500.1	0.186309	0.450712	0.000001	unclassified	un-classified
0.000190638	85.5	TraesCS1A01G018600.1	0.670454	0.049054	0.052035	unclassified	un-classified
0.000190638	85.5	TraesCS1A01G018900.1	0.592487	0.333496	0.052647	AbyT	un-classified
0.000114016	50	TraesCS1A01G019200.1	0.628174	0.247593	0.086343	AbyT	un-classified
0.000164235	94	TraesCS1A01G020300.1	0.643984	0.000001	0.17878	unclassified	un-classified
0.000190599	108.5	TraesCS1A01G020500.1	0.833307	0.076406	0.000001	unclassified	un-classified
0.000190599	108.5	TraesCS1A01G020600.1	0.784544	0.052815	0.000001	unclassified	un-classified
0.000142132	86.5	TraesCS1A01G020900.1	0.287244	0.05358	0.051305	AbyT	un-classified
0.000142132	86.5	TraesCS1A01G021000.1	0.907837	0.000001	0.000745	AbyA	regBySelf
5.79E-05	43	TraesCS1A01G021100.1	0.61206	0.129061	0.258878	AbyT	un-classified
4.37E-05	30.5	TraesCS1A01G021400.1	0.617734	0.000001	0.000001	AbyA	regBySelf
0.000229063	108.5	TraesCS1A01G023400.2	0.595821	0.041051	0.080445	unclassified	un-classified
0.000151499	88	TraesCS1A01G023700.1	0.000001	0.048116	0.548826	unclassified	un-classified
5.33E-05	62	TraesCS1A01G023800.1	0.853963	0.000001	0.000001	AbyA	regBySelf
6.73E-05	79	TraesCS1A01G024300.1	0.036862	0.461742	0.014568	unclassified	un-classified
9.31E-05	57	TraesCS1A01G024500.1	0.978989	0.016109	0.000001	unclassified	un-classified
9.31E-05	57	TraesCS1A01G024600.1	0.492357	0.181317	0.164469	AbyT	un-classified
9.56E-05	69	TraesCS1A01G024700.1	0.000001	0.181485	0.529854	AbyO	regByOther
0.000122487	100	TraesCS1A01G025100.2	0.000001	0.207594	0.099156	AbyO	regByOther
0.00014225	128.5	TraesCS1A01G025200.1	0.334871	0.000001	0.000001	AbyA	regBySelf
9.23E-05	89.5	TraesCS1A01G025500.1	0.531465	0.219826	0.016407	unclassified	un-classified
0.000293434	141.5	TraesCS1A01G025600.1	0.096415	0.200185	0.000001	unclassified	un-classified
0.000335463	190	TraesCS1A01G025900.1	0.190877	0.000001	0.012386	unclassified	un-classified
6.54E-05	51	TraesCS1A01G026200.1	0.481607	0.000001	0.034026	unclassified	un-classified
6.23E-05	57	TraesCS1A01G026400.2	0.713495	0.221488	0.000001	unclassified	un-classified
2.26E-06	4	TraesCS1A01G026800.1	0.000001	0.000001	0.217975	AbyD	regByOther
5.79E-05	52.5	TraesCS1A01G027200.1	0.424799	0.115634	0.266515	AbyT	un-classified
8.89E-06	12.5	TraesCS1A01G027500.1	0.673975	0.226396	0.099628	AbyT	un-classified
3.56E-05	26	TraesCS1A01G028500.1	0.761105	0.185813	0.000001	unclassified	un-classified
1.12E-06	4.5	TraesCS1A01G028600.3	0.411701	0.000001	0.335747	unclassified	un-classified
1.12E-06	4.5	TraesCS1A01G028600.4	0.000001	0.275169	0.056464	AbyO	regByOther
0.000144341	113	TraesCS1A01G029300.1	0.247078	0.206419	0.149176	AbyT	un-classified
0.000118742	93	TraesCS1A01G029800.1	0.340053	0.012287	0.166334	unclassified	un-classified
8.11E-05	57.5	TraesCS1A01G030000.1	0.258656	0.048766	0.170677	unclassified	un-classified
8.59E-05	68.5	TraesCS1A01G030100.1	0.069704	0.000001	0.330792	unclassified	un-classified
0.00038715	246	TraesCS1A01G030400.1	0.159987	0.039805	0.206667	unclassified	un-classified
0.00038715	246	TraesCS1A01G030600.1	0.646102	0.000001	0.056138	unclassified	un-classified
0.000242842	164.5	TraesCS1A01G030700.1	0.07162	0.235817	0.102409	AbyT	un-classified
0.000111853	64	TraesCS1A01G030900.3	0.614252	0.092143	0.293605	AbyT	un-classified
0.000130963	103.5	TraesCS1A01G031200.1	0.505116	0.289469	0.205415	AbyT	un-classified
0.000130963	103.5	TraesCS1A01G031300.1	0.445603	0.022405	0.222322	unclassified	un-classified
0	0	TraesCS1A01G032500.1	0.508824	0.000001	0.000001	AbyA	regBySelf
7.95E-05	100.5	TraesCS1A01G032900.1	0.634737	0.130414	0.062745	AbyT	un-classified
8.28E-05	67	TraesCS1A01G033000.1	0.746853	0.099484	0.152253	AbyT	un-classified
8.28E-05	67	TraesCS1A01G033100.1	0.328418	0.000001	0.021328	unclassified	un-classified
6.62E-05	39.5	TraesCS1A01G033200.1	0.43515	0.000001	0.138643	unclassified	un-classified
0.000206285	97	TraesCS1A01G033300.1	0.482897	0.165575	0.082301	AbyT	un-classified
0.00010416	47.5	TraesCS1A01G033400.1	0.364874	0.000001	0.121318	unclassified	un-classified
0.000108093	90	TraesCS1A01G033500.1	0.101861	0.183759	0.314958	AbyT	un-classified
0.000121996	122	TraesCS1A01G033600.1	0.000001	0.004754	0.279988	AbyD	regByOther
0.000129604	94.5	TraesCS1A01G034300.2	0.259214	0.106051	0.024573	unclassified	un-classified
6.65E-05	71	TraesCS1A01G035000.1	0.006547	0.000001	0.297678	AbyD	regByOther
0	0	TraesCS1A01G035500.1	0.391252	0.000001	0.000001	AbyA	regBySelf
2.86E-05	30.5	TraesCS1A01G035600.1	0.454522	0.039367	0.000001	unclassified	un-classified
5.98E-05	44	TraesCS1A01G035800.1	0.933146	0.000001	0.066852	unclassified	un-classified
9.58E-05	65	TraesCS1A01G036100.1	0.105086	0.441058	0.000001	unclassified	un-classified
9.58E-05	65	TraesCS1A01G036100.2	0.344354	0.05786	0.000001	unclassified	un-classified
0.000193929	133.5	TraesCS1A01G036200.1	0.154165	0.164457	0.038044	unclassified	un-classified
0.000165539	142.5	TraesCS1A01G037400.1	0.273388	0.02463	0.000001	unclassified	un-classified
0.000165539	142.5	TraesCS1A01G037400.2	0.454173	0.117451	0.000001	unclassified	un-classified
0.000215265	196	TraesCS1A01G037900.1	0.771371	0.000001	0.000001	AbyA	regBySelf
0.000113589	105.5	TraesCS1A01G038300.1	0.924427	0.000001	0.075572	unclassified	un-classified
1.24E-05	24.5	TraesCS1A01G038900.1	0.000001	0.205638	0.215111	AbyO	regByOther
0.000119346	111	TraesCS1A01G039200.1	0.03978	0.089132	0.474744	unclassified	un-classified
8.54E-05	68.5	TraesCS1A01G039400.1	0.950828	0.000001	0.026256	unclassified	un-classified
8.54E-05	68.5	TraesCS1A01G039400.2	0.183237	0.09503	0.000001	unclassified	un-classified
8.16E-06	12.5	TraesCS1A01G039800.1	0.212834	0.021537	0.000001	unclassified	un-classified
0.000126961	102	TraesCS1A01G040400.1	0.591996	0.273446	0.110638	AbyT	un-classified
0.000126961	102	TraesCS1A01G040500.1	0.558304	0.138988	0.000001	unclassified	un-classified
9.20E-05	69	TraesCS1A01G040600.1	0.778021	0.029415	0.000001	unclassified	un-classified
0.000137944	115	TraesCS1A01G041300.1	0.159084	0.000001	0.072658	unclassified	un-classified
8.70E-05	72.5	TraesCS1A01G041500.1	0.000001	0.548775	0.000001	AbyB	un-classified
2.22E-05	29	TraesCS1A01G042700.1	0.259075	0.368163	0.000001	unclassified	un-classified
6.55E-05	28	TraesCS1A01G043200.1	0.001544	0.502252	0.000001	AbyB	un-classified
9.70E-05	28.5	TraesCS1A01G044200.1	0.18045	0.145453	0.229222	AbyT	un-classified
0.000104535	46	TraesCS1A01G044600.1	0.035759	0.246149	0.012717	unclassified	un-classified
6.40E-05	34.5	TraesCS1A01G044800.1	0.000001	0.206702	0.000001	AbyB	un-classified
0.000148818	83	TraesCS1A01G045300.2	0.000001	0.150616	0.069941	AbyO	regByOther
0.000148818	83	TraesCS1A01G045400.1	0.348563	0.000001	0.278949	unclassified	un-classified
0.000105275	70	TraesCS1A01G045800.1	0.476634	0.226498	0.000001	unclassified	un-classified
0.000124384	89	TraesCS1A01G046200.1	0.520094	0.001477	0.000001	AbyA	regBySelf
1.58E-05	16	TraesCS1A01G046400.1	0.000001	0.010945	0.319334	unclassified	un-classified
0.000120068	86	TraesCS1A01G046500.1	0.789544	0.156012	0.054444	AbyT	un-classified
0.000120068	86	TraesCS1A01G046500.2	0.449409	0.229193	0.267085	AbyT	un-classified
6.34E-05	38	TraesCS1A01G046800.1	0.041802	0.16406	0.000001	unclassified	un-classified
4.27E-05	26.5	TraesCS1A01G047000.1	0.000001	0.20025	0.000001	AbyB	un-classified
9.71E-05	42	TraesCS1A01G047300.1	0.000001	0.000001	0.36585	AbyD	regByOther
7.98E-06	5	TraesCS1A01G047500.1	0.635739	0.265946	0.000001	unclassified	un-classified
0.000110521	81.5	TraesCS1A01G048600.1	0.44004	0.000001	0.112485	unclassified	un-classified
0.000110521	81.5	TraesCS1A01G048700.1	0.000001	0.000001	0.460175	AbyD	regByOther
8.52E-05	46	TraesCS1A01G049000.1	0.314286	0.000001	0.068289	unclassified	un-classified
0.000133799	69	TraesCS1A01G049300.1	0.364002	0.022146	0.041318	unclassified	un-classified
0.000183584	113	TraesCS1A01G049700.1	0.844193	0.096827	0.049569	unclassified	un-classified
0.000183584	113	TraesCS1A01G049700.2	0.926452	0.000001	0.073191	unclassified	un-classified
5.34E-05	31.5	TraesCS1A01G050100.1	0.145973	0.257559	0.196493	AbyT	un-classified
5.34E-05	31.5	TraesCS1A01G050100.2	0.368046	0.000001	0.075081	unclassified	un-classified
9.97E-05	78	TraesCS1A01G050400.1	0.000001	0.464611	0.191695	AbyO	regByOther
7.59E-05	56.5	TraesCS1A01G050700.1	0.825818	0.000001	0.020242	unclassified	un-classified
7.28E-05	34	TraesCS1A01G051200.1	0.82294	0.059053	0.118007	AbyT	un-classified
3.16E-05	15	TraesCS1A01G051500.1	0.608976	0.179235	0.057509	AbyT	un-classified
7.46E-05	39.5	TraesCS1A01G051700.1	0.482234	0.000001	0.000001	AbyA	regBySelf
7.46E-05	39.5	TraesCS1A01G051800.1	0.7481	0.000001	0.080186	unclassified	un-classified
7.46E-05	39.5	TraesCS1A01G051900.1	0.477673	0.394183	0.000001	unclassified	un-classified
7.28E-05	33	TraesCS1A01G052100.1	0.022677	0.179083	0.000001	unclassified	un-classified
7.84E-06	11	TraesCS1A01G052400.1	0.980924	0.012121	0.006955	unclassified	un-classified
0.000131478	73	TraesCS1A01G054000.1	0.369433	0.029171	0.019367	unclassified	un-classified
7.23E-05	30.5	TraesCS1A01G054300.1	0.288424	0.228907	0.000001	unclassified	un-classified
3.20E-05	23	TraesCS1A01G054900.2	0.000001	0.132996	0.279004	AbyO	regByOther
3.20E-05	23	TraesCS1A01G055200.1	0.020971	0.28186	0.164574	unclassified	un-classified
0.000147357	71.5	TraesCS1A01G055400.2	0.863132	0.000001	0.000001	AbyA	regBySelf
0.000235323	97.5	TraesCS1A01G056200.1	0.317924	0.142822	0.05503	AbyT	un-classified
0.000235323	97.5	TraesCS1A01G056300.1	0.000001	0.311922	0.047124	unclassified	un-classified
0.000235323	97.5	TraesCS1A01G056500.1	0.037861	0.007792	0.257469	unclassified	un-classified
0.000235323	97.5	TraesCS1A01G056500.2	0.461807	0.091876	0.000001	unclassified	un-classified
0.000235323	97.5	TraesCS1A01G056600.1	0.000001	0.448726	0.099045	AbyO	regByOther
0.000235323	97.5	TraesCS1A01G056700.1	0.05951	0.271889	0.000001	unclassified	un-classified
0.00012831	55.5	TraesCS1A01G056800.1	0.436394	0.299269	0.096277	AbyT	un-classified
0.00012831	55.5	TraesCS1A01G056900.1	0.04765	0.222046	0.000001	unclassified	un-classified
2.87E-05	21	TraesCS1A01G057200.1	0.58419	0.000001	0.000001	AbyA	regBySelf
2.87E-05	21	TraesCS1A01G057200.2	0.413388	0.000001	0.086339	unclassified	un-classified
0.000119568	69.5	TraesCS1A01G058300.1	0.000001	0.258385	0.029804	unclassified	un-classified
0.000119568	69.5	TraesCS1A01G058400.3	0.028856	0.368977	0.000001	unclassified	un-classified
8.05E-05	58	TraesCS1A01G058900.2	0.000001	0.276587	0.000001	AbyB	un-classified
0.000109852	65.5	TraesCS1A01G059100.1	0.159937	0.000001	0.068622	unclassified	un-classified
0.000109852	65.5	TraesCS1A01G059200.1	0.174329	0.115394	0.000001	unclassified	un-classified
4.40E-05	39	TraesCS1A01G060100.1	0.905905	0.000001	0.000001	AbyA	regBySelf
9.25E-05	50	TraesCS1A01G060700.1	0.259297	0.084154	0.062066	AbyT	un-classified
0.000126456	65	TraesCS1A01G060800.1	0.642418	0.000001	0.010378	unclassified	un-classified
3.88E-05	31.5	TraesCS1A01G061700.1	0.420836	0.179143	0.000001	unclassified	un-classified
7.14E-05	51	TraesCS1A01G061900.1	0.978951	0.021047	0.000001	unclassified	un-classified
9.75E-05	73	TraesCS1A01G062100.1	0.118965	0.138821	0.117855	AbyT	un-classified
7.62E-05	71	TraesCS1A01G062200.1	0.235475	0.000001	0.000001	AbyA	regBySelf
5.93E-05	50	TraesCS1A01G062800.1	0.069837	0.13149	0.000001	unclassified	un-classified
3.51E-05	34	TraesCS1A01G063500.1	0.410641	0.011025	0.000001	unclassified	un-classified
7.27E-05	55.5	TraesCS1A01G064100.1	0.42149	0.117786	0.000001	unclassified	un-classified
5.82E-06	5	TraesCS1A01G065200.1	0.000001	0.187736	0.261093	AbyO	regByOther
0.000122932	45.5	TraesCS1A01G065300.2	0.098327	0.000001	0.107763	unclassified	un-classified
0.000124048	51	TraesCS1A01G065700.7	0.383909	0.000001	0.000001	AbyA	regBySelf
0.00010092	34	TraesCS1A01G066300.1	0.57948	0.000001	0.000001	AbyA	regBySelf
7.59E-05	40.5	TraesCS1A01G066700.1	0.117574	0.198196	0.078841	AbyT	un-classified
7.28E-05	35	TraesCS1A01G066800.2	0.083654	0.281103	0.000001	unclassified	un-classified
7.28E-05	35	TraesCS1A01G066900.1	0.000001	0.085463	0.186667	AbyO	regByOther
6.78E-05	40	TraesCS1A01G067900.2	0.590965	0.000001	0.211124	unclassified	un-classified
3.23E-05	13	TraesCS1A01G068100.1	0.000001	0.283305	0.000001	AbyB	un-classified
2.70E-05	14	TraesCS1A01G068300.2	0.258532	0.000001	0.000001	AbyA	regBySelf
2.70E-05	14	TraesCS1A01G068300.3	0.000001	0.000001	0.223537	AbyD	regByOther
4.59E-05	25	TraesCS1A01G068400.1	0.020606	0.213963	0.000001	unclassified	un-classified
1.92E-05	23	TraesCS1A01G069300.1	0.179105	0.17004	0.097449	AbyT	un-classified
5.49E-06	6	TraesCS1A01G069400.1	0.000001	0.014522	0.24125	unclassified	un-classified
0.00013779	86	TraesCS1A01G069600.1	0.066694	0.184051	0.207172	AbyT	un-classified
8.69E-05	53	TraesCS1A01G069700.1	0.364419	0.183164	0.000001	unclassified	un-classified
1.89E-05	19.5	TraesCS1A01G070100.1	0.834074	0.142098	0.023827	unclassified	un-classified
2.18E-05	25.5	TraesCS1A01G070300.1	0.043124	0.000001	0.360619	unclassified	un-classified
2.81E-05	20	TraesCS1A01G070400.1	0.000001	0.287548	0.011641	unclassified	un-classified
2.81E-05	20	TraesCS1A01G070400.2	0.15735	0.121278	0.000001	unclassified	un-classified
0.000106018	59.5	TraesCS1A01G071400.2	0.273968	0.245374	0.000001	unclassified	un-classified
0.00019257	100.5	TraesCS1A01G071500.1	0.323717	0.254516	0.000001	unclassified	un-classified
0.00019257	100.5	TraesCS1A01G071600.1	0.617734	0.000001	0.000001	AbyA	regBySelf
0.00019257	100.5	TraesCS1A01G071700.1	0.285904	0.012064	0.000001	unclassified	un-classified
0.000154298	77.5	TraesCS1A01G071800.1	0.231614	0.000001	0.11593	unclassified	un-classified
9.31E-05	37	TraesCS1A01G072000.1	0.91158	0.000001	0.07388	unclassified	un-classified
0.000157897	54	TraesCS1A01G072100.1	0.14835	0.355711	0.000001	unclassified	un-classified
0.000157897	54	TraesCS1A01G072200.1	0.000001	0.285785	0.00203	AbyB	un-classified
2.68E-05	32	TraesCS1A01G073000.2	0.044146	0.223348	0.06441	unclassified	un-classified
2.44E-05	30	TraesCS1A01G073200.1	0.000001	0.458157	0.000001	AbyB	un-classified
2.44E-05	30	TraesCS1A01G073300.2	0.0114	0.441813	0.000001	unclassified	un-classified
1.94E-05	21.5	TraesCS1A01G073400.1	0.000001	0.086853	0.158158	AbyO	regByOther
2.46E-05	29	TraesCS1A01G073500.3	0.458455	0.184334	0.000001	unclassified	un-classified
1.86E-05	19	TraesCS1A01G073900.1	0.000001	0.430973	0.000001	AbyB	un-classified
2.02E-05	22	TraesCS1A01G074400.2	0.184236	0.057842	0.418231	AbyT	un-classified
2.65E-05	34	TraesCS1A01G075100.1	0.09831	0.202897	0.012261	unclassified	un-classified
3.47E-05	41.5	TraesCS1A01G075200.1	0.006448	0.962176	0.000001	AbyB	un-classified
5.45E-06	8	TraesCS1A01G075800.3	0.266952	0.222197	0.000001	unclassified	un-classified
3.65E-05	34	TraesCS1A01G076100.1	0.958278	0.000001	0.012603	unclassified	un-classified
1.18E-05	12	TraesCS1A01G076400.1	0.052599	0.244268	0.000001	unclassified	un-classified
1.48E-05	13	TraesCS1A01G076500.1	0.06194	0.411957	0.119998	AbyT	un-classified
7.46E-06	5.5	TraesCS1A01G076900.1	0.000001	0.048116	0.548826	unclassified	un-classified
7.46E-06	5.5	TraesCS1A01G076900.2	0.089962	0.144464	0.141562	AbyT	un-classified
7.98E-06	5	TraesCS1A01G077200.1	0.155457	0.157538	0.000001	unclassified	un-classified
1.20E-05	7	TraesCS1A01G077600.1	0.312906	0.108138	0.160715	AbyT	un-classified
2.52E-05	12.5	TraesCS1A01G077700.2	0.043263	0.015677	0.278274	unclassified	un-classified
4.89E-05	27.5	TraesCS1A01G078200.1	0.002703	0.337325	0.000001	AbyB	un-classified
1.07E-05	6	TraesCS1A01G078700.1	0.000001	0.018629	0.241206	unclassified	un-classified
1.12E-05	7	TraesCS1A01G078800.1	0.183726	0.047501	0.003295	unclassified	un-classified
1.28E-05	6	TraesCS1A01G079400.1	0.000001	0.07171	0.205914	AbyO	regByOther
2.29E-05	18.5	TraesCS1A01G079700.1	0.009231	0.000001	0.411012	AbyD	regByOther
2.29E-05	18.5	TraesCS1A01G079800.1	0.010331	0.195506	0.205398	unclassified	un-classified
1.77E-05	11	TraesCS1A01G080300.1	0.585659	0.000001	0.15435	unclassified	un-classified
1.09E-05	4.5	TraesCS1A01G080500.2	0.000001	0.175383	0.413641	AbyO	regByOther
1.12E-05	9	TraesCS1A01G080600.1	0.175243	0.435636	0.000001	unclassified	un-classified
2.29E-05	17.5	TraesCS1A01G080700.1	0.000001	0.043515	0.219395	unclassified	un-classified
3.65E-05	15.5	TraesCS1A01G081300.1	0.076187	0.000001	0.290958	unclassified	un-classified
3.96E-05	11.5	TraesCS1A01G081400.1	0.838541	0.161457	0.000001	unclassified	un-classified
7.63E-06	4	TraesCS1A01G082000.1	0.633137	0.000001	0.189467	unclassified	un-classified
1.15E-05	7.5	TraesCS1A01G082200.1	0.000001	0.341634	0.000001	AbyB	un-classified
9.93E-06	5.5	TraesCS1A01G082500.1	0.573785	0.000001	0.000001	AbyA	regBySelf
9.93E-06	5.5	TraesCS1A01G082500.2	0.334871	0.000001	0.000001	AbyA	regBySelf
9.93E-06	5.5	TraesCS1A01G082600.1	0.000001	0.362754	0.032701	unclassified	un-classified
1.61E-05	7	TraesCS1A01G082700.1	0.335127	0.000001	0.007248	AbyA	regBySelf
1.61E-05	7	TraesCS1A01G082700.2	0.411311	0.000001	0.000001	AbyA	regBySelf
3.52E-06	2	TraesCS1A01G083300.1	0.000001	0.125976	0.097406	AbyO	regByOther
7.89E-06	5.5	TraesCS1A01G083500.1	0.326057	0.000001	0.000001	AbyA	regBySelf
2.94E-06	3	TraesCS1A01G084500.1	0.248497	0.000001	0.101712	unclassified	un-classified
1.81E-05	9	TraesCS1A01G084600.1	0.070498	0.093005	0.063895	AbyT	un-classified
1.35E-05	6	TraesCS1A01G084800.1	0.190877	0.000001	0.012386	unclassified	un-classified
1.35E-05	6	TraesCS1A01G084900.1	0.000001	0.251072	0.004458	AbyB	un-classified
5.89E-07	1	TraesCS1A01G085400.2	0.619494	0.193821	0.000001	unclassified	un-classified
5.89E-07	1	TraesCS1A01G085500.1	0.830122	0.000001	0.000001	AbyA	regBySelf
3.52E-06	3	TraesCS1A01G085600.1	0.064298	0.216864	0.000001	unclassified	un-classified
1.28E-05	7.5	TraesCS1A01G085900.1	0.438332	0.002239	0.000001	AbyA	regBySelf
6.01E-06	5	TraesCS1A01G086100.2	0.509382	0.000001	0.000001	AbyA	regBySelf
6.01E-06	5	TraesCS1A01G086200.1	0.152109	0.000001	0.106089	unclassified	un-classified
4.66E-05	20	TraesCS1A01G086500.1	0.063382	0.04947	0.239263	unclassified	un-classified
4.99E-05	22.5	TraesCS1A01G086700.1	0.000001	0.238944	0.000001	AbyB	un-classified
4.99E-05	22.5	TraesCS1A01G086900.1	0.000001	0.129556	0.493639	AbyO	regByOther
3.12E-05	15.5	TraesCS1A01G087100.1	0.000001	0.242248	0.183318	AbyO	regByOther
1.42E-05	11	TraesCS1A01G087500.2	0.138502	0.020411	0.271161	unclassified	un-classified
1.15E-05	6	TraesCS1A01G087900.1	0.336174	0.000001	0.047244	unclassified	un-classified
1.10E-05	4	TraesCS1A01G088000.2	0.000001	0.19139	0.022112	unclassified	un-classified
9.07E-06	4.5	TraesCS1A01G088100.1	0.000001	0.455364	0.000001	AbyB	un-classified
8.85E-06	8.5	TraesCS1A01G088600.1	0.350714	0.000001	0.039884	unclassified	un-classified
9.40E-06	10.5	TraesCS1A01G088900.1	0.335884	0.145574	0.000001	unclassified	un-classified
2.93E-06	3	TraesCS1A01G089100.1	0.183206	0.205752	0.000001	unclassified	un-classified
6.87E-06	4	TraesCS1A01G089300.1	0.269008	0.126545	0.063389	AbyT	un-classified
1.24E-05	7	TraesCS1A01G089500.1	0.000001	0.000001	0.217975	AbyD	regByOther
2.48E-05	11.5	TraesCS1A01G089600.1	0.000001	0.000001	0.344198	AbyD	regByOther
3.47E-05	15	TraesCS1A01G089800.1	0.120841	0.117653	0.057321	AbyT	un-classified
1.23E-05	7.5	TraesCS1A01G089900.1	0.045964	0.224922	0.000001	unclassified	un-classified
4.04E-07	1	TraesCS1A01G090100.1	0.256676	0.410788	0.000001	unclassified	un-classified
2.90E-05	17	TraesCS1A01G091100.1	0.213549	0.271263	0.000001	unclassified	un-classified
1.34E-05	6	TraesCS1A01G091300.1	0.000001	0.003803	0.50403	AbyD	regByOther
2.00E-06	2	TraesCS1A01G092700.1	0.181976	0.078139	0.000001	unclassified	un-classified
5.26E-06	4	TraesCS1A01G093000.1	0.039546	0.056347	0.152167	unclassified	un-classified
2.38E-05	12	TraesCS1A01G093300.1	0.23681	0.000001	0.000001	AbyA	regBySelf
1.30E-05	9.5	TraesCS1A01G093500.1	0.148183	0.222009	0.000001	unclassified	un-classified
1.30E-05	9.5	TraesCS1A01G093800.1	0.092307	0.079445	0.231528	AbyT	un-classified
1.30E-05	9.5	TraesCS1A01G093900.4	0.343944	0.000001	0.000001	AbyA	regBySelf
2.50E-05	17.5	TraesCS1A01G094900.1	0.193084	0.260299	0.032646	unclassified	un-classified
1.55E-05	7	TraesCS1A01G095000.2	0.234482	0.414543	0.000001	unclassified	un-classified
1.55E-05	7	TraesCS1A01G095000.3	0.351345	0.035693	0.000001	unclassified	un-classified
7.45E-06	4.5	TraesCS1A01G095100.1	0.000001	0.23085	0.000001	AbyB	un-classified
3.88E-05	17.5	TraesCS1A01G095500.1	0.592393	0.080306	0.000001	unclassified	un-classified
2.53E-06	2	TraesCS1A01G095700.1	0.336954	0.029577	0.05062	unclassified	un-classified
7.10E-05	42	TraesCS1A01G095800.2	0.761105	0.185813	0.000001	unclassified	un-classified
7.10E-05	42	TraesCS1A01G095800.3	0.64892	0.217935	0.011917	unclassified	un-classified
7.28E-05	44	TraesCS1A01G096000.1	0.052554	0.149441	0.000001	unclassified	un-classified
6.37E-05	36.5	TraesCS1A01G096100.1	0.045968	0.227311	0.000001	unclassified	un-classified
5.96E-05	32	TraesCS1A01G096200.1	0.000001	0.075165	0.173014	AbyO	regByOther
5.96E-05	32	TraesCS1A01G096200.2	0.000001	0.218256	0.081957	AbyO	regByOther
6.55E-05	28.5	TraesCS1A01G096500.1	0.031674	0.00849	0.311044	unclassified	un-classified
1.41E-05	8.5	TraesCS1A01G097000.1	0.064172	0.000001	0.352264	unclassified	un-classified
1.02E-05	6.5	TraesCS1A01G097300.1	0.02507	0.186262	0.000001	unclassified	un-classified
4.74E-06	3	TraesCS1A01G097400.1	0.000001	0.144807	0.098121	AbyO	regByOther
3.76E-05	22	TraesCS1A01G097500.2	0.046216	0.306029	0.114244	unclassified	un-classified
3.76E-05	22	TraesCS1A01G097600.1	0.549167	0.018876	0.000001	unclassified	un-classified
1.84E-05	11.5	TraesCS1A01G098900.1	0.000001	0.173334	0.311245	AbyO	regByOther
1.46E-05	7.5	TraesCS1A01G099000.1	0.000001	0.275169	0.056464	AbyO	regByOther
1.46E-05	7.5	TraesCS1A01G099000.2	0.230486	0.487871	0.008737	unclassified	un-classified
1.52E-05	9.5	TraesCS1A01G099200.1	0.000001	0.23127	0.071691	AbyO	regByOther
8.81E-05	44	TraesCS1A01G099300.1	0.000001	0.215625	0.228097	AbyO	regByOther
0.000123375	58	TraesCS1A01G099500.3	0.313757	0.341025	0.000001	unclassified	un-classified
4.57E-05	23.5	TraesCS1A01G100300.1	0.000001	0.013629	0.482319	unclassified	un-classified
4.57E-05	23.5	TraesCS1A01G100400.1	0.218595	0.000001	0.045389	unclassified	un-classified
6.05E-06	6	TraesCS1A01G101000.1	0.774164	0.225834	0.000001	unclassified	un-classified
2.83E-05	14.5	TraesCS1A01G101200.1	0.667176	0.000001	0.041078	unclassified	un-classified
2.83E-05	14.5	TraesCS1A01G101300.1	0.106084	0.302013	0.15856	AbyT	un-classified
6.68E-06	4.5	TraesCS1A01G101500.1	0.327173	0.199837	0.000001	unclassified	un-classified
2.60E-07	1	TraesCS1A01G101700.1	0.174886	0.051253	0.000001	unclassified	un-classified
2.97E-08	1	TraesCS1A01G101900.1	0.254743	0.04873	0.022584	unclassified	un-classified
1.21E-05	9	TraesCS1A01G102300.1	0.104494	0.268708	0.19321	AbyT	un-classified
9.45E-06	4.5	TraesCS1A01G102800.1	0.144402	0.21836	0.071478	AbyT	un-classified
6.19E-07	3	TraesCS1A01G104300.1	0.750494	0.249504	0.000001	unclassified	un-classified
2.00E-05	10.5	TraesCS1A01G105300.1	0.199861	0.000001	0.31429	unclassified	un-classified
2.00E-05	10.5	TraesCS1A01G105400.1	0.000001	0.286069	0.132563	AbyO	regByOther
1.60E-05	8.5	TraesCS1A01G105500.1	0.141223	0.121097	0.214618	AbyT	un-classified
5.09E-05	15.5	TraesCS1A01G105600.1	0.523693	0.000001	0.000001	AbyA	regBySelf
5.82E-05	21.5	TraesCS1A01G105800.1	0.458778	0.000001	0.118723	unclassified	un-classified
5.82E-05	21.5	TraesCS1A01G105900.1	0.518243	0.000001	0.000001	AbyA	regBySelf
5.82E-05	21.5	TraesCS1A01G106000.1	0.000001	0.000001	0.325953	AbyD	regByOther
3.44E-05	22.5	TraesCS1A01G106500.2	0.255786	0.03848	0.000001	unclassified	un-classified
1.75E-05	11.5	TraesCS1A01G106600.1	0.035885	0.229413	0.205803	unclassified	un-classified
4.31E-05	19	TraesCS1A01G107300.1	0.778387	0.000001	0.073755	unclassified	un-classified
4.31E-05	19	TraesCS1A01G107300.2	0.847053	0.000001	0.000001	AbyA	regBySelf
3.32E-05	12	TraesCS1A01G107500.1	0.560795	0.083799	0.000001	unclassified	un-classified
3.32E-05	12	TraesCS1A01G107600.1	0.23549	0.000001	0.217229	unclassified	un-classified
9.59E-06	5	TraesCS1A01G107700.1	0.100336	0.312498	0.056059	AbyT	un-classified
9.59E-06	5	TraesCS1A01G107800.4	0.057834	0.14377	0.000001	unclassified	un-classified
1.49E-05	7.5	TraesCS1A01G107900.1	0.045166	0.189031	0.000369	unclassified	un-classified
1.23E-05	4.5	TraesCS1A01G108300.1	0.413104	0.176752	0.000001	unclassified	un-classified
2.28E-05	7	TraesCS1A01G109200.1	0.25491	0.12889	0.19263	AbyT	un-classified
2.28E-05	7	TraesCS1A01G109300.1	0.000001	0.184004	0.079155	AbyO	regByOther
4.70E-05	16	TraesCS1A01G109500.1	0.000001	0.104477	0.168167	AbyO	regByOther
4.70E-05	16	TraesCS1A01G109600.1	0.226223	0.277739	0.28662	AbyT	un-classified
6.78E-05	21	TraesCS1A01G110000.1	0.258656	0.048766	0.170677	unclassified	un-classified
1.23E-05	7.5	TraesCS1A01G110100.1	0.434544	0.000001	0.000001	AbyA	regBySelf
6.60E-06	4	TraesCS1A01G110300.1	0.000001	0.016264	0.511028	unclassified	un-classified
4.21E-05	20	TraesCS1A01G110800.1	0.437718	0.151895	0.235847	AbyT	un-classified
5.36E-05	23.5	TraesCS1A01G110900.1	0.069704	0.000001	0.330792	unclassified	un-classified
5.36E-05	23.5	TraesCS1A01G110900.2	0.275453	0.000001	0.119319	unclassified	un-classified
6.46E-05	24.5	TraesCS1A01G111000.1	0.321975	0.091614	0.056763	AbyT	un-classified
9.90E-06	6	TraesCS1A01G111800.1	0.195818	0.038661	0.111075	unclassified	un-classified
4.88E-05	22.5	TraesCS1A01G111900.1	0.242946	0.007689	0.000001	AbyA	regBySelf
3.90E-05	16.5	TraesCS1A01G112000.1	0.572309	0.000001	0.184333	unclassified	un-classified
3.90E-05	16.5	TraesCS1A01G112100.1	0.235663	0.000001	0.375817	unclassified	un-classified
7.07E-06	4	TraesCS1A01G112400.1	0.000001	0.410289	0.008099	AbyB	un-classified
2.24E-05	11	TraesCS1A01G112500.1	0.234958	0.000001	0.000001	AbyA	regBySelf
2.24E-05	11	TraesCS1A01G112600.1	0.000001	0.27365	0.000001	AbyB	un-classified
9.98E-06	5.5	TraesCS1A01G112800.1	0.209804	0.149801	0.067083	AbyT	un-classified
2.15E-06	2.5	TraesCS1A01G113100.1	0.019475	0.291255	0.000001	unclassified	un-classified
2.93E-06	2	TraesCS1A01G113300.1	0.037585	0.31713	0.072727	unclassified	un-classified
8.82E-05	34.5	TraesCS1A01G113700.1	0.251582	0.012456	0.000001	unclassified	un-classified
4.32E-05	15.5	TraesCS1A01G114300.2	0.000001	0.369077	0.000001	AbyB	un-classified
9.43E-06	4.5	TraesCS1A01G114600.1	0.991178	0.000001	0.000001	AbyA	regBySelf
3.17E-05	8	TraesCS1A01G115100.1	0.908646	0.000001	0.000001	AbyA	regBySelf
8.15E-05	31	TraesCS1A01G115200.1	0.015432	0.067501	0.365397	unclassified	un-classified
8.15E-05	31	TraesCS1A01G115400.1	0.290765	0.000001	0.073845	unclassified	un-classified
3.41E-05	14.5	TraesCS1A01G115500.1	0.109506	0.237188	0.029273	unclassified	un-classified
1.58E-05	5	TraesCS1A01G115700.1	0.000001	0.24469	0.221962	AbyO	regByOther
5.05E-05	18	TraesCS1A01G116000.3	0.103676	0.32659	0.293322	AbyT	un-classified
0	0	TraesCS1A01G116200.1	0.234891	0.167542	0.04191	unclassified	un-classified
2.96E-06	2	TraesCS1A01G116300.1	0.274603	0.116893	0.000001	unclassified	un-classified
2.53E-05	8.5	TraesCS1A01G116600.1	0.23485	0.265108	0.230791	AbyT	un-classified
0.000112568	32	TraesCS1A01G116700.1	0.167671	0.122112	0.100686	AbyT	un-classified
0.000112568	32	TraesCS1A01G116800.1	0.218607	0.056106	0.003516	unclassified	un-classified
4.67E-06	3.5	TraesCS1A01G116900.1	0.284665	0.137449	0.060786	AbyT	un-classified
4.67E-06	3.5	TraesCS1A01G117000.1	0.000001	0.051806	0.210435	AbyO	regByOther
6.85E-07	1	TraesCS1A01G117400.1	0.809814	0.032957	0.009702	unclassified	un-classified
1.18E-05	9	TraesCS1A01G117900.1	0.134093	0.165268	0.000001	unclassified	un-classified
4.59E-06	3.5	TraesCS1A01G118700.1	0.109074	0.000001	0.132366	unclassified	un-classified
7.82E-06	3	TraesCS1A01G118800.2	0.064044	0.000001	0.41954	unclassified	un-classified
0	0	TraesCS1A01G119100.1	0.630074	0.015122	0.206559	unclassified	un-classified
7.14E-06	5	TraesCS1A01G119300.1	0.627793	0.000001	0.033782	unclassified	un-classified
5.89E-06	7	TraesCS1A01G119500.1	0.066837	0.178869	0.263476	AbyT	un-classified
5.78E-06	2	TraesCS1A01G119600.1	0.358967	0.275047	0.224272	AbyT	un-classified
1.09E-05	7	TraesCS1A01G119700.1	0.000001	0.325848	0.000001	AbyB	un-classified
1.08E-05	7	TraesCS1A01G119800.1	0.136643	0.178007	0.151414	AbyT	un-classified
4.75E-06	6	TraesCS1A01G119900.1	0.007461	0.427699	0.090269	AbyO	regByOther
4.75E-06	6	TraesCS1A01G119900.2	0.161986	0.082358	0.038872	unclassified	un-classified
1.44E-05	5	TraesCS1A01G120200.1	0.202772	0.011619	0.091812	unclassified	un-classified
1.44E-05	5	TraesCS1A01G120400.1	0.033378	0.030639	0.256183	unclassified	un-classified
2.86E-05	13	TraesCS1A01G120500.1	0.222738	0.000001	0.056859	unclassified	un-classified
4.23E-05	20.5	TraesCS1A01G120800.1	0.000001	0.295163	0.042922	unclassified	un-classified
4.23E-05	20.5	TraesCS1A01G120800.2	0.000001	0.231046	0.056754	AbyO	regByOther
4.23E-05	20.5	TraesCS1A01G120900.1	0.313039	0.106472	0.02351	unclassified	un-classified
1.95E-05	13	TraesCS1A01G121000.1	0.119991	0.269569	0.000001	unclassified	un-classified
3.74E-05	17.5	TraesCS1A01G121300.1	0.604981	0.191659	0.000001	unclassified	un-classified
4.51E-05	21.5	TraesCS1A01G121400.1	0.000001	0.891028	0.10897	AbyO	regByOther
0	0	TraesCS1A01G121500.1	0.126903	0.242058	0.015511	unclassified	un-classified
3.88E-05	20	TraesCS1A01G121700.3	0.420662	0.000001	0.000001	AbyA	regBySelf
3.73E-05	14	TraesCS1A01G121800.1	0.316174	0.014133	0.069566	unclassified	un-classified
3.73E-05	14	TraesCS1A01G122000.1	0.020383	0.306031	0.000001	unclassified	un-classified
3.21E-05	11	TraesCS1A01G122100.1	0.265675	0.000001	0.080117	unclassified	un-classified
2.08E-05	10	TraesCS1A01G122300.1	0.033264	0.211072	0.000001	unclassified	un-classified
2.08E-05	10	TraesCS1A01G122300.2	0.015727	0.220175	0.025629	unclassified	un-classified
3.00E-05	14.5	TraesCS1A01G122500.1	0.364874	0.000001	0.121318	unclassified	un-classified
1.57E-05	7	TraesCS1A01G122700.1	0.412534	0.198809	0.008758	unclassified	un-classified
1.45E-05	6.5	TraesCS1A01G122800.1	0.283861	0.020213	0.018294	unclassified	un-classified
2.69E-06	3	TraesCS1A01G123000.1	0.000001	0.262271	0.288734	AbyO	regByOther
5.64E-08	1	TraesCS1A01G123100.1	0.281544	0.001402	0.050674	unclassified	un-classified
4.23E-05	13.5	TraesCS1A01G123300.1	0.393344	0.110751	0.000001	unclassified	un-classified
5.28E-06	4	TraesCS1A01G123600.1	0.000001	0.191941	0.05833	AbyO	regByOther
9.52E-06	6	TraesCS1A01G123900.6	0.075152	0.533353	0.000001	unclassified	un-classified
1.02E-05	7	TraesCS1A01G124100.1	0.153648	0.243195	0.169746	AbyT	un-classified
3.49E-05	15	TraesCS1A01G124200.1	0.338064	0.000001	0.000001	AbyA	regBySelf
4.09E-05	20	TraesCS1A01G124400.2	0.250821	0.120243	0.000001	unclassified	un-classified
3.56E-06	2.5	TraesCS1A01G124600.1	0.440057	0.000001	0.000001	AbyA	regBySelf
3.52E-05	20.5	TraesCS1A01G125100.1	0.173396	0.085315	0.113617	AbyT	un-classified
8.61E-06	4.5	TraesCS1A01G125200.1	0.731997	0.229334	0.038668	unclassified	un-classified
1.48E-05	5	TraesCS1A01G125300.1	0.179132	0.10839	0.083993	AbyT	un-classified
0	0	TraesCS1A01G125400.1	0.265225	0.31174	0.03185	unclassified	un-classified
1.47E-05	6	TraesCS1A01G125500.1	0.239656	0.377723	0.000001	unclassified	un-classified
2.25E-05	13	TraesCS1A01G125700.1	0.37761	0.000001	0.02422	unclassified	un-classified
7.76E-05	42	TraesCS1A01G125900.1	0.259214	0.106051	0.024573	unclassified	un-classified
2.57E-05	13	TraesCS1A01G126800.1	0.045223	0.318369	0.000001	unclassified	un-classified
2.40E-05	10	TraesCS1A01G126900.1	0.177995	0.29824	0.000001	unclassified	un-classified
0	0	TraesCS1A01G127400.1	0.389875	0.035952	0.032943	unclassified	un-classified
3.26E-05	11	TraesCS1A01G127900.1	0.203137	0.160025	0.000001	unclassified	un-classified
2.09E-05	9	TraesCS1A01G128100.1	0.000001	0.19458	0.036347	unclassified	un-classified
0	0	TraesCS1A01G128200.1	0.089582	0.182167	0.000001	unclassified	un-classified
3.21E-05	10	TraesCS1A01G128600.1	0.1104	0.000001	0.146831	unclassified	un-classified
8.66E-05	40	TraesCS1A01G129100.1	0.019057	0.132655	0.120702	unclassified	un-classified
8.66E-05	40	TraesCS1A01G129200.1	0.150433	0.11786	0.2231	AbyT	un-classified
1.80E-05	7	TraesCS1A01G129500.1	0.118327	0.000001	0.190713	unclassified	un-classified
7.67E-06	5	TraesCS1A01G129600.1	0.000001	0.322276	0.111256	AbyO	regByOther
3.63E-06	2	TraesCS1A01G130400.1	0.191659	0.009523	0.000001	AbyA	regBySelf
3.71E-05	24	TraesCS1A01G130600.1	0.346223	0.079342	0.000001	unclassified	un-classified
1.34E-05	4	TraesCS1A01G130800.1	0.464219	0.043194	0.000001	unclassified	un-classified
3.82E-05	16.5	TraesCS1A01G130900.1	0.090888	0.000001	0.140868	unclassified	un-classified
8.74E-06	6	TraesCS1A01G131000.2	0.392087	0.059643	0.000001	unclassified	un-classified
8.74E-06	6	TraesCS1A01G131000.4	0.253285	0.000001	0.000001	AbyA	regBySelf
1.39E-05	8	TraesCS1A01G131200.2	0.000001	0.239495	0.132566	AbyO	regByOther
1.30E-05	18	TraesCS1A01G131300.1	0.000001	0.202999	0.000001	AbyB	un-classified
2.17E-05	11	TraesCS1A01G131500.2	0.669518	0.000001	0.029688	unclassified	un-classified
6.21E-05	45	TraesCS1A01G131600.1	0.172948	0.046787	0.000001	unclassified	un-classified
0.000177256	70.5	TraesCS1A01G131900.1	0.285257	0.000001	0.195455	unclassified	un-classified
0.000177256	70.5	TraesCS1A01G132000.1	0.722969	0.181966	0.000001	unclassified	un-classified
2.60E-05	14	TraesCS1A01G132600.3	0.000001	0.302487	0.060561	AbyO	regByOther
2.60E-05	14	TraesCS1A01G132600.5	0.336897	0.000001	0.000001	AbyA	regBySelf
3.40E-05	12	TraesCS1A01G133100.2	0.05236	0.000001	0.164486	unclassified	un-classified
5.50E-05	30	TraesCS1A01G133300.1	0.180897	0.208059	0.000001	unclassified	un-classified
3.44E-05	12	TraesCS1A01G133400.1	0.162399	0.135857	0.000001	unclassified	un-classified
3.44E-05	12	TraesCS1A01G133400.2	0.174116	0.209314	0.083588	AbyT	un-classified
1.71E-05	9	TraesCS1A01G133500.3	0.142575	0.000001	0.1247	unclassified	un-classified
2.25E-07	1	TraesCS1A01G134000.1	0.454522	0.039367	0.000001	unclassified	un-classified
1.63E-05	8	TraesCS1A01G134300.1	0.165624	0.227486	0.000001	unclassified	un-classified
1.84E-05	10.5	TraesCS1A01G134500.2	0.000001	0.990033	0.000001	AbyB	un-classified
8.66E-05	53.5	TraesCS1A01G135500.1	0.837443	0.000001	0.000001	AbyA	regBySelf
6.06E-05	32	TraesCS1A01G135600.1	0.439359	0.000001	0.000001	AbyA	regBySelf
8.27E-06	4.5	TraesCS1A01G135700.3	0.264456	0.111307	0.000001	unclassified	un-classified
0	0	TraesCS1A01G136100.1	0.000001	0.307097	0.000403	AbyB	un-classified
2.23E-05	30	TraesCS1A01G136400.1	0.000001	0.211614	0.130424	AbyO	regByOther
1.93E-05	9	TraesCS1A01G136500.2	0.212771	0.109787	0.317797	AbyT	un-classified
3.65E-05	16	TraesCS1A01G136800.3	0.000001	0.242455	0.000001	AbyB	un-classified
3.29E-05	19.5	TraesCS1A01G136900.1	0.497435	0.000001	0.000001	AbyA	regBySelf
1.71E-05	18	TraesCS1A01G137400.1	0.198742	0.255964	0.000001	unclassified	un-classified
1.55E-05	5.5	TraesCS1A01G137500.1	0.000001	0.159721	0.055244	AbyO	regByOther
1.91E-05	9	TraesCS1A01G137800.2	0.351621	0.057871	0.000001	unclassified	un-classified
1.73E-05	11	TraesCS1A01G137900.1	0.000001	0.05699	0.185974	AbyO	regByOther
0	0	TraesCS1A01G138000.1	0.105939	0.000001	0.384971	unclassified	un-classified
2.04E-05	7	TraesCS1A01G138100.1	0.000001	0.188111	0.144776	AbyO	regByOther
8.39E-06	6	TraesCS1A01G138200.2	0.863926	0.028303	0.000001	unclassified	un-classified
2.82E-05	12.5	TraesCS1A01G138400.1	0.000001	0.118114	0.248887	AbyO	regByOther
2.46E-05	12	TraesCS1A01G138500.1	0.308933	0.004438	0.017317	unclassified	un-classified
2.46E-05	12	TraesCS1A01G138500.2	0.150348	0.05383	0.000001	unclassified	un-classified
3.57E-05	13	TraesCS1A01G138800.1	0.641328	0.000001	0.123693	unclassified	un-classified
5.79E-06	14	TraesCS1A01G138900.1	0.000001	0.048592	0.451751	unclassified	un-classified
1.65E-05	14	TraesCS1A01G139100.1	0.423644	0.011355	0.000001	unclassified	un-classified
1.25E-05	10.5	TraesCS1A01G139300.1	0.253752	0.18993	0.000001	unclassified	un-classified
1.12E-05	5.5	TraesCS1A01G139400.1	0.373021	0.026845	0.000001	unclassified	un-classified
2.81E-05	18	TraesCS1A01G139500.1	0.106602	0.000001	0.101081	unclassified	un-classified
2.81E-05	18	TraesCS1A01G139500.3	0.000001	0.205304	0.052219	AbyO	regByOther
1.02E-05	3	TraesCS1A01G139600.1	0.079463	0.000001	0.161523	unclassified	un-classified
7.39E-06	4	TraesCS1A01G139700.1	0.099113	0.299637	0.000001	unclassified	un-classified
1.04E-05	6.5	TraesCS1A01G139900.1	0.130416	0.137027	0.133261	AbyT	un-classified
2.76E-05	14.5	TraesCS1A01G140600.1	0.115785	0.262245	0.083781	AbyT	un-classified
5.02E-05	20.5	TraesCS1A01G140700.1	0.702118	0.000001	0.000001	AbyA	regBySelf
1.08E-05	5.5	TraesCS1A01G141300.1	0.053199	0.16801	0.005824	unclassified	un-classified
1.53E-05	11	TraesCS1A01G141400.1	0.11145	0.286676	0.058218	AbyT	un-classified
2.11E-05	10.5	TraesCS1A01G141900.1	0.461378	0.360894	0.042881	unclassified	un-classified
3.15E-05	18	TraesCS1A01G142200.2	0.220722	0.000001	0.000001	AbyA	regBySelf
1.14E-05	6	TraesCS1A01G142400.1	0.000001	0.047607	0.381336	unclassified	un-classified
2.24E-05	8	TraesCS1A01G142500.1	0.451395	0.000001	0.139692	unclassified	un-classified
8.24E-07	1	TraesCS1A01G142600.2	0.345924	0.000001	0.000001	AbyA	regBySelf
6.26E-05	29	TraesCS1A01G142700.1	0.677357	0.000001	0.000001	AbyA	regBySelf
6.26E-05	29	TraesCS1A01G142800.3	0.208974	0.004053	0.000001	AbyA	regBySelf
3.96E-05	19.5	TraesCS1A01G142900.1	0.285973	0.076914	0.054524	AbyT	un-classified
3.77E-05	14	TraesCS1A01G143000.1	0.536308	0.000001	0.000001	AbyA	regBySelf
3.77E-05	14	TraesCS1A01G143100.1	0.053025	0.000001	0.228518	unclassified	un-classified
1.92E-05	8	TraesCS1A01G143200.1	0.612467	0.26046	0.000001	unclassified	un-classified
2.81E-07	1	TraesCS1A01G143300.2	0.157195	0.096693	0.106448	AbyT	un-classified
2.81E-07	1	TraesCS1A01G143300.3	0.077466	0.27979	0.302364	AbyT	un-classified
1.64E-05	11	TraesCS1A01G143500.1	0.062877	0.519359	0.000001	unclassified	un-classified
1.48E-05	6	TraesCS1A01G143900.2	0.174292	0.000001	0.13679	unclassified	un-classified
2.33E-05	8.5	TraesCS1A01G144000.1	0.173823	0.1859	0.000001	unclassified	un-classified
6.50E-06	3	TraesCS1A01G144300.2	0.000001	0.282506	0.000001	AbyB	un-classified
2.35E-05	12	TraesCS1A01G144800.1	0.463921	0.000001	0.000001	AbyA	regBySelf
4.38E-05	17.5	TraesCS1A01G145800.1	0.010778	0.052615	0.530609	unclassified	un-classified
3.76E-05	14.5	TraesCS1A01G145900.1	0.755766	0.000001	0.000001	AbyA	regBySelf
3.76E-05	14.5	TraesCS1A01G146000.1	0.000001	0.174584	0.11579	AbyO	regByOther
7.48E-06	3	TraesCS1A01G146200.1	0.206256	0.07827	0.000001	unclassified	un-classified
1.36E-05	9.5	TraesCS1A01G146600.1	0.035604	0.000001	0.168824	unclassified	un-classified
1.79E-05	11.5	TraesCS1A01G146900.1	0.425128	0.100871	0.277462	AbyT	un-classified
5.52E-06	3	TraesCS1A01G147700.1	0.272808	0.162015	0.000001	unclassified	un-classified
1.31E-05	6	TraesCS1A01G148000.2	0.182286	0.139522	0.000001	unclassified	un-classified
1.42E-05	7	TraesCS1A01G149100.1	0.180159	0.127044	0.004515	unclassified	un-classified
1.42E-05	7	TraesCS1A01G149300.1	0.256012	0.062637	0.033666	unclassified	un-classified
6.69E-05	30	TraesCS1A01G149800.1	0.056373	0.291062	0.452664	AbyT	un-classified
6.69E-05	30	TraesCS1A01G150100.1	0.454503	0.077231	0.247267	AbyT	un-classified
1.61E-05	7.5	TraesCS1A01G150200.1	0.511698	0.000001	0.104029	unclassified	un-classified
1.61E-05	7.5	TraesCS1A01G150300.1	0.836191	0.163807	0.000001	unclassified	un-classified
1.66E-05	6	TraesCS1A01G150400.1	0.14899	0.089199	0.048368	unclassified	un-classified
1.66E-05	6	TraesCS1A01G150500.1	0.301922	0.068265	0.084415	AbyT	un-classified
1.22E-06	2	TraesCS1A01G150600.1	0.039054	0.407188	0.089917	unclassified	un-classified
1.16E-05	8	TraesCS1A01G151000.1	0.317302	0.149183	0.007036	unclassified	un-classified
1.16E-05	8	TraesCS1A01G151000.2	0.981618	0.000001	0.018379	unclassified	un-classified
9.67E-06	5	TraesCS1A01G151100.1	0.337155	0.000001	0.036637	unclassified	un-classified
2.37E-05	10	TraesCS1A01G151400.2	0.959901	0.040096	0.000001	unclassified	un-classified
2.70E-05	12.5	TraesCS1A01G151600.1	0.017134	0.221232	0.508677	unclassified	un-classified
2.70E-05	12.5	TraesCS1A01G151700.1	0.000001	0.228443	0.047945	unclassified	un-classified
4.16E-05	15.5	TraesCS1A01G152500.2	0.115466	0.225581	0.000001	unclassified	un-classified
1.64E-05	6.5	TraesCS1A01G152600.1	0.000001	0.000001	0.362048	AbyD	regByOther
2.13E-05	10	TraesCS1A01G152800.1	0.400233	0.000001	0.055535	unclassified	un-classified
1.11E-05	10	TraesCS1A01G152900.1	0.539692	0.128783	0.022003	unclassified	un-classified
1.19E-05	5	TraesCS1A01G153100.1	0.067052	0.150571	0.17097	AbyT	un-classified
5.76E-05	28.5	TraesCS1A01G153300.1	0.000001	0.094847	0.294469	AbyO	regByOther
0.000103374	49.5	TraesCS1A01G153600.1	0.000001	0.288676	0.000001	AbyB	un-classified
1.28E-05	5	TraesCS1A01G153900.1	0.000001	0.227287	0.003682	AbyB	un-classified
1.62E-05	10	TraesCS1A01G154200.1	0.000001	0.000001	0.274319	AbyD	regByOther
4.18E-05	18	TraesCS1A01G154300.3	0.374297	0.082689	0.000001	unclassified	un-classified
4.18E-05	18	TraesCS1A01G154400.1	0.417397	0.191076	0.000001	unclassified	un-classified
4.11E-05	18	TraesCS1A01G154500.1	0.286109	0.131117	0.000001	unclassified	un-classified
2.63E-05	12	TraesCS1A01G154700.2	0.760372	0.000001	0.000001	AbyA	regBySelf
5.77E-05	36	TraesCS1A01G155200.1	0.000001	0.197618	0.078659	AbyO	regByOther
1.84E-05	8	TraesCS1A01G155500.1	0.360731	0.082761	0.000001	unclassified	un-classified
5.31E-06	3	TraesCS1A01G155600.1	0.359518	0.000001	0.000001	AbyA	regBySelf
7.16E-06	5	TraesCS1A01G155700.1	0.013028	0.126125	0.349726	unclassified	un-classified
2.00E-05	8.5	TraesCS1A01G155900.1	0.916857	0.000001	0.000001	AbyA	regBySelf
4.80E-05	16.5	TraesCS1A01G156100.1	0.591996	0.273446	0.110638	AbyT	un-classified
1.85E-05	7	TraesCS1A01G156400.1	0.000001	0.028705	0.424808	unclassified	un-classified
0.00024641	79	TraesCS1A01G157600.1	0.551402	0.445295	0.000001	unclassified	un-classified
8.25E-06	5	TraesCS1A01G157700.3	0.480915	0.000001	0.068951	unclassified	un-classified
8.14E-06	3.5	TraesCS1A01G157800.1	0.368553	0.000001	0.000001	AbyA	regBySelf
1.94E-05	9	TraesCS1A01G157900.1	0.001082	0.024539	0.275099	unclassified	un-classified
7.24E-07	2	TraesCS1A01G158400.1	0.350787	0.000001	0.075326	unclassified	un-classified
7.24E-07	2	TraesCS1A01G158400.2	0.262075	0.000001	0.000001	AbyA	regBySelf
6.90E-06	4	TraesCS1A01G158500.1	0.228928	0.096937	0.000001	unclassified	un-classified
6.40E-06	4	TraesCS1A01G158600.1	0.000001	0.357478	0.127822	AbyO	regByOther
7.08E-06	6	TraesCS1A01G158800.1	0.000001	0.317034	0.028263	unclassified	un-classified
2.16E-05	6	TraesCS1A01G158900.1	0.268845	0.000001	0.171421	unclassified	un-classified
0.000129038	46.5	TraesCS1A01G159100.1	0.392052	0.000001	0.025621	unclassified	un-classified
3.73E-05	9.5	TraesCS1A01G159200.1	0.040298	0.343021	0.005555	unclassified	un-classified
3.73E-05	9.5	TraesCS1A01G159300.1	0.110096	0.305863	0.000001	unclassified	un-classified
3.73E-05	9.5	TraesCS1A01G159300.2	0.000001	0.220387	0.010371	unclassified	un-classified
2.75E-05	14	TraesCS1A01G159400.1	0.258307	0.017476	0.000001	unclassified	un-classified
9.90E-06	5	TraesCS1A01G159700.1	0.256384	0.196868	0.107091	AbyT	un-classified
9.68E-06	13.5	TraesCS1A01G160200.1	0.415623	0.000001	0.020357	unclassified	un-classified
9.68E-06	13.5	TraesCS1A01G160200.2	0.367071	0.000001	0.139421	unclassified	un-classified
9.68E-06	13.5	TraesCS1A01G160400.1	0.288763	0.000001	0.002191	AbyA	regBySelf
7.10E-06	10	TraesCS1A01G160500.2	0.016286	0.080703	0.177698	unclassified	un-classified
1.45E-05	8	TraesCS1A01G160600.1	0.399379	0.034655	0.000001	unclassified	un-classified
5.15E-06	7	TraesCS1A01G160700.1	0.410718	0.000001	0.125147	unclassified	un-classified
5.15E-06	7	TraesCS1A01G160700.2	0.414106	0.000001	0.000001	AbyA	regBySelf
5.15E-06	7	TraesCS1A01G160700.5	0.207432	0.151259	0.000001	unclassified	un-classified
8.53E-06	7	TraesCS1A01G161200.1	0.000001	0.000001	0.31293	AbyD	regByOther
2.90E-05	17	TraesCS1A01G162300.2	0.000001	0.266359	0.151917	AbyO	regByOther
3.15E-05	15	TraesCS1A01G162400.1	0.234396	0.317054	0.000001	unclassified	un-classified
0.000132635	65	TraesCS1A01G162800.2	0.149269	0.000001	0.186075	unclassified	un-classified
1.63E-05	10	TraesCS1A01G163300.1	0.078841	0.168966	0.000001	unclassified	un-classified
0.000156176	105	TraesCS1A01G163400.2	0.315011	0.000001	0.000001	AbyA	regBySelf
0.000156176	105	TraesCS1A01G163500.1	0.866321	0.000001	0.000001	AbyA	regBySelf
5.73E-05	32.5	TraesCS1A01G163700.2	0.832261	0.000001	0.001174	AbyA	regBySelf
0.000124804	66.5	TraesCS1A01G163900.1	0.336983	0.02513	0.119759	unclassified	un-classified
5.74E-05	30.5	TraesCS1A01G164000.1	0.149093	0.062499	0.000001	unclassified	un-classified
0.00010327	44.5	TraesCS1A01G164200.3	0.126901	0.170357	0.000001	unclassified	un-classified
9.03E-05	43	TraesCS1A01G164400.1	0.50685	0.132642	0.000001	unclassified	un-classified
7.43E-05	29.5	TraesCS1A01G164900.1	0.306947	0.000001	0.219406	unclassified	un-classified
1.99E-05	13	TraesCS1A01G165300.1	0.894799	0.104588	0.000001	unclassified	un-classified
0.000135132	45	TraesCS1A01G165500.1	0.932379	0.067619	0.000001	unclassified	un-classified
9.82E-05	50	TraesCS1A01G165700.1	0.000001	0.133492	0.079105	AbyO	regByOther
0.000137917	63.5	TraesCS1A01G165800.1	0.117769	0.000001	0.273584	unclassified	un-classified
0.000137917	63.5	TraesCS1A01G165900.1	0.944999	0.000001	0.000001	AbyA	regBySelf
0.000137917	63.5	TraesCS1A01G166000.1	0.425782	0.169783	0.03402	unclassified	un-classified
0.000137917	63.5	TraesCS1A01G166200.1	0.035759	0.246149	0.012717	unclassified	un-classified
7.79E-05	38	TraesCS1A01G167300.1	0.229097	0.24095	0.000001	unclassified	un-classified
7.79E-05	38	TraesCS1A01G167400.1	0.114353	0.132787	0.211624	AbyT	un-classified
8.74E-05	37	TraesCS1A01G167600.1	0.25059	0.232508	0.060897	AbyT	un-classified
6.53E-06	5	TraesCS1A01G168000.1	0.154376	0.426826	0.001134	unclassified	un-classified
4.68E-05	26	TraesCS1A01G168100.1	0.517616	0.000001	0.011815	unclassified	un-classified
9.04E-05	43	TraesCS1A01G168400.1	0.042949	0.046435	0.228376	unclassified	un-classified
9.65E-05	48.5	TraesCS1A01G168600.1	0.595344	0.000001	0.000001	AbyA	regBySelf
3.43E-05	20	TraesCS1A01G168900.1	0.291082	0.06564	0.000001	unclassified	un-classified
3.43E-05	20	TraesCS1A01G169000.1	0.266806	0.067461	0.05088	AbyT	un-classified
8.23E-05	47.5	TraesCS1A01G169300.2	0.178345	0.218591	0.249824	AbyT	un-classified
1.06E-05	7	TraesCS1A01G169500.1	0.284634	0.017616	0.003485	unclassified	un-classified
7.11E-05	44	TraesCS1A01G169600.1	0.456441	0.12924	0.006881	unclassified	un-classified
0.000120631	68	TraesCS1A01G170000.1	0.000001	0.299413	0.044417	unclassified	un-classified
6.18E-05	31	TraesCS1A01G170300.1	0.212143	0.010158	0.052072	unclassified	un-classified
6.18E-05	31	TraesCS1A01G170400.2	0.339678	0.000001	0.000001	AbyA	regBySelf
6.18E-05	31	TraesCS1A01G170400.3	0.000001	0.309394	0.000001	AbyB	un-classified
4.76E-05	13.5	TraesCS1A01G170500.1	0.200415	0.122223	0.000001	unclassified	un-classified
3.42E-05	10.5	TraesCS1A01G170600.1	0.000001	0.000001	0.294021	AbyD	regByOther
3.42E-05	10.5	TraesCS1A01G170600.2	0.19376	0.214991	0.000001	unclassified	un-classified
6.67E-05	34.5	TraesCS1A01G170900.1	0.794212	0.061655	0.000001	unclassified	un-classified
2.33E-05	13.5	TraesCS1A01G171000.1	0.000001	0.258275	0.000001	AbyB	un-classified
2.33E-05	13.5	TraesCS1A01G171000.2	0.11388	0.119852	0.255077	AbyT	un-classified
9.51E-05	53	TraesCS1A01G171100.3	0.498511	0.173111	0.000001	unclassified	un-classified
9.51E-05	53	TraesCS1A01G171200.1	0.000001	0.000001	0.533074	AbyD	regByOther
2.06E-05	13.5	TraesCS1A01G171400.1	0.60506	0.000001	0.000001	AbyA	regBySelf
6.41E-05	43	TraesCS1A01G171600.1	0.072055	0.09889	0.041137	unclassified	un-classified
4.68E-05	28.5	TraesCS1A01G171700.1	0.000001	0.181058	0.051056	AbyO	regByOther
2.88E-05	15	TraesCS1A01G172300.1	0.000001	0.051521	0.352028	AbyO	regByOther
7.08E-05	39.5	TraesCS1A01G172500.1	0.496968	0.000001	0.008429	AbyA	regBySelf
4.74E-05	30	TraesCS1A01G172700.1	0.000001	0.010945	0.319334	unclassified	un-classified
0.0002464	102	TraesCS1A01G172800.1	0.000001	0.169029	0.031555	unclassified	un-classified
0.000146858	63.5	TraesCS1A01G173000.1	0.000001	0.22837	0.041495	unclassified	un-classified
0.000146858	63.5	TraesCS1A01G173100.1	0.000001	0.368693	0.000001	AbyB	un-classified
0.000146858	63.5	TraesCS1A01G173100.2	0.000001	0.293194	0.027129	unclassified	un-classified
7.59E-05	48	TraesCS1A01G173200.3	0.000001	0.097084	0.394794	AbyO	regByOther
5.44E-05	27	TraesCS1A01G173400.1	0.000001	0.353509	0.289968	AbyO	regByOther
5.56E-05	31.5	TraesCS1A01G173500.1	0.254338	0.000001	0.000001	AbyA	regBySelf
1.36E-05	15	TraesCS1A01G174000.3	0.584137	0.027735	0.000001	unclassified	un-classified
5.30E-05	39	TraesCS1A01G174500.1	0.300294	0.131265	0.000001	unclassified	un-classified
2.81E-05	15.5	TraesCS1A01G174700.1	0.441751	0.078772	0.000001	unclassified	un-classified
5.14E-05	33	TraesCS1A01G174900.1	0.000001	0.349533	0.037416	unclassified	un-classified
3.14E-06	5	TraesCS1A01G175500.1	0.276783	0.000001	0.02626	unclassified	un-classified
2.82E-05	20	TraesCS1A01G175700.1	0.530436	0.023595	0.070033	unclassified	un-classified
2.95E-05	21	TraesCS1A01G175800.1	0.212869	0.121997	0.000001	unclassified	un-classified
5.90E-05	29	TraesCS1A01G176200.1	0.630584	0.000001	0.055878	unclassified	un-classified
2.15E-05	10.5	TraesCS1A01G176500.3	0.095893	0.043847	0.267354	unclassified	un-classified
1.82E-05	11.5	TraesCS1A01G176600.1	0.98652	0.000001	0.000001	AbyA	regBySelf
1.04E-05	6.5	TraesCS1A01G176700.2	0.390863	0.148007	0.026961	unclassified	un-classified
2.31E-05	8.5	TraesCS1A01G176900.1	0.889514	0.103594	0.000001	unclassified	un-classified
2.31E-05	8.5	TraesCS1A01G176900.2	0.90259	0.000001	0.000001	AbyA	regBySelf
2.35E-05	14	TraesCS1A01G177000.1	0.000001	0.00182	0.496088	AbyD	regByOther
6.75E-05	65	TraesCS1A01G177100.1	0.472176	0.000001	0.000001	AbyA	regBySelf
3.43E-05	23	TraesCS1A01G177300.1	0.201783	0.113992	0.076879	AbyT	un-classified
0.000119532	76.5	TraesCS1A01G177400.1	0.437454	0.000001	0.000001	AbyA	regBySelf
9.98E-05	64.5	TraesCS1A01G177500.1	0.086793	0.159947	0.000001	unclassified	un-classified
7.64E-06	5.5	TraesCS1A01G177600.1	0.000001	0.119691	0.127385	AbyO	regByOther
6.17E-05	28.5	TraesCS1A01G177700.1	0.000001	0.115703	0.15986	AbyO	regByOther
5.54E-05	44	TraesCS1A01G177800.1	0.232009	0.038862	0.005676	unclassified	un-classified
3.32E-05	28.5	TraesCS1A01G178100.1	0.151483	0.147754	0.137775	AbyT	un-classified
6.05E-05	43	TraesCS1A01G178200.2	0.287652	0.000001	0.073941	unclassified	un-classified
6.05E-05	43	TraesCS1A01G178300.1	0.000001	0.217398	0.000001	AbyB	un-classified
6.40E-05	48.5	TraesCS1A01G178700.1	0.523009	0.000001	0.167903	unclassified	un-classified
2.86E-05	25	TraesCS1A01G179000.1	0.187141	0.391732	0.000451	unclassified	un-classified
2.86E-05	25	TraesCS1A01G179000.2	0.091059	0.04218	0.253329	unclassified	un-classified
4.35E-05	31	TraesCS1A01G179400.1	0.358921	0.000001	0.145208	unclassified	un-classified
4.35E-05	31	TraesCS1A01G179500.1	0.210735	0.442768	0.043178	unclassified	un-classified
2.43E-05	18	TraesCS1A01G179700.1	0.12451	0.000001	0.17861	unclassified	un-classified
2.82E-05	30.5	TraesCS1A01G180100.1	0.000001	0.238212	0.000001	AbyB	un-classified
1.96E-05	19	TraesCS1A01G180300.1	0.398687	0.000001	0.000001	AbyA	regBySelf
5.14E-05	41	TraesCS1A01G180700.1	0.576084	0.076365	0.000001	unclassified	un-classified
9.15E-05	59	TraesCS1A01G180800.1	0.000001	0.221336	0.000001	AbyB	un-classified
0.000110231	80	TraesCS1A01G181100.1	0.59043	0.040184	0.000001	unclassified	un-classified
1.64E-05	14	TraesCS1A01G181600.1	0.284415	0.109012	0.186086	AbyT	un-classified
2.47E-05	21	TraesCS1A01G181900.1	0.006953	0.312528	0.000001	AbyB	un-classified
2.69E-05	24	TraesCS1A01G182000.1	0.151441	0.062962	0.000001	unclassified	un-classified
4.20E-05	25	TraesCS1A01G182100.1	0.179858	0.09486	0.14625	AbyT	un-classified
5.14E-05	34.5	TraesCS1A01G182400.1	0.19006	0.180964	0.000001	unclassified	un-classified
5.14E-05	34.5	TraesCS1A01G182500.1	0.000001	0.233781	0.016235	unclassified	un-classified
2.15E-05	24	TraesCS1A01G182600.1	0.000001	0.127888	0.120364	AbyO	regByOther
1.15E-05	14.5	TraesCS1A01G182700.1	0.000001	0.24095	0.017074	unclassified	un-classified
4.39E-05	46	TraesCS1A01G182900.1	0.576063	0.000001	0.177083	unclassified	un-classified
1.09E-05	10	TraesCS1A01G183400.1	0.000001	0.365952	0.003283	AbyB	un-classified
6.87E-05	40	TraesCS1A01G183700.1	0.114774	0.122446	0.210406	AbyT	un-classified
5.44E-05	37	TraesCS1A01G183800.1	0.001294	0.297104	0.051518	AbyO	regByOther
5.38E-05	44.5	TraesCS1A01G184100.1	0.081245	0.177191	0.000001	unclassified	un-classified
7.07E-05	43	TraesCS1A01G184400.1	0.087057	0.000001	0.117609	unclassified	un-classified
7.81E-05	37.5	TraesCS1A01G184900.1	0.34829	0.078476	0.000001	unclassified	un-classified
3.84E-05	30.5	TraesCS1A01G185300.1	0.802624	0.000001	0.006955	AbyA	regBySelf
7.15E-05	61	TraesCS1A01G185500.1	0.292917	0.345618	0.068961	AbyT	un-classified
8.58E-05	79	TraesCS1A01G185700.1	0.526944	0.000001	0.093647	unclassified	un-classified
5.13E-05	26	TraesCS1A01G185900.1	0.486366	0.000001	0.000001	AbyA	regBySelf
2.59E-05	17	TraesCS1A01G186100.1	0.326196	0.000001	0.162296	unclassified	un-classified
0.000170713	94.5	TraesCS1A01G186300.1	0.031807	0.468033	0.000001	unclassified	un-classified
0.000170713	94.5	TraesCS1A01G186400.1	0.217468	0.015654	0.000001	unclassified	un-classified
0.000170713	94.5	TraesCS1A01G186500.1	0.370992	0.000001	0.000001	AbyA	regBySelf
0.000123602	67.5	TraesCS1A01G186700.1	0.000001	0.354821	0.000001	AbyB	un-classified
9.68E-05	52.5	TraesCS1A01G186800.1	0.825818	0.000001	0.020242	unclassified	un-classified
4.55E-05	32	TraesCS1A01G187000.1	0.29353	0.039177	0.000001	unclassified	un-classified
0.000153928	111.5	TraesCS1A01G187400.1	0.000001	0.169172	0.038919	unclassified	un-classified
0.000153928	111.5	TraesCS1A01G187600.1	0.901487	0.022838	0.000001	unclassified	un-classified
2.08E-05	18.5	TraesCS1A01G188000.1	0.2117	0.119229	0.128501	AbyT	un-classified
8.16E-06	9	TraesCS1A01G188200.2	0.119847	0.391474	0.290466	AbyT	un-classified
5.65E-05	42.5	TraesCS1A01G188500.1	0.559116	0.23119	0.098625	AbyT	un-classified
2.90E-05	22	TraesCS1A01G188700.1	0.000001	0.146211	0.193058	AbyO	regByOther
3.43E-05	21.5	TraesCS1A01G188900.1	0.509313	0.000001	0.055304	unclassified	un-classified
9.59E-05	54	TraesCS1A01G189000.1	0.318039	0.255569	0.000001	unclassified	un-classified
9.59E-05	54	TraesCS1A01G189100.1	0.2316	0.000001	0.015482	unclassified	un-classified
9.59E-05	54	TraesCS1A01G189100.2	0.316918	0.000001	0.122575	unclassified	un-classified
8.69E-05	60.5	TraesCS1A01G189900.1	0.299279	0.000001	0.154149	unclassified	un-classified
8.69E-05	60.5	TraesCS1A01G190000.1	0.027099	0.437832	0.203043	unclassified	un-classified
7.88E-05	52.5	TraesCS1A01G190100.1	0.055439	0.05632	0.447621	AbyT	un-classified
8.33E-05	52	TraesCS1A01G190700.1	0.000001	0.317287	0.052855	AbyO	regByOther
7.71E-05	44	TraesCS1A01G190800.1	0.653294	0.000001	0.130727	unclassified	un-classified
7.71E-05	44	TraesCS1A01G190800.2	0.199996	0.000001	0.328174	unclassified	un-classified
4.70E-05	30	TraesCS1A01G191200.1	0.866475	0.000001	0.032163	unclassified	un-classified
2.77E-05	19.5	TraesCS1A01G191400.1	0.635745	0.033933	0.13475	unclassified	un-classified
2.32E-05	17	TraesCS1A01G191700.1	0.000001	0.000001	0.606629	AbyD	regByOther
3.60E-05	23	TraesCS1A01G191800.1	0.051173	0.1501	0.002657	unclassified	un-classified
9.09E-05	49	TraesCS1A01G192300.1	0.123584	0.398985	0.000001	unclassified	un-classified
9.09E-05	49	TraesCS1A01G192400.1	0.140669	0.650591	0.20874	AbyT	un-classified
2.99E-05	22	TraesCS1A01G192500.1	0.345528	0.091879	0.072008	AbyT	un-classified
2.99E-05	22	TraesCS1A01G192600.1	0.000001	0.190011	0.21856	AbyO	regByOther
5.84E-05	38	TraesCS1A01G193000.1	0.290772	0.000001	0.012223	unclassified	un-classified
4.48E-05	28	TraesCS1A01G193500.1	0.000001	0.356544	0.078968	AbyO	regByOther
4.79E-05	21.5	TraesCS1A01G193900.1	0.34876	0.074841	0.000001	unclassified	un-classified
4.79E-05	21.5	TraesCS1A01G194000.1	0.129832	0.134482	0.000001	unclassified	un-classified
4.04E-05	24	TraesCS1A01G194100.1	0.036905	0.344902	0.000001	unclassified	un-classified
7.68E-05	49	TraesCS1A01G194400.1	0.022014	0.254712	0.015145	unclassified	un-classified
9.80E-05	82	TraesCS1A01G194500.1	0.000001	0.363384	0.367238	AbyO	regByOther
9.80E-05	82	TraesCS1A01G194600.1	0.217369	0.090182	0.054004	AbyT	un-classified
9.80E-05	82	TraesCS1A01G194800.1	0.163744	0.176052	0.000001	unclassified	un-classified
5.46E-05	36.5	TraesCS1A01G195000.1	0.711256	0.099385	0.000001	unclassified	un-classified
7.91E-05	69.5	TraesCS1A01G195100.1	0.000001	0.393503	0.000001	AbyB	un-classified
6.37E-05	56.5	TraesCS1A01G195200.2	0.178466	0.051334	0.000001	unclassified	un-classified
2.86E-05	27	TraesCS1A01G195300.1	0.118792	0.204694	0.000001	unclassified	un-classified
0.000142553	76	TraesCS1A01G195400.4	0.059099	0.22981	0.000001	unclassified	un-classified
0.000142553	76	TraesCS1A01G195500.2	0.29806	0.091536	0.067157	AbyT	un-classified
0.000115562	65	TraesCS1A01G195700.1	0.09011	0.113511	0.000001	unclassified	un-classified
6.32E-05	45	TraesCS1A01G195900.1	0.63785	0.247144	0.000001	unclassified	un-classified
3.43E-05	26	TraesCS1A01G196300.1	0.000001	0.414326	0.000001	AbyB	un-classified
5.51E-05	32	TraesCS1A01G196500.1	0.676689	0.000001	0.000001	AbyA	regBySelf
5.51E-05	32	TraesCS1A01G196600.1	0.361012	0.091412	0.127383	AbyT	un-classified
6.86E-05	36	TraesCS1A01G196800.1	0.157908	0.000001	0.245007	unclassified	un-classified
0.000135108	83	TraesCS1A01G197000.2	0.800427	0.000001	0.085197	unclassified	un-classified
0.000135108	83	TraesCS1A01G197100.1	0.510138	0.000001	0.000001	AbyA	regBySelf
0.000135108	83	TraesCS1A01G197200.1	0.000001	0.279637	0.050413	AbyO	regByOther
0.000135108	83	TraesCS1A01G197300.1	0.156857	0.290339	0.199536	AbyT	un-classified
5.38E-05	34	TraesCS1A01G197600.1	0.353933	0.294182	0.276124	AbyT	un-classified
5.38E-05	34	TraesCS1A01G197600.2	0.250413	0.000001	0.290019	unclassified	un-classified
0.000174359	92	TraesCS1A01G197800.1	0.54346	0.000001	0.456538	unclassified	un-classified
0.000174359	92	TraesCS1A01G197900.1	0.198453	0.000001	0.086749	unclassified	un-classified
0.000174359	92	TraesCS1A01G198000.1	0.201181	0.047819	0.000001	unclassified	un-classified
0.000174359	92	TraesCS1A01G198100.2	0.748089	0.051811	0.000001	unclassified	un-classified
6.70E-05	43	TraesCS1A01G198200.3	0.282239	0.120683	0.000001	unclassified	un-classified
9.10E-05	52	TraesCS1A01G198500.1	0.065263	0.000001	0.354866	unclassified	un-classified
5.70E-05	40	TraesCS1A01G198800.1	0.167538	0.133531	0.313248	AbyT	un-classified
2.12E-05	16	TraesCS1A01G199100.1	0.57876	0.29659	0.000001	unclassified	un-classified
2.12E-05	16	TraesCS1A01G199200.1	0.157181	0.181946	0.025674	unclassified	un-classified
2.12E-05	16	TraesCS1A01G199200.2	0.22145	0.264356	0.113326	AbyT	un-classified
2.48E-05	15	TraesCS1A01G199500.1	0.000001	0.384496	0.000001	AbyB	un-classified
1.80E-05	12	TraesCS1A01G199600.2	0.061894	0.288548	0.000001	unclassified	un-classified
2.78E-05	26.5	TraesCS1A01G200000.1	0.26815	0.000001	0.000001	AbyA	regBySelf
3.69E-05	31.5	TraesCS1A01G200800.1	0.342966	0.167518	0.000001	unclassified	un-classified
6.16E-05	39	TraesCS1A01G201000.2	0.80198	0.000001	0.177458	unclassified	un-classified
4.11E-05	25	TraesCS1A01G201300.1	0.276588	0.000001	0.037521	unclassified	un-classified
2.68E-05	13	TraesCS1A01G201400.1	0.650112	0.000001	0.086434	unclassified	un-classified
3.82E-05	27	TraesCS1A01G201500.1	0.500552	0.053405	0.000001	unclassified	un-classified
3.48E-05	22.5	TraesCS1A01G201600.2	0.123965	0.385235	0.079679	AbyT	un-classified
4.71E-05	40.5	TraesCS1A01G201700.1	0.000001	0.531747	0.005563	AbyB	un-classified
4.31E-05	44.5	TraesCS1A01G202300.1	0.006649	0.000001	0.365	AbyD	regByOther
3.49E-05	19	TraesCS1A01G202700.1	0.023704	0.24217	0.10734	unclassified	un-classified
3.39E-05	27.5	TraesCS1A01G203000.1	0.342909	0.387298	0.000001	unclassified	un-classified
3.39E-05	27.5	TraesCS1A01G203000.2	0.017123	0.088701	0.164093	unclassified	un-classified
3.25E-05	24	TraesCS1A01G203200.1	0.102664	0.049987	0.192915	unclassified	un-classified
9.53E-05	56.5	TraesCS1A01G203700.1	0.311952	0.000001	0.061548	unclassified	un-classified
9.53E-05	56.5	TraesCS1A01G203800.1	0.919286	0.000001	0.000001	AbyA	regBySelf
0.00013041	79.5	TraesCS1A01G204200.2	0.128536	0.16142	0.213241	AbyT	un-classified
0.00013041	79.5	TraesCS1A01G204300.1	0.466475	0.018494	0.006563	unclassified	un-classified
0.000148277	79	TraesCS1A01G205300.1	0.287948	0.13992	0.000001	unclassified	un-classified
9.28E-05	40	TraesCS1A01G205600.1	0.439476	0.000001	0.000001	AbyA	regBySelf
7.10E-05	45	TraesCS1A01G205700.1	0.292551	0.061583	0.000001	unclassified	un-classified
7.10E-05	45	TraesCS1A01G205800.1	0.000001	0.338465	0.000001	AbyB	un-classified
0.000110841	60.5	TraesCS1A01G206100.2	0.418696	0.000001	0.458704	unclassified	un-classified
0.000110841	60.5	TraesCS1A01G206200.1	0.89598	0.000001	0.000001	AbyA	regBySelf
0.000233158	113.5	TraesCS1A01G206300.1	0.615766	0.024595	0.000001	unclassified	un-classified
0.000270208	125.5	TraesCS1A01G206600.2	0.345746	0.123633	0.000001	unclassified	un-classified
0.000270208	125.5	TraesCS1A01G206800.1	0.093447	0.000001	0.127562	unclassified	un-classified
6.44E-05	47.5	TraesCS1A01G207000.1	0.147412	0.178149	0.000001	unclassified	un-classified
0.000193705	136	TraesCS1A01G207900.1	0.05951	0.271889	0.000001	unclassified	un-classified
0.000124186	72	TraesCS1A01G208400.1	0.229137	0.000282	0.000001	AbyA	regBySelf
0.00011751	66	TraesCS1A01G208500.1	0.448449	0.029899	0.000001	unclassified	un-classified
8.43E-05	45.5	TraesCS1A01G208600.1	0.556976	0.000001	0.128574	unclassified	un-classified
8.43E-05	45.5	TraesCS1A01G208600.2	0.818399	0.089179	0.028905	unclassified	un-classified
2.23E-05	18	TraesCS1A01G208900.1	0.488684	0.000001	0.080272	unclassified	un-classified
1.72E-05	10	TraesCS1A01G209100.2	0.000001	0.209653	0.000001	AbyB	un-classified
6.09E-05	30.5	TraesCS1A01G209400.1	0.000001	0.038057	0.252797	unclassified	un-classified
9.82E-05	48	TraesCS1A01G209600.1	0.069625	0.335046	0.000001	unclassified	un-classified
2.63E-05	13	TraesCS1A01G210200.1	0.249581	0.265239	0.000001	unclassified	un-classified
2.63E-05	13	TraesCS1A01G210200.2	0.626906	0.1768	0.000001	unclassified	un-classified
2.96E-05	15	TraesCS1A01G210600.1	0.027728	0.237944	0.208427	unclassified	un-classified
8.70E-05	52	TraesCS1A01G210800.1	0.366716	0.000001	0.000001	AbyA	regBySelf
7.12E-05	45.5	TraesCS1A01G211000.1	0.58419	0.000001	0.000001	AbyA	regBySelf
0.000110489	40	TraesCS1A01G211300.1	0.000001	0.198662	0.059505	AbyO	regByOther
0.000106846	39	TraesCS1A01G211500.1	0.413388	0.000001	0.086339	unclassified	un-classified
1.62E-05	10	TraesCS1A01G212000.1	0.229811	0.199878	0.234978	AbyT	un-classified
4.87E-05	24	TraesCS1A01G212300.1	0.179745	0.081917	0.215347	AbyT	un-classified
7.54E-05	32	TraesCS1A01G212700.1	0.055146	0.154709	0.000001	unclassified	un-classified
7.54E-05	32	TraesCS1A01G212700.2	0.210593	0.116862	0.000001	unclassified	un-classified
8.34E-06	7	TraesCS1A01G212800.2	0.000001	0.002155	0.204616	AbyD	regByOther
6.04E-05	39.5	TraesCS1A01G212900.1	0.207748	0.268618	0.163169	AbyT	un-classified
5.81E-05	46	TraesCS1A01G213000.1	0.344617	0.240031	0.000001	unclassified	un-classified
5.81E-05	46	TraesCS1A01G213300.1	0.049919	0.348355	0.000001	unclassified	un-classified
1.64E-05	17	TraesCS1A01G213400.1	0.101143	0.10354	0.186248	AbyT	un-classified
4.09E-05	34.5	TraesCS1A01G213500.1	0.070985	0.216013	0.000001	unclassified	un-classified
4.09E-05	34.5	TraesCS1A01G213600.1	0.199407	0.000001	0.443899	unclassified	un-classified
8.12E-05	73.5	TraesCS1A01G213900.3	0.41806	0.076404	0.206287	AbyT	un-classified
1.10E-05	11.5	TraesCS1A01G214000.1	0.515171	0.000001	0.000001	AbyA	regBySelf
5.40E-05	32	TraesCS1A01G214300.1	0.202528	0.15929	0.007108	unclassified	un-classified
8.13E-05	53.5	TraesCS1A01G215100.1	0.000001	0.301822	0.000001	AbyB	un-classified
5.12E-05	17	TraesCS1A01G215400.1	0.305	0.000001	0.000001	AbyA	regBySelf
4.22E-05	16	TraesCS1A01G215900.1	0.11923	0.000001	0.120962	unclassified	un-classified
5.02E-05	19.5	TraesCS1A01G216300.1	0.36352	0.000001	0.134419	unclassified	un-classified
3.65E-05	21.5	TraesCS1A01G216700.1	0.58542	0.000001	0.116116	unclassified	un-classified
3.65E-05	21.5	TraesCS1A01G216800.1	0.399348	0.246986	0.178615	AbyT	un-classified
3.65E-05	21.5	TraesCS1A01G216900.1	0.277242	0.227071	0.009163	unclassified	un-classified
9.66E-06	7	TraesCS1A01G217100.1	0.399957	0.119237	0.054345	AbyT	un-classified
9.66E-06	7	TraesCS1A01G217200.1	0.000001	0.000001	0.231538	AbyD	regByOther
1.35E-05	8	TraesCS1A01G217300.1	0.715323	0.175418	0.000001	unclassified	un-classified
2.05E-05	10.5	TraesCS1A01G218000.1	0.352104	0.212504	0.000001	unclassified	un-classified
3.84E-05	17	TraesCS1A01G218100.1	0.385752	0.000001	0.129838	unclassified	un-classified
6.16E-05	35.5	TraesCS1A01G218400.2	0.610662	0.000001	0.000001	AbyA	regBySelf
0.000253826	129	TraesCS1A01G218800.1	0.248222	0.000001	0.310919	unclassified	un-classified
0.000253826	129	TraesCS1A01G218900.1	0.728019	0.000001	0.000001	AbyA	regBySelf
0.000140187	57.5	TraesCS1A01G219000.1	0.000001	0.332607	0.151408	AbyO	regByOther
5.56E-05	36	TraesCS1A01G219400.1	0.000001	0.155458	0.301791	AbyO	regByOther
6.74E-05	29	TraesCS1A01G220200.2	0.139328	0.218875	0.098261	AbyT	un-classified
4.59E-05	21.5	TraesCS1A01G220300.1	0.307816	0.253039	0.091723	AbyT	un-classified
0.000108247	65	TraesCS1A01G220500.1	0.810948	0.000001	0.000001	AbyA	regBySelf
0.000118809	76.5	TraesCS1A01G220800.1	0.174705	0.26304	0.000001	unclassified	un-classified
7.84E-05	44	TraesCS1A01G221000.1	0.501591	0.08702	0.000001	unclassified	un-classified
0.000121169	69.5	TraesCS1A01G221100.3	0.214598	0.000001	0.097102	unclassified	un-classified
0.000121169	69.5	TraesCS1A01G221200.1	0.482755	0.000001	0.062716	unclassified	un-classified
0.000108945	46.5	TraesCS1A01G221400.1	0.174329	0.115394	0.000001	unclassified	un-classified
0.000145549	101	TraesCS1A01G221700.1	0.19064	0.000001	0.014664	unclassified	un-classified
0.000127401	76	TraesCS1A01G221900.1	0.29292	0.000001	0.000001	AbyA	regBySelf
0.000127401	76	TraesCS1A01G221900.2	0.214416	0.054229	0.000001	unclassified	un-classified
0.000127401	76	TraesCS1A01G221900.3	0.208847	0.000001	0.014678	unclassified	un-classified
5.99E-05	29.5	TraesCS1A01G222000.1	0.779129	0.144567	0.000002	unclassified	un-classified
5.99E-05	29.5	TraesCS1A01G222000.2	0.937126	0.06287	0.000002	unclassified	un-classified
1.70E-05	11	TraesCS1A01G222200.1	0.329598	0.141725	0.070275	AbyT	un-classified
4.07E-05	27	TraesCS1A01G222800.2	0.026296	0.177892	0.120262	unclassified	un-classified
4.47E-05	37.5	TraesCS1A01G222900.1	0.312886	0.000001	0.13208	unclassified	un-classified
0.000102569	98	TraesCS1A01G223200.1	0.455874	0.000001	0.0454	unclassified	un-classified
0.000102569	98	TraesCS1A01G223300.1	0.034271	0.182741	0.217273	unclassified	un-classified
0.000102569	98	TraesCS1A01G223300.2	0.287572	0.007168	0.056752	unclassified	un-classified
0.000103602	84	TraesCS1A01G223900.1	0.571988	0.09496	0.000001	unclassified	un-classified
4.81E-05	35	TraesCS1A01G224700.1	0.000001	0.284789	0.018213	unclassified	un-classified
4.68E-05	35	TraesCS1A01G225000.2	0.154887	0.162018	0.000001	unclassified	un-classified
7.91E-05	61.5	TraesCS1A01G225200.1	0.548908	0.014713	0.000001	unclassified	un-classified
7.91E-05	61.5	TraesCS1A01G225200.2	0.420836	0.179143	0.000001	unclassified	un-classified
0.000165954	105	TraesCS1A01G225800.1	0.029822	0.226149	0.000001	unclassified	un-classified
5.04E-05	41	TraesCS1A01G226300.2	0.368882	0.003048	0.000001	AbyA	regBySelf
4.10E-05	36	TraesCS1A01G226400.1	0.214035	0.408424	0.000001	unclassified	un-classified
3.92E-05	28	TraesCS1A01G226500.1	0.039189	0.231024	0.000001	unclassified	un-classified
7.76E-05	48	TraesCS1A01G226600.1	0.201226	0.000001	0.045411	unclassified	un-classified
2.70E-05	25	TraesCS1A01G227000.1	0.087635	0.165784	0.000001	unclassified	un-classified
3.33E-05	30.5	TraesCS1A01G227200.2	0.848528	0.000001	0.068198	unclassified	un-classified
9.27E-05	60.5	TraesCS1A01G227300.1	0.157595	0.202298	0.000001	unclassified	un-classified
1.63E-05	16	TraesCS1A01G227600.1	0.325908	0.235922	0.000001	unclassified	un-classified
0.000125638	77.5	TraesCS1A01G227900.1	0.390156	0.104334	0.000001	unclassified	un-classified
7.04E-05	33	TraesCS1A01G228200.1	0.424192	0.023717	0.000001	unclassified	un-classified
7.04E-05	33	TraesCS1A01G228200.2	0.54879	0.000001	0.026902	unclassified	un-classified
3.10E-05	23.5	TraesCS1A01G228700.1	0.558044	0.000001	0.093261	unclassified	un-classified
4.34E-05	25	TraesCS1A01G229500.1	0.065442	0.000001	0.337775	unclassified	un-classified
4.45E-05	24.5	TraesCS1A01G229800.1	0.26104	0.125843	0.023411	unclassified	un-classified
3.20E-05	27.5	TraesCS1A01G230400.1	0.21125	0.000001	0.000001	AbyA	regBySelf
3.20E-05	27.5	TraesCS1A01G230500.3	0.000001	0.130944	0.071385	AbyO	regByOther
2.90E-05	22.5	TraesCS1A01G230600.1	0.000001	0.245822	0.000001	AbyB	un-classified
3.74E-05	41.5	TraesCS1A01G231000.1	0.249678	0.029503	0.459555	unclassified	un-classified
3.78E-05	41	TraesCS1A01G231100.1	0.000001	0.023622	0.213361	unclassified	un-classified
3.72E-05	31	TraesCS1A01G231400.1	0.766364	0.000001	0.000001	AbyA	regBySelf
1.74E-05	23	TraesCS1A01G232300.1	0.677594	0.049923	0.272483	unclassified	un-classified
4.12E-05	44	TraesCS1A01G232500.1	0.000001	0.160308	0.077637	AbyO	regByOther
2.42E-05	22.5	TraesCS1A01G233200.1	0.073706	0.185573	0.088115	AbyT	un-classified
2.54E-05	36.5	TraesCS1A01G234200.1	0.359463	0.000001	0.000001	AbyA	regBySelf
2.54E-05	36.5	TraesCS1A01G234200.3	0.000001	0.139563	0.426749	AbyO	regByOther
2.54E-05	36.5	TraesCS1A01G234400.2	0.000001	0.397663	0.005719	AbyB	un-classified
2.03E-05	28.5	TraesCS1A01G234500.1	0.43857	0.252591	0.000001	unclassified	un-classified
2.03E-05	28.5	TraesCS1A01G234500.3	0.195431	0.000001	0.194451	unclassified	un-classified
7.29E-06	8.5	TraesCS1A01G234600.1	0.118965	0.138821	0.117855	AbyT	un-classified
2.71E-05	28	TraesCS1A01G234800.1	0.571034	0.166169	0.000001	unclassified	un-classified
3.51E-05	33	TraesCS1A01G234900.1	0.180551	0.149159	0.000001	unclassified	un-classified
5.26E-06	5	TraesCS1A01G235000.1	0.235475	0.000001	0.000001	AbyA	regBySelf
1.27E-05	16.5	TraesCS1A01G235100.3	0.264423	0.000001	0.000001	AbyA	regBySelf
1.91E-05	24.5	TraesCS1A01G235200.1	0.157609	0.063549	0.073055	AbyT	un-classified
1.84E-05	24	TraesCS1A01G235500.1	0.233153	0.080547	0.077763	AbyT	un-classified
1.84E-05	24	TraesCS1A01G235600.1	0.000001	0.086382	0.263122	AbyO	regByOther
7.16E-06	11	TraesCS1A01G235800.1	0.000001	0.463387	0.000001	AbyB	un-classified
4.54E-05	54	TraesCS1A01G236100.1	0.159732	0.063508	0.000001	unclassified	un-classified
4.54E-05	54	TraesCS1A01G236100.4	0.49405	0.000001	0.215232	unclassified	un-classified
1.75E-05	17.5	TraesCS1A01G236300.1	0.156452	0.063058	0.000001	unclassified	un-classified
1.75E-05	17.5	TraesCS1A01G236400.1	0.000001	0.000001	0.38961	AbyD	regByOther
1.75E-05	17.5	TraesCS1A01G236500.1	0.000001	0.411492	0.000001	AbyB	un-classified
2.93E-05	38	TraesCS1A01G236700.1	0.095497	0.325282	0.000001	unclassified	un-classified
2.55E-05	29.5	TraesCS1A01G237000.1	0.932455	0.067542	0.000001	unclassified	un-classified
3.30E-05	44.5	TraesCS1A01G238100.1	0.143509	0.145569	0.136236	AbyT	un-classified
5.17E-06	7.5	TraesCS1A01G238700.1	0.271922	0.010002	0.000001	unclassified	un-classified
2.28E-06	1.5	TraesCS1A01G238800.1	0.214835	0.000001	0.159424	unclassified	un-classified
2.94E-06	1.5	TraesCS1A01G238900.1	0.230701	0.000001	0.053005	unclassified	un-classified
2.94E-06	1.5	TraesCS1A01G238900.2	0.381858	0.000001	0.019672	unclassified	un-classified
6.21E-07	2	TraesCS1A01G239000.1	0.072065	0.12211	0.183374	AbyT	un-classified
3.94E-06	2	TraesCS1A01G239400.1	0.000001	0.412443	0.18371	AbyO	regByOther
2.98E-06	6	TraesCS1A01G239500.1	0.000001	0.190182	0.024985	unclassified	un-classified
2.98E-06	6	TraesCS1A01G239600.1	0.000001	0.187736	0.261093	AbyO	regByOther
2.98E-06	6	TraesCS1A01G239700.2	0.000001	0.18023	0.218056	AbyO	regByOther
2.98E-06	6	TraesCS1A01G239800.1	0.004476	0.132445	0.166775	AbyO	regByOther
2.48E-06	3.5	TraesCS1A01G240000.1	0.000001	0.250064	0.22022	AbyO	regByOther
1.79E-06	3	TraesCS1A01G241000.1	0.123483	0.423767	0.000001	unclassified	un-classified
0	0	TraesCS1A01G241100.1	0.000001	0.289944	0.032687	unclassified	un-classified
4.28E-06	4.5	TraesCS1A01G241300.1	0.000001	0.214553	0.000001	AbyB	un-classified
7.74E-06	5.5	TraesCS1A01G241900.1	0.189921	0.106232	0.000486	unclassified	un-classified
7.30E-06	8	TraesCS1A01G242100.1	0.055793	0.000001	0.30584	unclassified	un-classified
4.91E-07	1	TraesCS1A01G242400.1	0.013443	0.000001	0.218502	unclassified	un-classified
2.78E-06	5	TraesCS1A01G242600.1	0.116031	0.452237	0.190545	AbyT	un-classified
2.78E-06	5	TraesCS1A01G242900.1	0.073651	0.218492	0.000001	unclassified	un-classified
2.89E-06	3.5	TraesCS1A01G243000.1	0.227062	0.000001	0.21044	unclassified	un-classified
2.89E-06	3.5	TraesCS1A01G243100.1	0.371019	0.117491	0.000001	unclassified	un-classified
4.88E-07	1	TraesCS1A01G243700.1	0.000001	0.000001	0.281991	AbyD	regByOther
0	0	TraesCS1A01G243900.1	0.051855	0.292956	0.000001	unclassified	un-classified
8.00E-05	51	TraesCS1A01G244400.1	0.534312	0.011935	0.000001	unclassified	un-classified
9.39E-05	60.5	TraesCS1A01G244900.2	0.445675	0.060403	0.010751	unclassified	un-classified
0.00012261	51	TraesCS1A01G245300.1	0.369473	0.123262	0.000001	unclassified	un-classified
6.46E-05	35	TraesCS1A01G245500.1	0.45399	0.000001	0.000001	AbyA	regBySelf
6.46E-05	35	TraesCS1A01G245500.2	0.303184	0.170912	0.000001	unclassified	un-classified
6.46E-05	35	TraesCS1A01G245500.4	0.216099	0.000001	0.000001	AbyA	regBySelf
0.000107846	50	TraesCS1A01G245600.1	0.818528	0.000001	0.000001	AbyA	regBySelf
0.000140557	73	TraesCS1A01G246200.1	0.311219	0.310831	0.238108	AbyT	un-classified
0.000236701	118.5	TraesCS1A01G246300.1	0.788774	0.013987	0.000001	unclassified	un-classified
0.000236701	118.5	TraesCS1A01G246400.1	0.000001	0.211478	0.230932	AbyO	regByOther
0.000236701	118.5	TraesCS1A01G246500.1	0.000001	0.455919	0.105238	AbyO	regByOther
0.000236701	118.5	TraesCS1A01G246600.1	0.430426	0.000001	0.000001	AbyA	regBySelf
0.00014491	62.5	TraesCS1A01G246700.1	0.000001	0.340032	0.000001	AbyB	un-classified
6.33E-05	44	TraesCS1A01G247100.1	0.638098	0.000001	0.000001	AbyA	regBySelf
4.99E-05	36	TraesCS1A01G247200.1	0.969595	0.000001	0.000001	AbyA	regBySelf
0.000113583	61	TraesCS1A01G247900.1	0.398796	0.206793	0.14259	AbyT	un-classified
0.000113583	61	TraesCS1A01G247900.2	0.772999	0.126689	0.100311	AbyT	un-classified
0.000113583	61	TraesCS1A01G248000.1	0.198595	0.000001	0.147679	unclassified	un-classified
7.23E-05	53.5	TraesCS1A01G248200.1	0.284515	0.254561	0.075507	AbyT	un-classified
0.000142256	59.5	TraesCS1A01G248300.1	0.000001	0.222529	0.086472	AbyO	regByOther
4.75E-05	44	TraesCS1A01G248700.1	0.257871	0.000001	0.000001	AbyA	regBySelf
2.49E-05	15	TraesCS1A01G248800.1	0.181941	0.251662	0.000001	unclassified	un-classified
3.31E-05	24	TraesCS1A01G248900.1	0.725209	0.144962	0.039739	unclassified	un-classified
3.31E-05	24	TraesCS1A01G249000.1	0.312271	0.160233	0.116497	AbyT	un-classified
2.44E-05	20.5	TraesCS1A01G249100.1	0.58692	0.000001	0.000001	AbyA	regBySelf
2.13E-05	17	TraesCS1A01G249300.1	0.1516	0.241791	0.000001	unclassified	un-classified
1.63E-05	9.5	TraesCS1A01G249400.3	0.029795	0.042567	0.234683	unclassified	un-classified
1.63E-05	9.5	TraesCS1A01G249400.4	0.408359	0.040109	0.000001	unclassified	un-classified
5.39E-05	40.5	TraesCS1A01G249600.1	0.857552	0.000001	0.000001	AbyA	regBySelf
5.39E-05	40.5	TraesCS1A01G249700.1	0.081346	0.323953	0.000001	unclassified	un-classified
4.13E-05	33	TraesCS1A01G250100.1	0.012752	0.132234	0.249219	unclassified	un-classified
3.26E-05	22.5	TraesCS1A01G250400.1	0.184252	0.02779	0.120357	unclassified	un-classified
2.74E-05	23	TraesCS1A01G250500.1	0.391602	0.000001	0.000001	AbyA	regBySelf
6.57E-05	54.5	TraesCS1A01G250900.1	0.000001	0.233615	0.000001	AbyB	un-classified
0.000114825	89.5	TraesCS1A01G251100.1	0.637441	0.000001	0.000001	AbyA	regBySelf
0.000114825	89.5	TraesCS1A01G251200.1	0.279052	0.000001	0.337011	unclassified	un-classified
1.17E-05	13	TraesCS1A01G251400.1	0.000001	0.108769	0.128478	AbyO	regByOther
1.17E-05	13	TraesCS1A01G251400.2	0.000001	0.211799	0.149997	AbyO	regByOther
2.03E-06	3.5	TraesCS1A01G251500.1	0.000001	0.271267	0.003473	AbyB	un-classified
5.63E-06	7.5	TraesCS1A01G251600.1	0.179546	0.208178	0.000001	unclassified	un-classified
4.00E-06	6	TraesCS1A01G251700.4	0.501969	0.007757	0.000001	AbyA	regBySelf
3.57E-05	35.5	TraesCS1A01G251900.1	0.059789	0.000001	0.162349	unclassified	un-classified
3.57E-05	35.5	TraesCS1A01G252000.1	0.058801	0.319409	0.270398	AbyT	un-classified
2.74E-05	28.5	TraesCS1A01G252700.1	0.262638	0.000001	0.014736	unclassified	un-classified
2.67E-05	23.5	TraesCS1A01G252900.1	0.590965	0.000001	0.211124	unclassified	un-classified
1.31E-05	9	TraesCS1A01G253000.1	0.132014	0.354238	0.000001	unclassified	un-classified
1.41E-05	12.5	TraesCS1A01G253200.1	0.075665	0.061915	0.471231	AbyT	un-classified
1.41E-05	12.5	TraesCS1A01G253200.2	0.334666	0.122653	0.327961	AbyT	un-classified
9.70E-06	13	TraesCS1A01G253400.1	0.000001	0.000001	0.21208	AbyD	regByOther
9.70E-06	13	TraesCS1A01G253400.3	0.000001	0.033353	0.419293	unclassified	un-classified
2.01E-05	18	TraesCS1A01G253900.1	0.087188	0.261878	0.000001	unclassified	un-classified
2.01E-05	18	TraesCS1A01G254000.1	0.123549	0.000001	0.409675	unclassified	un-classified
5.64E-06	8	TraesCS1A01G254100.1	0.089711	0.207088	0.334371	AbyT	un-classified
1.69E-05	11.5	TraesCS1A01G254200.1	0.261795	0.117978	0.000001	unclassified	un-classified
1.19E-05	8	TraesCS1A01G254400.1	0.030746	0.000001	0.180355	unclassified	un-classified
1.19E-05	8	TraesCS1A01G254500.1	0.464239	0.000001	0.024193	unclassified	un-classified
1.15E-05	11	TraesCS1A01G255000.1	0.379266	0.000001	0.027871	unclassified	un-classified
9.88E-06	17	TraesCS1A01G255100.1	0.217887	0.000001	0.000336	AbyA	regBySelf
2.29E-05	29	TraesCS1A01G255300.1	0.236379	0.000001	0.000001	AbyA	regBySelf
2.29E-05	29	TraesCS1A01G255400.1	0.043171	0.000001	0.358804	unclassified	un-classified
1.32E-05	24	TraesCS1A01G255800.1	0.000001	0.000001	0.223537	AbyD	regByOther
5.83E-05	76.5	TraesCS1A01G256300.1	0.161621	0.000001	0.692749	unclassified	un-classified
5.83E-05	76.5	TraesCS1A01G256300.3	0.000001	0.043694	0.248476	unclassified	un-classified
5.83E-05	76.5	TraesCS1A01G256400.1	0.468399	0.000001	0.176835	unclassified	un-classified
1.96E-05	21.5	TraesCS1A01G257000.1	0.072678	0.185713	0.000001	unclassified	un-classified
1.96E-05	21.5	TraesCS1A01G257200.1	0.481913	0.000001	0.057289	unclassified	un-classified
1.30E-05	13.5	TraesCS1A01G257300.1	0.31451	0.363431	0.013792	unclassified	un-classified
5.76E-06	6	TraesCS1A01G257500.1	0.76684	0.000001	0.000001	AbyA	regBySelf
2.06E-05	24	TraesCS1A01G257900.1	0.352421	0.142785	0.036383	unclassified	un-classified
1.95E-05	23	TraesCS1A01G258000.2	0.000001	0.129275	0.090247	AbyO	regByOther
1.61E-05	20	TraesCS1A01G258200.1	0.339679	0.284027	0.000001	unclassified	un-classified
1.54E-05	17	TraesCS1A01G258300.1	0.190585	0.197737	0.000001	unclassified	un-classified
2.67E-05	28	TraesCS1A01G258400.1	0.000001	0.293882	0.093334	AbyO	regByOther
1.75E-05	22	TraesCS1A01G258800.1	0.000001	0.068003	0.223293	AbyO	regByOther
1.75E-05	22	TraesCS1A01G259000.1	0.337633	0.000001	0.121265	unclassified	un-classified
4.50E-05	40	TraesCS1A01G259200.1	0.114743	0.000001	0.198698	unclassified	un-classified
4.50E-05	40	TraesCS1A01G259300.2	0.000001	0.480014	0.000001	AbyB	un-classified
3.42E-05	32	TraesCS1A01G259700.1	0.000001	0.195748	0.049821	unclassified	un-classified
3.16E-05	23	TraesCS1A01G260100.1	0.391755	0.000001	0.000001	AbyA	regBySelf
1.69E-05	17	TraesCS1A01G260300.3	0.307681	0.03698	0.000001	unclassified	un-classified
1.69E-05	17	TraesCS1A01G260400.1	0.088148	0.000002	0.911849	unclassified	un-classified
2.37E-05	26	TraesCS1A01G260700.1	0.000001	0.153183	0.059516	AbyO	regByOther
4.29E-05	49	TraesCS1A01G260900.1	0.000001	0.281535	0.007286	AbyB	un-classified
4.29E-05	49	TraesCS1A01G261000.1	0.000001	0.308999	0.000001	AbyB	un-classified
1.64E-05	16.5	TraesCS1A01G261800.1	0.198068	0.044387	0.000001	unclassified	un-classified
1.31E-05	12	TraesCS1A01G262100.1	0.413619	0.032898	0.000001	unclassified	un-classified
5.15E-05	40	TraesCS1A01G262200.1	0.000001	0.765183	0.225372	AbyO	regByOther
1.78E-05	15	TraesCS1A01G262500.1	0.186052	0.18321	0.09362	AbyT	un-classified
1.22E-05	12	TraesCS1A01G262600.1	0.206961	0.000001	0.10262	unclassified	un-classified
1.10E-05	10	TraesCS1A01G262800.1	0.17407	0.000001	0.111786	unclassified	un-classified
9.85E-05	71	TraesCS1A01G263000.1	0.056803	0.37343	0.286784	AbyT	un-classified
9.85E-05	71	TraesCS1A01G263000.2	0.310061	0.023861	0.000001	unclassified	un-classified
9.03E-05	59.5	TraesCS1A01G263300.1	0.050063	0.011823	0.3218	unclassified	un-classified
3.78E-05	44	TraesCS1A01G263600.1	0.031914	0.000001	0.815266	unclassified	un-classified
4.68E-05	55	TraesCS1A01G263700.1	0.151545	0.062125	0.048476	unclassified	un-classified
5.35E-05	46.5	TraesCS1A01G264100.1	0.358365	0.000001	0.000001	AbyA	regBySelf
5.35E-05	46.5	TraesCS1A01G264100.2	0.158922	0.000001	0.10714	unclassified	un-classified
6.28E-05	44.5	TraesCS1A01G264700.1	0.082343	0.373379	0.000001	unclassified	un-classified
9.01E-05	66	TraesCS1A01G265200.1	0.235858	0.000001	0.135415	unclassified	un-classified
6.81E-05	59.5	TraesCS1A01G265500.1	0.427628	0.001862	0.436159	unclassified	un-classified
0.000107722	104	TraesCS1A01G265900.1	0.043124	0.000001	0.360619	unclassified	un-classified
4.45E-05	38.5	TraesCS1A01G266300.1	0.59096	0.000001	0.000001	AbyA	regBySelf
4.45E-05	38.5	TraesCS1A01G266300.2	0.003441	0.213115	0.121098	AbyO	regByOther
5.48E-05	44	TraesCS1A01G266500.1	0.263657	0.274007	0.000001	unclassified	un-classified
7.19E-05	53.5	TraesCS1A01G266600.2	0.15735	0.121278	0.000001	unclassified	un-classified
7.02E-05	32.5	TraesCS1A01G266900.1	0.106423	0.336771	0.000001	unclassified	un-classified
0.000115675	40	TraesCS1A01G267300.1	0.000001	0.122053	0.086271	AbyO	regByOther
0.000153864	68	TraesCS1A01G267900.1	0.084246	0.148629	0.000001	unclassified	un-classified
0.000153864	68	TraesCS1A01G267900.2	0.148004	0.000001	0.137942	unclassified	un-classified
9.88E-05	67	TraesCS1A01G268400.1	0.276593	0.074663	0.000001	unclassified	un-classified
1.36E-05	12.5	TraesCS1A01G268600.1	0.000001	0.266861	0.074857	AbyO	regByOther
1.36E-05	12.5	TraesCS1A01G268600.2	0.000001	0.228422	0.107955	AbyO	regByOther
7.49E-05	46	TraesCS1A01G268800.1	0.051768	0.205048	0.058424	AbyT	un-classified
3.18E-05	20	TraesCS1A01G268900.1	0.760747	0.000001	0.000958	AbyA	regBySelf
7.99E-05	39	TraesCS1A01G269100.3	0.506834	0.018864	0.097224	unclassified	un-classified
8.05E-05	58.5	TraesCS1A01G269400.1	0.57326	0.000001	0.000001	AbyA	regBySelf
8.05E-05	58.5	TraesCS1A01G269400.2	0.52794	0.000001	0.000001	AbyA	regBySelf
8.05E-05	58.5	TraesCS1A01G269500.1	0.198624	0.041815	0.113245	unclassified	un-classified
6.90E-06	7	TraesCS1A01G270200.1	0.437253	0.312449	0.000001	unclassified	un-classified
7.41E-06	6	TraesCS1A01G270300.1	0.41304	0.000001	0.000001	AbyA	regBySelf
0.000108953	85	TraesCS1A01G270400.1	0.000001	0.197457	0.007097	AbyB	un-classified
0.000108953	85	TraesCS1A01G270500.1	0.036755	0.000001	0.415874	unclassified	un-classified
0.000130656	100	TraesCS1A01G270600.1	0.240286	0.000001	0.06534	unclassified	un-classified
0.000130656	100	TraesCS1A01G270600.2	0.294883	0.161271	0.000001	unclassified	un-classified
0.000134627	104.5	TraesCS1A01G270700.2	0.181204	0.145057	0.067133	AbyT	un-classified
0.000109786	96	TraesCS1A01G270900.1	0.807268	0.055902	0.13683	AbyT	un-classified
0.000109786	96	TraesCS1A01G271000.1	0.367623	0.135932	0.000001	unclassified	un-classified
7.67E-05	64.5	TraesCS1A01G271700.1	0.399293	0.085015	0.000001	unclassified	un-classified
9.86E-05	91.5	TraesCS1A01G272200.1	0.0973	0.385611	0.006743	unclassified	un-classified
8.23E-05	88.5	TraesCS1A01G272400.1	0.442052	0.000001	0.332883	unclassified	un-classified
8.23E-05	88.5	TraesCS1A01G272600.1	0.151883	0.301404	0.29538	AbyT	un-classified
2.69E-05	33.5	TraesCS1A01G272800.1	0.167823	0.284374	0.023158	unclassified	un-classified
2.40E-05	30	TraesCS1A01G272900.4	0.666702	0.076601	0.000001	unclassified	un-classified
1.53E-05	18	TraesCS1A01G273000.1	0.972768	0.000001	0.026347	unclassified	un-classified
1.53E-05	18	TraesCS1A01G273000.2	0.248125	0.008669	0.000001	AbyA	regBySelf
8.20E-05	88	TraesCS1A01G273200.1	0.099106	0.270795	0.000001	unclassified	un-classified
8.20E-05	88	TraesCS1A01G273400.1	0.394095	0.092892	0.056784	AbyT	un-classified
8.20E-05	88	TraesCS1A01G273500.1	0.461005	0.085172	0.000001	unclassified	un-classified
8.20E-05	88	TraesCS1A01G273600.1	0.853036	0.000001	0.000001	AbyA	regBySelf
1.96E-05	23	TraesCS1A01G274200.1	0.243403	0.000001	0.014779	unclassified	un-classified
3.17E-05	30	TraesCS1A01G274400.1	0.607056	0.021277	0.085667	unclassified	un-classified
3.41E-05	45.5	TraesCS1A01G275200.1	0.409059	0.000001	0.133808	unclassified	un-classified
3.41E-05	45.5	TraesCS1A01G275300.1	0.000001	0.310102	0.000001	AbyB	un-classified
9.24E-06	9	TraesCS1A01G275700.1	0.370584	0.222617	0.018871	unclassified	un-classified
6.67E-05	33.5	TraesCS1A01G276100.1	0.291784	0.000001	0.041405	unclassified	un-classified
8.83E-05	61	TraesCS1A01G276500.1	0.796879	0.019903	0.000001	unclassified	un-classified
0.000102646	44.5	TraesCS1A01G276800.1	0.170889	0.190794	0.278573	AbyT	un-classified
2.45E-05	21	TraesCS1A01G277000.2	0.163093	0.306513	0.000001	unclassified	un-classified
1.72E-05	15.5	TraesCS1A01G277100.1	0.031449	0.310871	0.000001	unclassified	un-classified
3.07E-05	18	TraesCS1A01G277300.1	0.91158	0.000001	0.07388	unclassified	un-classified
7.86E-05	35.5	TraesCS1A01G277400.1	0.053042	0.034429	0.118486	unclassified	un-classified
9.07E-05	46	TraesCS1A01G277500.1	0.105137	0.148533	0.026632	unclassified	un-classified
9.07E-05	46	TraesCS1A01G277600.1	0.616172	0.000001	0.055698	unclassified	un-classified
7.99E-05	48.5	TraesCS1A01G278500.1	0.346168	0.000001	0.198313	unclassified	un-classified
7.99E-05	48.5	TraesCS1A01G278600.1	0.443125	0.000001	0.394118	unclassified	un-classified
0.000138367	86.5	TraesCS1A01G278800.1	0.444323	0.410969	0.017295	unclassified	un-classified
0.000112949	71.5	TraesCS1A01G278900.1	0.000001	0.008312	0.351217	AbyD	regByOther
7.85E-05	42	TraesCS1A01G279000.4	0.38063	0.202524	0.000001	unclassified	un-classified
9.36E-05	49	TraesCS1A01G279100.1	0.253552	0.137303	0.12627	AbyT	un-classified
8.38E-05	35	TraesCS1A01G279300.1	0.210234	0.000001	0.019334	unclassified	un-classified
0.000106565	53.5	TraesCS1A01G279500.3	0.000001	0.285785	0.00203	AbyB	un-classified
0.00027812	178.5	TraesCS1A01G279900.1	0.000001	0.248304	0.000001	AbyB	un-classified
0.000114343	61	TraesCS1A01G280200.1	0.431694	0.000001	0.000001	AbyA	regBySelf
8.64E-05	42.5	TraesCS1A01G280600.1	0.000001	0.079247	0.14774	AbyO	regByOther
7.21E-05	38	TraesCS1A01G280700.1	0.341199	0.000001	0.163226	unclassified	un-classified
3.64E-05	20.5	TraesCS1A01G281000.1	0.233349	0.162932	0.000001	unclassified	un-classified
3.64E-05	20.5	TraesCS1A01G281000.2	0.056975	0.240543	0.000001	unclassified	un-classified
3.64E-05	20.5	TraesCS1A01G281000.3	0.000001	0.2032	0.000001	AbyB	un-classified
2.77E-05	16	TraesCS1A01G281100.1	0.089779	0.014714	0.128149	unclassified	un-classified
5.59E-05	31	TraesCS1A01G281400.1	0.214096	0.110533	0.050572	AbyT	un-classified
5.59E-05	31	TraesCS1A01G281500.1	0.352172	0.105432	0.056495	AbyT	un-classified
1.41E-05	10	TraesCS1A01G281600.1	0.000001	0.085981	0.3462	AbyO	regByOther
1.41E-05	10	TraesCS1A01G281700.1	0.000001	0.297125	0.194434	AbyO	regByOther
6.20E-05	34.5	TraesCS1A01G281800.1	0.000001	0.335007	0.00269	AbyB	un-classified
6.15E-05	43.5	TraesCS1A01G282600.1	0.573323	0.000001	0.000001	AbyA	regBySelf
0.000110421	43.5	TraesCS1A01G282700.1	0.112908	0.120678	0.000001	unclassified	un-classified
0.000269838	108	TraesCS1A01G283000.2	0.208989	0.000001	0.033304	unclassified	un-classified
0.000353174	151.5	TraesCS1A01G283100.1	0.346523	0.000001	0.000001	AbyA	regBySelf
0.000353174	151.5	TraesCS1A01G283200.2	0.353927	0.000001	0.000001	AbyA	regBySelf
0.000104654	57	TraesCS1A01G284000.1	0.334596	0.000001	0.000001	AbyA	regBySelf
0.000189721	89	TraesCS1A01G284900.1	0.961523	0.018173	0.020303	unclassified	un-classified
0.000189721	89	TraesCS1A01G285000.2	0.387376	0.075883	0.000001	unclassified	un-classified
9.11E-05	54.5	TraesCS1A01G285200.1	0.000001	0.335471	0.072857	AbyO	regByOther
9.11E-05	54.5	TraesCS1A01G285400.1	0.286176	0.178979	0.002949	unclassified	un-classified
9.11E-05	54.5	TraesCS1A01G285400.2	0.213454	0.261972	0.000001	unclassified	un-classified
9.11E-05	54.5	TraesCS1A01G285600.1	0.133309	0.288902	0.125085	AbyT	un-classified
0.000142807	86.5	TraesCS1A01G286000.1	0.153243	0.000001	0.274705	unclassified	un-classified
0.000167306	99.5	TraesCS1A01G286200.1	0.0906	0.078573	0.410591	AbyT	un-classified
0.000167306	99.5	TraesCS1A01G286300.1	0.132016	0.000001	0.190293	unclassified	un-classified
4.36E-05	29.5	TraesCS1A01G286500.1	0.191867	0.060129	0.108835	AbyT	un-classified
7.16E-05	46	TraesCS1A01G286900.1	0.616515	0.343446	0.006571	unclassified	un-classified
6.17E-05	46.5	TraesCS1A01G287000.1	0.339811	0.217742	0.000001	unclassified	un-classified
0.000103623	78	TraesCS1A01G287200.1	0.000001	0.390187	0.031436	unclassified	un-classified
0.000110035	55.5	TraesCS1A01G287400.1	0.000001	0.504915	0.000001	AbyB	un-classified
0.00010554	61	TraesCS1A01G287600.3	0.290025	0.054334	0.135941	AbyT	un-classified
0.00010554	61	TraesCS1A01G287600.8	0.205234	0.000001	0.03998	unclassified	un-classified
0.00010554	61	TraesCS1A01G287700.1	0.329728	0.076677	0.254593	AbyT	un-classified
9.42E-05	44.5	TraesCS1A01G288400.1	0.000001	0.197655	0.013049	unclassified	un-classified
9.42E-05	44.5	TraesCS1A01G288500.3	0.000001	0.004999	0.228915	AbyD	regByOther
1.27E-05	9	TraesCS1A01G288600.2	0.300266	0.043669	0.000001	unclassified	un-classified
7.32E-05	41.5	TraesCS1A01G288800.1	0.000001	0.085326	0.131168	AbyO	regByOther
7.16E-05	51.5	TraesCS1A01G289000.1	0.000001	0.261099	0.129479	AbyO	regByOther
0.000165531	116.5	TraesCS1A01G289100.1	0.104776	0.000001	0.296525	unclassified	un-classified
0.000165531	116.5	TraesCS1A01G289200.1	0.235435	0.086135	0.000001	unclassified	un-classified
0.000131187	83	TraesCS1A01G289300.1	0.874838	0.000001	0.101975	unclassified	un-classified
8.22E-05	49.5	TraesCS1A01G289600.1	0.210687	0.149156	0.280537	AbyT	un-classified
8.22E-05	49.5	TraesCS1A01G289700.1	0.100872	0.068804	0.366082	AbyT	un-classified
5.24E-05	30.5	TraesCS1A01G289800.1	0.030008	0.320528	0.034553	unclassified	un-classified
0.000107473	64.5	TraesCS1A01G289900.1	0.000001	0.288948	0.084683	AbyO	regByOther
0.000100968	58.5	TraesCS1A01G290100.1	0.660542	0.237195	0.000001	unclassified	un-classified
6.67E-05	46.5	TraesCS1A01G290200.1	0.042118	0.066501	0.221868	unclassified	un-classified
0.000118361	71	TraesCS1A01G290400.1	0.395687	0.000001	0.083484	unclassified	un-classified
0.000118361	71	TraesCS1A01G290500.1	0.459603	0.063356	0.093461	AbyT	un-classified
4.51E-05	31.5	TraesCS1A01G290800.2	0.780063	0.025748	0.000001	unclassified	un-classified
7.17E-05	32	TraesCS1A01G291100.1	0.537033	0.140485	0.038153	unclassified	un-classified
0.000114658	62.5	TraesCS1A01G291400.1	0.158504	0.342251	0.112362	AbyT	un-classified
0.000102022	70.5	TraesCS1A01G291600.1	0.246723	0.000001	0.065913	unclassified	un-classified
8.77E-05	57.5	TraesCS1A01G292000.1	0.000001	0.434252	0.000001	AbyB	un-classified
8.77E-05	57.5	TraesCS1A01G292100.1	0.000001	0.251568	0.018007	unclassified	un-classified
8.77E-05	57.5	TraesCS1A01G292200.1	0.014816	0.124473	0.177146	unclassified	un-classified
9.02E-05	54.5	TraesCS1A01G292300.1	0.078832	0.361801	0.08384	AbyT	un-classified
0.000106512	60.5	TraesCS1A01G293500.1	0.435006	0.000001	0.20604	unclassified	un-classified
3.46E-05	23	TraesCS1A01G294700.1	0.331425	0.067699	0.000001	unclassified	un-classified
3.60E-05	31	TraesCS1A01G295200.1	0.233851	0.281209	0.072111	AbyT	un-classified
2.59E-05	19.5	TraesCS1A01G295300.1	0.000001	0.417858	0.000001	AbyB	un-classified
2.59E-05	19.5	TraesCS1A01G295400.1	0.132591	0.057938	0.187147	AbyT	un-classified
4.09E-05	28.5	TraesCS1A01G295600.1	0.297957	0.313279	0.000001	unclassified	un-classified
2.33E-05	11	TraesCS1A01G295700.1	0.475826	0.027645	0.000001	unclassified	un-classified
2.33E-05	11	TraesCS1A01G295800.1	0.305165	0.026186	0.000001	unclassified	un-classified
3.81E-05	23.5	TraesCS1A01G295900.1	0.034814	0.411047	0.000001	unclassified	un-classified
9.29E-05	68.5	TraesCS1A01G296100.1	0.253589	0.000001	0.084438	unclassified	un-classified
9.29E-05	68.5	TraesCS1A01G296200.1	0.097613	0.200891	0.082318	AbyT	un-classified
6.81E-05	32	TraesCS1A01G296800.1	0.000001	0.000001	0.280608	AbyD	regByOther
5.05E-05	24	TraesCS1A01G297000.1	0.30694	0.246996	0.000001	unclassified	un-classified
4.85E-05	32.5	TraesCS1A01G297500.1	0.127564	0.055243	0.285229	AbyT	un-classified
6.95E-05	33.5	TraesCS1A01G298000.1	0.239465	0.000001	0.125985	unclassified	un-classified
6.95E-05	33.5	TraesCS1A01G298100.1	0.000001	0.265092	0.284027	AbyO	regByOther
3.25E-05	35	TraesCS1A01G298800.1	0.000001	0.065042	0.279442	AbyO	regByOther
4.62E-05	28	TraesCS1A01G298900.1	0.149782	0.295954	0.000001	unclassified	un-classified
0.000125312	100.5	TraesCS1A01G299100.1	0.393478	0.000001	0.29837	unclassified	un-classified
8.35E-05	59	TraesCS1A01G300000.1	0.000001	0.091714	0.255946	AbyO	regByOther
1.92E-05	14.5	TraesCS1A01G300100.1	0.312352	0.17175	0.052759	AbyT	un-classified
4.65E-05	33.5	TraesCS1A01G300300.1	0.18622	0.030153	0.049734	unclassified	un-classified
5.82E-06	11	TraesCS1A01G301100.1	0.262429	0.219471	0.000001	unclassified	un-classified
1.30E-05	23	TraesCS1A01G301400.1	0.009231	0.000001	0.411012	AbyD	regByOther
1.18E-05	20.5	TraesCS1A01G301600.1	0.289008	0.088072	0.031507	unclassified	un-classified
3.26E-06	5.5	TraesCS1A01G301900.1	0.418131	0.255861	0.000001	unclassified	un-classified
3.26E-06	5.5	TraesCS1A01G301900.2	0.000001	0.200162	0.041462	unclassified	un-classified
3.26E-06	5.5	TraesCS1A01G302100.1	0.000001	0.208359	0.108233	AbyO	regByOther
9.18E-05	28	TraesCS1A01G302600.1	0.411503	0.000001	0.081861	unclassified	un-classified
4.84E-05	15	TraesCS1A01G302800.2	0.074461	0.33972	0.17778	AbyT	un-classified
6.94E-05	24	TraesCS1A01G302900.1	0.000001	0.312679	0.029286	unclassified	un-classified
7.48E-05	28	TraesCS1A01G303100.1	0.000001	0.047559	0.174368	unclassified	un-classified
3.55E-05	18	TraesCS1A01G303300.1	0.177917	0.000001	0.103179	unclassified	un-classified
0.000101287	46	TraesCS1A01G303600.1	0.000001	0.000001	0.378919	AbyD	regByOther
0.000195593	104.5	TraesCS1A01G303700.1	0.485127	0.011726	0.000724	unclassified	un-classified
0.000109505	66	TraesCS1A01G304000.1	0.634003	0.039371	0.000001	unclassified	un-classified
0.000217304	98	TraesCS1A01G304200.1	0.000001	0.188705	0.146394	AbyO	regByOther
0.000217304	98	TraesCS1A01G304300.1	0.109582	0.000001	0.34976	unclassified	un-classified
0.000217304	98	TraesCS1A01G304400.2	0.553222	0.260922	0.000001	unclassified	un-classified
4.79E-05	36.5	TraesCS1A01G304900.1	0.159516	0.226668	0.107598	AbyT	un-classified
0.000171754	119	TraesCS1A01G305200.1	0.33521	0.300257	0.000001	unclassified	un-classified
0.000146118	99	TraesCS1A01G305300.1	0.000001	0.185346	0.175746	AbyO	regByOther
6.70E-05	46.5	TraesCS1A01G305400.1	0.151394	0.035168	0.182327	unclassified	un-classified
6.11E-05	43	TraesCS1A01G305500.2	0.687862	0.000001	0.000001	AbyA	regBySelf
7.51E-05	45.5	TraesCS1A01G305700.1	0.281753	0.000001	0.000001	AbyA	regBySelf
8.31E-05	47	TraesCS1A01G305800.1	0.256131	0.047223	0.224333	unclassified	un-classified
8.31E-05	47	TraesCS1A01G305900.1	0.000001	0.280083	0.079347	AbyO	regByOther
8.29E-05	44.5	TraesCS1A01G306200.1	0.272792	0.126506	0.012658	unclassified	un-classified
7.03E-05	47	TraesCS1A01G306300.1	0.24912	0.000001	0.089004	unclassified	un-classified
4.48E-05	40.5	TraesCS1A01G306600.1	0.000001	0.150555	0.06615	AbyO	regByOther
7.81E-05	53	TraesCS1A01G307800.1	0.487791	0.054348	0.000001	unclassified	un-classified
8.82E-05	55.5	TraesCS1A01G308000.2	0.26937	0.174597	0.000001	unclassified	un-classified
8.39E-05	53	TraesCS1A01G308100.2	0.215005	0.00602	0.000001	AbyA	regBySelf
6.67E-06	5	TraesCS1A01G308400.1	0.023791	0.369036	0.214639	unclassified	un-classified
0.000161559	106	TraesCS1A01G308700.1	0.000001	0.31758	0.000001	AbyB	un-classified
0.000161559	106	TraesCS1A01G308800.1	0.000001	0.207847	0.000001	AbyB	un-classified
0.000161559	106	TraesCS1A01G308900.1	0.259034	0.192805	0.074191	AbyT	un-classified
5.48E-05	28.5	TraesCS1A01G309200.1	0.155386	0.237085	0.075749	AbyT	un-classified
5.48E-05	28.5	TraesCS1A01G309200.3	0.000001	0.306539	0.048285	unclassified	un-classified
4.17E-05	26	TraesCS1A01G309600.1	0.307299	0.219981	0.099547	AbyT	un-classified
4.17E-05	26	TraesCS1A01G309700.1	0.168275	0.142617	0.15882	AbyT	un-classified
0.000100366	60.5	TraesCS1A01G310500.1	0.3884	0.000001	0.085414	unclassified	un-classified
0.000100366	60.5	TraesCS1A01G310600.1	0.396648	0.281864	0.000001	unclassified	un-classified
3.75E-05	32.5	TraesCS1A01G310700.1	0.000001	0.27212	0.020604	unclassified	un-classified
0.000245623	162	TraesCS1A01G311300.1	0.824813	0.000001	0.000001	AbyA	regBySelf
0.000174746	92.5	TraesCS1A01G311400.1	0.324318	0.02246	0.000001	unclassified	un-classified
0.000256956	137.5	TraesCS1A01G311800.1	0.270703	0.105751	0.097394	AbyT	un-classified
0.000256956	137.5	TraesCS1A01G311900.1	0.204677	0.078086	0.232039	AbyT	un-classified
0.000256956	137.5	TraesCS1A01G312000.1	0.159304	0.049419	0.014415	unclassified	un-classified
0.000256956	137.5	TraesCS1A01G312000.2	0.929104	0.000001	0.000001	AbyA	regBySelf
0.000201895	112	TraesCS1A01G312300.1	0.000001	0.19245	0.047005	unclassified	un-classified
0.000112405	72	TraesCS1A01G312400.1	0.266934	0.000001	0.05966	unclassified	un-classified
8.85E-05	64.5	TraesCS1A01G312500.1	0.345859	0.300795	0.040431	unclassified	un-classified
7.48E-05	41.5	TraesCS1A01G312700.1	0.603401	0.000001	0.000001	AbyA	regBySelf
7.48E-05	41.5	TraesCS1A01G312700.2	0.405655	0.000001	0.000001	AbyA	regBySelf
7.48E-05	41.5	TraesCS1A01G312800.1	0.184857	0.139697	0.083275	AbyT	un-classified
8.21E-05	53	TraesCS1A01G313200.2	0.360533	0.07463	0.000001	unclassified	un-classified
8.21E-05	53	TraesCS1A01G313300.1	0.000001	0.067193	0.362099	AbyO	regByOther
8.21E-05	53	TraesCS1A01G313300.2	0.000001	0.260861	0.000001	AbyB	un-classified
4.09E-05	34.5	TraesCS1A01G314300.1	0.429407	0.000001	0.0821	unclassified	un-classified
0.000103524	85.5	TraesCS1A01G314500.1	0.864979	0.032723	0.055716	unclassified	un-classified
7.03E-05	58.5	TraesCS1A01G314600.1	0.320561	0.16447	0.000001	unclassified	un-classified
0.000136832	73	TraesCS1A01G315200.1	0.182727	0.000001	0.053786	unclassified	un-classified
3.76E-05	18	TraesCS1A01G315300.1	0.000001	0.235124	0.011688	unclassified	un-classified
7.29E-05	42	TraesCS1A01G315400.1	0.208447	0.18262	0.022362	unclassified	un-classified
8.49E-05	48	TraesCS1A01G315500.1	0.000001	0.320744	0.000001	AbyB	un-classified
8.49E-05	48	TraesCS1A01G315600.1	0.690914	0.122908	0.000001	unclassified	un-classified
0.00012571	63	TraesCS1A01G315900.1	0.296424	0.316303	0.054345	AbyT	un-classified
0.00012571	63	TraesCS1A01G316100.2	0.898435	0.00821	0.019066	unclassified	un-classified
4.28E-05	29.5	TraesCS1A01G316900.1	0.929448	0.015203	0.055348	unclassified	un-classified
9.40E-05	50	TraesCS1A01G317000.1	0.137239	0.17934	0.071413	AbyT	un-classified
0.000105233	47	TraesCS1A01G317200.1	0.118014	0.318424	0.05973	AbyT	un-classified
2.91E-06	4	TraesCS1A01G317400.1	0.342029	0.239501	0.000001	unclassified	un-classified
0.000104617	50	TraesCS1A01G317500.1	0.296916	0.036327	0.081146	unclassified	un-classified
1.00E-04	63.5	TraesCS1A01G317700.1	0.695531	0.304467	0.000001	unclassified	un-classified
0.000150678	84.5	TraesCS1A01G319100.1	0.28241	0.000001	0.039551	unclassified	un-classified
0.000155137	83	TraesCS1A01G319300.1	0.003667	0.207146	0.207945	AbyO	regByOther
0.000155137	83	TraesCS1A01G319500.1	0.000001	0.316847	0.333191	AbyO	regByOther
0.000155137	83	TraesCS1A01G319600.1	0.181743	0.27336	0.000001	unclassified	un-classified
7.55E-05	35	TraesCS1A01G320500.1	0.045945	0.251388	0.000001	unclassified	un-classified
3.06E-05	20	TraesCS1A01G320900.2	0.605441	0.000001	0.010396	unclassified	un-classified
3.65E-05	25.5	TraesCS1A01G321000.1	0.000001	0.06174	0.409413	AbyO	regByOther
3.03E-05	23	TraesCS1A01G321100.1	0.003992	0.121002	0.49126	AbyO	regByOther
3.07E-05	20	TraesCS1A01G321700.1	0.01507	0.000001	0.313528	unclassified	un-classified
4.44E-05	21	TraesCS1A01G321900.1	0.000001	0.373949	0.024113	unclassified	un-classified
9.02E-05	46.5	TraesCS1A01G322100.2	0.000001	0.064864	0.157347	AbyO	regByOther
9.02E-05	46.5	TraesCS1A01G322300.1	0.199992	0.143639	0.000001	unclassified	un-classified
6.36E-05	39	TraesCS1A01G322700.1	0.964508	0.025385	0.000001	unclassified	un-classified
6.36E-05	39	TraesCS1A01G322900.1	0.172614	0.350235	0.028469	unclassified	un-classified
0.000128292	68.5	TraesCS1A01G323000.1	0.349008	0.168417	0.000001	unclassified	un-classified
0.000169935	81.5	TraesCS1A01G323200.1	0.509256	0.002115	0.000001	AbyA	regBySelf
0.000114204	75	TraesCS1A01G323600.1	0.00153	0.000001	0.47109	AbyD	regByOther
9.18E-05	59.5	TraesCS1A01G323700.1	0.497503	0.150864	0.102008	AbyT	un-classified
0.000101965	67	TraesCS1A01G323900.1	0.708948	0.002896	0.000001	AbyA	regBySelf
0.000125915	62	TraesCS1A01G324000.1	0.000001	0.44623	0.000001	AbyB	un-classified
9.05E-07	4	TraesCS1A01G324600.1	0.521039	0.06658	0.089295	AbyT	un-classified
7.01E-05	39	TraesCS1A01G324800.1	0.288026	0.000001	0.000001	AbyA	regBySelf
0.000212313	140	TraesCS1A01G325400.1	0.000001	0.094107	0.171482	AbyO	regByOther
0.000212313	140	TraesCS1A01G325500.1	0.000001	0.098491	0.361182	AbyO	regByOther
0.000177902	113	TraesCS1A01G325600.1	0.438886	0.000001	0.019164	unclassified	un-classified
0.000202384	133.5	TraesCS1A01G325900.1	0.296948	0.019927	0.000001	unclassified	un-classified
0.000202384	133.5	TraesCS1A01G326100.1	0.000001	0.362066	0.000001	AbyB	un-classified
0.000190695	125.5	TraesCS1A01G326200.1	0.112103	0.159608	0.000001	unclassified	un-classified
0.000198044	124.5	TraesCS1A01G326900.2	0.306273	0.100728	0.085633	AbyT	un-classified
0.000198044	124.5	TraesCS1A01G327100.1	0.070935	0.124634	0.038079	unclassified	un-classified
0.000198044	124.5	TraesCS1A01G327200.1	0.000001	0.156333	0.213899	AbyO	regByOther
9.31E-05	59	TraesCS1A01G327700.1	0.330932	0.256007	0.065604	AbyT	un-classified
0.000100595	59	TraesCS1A01G327800.1	0.254361	0.196539	0.178942	AbyT	un-classified
0.000152639	66	TraesCS1A01G328100.1	0.500734	0.000001	0.111502	unclassified	un-classified
0.000105871	88.5	TraesCS1A01G328400.1	0.340879	0.104025	0.000001	unclassified	un-classified
0.000105871	88.5	TraesCS1A01G328400.2	0.533815	0.186632	0.077858	AbyT	un-classified
0.000105871	88.5	TraesCS1A01G328500.2	0.885609	0.000001	0.000001	AbyA	regBySelf
7.45E-05	62	TraesCS1A01G328800.1	0.650821	0.089804	0.084031	AbyT	un-classified
4.15E-05	28	TraesCS1A01G329500.1	0.000001	0.000001	0.514107	AbyD	regByOther
5.08E-05	39.5	TraesCS1A01G329600.1	0.040835	0.000001	0.224376	unclassified	un-classified
0.000120698	66	TraesCS1A01G330100.1	0.435979	0.519236	0.000001	unclassified	un-classified
5.90E-05	32.5	TraesCS1A01G330500.1	0.23595	0.000001	0.071141	unclassified	un-classified
5.90E-05	32.5	TraesCS1A01G330500.4	0.291527	0.000001	0.000001	AbyA	regBySelf
5.90E-05	32.5	TraesCS1A01G330600.1	0.210064	0.240768	0.073168	AbyT	un-classified
3.48E-05	20	TraesCS1A01G330700.1	0.481195	0.000001	0.2326	unclassified	un-classified
9.03E-05	65	TraesCS1A01G330900.1	0.35086	0.000001	0.000001	AbyA	regBySelf
9.03E-05	65	TraesCS1A01G331000.1	0.267631	0.257237	0.000001	unclassified	un-classified
8.67E-05	50.5	TraesCS1A01G331200.1	0.113738	0.450694	0.000001	unclassified	un-classified
0.000264154	129	TraesCS1A01G331700.1	0.511615	0.107198	0.000001	unclassified	un-classified
0.000220001	121.5	TraesCS1A01G332200.1	0.000001	0.045949	0.485021	unclassified	un-classified
0.00019812	112	TraesCS1A01G332500.1	0.000001	0.067735	0.163662	AbyO	regByOther
0.000110997	51	TraesCS1A01G332600.1	0.729534	0.119532	0.000001	unclassified	un-classified
0.00022927	107.5	TraesCS1A01G333000.1	0.267305	0.28422	0.000001	unclassified	un-classified
0.00022927	107.5	TraesCS1A01G333200.1	0.000001	0.154821	0.054741	AbyO	regByOther
0.000217526	106	TraesCS1A01G333400.1	0.000001	0.180484	0.173318	AbyO	regByOther
0.000217526	106	TraesCS1A01G333700.1	0.191141	0.295393	0.341333	AbyT	un-classified
0.00014144	52.5	TraesCS1A01G333800.1	0.058521	0.000001	0.259622	unclassified	un-classified
0.00014144	52.5	TraesCS1A01G333900.1	0.000001	0.222124	0.011368	unclassified	un-classified
4.72E-05	25	TraesCS1A01G334100.1	0.000001	0.000001	0.295455	AbyD	regByOther
0.000227211	108	TraesCS1A01G334400.1	0.000001	0.102061	0.324687	AbyO	regByOther
9.26E-05	69.5	TraesCS1A01G334700.1	0.000001	0.102096	0.111887	AbyO	regByOther
0.00013505	79	TraesCS1A01G334800.1	0.208898	0.015096	0.2463	unclassified	un-classified
0.000104322	58.5	TraesCS1A01G334900.1	0.276996	0.202092	0.166555	AbyT	un-classified
3.17E-05	22	TraesCS1A01G335200.1	0.314275	0.000001	0.000001	AbyA	regBySelf
0.00010088	57.5	TraesCS1A01G335300.1	0.180432	0.09167	0.000001	unclassified	un-classified
0.00010088	57.5	TraesCS1A01G335700.2	0.000001	0.429691	0.015875	unclassified	un-classified
4.95E-05	20.5	TraesCS1A01G335800.1	0.425209	0.090836	0.000001	unclassified	un-classified
3.43E-05	19.5	TraesCS1A01G337000.1	0.202095	0.168951	0.140429	AbyT	un-classified
6.23E-05	49.5	TraesCS1A01G337800.1	0.000001	0.243463	0.218936	AbyO	regByOther
5.07E-05	21	TraesCS1A01G338200.1	0.000001	0.006578	0.298131	AbyD	regByOther
5.07E-05	21	TraesCS1A01G338400.1	0.000001	0.139465	0.163978	AbyO	regByOther
1.27E-05	6.5	TraesCS1A01G338500.1	0.530518	0.323707	0.000001	unclassified	un-classified
1.27E-05	6.5	TraesCS1A01G338600.1	0.445799	0.249276	0.167176	AbyT	un-classified
2.29E-05	11.5	TraesCS1A01G338700.1	0.493591	0.162582	0.000001	unclassified	un-classified
2.53E-05	8	TraesCS1A01G338900.2	0.129174	0.088665	0.000001	unclassified	un-classified
0.000262712	98	TraesCS1A01G339600.1	0.233575	0.237036	0.000001	unclassified	un-classified
0.000262712	98	TraesCS1A01G339700.1	0.000001	0.065925	0.379629	AbyO	regByOther
0.000328703	115.5	TraesCS1A01G340000.1	0.422246	0.000001	0.127534	unclassified	un-classified
2.83E-05	38.5	TraesCS1A01G340300.1	0.000001	0.325376	0.146354	AbyO	regByOther
1.32E-05	18	TraesCS1A01G340400.1	0.461509	0.000001	0.358564	unclassified	un-classified
4.56E-05	70.5	TraesCS1A01G340700.1	0.562849	0.000001	0.000001	AbyA	regBySelf
4.38E-05	64	TraesCS1A01G340900.1	0.000001	0.23187	0.120975	AbyO	regByOther
4.39E-05	31.5	TraesCS1A01G341600.1	0.435049	0.000001	0.097785	unclassified	un-classified
4.39E-05	31.5	TraesCS1A01G341700.1	0.975936	0.000001	0.024062	unclassified	un-classified
7.37E-05	49	TraesCS1A01G342000.1	0.000001	0.134914	0.219824	AbyO	regByOther
8.07E-05	53	TraesCS1A01G342300.1	0.07391	0.178109	0.074364	AbyT	un-classified
0.000140712	88	TraesCS1A01G342500.2	0.879569	0.00502	0.000001	AbyA	regBySelf
0.000140712	88	TraesCS1A01G342600.1	0.123702	0.146274	0.149284	AbyT	un-classified
0.00010049	67	TraesCS1A01G342900.1	0.000001	0.191865	0.044549	unclassified	un-classified
0.00010049	67	TraesCS1A01G342900.2	0.000001	0.272948	0.000001	AbyB	un-classified
0.00010049	67	TraesCS1A01G342900.3	0.000001	0.346944	0.104409	AbyO	regByOther
5.57E-05	31.5	TraesCS1A01G343000.1	0.000001	0.291113	0.061632	AbyO	regByOther
5.65E-05	33.5	TraesCS1A01G343300.1	0.280587	0.000001	0.000001	AbyA	regBySelf
3.10E-05	13.5	TraesCS1A01G343400.1	0.030972	0.479769	0.064546	unclassified	un-classified
3.67E-05	31.5	TraesCS1A01G343700.1	0.705837	0.000001	0.122994	unclassified	un-classified
0.000112491	70	TraesCS1A01G344000.1	0.044559	0.168115	0.000001	unclassified	un-classified
0.000118406	39.5	TraesCS1A01G345300.1	0.763341	0.073664	0.000001	unclassified	un-classified
9.46E-05	43.5	TraesCS1A01G346600.1	0.176973	0.216558	0.000001	unclassified	un-classified
9.46E-05	43.5	TraesCS1A01G346700.1	0.143474	0.346853	0.000001	unclassified	un-classified
9.46E-05	43.5	TraesCS1A01G346800.2	0.418904	0.000001	0.046176	unclassified	un-classified
0.000102574	42	TraesCS1A01G347000.1	0.000001	0.3591	0.058327	AbyO	regByOther
0.000149447	54	TraesCS1A01G347100.1	0.428597	0.127955	0.000001	unclassified	un-classified
0.000119613	44.5	TraesCS1A01G347400.1	0.181966	0.102696	0.024485	unclassified	un-classified
3.37E-05	19	TraesCS1A01G347700.1	0.492954	0.025921	0.000001	unclassified	un-classified
2.95E-05	25	TraesCS1A01G348300.1	0.177978	0.167099	0.000001	unclassified	un-classified
4.18E-05	39.5	TraesCS1A01G348500.1	0.118374	0.10566	0.000001	unclassified	un-classified
2.95E-05	22	TraesCS1A01G348700.1	0.284779	0.073371	0.02497	unclassified	un-classified
0.000178786	95.5	TraesCS1A01G349000.1	0.179978	0.289461	0.000001	unclassified	un-classified
0.000178786	95.5	TraesCS1A01G349200.1	0.008897	0.127133	0.199834	AbyO	regByOther
7.38E-05	59	TraesCS1A01G349900.1	0.061914	0.19507	0.073421	AbyT	un-classified
7.38E-05	59	TraesCS1A01G349900.2	0.240311	0.090548	0.096517	AbyT	un-classified
7.74E-05	57.5	TraesCS1A01G350100.1	0.264766	0.000001	0.104882	unclassified	un-classified
0.000282606	173.5	TraesCS1A01G350400.2	0.193408	0.000001	0.231961	unclassified	un-classified
0.000282606	173.5	TraesCS1A01G350600.2	0.046738	0.112385	0.067667	unclassified	un-classified
0.00018452	126	TraesCS1A01G350700.1	0.898699	0.000001	0.075894	unclassified	un-classified
0.00018452	126	TraesCS1A01G350900.1	0.000001	0.156916	0.351987	AbyO	regByOther
0.00018452	126	TraesCS1A01G351000.1	0.000001	0.398242	0.00438	AbyB	un-classified
0.000100525	59	TraesCS1A01G351200.1	0.287961	0.000001	0.021652	unclassified	un-classified
4.84E-05	27	TraesCS1A01G351300.1	0.559039	0.000001	0.130992	unclassified	un-classified
4.93E-05	31	TraesCS1A01G351600.1	0.138502	0.020411	0.271161	unclassified	un-classified
9.91E-05	54.5	TraesCS1A01G351900.1	0.045387	0.002213	0.336102	unclassified	un-classified
8.35E-05	47.5	TraesCS1A01G352000.1	0.055959	0.089239	0.128437	AbyT	un-classified
0.000161013	128	TraesCS1A01G352200.1	0.615141	0.000001	0.19973	unclassified	un-classified
0.000161013	128	TraesCS1A01G352500.1	0.497703	0.000001	0.000001	AbyA	regBySelf
0.000229575	176	TraesCS1A01G352700.2	0.000001	0.293239	0.066196	AbyO	regByOther
0.000229575	176	TraesCS1A01G352800.1	0.000001	0.197184	0.220586	AbyO	regByOther
0.000177486	119.5	TraesCS1A01G353300.1	0.356407	0.091268	0.308604	AbyT	un-classified
0.00019312	146.5	TraesCS1A01G353500.1	0.000001	0.191306	0.387974	AbyO	regByOther
0.000221907	167.5	TraesCS1A01G353800.1	0.006343	0.240276	0.121207	AbyO	regByOther
0.000221907	167.5	TraesCS1A01G353900.1	0.000001	0.077839	0.498716	AbyO	regByOther
7.48E-05	32.5	TraesCS1A01G354400.1	0.000001	0.432638	0.025278	unclassified	un-classified
9.57E-05	59	TraesCS1A01G354500.1	0.410423	0.000001	0.000001	AbyA	regBySelf
9.57E-05	59	TraesCS1A01G354700.1	0.000001	0.21817	0.000001	AbyB	un-classified
0.000100774	57	TraesCS1A01G355100.1	0.332278	0.06601	0.165342	AbyT	un-classified
0.000207234	111	TraesCS1A01G355300.1	0.389791	0.000001	0.000001	AbyA	regBySelf
0.000207234	111	TraesCS1A01G355500.1	0.333873	0.000001	0.215616	unclassified	un-classified
5.13E-05	31	TraesCS1A01G355600.1	0.170121	0.060094	0.119021	AbyT	un-classified
0.000147828	68.5	TraesCS1A01G356200.1	0.587069	0.000001	0.036171	unclassified	un-classified
0.000206383	104	TraesCS1A01G356900.1	0.139386	0.300233	0.000001	unclassified	un-classified
6.61E-05	29.5	TraesCS1A01G357200.1	0.335884	0.145574	0.000001	unclassified	un-classified
9.05E-05	43.5	TraesCS1A01G357300.2	0.208851	0.051052	0.000001	unclassified	un-classified
8.56E-05	44	TraesCS1A01G357500.1	0.404813	0.093476	0.000001	unclassified	un-classified
8.56E-05	44	TraesCS1A01G357500.3	0.324067	0.164076	0.000001	unclassified	un-classified
0.000350051	152.5	TraesCS1A01G357700.1	0.032037	0.000001	0.38345	unclassified	un-classified
0.000282319	119	TraesCS1A01G357900.1	0.293087	0.000001	0.169893	unclassified	un-classified
0.000369881	149.5	TraesCS1A01G358000.1	0.019676	0.09453	0.134533	unclassified	un-classified
7.74E-05	60	TraesCS1A01G358400.1	0.108272	0.077526	0.292985	AbyT	un-classified
0.000109232	67.5	TraesCS1A01G358600.1	0.265707	0.013019	0.080224	unclassified	un-classified
0.000188821	78.5	TraesCS1A01G358700.1	0.048082	0.000001	0.331501	unclassified	un-classified
0.000188821	78.5	TraesCS1A01G358800.3	0.756491	0.000001	0.000001	AbyA	regBySelf
4.12E-05	13.5	TraesCS1A01G359100.1	0.231371	0.051944	0.269951	AbyT	un-classified
4.10E-05	25	TraesCS1A01G359400.1	0.705821	0.025916	0.000001	unclassified	un-classified
8.41E-05	57	TraesCS1A01G360300.1	0.281919	0.000001	0.252733	unclassified	un-classified
9.21E-05	46	TraesCS1A01G360400.1	0.129937	0.188982	0.278417	AbyT	un-classified
9.21E-05	46	TraesCS1A01G360500.2	0.134303	0.104034	0.031834	unclassified	un-classified
0.000130564	78	TraesCS1A01G361000.1	0.126033	0.08478	0.242023	AbyT	un-classified
0.000130564	78	TraesCS1A01G361100.1	0.348057	0.000001	0.075333	unclassified	un-classified
0.000130564	78	TraesCS1A01G361200.1	0.446771	0.000001	0.00351	AbyA	regBySelf
0.000130564	78	TraesCS1A01G361300.1	0.498038	0.016394	0.000001	unclassified	un-classified
3.08E-05	19	TraesCS1A01G361500.1	0.08516	0.356648	0.000001	unclassified	un-classified
3.88E-05	19	TraesCS1A01G361600.1	0.054208	0.183558	0.040167	unclassified	un-classified
2.96E-05	19	TraesCS1A01G362000.1	0.143844	0.120292	0.415471	AbyT	un-classified
2.89E-05	22	TraesCS1A01G362700.1	0.000001	0.246111	0.000001	AbyB	un-classified
0.000125809	59	TraesCS1A01G363100.1	0.000001	0.165279	0.311559	AbyO	regByOther
0.000170419	77	TraesCS1A01G363200.1	0.084547	0.078038	0.330198	AbyT	un-classified
0.000178644	78.5	TraesCS1A01G363300.2	0.16914	0.201095	0.023163	unclassified	un-classified
0.000178644	78.5	TraesCS1A01G363400.1	0.000001	0.243209	0.185806	AbyO	regByOther
0.000168396	76.5	TraesCS1A01G363600.1	0.11448	0.040729	0.461599	unclassified	un-classified
0.000168396	76.5	TraesCS1A01G363600.2	0.194344	0.294512	0.000001	unclassified	un-classified
0.000150253	72	TraesCS1A01G363800.1	0.149778	0.000001	0.254377	unclassified	un-classified
0.000150253	72	TraesCS1A01G363800.2	0.000001	0.000001	0.224401	AbyD	regByOther
0.000150253	72	TraesCS1A01G363800.3	0.000001	0.262525	0.000001	AbyB	un-classified
0.000150253	72	TraesCS1A01G363800.4	0.30913	0.127271	0.02407	unclassified	un-classified
0.00018864	85	TraesCS1A01G363900.1	0.115772	0.068551	0.312891	AbyT	un-classified
0.000187257	84.5	TraesCS1A01G364000.1	0.259758	0.000001	0.000001	AbyA	regBySelf
0.000187257	84.5	TraesCS1A01G364000.2	0.172091	0.256368	0.000001	unclassified	un-classified
0.000147816	70	TraesCS1A01G364200.1	0.298436	0.16847	0.013458	unclassified	un-classified
0.000170805	80.5	TraesCS1A01G364500.1	0.33778	0.233901	0.000001	unclassified	un-classified
0.000170805	80.5	TraesCS1A01G364700.1	0.347734	0.000001	0.038655	unclassified	un-classified
6.12E-05	29.5	TraesCS1A01G365100.1	0.701211	0.044301	0.234885	unclassified	un-classified
6.12E-05	29.5	TraesCS1A01G365100.2	0.688555	0.295216	0.016228	unclassified	un-classified
0.000109061	41	TraesCS1A01G365600.1	0.000001	0.030996	0.415485	unclassified	un-classified
0.000135272	38	TraesCS1A01G365700.1	0.000001	0.090611	0.153251	AbyO	regByOther
0.000155988	49	TraesCS1A01G365800.1	0.032178	0.000001	0.44484	unclassified	un-classified
1.67E-05	8	TraesCS1A01G365900.1	0.50881	0.095733	0.139739	AbyT	un-classified
8.27E-05	47.5	TraesCS1A01G366700.1	0.000001	0.019879	0.310177	unclassified	un-classified
8.27E-05	47.5	TraesCS1A01G366700.2	0.191411	0.005011	0.452462	unclassified	un-classified
9.31E-05	82	TraesCS1A01G367000.1	0.000001	0.200822	0.007859	AbyB	un-classified
0.000112641	72	TraesCS1A01G367200.1	0.247447	0.000001	0.000001	AbyA	regBySelf
0.000123861	78.5	TraesCS1A01G367300.1	0.413675	0.066484	0.041997	unclassified	un-classified
9.59E-05	84	TraesCS1A01G367500.1	0.976899	0.000001	0.023099	unclassified	un-classified
9.59E-05	84	TraesCS1A01G367600.1	0.536583	0.199681	0.063979	AbyT	un-classified
0.000120592	93	TraesCS1A01G367900.1	0.724996	0.088635	0.100439	AbyT	un-classified
0.000120592	93	TraesCS1A01G368000.1	0.248882	0.298951	0.000001	unclassified	un-classified
0.000120592	93	TraesCS1A01G368100.1	0.495637	0.309901	0.000001	unclassified	un-classified
0.000244942	153	TraesCS1A01G368800.1	0.681725	0.080879	0.000001	unclassified	un-classified
0.000244942	153	TraesCS1A01G368900.1	0.536532	0.281449	0.182018	AbyT	un-classified
0.000229664	104	TraesCS1A01G369600.2	0.000001	0.025269	0.456914	unclassified	un-classified
0.000235075	114	TraesCS1A01G369700.1	0.051204	0.333058	0.028278	unclassified	un-classified
0.000235075	114	TraesCS1A01G369800.1	0.000001	0.265895	0.193512	AbyO	regByOther
0.000185362	109	TraesCS1A01G369900.1	0.589463	0.000001	0.131641	unclassified	un-classified
0.000166407	113	TraesCS1A01G370400.1	0.03251	0.173475	0.011715	unclassified	un-classified
0.000166407	113	TraesCS1A01G370600.1	0.030435	0.23601	0.031619	unclassified	un-classified
0.000179525	132.5	TraesCS1A01G370700.1	0.148183	0.222009	0.000001	unclassified	un-classified
0.000132601	93	TraesCS1A01G370800.2	0.145178	0.212082	0.000001	unclassified	un-classified
5.99E-05	44	TraesCS1A01G371400.1	0.020373	0.516677	0.042278	unclassified	un-classified
6.86E-05	58.5	TraesCS1A01G371600.1	0.000001	0.000001	0.569903	AbyD	regByOther
0.000220336	106	TraesCS1A01G372300.1	0.000001	0.102213	0.146576	AbyO	regByOther
0.000155002	67	TraesCS1A01G372400.1	0.151859	0.097686	0.377083	AbyT	un-classified
0.000155002	67	TraesCS1A01G372400.2	0.606266	0.085318	0.028244	unclassified	un-classified
0.000126726	74	TraesCS1A01G372900.1	0.056597	0.184653	0.086179	AbyT	un-classified
9.98E-05	51.5	TraesCS1A01G373200.1	0.820249	0.000001	0.036711	unclassified	un-classified
6.98E-05	36.5	TraesCS1A01G374200.1	0.028685	0.089701	0.098811	unclassified	un-classified
1.62E-05	18.5	TraesCS1A01G374800.2	0.648352	0.013394	0.089315	unclassified	un-classified
1.62E-05	18.5	TraesCS1A01G374800.3	0.126981	0.367383	0.045756	unclassified	un-classified
1.53E-05	21	TraesCS1A01G375000.1	0.000001	0.212534	0.163841	AbyO	regByOther
3.64E-05	38	TraesCS1A01G375200.1	0.000001	0.334854	0.412521	AbyO	regByOther
9.41E-05	65.5	TraesCS1A01G375600.2	0.000001	0.286544	0.000001	AbyB	un-classified
0.000102401	80.5	TraesCS1A01G375900.1	0.511844	0.027247	0.000001	unclassified	un-classified
0.000102401	80.5	TraesCS1A01G376100.1	0.665573	0.042224	0.055077	unclassified	un-classified
0.000130966	115	TraesCS1A01G376500.1	0.966925	0.000001	0.033074	unclassified	un-classified
0.00011389	103	TraesCS1A01G376700.1	0.234482	0.414543	0.000001	unclassified	un-classified
0.000129731	117	TraesCS1A01G376800.1	0.26975	0.125396	0.000001	unclassified	un-classified
0.000129731	117	TraesCS1A01G376900.1	0.244255	0.000001	0.020755	unclassified	un-classified
0.000129731	117	TraesCS1A01G377000.1	0.257968	0.229426	0.000001	unclassified	un-classified
0.000129731	117	TraesCS1A01G377100.1	0.000001	0.226241	0.002161	AbyB	un-classified
0.000129731	117	TraesCS1A01G377200.1	0.000001	0.23085	0.000001	AbyB	un-classified
8.85E-05	82.5	TraesCS1A01G377300.1	0.592393	0.080306	0.000001	unclassified	un-classified
8.85E-05	82.5	TraesCS1A01G377400.1	0.414839	0.292099	0.000001	unclassified	un-classified
1.83E-05	17.5	TraesCS1A01G377600.1	0.228665	0.207369	0.077233	AbyT	un-classified
9.47E-06	10.5	TraesCS1A01G377700.1	0.000001	0.021917	0.225934	unclassified	un-classified
4.41E-05	19.5	TraesCS1A01G377900.1	0.000001	0.476153	0.000001	AbyB	un-classified
7.67E-05	41	TraesCS1A01G378200.1	0.000001	0.115502	0.133022	AbyO	regByOther
3.17E-05	17	TraesCS1A01G378500.1	0.027782	0.092323	0.132547	unclassified	un-classified
0.000125608	53	TraesCS1A01G379000.1	0.498883	0.197803	0.000001	unclassified	un-classified
0.000156805	75	TraesCS1A01G379200.1	0.000001	0.395075	0.030116	unclassified	un-classified
0.000186089	95.5	TraesCS1A01G379500.1	0.40089	0.247092	0.029941	unclassified	un-classified
0.000138584	80	TraesCS1A01G379700.1	0.000001	0.182536	0.025204	unclassified	un-classified
8.37E-05	55.5	TraesCS1A01G379800.1	0.000001	0.291506	0.122857	AbyO	regByOther
6.34E-05	43	TraesCS1A01G380300.1	0.565242	0.209719	0.000001	unclassified	un-classified
6.70E-05	52	TraesCS1A01G381100.1	0.000001	0.224209	0.075992	AbyO	regByOther
6.70E-05	52	TraesCS1A01G381200.1	0.000001	0.308934	0.000001	AbyB	un-classified
0.000164945	106	TraesCS1A01G381400.1	0.089295	0.143941	0.062639	AbyT	un-classified
0.000191851	118	TraesCS1A01G381500.1	0.218015	0.210811	0.000001	unclassified	un-classified
4.13E-05	60	TraesCS1A01G382200.1	0.17168	0.142477	0.000001	unclassified	un-classified
6.81E-05	90.5	TraesCS1A01G383200.1	0.125188	0.110112	0.115031	AbyT	un-classified
0.000128817	159.5	TraesCS1A01G383400.1	0.276347	0.000001	0.525346	unclassified	un-classified
0.000121585	142	TraesCS1A01G383500.1	0.286833	0.253395	0.383381	AbyT	un-classified
0.000121585	142	TraesCS1A01G383700.1	0.000001	0.340248	0.07245	AbyO	regByOther
0.000121585	142	TraesCS1A01G383800.1	0.022667	0.363995	0.049114	unclassified	un-classified
3.98E-05	41.5	TraesCS1A01G384000.1	0.331632	0.000001	0.289006	unclassified	un-classified
4.62E-05	53.5	TraesCS1A01G384200.2	0.134019	0.000001	0.185864	unclassified	un-classified
3.88E-05	43.5	TraesCS1A01G384300.1	0.016946	0.275218	0.000001	unclassified	un-classified
7.32E-05	59	TraesCS1A01G385400.2	0.028905	0.000001	0.260221	unclassified	un-classified
7.32E-05	59	TraesCS1A01G385400.3	0.359907	0.000001	0.010512	unclassified	un-classified
5.70E-05	39	TraesCS1A01G385900.1	0.831978	0.000001	0.042572	unclassified	un-classified
8.01E-06	7.5	TraesCS1A01G386500.1	0.000001	0.393102	0.000001	AbyB	un-classified
8.67E-06	8.5	TraesCS1A01G386700.1	0.018772	0.012343	0.290938	unclassified	un-classified
2.93E-05	22.5	TraesCS1A01G387400.1	0.179679	0.423428	0.000001	unclassified	un-classified
2.88E-05	22	TraesCS1A01G387700.1	0.191412	0.263087	0.000001	unclassified	un-classified
5.96E-05	41	TraesCS1A01G387900.1	0.482106	0.03056	0.075235	unclassified	un-classified
8.87E-05	26	TraesCS1A01G388400.1	0.270587	0.176242	0.000001	unclassified	un-classified
5.09E-05	18	TraesCS1A01G388500.1	0.240703	0.000001	0.212134	unclassified	un-classified
5.09E-05	18	TraesCS1A01G388500.2	0.813976	0.000001	0.000001	AbyA	regBySelf
0.000138356	68.5	TraesCS1A01G388800.1	0.050642	0.309156	0.02155	unclassified	un-classified
0.000112559	53	TraesCS1A01G389100.1	0.098608	0.119485	0.053541	AbyT	un-classified
0.000108309	46.5	TraesCS1A01G389500.1	0.245687	0.236668	0.057015	AbyT	un-classified
0.000108309	46.5	TraesCS1A01G389600.1	0.527623	0.000001	0.000001	AbyA	regBySelf
0.000146565	68.5	TraesCS1A01G390200.1	0.393775	0.107081	0.006821	unclassified	un-classified
6.39E-05	29	TraesCS1A01G391000.1	0.000001	0.034257	0.245978	unclassified	un-classified
4.89E-05	33.5	TraesCS1A01G391300.1	0.878887	0.022738	0.000001	unclassified	un-classified
0.000103268	57.5	TraesCS1A01G391600.2	0.000001	0.209639	0.062262	AbyO	regByOther
0.000103268	57.5	TraesCS1A01G391800.1	0.082123	0.478673	0.044942	unclassified	un-classified
0.000109164	50.5	TraesCS1A01G392000.1	0.000001	0.144807	0.098121	AbyO	regByOther
0.0001523	70.5	TraesCS1A01G392300.1	0.000001	0.226253	0.000001	AbyB	un-classified
0.0001523	70.5	TraesCS1A01G392400.1	0.000001	0.105494	0.299879	AbyO	regByOther
3.00E-05	29	TraesCS1A01G393900.1	0.000001	0.311678	0.016576	unclassified	un-classified
3.85E-05	39.5	TraesCS1A01G394100.1	0.000001	0.748303	0.000001	AbyB	un-classified
3.85E-05	39.5	TraesCS1A01G394200.1	0.187422	0.018739	0.114722	unclassified	un-classified
1.51E-05	13.5	TraesCS1A01G394400.1	0.247016	0.000001	0.046803	unclassified	un-classified
7.09E-06	4	TraesCS1A01G395100.1	0.000001	0.358329	0.084509	AbyO	regByOther
4.27E-06	3.5	TraesCS1A01G395200.1	0.000001	0.12448	0.156657	AbyO	regByOther
4.15E-06	6	TraesCS1A01G395300.1	0.000001	0.151758	0.241056	AbyO	regByOther
6.72E-06	7.5	TraesCS1A01G395600.1	0.202747	0.000001	0.000001	AbyA	regBySelf
9.97E-07	2	TraesCS1A01G395800.1	0.000001	0.155943	0.170032	AbyO	regByOther
5.34E-06	4.5	TraesCS1A01G396000.1	0.169744	0.179989	0.000001	unclassified	un-classified
2.42E-06	2	TraesCS1A01G396100.1	0.000001	0.133939	0.120777	AbyO	regByOther
2.42E-06	2	TraesCS1A01G396200.1	0.012258	0.235999	0.000001	unclassified	un-classified
8.15E-07	1	TraesCS1A01G396500.1	0.068522	0.377133	0.241872	AbyT	un-classified
3.23E-06	5	TraesCS1A01G396600.1	0.000001	0.023523	0.430505	unclassified	un-classified
4.55E-06	5.5	TraesCS1A01G396900.1	0.187207	0.000001	0.132605	unclassified	un-classified
4.55E-06	5.5	TraesCS1A01G397200.1	0.064073	0.134944	0.047772	unclassified	un-classified
2.23E-05	7	TraesCS1A01G397400.1	0.310866	0.057238	0.000001	unclassified	un-classified
2.23E-05	7	TraesCS1A01G397500.1	0.844448	0.000001	0.15555	unclassified	un-classified
3.08E-06	3	TraesCS1A01G398300.8	0.187032	0.093628	0.000001	unclassified	un-classified
3.08E-06	3	TraesCS1A01G398400.1	0.000001	0.026395	0.555678	unclassified	un-classified
9.51E-06	5.5	TraesCS1A01G399600.1	0.000001	0.304211	0.141718	AbyO	regByOther
2.36E-05	17.5	TraesCS1A01G399800.1	0.116447	0.866602	0.01695	unclassified	un-classified
4.86E-05	28	TraesCS1A01G400200.1	0.230153	0.037872	0.025233	unclassified	un-classified
0.000174848	89.5	TraesCS1A01G400700.1	0.341701	0.061101	0.000001	unclassified	un-classified
2.74E-05	27.5	TraesCS1A01G401200.1	0.924006	0.000001	0.004081	AbyA	regBySelf
3.85E-05	32	TraesCS1A01G401300.1	0.533638	0.028158	0.104338	unclassified	un-classified
0.000255066	133	TraesCS1A01G402400.1	0.037619	0.000001	0.448294	unclassified	un-classified
0.000101033	66.5	TraesCS1A01G402500.1	0.297319	0.09821	0.000001	unclassified	un-classified
0.00011311	76	TraesCS1A01G402700.1	0.093561	0.344624	0.000001	unclassified	un-classified
0.00010436	51.5	TraesCS1A01G402800.1	0.451004	0.313651	0.143848	AbyT	un-classified
0.00010436	51.5	TraesCS1A01G402900.2	0.135225	0.242205	0.000001	unclassified	un-classified
0.00010436	51.5	TraesCS1A01G403100.1	0.296462	0.181597	0.240121	AbyT	un-classified
0.000179038	90.5	TraesCS1A01G403300.1	0.000001	0.125632	0.097331	AbyO	regByOther
0.000167887	79	TraesCS1A01G403400.1	0.506974	0.211525	0.094941	AbyT	un-classified
0.000188535	90.5	TraesCS1A01G403500.2	0.544634	0.000001	0.053622	unclassified	un-classified
0.000130491	62.5	TraesCS1A01G403800.1	0.000001	0.23127	0.071691	AbyO	regByOther
3.95E-05	32.5	TraesCS1A01G403900.1	0.059498	0.535175	0.000001	unclassified	un-classified
4.72E-05	24	TraesCS1A01G404200.1	0.000001	0.107916	0.56783	AbyO	regByOther
0.000125694	82.5	TraesCS1A01G404300.1	0.16923	0.0659	0.000001	unclassified	un-classified
0.00014372	90	TraesCS1A01G404500.1	0.239575	0.298765	0.104898	AbyT	un-classified
0.00014372	90	TraesCS1A01G404500.2	0.34957	0.000001	0.000001	AbyA	regBySelf
0.00014372	90	TraesCS1A01G404600.1	0.023302	0.335933	0.000001	unclassified	un-classified
0.000104245	67	TraesCS1A01G404700.1	0.084654	0.383166	0.146702	AbyT	un-classified
0.000104991	65.5	TraesCS1A01G405500.1	0.019725	0.420544	0.172388	unclassified	un-classified
0.000104991	65.5	TraesCS1A01G405600.1	0.13168	0.223762	0.037864	unclassified	un-classified
7.61E-05	55	TraesCS1A01G405800.1	0.089239	0.138126	0.16303	AbyT	un-classified
0.00014251	83	TraesCS1A01G406200.1	0.000001	0.216389	0.000265	AbyB	un-classified
0.000159053	94.5	TraesCS1A01G406300.1	0.438542	0.089822	0.171405	AbyT	un-classified
6.32E-05	39	TraesCS1A01G406400.1	0.380751	0.151981	0.147119	AbyT	un-classified
6.84E-05	52	TraesCS1A01G407000.2	0.671921	0.000001	0.219528	unclassified	un-classified
0.000131797	92.5	TraesCS1A01G407600.1	0.667176	0.000001	0.041078	unclassified	un-classified
0.000131797	92.5	TraesCS1A01G407700.2	0.48904	0.000001	0.000001	AbyA	regBySelf
0.000131797	92.5	TraesCS1A01G407700.4	0.436885	0.17834	0.000001	unclassified	un-classified
7.74E-05	68.5	TraesCS1A01G408300.1	0.311795	0.000001	0.044706	unclassified	un-classified
8.95E-05	56	TraesCS1A01G408700.1	0.412085	0.222197	0.202164	AbyT	un-classified
8.95E-05	56	TraesCS1A01G408800.1	0.096839	0.000001	0.121652	unclassified	un-classified
8.95E-05	56	TraesCS1A01G408800.2	0.260267	0.000001	0.106876	unclassified	un-classified
8.02E-05	48	TraesCS1A01G408900.1	0.809476	0.171783	0.018741	unclassified	un-classified
7.47E-05	45.5	TraesCS1A01G409100.1	0.362688	0.017384	0.000001	unclassified	un-classified
7.47E-05	45.5	TraesCS1A01G409200.1	0.579363	0.075881	0.242066	AbyT	un-classified
0.000101502	56.5	TraesCS1A01G409700.1	0.108385	0.064836	0.034161	unclassified	un-classified
0.000101502	56.5	TraesCS1A01G409800.2	0.091479	0.000001	0.114379	unclassified	un-classified
9.59E-05	51	TraesCS1A01G409900.1	0.319242	0.000001	0.059915	unclassified	un-classified
8.33E-05	43	TraesCS1A01G410300.1	0.026577	0.242746	0.183282	unclassified	un-classified
0.000141613	78	TraesCS1A01G410500.1	0.409709	0.000001	0.03708	unclassified	un-classified
0.000134745	79.5	TraesCS1A01G410800.1	0.202165	0.129206	0.007899	unclassified	un-classified
0.000134745	79.5	TraesCS1A01G410800.2	0.000001	0.24264	0.208067	AbyO	regByOther
0.000107126	53	TraesCS1A01G411200.1	0.552625	0.006806	0.000001	AbyA	regBySelf
0.000102243	45	TraesCS1A01G411600.1	0.000001	0.224509	0.086071	AbyO	regByOther
0.000123793	55	TraesCS1A01G411700.1	0.144312	0.237426	0.094052	AbyT	un-classified
0.000151128	65.5	TraesCS1A01G411900.1	0.004759	0.198119	0.000001	AbyB	un-classified
8.49E-05	59	TraesCS1A01G412600.1	0.241169	0.000001	0.066664	unclassified	un-classified
0.000188155	73.5	TraesCS1A01G412900.1	0.103841	0.198655	0.000001	unclassified	un-classified
0.000188155	73.5	TraesCS1A01G413000.1	0.000001	0.01525	0.199394	unclassified	un-classified
0.000120017	52	TraesCS1A01G413300.1	0.434698	0.14868	0.000001	unclassified	un-classified
8.11E-05	46.5	TraesCS1A01G413500.1	0.000001	0.481864	0.099194	AbyO	regByOther
8.11E-05	46.5	TraesCS1A01G413700.1	0.190308	0.317445	0.072073	AbyT	un-classified
5.29E-05	28	TraesCS1A01G414000.1	0.000001	0.112136	0.274871	AbyO	regByOther
8.85E-05	49.5	TraesCS1A01G414200.1	0.044257	0.126974	0.231962	unclassified	un-classified
0.000217853	108	TraesCS1A01G414700.1	0.000001	0.336039	0.022185	unclassified	un-classified
0.000139521	72	TraesCS1A01G414900.1	0.401521	0.000001	0.000001	AbyA	regBySelf
0.000243936	101.5	TraesCS1A01G415100.1	0.292561	0.000001	0.036226	unclassified	un-classified
0.000243936	101.5	TraesCS1A01G415200.2	0.164052	0.057522	0.212242	AbyT	un-classified
0.000161356	86	TraesCS1A01G415800.1	0.254663	0.000001	0.000001	AbyA	regBySelf
8.84E-05	45	TraesCS1A01G416100.1	0.053982	0.460659	0.068907	AbyT	un-classified
8.84E-05	45	TraesCS1A01G416200.1	0.244282	0.127461	0.000001	unclassified	un-classified
8.05E-05	33.5	TraesCS1A01G416600.1	0.000001	0.195795	0.00429	AbyB	un-classified
6.17E-05	48	TraesCS1A01G417300.1	0.864962	0.135036	0.000001	unclassified	un-classified
1.00E-05	14	TraesCS1A01G417700.1	0.267012	0.164628	0.000001	unclassified	un-classified
2.09E-06	4	TraesCS1A01G418300.1	0.012399	0.364073	0.045896	unclassified	un-classified
3.45E-06	5.5	TraesCS1A01G418400.1	0.105689	0.365	0.000001	unclassified	un-classified
4.24E-06	7	TraesCS1A01G418500.1	0.898419	0.019637	0.081943	unclassified	un-classified
5.46E-06	11	TraesCS1A01G418700.2	0.139227	0.059293	0.214026	AbyT	un-classified
9.06E-07	3	TraesCS1A01G418900.1	0.000001	0.263266	0.020622	unclassified	un-classified
7.00E-06	10.5	TraesCS1A01G419100.1	0.000001	0.174233	0.077234	AbyO	regByOther
6.80E-06	9	TraesCS1A01G419200.1	0.000001	0.335877	0.146194	AbyO	regByOther
6.49E-06	9	TraesCS1A01G419400.1	0.000001	0.03345	0.230931	unclassified	un-classified
7.84E-07	1.5	TraesCS1A01G419600.1	0.068179	0.000001	0.210211	unclassified	un-classified
1.46E-06	1	TraesCS1A01G419700.1	0.121391	0.082451	0.386635	AbyT	un-classified
8.75E-05	58	TraesCS1A01G420100.1	0.000001	0.315744	0.11345	AbyO	regByOther
8.91E-05	62	TraesCS1A01G420300.2	0.222383	0.005581	0.000001	AbyA	regBySelf
2.77E-05	20	TraesCS1A01G420500.1	0.000001	0.369891	0.181852	AbyO	regByOther
6.42E-05	43	TraesCS1A01G420600.1	0.000001	0.231576	0.000001	AbyB	un-classified
7.72E-05	54	TraesCS1A01G420800.1	0.195358	0.000001	0.310907	unclassified	un-classified
9.54E-05	42	TraesCS1A01G420900.1	0.294483	0.076063	0.000001	unclassified	un-classified
9.54E-05	42	TraesCS1A01G421000.1	0.277515	0.189215	0.230596	AbyT	un-classified
0.000111143	48	TraesCS1A01G421200.1	0.000001	0.151563	0.211142	AbyO	regByOther
0.000107236	41	TraesCS1A01G421900.1	0.200435	0.162688	0.080743	AbyT	un-classified
0.000107236	41	TraesCS1A01G422100.1	0.000001	0.046454	0.592507	unclassified	un-classified
5.85E-05	28	TraesCS1A01G422400.2	0.003127	0.222018	0.000001	AbyB	un-classified
0.000141222	76	TraesCS1A01G422700.1	0.160566	0.054842	0.000001	unclassified	un-classified
6.94E-05	37.5	TraesCS1A01G422800.2	0.37972	0.000001	0.000001	AbyA	regBySelf
0.000123848	55	TraesCS1A01G423100.1	0.134564	0.355763	0.043344	unclassified	un-classified
8.29E-05	45	TraesCS1A01G423700.1	0.029131	0.000001	0.352295	unclassified	un-classified
8.29E-05	45	TraesCS1A01G423800.1	0.431232	0.021739	0.000001	unclassified	un-classified
8.29E-05	45	TraesCS1A01G424000.1	0.000001	0.137338	0.1004	AbyO	regByOther
6.78E-05	37	TraesCS1A01G424100.1	0.000001	0.230014	0.000001	AbyB	un-classified
1.64E-05	17.5	TraesCS1A01G424700.1	0.180543	0.229091	0.000001	unclassified	un-classified
0.000128817	66	TraesCS1A01G424800.1	0.162769	0.248648	0.085259	AbyT	un-classified
5.61E-05	32	TraesCS1A01G425000.1	0.326389	0.033008	0.068708	unclassified	un-classified
5.70E-05	44.5	TraesCS1A01G425100.2	0.283643	0.274953	0.000001	unclassified	un-classified
0.000162201	94.5	TraesCS1A01G425400.1	0.170791	0.246996	0.171153	AbyT	un-classified
4.08E-05	16	TraesCS1A01G426700.1	0.168014	0.14035	0.143532	AbyT	un-classified
7.05E-05	54.5	TraesCS1A01G426800.1	0.197886	0.000001	0.017268	unclassified	un-classified
0.000114477	79	TraesCS1A01G427100.1	0.000001	0.048914	0.283594	unclassified	un-classified
0.000114477	79	TraesCS1A01G427200.1	0.000001	0.033192	0.342525	unclassified	un-classified
0.000118697	76	TraesCS1A01G427300.1	0.034404	0.02912	0.4597	unclassified	un-classified
0.000173996	71.5	TraesCS1A01G427500.1	0.000001	0.138068	0.288743	AbyO	regByOther
7.42E-05	42	TraesCS1A01G428100.1	0.569225	0.053577	0.000001	unclassified	un-classified
7.42E-05	42	TraesCS1A01G428200.1	0.285187	0.077805	0.000001	unclassified	un-classified
6.54E-05	41	TraesCS1A01G428400.1	0.675868	0.000001	0.000001	AbyA	regBySelf
6.54E-05	41	TraesCS1A01G428400.2	0.252758	0.000001	0.000001	AbyA	regBySelf
5.40E-05	19	TraesCS1A01G428700.2	0.000001	0.074566	0.168376	AbyO	regByOther
0.000102625	45.5	TraesCS1A01G429400.1	0.000001	0.235818	0.046287	unclassified	un-classified
0.000113072	65.5	TraesCS1A01G430200.1	0.521688	0.000001	0.000001	AbyA	regBySelf
0.000113072	65.5	TraesCS1A01G430400.1	0.190323	0.000001	0.38361	unclassified	un-classified
2.57E-05	19	TraesCS1A01G431000.1	0.187622	0.02798	0.079681	unclassified	un-classified
2.71E-05	24.5	TraesCS1A01G431300.1	0.465408	0.087588	0.000001	unclassified	un-classified
6.74E-05	40	TraesCS1A01G431400.1	0.250717	0.293675	0.008428	unclassified	un-classified
0.000161778	106	TraesCS1A01G431600.2	0.01368	0.379474	0.000001	unclassified	un-classified
1.26E-05	8.5	TraesCS1A01G432800.1	0.773476	0.154952	0.071571	AbyT	un-classified
0.000140858	72	TraesCS1A01G432900.1	0.319025	0.057737	0.285547	AbyT	un-classified
0.000140858	72	TraesCS1A01G432900.2	0.329677	0.345931	0.250038	AbyT	un-classified
0.000105156	83.5	TraesCS1A01G433400.1	0.318379	0.347713	0.127632	AbyT	un-classified
0.000105156	83.5	TraesCS1A01G433500.1	0.751992	0.137044	0.000001	unclassified	un-classified
3.65E-05	33	TraesCS1A01G434100.1	0.000001	0.000001	0.278549	AbyD	regByOther
5.69E-06	10	TraesCS1A01G434200.1	0.455164	0.138467	0.000001	unclassified	un-classified
7.26E-08	1	TraesCS1A01G434400.1	0.077888	0.000001	0.295263	unclassified	un-classified
0.000155874	94.5	TraesCS1A01G435000.1	0.000001	0.189144	0.202423	AbyO	regByOther
9.15E-05	57.5	TraesCS1A01G435100.1	0.000001	0.486915	0.000001	AbyB	un-classified
4.14E-05	26	TraesCS1A01G435200.1	0.000001	0.884297	0.025864	unclassified	un-classified
0.00021544	98.5	TraesCS1A01G435600.1	0.000001	0.158755	0.130327	AbyO	regByOther
1.20E-05	13.5	TraesCS1A01G436100.1	0.649497	0.205548	0.144461	AbyT	un-classified
8.75E-05	45	TraesCS1A01G437400.1	0.275538	0.375464	0.05033	AbyT	un-classified
8.75E-05	45	TraesCS1A01G437500.2	0.4722	0.207617	0.027891	unclassified	un-classified
3.05E-05	13	TraesCS1A01G438600.2	0.204317	0.38552	0.134558	AbyT	un-classified
1.68E-06	2	TraesCS1A01G439100.1	0.86694	0.047655	0.023051	unclassified	un-classified
1.68E-06	2	TraesCS1A01G439100.2	0.550309	0.208856	0.000001	unclassified	un-classified
3.18E-05	21	TraesCS1A01G439300.1	0.273264	0.000001	0.080369	unclassified	un-classified
5.37E-05	32.5	TraesCS1A01G439400.1	0.698011	0.071395	0.172498	AbyT	un-classified
0.000124701	87.5	TraesCS1A01G439500.2	0.104626	0.25381	0.000001	unclassified	un-classified
0.000124701	87.5	TraesCS1A01G439600.1	0.358955	0.336945	0.227765	AbyT	un-classified
0.000124701	87.5	TraesCS1A01G439700.2	0.000001	0.00417	0.297717	AbyD	regByOther
0.000124701	87.5	TraesCS1A01G439700.3	0.093216	0.320696	0.000001	unclassified	un-classified
0.000140468	84	TraesCS1A01G439800.2	0.085699	0.000001	0.679355	unclassified	un-classified
0.000130276	69	TraesCS1A01G440200.1	0.601755	0.000001	0.165354	unclassified	un-classified
0.000130276	69	TraesCS1A01G440200.2	0.067288	0.183314	0.000001	unclassified	un-classified
0.000130276	69	TraesCS1A01G440300.1	0.727164	0.000001	0.047221	unclassified	un-classified
0.000102005	65	TraesCS1A01G440400.1	0.284818	0.000001	0.143489	unclassified	un-classified
0.000102005	65	TraesCS1A01G440500.1	0.710796	0.123995	0.103543	AbyT	un-classified
8.97E-05	74	TraesCS1A01G441000.1	0.076315	0.000001	0.251856	unclassified	un-classified
2.69E-05	22	TraesCS1A01G441100.1	0.000001	0.278721	0.000001	AbyB	un-classified
5.14E-05	28	TraesCS1A01G441600.1	0.000001	0.04977	0.190011	unclassified	un-classified
5.14E-05	28	TraesCS1A01G441600.3	0.676836	0.000001	0.000001	AbyA	regBySelf
5.14E-05	28	TraesCS1A01G441600.4	0.510512	0.106697	0.000001	unclassified	un-classified
2.04E-05	14	TraesCS1A01G441800.1	0.383631	0.138107	0.000001	unclassified	un-classified
2.04E-05	14	TraesCS1A01G441800.2	0.587207	0.240999	0.000001	unclassified	un-classified
2.81E-05	21.5	TraesCS1A01G442100.1	0.596186	0.000001	0.000001	AbyA	regBySelf
9.30E-05	74.5	TraesCS1A01G442300.1	0.000001	0.124091	0.079012	AbyO	regByOther
7.75E-05	43	TraesCS1A01G442500.1	0.000001	0.466088	0.040471	unclassified	un-classified
5.48E-05	33.5	TraesCS1A01G442600.1	0.000001	0.395062	0.048361	unclassified	un-classified
2.57E-05	17.5	TraesCS1A01G442700.1	0.399323	0.000001	0.528896	unclassified	un-classified
3.10E-05	19	TraesCS1A01G443200.1	0.546233	0.000001	0.000001	AbyA	regBySelf
4.44E-05	28	TraesCS1A01G443600.1	0.000001	0.10532	0.126496	AbyO	regByOther
5.71E-05	35.5	TraesCS1A01G443700.1	0.413864	0.08342	0.101937	AbyT	un-classified
9.44E-05	56.5	TraesCS1A01G443900.1	0.382911	0.000001	0.001461	AbyA	regBySelf
0.00012777	75	TraesCS1A01G444200.1	0.000001	0.247463	0.121743	AbyO	regByOther
0.00012777	75	TraesCS1A01G444200.2	0.000001	0.000001	0.506652	AbyD	regByOther
0.00012777	75	TraesCS1A01G444300.1	0.000001	0.454243	0.033965	unclassified	un-classified
3.21E-05	30	TraesCS1A01G444800.1	0.29945	0.345777	0.000001	unclassified	un-classified
3.23E-05	31	TraesCS1A01G445000.1	0.000001	0.368637	0.058004	AbyO	regByOther
4.49E-05	36	TraesCS1A01G445500.1	0.693181	0.000001	0.000001	AbyA	regBySelf
6.46E-05	41	TraesCS1A01G445700.1	0.000001	0.107356	0.546797	AbyO	regByOther
6.46E-05	41	TraesCS1A01G445700.3	0.890873	0.029995	0.079131	unclassified	un-classified
6.99E-05	44.5	TraesCS1A01G445800.1	0.34004	0.101205	0.000001	unclassified	un-classified
1.41E-05	12	TraesCS1A01G445900.1	0.000001	0.079488	0.302203	AbyO	regByOther
3.83E-05	22.5	TraesCS1B01G000600.1	0.279358	0.000001	0.108336	BbyO	regByOther
0.000214405	102	TraesCS1B01G000800.3	0.481298	0.272259	0.000002	unclassified	un-classified
0.000214405	102	TraesCS1B01G000800.5	0.324447	0.388006	0.10961	BbyT	un-classified
0.000214405	102	TraesCS1B01G000900.1	0.123527	0.502418	0.031161	unclassified	un-classified
0.000375003	167.5	TraesCS1B01G001100.1	0.000001	0.07977	0.145654	unclassified	un-classified
0.000153525	87	TraesCS1B01G001500.1	0.000001	0.291792	0.271102	unclassified	un-classified
0.000153525	87	TraesCS1B01G001600.2	0.000001	0.393532	0.268461	unclassified	un-classified
0.000153525	87	TraesCS1B01G001700.1	0.226223	0.277739	0.28662	BbyT	un-classified
0.000153525	87	TraesCS1B01G001800.1	0.000001	0.445139	0.184184	unclassified	un-classified
0.000149314	108	TraesCS1B01G001900.1	0.000001	0.428777	0.20765	unclassified	un-classified
0.000135447	121.5	TraesCS1B01G002000.1	0.000001	0.202276	0.163075	unclassified	un-classified
6.66E-06	4	TraesCS1B01G002900.2	0.090286	0.109551	0.345046	BbyT	un-classified
2.40E-06	9.5	TraesCS1B01G003300.1	0.000001	0.206154	0.113543	unclassified	un-classified
2.40E-06	9.5	TraesCS1B01G003300.2	0.105781	0.219923	0.541367	BbyT	un-classified
2.62E-06	10.5	TraesCS1B01G003400.1	0.137102	0.136804	0.576989	BbyT	un-classified
7.36E-06	7	TraesCS1B01G004000.1	0.19608	0.000002	0.070486	BbyO	regByOther
1.53E-05	13	TraesCS1B01G004100.1	0.745795	0.184516	0.069689	BbyT	un-classified
4.52E-05	20	TraesCS1B01G004600.1	0.185546	0.027386	0.000001	unclassified	un-classified
1.39E-06	5	TraesCS1B01G004800.1	0.000001	0.34977	0.037523	unclassified	un-classified
3.43E-05	21.5	TraesCS1B01G005000.1	0.158128	0.012672	0.28457	unclassified	un-classified
3.43E-05	21.5	TraesCS1B01G005100.3	0.000002	0.117507	0.238642	unclassified	un-classified
7.15E-07	6.5	TraesCS1B01G005600.1	0.000001	0.000001	0.369815	BbyD	regByOther
1.52E-05	21.5	TraesCS1B01G006500.1	0.197614	0.095678	0.183587	BbyT	un-classified
5.20E-06	6	TraesCS1B01G007100.1	0.504762	0.152859	0.000001	unclassified	un-classified
0.000140713	78.5	TraesCS1B01G007800.1	0.000001	0.198234	0.087548	unclassified	un-classified
0.000140282	78	TraesCS1B01G008000.1	0.185692	0.000001	0.097779	BbyO	regByOther
9.43E-06	11.5	TraesCS1B01G008200.1	0.029246	0.236876	0.405497	unclassified	un-classified
2.65E-05	32	TraesCS1B01G008500.1	0.37624	0.36035	0.061757	BbyT	un-classified
2.50E-05	27.5	TraesCS1B01G009800.1	0.061836	0.283869	0.34706	BbyT	un-classified
0.000136406	83.5	TraesCS1B01G010700.1	0.096559	0.000001	0.410545	BbyO	regByOther
0.00011198	70.5	TraesCS1B01G011400.1	0.283209	0.000001	0.476945	BbyO	regByOther
6.88E-06	5	TraesCS1B01G011900.1	0.000001	0.259193	0.015809	unclassified	un-classified
0.000144941	71	TraesCS1B01G013900.1	0.661302	0.322139	0.016559	unclassified	un-classified
0.000144941	71	TraesCS1B01G014000.1	0.690768	0.250132	0.000001	unclassified	un-classified
3.60E-05	37.5	TraesCS1B01G016400.1	0.013333	0.356922	0.037031	unclassified	un-classified
0.000122124	81.5	TraesCS1B01G016800.1	0.000001	0.195944	0.079951	unclassified	un-classified
6.65E-05	72	TraesCS1B01G017800.1	0.000001	0.358504	0.126163	unclassified	un-classified
6.65E-05	72	TraesCS1B01G017800.2	0.000001	0.055931	0.237342	unclassified	un-classified
6.65E-05	72	TraesCS1B01G017800.3	0.012174	0.356345	0.062629	unclassified	un-classified
6.65E-05	72	TraesCS1B01G017900.1	0.236467	0.267226	0.155963	BbyT	un-classified
3.39E-05	35	TraesCS1B01G018900.1	0.441946	0.188933	0.124503	BbyT	un-classified
9.42E-05	72	TraesCS1B01G019100.2	0.000001	0.191998	0.151347	unclassified	un-classified
9.42E-05	72	TraesCS1B01G019200.2	0.174988	0.142014	0.041904	unclassified	un-classified
9.42E-05	72	TraesCS1B01G019200.4	0.208434	0.088586	0.000001	unclassified	un-classified
9.42E-05	72	TraesCS1B01G019300.1	0.000001	0.000001	0.374953	BbyD	regByOther
1.67E-05	23	TraesCS1B01G019800.1	0.656167	0.000001	0.252187	BbyO	regByOther
0.000212231	123.5	TraesCS1B01G020600.1	0.400129	0.285267	0.299086	BbyT	un-classified
0.000212231	123.5	TraesCS1B01G020700.1	0.286385	0.304027	0.372697	BbyT	un-classified
0.000212231	123.5	TraesCS1B01G020700.3	0.177862	0.000001	0.048778	unclassified	un-classified
0.000212231	123.5	TraesCS1B01G020700.4	0.278288	0.146978	0.197948	BbyT	un-classified
3.39E-05	33	TraesCS1B01G020900.1	0.373515	0.598392	0.028092	unclassified	un-classified
3.97E-05	28.5	TraesCS1B01G021200.1	0.024832	0.360922	0.000001	unclassified	un-classified
8.12E-05	30.5	TraesCS1B01G021300.2	0.158828	0.23354	0.19918	BbyT	un-classified
0.000141386	74.5	TraesCS1B01G022000.1	0.000001	0.130636	0.19443	unclassified	un-classified
0.000141386	74.5	TraesCS1B01G022100.1	0.151071	0.184672	0.096821	BbyT	un-classified
0.00018957	101	TraesCS1B01G022300.1	0.498539	0.241802	0.22638	BbyT	un-classified
0.00018957	101	TraesCS1B01G022400.1	0.583413	0.204038	0.167739	BbyT	un-classified
0.000168873	93	TraesCS1B01G022700.1	0.000001	0.201228	0.122677	unclassified	un-classified
0.000168873	93	TraesCS1B01G022800.1	0.051686	0.575211	0.000001	unclassified	un-classified
1.24E-05	8.5	TraesCS1B01G022900.1	0.237885	0.62322	0.138895	BbyT	un-classified
7.43E-05	36.5	TraesCS1B01G023000.2	0.000001	0.320389	0.056735	unclassified	un-classified
9.12E-05	49	TraesCS1B01G023800.1	0.175296	0.358719	0.000001	unclassified	un-classified
7.91E-05	75.5	TraesCS1B01G024500.1	0.150605	0.339601	0.306725	BbyT	un-classified
7.91E-05	75.5	TraesCS1B01G024600.1	0.077574	0.30594	0.099498	BbyT	un-classified
2.31E-05	38.5	TraesCS1B01G024800.1	0.000001	0.283049	0.171744	unclassified	un-classified
2.31E-05	38.5	TraesCS1B01G024900.1	0.367528	0.000001	0.31051	BbyO	regByOther
5.59E-05	44	TraesCS1B01G029100.1	0.180849	0.000001	0.065513	BbyO	regByOther
5.86E-05	50	TraesCS1B01G029400.2	0.202494	0.136418	0.078169	BbyT	un-classified
3.37E-05	39.5	TraesCS1B01G029900.1	0.110573	0.055819	0.123426	BbyT	un-classified
7.34E-05	64	TraesCS1B01G030000.1	0.515471	0.214501	0.266342	BbyT	un-classified
9.81E-05	90	TraesCS1B01G030700.1	0.284568	0.44829	0.000001	unclassified	un-classified
0.000180779	162.5	TraesCS1B01G030800.1	0.000001	0.173753	0.045099	unclassified	un-classified
0.000130164	69	TraesCS1B01G031000.1	0.373036	0.311208	0.000001	unclassified	un-classified
0.000130164	69	TraesCS1B01G031100.1	0.157951	0.000001	0.219724	BbyO	regByOther
2.24E-05	31.5	TraesCS1B01G031500.1	0.361189	0.000001	0.014187	unclassified	un-classified
2.03E-05	30	TraesCS1B01G031600.1	0.000001	0.30287	0.016767	unclassified	un-classified
3.39E-05	26.5	TraesCS1B01G032500.1	0.391656	0.184259	0.000001	unclassified	un-classified
3.52E-05	33.5	TraesCS1B01G032700.2	0.196446	0.000001	0.099864	BbyO	regByOther
8.26E-05	60.5	TraesCS1B01G033100.1	0.03137	0.487333	0.072294	unclassified	un-classified
0.000104475	80	TraesCS1B01G033900.1	0.000001	0.468366	0.000001	BbyB	regBySelf
0.000117586	85.5	TraesCS1B01G034600.1	0.469262	0.000001	0.000001	BbyA	regByOther
0.000117586	85.5	TraesCS1B01G034700.1	0.308646	0.000001	0.000001	BbyA	regByOther
1.51E-05	19	TraesCS1B01G034900.1	0.344144	0.442804	0.016707	unclassified	un-classified
5.44E-05	57.5	TraesCS1B01G035500.1	0.026739	0.30841	0.200623	unclassified	un-classified
2.96E-05	32.5	TraesCS1B01G035600.1	0.43114	0.244028	0.039707	unclassified	un-classified
6.95E-05	68.5	TraesCS1B01G036500.1	0.036892	0.055653	0.385267	unclassified	un-classified
4.12E-05	49	TraesCS1B01G036700.1	0.37073	0.077769	0.035536	unclassified	un-classified
5.48E-05	35.5	TraesCS1B01G036900.1	0.20538	0.313626	0.159493	BbyT	un-classified
0.000110538	64	TraesCS1B01G037100.1	0.206993	0.328492	0.000001	unclassified	un-classified
0.000132099	89	TraesCS1B01G037700.1	0.000001	0.24469	0.221962	unclassified	un-classified
0.000147322	98	TraesCS1B01G037900.2	0.000001	0.307766	0.290064	unclassified	un-classified
0.000102975	69.5	TraesCS1B01G038100.1	0.103676	0.32659	0.293322	BbyT	un-classified
4.02E-05	45.5	TraesCS1B01G038700.1	0.323572	0.350435	0.091437	BbyT	un-classified
3.65E-05	37	TraesCS1B01G038800.1	0.429852	0.296751	0.181634	BbyT	un-classified
6.43E-05	34	TraesCS1B01G041200.1	0.000001	0.361321	0.001465	BbyB	regBySelf
6.43E-05	34	TraesCS1B01G041300.1	0.27989	0.023601	0.000001	unclassified	un-classified
7.52E-05	59.5	TraesCS1B01G041400.1	0.130217	0.233833	0.138537	BbyT	un-classified
1.81E-05	13	TraesCS1B01G041900.1	0.004629	0.395385	0.000001	BbyB	regBySelf
5.45E-05	55.5	TraesCS1B01G042000.1	0.502939	0.179575	0.13368	BbyT	un-classified
5.65E-05	67	TraesCS1B01G042200.1	0.011683	0.318668	0.110005	unclassified	un-classified
5.36E-05	51	TraesCS1B01G043200.1	0.275598	0.000001	0.207903	BbyO	regByOther
5.36E-05	51	TraesCS1B01G043200.2	0.197801	0.142657	0.009941	unclassified	un-classified
6.37E-07	1	TraesCS1B01G043600.1	0.474952	0.280855	0.000001	unclassified	un-classified
1.07E-05	12	TraesCS1B01G043900.1	0.194642	0.059899	0.105713	BbyT	un-classified
5.97E-05	42	TraesCS1B01G044100.1	0.215202	0.069246	0.062931	BbyT	un-classified
3.38E-05	22.5	TraesCS1B01G044300.1	0.106168	0.299648	0.000001	unclassified	un-classified
1.38E-05	17	TraesCS1B01G044400.1	0.091646	0.45214	0.000001	unclassified	un-classified
5.06E-05	45	TraesCS1B01G044500.2	0.16791	0.279827	0.156252	BbyT	un-classified
4.83E-05	34	TraesCS1B01G044800.1	0.000001	0.23596	0.008747	BbyB	regBySelf
9.69E-06	10	TraesCS1B01G045300.1	0.313757	0.193816	0.000001	unclassified	un-classified
5.39E-05	43	TraesCS1B01G046200.1	0.09511	0.231194	0.075208	BbyT	un-classified
4.20E-05	31.5	TraesCS1B01G046300.1	0.049807	0.342859	0.000001	unclassified	un-classified
4.20E-05	31.5	TraesCS1B01G046300.2	0.373947	0.000001	0.013537	unclassified	un-classified
2.53E-05	32.5	TraesCS1B01G046800.1	0.346455	0.000001	0.093089	BbyO	regByOther
6.55E-05	37	TraesCS1B01G047900.1	0.086704	0.339683	0.173849	BbyT	un-classified
4.41E-05	33	TraesCS1B01G048100.1	0.000001	0.020874	0.274372	unclassified	un-classified
4.41E-05	33	TraesCS1B01G048200.1	0.000001	0.27664	0.127216	unclassified	un-classified
4.36E-05	34.5	TraesCS1B01G048300.1	0.000001	0.7476	0.252398	unclassified	un-classified
5.47E-05	53	TraesCS1B01G049100.1	0.165852	0.191533	0.071011	BbyT	un-classified
5.47E-05	53	TraesCS1B01G049200.1	0.39898	0.130497	0.000001	unclassified	un-classified
2.44E-06	8	TraesCS1B01G049900.1	0.31712	0.332927	0.264186	BbyT	un-classified
0.00013827	73.5	TraesCS1B01G050200.2	0.386221	0.01196	0.292486	unclassified	un-classified
9.62E-05	51	TraesCS1B01G050600.1	0.000001	0.19842	0.07596	unclassified	un-classified
8.30E-06	10	TraesCS1B01G051400.1	0.459687	0.355346	0.061003	BbyT	un-classified
6.40E-05	52.5	TraesCS1B01G051600.2	0.000001	0.25143	0.038586	unclassified	un-classified
7.47E-05	48	TraesCS1B01G051700.2	0.348656	0.000001	0.000001	BbyA	regByOther
6.15E-05	54.5	TraesCS1B01G052400.2	0.54013	0.24664	0.213229	BbyT	un-classified
2.81E-05	25.5	TraesCS1B01G052600.1	0.121364	0.163368	0.122417	BbyT	un-classified
0.000114423	77	TraesCS1B01G053400.1	0.12274	0.829046	0.010383	unclassified	un-classified
0.000114423	77	TraesCS1B01G053500.1	0.287945	0.056336	0.115144	BbyT	un-classified
0.000114423	77	TraesCS1B01G053600.1	0.005512	0.008755	0.235893	BbyD	regByOther
4.24E-05	32.5	TraesCS1B01G055100.1	0.209528	0.335202	0.148204	BbyT	un-classified
0.000104938	75	TraesCS1B01G055200.1	0.000001	0.362696	0.345369	unclassified	un-classified
9.26E-05	44.5	TraesCS1B01G055400.1	0.000001	0.329675	0.395631	unclassified	un-classified
0.000117606	57	TraesCS1B01G055900.1	0.000001	0.304886	0.121738	unclassified	un-classified
7.97E-05	44.5	TraesCS1B01G056400.2	0.270109	0.593836	0.136054	BbyT	un-classified
0.000145648	81	TraesCS1B01G056700.1	0.624675	0.000001	0.000001	BbyA	regByOther
7.30E-05	43.5	TraesCS1B01G057100.1	0.18781	0.199467	0.193804	BbyT	un-classified
4.09E-05	17	TraesCS1B01G057800.3	0.024229	0.217838	0.000001	unclassified	un-classified
4.65E-05	19.5	TraesCS1B01G057900.1	0.085338	0.114061	0.265687	BbyT	un-classified
7.36E-05	30.5	TraesCS1B01G058000.1	0.16485	0.022732	0.075891	unclassified	un-classified
0.000158752	73	TraesCS1B01G058600.2	0.202052	0.000001	0.18052	BbyO	regByOther
0.000158752	73	TraesCS1B01G058700.1	0.291771	0.000001	0.209912	BbyO	regByOther
6.07E-05	35	TraesCS1B01G059000.1	0.019904	0.314225	0.210195	unclassified	un-classified
0.000410352	162	TraesCS1B01G059100.2	0.14537	0.000001	0.073509	BbyO	regByOther
0.000104182	59	TraesCS1B01G059800.1	0.642531	0.283902	0.000001	unclassified	un-classified
2.39E-05	11.5	TraesCS1B01G059900.1	0.27626	0.28515	0.273921	BbyT	un-classified
4.49E-05	15	TraesCS1B01G060000.1	0.000001	0.001955	0.352512	BbyD	regByOther
6.62E-05	22.5	TraesCS1B01G060100.1	0.293928	0.012626	0.349994	unclassified	un-classified
0.00014733	71	TraesCS1B01G060400.1	0.267766	0.314047	0.196636	BbyT	un-classified
0.000145033	63.5	TraesCS1B01G060500.1	0.358967	0.275047	0.224272	BbyT	un-classified
0.000145805	58	TraesCS1B01G060700.1	0.000001	0.331974	0.000001	BbyB	regBySelf
5.72E-05	29	TraesCS1B01G060900.1	0.448702	0.000001	0.14371	BbyO	regByOther
0.000110549	60.5	TraesCS1B01G061800.1	0.002837	0.000001	0.239265	BbyD	regByOther
0.000115163	55.5	TraesCS1B01G062000.1	0.396798	0.233153	0.000001	unclassified	un-classified
0.000115163	55.5	TraesCS1B01G062300.1	0.207889	0.26743	0.092032	BbyT	un-classified
8.83E-05	40.5	TraesCS1B01G062400.1	0.000001	0.361624	0.018444	unclassified	un-classified
0.000167242	60	TraesCS1B01G062600.1	0.242283	0.228367	0.212338	BbyT	un-classified
8.57E-05	70.5	TraesCS1B01G062800.1	0.397826	0.091563	0.000001	unclassified	un-classified
1.30E-05	7.5	TraesCS1B01G063800.1	0.321216	0.247141	0.11934	BbyT	un-classified
1.26E-05	14	TraesCS1B01G065100.2	0.000002	0.468019	0.305844	unclassified	un-classified
0.000167528	85	TraesCS1B01G065900.1	0.25284	0.039055	0.266886	unclassified	un-classified
0.000167528	85	TraesCS1B01G065900.2	0.064408	0.195252	0.145541	BbyT	un-classified
3.43E-05	17.5	TraesCS1B01G066400.1	0.448114	0.000001	0.028123	unclassified	un-classified
3.68E-06	2	TraesCS1B01G066900.1	0.000001	0.275825	0.236065	unclassified	un-classified
0.000122862	58	TraesCS1B01G068200.1	0.291817	0.022596	0.262801	unclassified	un-classified
0.000122862	58	TraesCS1B01G068300.1	0.000001	0.896369	0.077878	unclassified	un-classified
8.72E-05	34.5	TraesCS1B01G068400.2	0.008166	0.000001	0.57306	BbyD	regByOther
8.72E-05	34.5	TraesCS1B01G068500.1	0.119395	0.380717	0.085949	BbyT	un-classified
8.72E-05	34.5	TraesCS1B01G068500.2	0.327965	0.000001	0.011936	unclassified	un-classified
7.20E-05	27	TraesCS1B01G068600.1	0.000001	0.240762	0.059387	unclassified	un-classified
6.64E-05	29.5	TraesCS1B01G068700.1	0.056354	0.170825	0.352103	BbyT	un-classified
9.80E-05	50	TraesCS1B01G069200.1	0.085343	0.448976	0.000001	unclassified	un-classified
7.30E-05	47	TraesCS1B01G069300.3	0.248778	0.305985	0.000194	unclassified	un-classified
0.000132001	60.5	TraesCS1B01G071200.1	0.263606	0.192223	0.141926	BbyT	un-classified
0.00012891	50	TraesCS1B01G071400.1	0.338251	0.124277	0.049274	unclassified	un-classified
0.00010353	39	TraesCS1B01G071700.1	0.105451	0.000001	0.310385	BbyO	regByOther
0.00010353	39	TraesCS1B01G071800.1	0.000001	0.188928	0.267741	unclassified	un-classified
0.00010353	39	TraesCS1B01G072000.1	0.321405	0.23478	0.443814	BbyT	un-classified
0.000107358	55	TraesCS1B01G072200.1	0.000001	0.78283	0.000001	BbyB	regBySelf
9.88E-05	47	TraesCS1B01G073400.1	0.000001	0.315739	0.000001	BbyB	regBySelf
9.88E-05	47	TraesCS1B01G073600.1	0.000002	0.3605	0.14306	unclassified	un-classified
2.19E-05	14	TraesCS1B01G073700.1	0.207011	0.000001	0.098732	BbyO	regByOther
0.000110544	62	TraesCS1B01G073900.1	0.164658	0.107958	0.124349	BbyT	un-classified
0.000110544	62	TraesCS1B01G074000.1	0.313039	0.106472	0.02351	unclassified	un-classified
0.000152288	77	TraesCS1B01G074100.1	0.315253	0.000001	0.288799	BbyO	regByOther
0.000109223	52	TraesCS1B01G074300.1	0.000001	0.270664	0.107368	unclassified	un-classified
6.75E-05	35.5	TraesCS1B01G075800.1	0.035794	0.294702	0.000001	unclassified	un-classified
1.71E-05	17	TraesCS1B01G076400.1	0.000001	0.114833	0.140875	unclassified	un-classified
1.71E-05	17	TraesCS1B01G076500.1	0.183212	0.037353	0.313235	unclassified	un-classified
2.65E-05	21	TraesCS1B01G076600.1	0.000001	0.891028	0.10897	unclassified	un-classified
2.65E-05	21	TraesCS1B01G076700.1	0.000001	0.894888	0.105109	unclassified	un-classified
2.65E-05	21	TraesCS1B01G076800.1	0.000001	0.884205	0.115793	unclassified	un-classified
1.99E-05	10	TraesCS1B01G077300.2	0.000001	0.158251	0.083826	unclassified	un-classified
2.13E-05	19.5	TraesCS1B01G077500.1	0.000001	0.301125	0.000001	BbyB	regBySelf
4.97E-05	20.5	TraesCS1B01G077600.1	0.076488	0.000001	0.358469	BbyO	regByOther
3.51E-05	27	TraesCS1B01G078600.1	0.37025	0.000001	0.124371	BbyO	regByOther
2.79E-06	5	TraesCS1B01G078800.1	0.043306	0.000001	0.189854	unclassified	un-classified
2.83E-05	32	TraesCS1B01G079000.1	0.375935	0.000001	0.000001	BbyA	regByOther
4.21E-05	34	TraesCS1B01G080300.1	0.089834	0.2936	0.033237	unclassified	un-classified
4.90E-05	47	TraesCS1B01G080400.1	0.000001	0.066184	0.41841	unclassified	un-classified
4.90E-05	47	TraesCS1B01G080400.2	0.000001	0.326492	0.16068	unclassified	un-classified
5.09E-05	38	TraesCS1B01G080600.1	0.510719	0.000001	0.000001	BbyA	regByOther
1.36E-05	13.5	TraesCS1B01G081400.1	0.132424	0.252025	0.199764	BbyT	un-classified
8.34E-05	49	TraesCS1B01G081900.1	0.433912	0.000001	0.048116	unclassified	un-classified
9.62E-05	49	TraesCS1B01G082100.1	0.144699	0.687223	0.137212	BbyT	un-classified
3.80E-05	35.5	TraesCS1B01G082300.1	0.726928	0.220239	0.000001	unclassified	un-classified
0.000100129	80.5	TraesCS1B01G083000.1	0.147914	0.347126	0.029793	unclassified	un-classified
3.85E-05	28.5	TraesCS1B01G083400.1	0.26147	0.000001	0.087388	BbyO	regByOther
5.45E-05	45	TraesCS1B01G083600.1	0.514635	0.071867	0.063221	BbyT	un-classified
0.000113506	36.5	TraesCS1B01G084600.1	0.402694	0.000001	0.029318	unclassified	un-classified
0.000113506	36.5	TraesCS1B01G084700.1	0.032498	0.196777	0.104306	unclassified	un-classified
1.87E-05	9	TraesCS1B01G085000.1	0.146348	0.056231	0.080069	BbyT	un-classified
1.87E-05	9	TraesCS1B01G085100.1	0.102301	0.199466	0.000001	unclassified	un-classified
8.58E-06	4	TraesCS1B01G086200.1	0.236632	0.000001	0.000001	BbyA	regByOther
1.40E-05	6	TraesCS1B01G086400.1	0.000001	0.321611	0.082925	unclassified	un-classified
2.79E-05	10.5	TraesCS1B01G086500.1	0.000001	0.112577	0.263661	unclassified	un-classified
7.04E-06	5.5	TraesCS1B01G087000.1	0.058112	0.149985	0.000001	unclassified	un-classified
7.04E-06	5.5	TraesCS1B01G087100.1	0.009146	0.293566	0.000001	BbyB	regBySelf
1.41E-07	2.5	TraesCS1B01G087200.1	0.071408	0.145041	0.000001	unclassified	un-classified
1.45E-05	7.5	TraesCS1B01G087300.1	0.188527	0.382555	0.067766	BbyT	un-classified
2.01E-05	8.5	TraesCS1B01G087700.1	0.314298	0.000001	0.57615	BbyO	regByOther
2.53E-05	23	TraesCS1B01G088000.2	0.216004	0.000001	0.186265	BbyO	regByOther
2.93E-05	16	TraesCS1B01G088500.1	0.287473	0.034901	0.000001	unclassified	un-classified
2.30E-05	13	TraesCS1B01G088600.1	0.000001	0.112196	0.404109	unclassified	un-classified
2.30E-05	13	TraesCS1B01G088700.1	0.477611	0.000001	0.247268	BbyO	regByOther
5.88E-05	21.5	TraesCS1B01G088900.1	0.566811	0.138005	0.040044	unclassified	un-classified
5.88E-05	21.5	TraesCS1B01G088900.2	0.273307	0.256143	0.028862	unclassified	un-classified
9.52E-05	40	TraesCS1B01G089000.1	0.234187	0.229489	0.083446	BbyT	un-classified
9.89E-05	35	TraesCS1B01G089100.1	0.412534	0.198809	0.008758	unclassified	un-classified
4.84E-05	42.5	TraesCS1B01G089800.1	0.150199	0.426658	0.021117	unclassified	un-classified
5.27E-05	49	TraesCS1B01G089900.1	0.567011	0.000001	0.215406	BbyO	regByOther
2.18E-05	17	TraesCS1B01G090000.1	0.371669	0.06889	0.157054	BbyT	un-classified
4.69E-05	25	TraesCS1B01G090300.1	0.693818	0.208825	0.095686	BbyT	un-classified
2.73E-05	15	TraesCS1B01G090400.1	0.373381	0.626617	0.000001	unclassified	un-classified
2.73E-05	15	TraesCS1B01G090400.2	0.000001	0.31495	0.000001	BbyB	regBySelf
9.14E-05	39.5	TraesCS1B01G090500.1	0.357367	0.000001	0.000001	BbyA	regByOther
0.000121399	80.5	TraesCS1B01G090600.1	0.38244	0.038669	0.221407	unclassified	un-classified
0.000121399	80.5	TraesCS1B01G090700.1	0.007747	0.506487	0.096764	unclassified	un-classified
0.000121399	80.5	TraesCS1B01G090800.1	0.347504	0.280417	0.124102	BbyT	un-classified
0.0002773	139	TraesCS1B01G091100.2	0.492511	0.286197	0.05636	BbyT	un-classified
5.28E-05	27	TraesCS1B01G091500.1	0.255974	0.000001	0.655358	BbyO	regByOther
0.000122247	50.5	TraesCS1B01G091800.1	0.330584	0.003604	0.492296	BbyO	regByOther
9.49E-05	57.5	TraesCS1B01G091900.1	0.035936	0.055253	0.152882	unclassified	un-classified
7.32E-05	51	TraesCS1B01G092200.1	0.116913	0.453721	0.107003	BbyT	un-classified
0.000111567	70	TraesCS1B01G092300.1	0.093461	0.663216	0.000001	unclassified	un-classified
7.69E-05	36	TraesCS1B01G093300.1	0.000001	0.971869	0.000001	BbyB	regBySelf
7.69E-05	36	TraesCS1B01G093300.2	0.016773	0.364523	0.000001	unclassified	un-classified
0.000156995	99.5	TraesCS1B01G093400.1	0.000001	0.438799	0.029887	unclassified	un-classified
8.61E-05	77	TraesCS1B01G093800.1	0.164697	0.382281	0.161903	BbyT	un-classified
7.80E-05	85	TraesCS1B01G093900.1	0.335173	0.511296	0.15353	BbyT	un-classified
7.80E-05	85	TraesCS1B01G094000.1	0.119379	0.442134	0.160593	BbyT	un-classified
0.000120166	59.5	TraesCS1B01G094300.1	0.194104	0.094886	0.267987	BbyT	un-classified
0.000142804	84.5	TraesCS1B01G094600.1	0.668437	0.126413	0.000001	unclassified	un-classified
2.10E-05	13	TraesCS1B01G095000.1	0.000001	0.114985	0.614613	unclassified	un-classified
1.78E-05	14	TraesCS1B01G095200.2	0.749518	0.000001	0.000001	BbyA	regByOther
0.000163054	94.5	TraesCS1B01G095600.1	0.000001	0.261968	0.37394	unclassified	un-classified
0.000163054	94.5	TraesCS1B01G095700.1	0.000001	0.70337	0.107345	unclassified	un-classified
0.000163054	94.5	TraesCS1B01G095700.2	0.000001	0.482639	0.000001	BbyB	regBySelf
4.83E-05	28.5	TraesCS1B01G095800.1	0.284015	0.178699	0.000001	unclassified	un-classified
5.31E-05	39	TraesCS1B01G096300.1	0.000001	0.037387	0.855424	unclassified	un-classified
4.50E-05	43	TraesCS1B01G096700.1	0.121236	0.000001	0.321748	BbyO	regByOther
1.99E-05	27	TraesCS1B01G096900.1	0.132482	0.221415	0.033079	unclassified	un-classified
3.45E-05	38.5	TraesCS1B01G097200.1	0.049219	0.199347	0.250402	unclassified	un-classified
3.22E-05	32.5	TraesCS1B01G097400.1	0.224171	0.080291	0.000001	unclassified	un-classified
4.60E-05	48	TraesCS1B01G097700.1	0.358659	0.000001	0.005919	BbyA	regByOther
4.60E-05	48	TraesCS1B01G097800.2	0.200627	0.118033	0.331449	BbyT	un-classified
4.60E-05	48	TraesCS1B01G097900.1	0.421078	0.257782	0.109958	BbyT	un-classified
8.79E-05	72.5	TraesCS1B01G098300.2	0.290397	0.366847	0.000001	unclassified	un-classified
2.46E-05	26.5	TraesCS1B01G098600.1	0.000001	0.205876	0.362697	unclassified	un-classified
0.000103342	90.5	TraesCS1B01G098700.2	0.198565	0.23683	0.315726	BbyT	un-classified
3.30E-05	35.5	TraesCS1B01G098800.1	0.000001	0.424251	0.072098	unclassified	un-classified
4.29E-05	34	TraesCS1B01G099000.1	0.000001	0.182178	0.457257	unclassified	un-classified
0.000140106	94.5	TraesCS1B01G099100.1	0.000001	0.283197	0.138459	unclassified	un-classified
6.76E-05	48	TraesCS1B01G099600.1	0.350589	0.246243	0.246584	BbyT	un-classified
6.05E-05	42	TraesCS1B01G099800.1	0.44094	0.224435	0.000001	unclassified	un-classified
1.66E-05	12	TraesCS1B01G100100.1	0.334871	0.000001	0.000001	BbyA	regByOther
2.23E-05	22	TraesCS1B01G100300.2	0.211995	0.162284	0.068096	BbyT	un-classified
[truncated: 32,693 more rows]
