# Supplementary material for: Genomic variants affecting homoeologous gene expression dosage contribute to agronomic trait variation in allopolyploid wheat
Source: Nat Commun. 2022 Feb 11;13:826. doi: 10.1038/s41467-022-28453-y (PMC8837796; doi:10.1038/s41467-022-28453-y)
Supplement: Supplementary file 21 — Source Data [file 41467_2022_28453_MOESM21_ESM.zip › Source_data/Figure_5a_5b_and_Supplementary_Figure_10_part1.txt]

#Nodes (genes) in the gene co-expression network.
#Gene,Gene function,Trait label for significantly associated genes in SMR test,Cloned gene,Trait label for significantly associated genes in SMR test,Trait label for significantly associated genes in SMR test
TraesCS2D01G242500.1,BAH-PHD domain-containing protein,,TtES43-2BS_(last_exon_from_di:98.086:5.80e-154,.,.
TraesCS2A01G227100.1,BAH-PHD domain-containing protein,,TtES43-2BS_(last_exon_from_di:97.608:6.67e-153,.,.
TraesCS5B01G115100.1,AGAMOUS MADS box factor transcription factor,,TaAGL31-B_(=WM3A-B)_G=B_C=UCW:90.588:5.62e-156,.,.
TraesCS6D01G014600.1,MADS-box transcription factor,,SOC-B1-2_G=B_C=UCW_Tt_k64_con:97.209:5.62e-106,.,.
TraesCS4A01G094500.1,Tropinone reductase-like protein,,SAG13:senescence:TraesCS4A01G094500:riceHomolog,.,.
TraesCS5A01G391700.1,MADS box transcription factor,SPN,RAP1B:Floral transition:TraesCS5A01G391700:riceHomolog:VRN-B1_G=B_C=_IWGSC_chr5BL_ab:97.959:1.32e-144,SPN-14-2,SPN
TraesCS7B01G482000.1,Phytoene synthase,HDT+HT,PSY-B1_G=B_(conversion)_C=UCW:98.341:0.0,HDT-15-1:HT-14-2,HDT:HT
TraesCS2A01G033300.2,NAD(P)-binding Rossmann-fold superfamily protein,,PHD1:Photosynthesis:TraesCS2A01G033300:riceHomolog,.,.
TraesCS5B01G512800.2,"Squamosa promoter-binding protein, putative",GL+SPC,OsSPL14:Panicle development:TraesCS5B01G512800:riceHomolog,GL.blup:SPC.blup,GL:SPC
TraesCS3A01G116300.2,Gigantea-like protein,,OsGI:Photoperiod:TraesCS3A01G116300:riceHomolog,.,.
TraesCS5B01G001500.1,Trypsin family protein,,NAL1 :Flag leaf width:TraesCS5B01G001500:riceHomolog,.,.
TraesCS5A01G000200.1,Trypsin family protein,,NAL1 :Flag leaf width:TraesCS5A01G000200:riceHomolog,.,.
TraesCS1B01G476500.1,TATA-binding protein associated factor-like protein,HDT,Mot-B1_G=B_C=UCW_Tt_k64_conti:99.758:0.0,HDT-15-1,HDT
TraesCS1D01G450200.1,TATA-binding protein associated factor-like protein,,Mot-B1_G=B_C=UCW_Tt_k64_conti:99.179:0.0,.,.
TraesCS5D01G268000.1,Chaperone protein htpG family protein,,Hsp90.3-B_G=B_C=_ADF31783_V=T:100.000:0.0,.,.
TraesCS4B01G045500.2,14-3-3 protein,,GF14A-B_G=B_C=UCW_Tt_k21_cont:100.000:0.0,.,.
TraesCS1D01G450300.1,ATP-dependent zinc metalloprotease FTSH protein,,FTSH4-B_G=B_C=UCW_Tt_k64_cont:98.856:0.0,.,.
TraesCS1B01G476600.1,ATP-dependent zinc metalloprotease FTSH protein,,FTSH4-B_G=B_C=UCW_Tt_k64_cont:100.000:0.0,.,.
TraesCS4B01G379100.1,Protein FLOWERING LOCUS T,,FT-B5_G=B_C=_IWGSC_chr4BL_ab_:98.895:6.35e-131,.,.
TraesCS1D01G340800.1,Protein FLOWERING LOCUS T,,FT-B3_G=B_C=UCW_Tt_k21_contig:96.685:7.05e-127,.,.
TraesCS1A01G338600.1,Protein FLOWERING LOCUS T,,FT-B3_G=B_C=UCW_Tt_k21_contig:96.685:4.91e-128,.,.
TraesCS1D01G451200.1,Early flowering 3,,ELF3-B_G=B_C=UCW_Tt_k41_conti:93.402:0.0,.,.
TraesCS2D01G464800.1,Multidrug resistance protein ABC transporter family protein,,BE403217_ABC_transporter_G=A_:99.877:0.0,.,.
TraesCS1A01G200300LC.1,"Retrotransposon protein, putative, Ty1-copia subclass",TGW,.,TGW.blup,TGW
TraesCS2B01G570000.1,Actin-related family protein,TGW,.,TGW.blup,TGW
TraesCS4A01G713400LC.1,Retrovirus-related Pol polyprotein from transposon TNT 1-94,SPN,.,SPN-14-2:SPN.blup,SPN
TraesCS6A01G357000.1,Gag-pol polyprotein,SPN,.,SPN-14-2:SPN.blup,SPN
TraesCS6A01G397800.2,S-adenosyl-L-methionine-dependent methyltransferases superfamily protein,SPN,.,SPN-14-1,SPN
TraesCS2A01G630700LC.1,Class II aminoacyl-tRNA and biotin synthetases superfamily protein,SPN,.,SPN-14-1,SPN
TraesCS6A01G598800LC.1,Retrovirus-related Pol polyprotein from transposon TNT 1-94,SPN,.,SPN-14-1,SPN
TraesCS6A01G598900LC.1,"Transposon protein, putative, mutator sub-class",SPN,.,SPN-14-1,SPN
TraesCS3A01G285600.1,Proteasome subunit alpha type,SPN,.,SPN-14-1,SPN
TraesCS3B01G319600.1,"Ribose-phosphate pyrophosphokinase, putative",SPN,.,SPN-14-1,SPN
TraesCS3B01G319500.2,Proteasome subunit alpha type,SPN,.,SPN-14-1,SPN
TraesCS3B01G319700.1,F-box protein,SPN,.,SPN-14-1,SPN
TraesCS3B01G319800.1,F-box protein family-like,SPN,.,SPN-14-1,SPN
TraesCS3B01G319900.1,F-box protein family-like,SPN,.,SPN-14-1,SPN
TraesCS3B01G320200.1,Malic enzyme,SPN,.,SPN-14-1,SPN
TraesCS3B01G320200.3,Malic enzyme,SPN,.,SPN-14-1,SPN
TraesCS3B01G320400.2,Senescence/dehydration-associated protein-related,SPN,.,SPN-14-1,SPN
TraesCS3B01G491600LC.1,RNA binding protein,SPN,.,SPN-14-1,SPN
TraesCS3B01G492200LC.1,RNA binding protein,SPN,.,SPN-14-1,SPN
TraesCS3B01G494200LC.1,basic helix-loop-helix (bHLH) DNA-binding superfamily protein,SPN,.,SPN-14-1,SPN
TraesCS3B01G494300LC.1,"Retrotransposon protein, putative, unclassified",SPN,.,SPN-14-1,SPN
TraesCS3B01G494800LC.1,"Dynamin, putative",SPN,.,SPN-14-1,SPN
TraesCS3B01G669100LC.1,Cellulose synthase,SPN,.,SPN-14-1,SPN
TraesCSU01G010400LC.1,RNA binding protein,SPN,.,SPN-14-1,SPN
TraesCSU01G136600.1,F-box protein,SPN,.,SPN-14-1,SPN
TraesCSU01G258600.1,F-box protein,SPN,.,SPN-14-1,SPN
TraesCS3B01G321500.1,Disease resistance protein RGA2,SPN,.,SPN-14-1,SPN
TraesCS3B01G513100LC.1,S-acyltransferase,SPN,.,SPN-14-1,SPN
TraesCS7B01G008200.1,Alpha/beta-hydrolase superfamily protein,SPN,.,SPN-14-2:SPN.blup,SPN
TraesCS7B01G008300.1,"Thiopurine S-methyltransferase, putative",SPN,.,SPN-14-2:SPN.blup,SPN
TraesCS7B01G012600LC.1,Disease resistance protein RPP13,SPN,.,SPN-14-2:SPN.blup,SPN
TraesCS5A01G390700.1,CDO504,SPN,.,SPN-14-2,SPN
TraesCS5B01G064100.1,"Glucan 1,3-beta-glucosidase",SPN,.,SPN-14-1,SPN
TraesCS5B01G356300.2,UTP--glucose-1-phosphate uridylyltransferase,SPN,.,SPN-14-1,SPN
TraesCS5B01G356300.1,UTP--glucose-1-phosphate uridylyltransferase,SPN,.,SPN-14-1,SPN
TraesCS6A01G397700.1,FBD-associated F-box protein,SPN,.,SPN-14-1,SPN
TraesCS6A01G397600.1,F-box/RNI-like/FBD-like domains-containing protein,SPN,.,SPN-14-1,SPN
TraesCS6A01G398100.1,Anthocyanin 5-aromatic acyltransferase,SPN,.,SPN-14-1,SPN
TraesCS6A01G398500.1,Myosin type-2 heavy chain 2,SPN,.,SPN-14-1,SPN
TraesCS6A01G398600.1,"Cytochrome P450, putative",SPN,.,SPN-14-1,SPN
TraesCS6A01G400500.1,Leucine-rich repeat receptor-like protein kinase family protein,SPN,.,SPN.blup,SPN
TraesCS7B01G007200.1,epstein-barr nuclear antigen,SPN,.,SPN-14-2:SPN.blup,SPN
TraesCS7B01G006700.1,Ubiquinone biosynthesis O-methyltransferase,SPN,.,SPN-14-2:SPN.blup,SPN
TraesCS7B01G009700LC.1,Equilibrative nucleoside transporter 4,SPN,.,SPN-14-2:SPN.blup,SPN
TraesCS7B01G008100.1,Proteasome subunit beta type,SPN,.,SPN-14-2:SPN.blup,SPN
TraesCS6B01G791500LC.1,Disease resistance protein RPM1,SPL,.,SPL-14-2,SPL
TraesCS7B01G476800.2,Calcium-binding EF hand protein-like,SPL,.,SPL-14-1,SPL
TraesCS1B01G112100.1,NBS-LRR disease resistance protein-like protein,SPC+SPN,.,SPC-14-2:SPC-15-1:SPC.blup:SPN-15-1,SPC:SPN
TraesCS2B01G358900.1,rRNA N-glycosidase,SPC+SPL,.,SPC-14-1:SPL-14-1,SPC:SPL
TraesCS2A01G569500.1,CsAtPR5,SPC+SPL,.,SPC-14-1:SPL-14-1,SPC:SPL
TraesCS7A01G379500LC.1,Copper amine oxidase family protein,SPC+SPL,.,SPC-14-1:SPC-14-2:SPL-14-1,SPC:SPL
TraesCS7B01G502200.1,Transmembrane protein 53,SPC+SPL,.,SPC-14-1:SPL-14-1,SPC:SPL
TraesCS6B01G313400LC.1,UTP--glucose-1-phosphate uridylyltransferase,SPC,.,SPC-15-1,SPC
TraesCS1B01G114500LC.1,"UBQ, helicase-c and DEAD-like helicase domain-containing protein",SPC,.,SPC.blup,SPC
TraesCS3A01G045500.2,Trypsin inhibitor,SPC,.,SPC.blup,SPC
TraesCS3D01G538100LC.1,Phosphatidate cytidylyltransferase,SPC,.,SPC-14-1,SPC
TraesCS4B01G140100LC.1,Transcription factor Inducer of CBF expression 1,SPC,.,SPC.blup,SPC
TraesCS5A01G191200LC.1,Pancreatic triacylglycerol lipase,SPC,.,SPC-14-1:SPC.blup,SPC
TraesCS7A01G193800LC.1,RNA-directed DNA polymerase (Reverse transcriptase)-related family protein,SPC,.,SPC-14-1:SPC.blup,SPC
TraesCS7A01G457200LC.1,AGAMOUS-like 67,SPC,.,SPC.blup,SPC
TraesCS1B01G090400.1,Metal tolerance protein,SPC,.,SPC-15-1,SPC
TraesCS1B01G093300.1,G-patch domain containing protein,SPC,.,SPC-15-1:SPC.blup,SPC
TraesCS1B01G155400LC.1,Regulator of chromosome condensation (RCC1) family protein,SPC,.,SPC-15-1:SPC.blup,SPC
TraesCS1B01G159000LC.1,jasmonate-zim-domain protein 5,SPC,.,SPC-15-1,SPC
TraesCS1B01G106600.1,Nicotinate-nucleotide--dimethylbenzimidazole phosphoribosyltransferase,SPC,.,SPC.blup,SPC
TraesCS1B01G106300.1,Nicotinate-nucleotide--dimethylbenzimidazole phosphoribosyltransferase,SPC,.,SPC.blup,SPC
TraesCS2A01G287900.10,Mei2-like protein,SPC,.,SPC.blup,SPC
TraesCS3B01G232400LC.1,"Transposon protein, putative, CACTA, En/Spm sub-class",SPC,.,SPC-15-1,SPC
TraesCS4A01G264200.2,Ankyrin repeat-containing protein,SPC,.,SPC-14-1:SPC.blup,SPC
TraesCS2B01G231400LC.1,Terpenoid cyclases/Protein prenyltransferases superfamily protein,SPC,.,SPC-15-1,SPC
TraesCS1B01G142800LC.1,"tRNA synthetase class I (I, L, M and V) family protein",SPC,.,SPC-15-1,SPC
TraesCS1B01G161300.1,3-ketoacyl-CoA thiolase,SPC,.,SPC-15-1,SPC
TraesCS1B01G163000.1,S-locus lectin protein kinase family protein,SPC,.,SPC-15-1,SPC
TraesCS1B01G189000LC.1,Ferritin,SPC,.,SPC-15-1,SPC
TraesCS1B01G309100LC.1,Cyclophilin-like peptidyl-prolyl cis-trans isomerase family protein,SPC,.,SPC-15-1,SPC
TraesCS1B01G309000LC.1,Secretory phospholipase A2 receptor,SPC,.,SPC-15-1,SPC
TraesCS7A01G314000LC.1,Tripartite motif-containing protein 5,SPC,.,SPC.blup,SPC
TraesCS1B01G372300LC.1,"Polynucleotidyl transferase, ribonuclease H-like superfamily protein",SPC,.,SPC-14-1:SPC-14-2,SPC
TraesCS1B01G769500LC.1,Potassium-transporting ATPase KdpC subunit,SPC,.,SPC-15-1,SPC
TraesCS5B01G219900LC.1,"Gypsy/Ty3 element polyprotein, putative",SPC,.,SPC-15-1,SPC
TraesCS2A01G000100.1,Polycomb group protein VERNALIZATION 2,SPC,.,SPC.blup,SPC
TraesCS5A01G083200.1,Diaminopimelate epimerase,SPC,.,SPC-14-1:SPC-14-2,SPC
TraesCS2A01G183000LC.2,CCR4-NOT transcription complex subunit 2,SPC,.,SPC.blup,SPC
TraesCS2A01G703400LC.1,"3D-(3,5/4)-trihydroxycyclohexane-1,2-dione hydrolase",SPC,.,SPC-15-1,SPC
TraesCS5D01G572300LC.1,Succinate-semialdehyde dehydrogenase [NADP(+)],SPC,.,SPC-15-1,SPC
TraesCS3A01G640600LC.1,"NAD-dependent protein deacylase sirtuin-5, mitochondrial",SPC,.,SPC-14-1:SPC-14-2,SPC
TraesCS3A01G640500LC.2,E3 ubiquitin-protein ligase KEG,SPC,.,SPC-14-1:SPC-14-2,SPC
TraesCS4A01G264200.1,Ankyrin repeat-containing protein,SPC,.,SPC-14-1,SPC
TraesCS4A01G435100LC.1,Tubulin gamma-1 chain,SPC,.,SPC-14-1,SPC
TraesCSU01G095800LC.1,Peroxidase,SPC,.,SPC-15-1,SPC
TraesCS5B01G002900.2,Sucrose-phosphatase,SPC,.,SPC-14-1,SPC
TraesCS7B01G448800LC.1,LINE-1 reverse transcriptase like,SPC,.,SPC-14-2:SPC-15-1:SPC.blup,SPC
TraesCS7B01G448700LC.1,"Retrotransposon protein, putative, unclassified",SPC,.,SPC-14-2:SPC-15-1:SPC.blup,SPC
TraesCS7B01G448900LC.1,"Retrotransposon protein, putative, unclassified",SPC,.,SPC-15-1:SPC.blup,SPC
TraesCS3A01G189300LC.1,phospholipase D gamma 1,PHTI,.,PHT15_I,PHTI
TraesCS3A01G189200LC.1,Protein FAR1-RELATED SEQUENCE 5,PHTI,.,PHT15_I,PHTI
TraesCSU01G077900LC.1,Leucyl/phenylalanyl-tRNA--protein transferase,PHTI,.,PHT15_I,PHTI
TraesCS3A01G224600.1,Loricrin-like,PHTI,.,PHT15_I,PHTI
TraesCS1B01G194800.1,Glutathione S-transferase,HWS+SPC,.,HW14_S:SPC-14-2:SPC.blup,HWS:SPC
TraesCS1B01G194400.1,Glutathione S-transferase,HWS+SPC,.,HW14_S:SPC-14-2:SPC.blup,HWS:SPC
TraesCS2A01G695500LC.1,Helicase domain-containing family protein,HWS,.,HW14_S,HWS
TraesCS1B01G401700LC.1,UDP-glucuronate 4-epimerase 4,HWS,.,HW14_S,HWS
TraesCS3B01G854800LC.1,40S ribosomal protein S10,HWS,.,HW14_S,HWS
TraesCS1B01G403500LC.1,Glucocorticoid receptor,HWS,.,HW14_S,HWS
TraesCS1B01G211600.1,Protein kinase family protein,HWS,.,HW14_S,HWS
TraesCS1B01G415000LC.1,tRNA uridine 5-carboxymethylaminomethyl modification enzyme MnmG,HWS,.,HW14_S,HWS
TraesCS1B01G391900LC.1,O-fucosyltransferase family protein,HWS,.,HW14_S,HWS
TraesCS1B01G794000LC.2,Mitochondrial outer membrane porin,HWS,.,HW15_S,HWS
TraesCS2A01G236900LC.2,B3 domain-containing protein,HWS,.,HW14_S,HWS
TraesCS2A01G544700LC.1,Transposon Ty3-I Gag-Pol polyprotein,HWS,.,HW14_S,HWS
TraesCS2A01G564500LC.1,"Transposon protein, putative, Mutator sub-class",HWS,.,HW14_S,HWS
TraesCS7A01G285700.1,V-type proton ATPase subunit C,HWS,.,HW14_S,HWS
TraesCS7A01G285700.2,V-type proton ATPase subunit C,HWS,.,HW14_S,HWS
TraesCS2B01G030600.1,"CDT1-like protein a, chloroplastic",HWS,.,HW14_S,HWS
TraesCS2B01G030700.1,E3 ubiquitin ligase BIG BROTHER-related protein,HWS,.,HW14_S,HWS
TraesCS2B01G216900.1,CsAtPR5,HWS,.,HW14_S,HWS
TraesCS7A01G286100LC.1,Poly(A)-specific ribonuclease PARN,HWS,.,HW14_S,HWS
TraesCS2D01G198400.1,Proteasome subunit alpha type,HWS,.,HW14_S,HWS
TraesCS3D01G631800LC.1,Integration host factor subunit alpha,HWS,.,HW14_S,HWS
TraesCS4A01G307500.1,"Receptor protein kinase, putative",HWS,.,HW14_S,HWS
TraesCS7A01G263200.1,Dirigent protein,HWS,.,HW14_S,HWS
TraesCS4A01G570900LC.1,"Core-2/I-branching beta-1,6-N-acetylglucosaminyltransferase family protein",HWS,.,HW14_S,HWS
TraesCS5A01G064800LC.1,"Transposon protein, putative, CACTA, En/Spm sub-class, expressed",HWS,.,HW14_S,HWS
TraesCS4A01G626100LC.1,"Transposon protein, putative, CACTA, En/Spm sub-class, expressed",HWS,.,HW14_S,HWS
TraesCS7A01G333600LC.1,RNA-binding (RRM/RBD/RNP motifs) family protein,HWS,.,HW14_S,HWS
TraesCS5D01G121400.1,Methylthioribose-1-phosphate isomerase,HWS,.,HW14_S,HWS
TraesCS5D01G282400.2,ER membrane protein complex subunit 3,HWS,.,HW14_S,HWS
TraesCS5D01G282400.1,ER membrane protein complex subunit 3,HWS,.,HW14_S,HWS
TraesCS7A01G107400.1,Profilin,HWS,.,HW14_S,HWS
TraesCS7B01G131200.1,BolA-like,HWS,.,HW15_S,HWS
TraesCS7B01G131100.2,Protein sawadee homeodomain-like 2,HWS,.,HW15_S,HWS
TraesCSU01G187500LC.1,"External alternative NAD(P)H-ubiquinone oxidoreductase B2, mitochondrial",HWS,.,HW15_S,HWS
TraesCS1D01G578900LC.1,ATP-dependent DNA helicase,HWI+SPC,.,HW15_I:SPC-14-1,HWI:SPC
TraesCS4D01G453100LC.1,ArfGap/RecO-like zinc finger domain-containing protein,HWI+SPC,.,HW14_I:SPC-14-2,HWI:SPC
TraesCS4B01G123200LC.1,Styrene-oxide isomerase,HWI+SPC,.,HW14_I:SPC-14-2,HWI:SPC
TraesCS1D01G565300LC.1,cytokinin oxidase 5,HWI,.,HW14_I,HWI
TraesCS6D01G144700LC.1,Myosin-1,HWI,.,HW14_I,HWI
TraesCS7D01G420800LC.1,Transcriptional factor B3 family protein / auxin-responsive factor AUX/IAA-like protein,HWI,.,HW14_I,HWI
TraesCS3B01G177000LC.1,Exodeoxyribonuclease 7 large subunit,HWI,.,HW15_I,HWI
TraesCS4B01G539000LC.1,FH2 domain-containing protein 1,HWI,.,HW15_I,HWI
TraesCS6D01G171200LC.1,zinc finger (C2H2 type) family protein,HWI,.,HW15_I,HWI
TraesCS7B01G490600.2,Fatty acyl-CoA reductase,HWI,.,HW14_I,HWI
TraesCS1B01G188700.1,P-loop nucleoside triphosphate hydrolases superfamily protein with CH (Calponin Homology) domain-containing protein,HWI,.,HW14_I,HWI
TraesCS2A01G304200.2,Neutral/alkaline invertase,HWI,.,HW14_I,HWI
TraesCS1B01G263700LC.1,SCAR homolog 2,HWI,.,HW14_I,HWI
TraesCS7D01G256900LC.1,3-ketoacyl-CoA synthase,HWI,.,HW14_I,HWI
TraesCS1B01G308000.1,Glycine cleavage system H protein,HWI,.,HW15_I,HWI
TraesCS5D01G661700LC.1,"Transposon protein, putative, CACTA, En/Spm sub-class",HWI,.,HW14_I,HWI
TraesCS3D01G055900LC.1,30S ribosomal protein S10,HWI,.,HW14_I,HWI
TraesCS3A01G084200LC.1,Disease resistance protein (TIR-NBS-LRR class) family,HWI,.,HW14_I,HWI
TraesCS5B01G525300LC.1,Transposon Ty3-G Gag-Pol polyprotein,HWI,.,HW14_I,HWI
TraesCS5B01G525600LC.1,Transposon Ty3-G Gag-Pol polyprotein,HWI,.,HW14_I,HWI
TraesCS4D01G354700.1,"F-box and Leucine Rich Repeat domains containing protein, putative isoform 1",HWI,.,HW14_I,HWI
TraesCS5A01G377000.6,Transporter-related family protein,HWI,.,HW14_I,HWI
TraesCS6A01G166600LC.1,Syntaxin-61,HWI,.,HW14_I,HWI
TraesCS5A01G613700LC.1,Kinesin-like,HWI,.,HW14_I,HWI
TraesCS5B01G351700.1,Serine protease HTRA1,HWI,.,HW14_I,HWI
TraesCS6A01G119700.2,Polyubiquitin,HWI,.,HW14_I,HWI
TraesCS7B01G133400.1,Alpha-glucan water dikinase,HWI,.,HW14_I,HWI
TraesCS3B01G316500.1,Non-specific serine/threonine protein kinase,HT+SPN,.,HT.blup:SPN-14-1,HT:SPN
TraesCS3B01G321300.1,NBS-LRR-like resistance protein,HT+SPN,.,HT.blup:SPN-14-1,HT:SPN
TraesCS3B01G321200.1,Interferon-induced GTP-binding protein Mx2,HT+SPN,.,HT.blup:SPN-14-1,HT:SPN
TraesCS1A01G188800LC.1,KRR1 small subunit processome component,HT,.,HT-14-3,HT
TraesCS1B01G259600.1,Chaperone protein DnaJ,HT,.,HT-14-2,HT
TraesCS1B01G258700.1,Rhomboid family protein,HT,.,HT-14-2,HT
TraesCS1B01G466000LC.1,26S protease regulatory subunit,HT,.,HT-14-2,HT
TraesCS1B01G466400LC.1,Pectate lyase,HT,.,HT-14-2,HT
TraesCS1B01G259700.1,Glycosyltransferase,HT,.,HT-14-2,HT
TraesCS1B01G466500LC.1,Protein FAR1-RELATED SEQUENCE 5,HT,.,HT-14-2,HT
TraesCS2D01G586200.1,Thioredoxin,HT,.,HT-15-1,HT
TraesCS2A01G574600.1,Prenylcysteine oxidase / farnesylcysteine lyase,HT,.,HT-15-1,HT
TraesCS2B01G543400.1,Leucine-rich repeat receptor-like protein kinase family protein,HT,.,HT-14-3,HT
TraesCS5D01G012300.1,Cytochrome P450-like protein,HT,.,HT-14-1,HT
TraesCS2D01G206800LC.1,Aspartate--tRNA ligase,HT,.,HT-14-2,HT
TraesCS2D01G569900.1,S-adenosyl-L-methionine-dependent methyltransferases superfamily protein,HT,.,HT-15-1,HT
TraesCS2D01G594300.1,SART-1 protein,HT,.,HT-15-1,HT
TraesCS2D01G595100.1,RNA pyrophosphohydrolase,HT,.,HT-15-1,HT
TraesCS2D01G595000.1,Receptor-like protein kinase-like protein,HT,.,HT-15-1,HT
TraesCSU01G035800.1,RNA pyrophosphohydrolase,HT,.,HT-15-1,HT
TraesCS2D01G597200.1,CCR4-NOT transcription complex family protein,HT,.,HT-15-1,HT
TraesCS3B01G294200.1,Serine/threonine-protein phosphatase,HT,.,HT-14-2,HT
TraesCS3B01G102800.1,Pyrimidine-specific ribonucleoside hydrolase,HT,.,HT-14-3,HT
TraesCS3B01G289200.1,Proliferating cell nuclear antigen,HT,.,HT-14-2,HT
TraesCS3B01G318000.1,Histone deacetylase,HT,.,HT-14-2,HT
TraesCS3B01G317600.1,NADH:ubiquinone oxidoreductase intermediate-associated protein 30,HT,.,HT-14-2,HT
TraesCS3B01G489700LC.1,Histone-lysine N-methyltransferase,HT,.,HT-14-2,HT
TraesCS5D01G540800.1,Cinnamoyl-CoA reductase 4,HT,.,HT-14-1,HT
TraesCS4A01G377600.1,RING/U-box superfamily protein,HT,.,HT-14-1,HT
TraesCS4A01G377500.2,Ras GTPase-activating protein-binding protein 1,HT,.,HT-14-1,HT
TraesCS4A01G556100LC.1,Phospho-N-acetylmuramoyl-pentapeptide-transferase,HT,.,HT-14-1,HT
TraesCS1D01G445500.1,Paramyosin,HDT+SPN,.,HDT-15-1:SPN-14-1,HDT:SPN
TraesCS1D01G445700.1,DNA damage-binding protein 1,HDT+SPN,.,HDT-15-1:SPN-14-1,HDT:SPN
TraesCS1D01G445800.2,ARM repeat superfamily protein,HDT+SPN,.,HDT-15-1:SPN-14-1,HDT:SPN
TraesCS1D01G446400.1,"Translation initiation factor if-2, putative",HDT+SPN,.,HDT-15-1:SPN-14-1,HDT:SPN
TraesCS1D01G446500.2,Elongation factor G,HDT+SPN,.,HDT-15-1:SPN-14-1,HDT:SPN
TraesCS1D01G446600.1,Genome polyprotein,HDT+SPN,.,HDT-15-1:SPN-14-1,HDT:SPN
TraesCS1D01G446300.1,Palmitoyltransferase ZDHHC3,HDT+SPN,.,HDT-15-1:SPN-14-1,HDT:SPN
TraesCS3B01G404800LC.1,3-phosphoshikimate 1-carboxyvinyltransferase,HDT+HT,.,HDT-15-1:HT-14-2,HDT:HT
TraesCS7B01G482300.1,NBS-LRR disease resistance protein,HDT+HT,.,HDT-15-1:HT-14-2,HDT:HT
TraesCSU01G235900LC.1,NAC domain containing protein 86,HDT+HT,.,HDT-15-1:HT-14-2,HDT:HT
TraesCS7B01G807100LC.1,purin 7,HDT+HT,.,HDT-15-1:HT-14-2,HDT:HT
TraesCS1A01G269400.1,Protein NRT1/ PTR FAMILY 5.5,HDT,.,HDT-15-1,HDT
TraesCS3B01G063400.1,Non-specific lipid-transfer protein,HDT,.,HDT-15-1,HDT
TraesCS1D01G436800.1,Protein phosphatase 2C family protein,HDT,.,HDT-15-1,HDT
TraesCS1D01G436900.1,CTP synthase,HDT,.,HDT-15-1,HDT
TraesCS1D01G437700.1,Tryptophan synthase alpha chain,HDT,.,HDT-15-1,HDT
TraesCS1D01G438000.3,Structural maintenance of chromosomes protein,HDT,.,HDT-15-1,HDT
TraesCS1D01G439000.1,dihydroflavonol 4-reductase/flavanone protein,HDT,.,HDT-15-1,HDT
TraesCS1D01G440100.2,E3 ubiquitin-protein ligase MARCH6,HDT,.,HDT-15-1,HDT
TraesCS1D01G442100.1,Metacaspase-1,HDT,.,HDT-15-1,HDT
TraesCS1D01G442400.1,RNA binding protein,HDT,.,HDT-15-1,HDT
TraesCS1D01G442900.1,Cytoplasmic membrane protein,HDT,.,HDT-15-1,HDT
TraesCS1D01G443100.1,Protein kinase family protein,HDT,.,HDT-15-1,HDT
TraesCS1D01G444100.1,Sigma factor sigB regulation protein rsbQ,HDT,.,HDT-15-1,HDT
TraesCS1D01G444900.2,Disease resistance protein RPP13,HDT,.,HDT-15-1,HDT
TraesCS1D01G445200.1,"Transcription factor, putative",HDT,.,HDT-15-1,HDT
TraesCS1D01G445300.1,ATP-dependent Clp protease proteolytic subunit,HDT,.,HDT-15-1,HDT
TraesCS1D01G448600.1,Polyribonucleotide nucleotidyltransferase,HDT,.,HDT-15-1,HDT
TraesCS1D01G448700.1,"Helicase/SANT-associated, DNA-binding protein, putative",HDT,.,HDT-15-1,HDT
TraesCS1D01G448800.1,WAS/WASL-interacting family protein,HDT,.,HDT-15-1,HDT
TraesCS1D01G449200.3,V-type proton ATPase subunit C,HDT,.,HDT-15-1,HDT
TraesCS1D01G449900.2,Mitochondrial outer membrane porin,HDT,.,HDT-15-1,HDT
TraesCS1D01G450900.1,E3 ubiquitin-protein ligase RNF14,HDT,.,HDT-15-1,HDT
TraesCS1D01G451100.1,Protein kinase,HDT,.,HDT-15-1,HDT
TraesCS1D01G451300.1,ATP-dependent RNA helicase,HDT,.,HDT-15-1,HDT
TraesCS1D01G451900.1,UDP-glucose-4-epimerase,HDT,.,HDT-15-1,HDT
TraesCS1D01G452200.2,Zinc finger protein CONSTANS,HDT,.,HDT-15-1,HDT
TraesCS1D01G452400.1,Pleckstrin-like (PH) domain protein,HDT,.,HDT-15-1,HDT
TraesCS1D01G453700.1,Reticulon-like protein,HDT,.,HDT-15-1,HDT
TraesCS1D01G454400.2,Histone deacetylase-like protein,HDT,.,HDT-15-1,HDT
TraesCS1D01G454600.1,Histone H1,HDT,.,HDT-15-1,HDT
TraesCS1D01G454700.2,Histone H1,HDT,.,HDT-15-1,HDT
TraesCS1D01G584000LC.1,Methylenetetrahydrofolate--tRNA-(uracil-5-)-methyltransferase TrmFO,HDT,.,HDT-15-1,HDT
TraesCS1D01G586900LC.1,Mitochondrial outer membrane porin,HDT,.,HDT-15-1,HDT
TraesCS1D01G587000LC.1,alpha/beta-Hydrolases superfamily protein,HDT,.,HDT-15-1,HDT
TraesCS1D01G593100LC.1,LEUNIG-like protein,HDT,.,HDT-15-1,HDT
TraesCS1D01G593300LC.1,phospholipase D delta,HDT,.,HDT-15-1,HDT
TraesCS3A01G018500LC.1,O-acyltransferase WSD1,HDT,.,HDT-15-1,HDT
TraesCS3A01G019600LC.1,phospholipase-like protein (PEARLI 4) family protein,HDT,.,HDT-15-1,HDT
TraesCS1A01G442700.1,D111/G-patch domain-containing protein,HDT,.,HDT-15-1,HDT
TraesCS1D01G452900.1,RNA-binding protein 40,HDT,.,HDT-15-1,HDT
TraesCS1B01G472800.1,5-methyltetrahydropteroyltriglutamate--homocysteine methyltransferase,HDT,.,HDT-15-1,HDT
TraesCS1B01G476700.1,E3 ubiquitin-protein ligase RNF14,HDT,.,HDT-15-1,HDT
TraesCS1B01G479100.2,Guanine nucleotide-binding protein subunit alpha-like protein,HDT,.,HDT-15-1,HDT
TraesCS1D01G437000.1,Protein N-methyltransferase,HDT,.,HDT-15-1,HDT
TraesCS1D01G439600.1,Lysine-specific demethylase,HDT,.,HDT-15-1,HDT
TraesCS1D01G440500.1,Pathogen-related protein,HDT,.,HDT-15-1,HDT
TraesCS1D01G440600.2,Phosphoglucan phosphatase LSF1,HDT,.,HDT-15-1,HDT
TraesCS1D01G452300.1,Nucleoside diphosphate kinase,HDT,.,HDT-15-1,HDT
TraesCS1D01G586500LC.1,serine carboxypeptidase-like 34,HDT,.,HDT-15-1,HDT
TraesCS1D01G446200.2,ATP-dependent Clp protease ATP-binding subunit ClpX,HDT,.,HDT-15-1,HDT
TraesCS1D01G576500LC.1,2-aminoethanethiol dioxygenase,HDT,.,HDT-15-1,HDT
TraesCS1D01G590400LC.1,helicase in vascular tissue and tapetum,HDT,.,HDT-15-1,HDT
TraesCS1B01G481100.2,Protein kinase family protein,HDT,.,HDT-15-1,HDT
TraesCS1B01G479800.1,Structural maintenance of chromosomes family protein,HDT,.,HDT-15-1,HDT
TraesCS1B01G477500.1,ATP-dependent RNA helicase,HDT,.,HDT-15-1,HDT
TraesCS1D01G569200LC.1,C2 calcium/lipid-binding plant phosphoribosyltransferase family protein,HDT,.,HDT-15-1,HDT
TraesCSU01G205900.1,O-methyltransferase-like protein,HDT,.,HDT-15-1,HDT
TraesCS1D01G419600.1,Disease resistance protein (TIR-NBS-LRR class) family,HDT,.,HDT-15-1,HDT
TraesCS1D01G567400LC.1,"Transposon protein, putative, CACTA, En/Spm sub-class",HDT,.,HDT-15-1,HDT
TraesCS1D01G440900.1,RNA polymerase sigma factor,HDT,.,HDT-15-1,HDT
TraesCS1D01G450500.1,STE20-like serine/threonine-protein kinase,HDT,.,HDT-15-1,HDT
TraesCSU01G204600.1,STE20-like serine/threonine-protein kinase,HDT,.,HDT-15-1,HDT
TraesCS7B01G742200LC.1,Holliday junction ATP-dependent DNA helicase RuvB,HDT,.,HDT-15-1,HDT
TraesCS1D01G567200LC.1,Cell division protein ZapB,HDT,.,HDT-15-1,HDT
TraesCS2B01G030700.2,E3 ubiquitin ligase BIG BROTHER-related protein,HDT,.,HDT-15-1,HDT
TraesCS2B01G531200.2,nuclear pore complex protein,HDT,.,HDT-15-1,HDT
TraesCS2B01G789100LC.2,Ankyrin repeat protein-like,HDT,.,HDT-15-1,HDT
TraesCS3A01G289700.2,WRKY transcription factor,HDT,.,HDT-15-1,HDT
TraesCS3A01G289700.1,WRKY transcription factor,HDT,.,HDT-15-1,HDT
TraesCS3A01G418300LC.1,"Polynucleotidyl transferase, ribonuclease H-like superfamily protein",HDT,.,HDT-15-1,HDT
TraesCS3B01G133800LC.1,"Transposon protein, putative, CACTA, En/Spm sub-class",HDT,.,HDT-15-1,HDT
TraesCS3B01G192700LC.1,Protein FAR1-RELATED SEQUENCE 5,HDT,.,HDT-15-1,HDT
TraesCS3B01G142900.1,Protein FAR1-RELATED SEQUENCE 3,HDT,.,HDT-15-1,HDT
TraesCS3B01G293300LC.1,Nucleotidylyl transferase superfamily protein,HDT,.,HDT-15-1,HDT
TraesCS3B01G442000.1,"Membrane-associated 30 kDa protein, chloroplastic",HDT,.,HDT-14-1:HDT-15-1:HDT.blup,HDT
TraesCS3B01G670000LC.1,Ferrochelatase,HDT,.,HDT-15-1:HDT.blup,HDT
TraesCS3B01G464700.1,Transcription and mRNA export factor SUS1,HDT,.,HDT-15-1,HDT
TraesCS3B01G674100LC.1,F-actin-capping protein subunit beta,HDT,.,HDT-15-1,HDT
TraesCS3D01G537300.2,Very-long-chain (3R)-3-hydroxyacyl-CoA dehydratase,HDT,.,HDT-15-1,HDT
TraesCS3D01G536200.1,Plant-specific domain TIGR01615 family protein,HDT,.,HDT-15-1,HDT
TraesCS4B01G028000.1,Integral membrane HPP family protein,HDT,.,HDT-15-1,HDT
TraesCS7B01G481800.1,"Chloroplastic group IIA intron splicing facilitator CRS1, chloroplastic",HDT,.,HDT-15-1,HDT
TraesCS7B01G804300LC.1,"NAC domain-containing protein, putative",HDT,.,HDT-15-1,HDT
TraesCS7B01G804600LC.1,DEAD box RNA helicase 1,HDT,.,HDT-15-1,HDT
TraesCS2D01G581300.1,RNA-binding region RNP-1,GWLR+HT,.,GWLR-16-1:GWLR.blup:HT-15-1,GWLR:HT
TraesCS1B01G174000.1,Double stranded RNA binding protein 3,GWLR,.,GWLR-16-1,GWLR
TraesCSU01G071300.1,U3-agatoxin-Ao1e,GWLR,.,GWLR-16-1:GWLR.blup,GWLR
TraesCS2D01G588300.1,CsAtPR5,GWLR,.,GWLR-16-1:GWLR.blup,GWLR
TraesCS2D01G583000.1,Peroxidase,GWLR,.,GWLR.blup,GWLR
TraesCS2D01G576600.1,receptor kinase 1,GWLR,.,GWLR-16-1:GWLR.blup,GWLR
TraesCS2D01G707500LC.1,C2 calcium/lipid-binding and GRAM domain protein,GWLR,.,GWLR-16-1:GWLR.blup,GWLR
TraesCS2D01G578900.1,Zinc finger protein ZPR1,GWLR,.,GWLR-16-1:GWLR.blup,GWLR
TraesCS2D01G587800.1,CsAtPR5,GWLR,.,GWLR-16-1,GWLR
TraesCS2D01G588100.1,F-box family protein,GWLR,.,GWLR-16-1:GWLR.blup,GWLR
TraesCS2D01G587700.1,60S ribosomal protein L28,GWLR,.,GWLR-16-1:GWLR.blup,GWLR
TraesCS2D01G717700LC.1,Peroxidase,GWLR,.,GWLR-17-1:GWLR.blup,GWLR
TraesCS2D01G579000.1,2-oxoglutarate (2OG) and Fe(II)-dependent oxygenase-like protein,GWLR,.,GWLR-16-1:GWLR.blup,GWLR
TraesCS2D01G588600.1,Kinase family protein,GWLR,.,GWLR-16-1:GWLR.blup,GWLR
TraesCS2D01G583100.1,Peroxidase,GWLR,.,GWLR.blup,GWLR
TraesCS2D01G587900.1,rRNA N-glycosidase,GWLR,.,GWLR-16-1:GWLR.blup,GWLR
TraesCS2D01G587500.1,lectin protein kinase family protein,GWLR,.,GWLR-16-1:GWLR.blup,GWLR
TraesCS2D01G588800.1,CsAtPR5,GWLR,.,GWLR-16-1,GWLR
TraesCS2D01G738000LC.1,TRAF-like superfamily protein,GWLR,.,GWLR-16-1:GWLR.blup,GWLR
TraesCS1D01G126100.1,Phosphoribosylaminoimidazole-succinocarboxamide synthase,GW+HWS,.,GW.blup:HW14_S,GW:HWS
TraesCS1D01G025200LC.1,Cyclin-D3-1,GW,.,GW.blup,GW
TraesCS1D01G114400.1,DNA-directed RNA polymerase,GW,.,GW.blup,GW
TraesCS3D01G430100LC.1,Cyclin-D3-1,GW,.,GW.blup,GW
TraesCS1D01G099200.1,Proline synthase co-transcribed bacterial,GW,.,GW.blup,GW
TraesCS1D01G104100.1,"cDNA clone:J013058P10, full insert sequence",GW,.,GW.blup,GW
TraesCS3A01G292200.1,F-box protein SKIP8,GW,.,GW-16-1:GW.blup,GW
TraesCS4B01G120200LC.1,glutamate receptor 3.5,GW,.,GW-16-1,GW
TraesCS4B01G115800LC.1,receptor kinase 1,GW,.,GW-16-1,GW
TraesCS5B01G451300.1,Cactin,GW,.,GW-16-1,GW
TraesCS2A01G118800.1,Nucleolar protein,GL+SPC,.,GL.blup:SPC-14-1:SPC.blup,GL:SPC
TraesCS3D01G023400LC.1,RNA polymerase II degradation factor-like protein (DUF1296),GL+SPC,.,GL.blup:SPC-14-1,GL:SPC
TraesCS4D01G260500LC.1,Protein FAR1-RELATED SEQUENCE 5,GL+SPC,.,GL.blup:SPC.blup,GL:SPC
TraesCSU01G065000.1,Flavin-containing monooxygenase,GL+SPC,.,GL.blup:SPC.blup,GL:SPC
TraesCSU01G100600LC.1,receptor kinase 1,GL+SPC,.,GL.blup:SPC.blup,GL:SPC
TraesCS6B01G175100.2,WRKY transcription factor,GL+SPC,.,GL.blup:SPC.blup,GL:SPC
TraesCS2D01G457200LC.1,"Ulp1 protease family, C-terminal catalytic domain containing protein",GL+HWI+SPC,.,GL.blup:HW15_I:SPC-14-1,GL:HWI:SPC
TraesCS3B01G561500.1,"Protein kinase family protein, putative, expressed",GL+HWI,.,GL-16-1:GL.blup:HW15_I,GL:HWI
TraesCS6B01G247700LC.1,Kinase family protein,GL+HWI,.,GL-16-1:GL.blup:HW15_I,GL:HWI
TraesCS5D01G300000.1,Cilia-and flagella-associated protein 20,GL+HWI,.,GL.blup:HW15_I,GL:HWI
TraesCS6D01G303200LC.2,Replication protein A 70 kDa DNA-binding subunit A,GL+HWI,.,GL-16-1:HW14_I,GL:HWI
TraesCS7A01G003900.1,Acyl-coenzyme A oxidase,GL+HDT,.,GL-16-1:HDT.blup,GL:HDT
TraesCS2B01G470400.1,Low-density receptor-like protein,GL+GWLR,.,GL.blup:GWLR.blup,GL:GWLR
TraesCS2D01G579900.1,PLAC8 family protein,GL+GWLR,.,GL-17-1:GWLR-17-1:GWLR.blup,GL:GWLR
TraesCS7B01G538300LC.1,S-adenosyl-L-methionine-dependent methyltransferases superfamily protein,GL,.,GL-16-1,GL
TraesCS1B01G144300.1,50S ribosomal protein L5,GL,.,GL-16-1,GL
TraesCS1A01G461000LC.1,Voltage-dependent R-type calcium channel subunit alpha-1E,GL,.,GL.blup,GL
TraesCS2A01G555600LC.1,Voltage-dependent R-type calcium channel subunit alpha-1E,GL,.,GL.blup,GL
TraesCS2B01G019900LC.1,"Histone-lysine N-methyltransferase, H3 lysine-9 specific SUVH7",GL,.,GL.blup,GL
TraesCS5A01G719000LC.1,homeodomain GLABROUS 2,GL,.,GL.blup,GL
TraesCS6B01G409500.1,Ubiquitin-like-specific protease ESD4,GL,.,GL.blup,GL
TraesCS2A01G345900LC.1,N-(5'-phosphoribosyl)anthranilate isomerase,GL,.,GL.blup,GL
TraesCS1B01G186800.1,RP/EB family microtubule-associated protein,GL,.,GL-16-1,GL
TraesCS1B01G280800.1,Transmembrane protein 18,GL,.,GL-16-1,GL
TraesCS1B01G280700.1,Coiled-coil domain-containing protein 47,GL,.,GL-16-1,GL
TraesCS2A01G213900.2,Eukaryotic translation initiation factor-related family protein,GL,.,GL.blup,GL
TraesCS2B01G472600.1,"Chaperone protein DNAj, putative",GL,.,GL-16-1:GL.blup,GL
TraesCS2B01G715900LC.1,Glycosyltransferase,GL,.,GL-17-2,GL
TraesCS2B01G476000.1,senescence-associated family protein (DUF581),GL,.,GL-17-2,GL
TraesCS2B01G712300LC.1,Octicosapeptide/Phox/Bem1p (PB1) domain-containing protein / tetratricopeptide repeat (TPR)-containing protein,GL,.,GL-16-1,GL
TraesCS3A01G152300.1,Ras-like protein,GL,.,GL-16-1,GL
TraesCS6B01G529200LC.1,Transposase,GL,.,GL-16-1,GL
TraesCS3A01G639800LC.1,"Transposon protein, putative, Mariner sub-class",GL,.,GL-16-1,GL
TraesCS7D01G282700.2,Conserved oligomeric Golgi complex subunit 3,GL,.,GL-16-1,GL
TraesCS3B01G829800LC.1,calmodulin-binding family protein,GL,.,GL-16-1,GL
TraesCS3B01G086900.1,Serine/threonine-protein kinase,GL,.,GL-16-1,GL
TraesCS4D01G460800LC.1,Hemicentin-1,GL,.,GL-16-1,GL
TraesCS3B01G325800LC.1,Retrovirus-related Pol polyprotein from transposon TNT 1-94,GL,.,GL.blup,GL
TraesCS3B01G408900LC.1,"Retrotransposon protein, putative, unclassified",GL,.,GL.blup,GL
TraesCSU01G364800LC.1,Retrovirus-related Pol polyprotein from transposon TNT 1-94,GL,.,GL.blup,GL
TraesCS4B01G583300LC.1,"Apoptogenic protein 1, mitochondrial",GL,.,GL-17-2:GL.blup,GL
TraesCS4B01G583400LC.1,Enhancer of polycomb-like transcription factor protein,GL,.,GL-17-2:GL.blup,GL
TraesCS5B01G280500.1,F-box protein,GL,.,GL-17-2,GL
TraesCS5B01G344600LC.1,Retrovirus-related Pol polyprotein from transposon TNT 1-94,GL,.,GL.blup,GL
TraesCS6B01G284000.1,Cytochrome b5,GL,.,GL-17-1,GL
TraesCS6D01G230000LC.1,NudC domain-containing protein 3,GL,.,GL.blup,GL
TraesCS6D01G229800LC.1,4-hydroxy-3-methylbut-2-enyl diphosphate reductase,GL,.,GL.blup,GL
TraesCS6D01G303100LC.1,DNA replication and repair protein RecF,GL,.,GL-16-1,GL
TraesCSU01G269200LC.1,Protein kinase family protein,GL,.,GL-16-1,GL
TraesCSU01G269100LC.1,wall-associated receptor kinase-like protein,GL,.,GL-16-1,GL
TraesCSU01G296800LC.1,Protein kinase family protein,GL,.,GL-16-1,GL
TraesCSU01G296900LC.1,"K(+) efflux antiporter 1, chloroplastic",GL,.,GL-16-1,GL
TraesCSU01G297000LC.1,Serine/threonine-protein kinase PBS1,GL,.,GL-16-1,GL
TraesCS5D01G015000.1,SacI-like domain protein/WW domain protein,GJE,.,GJE-13-1,GJE
TraesCS5B01G007800.1,SacI-like domain protein/WW domain protein,GJE,.,GJE-13-1,GJE
TraesCS5B01G008100.1,Elongation of fatty acids protein 3-like,GJE,.,GJE-13-1,GJE
TraesCS2D01G461500.2,Gamma-soluble NSF attachment protein,GIE,.,GIE-13-1,GIE
TraesCS2B01G483200.1,Gamma-soluble NSF attachment protein,GIE,.,GIE-13-1,GIE
TraesCS2B01G481700.1,GPI mannosyltransferase 2,GIE,.,GIE-13-1,GIE
TraesCS2B01G725300LC.1,P-loop containing nucleoside triphosphate hydrolases superfamily protein,GIE,.,GIE-13-1,GIE
TraesCS2B01G483000.1,BLT14.1 protein,GIE,.,GIE-13-1,GIE
TraesCS4B01G504300LC.1,RNA-directed DNA polymerase (Reverse transcriptase),GIE,.,GIE-13-1,GIE
TraesCS2D01G567500.1,NBS-LRR disease resistance protein,GIE,.,GIE-13-1,GIE
TraesCS2D01G698100LC.1,Anthranilate synthase component 1,GIE,.,GIE-13-1,GIE
TraesCS5A01G189000.1,MND1-interacting protein 1,GFPI,.,GFP14_I,GFPI
TraesCS2A01G464100LC.1,Engulfment and cell motility protein 3,GAR+TGW,.,GAR-16-1:TGW-16-1,GAR:TGW
TraesCS7A01G277000LC.1,RPM1-interacting protein 4,GAR+TGW,.,GAR-16-1:TGW-16-1,GAR:TGW
TraesCS7B01G491100.2,Disease resistance protein (TIR-NBS-LRR class) family,GAR+TGW,.,GAR-17-1:TGW-17-1,GAR:TGW
TraesCS1A01G190800.2,Fatty acid oxidation complex subunit alpha,GAR+GW+TGW,.,GAR-16-1:GW-16-1:TGW-16-1,GAR:GW:TGW
TraesCS2A01G325000.1,Pentatricopeptide repeat-containing protein,GAR+GW+TGW,.,GAR-16-1:GW-16-1:TGW-16-1,GAR:GW:TGW
TraesCS2A01G329900.1,F-box family protein,GAR+GW+TGW,.,GAR-16-1:GW-16-1:TGW-16-1,GAR:GW:TGW
TraesCS2A01G474900LC.1,Albino or Glassy Yellow 1,GAR+GW+TGW,.,GAR-16-1:GW-16-1:TGW-16-1,GAR:GW:TGW
TraesCS2D01G436100LC.1,Agenet and bromo-adjacent homology (BAH) domain-containing protein,GAR+GW+TGW,.,GAR-16-1:GW-16-1:TGW-16-1,GAR:GW:TGW
TraesCS7A01G651500LC.1,AAA-type ATPase family protein,GAR+GW+TGW,.,GAR-16-1:GW-16-1:TGW-16-1,GAR:GW:TGW
TraesCS7A01G651600LC.1,"C2H2-like zinc finger protein, putative",GAR+GW+TGW,.,GAR-16-1:GW-16-1:TGW-16-1,GAR:GW:TGW
TraesCS2A01G336300.1,General negative regulator of transcription subunit 4,GAR+GW+TGW,.,GAR-16-1:GW-16-1:TGW-16-1,GAR:GW:TGW
TraesCS2A01G335700.2,"UBX domain-containing protein, putative",GAR+GW+TGW,.,GAR-16-1:GW-16-1:TGW-16-1,GAR:GW:TGW
TraesCS7A01G384300.1,U-box domain-containing protein kinase family protein,GAR+GW,.,GAR.blup:GW.blup,GAR:GW
TraesCS2A01G479500LC.1,peroxisomal ABC transporter 1,GAR+GW,.,GAR-16-1:GW-16-1,GAR:GW
TraesCS2D01G160800.1,50S ribosomal protein L18,GAR+GL+TGW,.,GAR-16-1:GL-16-1:TGW-16-1,GAR:GL:TGW
TraesCS2A01G318000.1,Dihydrofolate reductase,GAR+GL+TGW,.,GAR-16-1:GL-16-1:TGW-16-1,GAR:GL:TGW
TraesCS3B01G048500LC.1,Small multi-drug export protein,GAR+GL+TGW,.,GAR-16-1:GL-16-1:TGW-16-1,GAR:GL:TGW
TraesCS2B01G818500LC.1,BRI1 suppressor 1 (BSU1)-like 3,GAR+GL+TGW,.,GAR.blup:GL.blup:TGW.blup,GAR:GL:TGW
TraesCS2B01G555200.2,Protein kinase,GAR+GL+TGW,.,GAR.blup:GL.blup:TGW.blup,GAR:GL:TGW
TraesCS2B01G555400.3,Lipoxygenase,GAR+GL+TGW,.,GAR.blup:GL.blup:TGW.blup,GAR:GL:TGW
TraesCS2B01G549000.1,Transcription-repair-coupling factor,GAR+GL+HT+TGW,.,GAR-17-1:GAR.blup:GL-17-2:GL.blup:HT-14-3:HT.blup:TGW.blup,GAR:GL:HT:TGW
TraesCS2A01G492900LC.1,"Zinc finger, C3HC4 type (RING finger) family protein",GAR+GL+GW+TGW,.,GAR-16-1:GAR.blup:GL-16-1:GL.blup:GW-16-1:TGW-16-1,GAR:GL:GW:TGW
TraesCS2A01G344700.1,FBD-associated F-box protein,GAR+GL+GW+TGW,.,GAR-16-1:GAR.blup:GL-16-1:GL.blup:GW-16-1:TGW-16-1,GAR:GL:GW:TGW
TraesCS2A01G527400.1,NBS-LRR disease resistance protein-like protein,GAR+GL+GW+HT+TGW,.,GAR-17-1:GAR-17-2:GAR.blup:GL-17-1:GL-17-2:GL.blup:GW.blup:HT-14-2:HT-14-3:HT.blup:TGW.blup,GAR:GL:GW:HT:TGW
TraesCS2A01G174200LC.1,Fasciclin-like arabinogalactan protein,GAR+GL+GW+HT+TGW,.,GAR-17-1:GAR-17-2:GAR.blup:GL-17-1:GL-17-2:GL.blup:GW.blup:HT-14-2:HT-14-3:HT.blup:TGW.blup,GAR:GL:GW:HT:TGW
TraesCS2B01G549400.1,3-oxoacyl-[acyl-carrier-protein] synthase 3,GAR+GL+GW+HT+TGW,.,GAR-17-1:GAR.blup:GL-17-1:GL-17-2:GL.blup:GW.blup:HT-14-2:HT-14-3:HT.blup:TGW.blup,GAR:GL:GW:HT:TGW
TraesCS2B01G550000.1,Cullin family protein,GAR+GL+GW+HT+TGW,.,GAR-17-1:GAR.blup:GL-17-1:GL-17-2:GL.blup:GW.blup:HT-14-2:HT-14-3:HT.blup:TGW.blup,GAR:GL:GW:HT:TGW
TraesCS2B01G554900.1,Anthocyanin 5-aromatic acyltransferase,GAR+GL+GW+HT+TGW,.,GAR-17-1:GAR.blup:GL-17-1:GL-17-2:GL.blup:GW.blup:HT-14-2:HT-14-3:HT.blup:TGW.blup,GAR:GL:GW:HT:TGW
TraesCS2B01G557000.2,MICOS complex subunit MIC60,GAR+GL+GW+HT+TGW,.,GAR-17-1:GAR-17-2:GAR.blup:GL-17-1:GL-17-2:GL.blup:GW.blup:HT-14-2:HT-14-3:HT.blup:TGW.blup,GAR:GL:GW:HT:TGW
TraesCS2B01G558000.1,Cystathionine beta-lyase family protein,GAR+GL+GW+HT+TGW,.,GAR-17-1:GAR.blup:GL-17-1:GL-17-2:GL.blup:GW.blup:HT-14-2:HT-14-3:HT.blup:TGW.blup,GAR:GL:GW:HT:TGW
TraesCS2B01G558100.1,Disease resistance protein (NBS-LRR class) family,GAR+GL+GW+HT+TGW,.,GAR-17-1:GAR.blup:GL-17-1:GL-17-2:GL.blup:GW.blup:HT-14-2:HT-14-3:HT.blup:TGW.blup,GAR:GL:GW:HT:TGW
TraesCS2B01G559200.1,Small nuclear ribonucleoprotein family protein,GAR+GL+GW+HT+TGW,.,GAR-17-1:GAR.blup:GL-17-2:GL.blup:GW.blup:HT-14-2:HT-14-3:HT.blup:TGW.blup,GAR:GL:GW:HT:TGW
TraesCS2B01G559300.1,N-alpha-acetyltransferase,GAR+GL+GW+HT+TGW,.,GAR-17-1:GAR.blup:GL-17-1:GL-17-2:GL.blup:GW.blup:HT-14-2:HT-14-3:HT.blup:TGW.blup,GAR:GL:GW:HT:TGW
TraesCS2B01G560200.1,Histidine--tRNA ligase,GAR+GL+GW+HT+TGW,.,GAR-17-1:GAR-17-2:GAR.blup:GL-17-1:GL-17-2:GL.blup:GW.blup:HT-14-2:HT-14-3:HT.blup:TGW.blup,GAR:GL:GW:HT:TGW
TraesCS2B01G562300.1,Diacylglycerol kinase,GAR+GL+GW+HT+TGW,.,GAR-17-1:GAR-17-2:GAR.blup:GL-17-1:GL-17-2:GL.blup:GW.blup:HT-14-2:HT-14-3:HT.blup:TGW.blup,GAR:GL:GW:HT:TGW
TraesCS2D01G530200.1,Disease resistance protein (NBS-LRR class) family,GAR+GL+GW+HT+TGW,.,GAR-17-1:GAR-17-2:GAR.blup:GL-17-1:GL-17-2:GL.blup:GW.blup:HT-14-2:HT-14-3:HT.blup:TGW.blup,GAR:GL:GW:HT:TGW
TraesCS5D01G057900LC.1,MALE GAMETOPHYTE DEFECTIVE 2,GAR+GL+GW+HT+TGW,.,GAR-17-1:GAR-17-2:GAR.blup:GL-17-1:GL-17-2:GL.blup:GW.blup:HT-14-2:HT-14-3:HT.blup:TGW.blup,GAR:GL:GW:HT:TGW
TraesCSU01G016900LC.1,Cystathionine beta-lyase family protein,GAR+GL+GW+HT+TGW,.,GAR-17-1:GAR.blup:GL-17-1:GL-17-2:GL.blup:GW.blup:HT-14-2:HT-14-3:HT.blup:TGW.blup,GAR:GL:GW:HT:TGW
TraesCS2B01G549200.1,PP2A regulatory subunit TAP46,GAR+GL+GW+HT+TGW,.,GAR-17-1:GAR.blup:GL-17-2:GL.blup:GW.blup:HT-14-3:HT.blup:TGW.blup,GAR:GL:GW:HT:TGW
TraesCS2B01G549500.1,Glutamyl-tRNA(Gln) amidotransferase subunit A,GAR+GL+GW+HT+TGW,.,GAR-17-1:GAR.blup:GL-17-2:GL.blup:GW.blup:HT-14-2:HT-14-3:HT.blup:TGW.blup,GAR:GL:GW:HT:TGW
TraesCS2B01G550200.1,Major allergen Bet v 1,GAR+GL+GW+HT+TGW,.,GAR-17-1:GAR.blup:GL-17-2:GL.blup:GW.blup:HT-14-2:HT-14-3:HT.blup:TGW.blup,GAR:GL:GW:HT:TGW
TraesCS2B01G555300.1,"cytochrome P450, family 702, subfamily A, polypeptide 6",GAR+GL+GW+HT+TGW,.,GAR-17-1:GAR.blup:GL-17-1:GL-17-2:GL.blup:GW.blup:HT-14-2:HT-14-3:HT.blup:TGW.blup,GAR:GL:GW:HT:TGW
TraesCS1A01G319900LC.1,Cyclin,GAR+GL,.,GAR-16-1:GL-16-1,GAR:GL
TraesCS1B01G172200LC.1,60S ribosomal protein L13,GAR+GL,.,GAR-16-1:GL-16-1:GL.blup,GAR:GL
TraesCS2B01G549600.1,V-type ATP synthase subunit D,GAR+GL,.,GAR.blup:GL.blup,GAR:GL
TraesCS2A01G524100.1,transcriptional factor B3 family protein,GAR+GL,.,GAR.blup:GL.blup,GAR:GL
TraesCS3B01G171800LC.1,WD40 repeat-like protein,GAR+GL,.,GAR-16-1:GL-16-1,GAR:GL
TraesCS2B01G555100.1,Anthocyanin 5-aromatic acyltransferase,GAR+GL,.,GAR.blup:GL.blup,GAR:GL
TraesCS2B01G555400.2,Lipoxygenase,GAR+GL,.,GAR.blup:GL.blup,GAR:GL
TraesCS2B01G832400LC.1,At4g21445p-like protein,GAR+GL,.,GAR.blup:GL.blup,GAR:GL
TraesCS3D01G041500.1,Calcium binding family protein,GAR+GL,.,GAR-16-1:GL-16-1,GAR:GL
TraesCS6A01G008400LC.1,Retrovirus-related Pol polyprotein from transposon TNT 1-94,GAR+GL,.,GAR.blup:GL-16-1:GL-17-1:GL.blup,GAR:GL
TraesCS4B01G372300.1,Nucellin-like aspartic protease,GAR+GL,.,GAR.blup:GL-17-2:GL.blup,GAR:GL
TraesCS5A01G277800.1,Ta11-like non-LTR retrotransposon,GAR+GL,.,GAR.blup:GL.blup,GAR:GL
TraesCS6B01G509300LC.1,Retrovirus-related Pol polyprotein from transposon TNT 1-94,GAR+GL,.,GAR.blup:GL-16-1:GL.blup,GAR:GL
TraesCS6D01G246700LC.1,zinc finger (C3HC4-type RING finger) family protein,GAR+GL,.,GAR.blup:GL.blup,GAR:GL
TraesCS5B01G007900.1,rRNA adenine N(6)-methyltransferase,GAR+GJE,.,GAR-13-1:GJE-13-1,GAR:GJE
TraesCS7A01G801000LC.1,NBS-LRR-like resistance protein,GAR+GJE,.,GAR-13-1:GJE-13-1,GAR:GJE
TraesCS3B01G423000.1,Zinc finger CCCH domain-containing protein 16,GAR,.,GAR-13-1,GAR
TraesCS5D01G172300.1,Protein FRIGIDA,GAR,.,GAR-13-1,GAR
TraesCS6D01G386800.1,Pathogenesis-related protein PR-4,GAR,.,GAR-16-1,GAR
TraesCS7A01G224400.1,"Cytochrome P450 family protein, expressed",GAR,.,GAR-16-1,GAR
TraesCS1B01G072600LC.1,Cysteine/Histidine-rich C1 domain family protein,GAR,.,GAR-16-1,GAR
TraesCS2A01G457000LC.1,DNA-directed RNA polymerase subunit beta,GAR,.,GAR-16-1,GAR
TraesCS2A01G339800.1,Zinc finger family protein,GAR,.,GAR-16-1,GAR
TraesCS2A01G457000LC.2,DNA-directed RNA polymerase subunit beta,GAR,.,GAR-16-1,GAR
TraesCS7B01G152100LC.1,Ribosomal protein S18-like,GAR,.,GAR-16-1,GAR
TraesCS2A01G465900LC.2,DNA helicase,GAR,.,GAR-16-1,GAR
TraesCS2A01G465900LC.1,DNA helicase,GAR,.,GAR-16-1,GAR
TraesCS2A01G466000LC.1,Ubiquitin carboxyl-terminal hydrolase MINDY-1,GAR,.,GAR-16-1,GAR
TraesCS7A01G562900.1,Disease resistance protein RPM1,GAR,.,GAR-13-1,GAR
TraesCS6B01G389700.1,Replication protein A 32 kDa subunit-like protein,GAR,.,GAR-16-1,GAR
TraesCS7A01G216300.1,Embryogenesis transmembrane protein,GAR,.,GAR-16-1,GAR
TraesCS7A01G287900LC.1,ATP synthase subunit alpha,GAR,.,GAR-16-1,GAR
TraesCS4A01G278500LC.1,trimethylguanosine synthase (DUF707),AWN+HWS,.,AWN.blup:HW14_S,AWN:HWS
TraesCS2D01G582200.1,"ATP synthase subunit alpha, chloroplastic",AWN+HT,.,AWN-14-3:HT-15-1,AWN:HT
TraesCS6A01G102600LC.1,"DNA-binding protein with MIZ/SP-RING zinc finger, PHD-finger and SAP domain-containing protein",AWN+HT,.,AWN-14-3:AWN-15-1:HT-14-2,AWN:HT
TraesCS3B01G453500.1,AT1G65230-like protein,AWN+HDT,.,AWN-14-1:AWN-15-1:HDT-15-1,AWN:HDT
TraesCS3A01G183800LC.1,Translation initiation factor IF-2,AWN,.,AWN-14-2:AWN-14-3:AWN-15-1,AWN
TraesCS4A01G078700.2,MADS box transcription factor,AWN,.,AWN-14-2:AWN-14-3:AWN-15-1,AWN
TraesCS1D01G362100.1,50S ribosomal protein L18,AWN,.,AWN-14-3,AWN
TraesCS1A01G357700.1,Bifunctional inhibitor/lipid-transfer protein/seed storage 2S albumin superfamily protein,AWN,.,AWN-14-3,AWN
TraesCS1D01G362300.1,Grain softness protein,AWN,.,AWN-14-3,AWN
TraesCS1D01G362400.1,Grain softness protein,AWN,.,AWN-14-3,AWN
TraesCS1B01G140800LC.2,Dihydroflavonol 4-reductase,AWN,.,AWN-14-1:AWN-14-3,AWN
TraesCS4B01G265700.1,26S proteasome regulatory subunit,AWN,.,AWN-14-1:AWN-14-2:AWN-14-3:AWN-15-1,AWN
TraesCS1B01G245400LC.1,histone H2A 8,AWN,.,AWN-14-1:AWN-14-2:AWN-14-3:AWN-15-1,AWN
TraesCS4B01G266000.1,Protein FRIGIDA,AWN,.,AWN-14-1:AWN-14-2:AWN-14-3:AWN-15-1,AWN
TraesCS4B01G266300.2,Mediator of RNA polymerase II transcription subunit 28,AWN,.,AWN-14-1:AWN-14-2:AWN-14-3:AWN-15-1,AWN
TraesCS4B01G267500.1,NADH dehydrogenase [ubiquinone] 1 alpha subcomplex subunit 13,AWN,.,AWN-14-1:AWN-14-2:AWN-14-3:AWN-15-1,AWN
TraesCS4B01G275400.1,Histone H2B,AWN,.,AWN-14-1:AWN-14-2:AWN-14-3:AWN-15-1,AWN
TraesCS4B01G276400.1,DUF1677 family protein,AWN,.,AWN-14-1:AWN-14-2:AWN-14-3:AWN-15-1,AWN
TraesCS4B01G260600.1,40S ribosomal protein S3a,AWN,.,AWN-14-1:AWN-14-2:AWN-14-3:AWN-15-1,AWN
TraesCS1B01G409300.2,Photosynthetic NDH subcomplex B 3,AWN,.,AWN-14-1:AWN-14-2:AWN-14-3:AWN-15-1,AWN
TraesCS1B01G411400.1,F-box family protein,AWN,.,AWN-14-1:AWN-14-2:AWN-14-3:AWN-15-1,AWN
TraesCS1B01G415200.1,ARM repeat superfamily protein,AWN,.,AWN-14-1:AWN-14-2:AWN-14-3,AWN
TraesCS1B01G442700.1,F-box family protein,AWN,.,AWN-14-1,AWN
TraesCS1B01G441700.1,transmembrane protein,AWN,.,AWN-14-1:AWN-14-3:AWN-15-1,AWN
TraesCS1B01G740100LC.1,Cysteine proteinase inhibitor,AWN,.,AWN-14-1,AWN
TraesCS2A01G178100LC.1,Exodeoxyribonuclease 7 large subunit,AWN,.,AWN-15-1,AWN
TraesCS2A01G178000LC.1,ERCC4 domain-containing protein EP364R,AWN,.,AWN-15-1,AWN
TraesCS2A01G254100LC.1,Actin-related protein 2/3 complex subunit 5,AWN,.,AWN-15-1,AWN
TraesCS4B01G264300.1,RNA cytidine acetyltransferase,AWN,.,AWN-14-1:AWN-14-2:AWN-14-3:AWN-15-1,AWN
TraesCS2A01G237500.1,Ankyrin repeat-containing protein,AWN,.,AWN-14-1:AWN-14-3:AWN-15-1,AWN
TraesCS2A01G257800.1,"Glutamyl-tRNA(Gln) amidotransferase subunit B, mitochondrial",AWN,.,AWN-15-1,AWN
TraesCS2A01G257600.1,"Glutamyl-tRNA(Gln) amidotransferase subunit B, mitochondrial",AWN,.,AWN-15-1,AWN
TraesCSU01G180500.1,"Glutamyl-tRNA(Gln) amidotransferase subunit B, mitochondrial",AWN,.,AWN-15-1,AWN
TraesCS2A01G268600.2,flocculation protein,AWN,.,AWN-15-1,AWN
TraesCS2A01G268600.1,flocculation protein,AWN,.,AWN-15-1,AWN
TraesCS2A01G550800.1,Peroxisome biogenesis protein 22,AWN,.,AWN-15-1,AWN
TraesCS4B01G278200.2,Deoxyuridine 5'-triphosphate nucleotidohydrolase,AWN,.,AWN-14-1,AWN
TraesCS3B01G213800LC.1,Reticuline oxidase,AWN,.,AWN-14-3:AWN-15-1,AWN
TraesCS4B01G107500LC.1,Nuclear pore complex protein,AWN,.,AWN-14-3:AWN-15-1,AWN
TraesCS2D01G566500.1,Dolichyl-diphosphooligosaccharide--protein glycosyltransferase subunit 1,AWN,.,AWN-14-2,AWN
TraesCS2D01G566400.1,Histone-lysine N-methyltransferase,AWN,.,AWN-14-2,AWN
TraesCS2D01G567100.1,Ras family protein,AWN,.,AWN-14-2,AWN
TraesCS2D01G570300.1,RING/FYVE/PHD zinc finger superfamily protein,AWN,.,AWN-15-1,AWN
TraesCS2D01G571700.1,C2 calcium/lipid-binding and GRAM domain protein,AWN,.,AWN-14-3,AWN
TraesCS2D01G587100.1,Inorganic pyrophosphatase,AWN,.,AWN-15-1,AWN
TraesCS2D01G586100.1,30S ribosomal protein S11,AWN,.,AWN-15-1,AWN
TraesCS2D01G584900.1,Tubby-like F-box protein,AWN,.,AWN-15-1,AWN
TraesCS3A01G008000.1,Disease resistance protein (NBS-LRR class) family,AWN,.,AWN-14-1,AWN
TraesCS3A01G022600.2,Glutamate decarboxylase,AWN,.,AWN-14-3,AWN
TraesCS3A01G024300.1,"PAP fibrillin domain containing protein,expressed",AWN,.,AWN-14-3,AWN
TraesCS3A01G025700.1,Protein-lysine N-methyltransferase,AWN,.,AWN-14-3,AWN
TraesCS3B01G094400.1,Ubiquitin family protein,AWN,.,AWN-15-1,AWN
TraesCS3B01G094500.1,F-box protein PP2,AWN,.,AWN-15-1,AWN
TraesCS3B01G094700.1,"Sterol-8,7-isomerase",AWN,.,AWN-15-1,AWN
TraesCS3B01G095000.1,Mutator-like transposase-like protein,AWN,.,AWN-15-1,AWN
TraesCS3B01G084900LC.1,Ras family protein,AWN,.,AWN-14-1:AWN-14-2:AWN-15-1,AWN
TraesCS3B01G122900LC.1,Vacuolar fusion MON1 A,AWN,.,AWN-14-1:AWN-14-2:AWN-14-3:AWN-15-1,AWN
TraesCS4A01G251200.1,Zinc finger BED domain-containing protein DAYSLEEPER,AWN,.,AWN-14-1:AWN-14-3:AWN-15-1,AWN
TraesCS4A01G278400LC.1,ATP synthase subunit alpha,AWN,.,AWN.blup,AWN
TraesCS4A01G278200LC.1,ATP-dependent DNA helicase PIF1,AWN,.,AWN-14-2:AWN-15-1:AWN.blup,AWN
TraesCS5B01G560200.3,Disease resistance protein (NBS-LRR class) family,AWN,.,AWN-14-2:AWN-14-3,AWN
TraesCS4A01G319300.1,Disease resistance protein (NBS-LRR class) family,AWN,.,AWN-14-2:AWN-14-3,AWN
TraesCS5B01G795200LC.1,Ypt/Rab-GAP domain of gyp1p superfamily protein,AWN,.,AWN-14-2:AWN-14-3,AWN
TraesCSU01G509500LC.1,"31 kDa ribonucleoprotein, chloroplastic",AWN,.,AWN-14-2:AWN-14-3,AWN
TraesCS4A01G400700LC.1,Replication protein A 70 kDa DNA-binding subunit,AWN,.,AWN-14-1:AWN-14-2:AWN-14-3:AWN-15-1,AWN
TraesCS4B01G434500LC.1,Seven transmembrane MLO family protein,AWN,.,AWN-14-1:AWN-14-2:AWN-14-3:AWN-15-1,AWN
TraesCS4B01G434800LC.2,Homeobox-leucine zipper protein ANTHOCYANINLESS 2,AWN,.,AWN-14-1:AWN-14-2:AWN-14-3:AWN-15-1,AWN
TraesCS4B01G262600.1,COP9 signalosome complex subunit 4,AWN,.,AWN-14-1,AWN
TraesCS4B01G263000.1,Dehydrodolichyl diphosphate synthase complex subunit NUS1,AWN,.,AWN-14-1,AWN
TraesCS4B01G265600.1,Calcium-dependent lipid-binding domain-containing protein,AWN,.,AWN-14-1,AWN
TraesCSU01G207200LC.1,Auxin-induced protein,AWN,.,AWN-14-1:AWN-14-2:AWN-14-3:AWN-15-1,AWN
TraesCS4B01G270100.1,3-hydroxybenzoate 6-hydroxylase 1,AWN,.,AWN-14-1:AWN-14-2:AWN-14-3:AWN-15-1,AWN
TraesCS4B01G274200.1,ATP-dependent RNA helicase,AWN,.,AWN-14-1:AWN-14-2:AWN-14-3:AWN-15-1,AWN
TraesCS4B01G275000.1,Protein kinase,AWN,.,AWN-14-1:AWN-14-2:AWN-14-3:AWN-15-1,AWN
TraesCS4B01G270800.1,3-hydroxybenzoate 6-hydroxylase,AWN,.,AWN-14-1:AWN-14-2:AWN-14-3:AWN-15-1,AWN
TraesCS4B01G447400LC.1,Basic-leucine zipper (bZIP) transcription factor family protein,AWN,.,AWN-14-1:AWN-14-2:AWN-14-3:AWN-15-1,AWN
TraesCS4B01G272500.1,BTB/POZ domain-containing protein,AWN,.,AWN-14-1:AWN-14-2:AWN-14-3:AWN-15-1,AWN
TraesCS4B01G448000LC.1,Adenylosuccinate synthetase,AWN,.,AWN-14-1:AWN-14-2:AWN-14-3:AWN-15-1,AWN
TraesCS5A01G563100LC.1,terpene synthase 1,AWN,.,AWN-14-1:AWN-14-2:AWN-14-3:AWN-15-1,AWN
TraesCS4B01G276300.1,flocculation FLO11-like protein,AWN,.,AWN-14-1:AWN-14-2:AWN-14-3,AWN
TraesCS4B01G447500LC.1,1-acyl-sn-glycerol-3-phosphate acyltransferase,AWN,.,AWN-14-1:AWN-14-2:AWN-14-3:AWN-15-1,AWN
TraesCS4D01G269400.1,3-hydroxybenzoate 6-hydroxylase 1,AWN,.,AWN-14-1:AWN-14-2:AWN-14-3:AWN-15-1,AWN
TraesCS4B01G276700.1,Sulfate transporter,AWN,.,AWN-14-1,AWN
TraesCS4B01G434000LC.1,Cyclin-dependent kinase-like 1,AWN,.,AWN-14-1,AWN
TraesCS4B01G433900LC.1,Transposon Ty3-G Gag-Pol polyprotein,AWN,.,AWN-14-1:AWN-14-2:AWN-14-3,AWN
TraesCS4B01G434600LC.1,V-type proton ATPase subunit a,AWN,.,AWN-14-1:AWN-14-2:AWN-14-3:AWN-15-1,AWN
TraesCS4B01G435800LC.1,NAM-like protein,AWN,.,AWN-14-1,AWN
TraesCS4B01G435700LC.1,Cortactin-binding protein 2,AWN,.,AWN-14-1,AWN
TraesCS6A01G296000.1,Histone-lysine N-methyltransferase,AWN,.,AWN-14-3,AWN
TraesCS5A01G175600LC.1,Photosystem I assembly protein Ycf3,AWN,.,AWN-14-1:AWN-14-3:AWN-15-1,AWN
TraesCS4D01G268800LC.1,WD repeat-containing protein 81,AWN,.,AWN-14-1:AWN-14-2:AWN-14-3:AWN-15-1,AWN
TraesCS5A01G542600.2,"Sugar transporter, putative",AWN,.,AWN-14-1:AWN-14-2:AWN-14-3:AWN-15-1:AWN.blup,AWN
TraesCS5A01G119800.1,"3'(2'),5'-bisphosphate nucleotidase 1",AWN,.,AWN-15-1,AWN
TraesCS5A01G241300.2,Protein kinase,AWN,.,AWN-14-2,AWN
TraesCS5A01G241900.1,"Alpha/beta-Hydrolases superfamily protein, putative",AWN,.,AWN-14-2,AWN
TraesCS5A01G737100LC.1,"Retrotransposon protein, putative, unclassified",AWN,.,AWN-14-1:AWN-14-2:AWN-14-3:AWN-15-1:AWN.blup,AWN
TraesCS5A01G555400.1,Protein FAR1-RELATED SEQUENCE 5,AWN,.,AWN-14-1:AWN-14-2:AWN-14-3:AWN-15-1,AWN
TraesCS5D01G505200LC.1,ATPase family associated with various cellular activities (AAA),AWN,.,AWN-14-3,AWN
TraesCS5A01G697700LC.1,Methionine S-methyltransferase,AWN,.,AWN-14-3,AWN
TraesCS5A01G719200LC.1,Transposon Ty3-G Gag-Pol polyprotein,AWN,.,AWN-14-1:AWN-14-2:AWN-14-3:AWN-15-1,AWN
TraesCS5B01G536800.1,ROP interacting CRIB motif protein,AWN,.,AWN-14-2:AWN-14-3,AWN
TraesCS6A01G384000.2,F-box protein PP2,AWN,.,AWN-14-2:AWN-15-1,AWN
TraesCS6B01G097600.1,Pentatricopeptide repeat-containing protein,AWN,.,AWN-14-1,AWN
TraesCS6B01G099000.1,F-box family protein-like protein,AWN,.,AWN-14-1,AWN
TraesCS6B01G099500.2,F-box family protein,AWN,.,AWN-14-1,AWN
TraesCS6B01G099600.1,Lon protease,AWN,.,AWN-14-1,AWN
TraesCS6B01G404500.1,RNA binding,AWN,.,AWN-14-1:AWN-14-2:AWN-14-3:AWN-15-1,AWN
TraesCS6B01G733900LC.1,receptor kinase 1,AWN,.,AWN-14-2:AWN-14-3:AWN-15-1,AWN
TraesCS6B01G734300LC.1,protein kinase family protein,AWN,.,AWN-14-1:AWN-14-2:AWN-14-3:AWN-15-1,AWN
TraesCS7B01G478200.1,Myb transcription factor,AWN,.,AWN-14-3,AWN
TraesCS7B01G480800.1,Glycine/sarcosine/betaine reductase complex component A,AWN,.,AWN-14-3,AWN
TraesCS1A01G001200LC.1,"Senescence-associated protein, putative",,.,.,.
TraesCS1A01G001200.1,TRICHOME BIREFRINGENCE-LIKE 26,,.,.,.
TraesCS1A01G001700.1,30S ribosomal protein S14 type Z,,.,.,.
TraesCS4A01G400000LC.1,DNA ligase,,.,.,.
TraesCS1A01G001400.1,NAD(P)-binding Rossmann-fold superfamily protein,,.,.,.
TraesCS1A01G543600LC.1,Photosystem I P700 chlorophyll a apoprotein A1,,.,.,.
TraesCS3B01G154400LC.1,Cell wall-associated hydrolase,,.,.,.
TraesCSU01G263900.1,ATP synthase gamma chain,,.,.,.
TraesCSU01G267200.1,Mediator of RNA polymerase II transcription subunit 12,,.,.,.
TraesCS1B01G003300.2,receptor kinase 1,,.,.,.
TraesCS1A01G003000.1,NBS-LRR-like resistance protein,,.,.,.
TraesCS1B01G007100.1,"Receptor protein kinase, putative",,.,.,.
TraesCS1A01G006300.1,"Receptor protein kinase, putative",,.,.,.
TraesCS1A01G007800.1,"transmembrane protein, putative (DUF 3339)",,.,.,.
TraesCS1D01G000600.1,"transmembrane protein, putative (DUF 3339)",,.,.,.
TraesCSU01G337900LC.1,Retrovirus-related Pol polyprotein from transposon TNT 1-94,,.,.,.
TraesCS1A01G018100LC.1,U-box domain protein,,.,.,.
TraesCS1D01G019800.1,Regulator of chromosome condensation (RCC1) family with FYVE zinc finger domain-containing protein,,.,.,.
TraesCS1A01G020300.1,Regulator of chromosome condensation (RCC1) family with FYVE zinc finger domain-containing protein,,.,.,.
TraesCS1A01G021000.1,Trypsin inhibitor,,.,.,.
TraesCS6D01G169600.1,Guanine nucleotide-binding protein subunit beta-like protein,,.,.,.
TraesCS1A01G026200.1,NBS-LRR disease resistance protein-like protein,,.,.,.
TraesCS1B01G032700.2,"NBS-LRR disease resistance protein, putative, expressed",,.,.,.
TraesCS1B01G035500.1,Disease resistance protein (TIR-NBS-LRR class) family,,.,.,.
TraesCS1A01G028500.1,NBS-LRR-like resistance protein,,.,.,.
TraesCS1B01G035600.1,Disease resistance protein (NBS-LRR class) family,,.,.,.
TraesCS1A01G035800.1,Mitochondrial ATP synthase 6 kDa subunit,,.,.,.
TraesCS1D01G037300.1,Mitochondrial ATP synthase 6 kDa subunit,,.,.,.
TraesCS1D01G040500.1,BURP domain protein RD22,,.,.,.
TraesCS1A01G039200.1,MORC family CW-type zinc finger protein 4,,.,.,.
TraesCS1A01G049700.1,"Arginine/serine-rich splicing factor, putative",,.,.,.
TraesCS1B01G065900.1,"Arginine/serine-rich splicing factor, putative",,.,.,.
TraesCS1B01G091500.1,BZIP transcription factor,,.,.,.
TraesCS1A01G072600.1,BZIP transcription factor,,.,.,.
TraesCS1B01G149500LC.1,indole-3-acetic acid inducible 14,,.,.,.
TraesCS1A01G074800LC.1,SWAP (Suppressor-of-White-APricot)/surp domain-containing protein,,.,.,.
TraesCS1A01G074700LC.1,50S ribosomal protein L14,,.,.,.
TraesCS1A01G146000.1,Hypersensitive-induced response protein 1,,.,.,.
TraesCS1A01G076500.1,Disease resistance protein RPM1,,.,.,.
TraesCS1A01G340300.1,Receptor-like protein kinase,,.,.,.
TraesCS2A01G221300.1,ATP-dependent zinc metalloprotease FtsH,,.,.,.
TraesCS2D01G227000.1,ATP-dependent zinc metalloprotease FtsH,,.,.,.
TraesCS3D01G108500.1,"Receptor-like protein kinase, putative,expressed",,.,.,.
TraesCS4A01G315100.1,Protein kinase,,.,.,.
TraesCS4D01G098600.1,Aspartic proteinase nepenthesin-1,,.,.,.
TraesCS5A01G051000.1,Receptor-like kinase,,.,.,.
TraesCS5A01G197100.1,Receptor protein kinase-like,,.,.,.
TraesCS5A01G276700.4,Calcium-transporting ATPase,,.,.,.
TraesCS5A01G276700.5,Calcium-transporting ATPase,,.,.,.
TraesCS5D01G194000.1,Protein MID1-COMPLEMENTING ACTIVITY 1,,.,.,.
TraesCS5D01G194000.2,Protein MID1-COMPLEMENTING ACTIVITY 1,,.,.,.
TraesCS5D01G256800.1,Protein kinase family protein,,.,.,.
TraesCS6D01G033500.1,Leucine-rich repeat receptor-like protein kinase family protein,,.,.,.
TraesCS6D01G033600.1,Leucine-rich repeat receptor-like protein kinase family protein,,.,.,.
TraesCS6D01G333800.1,Leucine-rich repeat receptor-like protein kinase family protein,,.,.,.
TraesCS7A01G153100.1,Glutamate receptor,,.,.,.
TraesCS7A01G154100.1,Glutamate receptor,,.,.,.
TraesCS7D01G058800LC.1,A.superbus venom factor 2,,.,.,.
TraesCS7D01G325300.1,O-glucosyltransferase rumi,,.,.,.
TraesCS1B01G105100.1,Glioma tumor suppressor-like protein,,.,.,.
TraesCS1A01G086600.1,Glioma tumor suppressor-like protein,,.,.,.
TraesCS1D01G090000.1,Sucrose-phosphatase,,.,.,.
TraesCS1A01G088600.1,Sucrose-phosphatase,,.,.,.
TraesCS1A01G089600.1,1-aminocyclopropane-1-carboxylate oxidase,,.,.,.
TraesCS1A01G089500.1,1-aminocyclopropane-1-carboxylate oxidase,,.,.,.
TraesCS1B01G117400.1,1-aminocyclopropane-1-carboxylate oxidase,,.,.,.
TraesCS1D01G098000.1,1-aminocyclopropane-1-carboxylate oxidase,,.,.,.
TraesCS1D01G131800LC.1,Citrate lyase acyl carrier protein,,.,.,.
TraesCS1A01G096500.2,60S ribosomal protein L18,,.,.,.
TraesCS1A01G092900.1,40S ribosomal protein S4,,.,.,.
TraesCS1A01G147000.1,60S ribosomal protein L21,,.,.,.
TraesCS1A01G217200.1,Nucleoside diphosphate kinase,,.,.,.
TraesCS1A01G284800.1,60S ribosomal protein L36,,.,.,.
TraesCS1A01G286300.1,"30S ribosomal protein S8, putative",,.,.,.
TraesCS1A01G307400.1,60S ribosomal protein L30,,.,.,.
TraesCS1A01G359300LC.1,60S ribosomal protein L29,,.,.,.
TraesCS1A01G363700.1,60S ribosomal protein l28,,.,.,.
TraesCS1A01G378000.1,Guanine nucleotide-binding protein subunit beta-1,,.,.,.
TraesCS1A01G399800.1,60S ribosomal protein L18a,,.,.,.
TraesCS1B01G120600.1,40S ribosomal protein S4,,.,.,.
TraesCS1B01G127200.1,60S ribosomal protein L18,,.,.,.
TraesCS1B01G146100.1,40S ribosomal protein S7,,.,.,.
TraesCS1B01G230300.1,Nucleoside diphosphate kinase,,.,.,.
TraesCS1B01G240000.1,60S ribosomal protein L29,,.,.,.
TraesCS1B01G274700.2,60S ribosomal protein L4,,.,.,.
TraesCS1B01G295700.1,"30S ribosomal protein S8, putative",,.,.,.
TraesCS1B01G318200.1,60S ribosomal protein L30,,.,.,.
TraesCS1B01G379200.1,Nucleolar protein,,.,.,.
TraesCS1B01G380800.1,60S ribosomal protein l28,,.,.,.
TraesCS1D01G101600.1,40S ribosomal protein S4,,.,.,.
TraesCS1D01G105500.2,60S ribosomal protein L18-like protein,,.,.,.
TraesCS1D01G125600.1,40S ribosomal protein S7,,.,.,.
TraesCS1D01G145100.1,60S ribosomal protein L21,,.,.,.
TraesCS1D01G156400.2,"40S ribosomal protein S17, putative, expressed",,.,.,.
TraesCS1D01G219000.1,Nucleoside diphosphate kinase,,.,.,.
TraesCS1D01G227300.1,60S ribosomal protein L29,,.,.,.
TraesCS1D01G264200.1,60S ribosomal protein L4,,.,.,.
TraesCS1D01G283800.1,60S ribosomal protein L36,,.,.,.
TraesCS1D01G285300.1,"30S ribosomal protein S8, putative",,.,.,.
TraesCS1D01G306800.1,60S ribosomal protein L30,,.,.,.
TraesCS1D01G368700.1,60S ribosomal protein l28,,.,.,.
TraesCS1D01G407500.1,60S ribosomal protein L18a,,.,.,.
TraesCS1D01G536000LC.1,POZ/BTB containin G-protein 1,,.,.,.
TraesCS2A01G066200.1,40S ribosomal protein S6,,.,.,.
TraesCS2A01G083000.1,Elongation factor 1-alpha,,.,.,.
TraesCS2A01G094200.1,Ribosomal protein L19,,.,.,.
TraesCS2A01G109900.1,60S ribosomal protein L18,,.,.,.
TraesCS2A01G110500.1,"60S ribosomal protein L22, putative",,.,.,.
TraesCS2A01G163700.1,40S ribosomal protein S6,,.,.,.
TraesCS2A01G170800.1,50S ribosomal protein L15,,.,.,.
TraesCS2A01G203800LC.1,ERD (early-responsive to dehydration stress) family protein,,.,.,.
TraesCS2A01G239100LC.1,60S ribosomal protein L38,,.,.,.
TraesCS2A01G245900.1,30S ribosomal protein S19,,.,.,.
TraesCS2A01G260700.1,50S ribosomal protein L13,,.,.,.
TraesCS2A01G276100.1,40S ribosomal protein S8,,.,.,.
TraesCS2A01G278600.1,50S ribosomal protein L29,,.,.,.
TraesCS2A01G296000.2,60S ribosomal protein L5,,.,.,.
TraesCS2A01G339200.1,60S ribosomal protein L34,,.,.,.
TraesCS2A01G354200.1,50S ribosomal protein L23,,.,.,.
TraesCS2A01G383600.1,"60S ribosomal protein L14, putative",,.,.,.
TraesCS2A01G432600.1,60S ribosomal protein L7,,.,.,.
TraesCS2A01G485400.1,30S ribosomal protein S10,,.,.,.
TraesCS2A01G583000LC.1,30S ribosomal protein S17,,.,.,.
TraesCS2B01G078200.1,40S ribosomal protein S6,,.,.,.
TraesCS2B01G078300.1,40S ribosomal protein S6,,.,.,.
TraesCS2B01G109000.1,Ribosomal protein L19,,.,.,.
TraesCS2B01G194400.1,40S ribosomal protein SA,,.,.,.
TraesCS2B01G281300.1,50S ribosomal protein L13,,.,.,.
TraesCS2B01G296200.1,50S ribosomal protein L29,,.,.,.
TraesCS2B01G312400.2,60S ribosomal protein L5,,.,.,.
TraesCS2B01G328300LC.1,60S ribosomal protein L38,,.,.,.
TraesCS2B01G361300.1,Kelch domain-containing 4,,.,.,.
TraesCS2B01G374600LC.1,30S ribosomal protein S19,,.,.,.
TraesCS2B01G375100.1,50S ribosomal protein L23,,.,.,.
TraesCS2D01G064500.1,40S ribosomal protein S6,,.,.,.
TraesCS2D01G064600.1,40S ribosomal protein S6,,.,.,.
TraesCS2D01G080800.1,Elongation factor 1-alpha,,.,.,.
TraesCS2D01G092800.1,Ribosomal protein L19,,.,.,.
TraesCS2D01G109000.1,Ribosomal protein L19,,.,.,.
TraesCS2D01G170600.1,40S ribosomal protein S6,,.,.,.
TraesCS2D01G175700.1,40S ribosomal protein SA,,.,.,.
TraesCS2D01G177300.1,Elongation factor 1-beta,,.,.,.
TraesCS2D01G178300.1,50S ribosomal protein L15,,.,.,.
TraesCS2D01G227900.5,RNA-binding family protein,,.,.,.
TraesCS2D01G245400LC.1,60S ribosomal protein L38,,.,.,.
TraesCS2D01G246000.1,30S ribosomal protein S19,,.,.,.
TraesCS2D01G263000.1,50S ribosomal protein L13,,.,.,.
TraesCS2D01G275100.1,40S ribosomal protein S8,,.,.,.
TraesCS2D01G277700.1,50S ribosomal protein L29,,.,.,.
TraesCS2D01G293900.2,60S ribosomal protein L5,,.,.,.
TraesCS2D01G354800.1,50S ribosomal protein L23,,.,.,.
TraesCS2D01G379700.1,"60S ribosomal protein L14, putative",,.,.,.
TraesCS2D01G421300.1,30S ribosomal protein S17,,.,.,.
TraesCS2D01G442300.1,50S ribosomal protein L11,,.,.,.
TraesCS3A01G085600.1,30S ribosomal protein S7,,.,.,.
TraesCS3A01G136800.1,50S ribosomal protein L5,,.,.,.
TraesCS3A01G247600.1,60S ribosomal protein L18a,,.,.,.
TraesCS3A01G252700.1,60S ribosomal protein l28,,.,.,.
TraesCS3A01G263900.1,Guanine nucleotide-binding protein beta subunit-like protein,,.,.,.
TraesCS3A01G339200.1,60S ribosomal protein L24,,.,.,.
TraesCS3A01G366100.1,30S ribosomal protein S5,,.,.,.
TraesCS3A01G372600.1,Ribosomal protein,,.,.,.
TraesCS3A01G690400LC.1,40S ribosomal protein S10,,.,.,.
TraesCS3B01G100800.1,30S ribosomal protein S7,,.,.,.
TraesCS3B01G154600.1,50S ribosomal protein L5,,.,.,.
TraesCS3B01G271800.1,60S ribosomal protein L18a,,.,.,.
TraesCS3B01G284300.1,60S ribosomal protein l28,,.,.,.
TraesCS3B01G297300.1,Guanine nucleotide-binding protein beta subunit-like protein,,.,.,.
TraesCS3B01G302300.1,60S ribosomal protein L37a,,.,.,.
TraesCS3B01G370900.1,60S ribosomal protein L24,,.,.,.
TraesCS3B01G385700.1,30S ribosomal protein S12,,.,.,.
TraesCS3B01G388800.1,"30S ribosomal protein S8, putative",,.,.,.
TraesCS3B01G405000.1,Ribosomal protein,,.,.,.
TraesCS3D01G085600.1,30S ribosomal protein S7,,.,.,.
TraesCS3D01G137600.1,50S ribosomal protein L5,,.,.,.
TraesCS3D01G140800.1,50S ribosomal protein L24,,.,.,.
TraesCS3D01G161300.1,Eukaryotic translation initiation factor 3 subunit L,,.,.,.
TraesCS3D01G243800.1,60S ribosomal protein L18a,,.,.,.
TraesCS3D01G253300.1,60S ribosomal protein l28,,.,.,.
TraesCS3D01G268000.1,60S ribosomal protein L37a,,.,.,.
TraesCS3D01G286500.1,RNA binding protein,,.,.,.
TraesCS3D01G332800.1,60S ribosomal protein L24,,.,.,.
TraesCS3D01G338200.1,30S ribosomal protein S5,,.,.,.
TraesCS3D01G347100.1,30S ribosomal protein S12,,.,.,.
TraesCS3D01G349900.1,"30S ribosomal protein S8, putative",,.,.,.
TraesCS3D01G352300LC.1,Structure-specific endonuclease subunit slx1,,.,.,.
TraesCS3D01G352800.1,60S ribosomal protein L36,,.,.,.
TraesCS3D01G365600.1,Ribosomal protein,,.,.,.
TraesCS3D01G628600LC.1,40S ribosomal protein S10,,.,.,.
TraesCS4A01G006000.1,40S ribosomal protein SA,,.,.,.
TraesCS4A01G040400.1,Serine--tRNA ligase,,.,.,.
TraesCS4A01G044700.1,40S ribosomal protein S3a,,.,.,.
TraesCS4A01G077000.2,Ubiquitin,,.,.,.
TraesCS4A01G078800.2,Methionine--tRNA ligase,,.,.,.
TraesCS4A01G096200.1,tRNA (Guanine(26)-N(2))-dimethyltransferase,,.,.,.
TraesCS4A01G107600.1,Elongation factor 1-alpha,,.,.,.
TraesCS4A01G189200.1,50S ribosomal protein L2,,.,.,.
TraesCS4A01G190200.1,30S ribosomal protein S9,,.,.,.
TraesCS4A01G190500.1,30S ribosomal protein S9,,.,.,.
TraesCS4A01G208000.1,Ribosomal protein L3,,.,.,.
TraesCS4A01G233300.1,40S ribosomal protein S27,,.,.,.
TraesCS4A01G307100.1,"40S ribosomal protein S25, putative",,.,.,.
TraesCS4A01G324000.1,Protein BCCIP homolog,,.,.,.
TraesCS4A01G417400.1,30S ribosomal protein S10,,.,.,.
TraesCS4B01G070900.1,WD40 repeat-like protein,,.,.,.
TraesCS4B01G082600.1,40S ribosomal protein S27,,.,.,.
TraesCS4B01G111500.1,Ribosomal protein L3,,.,.,.
TraesCS4B01G128700.1,50S ribosomal protein L2,,.,.,.
TraesCS4B01G129400.1,30S ribosomal protein S9,,.,.,.
TraesCS4B01G166800.1,60S ribosomal protein L18,,.,.,.
TraesCS4B01G190000.1,40S ribosomal protein S7,,.,.,.
TraesCS4B01G233100.2,Ubiquitin,,.,.,.
TraesCS4B01G261800.1,Serine--tRNA ligase,,.,.,.
TraesCS4B01G299100.1,40S ribosomal protein SA,,.,.,.
TraesCS4D01G022000.1,Nucleolar GTP-binding protein 1,,.,.,.
TraesCS4D01G080900.1,40S ribosomal protein S27,,.,.,.
TraesCS4D01G109200.1,Ribosomal protein L3,,.,.,.
TraesCS4D01G189600.2,Aminotransferase,,.,.,.
TraesCS4D01G191400.1,40S ribosomal protein S7,,.,.,.
TraesCS4D01G197100.1,Elongation factor 1-alpha,,.,.,.
TraesCS4D01G197200.1,Elongation factor 1-alpha,,.,.,.
TraesCS4D01G234300.2,Ubiquitin,,.,.,.
TraesCS4D01G260400.1,40S ribosomal protein S3a,,.,.,.
TraesCS4D01G261400.1,Serine--tRNA ligase,,.,.,.
TraesCS4D01G298000.1,40S ribosomal protein SA,,.,.,.
TraesCS4D01G382500LC.1,40S ribosomal protein S27,,.,.,.
TraesCS5A01G082100.1,RNA 3-terminal phosphate cyclase-like protein,,.,.,.
TraesCS5A01G082800.1,50S ribosomal protein L2,,.,.,.
TraesCS5A01G104000.1,30S ribosomal protein S4,,.,.,.
TraesCS5A01G112400.1,Ribosomal protein L3,,.,.,.
TraesCS5A01G156100.1,Ribosomal protein L15,,.,.,.
TraesCS5A01G161800.2,Polyadenylate-binding protein,,.,.,.
TraesCS5A01G170200.2,40S ribosomal protein S19,,.,.,.
TraesCS5A01G170300.1,50S ribosomal protein L22,,.,.,.
TraesCS5A01G227800.1,60S ribosomal protein L34,,.,.,.
TraesCS5A01G288400.1,60S ribosomal protein L7a,,.,.,.
TraesCS5A01G320100.1,60S ribosomal protein L44,,.,.,.
TraesCS5A01G372700.2,60S ribosomal protein L5,,.,.,.
TraesCS5A01G415400.1,Elongation factor 1-alpha,,.,.,.
TraesCS5A01G439100.2,60S ribosomal protein L4,,.,.,.
TraesCS5A01G442200.1,Lysine--tRNA ligase,,.,.,.
TraesCS5A01G442500.1,Eukaryotic translation initiation factor 3 subunit B,,.,.,.
TraesCS5A01G443700.1,30S ribosomal protein S19,,.,.,.
TraesCS5A01G452400.1,60S ribosomal protein L7,,.,.,.
TraesCS5A01G458900.1,30S ribosomal protein S5,,.,.,.
TraesCS5A01G468000.1,60S ribosomal protein L24,,.,.,.
TraesCS5A01G469300.1,40S ribosomal protein S26,,.,.,.
TraesCS5B01G088900.1,50S ribosomal protein L2,,.,.,.
TraesCS5B01G112200.1,30S ribosomal protein S4,,.,.,.
TraesCS5B01G154300.1,Ribosomal protein L15,,.,.,.
TraesCS5B01G159400.1,Polyadenylate-binding protein,,.,.,.
TraesCS5B01G167000.1,40S ribosomal protein S19,,.,.,.
TraesCS5B01G167100.1,50S ribosomal protein L22,,.,.,.
TraesCS5B01G226600.1,60S ribosomal protein L34,,.,.,.
TraesCS5B01G374800.1,60S ribosomal protein L5,,.,.,.
TraesCS5B01G448100.1,30S ribosomal protein S19,,.,.,.
TraesCS5B01G461300.1,60S ribosomal protein L7,,.,.,.
TraesCS5B01G468500.1,30S ribosomal protein S5,,.,.,.
TraesCS5B01G565800LC.1,60S ribosomal protein L5,,.,.,.
TraesCS5D01G121600.1,30S ribosomal protein S4,,.,.,.
TraesCS5D01G129200.1,Ribosomal protein L3,,.,.,.
TraesCS5D01G167000.1,Polyadenylate-binding protein,,.,.,.
TraesCS5D01G174600.1,40S ribosomal protein S19,,.,.,.
TraesCS5D01G174700.1,50S ribosomal protein L22,,.,.,.
TraesCS5D01G217600.1,Phenylalanine--tRNA ligase alpha subunit,,.,.,.
TraesCS5D01G239800.1,60S ribosomal protein L34,,.,.,.
TraesCS5D01G256900.1,Ribosomal RNA small subunit methyltransferase F,,.,.,.
TraesCS5D01G286200.1,60S ribosomal protein L32,,.,.,.
TraesCS5D01G286400.1,60S ribosomal protein L32,,.,.,.
TraesCS5D01G296200.1,60S ribosomal protein L7a,,.,.,.
TraesCS5D01G326000.1,60S ribosomal protein L44,,.,.,.
TraesCS5D01G326000.2,60S ribosomal protein L44,,.,.,.
TraesCS5D01G423300.1,Elongation factor 1-alpha,,.,.,.
TraesCS5D01G442100.1,30S ribosomal protein S13,,.,.,.
TraesCS5D01G446300.2,60S ribosomal protein L4,,.,.,.
TraesCS5D01G451100.2,30S ribosomal protein S19,,.,.,.
TraesCS5D01G462800.1,60S ribosomal protein L7,,.,.,.
TraesCS5D01G470000.1,30S ribosomal protein S5,,.,.,.
TraesCS5D01G474800LC.1,60S ribosomal protein L5,,.,.,.
TraesCS5D01G475000LC.1,60S ribosomal protein L5,,.,.,.
TraesCS5D01G576800LC.1,40S ribosomal protein S26,,.,.,.
TraesCS6A01G090300.1,Eukaryotic translation initiation factor 3 subunit F,,.,.,.
TraesCS6A01G204900.1,60S ribosomal protein L6,,.,.,.
TraesCS6A01G320700LC.1,60S ribosomal protein L6,,.,.,.
TraesCS6A01G360400.1,60S ribosomal protein L39,,.,.,.
TraesCS6A01G386000.1,Ribosomal protein L37,,.,.,.
TraesCS6A01G447600LC.1,Major facilitator superfamily protein,,.,.,.
TraesCS6B01G112400.2,Eukaryotic translation initiation factor 3 subunit F,,.,.,.
TraesCS6B01G225600.1,60S ribosomal protein L6,,.,.,.
TraesCS6B01G310100.1,60S ribosomal protein L31,,.,.,.
TraesCS6B01G315600.1,Ribosomal RNA small subunit methyltransferase b,,.,.,.
TraesCS6B01G393300.1,60S ribosomal protein L39,,.,.,.
TraesCS6B01G425000.1,Ribosomal protein L37,,.,.,.
TraesCS6D01G043500.1,RNA-binding NOB1,,.,.,.
TraesCS6D01G078000.1,Eukaryotic translation initiation factor 3 subunit F,,.,.,.
TraesCS6D01G177000.2,40S ribosomal protein S24,,.,.,.
TraesCS6D01G185800.1,Nucleosome assembly protein 1-like 1,,.,.,.
TraesCS6D01G190100.1,60S ribosomal protein L6,,.,.,.
TraesCS6D01G262100.1,60S ribosomal protein L31,,.,.,.
TraesCS6D01G267300.1,Ribosomal RNA small subunit methyltransferase b,,.,.,.
TraesCS6D01G343900.1,60S ribosomal protein L39,,.,.,.
TraesCS6D01G482000LC.1,50S ribosomal protein L14,,.,.,.
TraesCS7A01G102400.1,Nucleosome assembly protein 1-1,,.,.,.
TraesCS7A01G145700.1,60S ribosomal protein L39,,.,.,.
TraesCS7A01G155900.1,60S ribosomal protein L35a-like protein,,.,.,.
TraesCS7A01G179000LC.1,40S ribosomal protein S30,,.,.,.
TraesCS7A01G244800.1,60S ribosomal protein L31,,.,.,.
TraesCS7A01G256300.1,60S ribosomal protein L32,,.,.,.
TraesCS7A01G278700.1,Ribosomal protein,,.,.,.
TraesCS7A01G286200.1,RNA binding protein,,.,.,.
TraesCS7A01G300500.1,60S ribosomal protein L34,,.,.,.
TraesCS7A01G309900.1,60S acidic ribosomal protein P0,,.,.,.
TraesCS7A01G316200.1,40S ribosomal protein S13,,.,.,.
TraesCS7A01G331900.1,60S ribosomal protein L37a,,.,.,.
TraesCS7A01G356300.1,40S ribosomal protein S24,,.,.,.
TraesCS7A01G454700.1,60S ribosomal protein L44,,.,.,.
TraesCS7A01G454800.1,60S ribosomal protein L44,,.,.,.
TraesCS7A01G469100.2,30S ribosomal protein S13,,.,.,.
TraesCS7A01G644800LC.1,30S ribosomal protein S11,,.,.,.
TraesCS7A01G710000LC.1,"40S ribosomal protein S25, putative",,.,.,.
TraesCS7B01G034200.1,40S ribosomal protein S30,,.,.,.
TraesCS7B01G060000.2,60S ribosomal protein L35a-like protein,,.,.,.
TraesCS7B01G146600.1,60S ribosomal protein L31,,.,.,.
TraesCS7B01G152900.1,60S ribosomal protein L32,,.,.,.
TraesCS7B01G157300.1,50S ribosomal protein L22,,.,.,.
TraesCS7B01G159700.1,60S ribosomal protein L7a,,.,.,.
TraesCS7B01G170900.1,50S ribosomal protein L23,,.,.,.
TraesCS7B01G176600.1,Ribosomal protein,,.,.,.
TraesCS7B01G189800.1,60S ribosomal protein L13,,.,.,.
TraesCS7B01G198400.1,30S ribosomal protein S3,,.,.,.
TraesCS7B01G201400.1,60S ribosomal protein L34,,.,.,.
TraesCS7B01G201700.1,U3 small nucleolar ribonucleoprotein IMP4,,.,.,.
TraesCS7B01G204700.1,Small nuclear ribonucleoprotein family protein,,.,.,.
TraesCS7B01G209900.1,60S acidic ribosomal protein P0,,.,.,.
TraesCS7B01G271400.1,40S ribosomal protein S24,,.,.,.
TraesCS7B01G319200.1,60S acidic ribosomal protein P3,,.,.,.
TraesCS7D01G066800.2,30S ribosomal protein S10,,.,.,.
TraesCS7D01G147000.1,60S ribosomal protein L39,,.,.,.
TraesCS7D01G243500.1,60S ribosomal protein L31,,.,.,.
TraesCS7D01G260500.1,50S ribosomal protein L22,,.,.,.
TraesCS7D01G262800.2,60S ribosomal protein L7a,,.,.,.
TraesCS7D01G278500.1,Ribosomal protein,,.,.,.
TraesCS7D01G291300.1,30S ribosomal protein S3,,.,.,.
TraesCS7D01G292800.1,60S ribosomal protein L13,,.,.,.
TraesCS7D01G296300.1,60S ribosomal protein L34,,.,.,.
TraesCS7D01G306600.1,60S acidic ribosomal protein P0,,.,.,.
TraesCS7D01G313200.1,40S ribosomal protein S13,,.,.,.
TraesCS7D01G313300.1,40S ribosomal protein S13,,.,.,.
TraesCS7D01G340100.1,60S ribosomal protein L37a,,.,.,.
TraesCS7D01G364400.2,T-complex protein 1 subunit epsilon,,.,.,.
TraesCS7D01G366400.1,40S ribosomal protein S24,,.,.,.
TraesCS7D01G370500.1,50S ribosomal protein L1,,.,.,.
TraesCS7D01G443900.1,60S ribosomal protein L44,,.,.,.
TraesCS7D01G488700.1,40S ribosomal protein S27,,.,.,.
TraesCSU01G113100LC.1,"40S ribosomal protein S25, putative",,.,.,.
TraesCS1B01G122000.3,"Translocase of chloroplast 159, chloroplastic",,.,.,.
TraesCS1A01G093900.4,"Translocase of chloroplast 159, chloroplastic",,.,.,.
TraesCS1D01G102500.1,"Translocase of chloroplast 159, chloroplastic",,.,.,.
TraesCS1B01G128100.1,Serine/threonine-protein phosphatase,,.,.,.
TraesCS1A01G095500.1,Serine/threonine-protein phosphatase,,.,.,.
TraesCS1D01G104400.1,Serine/threonine-protein phosphatase,,.,.,.
TraesCS4B01G344400.1,60S ribosomal protein L21,,.,.,.
TraesCS1B01G126700.1,Fe/S biogenesis protein nfuA,,.,.,.
TraesCS1A01G097200.1,Fe/S biogenesis protein nfuA,,.,.,.
TraesCS1D01G106000.1,Fe/S biogenesis protein nfuA,,.,.,.
TraesCS1B01G126500.1,Importin subunit alpha,,.,.,.
TraesCS1A01G097400.1,Importin subunit alpha,,.,.,.
TraesCS1D01G106200.1,Importin subunit alpha,,.,.,.
TraesCS1B01G126100.1,Disulfide-isomerase,,.,.,.
TraesCS1A01G097700.1,Disulfide-isomerase,,.,.,.
TraesCS1D01G106500.1,Disulfide-isomerase,,.,.,.
TraesCS1B01G125100.1,"Chaperone protein dnaJ, putative",,.,.,.
TraesCS1A01G099300.1,"Chaperone protein dnaJ, putative",,.,.,.
TraesCS1D01G107200.1,"Chaperone protein dnaJ, putative",,.,.,.
TraesCS2D01G546500.2,Calreticulin-like protein,,.,.,.
TraesCS3A01G399000.1,Calreticulin,,.,.,.
TraesCS3B01G432000.1,Calreticulin,,.,.,.
TraesCS5B01G232900.1,Protein disulfide isomerase,,.,.,.
TraesCS5D01G241200.1,Protein disulfide isomerase,,.,.,.
TraesCS6A01G101800.1,Calreticulin/calnexin,,.,.,.
TraesCS6A01G101900.1,Calreticulin/calnexin,,.,.,.
TraesCS6A01G276700.1,"Heat shock 70 kDa protein, putative",,.,.,.
TraesCS6B01G129800.1,Calreticulin/calnexin,,.,.,.
TraesCS6B01G130100.1,Calreticulin/calnexin,,.,.,.
TraesCS6B01G304200.1,"Heat shock 70 kDa protein, putative",,.,.,.
TraesCS6D01G049100.1,Heat shock 70 kDa protein,,.,.,.
TraesCS6D01G090200.1,Calreticulin/calnexin,,.,.,.
TraesCS6D01G090400.1,Calreticulin/calnexin,,.,.,.
TraesCS7A01G104800.1,AT4G29520-like protein,,.,.,.
TraesCS7A01G159300.2,Stromal cell-derived factor 2,,.,.,.
TraesCS7A01G330300.1,Stromal cell-derived factor 2-like protein,,.,.,.
TraesCS7A01G370000.1,"UDP-galactose transporter, putative",,.,.,.
TraesCS7B01G063900.1,Stromal cell-derived factor 2,,.,.,.
TraesCS7B01G231000.1,"Stromal cell-derived factor 2, putative",,.,.,.
TraesCS7B01G258500.1,"UDP-galactose transporter, putative",,.,.,.
TraesCS7D01G160300.1,Stromal cell-derived factor 2,,.,.,.
TraesCS7D01G327100.1,Stromal cell-derived factor 2-like protein,,.,.,.
TraesCS7D01G353100.1,"UDP-galactose transporter, putative",,.,.,.
TraesCS7D01G517800.1,Chaperone protein htpG family protein,,.,.,.
TraesCS1B01G128400.1,Golgi apparatus membrane protein TVP23,,.,.,.
TraesCS1A01G106000.1,Golgi apparatus membrane protein TVP23,,.,.,.
TraesCS1D01G109000.1,Golgi apparatus membrane protein TVP23,,.,.,.
TraesCS1B01G134900.1,Protein apaG,,.,.,.
TraesCS1A01G115000.1,Protein apaG,,.,.,.
TraesCS1D01G116400.1,Protein apaG,,.,.,.
TraesCS1B01G136700.2,Early response to dehydration 15-like protein,,.,.,.
TraesCS1A01G116700.1,Early response to dehydration 15-like protein,,.,.,.
TraesCS1D01G117900.1,Early response to dehydration 15-like protein,,.,.,.
TraesCS1B01G139600.1,70 kDa heat shock protein,,.,.,.
TraesCS1A01G120200.1,70 kDa heat shock protein,,.,.,.
TraesCS1D01G121200.3,70 kDa heat shock protein,,.,.,.
TraesCS1B01G141200.1,Lactoylglutathione lyase / glyoxalase I family protein,,.,.,.
TraesCS1A01G122000.1,Lactoylglutathione lyase family protein,,.,.,.
TraesCS1D01G122800.1,Lactoylglutathione lyase / glyoxalase I family protein,,.,.,.
TraesCS1A01G129100.1,40S ribosomal protein S7,,.,.,.
TraesCS2A01G228800.1,40S ribosomal protein S12,,.,.,.
TraesCS2A01G321200.1,Kelch domain-containing protein 4,,.,.,.
TraesCS2D01G120400.1,Nucleolar protein,,.,.,.
TraesCS2D01G133900.1,30S ribosomal protein S9,,.,.,.
TraesCS3A01G521400LC.1,BTB/POZ domain containing protein,,.,.,.
TraesCS4D01G126000.1,"WD-repeat protein, putative",,.,.,.
TraesCS5B01G377800.1,Cysteine protease,,.,.,.
TraesCS6D01G126300.1,30S ribosomal protein S11,,.,.,.
TraesCS1A01G170100LC.1,Retrovirus-related Pol polyprotein from transposon TNT 1-94,,.,.,.
TraesCS1A01G131900.1,Hemoglobin subunit alpha-A,,.,.,.
TraesCS7D01G652100LC.1,Structural maintenance of chromosomes protein 3,,.,.,.
TraesCS1B01G148400.1,ER membrane protein complex subunit 1,,.,.,.
TraesCS1A01G133700.2,ER membrane protein complex subunit 1,,.,.,.
TraesCS2D01G212800.2,Brefeldin A-inhibited guanine nucleotide-exchange protein,,.,.,.
TraesCS4A01G067400.1,Brefeldin A-inhibited guanine nucleotide-exchange protein,,.,.,.
TraesCS4A01G182300.1,Clathrin heavy chain,,.,.,.
TraesCS4A01G289200.1,Golgi-body localization protein domain isoform 1,,.,.,.
TraesCS4B01G224700.1,Brefeldin A-inhibited guanine nucleotide-exchange protein,,.,.,.
TraesCS4D01G130900.1,Clathrin heavy chain,,.,.,.
TraesCS4D01G151400.1,Protein transport protein SEC23,,.,.,.
TraesCS4D01G166700.1,Beta-adaptin-like protein,,.,.,.
TraesCS4D01G225300.1,Brefeldin A-inhibited guanine nucleotide-exchange protein,,.,.,.
TraesCS5A01G153500.1,Clathrin heavy chain,,.,.,.
TraesCS5A01G425500.1,Trafficking protein particle complex subunit 8,,.,.,.
TraesCS5B01G119400.1,Transmembrane 9 superfamily member,,.,.,.
TraesCS5B01G152300.1,Clathrin heavy chain,,.,.,.
TraesCS5D01G158800.1,Clathrin heavy chain,,.,.,.
TraesCS7A01G398300.1,Brefeldin A-inhibited guanine nucleotide-exchange protein,,.,.,.
TraesCS1D01G211600.1,"UDP-N-acetylmuramoyl-L-alanyl-D-glutamate--2, 6-diaminopimelate ligase",,.,.,.
TraesCS1A01G142000.1,"Rubisco accumulation factor 1, chloroplastic",,.,.,.
TraesCS1D01G259500.1,EG2771,,.,.,.
TraesCS2A01G156100.2,RNA-binding protein,,.,.,.
TraesCS2A01G249600.1,RNA-binding protein,,.,.,.
TraesCS2B01G410100.1,Pentatricopeptide repeat-containing protein,,.,.,.
TraesCS2D01G014800.1,Fructokinase-2,,.,.,.
TraesCS2D01G049500.1,60 kDa chaperonin,,.,.,.
TraesCS2D01G161900.2,RNA-binding protein,,.,.,.
TraesCS2D01G289200.1,Mitochondrial import inner membrane translocase subunit TIM22,,.,.,.
TraesCS2D01G389900.1,Pentatricopeptide repeat-containing protein,,.,.,.
TraesCS2D01G434600.1,"DAG protein, chloroplastic",,.,.,.
TraesCS3A01G191400.1,"50S ribosomal 5, chloroplastic",,.,.,.
TraesCS3A01G272200.1,50S ribosomal protein L13,,.,.,.
TraesCS3B01G072200.1,Mitochondrial glycoprotein,,.,.,.
TraesCS3B01G154900.3,Pentatricopeptide repeat-containing protein,,.,.,.
TraesCS3B01G254400.1,Uroporphyrinogen decarboxylase,,.,.,.
TraesCS3B01G314900.1,GTP-binding protein,,.,.,.
TraesCS3D01G059900.1,Mitochondrial glycoprotein,,.,.,.
TraesCS3D01G191100.1,ATP-dependent Clp protease proteolytic subunit,,.,.,.
TraesCS3D01G330200LC.1,Double-strand break repair protein Mre11,,.,.,.
TraesCS4A01G079500.1,ATP-dependent Clp protease ATP-binding subunit,,.,.,.
TraesCS4A01G121500.1,ATP-dependent Clp protease proteolytic subunit,,.,.,.
TraesCS4A01G298100.1,N utilization substance protein B-like protein,,.,.,.
TraesCS4A01G374600.1,ATP-dependent Clp protease proteolytic subunit,,.,.,.
TraesCS4A01G374600.3,ATP-dependent Clp protease proteolytic subunit,,.,.,.
TraesCS4B01G066800.1,Methyltransferase,,.,.,.
TraesCS4B01G156400.1,RNA-binding protein,,.,.,.
TraesCS4B01G181600.1,ATP-dependent Clp protease proteolytic subunit,,.,.,.
TraesCS4B01G224500.1,ATP-dependent Clp protease ATP-binding subunit,,.,.,.
TraesCS4D01G013900.1,N utilization substance protein B-like protein,,.,.,.
TraesCS4D01G065700.1,Methyltransferase,,.,.,.
TraesCS4D01G184400.1,ATP-dependent Clp protease proteolytic subunit,,.,.,.
TraesCS4D01G268600.1,Ribosomal large subunit pseudouridine synthase B,,.,.,.
TraesCS5A01G006100.1,Glutamate--tRNA ligase,,.,.,.
TraesCS5A01G045700.2,Protoporphyrinogen oxidase,,.,.,.
TraesCS5A01G114600.1,"Dynamin family protein, putative, expressed",,.,.,.
TraesCS5A01G173800.1,RNA-binding family protein,,.,.,.
TraesCS5A01G404500.1,30S ribosomal protein S9,,.,.,.
TraesCS5B01G171200.1,RNA-binding family protein,,.,.,.
TraesCS5B01G481100.1,50S ribosomal protein L17,,.,.,.
TraesCS5B01G503800.1,50S ribosomal protein L18,,.,.,.
TraesCS5D01G006100.1,GTPase,,.,.,.
TraesCS5D01G055700.1,Protoporphyrinogen oxidase,,.,.,.
TraesCS5D01G178300.1,RNA-binding family protein,,.,.,.
TraesCS5D01G504600.1,50S ribosomal protein L18,,.,.,.
TraesCS6A01G143300.1,Porphobilinogen deaminase,,.,.,.
TraesCS6B01G171600.1,Porphobilinogen deaminase,,.,.,.
TraesCS6D01G094200.1,50S ribosomal protein L3,,.,.,.
TraesCS6D01G132500.2,Porphobilinogen deaminase,,.,.,.
TraesCS6D01G282900.1,Pentatricopeptide repeat-containing protein,,.,.,.
TraesCS7A01G036200.2,60 kDa chaperonin,,.,.,.
TraesCS7B01G207300.1,"DAG protein, chloroplastic",,.,.,.
TraesCS7B01G231800.1,30S ribosomal protein S31,,.,.,.
TraesCS7D01G072100.1,ATP-dependent Clp protease proteolytic subunit,,.,.,.
TraesCS7D01G224900.1,RNA recognition motif,,.,.,.
TraesCS7D01G261800.1,"Glutamate-1-semialdehyde 2,1-aminomutase",,.,.,.
TraesCS7D01G303900.1,"DAG protein, chloroplastic",,.,.,.
TraesCSU01G054500.1,Pentatricopeptide repeat-containing protein,,.,.,.
TraesCS6B01G774700LC.1,Heavy metal-associated protein,,.,.,.
TraesCS7B01G241600.1,Lipid phosphate phosphatase-like protein,,.,.,.
TraesCS1B01G164700.1,"WD-repeat protein, putative",,.,.,.
TraesCS1A01G146900.1,"WD-repeat protein, putative",,.,.,.
TraesCS1D01G145000.1,"WD-repeat protein, putative",,.,.,.
TraesCS1A01G381800.1,Cyclin-D1-binding protein 1,,.,.,.
TraesCS1B01G164500.1,60S ribosomal protein L21,,.,.,.
TraesCS1D01G128800.1,50S ribosomal protein L5,,.,.,.
TraesCS1D01G146100.1,50S ribosomal protein L14,,.,.,.
TraesCS1D01G287800.1,30S ribosomal protein S12,,.,.,.
TraesCS1D01G434400.1,Transducin/WD40 repeat protein,,.,.,.
TraesCS2D01G128600.1,Nucleolar family protein,,.,.,.
TraesCS2D01G179300.1,30S ribosomal protein S3,,.,.,.
TraesCS2D01G248300.1,Small nuclear ribonucleoprotein-associated protein,,.,.,.
TraesCS2D01G430500.1,60S ribosomal protein L7,,.,.,.
TraesCS3A01G353000.1,30S ribosomal protein S12,,.,.,.
TraesCS3B01G158400.1,50S ribosomal protein L24,,.,.,.
TraesCS3B01G217500.1,60S ribosomal protein L30,,.,.,.
TraesCS3B01G376600.1,30S ribosomal protein S5,,.,.,.
TraesCS3D01G087000.1,Protein AATF,,.,.,.
TraesCS3D01G398000.1,Protein serine/threonine kinase,,.,.,.
TraesCS4A01G043600.1,RNA cytidine acetyltransferase,,.,.,.
TraesCS4A01G357100.1,DNA-directed RNA polymerase subunit,,.,.,.
TraesCS4D01G122900.1,30S ribosomal protein S9,,.,.,.
TraesCS4D01G335700.1,50S ribosomal protein L14,,.,.,.
TraesCS4D01G339500.1,60S ribosomal protein L21,,.,.,.
TraesCS5A01G279400.1,60S ribosomal protein L32,,.,.,.
TraesCS5A01G473700.1,30S ribosomal protein S12,,.,.,.
TraesCS5A01G509200.1,50S ribosomal protein L14,,.,.,.
TraesCS5B01G048200LC.1,30S ribosomal protein S10,,.,.,.
TraesCS5B01G437200.1,30S ribosomal protein S13,,.,.,.
TraesCS5D01G158600.1,60S acidic ribosomal protein P0,,.,.,.
TraesCS5D01G217000.1,Ribosome production factor 2-like protein,,.,.,.
TraesCS5D01G370000.1,Ribosome biogenesis protein BOP1 homolog,,.,.,.
TraesCS5D01G402800.1,50S ribosomal protein L13,,.,.,.
TraesCS6A01G224600.1,"60S ribosomal protein L14, putative",,.,.,.
TraesCS6A01G289600.1,H/ACA ribonucleoprotein complex subunit 2-like protein,,.,.,.
TraesCS6B01G124000.1,P-loop containing nucleoside triphosphate hydrolases superfamily protein,,.,.,.
TraesCS6D01G269300.1,H/ACA ribonucleoprotein complex subunit 2-like protein,,.,.,.
TraesCS6D01G481900LC.1,Vacuolar protein sorting-associated protein 8 homolog,,.,.,.
TraesCS6D01G482300LC.1,Ribosomal protein L37,,.,.,.
TraesCS7A01G259500.1,50S ribosomal protein L22,,.,.,.
TraesCS7B01G183600.1,RNA binding protein,,.,.,.
TraesCS7D01G289200.1,RNA binding protein,,.,.,.
TraesCS7D01G467000.1,rRNA 2'-O-methyltransferase fibrillarin 2,,.,.,.
TraesCS1A01G288800.1,30S ribosomal protein S12,,.,.,.
TraesCS1A01G148400.1,50S ribosomal protein L14,,.,.,.
TraesCS1B01G166100.1,50S ribosomal protein L14,,.,.,.
TraesCS2A01G227500.1,Ribosomal protein L15,,.,.,.
TraesCS2A01G295600.1,30S ribosomal protein S11,,.,.,.
TraesCS2A01G302600.1,40S ribosomal protein S10,,.,.,.
TraesCS2B01G318500.1,40S ribosomal protein S10,,.,.,.
TraesCS2D01G111100.1,"60S ribosomal protein L22, putative",,.,.,.
TraesCS2D01G237800.1,40S ribosomal protein S12,,.,.,.
TraesCS2D01G291600.1,60S acidic ribosomal protein,,.,.,.
TraesCS2D01G301300.1,40S ribosomal protein S10,,.,.,.
TraesCS4B01G154700.1,40S ribosomal protein S21,,.,.,.
TraesCS5A01G105800.1,30S ribosomal protein S14 type Z,,.,.,.
TraesCS5A01G392900.1,50S ribosomal protein L13,,.,.,.
TraesCS5A01G571200LC.1,Protein phosphatase 2A regulatory B subunit family protein,,.,.,.
TraesCS5B01G107700.1,30S ribosomal protein S14 type Z,,.,.,.
TraesCS5B01G397800.1,50S ribosomal protein L13,,.,.,.
TraesCS5D01G115300.1,30S ribosomal protein S14 type Z,,.,.,.
TraesCS5D01G559300LC.1,60S ribosomal protein L7-2,,.,.,.
TraesCS6A01G465900LC.1,60S ribosomal protein L31,,.,.,.
TraesCS7A01G451200LC.1,"Arabidopsis thaliana genomic DNA, chromosome 5, P1 clone:MOK16",,.,.,.
TraesCS7B01G217900.1,60S acidic ribosomal protein P1,,.,.,.
TraesCS7D01G257100.1,60S ribosomal protein L32,,.,.,.
TraesCSU01G081000.1,60S ribosomal protein L35a-like protein,,.,.,.
TraesCS1B01G167200.1,Cellulose synthase,,.,.,.
TraesCS1A01G149300.1,Cellulose synthase,,.,.,.
TraesCS1D01G146600.1,Cellulose synthase,,.,.,.
TraesCS1D01G393600.1,Cytochrome b561 and DOMON domain-containing protein,,.,.,.
TraesCS2D01G290400.1,RAB6-interacting golgin (DUF662),,.,.,.
TraesCS3A01G165500.1,Germin-like protein 1,,.,.,.
TraesCS3A01G254500.2,MYB transcription factor,,.,.,.
TraesCS3A01G289900.1,Cellulose synthase,,.,.,.
TraesCS3B01G120700.1,Fasciclin-like arabinogalactan protein,,.,.,.
TraesCS3D01G006500.1,arabinogalactan protein 18,,.,.,.
TraesCS3D01G105500.1,Fasciclin-like arabinogalactan protein,,.,.,.
TraesCS3D01G176100.1,Germin-like protein 1,,.,.,.
TraesCS3D01G289600.1,Cellulose synthase,,.,.,.
TraesCS4A01G264600.1,UDP-glucose 6-dehydrogenase,,.,.,.
TraesCS4B01G050400.1,UDP-glucose 6-dehydrogenase,,.,.,.
TraesCS4D01G208900.1,Laccase,,.,.,.
TraesCS4D01G241100.1,Receptor-like kinase,,.,.,.
TraesCS5A01G222500.1,Cellulose synthase,,.,.,.
TraesCS5A01G473100.2,Trichome birefringence-like protein,,.,.,.
TraesCS5B01G221500.1,S-adenosylmethionine synthase,,.,.,.
TraesCS5B01G221600.3,Cellulose synthase,,.,.,.
TraesCS5D01G230300.1,Cellulose synthase,,.,.,.
TraesCS5D01G269300.1,Fasciclin-like arabinogalactan protein,,.,.,.
TraesCS5D01G485800.1,Trichome birefringence-like protein,,.,.,.
TraesCS6B01G530800LC.1,Epstein-Barr nuclear antigen 6,,.,.,.
TraesCS6D01G324800LC.1,translation initiation factor 3 (IF-3) family protein,,.,.,.
TraesCS7A01G213300.1,O-fucosyltransferase family protein,,.,.,.
TraesCS7A01G411700.1,Flavonoid 3'-hydroxylase,,.,.,.
TraesCS7B01G310900.1,Flavonoid 3'-hydroxylase,,.,.,.
TraesCS7D01G178100.1,Blue copper protein,,.,.,.
TraesCS1A01G150200.1,Peptide transporter,,.,.,.
TraesCS1A01G150100.1,Leucine-rich repeat receptor-like protein kinase family protein,,.,.,.
TraesCS1A01G212000.1,Expansin protein,,.,.,.
TraesCS1A01G150800.1,Fatty acid hydroxylase superfamily,,.,.,.
TraesCS1A01G212400.1,Expansin protein,,.,.,.
TraesCS1A01G300200.1,Expansin,,.,.,.
TraesCS1B01G093600.1,Long-Chain Acyl-CoA Synthetase,,.,.,.
TraesCS1B01G225700.2,Expansin protein,,.,.,.
TraesCS1B01G226000.1,Expansin protein,,.,.,.
TraesCS1B01G310300.1,Expansin,,.,.,.
TraesCS1B01G388300.1,"Chlorophyll a-b binding protein, chloroplastic",,.,.,.
TraesCS1B01G388500.1,"Chlorophyll a-b binding protein, chloroplastic",,.,.,.
TraesCS1B01G433200.1,Cab-1 gene upstream region,,.,.,.
TraesCS1D01G215100.2,Expansin protein,,.,.,.
TraesCS1D01G215400.1,Expansin protein,,.,.,.
TraesCS1D01G299700.1,Expansin,,.,.,.
TraesCS2A01G186300.1,"SAUR-like auxin-responsive protein family, putative",,.,.,.
TraesCS2A01G494900.1,Auxin responsive SAUR protein,,.,.,.
TraesCS2A01G590600.1,Protochlorophyllide reductase,,.,.,.
TraesCS2B01G090300.1,Germin-like protein,,.,.,.
TraesCS2B01G240100.2,Beta-amylase,,.,.,.
TraesCS2B01G482800LC.1,GOLDEN2-like 2,,.,.,.
TraesCS2B01G593000.1,Protochlorophyllide reductase,,.,.,.
TraesCS2D01G030600.1,Chalcone synthase,,.,.,.
TraesCS2D01G065500.1,Ribulose bisphosphate carboxylase small chain,,.,.,.
TraesCS2D01G073700.1,Germin-like protein,,.,.,.
TraesCS2D01G692500LC.1,Concanavalin A-like lectin protein kinase family protein,,.,.,.
TraesCS3A01G053000.1,Non-specific lipid-transfer protein,,.,.,.
TraesCS3A01G080800.1,Dirigent protein,,.,.,.
TraesCS3A01G278000.1,8-amino-7-oxononanoate synthase,,.,.,.
TraesCS3A01G344800.1,Expansin,,.,.,.
TraesCS3B01G376800.1,Expansin,,.,.,.
TraesCS3D01G338400.1,Expansin,,.,.,.
TraesCS3D01G464800.1,Sulfotransferase,,.,.,.
TraesCS4A01G172600.1,Xyloglucan endotransglucosylase/hydrolase,,.,.,.
TraesCS4A01G304400.1,Fatty acyl-CoA reductase,,.,.,.
TraesCS4B01G010000.1,Fatty acyl-CoA reductase,,.,.,.
TraesCS4B01G010100.1,Fatty acyl-CoA reductase,,.,.,.
TraesCS4B01G367400.1,14 kDa proline-rich protein DC2.15,,.,.,.
TraesCS4D01G142800.1,Xyloglucan endotransglucosylase/hydrolase,,.,.,.
TraesCS4D01G360100.1,14 kDa proline-rich protein DC2.15,,.,.,.
TraesCS5A01G278400.1,RADIALIS-like transcription factor,,.,.,.
TraesCS5A01G355700.1,Chlorophyllase,,.,.,.
TraesCS5A01G362400.1,"Cytochrome P450 family protein, expressed",,.,.,.
TraesCS5A01G369300.1,Zinc finger protein 512B,,.,.,.
TraesCS5A01G404000LC.1,RADIALIS,,.,.,.
TraesCS5A01G418400.1,Leguminosin group485 secreted peptide,,.,.,.
TraesCS5A01G535100.1,14 kDa proline-rich protein DC2.15,,.,.,.
TraesCS5A01G571800LC.1,Collagen alpha chain,,.,.,.
TraesCS5B01G265500.1,"Beta-glucosidase, putative",,.,.,.
TraesCS5B01G277700.1,RADIALIS-like transcription factor,,.,.,.
TraesCS5B01G371600.1,Zinc finger protein 512B,,.,.,.
TraesCS5B01G462800.1,"Chlorophyll a-b binding protein, chloroplastic",,.,.,.
TraesCS5B01G462900.1,"Chlorophyll a-b binding protein, chloroplastic",,.,.,.
TraesCS5B01G563800LC.1,calmodulin-domain protein kinase cdpk isoform 2,,.,.,.
TraesCS5B01G615900LC.1,Leguminosin group485 secreted peptide,,.,.,.
TraesCS5D01G002300.1,Teosinte branched 1,,.,.,.
TraesCS5D01G041100.1,Lipoxygenase,,.,.,.
TraesCS5D01G276300.1,Cinnamoyl-CoA reductase 4,,.,.,.
TraesCS5D01G285500.1,RADIALIS-like transcription factor,,.,.,.
TraesCS5D01G426500.1,Leguminosin group485 secreted peptide,,.,.,.
TraesCS5D01G506300.1,Heavy metal-associated protein,,.,.,.
TraesCS5D01G550100.1,Protein TolB,,.,.,.
TraesCS6A01G094100.1,"Chlorophyll a-b binding protein, chloroplastic",,.,.,.
TraesCS6B01G122500.1,"Chlorophyll a-b binding protein, chloroplastic",,.,.,.
TraesCS6B01G323200.1,Protein curvature thylakoid chloroplastic-like,,.,.,.
TraesCS6B01G323200.2,Protein curvature thylakoid chloroplastic-like,,.,.,.
TraesCS6D01G007900LC.1,DUF247 domain protein,,.,.,.
TraesCS6D01G273900.1,Protein curvature thylakoid chloroplastic-like,,.,.,.
TraesCS6D01G273900.2,Protein curvature thylakoid chloroplastic-like,,.,.,.
TraesCS6D01G303900.1,Peroxidase,,.,.,.
TraesCS7A01G094800.2,Sec14p-like phosphatidylinositol transfer family protein,,.,.,.
TraesCS7A01G226300.1,Nuclear transport factor 2 (NTF2) family protein with RNA binding (RRM-RBD-RNP motifs) domain-containing protein,,.,.,.
TraesCS7A01G237100.1,"Chlorophyll a-b binding protein, chloroplastic",,.,.,.
TraesCS7A01G290600LC.1,Nuclear transport factor 2 (NTF2) family protein with RNA binding (RRM-RBD-RNP motifs) domain-containing protein,,.,.,.
TraesCS7A01G426900.1,Xyloglucan endotransglucosylase/hydrolase,,.,.,.
TraesCS7A01G453100.1,"transmembrane protein, putative (Protein of unknown function, DUF642)",,.,.,.
TraesCS7B01G115300.1,Gibberellin-regulated family protein,,.,.,.
TraesCS7B01G326900.1,Xyloglucan endotransglucosylase/hydrolase,,.,.,.
TraesCS7B01G353600.2,"transmembrane protein, putative (Protein of unknown function, DUF642)",,.,.,.
TraesCS7D01G001300.1,Dirigent protein,,.,.,.
TraesCS7D01G060000.1,Flavin-containing monooxygenase,,.,.,.
TraesCS7D01G180200.1,Germin-like protein,,.,.,.
TraesCS7D01G228100.1,P-loop containing nucleoside triphosphate hydrolases superfamily protein,,.,.,.
TraesCS7D01G418600.3,Xyloglucan endotransglucosylase/hydrolase,,.,.,.
TraesCS7D01G418900.1,Xyloglucan endotransglucosylase/hydrolase,,.,.,.
TraesCS7D01G419000.1,Xyloglucan endotransglucosylase/hydrolase,,.,.,.
TraesCS7D01G419100.1,Xyloglucan endotransglucosylase/hydrolase,,.,.,.
TraesCS7D01G442500.1,"transmembrane protein, putative (Protein of unknown function, DUF642)",,.,.,.
TraesCSU01G243200.1,"plant/protein (Protein of unknown function, DUF538)",,.,.,.
TraesCSU01G444300LC.1,O-acyltransferase WSD1,,.,.,.
TraesCS1B01G174700.1,Coatomer subunit gamma,,.,.,.
TraesCS1A01G157600.1,Fatty acid oxidation complex subunit alpha,,.,.,.
TraesCS1A01G194900LC.1,"Athila ORF 1, putative",,.,.,.
TraesCS1A01G158800LC.1,MAC/Perforin domain-containing protein,,.,.,.
TraesCS1A01G286700LC.1,"Retrotransposon protein, putative, Ty3-gypsy subclass",,.,.,.
TraesCS1A01G390700LC.1,Endonuclease/exonuclease/phosphatase family protein,,.,.,.
TraesCS1A01G408500LC.1,Retrovirus-related Pol polyprotein from transposon TNT 1-94,,.,.,.
TraesCS1A01G471500LC.1,"Retrotransposon protein, putative, Ty1-copia subclass",,.,.,.
TraesCS1B01G157800LC.1,"Retrotransposon protein, putative, Ty3-gypsy subclass",,.,.,.
TraesCS1B01G269800LC.1,"Retrotransposon protein, putative, Ty3-gypsy subclass",,.,.,.
TraesCS1B01G652000LC.1,2-oxoglutarate (2OG) and Fe(II)-dependent oxygenase superfamily protein,,.,.,.
TraesCS1D01G011200LC.1,"Polynucleotidyl transferase, ribonuclease H-like superfamily protein",,.,.,.
TraesCS1D01G227800LC.1,"Retrotransposon protein, putative, Ty3-gypsy subclass",,.,.,.
TraesCS1D01G515500LC.1,"30S ribosomal protein S7, chloroplastic",,.,.,.
TraesCS2A01G121200LC.1,nucleolin like 2,,.,.,.
TraesCS2A01G315900LC.1,Protein Ycf2,,.,.,.
TraesCS2A01G410200LC.1,50S ribosomal protein L4,,.,.,.
TraesCS2B01G038600LC.1,Retrovirus-related Pol polyprotein from transposon TNT 1-94,,.,.,.
TraesCS2B01G105200LC.1,S-locus lectin protein kinase family protein,,.,.,.
TraesCS2B01G355400LC.1,zinc knuckle (CCHC-type) family protein,,.,.,.
TraesCS2B01G573500LC.1,"terpene synthase-like sequence-1,8-cineole",,.,.,.
TraesCS2B01G922900LC.1,GMP synthase [glutamine-hydrolyzing],,.,.,.
TraesCS2D01G213200LC.1,spatacsin carboxy-terminus protein,,.,.,.
TraesCS2D01G213600LC.1,Transcription factor jumonji (jmj) family protein / zinc finger (C5HC2 type) family protein,,.,.,.
TraesCS2D01G319000LC.1,WRKY DNA-binding protein 58,,.,.,.
TraesCS2D01G377000LC.1,"NAD(P)H-quinone oxidoreductase subunit I, chloroplastic",,.,.,.
TraesCS2D01G547300LC.1,"Retrotransposon protein, putative, Ty3-gypsy subclass",,.,.,.
TraesCS2D01G602600LC.1,NAC domain protein,,.,.,.
TraesCS3A01G027700LC.1,Polyketide cyclase/dehydrase and lipid transport superfamily protein,,.,.,.
TraesCS3B01G309200LC.1,"Transposable element protein, putative",,.,.,.
TraesCS3B01G363000LC.1,Ribosomal protein L11 methyltransferase,,.,.,.
TraesCS3B01G443800LC.1,Kelch repeat and BTB domain-containing protein 8,,.,.,.
TraesCS3B01G482700LC.1,"Retrotransposon protein, putative, unclassified",,.,.,.
TraesCS4A01G137900.2,Protein DEK,,.,.,.
TraesCS4B01G063700LC.1,Tax1-binding protein 1 homolog A,,.,.,.
TraesCS4D01G137200LC.1,"ACT domain-containing protein DS12, chloroplastic",,.,.,.
TraesCS4D01G271400LC.1,"alpha 1,4-glycosyltransferase family protein",,.,.,.
TraesCS5A01G044500LC.1,Mutator-like transposase-like,,.,.,.
TraesCS5A01G324700LC.1,"Retrotransposon protein, putative, unclassified",,.,.,.
TraesCS5A01G329600LC.1,"Cytochrome P450 97B3, chloroplastic",,.,.,.
TraesCS5A01G380400LC.1,"Retrotransposon protein, putative, Ty3-gypsy subclass",,.,.,.
TraesCS5B01G279100LC.1,Pol polyprotein,,.,.,.
TraesCS5B01G580100LC.1,Bifunctional uridylyltransferase/uridylyl-removing enzyme,,.,.,.
TraesCS5D01G021000LC.1,Protein OS-9,,.,.,.
TraesCS5D01G102800LC.1,Ribulose bisphosphate carboxylase large chain,,.,.,.
TraesCS6A01G247900.1,S-adenosylmethionine synthase,,.,.,.
TraesCS6A01G266100LC.1,Retrovirus-related Pol polyprotein from transposon opus,,.,.,.
TraesCS6A01G356000.1,RNA helicase,,.,.,.
TraesCS6A01G410700LC.1,BnaC03g58830D protein,,.,.,.
TraesCS6A01G442300LC.1,"Retrotransposon protein, putative, unclassified",,.,.,.
TraesCS6A01G462400LC.1,"Retrotransposon protein, putative, Ty3-gypsy subclass",,.,.,.
TraesCS6A01G522900LC.1,UPF0758 protein SAK_1186,,.,.,.
TraesCS6B01G462000LC.1,"Keratin, type II cytoskeletal 5",,.,.,.
TraesCS6B01G506700LC.1,DNA polymerase III subunit gamma/tau,,.,.,.
TraesCS6B01G590300LC.1,Paternally-expressed gene 3 protein,,.,.,.
TraesCS6B01G824200LC.1,Transposon TX1 uncharacterized,,.,.,.
TraesCS6D01G092400.1,Cytochrome c oxidase subunit 1,,.,.,.
TraesCS6D01G189100LC.1,spatacsin carboxy-terminus protein,,.,.,.
TraesCS6D01G288400LC.1,Glyceraldehyde 3-phosphate dehydrogenase,,.,.,.
TraesCS6D01G319500LC.1,Transposase,,.,.,.
TraesCS6D01G416100LC.1,UPF0758 protein SAK_1186,,.,.,.
TraesCS6D01G421100LC.1,Cytochrome b559 subunit alpha,,.,.,.
TraesCS7A01G627000LC.1,Transposon Ty3-I Gag-Pol polyprotein,,.,.,.
TraesCS7B01G359500LC.1,"Retrotransposon protein, putative, Ty3-gypsy subclass",,.,.,.
TraesCS7B01G704500LC.1,"Retrotransposon protein, putative, unclassified",,.,.,.
TraesCS7D01G164800LC.1,P-loop containing nucleoside triphosphate hydrolases superfamily protein,,.,.,.
TraesCS7D01G316700LC.1,Xylose isomerase,,.,.,.
TraesCS7D01G316800LC.1,NAD(P)H-quinone oxidoreductase chain 4,,.,.,.
TraesCS7D01G324900LC.1,Phosphatidylinositol-4-phosphate 5-kinase 2,,.,.,.
TraesCS7D01G584500LC.1,Retrovirus-related Pol polyprotein from transposon TNT 1-94,,.,.,.
TraesCSU01G576700LC.1,Cytochrome b559 subunit alpha,,.,.,.
TraesCSU01G576800LC.1,Cytochrome b559 subunit alpha,,.,.,.
TraesCS1A01G165900.2,"G-patch domain containing protein, expressed",,.,.,.
TraesCS1A01G165900.1,"G-patch domain containing protein, expressed",,.,.,.
TraesCS1B01G222100.1,Pyruvate formate-lyase 1-activating enzyme,,.,.,.
TraesCS1A01G168000.1,"Transposon protein, putative, Mutator sub-class",,.,.,.
TraesCS1B01G224100.1,Altered inheritance of mitochondria protein 32,,.,.,.
TraesCS1B01G225600.1,AP-3 complex subunit delta,,.,.,.
TraesCS3B01G338700LC.1,Retrovirus-related Pol polyprotein LINE-1,,.,.,.
TraesCS1A01G176900LC.1,Retrovirus-related Pol polyprotein LINE-1,,.,.,.
TraesCS1B01G194100.1,Glutathione S-transferase,,.,.,.
TraesCS1A01G186300.1,Glutathione S-transferase,,.,.,.
TraesCS1B01G194900.1,"Glutathione s-transferase, putative",,.,.,.
TraesCS1D01G190300.1,Glutathione S-transferase,,.,.,.
TraesCS2D01G224700.1,Glutathione S-transferase,,.,.,.
TraesCS5B01G224900.1,2-oxoglutarate (2OG) and Fe(II)-dependent oxygenase superfamily protein,,.,.,.
TraesCS1A01G188900LC.1,amino-terminal region of chorein,,.,.,.
TraesCS1A01G189000LC.1,mediator of RNA polymerase II transcription subunit,,.,.,.
TraesCS1B01G059700LC.1,Retrovirus-related Pol polyprotein from transposon TNT 1-94,,.,.,.
TraesCS1D01G203800.1,Dynein light chain,,.,.,.
TraesCS5B01G314100LC.1,Superoxide dismutase [Cu-Zn],,.,.,.
TraesCS1A01G191400.1,AMMECR1-like protein,,.,.,.
TraesCS1B01G207300.1,Nuclear control of ATPase protein 2,,.,.,.
TraesCS1A01G192300.1,60S ribosomal export protein NMD3,,.,.,.
TraesCS1B01G394200LC.1,Disease resistance protein RPS5,,.,.,.
TraesCS1D01G391300LC.1,Beta-ribofuranosylaminobenzene 5'-phosphate synthase,,.,.,.
TraesCS5A01G043200LC.1,"Retrotransposon protein, putative, Ty3-gypsy subclass",,.,.,.
TraesCS5B01G014000LC.1,Pyruvate synthase subunit PorA,,.,.,.
TraesCS2D01G016500.1,Protein DA1-related 1,,.,.,.
TraesCS1A01G195900LC.1,Cytochrome b6-f complex subunit 4,,.,.,.
TraesCS5A01G093500LC.1,P-loop containing nucleoside triphosphate hydrolases superfamily protein,,.,.,.
TraesCS6A01G352900LC.1,Disease resistance protein (TIR-NBS-LRR class) family,,.,.,.
TraesCS7A01G526800LC.1,Ubiquitin-fold modifier-conjugating enzyme 1,,.,.,.
TraesCS3A01G077100.1,Asparagine synthetase,,.,.,.
TraesCS1A01G202900.1,Metallothionein,,.,.,.
TraesCS3D01G159200.1,ATP-dependent zinc metalloprotease FtsH 1,,.,.,.
TraesCS5A01G243900.1,Oil body-associated protein 1A,,.,.,.
TraesCS5B01G372100.1,Dehydrin,,.,.,.
TraesCS5D01G521400.1,F-box family protein,,.,.,.
TraesCS6D01G332900.1,Dehydrin,,.,.,.
TraesCS7D01G424500LC.1,Receptor protein kinase-like protein,,.,.,.
TraesCS4A01G203900.1,"DAG protein, chloroplastic",,.,.,.
TraesCS1A01G222800.2,Importin subunit beta-1,,.,.,.
TraesCS4B01G217000.1,Importin-4,,.,.,.
TraesCS2A01G180900.1,Myosin heavy chain-like protein,,.,.,.
TraesCS1A01G231400.1,ARM repeat superfamily protein,,.,.,.
TraesCS1D01G241800.2,UDP-sulfoquinovose synthase,,.,.,.
TraesCS1A01G241900.1,UDP-sulfoquinovose synthase,,.,.,.
TraesCS2A01G116100.2,Two-component response regulator,,.,.,.
TraesCS2A01G174500.1,PI-PLC X domain-containing protein,,.,.,.
TraesCS2A01G268700.1,Glycogen synthase,,.,.,.
TraesCS2A01G411200.1,"Glycerol-3-phosphate transporter, putative",,.,.,.
TraesCS2B01G287500.1,Glycogen synthase,,.,.,.
TraesCS2D01G267700.1,Glycogen synthase,,.,.,.
TraesCS3A01G163900.2,Purple acid phosphatase,,.,.,.
TraesCS3B01G322000.1,Inorganic pyrophosphatase 2,,.,.,.
TraesCS3B01G322100.1,Inorganic pyrophosphatase 2,,.,.,.
TraesCS3D01G377700LC.1,CRISPR-associated exonuclease Cas4/endonuclease Cas1 fusion,,.,.,.
TraesCS4A01G212800.1,UDP-N-acetylglucosamine--N-acetylmuramyl-(pentapeptide) pyrophosphoryl-undecaprenol N-acetylglucosamine transferase,,.,.,.
TraesCS4D01G099600.1,UDP-N-acetylglucosamine--N-acetylmuramyl-(pentapeptide) pyrophosphoryl-undecaprenol N-acetylglucosamine transferase,,.,.,.
TraesCS5B01G180300.3,Purple acid phosphatase,,.,.,.
TraesCS7A01G263000.2,Glycerophosphodiester phosphodiesterase,,.,.,.
TraesCS7D01G263700.1,Glycerophosphodiester phosphodiesterase,,.,.,.
TraesCS1A01G247200.1,30S ribosomal protein S18,,.,.,.
TraesCS1A01G246300.1,Cytochrome P450 family protein,,.,.,.
TraesCS1A01G247900.1,DUF21 domain-containing protein,,.,.,.
TraesCS1A01G247900.2,DUF21 domain-containing protein,,.,.,.
TraesCS1D01G247300.2,DUF21 domain-containing protein,,.,.,.
TraesCS1A01G249700.1,"Endo-1,31,4-beta-D-glucanase",,.,.,.
TraesCS1A01G249100.1,Kinesin-like protein,,.,.,.
TraesCS1A01G533100LC.1,Pleckstrin-like (PH) domain protein,,.,.,.
TraesCS1A01G253000LC.1,Translation initiation factor IF-2,,.,.,.
TraesCS3B01G546900LC.1,Ubiquitin carboxyl-terminal hydrolase-related protein,,.,.,.
TraesCS4B01G022700LC.1,WD repeat-containing protein JIP5,,.,.,.
TraesCSU01G504700LC.1,Ycf1,,.,.,.
TraesCS1A01G259700.1,EG2771,,.,.,.
TraesCS3B01G219400.1,"50S ribosomal 5, chloroplastic",,.,.,.
TraesCS3D01G321900.1,"Protein CHLOROPLAST ENHANCING STRESS TOLERANCE, chloroplastic",,.,.,.
TraesCS5A01G468600.2,50S ribosomal protein L17,,.,.,.
TraesCS7D01G062900.1,Methyltransferase family protein,,.,.,.
TraesCS1B01G272700.1,Alpha/beta-hydrolase-like protein,,.,.,.
TraesCS1A01G262100.1,Alpha/beta-hydrolase-like protein,,.,.,.
TraesCS1A01G269500.1,Protein NRT1/ PTR FAMILY 5.5,,.,.,.
TraesCS1A01G271000.1,"transmembrane protein, putative (DUF1218)",,.,.,.
TraesCS3A01G169500.1,"Retrotransposon protein, putative, Ty1-copia subclass",,.,.,.
TraesCS5A01G547100.1,"Retrotransposon protein, putative, Ty1-copia subclass",,.,.,.
TraesCS4A01G303500.1,Histidine-containing phosphotransfer protein,,.,.,.
TraesCS1A01G275700.1,E3 ubiquitin-protein ligase,,.,.,.
TraesCS4A01G400900LC.1,Pol polyprotein,,.,.,.
TraesCS1A01G386300.1,60S ribosomal protein L37a,,.,.,.
TraesCS1D01G276700.1,60S acidic ribosomal protein,,.,.,.
TraesCS2A01G169800.1,Elongation factor 1-beta,,.,.,.
TraesCS2B01G127900.1,60S ribosomal protein L18,,.,.,.
TraesCS2D01G235500.1,Ribosomal protein L15,,.,.,.
TraesCS3A01G313500.1,Ribosomal protein L24,,.,.,.
TraesCS3D01G264000.1,Guanine nucleotide-binding protein beta subunit-like protein,,.,.,.
TraesCS4A01G114100.1,40S ribosomal protein S7,,.,.,.
TraesCS4B01G230300LC.1,40S ribosomal protein S28,,.,.,.
TraesCS4D01G122900LC.1,Eukaryotic translation initiation factor 4E-1,,.,.,.
TraesCS4D01G167600.1,40S ribosomal protein S21,,.,.,.
TraesCS4D01G287400LC.1,Pre-mrna splicing factor,,.,.,.
TraesCS5A01G415600.1,Elongation factor 1-alpha,,.,.,.
TraesCS5B01G118400.1,Ribosomal protein L3,,.,.,.
TraesCS5D01G095400.1,50S ribosomal protein L2,,.,.,.
TraesCS5D01G423400.1,Elongation factor 1-alpha,,.,.,.
TraesCS5D01G431700.1,40S ribosomal protein S12,,.,.,.
TraesCS5D01G509700.1,Elongation factor,,.,.,.
TraesCS6D01G246600.1,50S ribosomal protein L11,,.,.,.
TraesCS7A01G160000.1,Nucleolar GTP-binding protein 1,,.,.,.
TraesCS7A01G296800.1,60S ribosomal protein L13,,.,.,.
TraesCS7A01G316300.1,60S acidic ribosomal protein P1,,.,.,.
TraesCS7A01G419100.1,60S acidic ribosomal protein P3,,.,.,.
TraesCS7B01G217300.1,40S ribosomal protein S13,,.,.,.
TraesCS7B01G238600.1,"60S ribosomal protein L22, putative",,.,.,.
TraesCS7B01G355300.1,30S ribosomal protein S11,,.,.,.
TraesCS7B01G362600.1,Elongation factor,,.,.,.
TraesCS7D01G313800.1,60S acidic ribosomal protein P1,,.,.,.
TraesCS7D01G335000.1,"60S ribosomal protein L22, putative",,.,.,.
TraesCS7D01G360200.2,Elongation factor 1-gamma,,.,.,.
TraesCS7D01G449300.1,Elongation factor,,.,.,.
TraesCS1A01G329800.1,Transposase,,.,.,.
TraesCS1A01G290400LC.1,SET domain-containing protein,,.,.,.
TraesCS1A01G404600.1,Subtilisin-like protease,,.,.,.
TraesCS1B01G346100LC.1,SET domain-containing protein,,.,.,.
TraesCS3A01G159000.1,Carbamoyl-phosphate synthase large chain,,.,.,.
TraesCS3B01G063700.1,Non-specific lipid-transfer protein,,.,.,.
TraesCS3B01G064100.1,Non-specific lipid-transfer protein,,.,.,.
TraesCS4D01G185400LC.1,WD40 domain-containing protein,,.,.,.
TraesCS5D01G100000LC.1,2'-5'-oligoadenylate synthase-like protein 1,,.,.,.
TraesCS7B01G213100.1,B3 domain-containing protein family,,.,.,.
TraesCS1B01G300500.1,Aminotransferase-related family protein,,.,.,.
TraesCS1A01G291100.1,Aminotransferase-related family protein,,.,.,.
TraesCS1D01G289700.1,Aminotransferase-related family protein,,.,.,.
TraesCS2D01G049200.1,Nicotianamine synthase,,.,.,.
TraesCS2D01G641300LC.1,zinc finger FYVE domain protein,,.,.,.
TraesCS3A01G067500.1,"2,3-bisphosphoglycerate-dependent phosphoglycerate mutase 1",,.,.,.
TraesCS3A01G330000.1,F-box family protein,,.,.,.
TraesCS3A01G489400.1,Basic helix-loop-helix (BHLH) family transcription factor,,.,.,.
TraesCS3A01G489500.1,Basic helix-loop-helix (BHLH) family transcription factor,,.,.,.
TraesCS3A01G513100LC.1,Protein SUPPRESSOR OF GENE SILENCING 3-like protein,,.,.,.
TraesCS3B01G080100.1,Replication-associated protein,,.,.,.
TraesCS3B01G080600.1,GTP cyclohydrolase 1,,.,.,.
TraesCS3B01G080700.1,Vesicular glutamate transporter 2,,.,.,.
TraesCS3B01G360100.1,F-box family protein,,.,.,.
TraesCS3B01G549800.1,Basic helix-loop-helix (BHLH) family transcription factor,,.,.,.
TraesCS3B01G596700LC.1,Protein SUPPRESSOR OF GENE SILENCING 3,,.,.,.
TraesCS3B01G905800LC.1,methyl-CPG-binding domain protein 13,,.,.,.
TraesCS3D01G067100.1,"vacuolar protein sorting-associated protein, putative (DUF1162)",,.,.,.
TraesCS3D01G067200.1,Piezo-type mechanosensitive ion channel component 1,,.,.,.
TraesCS3D01G067300.1,zinc ion binding protein,,.,.,.
TraesCS3D01G067400.1,Piezo-type mechanosensitive ion channel component 1,,.,.,.
TraesCS3D01G323400.1,F-box family protein,,.,.,.
TraesCS3D01G495400.1,Basic helix-loop-helix (BHLH) family transcription factor,,.,.,.
TraesCS4A01G426400.1,HXXXD-type acyl-transferase family protein,,.,.,.
TraesCS5A01G552400.1,Nicotianamine synthase,,.,.,.
TraesCS6A01G093000.1,Nicotianamine synthase,,.,.,.
TraesCS6B01G186000.1,Chemotaxis response regulator protein-glutamate methylesterase 1,,.,.,.
TraesCS6B01G187400.1,Nicotianamine synthase,,.,.,.
TraesCS6D01G148200.1,Nicotianamine synthase,,.,.,.
TraesCS6D01G370800.1,Nicotianamine synthase,,.,.,.
TraesCS7B01G123100LC.1,Gamma-glutamylcyclotransferase,,.,.,.
TraesCS7D01G470600LC.1,NAC domain protein,,.,.,.
TraesCS5B01G442800LC.1,Photosystem II reaction center protein Z,,.,.,.
TraesCS5D01G285600.1,RADIALIS-like transcription factor,,.,.,.
TraesCS3B01G180500.1,Eukaryotic translation initiation factor 3 subunit L,,.,.,.
TraesCS4A01G330400.1,Elongation factor Tu,,.,.,.
TraesCS7B01G451600.1,WD40 repeat-like protein,,.,.,.
TraesCS1A01G310900.1,UPF0374 protein STER_0421,,.,.,.
TraesCS7B01G190900.5,Sentrin-specific protease,,.,.,.
TraesCS1A01G316900.1,Protein translation factor SUI1-like protein,,.,.,.
TraesCS1A01G316100.2,Cyclin-dependent kinase 2-interacting protein,,.,.,.
TraesCS4A01G056700.1,lectin protein kinase family protein,,.,.,.
TraesCS2A01G657300LC.1,"Polynucleotidyl transferase, ribonuclease H-like superfamily protein",,.,.,.
TraesCS6B01G172900LC.1,IQ-domain 28,,.,.,.
TraesCS7B01G130000.2,Phospholipid-transporting ATPase,,.,.,.
TraesCS1A01G474900LC.1,"Polynucleotidyl transferase, ribonuclease H-like superfamily protein",,.,.,.
TraesCS1A01G323600.1,NBS-LRR disease resistance protein,,.,.,.
TraesCS5D01G048500LC.1,"Cationic amino acid transporter, putative",,.,.,.
TraesCS1A01G336000.1,Elongation factor Tu,,.,.,.
TraesCS6A01G204400.1,RNA-binding protein,,.,.,.
TraesCS4D01G346300.1,MADS-box transcription factor,,.,.,.
TraesCS5A01G520200.1,MADS-box transcription factor,,.,.,.
TraesCS5D01G398500LC.1,LPS-assembly lipoprotein LptE,,.,.,.
TraesCS4D01G023900.1,Nodulin-like / Major Facilitator Superfamily protein,,.,.,.
TraesCS5A01G447200.1,Pleiotropic drug resistance ABC transporter,,.,.,.
TraesCS5D01G420400.1,F-box protein,,.,.,.
TraesCS1A01G345500LC.1,NADH-ubiquinone oxidoreductase chain 3,,.,.,.
TraesCS6A01G096400LC.1,Protein lin-28 homolog A,,.,.,.
TraesCS1D01G362200.1,14 kDa proline-rich protein DC2.15,,.,.,.
TraesCS2A01G529700.1,Bifunctional inhibitor/lipid-transfer protein/seed storage 2S albumin superfamily protein,,.,.,.
TraesCS3A01G239200.1,Acidic endochitinase,,.,.,.
TraesCS4B01G367700.1,Cortical cell-delineating protein,,.,.,.
TraesCS5D01G493400.1,Bifunctional inhibitor/lipid-transfer protein/seed storage 2S albumin superfamily protein,,.,.,.
TraesCS7B01G003700.1,Bifunctional inhibitor/lipid-transfer protein/seed storage 2S albumin superfamily protein,,.,.,.
TraesCS5D01G512700LC.1,Ubiquitin carboxyl-terminal hydrolase-related protein,,.,.,.
TraesCS1B01G250000.1,DNA-directed RNA polymerase,,.,.,.
TraesCS2B01G258200.2,WW domain-binding protein 11,,.,.,.
TraesCS1A01G368100.1,DNA-binding,,.,.,.
TraesCS5B01G029700LC.1,Ribosomal protein S1,,.,.,.
TraesCS7D01G295400.2,LHY,,.,.,.
TraesCS1D01G109800.1,Ubiquitin,,.,.,.
TraesCS1D01G148000LC.1,Cytosolic ascorbate peroxidase,,.,.,.
TraesCS1D01G385000.1,Guanine nucleotide-binding protein beta subunit-like protein,,.,.,.
TraesCS2D01G156900.1,tRNA pseudouridine synthase B,,.,.,.
TraesCS4A01G406500.1,rRNA-processing EBP2-like protein,,.,.,.
TraesCS4B01G129600.1,30S ribosomal protein S9,,.,.,.
TraesCS5A01G483200.1,"OB-fold-like, putative isoform 2",,.,.,.
TraesCS5D01G228100.1,Eukaryotic translation initiation factor 3 subunit C,,.,.,.
TraesCS7B01G216300.1,U3 small nucleolar RNA-associated protein 18-like protein,,.,.,.
TraesCS1B01G158100.1,"Translin family protein, expressed",,.,.,.
TraesCS3A01G321500.1,H/ACA ribonucleoprotein complex subunit 1-like protein 1,,.,.,.
TraesCS3B01G343500.1,H/ACA ribonucleoprotein complex subunit 1-like protein 1,,.,.,.
TraesCS4D01G292900.1,Tubulin-tyrosine ligase family protein,,.,.,.
TraesCS5D01G047700.1,Nucleolar and coiled-body phosphoprotein 1,,.,.,.
TraesCS5D01G449600.1,Lysine--tRNA ligase,,.,.,.
TraesCS6B01G209900.1,Alba DNA/RNA-binding protein,,.,.,.
TraesCS6B01G319800.1,H/ACA ribonucleoprotein complex subunit 2-like protein,,.,.,.
TraesCS6D01G121300.1,T-complex protein 1 subunit eta,,.,.,.
TraesCS7B01G162300.1,Glycine--tRNA ligase,,.,.,.
TraesCS7D01G265200.1,Glycine--tRNA ligase,,.,.,.
TraesCS7D01G506300.1,Isoleucine--tRNA ligase,,.,.,.
TraesCS2B01G129300.1,"60S ribosomal protein L22, putative",,.,.,.
TraesCS3A01G530400.1,40S ribosomal protein S28,,.,.,.
TraesCS5D01G512800LC.1,"ATP-dependent RNA helicase SUV3L, mitochondrial",,.,.,.
TraesCS2B01G070800.1,2-oxoglutarate (2OG) and Fe(II)-dependent oxygenase superfamily protein,,.,.,.
TraesCS1A01G388500.2,50S ribosomal protein L21,,.,.,.
TraesCS3A01G185200.1,OPC-8:0 CoA ligase1,,.,.,.
TraesCS4A01G131600.1,"Alpha-1,3-glucosyltransferase",,.,.,.
TraesCS4A01G134000.1,"Eukaryotic translation initiation factor 2 beta subunit, putative, expressed",,.,.,.
TraesCS4A01G135700.2,Insulin-degrading enzyme,,.,.,.
TraesCS4A01G136400.1,Uroporphyrinogen decarboxylase,,.,.,.
TraesCS4A01G136900.1,Optic atrophy 3 protein (OPA3),,.,.,.
TraesCS4A01G139400.1,Cation-efflux pump FieF,,.,.,.
TraesCS4A01G139600.1,40S ribosomal protein S21,,.,.,.
TraesCS4A01G140700.1,"Divinyl chlorophyllide a 8-vinyl-reductase, chloroplastic",,.,.,.
TraesCS4A01G141500.1,Nucleolar protein,,.,.,.
TraesCS4A01G142000.1,Glutathione peroxidase,,.,.,.
TraesCS4A01G147600.2,Hexosyltransferase,,.,.,.
TraesCS4A01G147700.1,"Receptor protein kinase, putative",,.,.,.
TraesCS4A01G149300.1,Ribosomal protein S12,,.,.,.
TraesCS4A01G157000.1,SAP domain-containing protein,,.,.,.
TraesCS4A01G157500.2,Ubiquitin-like-specific protease ESD4,,.,.,.
TraesCS4A01G160900.1,Chaperone protein DnaJ,,.,.,.
TraesCS4A01G162800.1,Ubiquitin system component Cue protein,,.,.,.
TraesCS4A01G163600.1,"WD-repeat protein, putative",,.,.,.
TraesCS4A01G163800.1,C2 calcium/lipid-binding and GRAM domain containing protein,,.,.,.
TraesCS4A01G165300.2,E3 ubiquitin-protein ligase family,,.,.,.
TraesCS4A01G166200.1,Beta-adaptin-like protein,,.,.,.
TraesCS4A01G167200.1,OBERON-like protein,,.,.,.
TraesCS4A01G167300.1,Proteasome subunit alpha type,,.,.,.
TraesCS4A01G167800.1,Acyl-CoA-binding domain-containing protein 4,,.,.,.
TraesCS4A01G172700.2,Protein MODIFIER OF SNC1 1,,.,.,.
TraesCS4A01G177800.3,Nuclear pore complex protein Nup98,,.,.,.
TraesCS4A01G178400.1,Ribonuclease P protein subunit p30,,.,.,.
TraesCS4A01G179100.1,Protein prenyltransferase alpha subunit repeat-containing protein 1,,.,.,.
TraesCS4A01G179200.1,Thioesterase family protein,,.,.,.
TraesCS4A01G179600.1,Rhomboid-like protein,,.,.,.
TraesCS4A01G182200.1,Calcium-binding protein,,.,.,.
TraesCS4A01G182500.1,"Proline-, glutamic acid-and leucine-rich protein 1",,.,.,.
TraesCS4D01G170100.1,Ribosomal protein L19,,.,.,.
TraesCS6A01G378400.1,Pectate lyase,,.,.,.
TraesCS7A01G028700.1,zinc/iron-chelating domain protein,,.,.,.
TraesCS5B01G283800LC.1,RECQ helicase SIM,,.,.,.
TraesCS4A01G077900.1,NADH-ubiquinone oxidoreductase chain,,.,.,.
TraesCS1A01G391000LC.1,RNA-binding protein 5,,.,.,.
TraesCS6B01G362800.1,Peptide methionine sulfoxide reductase msrB,,.,.,.
TraesCS1B01G112900LC.2,Polyprotein,,.,.,.
TraesCS2B01G334100.1,transcription repressor,,.,.,.
TraesCS2B01G429700.1,Type IV secretion system putative lipoprotein virB7,,.,.,.
TraesCS2B01G525900LC.1,WAT1-related protein,,.,.,.
TraesCS3B01G063600.1,Non-specific lipid-transfer protein,,.,.,.
TraesCS3B01G064000.1,Non-specific lipid-transfer protein,,.,.,.
TraesCS3D01G455500LC.1,Signal recognition particle 54 kDa protein,,.,.,.
TraesCS5B01G042200LC.1,U11/U12 small nuclear ribonucleoprotein,,.,.,.
TraesCS2D01G336700LC.1,"BED zinc finger,hAT family dimerization domain",,.,.,.
TraesCS1A01G419700.1,transducin family protein / WD-40 repeat family protein,,.,.,.
TraesCS1B01G212700LC.1,Histone H3,,.,.,.
TraesCS3A01G056900.1,"Ras-related protein, putative",,.,.,.
TraesCS3A01G095200LC.1,"Cytochrome P450 family protein, expressed",,.,.,.
TraesCS4B01G099300LC.1,Imidazoleglycerol-phosphate dehydratase,,.,.,.
TraesCS5B01G464400LC.1,"Transposon protein, putative, Mutator sub-class",,.,.,.
TraesCS5D01G472700LC.1,Eukaryotic translation initiation factor 2A,,.,.,.
TraesCS1A01G621100LC.1,ATPase subunit 8,,.,.,.
TraesCS1A01G439800.2,"cDNA clone:J023106B01, full insert sequence",,.,.,.
TraesCS1B01G475100.2,S-adenosyl-L-methionine-dependent methyltransferases superfamily protein,,.,.,.
TraesCS1B01G478900.1,Pleckstrin-like (PH) domain protein,,.,.,.
TraesCS1B01G480800.1,Histone H1,,.,.,.
TraesCS1B01G786600LC.1,Ribosome maturation factor RimP,,.,.,.
TraesCS1D01G440200.1,F-box family protein,,.,.,.
TraesCS1D01G441400.1,Receptor lectin kinase,,.,.,.
TraesCS1D01G446900.1,"Translation initiation factor if-2, putative",,.,.,.
TraesCS1D01G447200.1,Carnitine operon protein CaiE,,.,.,.
TraesCS1D01G448300.1,Early-responsive to dehydration stress protein (ERD4),,.,.,.
TraesCS1D01G449600.1,nuclease,,.,.,.
TraesCS1D01G449900.1,Mitochondrial outer membrane porin,,.,.,.
TraesCS1D01G450400.1,Protein kinase family protein,,.,.,.
TraesCS1D01G450600.1,Mitochondrial outer membrane porin,,.,.,.
TraesCS1D01G451700.1,"WD-repeat protein, putative",,.,.,.
TraesCS1D01G451800.1,Small nuclear ribonucleoprotein,,.,.,.
TraesCS1D01G453100.1,Structural maintenance of chromosomes family protein,,.,.,.
TraesCS1D01G580600LC.2,Protein kinase superfamily protein,,.,.,.
TraesCS1D01G580800LC.1,Protein EFR3,,.,.,.
TraesCS1D01G581200LC.1,Leaf rust resistance protein Lr10,,.,.,.
TraesCS1D01G581200LC.2,Leaf rust resistance protein Lr10,,.,.,.
TraesCS1D01G583200LC.1,Ribosomal protein S5/Elongation factor G/III/V family protein,,.,.,.
TraesCS1D01G589900LC.1,subunit of exocyst complex 8,,.,.,.
TraesCS7A01G591600LC.1,Reticulon-like protein,,.,.,.
TraesCS1A01G442100.1,"Cytochrome P450 family protein, expressed",,.,.,.
TraesCS1D01G437200.1,intracellular protein transporter,,.,.,.
TraesCS1D01G441600.1,Ubiquitin carboxyl-terminal hydrolase-related protein,,.,.,.
TraesCS1A01G444300.1,Nucleoside diphosphate kinase,,.,.,.
TraesCS7B01G451500LC.1,"Transposon protein, putative, Mutator sub-class",,.,.,.
TraesCS1A01G452400LC.1,Mutator-like transposase-like,,.,.,.
TraesCS7B01G451600LC.1,"Transposon protein, putative, Mutator sub-class",,.,.,.
TraesCS1B01G114600LC.1,Histidine--tRNA ligase,,.,.,.
TraesCS1B01G361800.1,SHAGGY-like kinase,,.,.,.
TraesCS1D01G453300LC.1,Xyloglucan endotransglucosylase/hydrolase,,.,.,.
TraesCS1D01G455800LC.1,F-box family protein,,.,.,.
TraesCS2B01G240600LC.1,Transposon Ty3-G Gag-Pol polyprotein,,.,.,.
TraesCS2B01G240800LC.1,Pol polyprotein,,.,.,.
TraesCS2D01G144800LC.1,Nodulin-like / Major Facilitator Superfamily protein,,.,.,.
TraesCS2D01G331500LC.1,tRNA-2-methylthio-N(6)-dimethylallyladenosine synthase,,.,.,.
TraesCS3A01G619600LC.1,"Receptor kinase, putative",,.,.,.
TraesCS3B01G061800LC.1,Unknown protein,,.,.,.
TraesCS3B01G177100LC.1,Voltage-dependent R-type calcium channel subunit alpha-1E,,.,.,.
TraesCS3B01G535800LC.1,Inducer of CBF expression 1 protein,,.,.,.
TraesCS3B01G813500LC.1,Exodeoxyribonuclease 7 large subunit,,.,.,.
TraesCS3D01G069300LC.1,Long-chain-alcohol oxidase,,.,.,.
TraesCS3D01G367200LC.1,Chromatin structure-remodeling complex subunit SFH1,,.,.,.
TraesCS4B01G153200LC.1,alpha/beta-Hydrolases superfamily protein,,.,.,.
TraesCS5B01G332700.1,ARM repeat superfamily protein,,.,.,.
TraesCS6A01G552100LC.1,Major Facilitator Superfamily with SPX (SYG1/Pho81/XPR1) domain-containing protein,,.,.,.
TraesCS6B01G555900LC.1,Elongation factor P,,.,.,.
TraesCS7B01G293600LC.1,Protein kinase,,.,.,.
TraesCSU01G089500.1,Mannitol-1-phosphate 5-dehydrogenase,,.,.,.
TraesCS1D01G589800LC.1,"Transposon protein, putative, Mariner sub-class",,.,.,.
TraesCS1A01G467000LC.1,Retrovirus-related Pol polyprotein from transposon TNT 1-94,,.,.,.
TraesCS2B01G384300LC.1,Aspartyl/glutamyl-tRNA(Asn/Gln) amidotransferase subunit B,,.,.,.
TraesCS3A01G340300LC.1,"Glycogen/starch synthases, ADP-glucose type",,.,.,.
TraesCS5A01G236000LC.1,"30S ribosomal protein S18, chloroplastic",,.,.,.
TraesCS6A01G060700LC.1,Transposase,,.,.,.
TraesCS6B01G241300.1,Trypsin family protein with PDZ domain-containing protein,,.,.,.
TraesCS6B01G241400.1,ARM repeat superfamily protein,,.,.,.
TraesCS6B01G460500LC.1,Immunoglobulin G-binding protein A,,.,.,.
TraesCS6B01G460700LC.1,"Retrotransposon protein, putative, unclassified",,.,.,.
TraesCS1D01G326400.1,Tyrosine-tRNA ligase,,.,.,.
TraesCS1A01G478400LC.1,Tyrosine-tRNA ligase,,.,.,.
TraesCS3B01G096400LC.1,Translation initiation factor IF-2,,.,.,.
TraesCS1A01G502000LC.1,receptor like protein 56,,.,.,.
TraesCS4A01G052700LC.2,Sodium/hydrogen exchanger,,.,.,.
TraesCS1A01G522300LC.1,myosin heavy chain-like protein,,.,.,.
TraesCS2B01G030300.2,Embryogenesis transmembrane protein-like,,.,.,.
TraesCS1A01G577100LC.1,Sentrin-specific protease,,.,.,.
TraesCS2B01G030400.1,Embryogenesis transmembrane protein-like,,.,.,.
TraesCS6B01G447000LC.1,Protein kinase family protein,,.,.,.
TraesCS6B01G782800LC.1,Replicase polyprotein 1a,,.,.,.
TraesCS7A01G270100LC.1,Aspartyl/glutamyl-tRNA(Asn/Gln) amidotransferase subunit B,,.,.,.
TraesCS1A01G584800LC.1,Zinc finger BED domain-containing protein 1,,.,.,.
TraesCS5B01G000200.1,"Polynucleotidyl transferase, ribonuclease H-like superfamily protein",,.,.,.
TraesCS1A01G615400LC.1,Elongation factor 4,,.,.,.
TraesCS5B01G648100LC.1,Cytosine-specific methyltransferase,,.,.,.
TraesCS6B01G156300LC.1,"Transposon protein, putative, CACTA, En/Spm sub-class",,.,.,.
TraesCS7B01G183600LC.1,Elongation factor like protein,,.,.,.
TraesCS1B01G464300.1,dihydroflavonol 4-reductase/flavanone protein,,.,.,.
TraesCS1B01G793700LC.1,Mitochondrial escape protein 2,,.,.,.
TraesCS1D01G449200.1,V-type proton ATPase subunit C,,.,.,.
TraesCS1D01G450900.2,E3 ubiquitin-protein ligase RNF14,,.,.,.
TraesCS1D01G580700LC.1,Protein EFR3-like protein,,.,.,.
TraesCS3A01G018600LC.1,N utilization substance protein B homolog,,.,.,.
TraesCS4A01G419600LC.1,Aspartate--tRNA(Asp/Asn) ligase,,.,.,.
TraesCS1A01G623300LC.1,Leucine-rich repeat receptor-like protein kinase family protein,,.,.,.
TraesCS1B01G003300.1,receptor kinase 1,,.,.,.
TraesCS1B01G003400.1,receptor kinase 1,,.,.,.
TraesCS1B01G004600LC.1,Calcium-transporting ATPase,,.,.,.
TraesCS6B01G012200LC.1,receptor kinase 1,,.,.,.
TraesCS4A01G485500LC.1,"BED zinc finger,hAT family dimerization domain",,.,.,.
TraesCS1B01G010400LC.1,HAT family dimerisation domain containing protein,,.,.,.
TraesCS1B01G011500.1,"transmembrane protein, putative (DUF 3339)",,.,.,.
TraesCS1D01G000400.1,"transmembrane protein, putative (DUF 3339)",,.,.,.
TraesCS4A01G035100LC.1,TTF-type zinc finger protein with HAT dimerization domain,,.,.,.
TraesCS1B01G036000LC.1,cytochrome oxidase assembly protein,,.,.,.
TraesCS5B01G700400LC.1,DNA-binding protein phosphatase 1,,.,.,.
TraesCS7B01G150000LC.1,Photosystem II reaction center protein Z,,.,.,.
TraesCS2B01G089700.1,E3 ubiquitin-protein ligase SINA-like 10,,.,.,.
TraesCS1B01G036300.1,Disease resistance protein RPP13,,.,.,.
TraesCS3A01G539100.1,Jasmonate-induced protein,,.,.,.
TraesCS4B01G159200LC.1,DNA-directed RNA polymerase subunit beta',,.,.,.
TraesCS5A01G621600LC.1,F-box protein,,.,.,.
TraesCS6A01G048900LC.1,Protein VERNALIZATION INSENSITIVE 3,,.,.,.
TraesCS7A01G047700.1,callose synthase 1,,.,.,.
TraesCS7D01G042700.1,callose synthase 1,,.,.,.
TraesCSU01G506400LC.1,Ankyrin-like protein,,.,.,.
TraesCS6B01G642600LC.1,"Transposon protein, putative, CACTA, En/Spm sub-class",,.,.,.
TraesCS1B01G052300LC.1,D-3-phosphoglycerate dehydrogenase,,.,.,.
TraesCS1B01G053200LC.1,Zinc finger MYM-type protein 1,,.,.,.
TraesCS2A01G208000.1,Receptor-type tyrosine-protein phosphatase,,.,.,.
TraesCS2A01G208100.1,Hexokinase-1,,.,.,.
TraesCS2A01G223000.4,RNA-binding protein,,.,.,.
TraesCS2A01G225400LC.1,pre-mRNA-processing protein 40A,,.,.,.
TraesCS2A01G225500LC.1,WAP four-disulfide core domain protein 18,,.,.,.
TraesCS2A01G225600LC.1,Alanine--tRNA ligase,,.,.,.
TraesCS2A01G266400LC.1,"Beta-carotene isomerase D27, chloroplastic",,.,.,.
TraesCS5A01G454300LC.1,Zinc finger MYM-type protein 1,,.,.,.
TraesCS7D01G208700LC.1,Zinc finger MYM-type protein 1,,.,.,.
TraesCS1B01G058100LC.1,Polyadenylate-binding protein RBP47C,,.,.,.
TraesCS7A01G084400LC.1,Histone H3,,.,.,.
TraesCSU01G660100LC.1,Retrovirus-related Pol polyprotein from transposon TNT 1-94,,.,.,.
TraesCS1B01G068300.1,Disease resistance protein (CC-NBS-LRR class) family,,.,.,.
TraesCS1B01G065100.2,"Receptor protein kinase, putative",,.,.,.
TraesCS1B01G072000.1,"Transmembrane protein, putative",,.,.,.
TraesCS1B01G073600.1,F-box family protein,,.,.,.
TraesCS1B01G076500.1,Disease resistance protein RPM1,,.,.,.
TraesCS1B01G076600.1,Receptor-like protein kinase,,.,.,.
TraesCS1B01G076700.1,Receptor-like protein kinase,,.,.,.
TraesCS1B01G076800.1,receptor kinase 1,,.,.,.
TraesCS1B01G085400LC.1,Histidine-containing phosphotransfer protein,,.,.,.
TraesCS1B01G100000LC.1,Transposon Ty3-G Gag-Pol polyprotein,,.,.,.
TraesCS1B01G102200LC.1,Myb/SANT-like DNA-binding domain protein,,.,.,.
TraesCS1B01G114100LC.1,"2-succinyl-6-hydroxy-2,4-cyclohexadiene-1-carboxylate synthase",,.,.,.
TraesCSU01G393900LC.1,"Retrotransposon protein, putative, unclassified",,.,.,.
TraesCS1B01G068200.1,Prostaglandin E synthase 3,,.,.,.
TraesCS1B01G068500.1,Glycine-rich protein A3,,.,.,.
TraesCS1B01G073700.1,Pyrimidine-specific ribonucleoside hydrolase,,.,.,.
TraesCS1B01G075800.1,Receptor-like protein kinase,,.,.,.
TraesCS1B01G114200LC.1,Receptor-like protein kinase,,.,.,.
TraesCS1D01G064300LC.1,tRNA/rRNA methyltransferase family protein isoform 2,,.,.,.
TraesCS1B01G068500.2,Glycine-rich protein A3,,.,.,.
TraesCS1B01G111900LC.1,F-box protein,,.,.,.
TraesCS1B01G113500LC.2,Receptor-like protein kinase,,.,.,.
TraesCS4A01G495300LC.1,Inosose dehydratase,,.,.,.
TraesCSU01G322800LC.1,Inosose dehydratase,,.,.,.
TraesCSU01G519600LC.1,Receptor-like kinase,,.,.,.
TraesCS3A01G214900.1,DNL-type zinc finger protein,,.,.,.
TraesCS2B01G318200LC.1,Interferon-induced guanylate-binding protein 2,,.,.,.
TraesCS1B01G121700LC.2,Ribosomal RNA large subunit methyltransferase K/L,,.,.,.
TraesCS1B01G082100.1,Protein IQ-DOMAIN 1,,.,.,.
TraesCS1B01G140800LC.1,Dihydroflavonol 4-reductase,,.,.,.
TraesCS1B01G089100.1,Kinase family protein,,.,.,.
TraesCS1B01G090400.2,Metal tolerance protein,,.,.,.
TraesCS1B01G099100.1,Diacylglycerol acyltransferase,,.,.,.
TraesCS1B01G095600.1,Protein phosphatase 2C-like protein,,.,.,.
TraesCS4A01G095300.1,"Protein TOC75-3, chloroplastic",,.,.,.
TraesCS1B01G096700.1,phosphoribosylformylglycinamidine synthase,,.,.,.
TraesCS3D01G575100LC.1,LINE-1 reverse transcriptase like,,.,.,.
TraesCSU01G072900.2,Ubiquitin carboxyl-terminal hydrolase MINDY-1,,.,.,.
TraesCSU01G117700LC.1,F-box and Leucine Rich Repeat domains containing protein,,.,.,.
TraesCSU01G149300.1,WAT1-related protein,,.,.,.
TraesCSU01G149400.2,Xanthine permease XanP,,.,.,.
TraesCS3A01G517000.1,Myb/SANT-like DNA-binding domain protein,,.,.,.
TraesCS3D01G618100LC.1,Glutamine synthetase,,.,.,.
TraesCS5A01G323700.1,cyclic nucleotide-gated channel 17,,.,.,.
TraesCS5B01G367200LC.1,THO2,,.,.,.
TraesCS7A01G683500LC.1,"Transposon protein, putative, Mutator sub-class",,.,.,.
TraesCS1B01G493300LC.1,Tetratricopeptide repeat (TPR)-like superfamily protein,,.,.,.
TraesCS2D01G158300LC.1,Histidine--tRNA ligase,,.,.,.
TraesCS3B01G560400LC.1,C2 calcium/lipid-binding plant phosphoribosyltransferase family protein,,.,.,.
TraesCS7A01G683600LC.1,"Transposon protein, putative, Mutator sub-class",,.,.,.
TraesCS7D01G116200.1,"ABC transporter, putative",,.,.,.
TraesCS1B01G130900.1,Ubiquitin,,.,.,.
TraesCS5B01G085400.1,GTP-binding family protein,,.,.,.
TraesCS5D01G449900.2,Eukaryotic translation initiation factor 3 subunit B,,.,.,.
TraesCS1B01G122800.1,Phenylalanine ammonia-lyase,,.,.,.
TraesCS3A01G193200.2,Coatomer subunit beta,,.,.,.
TraesCS3B01G221400.1,Coatomer subunit beta,,.,.,.
TraesCS5D01G173000.1,"Coatomer protein complex, subunit zeta 1",,.,.,.
TraesCS1D01G105800.1,Chlororespiratory reduction31,,.,.,.
TraesCS1B01G126900.1,Chlororespiratory reduction31,,.,.,.
TraesCS6D01G452000LC.1,kinase with adenine nucleotide alpha hydrolases-like domain-containing protein,,.,.,.
TraesCS3D01G188600.1,Calmodulin,,.,.,.
TraesCS6A01G267300.1,Phosphoribulokinase,,.,.,.
TraesCS6D01G247400.1,Phosphoribulokinase,,.,.,.
TraesCS6B01G340400.1,"CDP-diacylglycerol--glycerol-3-phosphate 3-phosphatidyltransferase, putative",,.,.,.
TraesCS1D01G120000.1,3'-N-debenzoyl-2'-deoxytaxol N-benzoyltransferase,,.,.,.
TraesCS1B01G138600.1,3'-N-debenzoyl-2'-deoxytaxol N-benzoyltransferase,,.,.,.
TraesCS3A01G560400LC.1,Polyprotein,,.,.,.
TraesCS4A01G724500LC.1,Retrovirus-related Pol polyprotein from transposon TNT 1-94,,.,.,.
TraesCS1B01G142500LC.1,meiosis chromosome segregation family protein,,.,.,.
TraesCS6B01G191900LC.1,"50S ribosomal protein L33, chloroplastic",,.,.,.
TraesCS1B01G142700LC.1,Gamma-aminobutyric acid receptor subunit rho-1,,.,.,.
TraesCS7D01G296800.1,U3 small nucleolar ribonucleoprotein IMP4,,.,.,.
TraesCS1D01G126900.1,Abscisic acid receptor,,.,.,.
TraesCS1B01G145800.1,Abscisic acid receptor,,.,.,.
TraesCS4D01G047600.1,Dynamin,,.,.,.
TraesCS1B01G146000.1,Zinc finger protein-like 1-like protein,,.,.,.
TraesCS2A01G125500.1,Nucleolar family protein,,.,.,.
TraesCS3A01G239900.1,Exosome complex component rrp4,,.,.,.
TraesCS3B01G268300.1,Exosome complex component rrp4,,.,.,.
TraesCS3D01G240300.1,Exosome complex component rrp4,,.,.,.
TraesCS3D01G292200.1,nuclear fusion defective 6,,.,.,.
TraesCS3D01G337700.2,"Methionine-tRNA ligase, putative",,.,.,.
TraesCS6A01G175200.1,Alba DNA/RNA-binding protein,,.,.,.
TraesCS6D01G362000.1,SAP-like protein BP-73,,.,.,.
TraesCS7D01G125500.1,rRNA-processing EBP2-like protein,,.,.,.
TraesCS1D01G124800.1,RNA-binding family protein,,.,.,.
TraesCS1B01G146600.1,RNA-binding family protein,,.,.,.
TraesCS1D01G342400.1,Dolichyl-diphosphooligosaccharide--protein glycosyltransferase subunit STT3,,.,.,.
TraesCS2A01G064700.1,E3 ubiquitin-protein ligase,,.,.,.
TraesCS2A01G132900.1,transducin family protein / WD-40 repeat family protein,,.,.,.
TraesCS2A01G202900.1,Brefeldin A-inhibited guanine nucleotide-exchange protein,,.,.,.
TraesCS4D01G022800.1,Golgi-body localization protein domain isoform 1,,.,.,.
TraesCS6D01G194800.1,"Keratin, type II cytoskeletal 1",,.,.,.
TraesCS1D01G182300.1,Cytochrome b6-f complex subunit 5,,.,.,.
TraesCS7D01G263300.1,"DAG protein, chloroplastic",,.,.,.
TraesCS1D01G142700.1,3-ketoacyl-CoA thiolase,,.,.,.
TraesCS1B01G311900LC.1,terpene synthase 03,,.,.,.
TraesCS4D01G054600.1,BTB/POZ domain-containing protein,,.,.,.
TraesCS4A01G096400.1,Laccase,,.,.,.
TraesCS1B01G169900.2,UDP-glucose:glycoprotein glucosyltransferase,,.,.,.
TraesCS1B01G169900.1,UDP-glucose:glycoprotein glucosyltransferase,,.,.,.
TraesCS1B01G170300.1,Phosphoribosylformylglycinamidine synthase family protein,,.,.,.
TraesCS1B01G171800.1,Long-chain-alcohol oxidase,,.,.,.
TraesCS1B01G171900.1,Transportin-3,,.,.,.
TraesCS1B01G172300.1,HCO3- transporter family,,.,.,.
TraesCS1B01G173000.1,transmembrane protein,,.,.,.
TraesCS1B01G174600.2,"Transmembrane protein, putative",,.,.,.
TraesCS1B01G175400.2,"Xaa-pro aminopeptidase, putative",,.,.,.
TraesCS1B01G175800.1,Nascent polypeptide-associated complex subunit beta,,.,.,.
TraesCS1B01G331700LC.1,TSA: Wollemia nobilis Ref_Wollemi_Transcript_14554_2441 transcribed RNA sequence,,.,.,.
TraesCS3B01G192000.1,Protein patched homolog 1,,.,.,.
TraesCS5B01G555900LC.1,Cupredoxin superfamily protein,,.,.,.
TraesCS6B01G437500.1,FBD-associated F-box protein,,.,.,.
TraesCS1B01G174800.1,"40S ribosomal protein S17, putative, expressed",,.,.,.
TraesCS1B01G175000.2,Ran-binding protein in the microtubule-organising centre protein,,.,.,.
TraesCS1B01G175600.1,"electron protein, putative (Protein of unknown function, DUF547)",,.,.,.
TraesCS1B01G340800LC.1,"Retrotransposon protein, putative, Ty3-gypsy subclass",,.,.,.
TraesCS1B01G171800.2,Long-chain-alcohol oxidase,,.,.,.
TraesCS3B01G191900.2,COP9 signalosome complex subunit 5,,.,.,.
TraesCS2A01G522600.1,G kinase-anchoring protein 1,,.,.,.
TraesCS1D01G198000.1,Inositol-tetrakisphosphate 1-kinase,,.,.,.
TraesCS5B01G499700.1,Pectin acetylesterase,,.,.,.
TraesCS6A01G542200LC.1,suppressor of npr1-1 constitutive 4,,.,.,.
TraesCS6A01G542400LC.1,H -ATPase 1,,.,.,.
TraesCS6A01G622300LC.1,Disease resistance protein RGA2,,.,.,.
TraesCS7B01G776500LC.2,DNA/RNA polymerases superfamily protein,,.,.,.
TraesCS1B01G207100.1,60S ribosomal export protein NMD3,,.,.,.
TraesCS1B01G389100LC.1,Pre-mRNA-splicing factor 3,,.,.,.
TraesCS1B01G237700.1,Chlorophyll synthase,,.,.,.
TraesCS1B01G189500.1,Phenylalanine--tRNA ligase beta subunit,,.,.,.
TraesCS1B01G228000.2,Signal transducer and activator of transcription A,,.,.,.
TraesCS1B01G234300.2,D-3-phosphoglycerate dehydrogenase,,.,.,.
TraesCS1B01G187100LC.1,Transposon Ty3-G Gag-Pol polyprotein,,.,.,.
TraesCS4A01G079700LC.1,Retrovirus-related Pol polyprotein from transposon TNT 1-94,,.,.,.
TraesCS4A01G079800LC.1,Retrovirus-related Pol polyprotein from transposon TNT 1-94,,.,.,.
TraesCS1B01G366300LC.1,P-loop nucleoside triphosphate hydrolases superfamily protein with CH (Calponin Homology) domain-containing protein,,.,.,.
TraesCS1D01G169300.1,Genome polyprotein,,.,.,.
TraesCS3B01G351000LC.1,Threonine--tRNA ligase,,.,.,.
TraesCS4A01G369200LC.1,Cinnamoyl-CoA reductase family,,.,.,.
TraesCS4B01G197800LC.1,protochlorophyllide oxidoreductase C,,.,.,.
TraesCS5D01G173900LC.1,Sister chromatid cohesion protein PDS5-like protein A,,.,.,.
TraesCS1D01G165400.1,Membrane steroid-binding protein,,.,.,.
TraesCS1B01G191000.1,Membrane steroid-binding protein,,.,.,.
TraesCS1B01G375900LC.1,Glutathione S-transferase,,.,.,.
TraesCS1D01G293700LC.1,Origin recognition complex subunit 1,,.,.,.
TraesCS1B01G195500.1,Peptidoglycan-binding LysM domain-containing protein,,.,.,.
TraesCS2A01G709000LC.1,4-hydroxy-tetrahydrodipicolinate reductase,,.,.,.
TraesCS1B01G198200.1,Protein FAR1-RELATED SEQUENCE 5,,.,.,.
TraesCS3A01G356200LC.1,Sodium Bile acid symporter family,,.,.,.
TraesCS7A01G643500LC.1,40S ribosomal protein S15,,.,.,.
TraesCSU01G549900LC.1,Class II aminoacyl-tRNA and biotin synthetases superfamily protein,,.,.,.
TraesCS1B01G206500LC.1,Retrovirus-related Pol polyprotein from transposon TNT 1-94,,.,.,.
TraesCS1B01G209600.1,(RAP Annotation release2) NERD domain containing protein,,.,.,.
TraesCS1B01G405100LC.1,guanyl-nucleotide exchange factors;GTPase binding;GTP binding protein,,.,.,.
TraesCS7D01G236000LC.1,"Succinate dehydrogenase assembly factor 2-B, mitochondrial",,.,.,.
TraesCS1B01G211200.1,Choline-phosphate cytidylyltransferase,,.,.,.
TraesCS4B01G042700LC.1,"Replication protein A, 70 kDa DNA-binding subunit",,.,.,.
TraesCS1B01G243300.1,Fatty acid oxidation complex subunit alpha,,.,.,.
TraesCS1D01G230300.1,RING/U-box superfamily protein,,.,.,.
TraesCS1B01G242700.1,RING/U-box superfamily protein,,.,.,.
TraesCS3D01G514300.1,Progesterone 5-beta-reductase,,.,.,.
TraesCS4D01G311500.1,Glycosyltransferase,,.,.,.
TraesCS5D01G360600.1,11S globulin seed storage protein 2,,.,.,.
TraesCS5D01G484900.1,Cytochrome P450,,.,.,.
TraesCS6A01G381700.1,Cinnamoyl CoA reductase,,.,.,.
TraesCS7A01G155000.1,Cytochrome P450,,.,.,.
TraesCS7D01G405900.1,Glycosyltransferase,,.,.,.
TraesCS4D01G264300.1,RNA cytidine acetyltransferase,,.,.,.
TraesCS5A01G114400.1,ATP dependent RNA helicase,,.,.,.
TraesCS5B01G515600.1,DNA-directed RNA polymerase subunit,,.,.,.
TraesCS1B01G317900LC.1,DNA mismatch repair protein MSH3,,.,.,.
TraesCS1B01G257200LC.1,Replication protein A 70 kDa DNA-binding subunit,,.,.,.
TraesCS1B01G465600LC.1,FAR1 DNA-binding domain protein,,.,.,.
TraesCS1D01G262100.1,Alpha/beta-hydrolase-like protein,,.,.,.
TraesCS1B01G273700LC.1,tRNA pseudouridine synthase A,,.,.,.
TraesCS1B01G273600LC.1,"transmembrane protein, putative (DUF707)",,.,.,.
TraesCS5A01G220000.1,Eukaryotic translation initiation factor 3 subunit C,,.,.,.
TraesCS1B01G280900.1,Embryogenesis-associated protein EMB8,,.,.,.
TraesCS3D01G412400.1,ATP-dependent RNA helicase p62,,.,.,.
TraesCS1D01G371200LC.1,Ankyrin repeat family protein,,.,.,.
TraesCS1B01G305700.1,CsAtPR5,,.,.,.
TraesCS3A01G103300.1,Di-glucose binding protein with Kinesin motor domain-containing protein,,.,.,.
TraesCS3B01G151200LC.1,Protein translocase subunit SecA,,.,.,.
TraesCS5B01G433800.2,Casein kinase I,,.,.,.
TraesCS1B01G308300.1,Plant cadmium resistance protein,,.,.,.
TraesCS2B01G443000.1,30S ribosomal protein S17,,.,.,.
TraesCS1D01G070900.1,"Signal transduction histidine kinase, hybrid-type, ethylene sensor",,.,.,.
TraesCS1B01G333600LC.1,Retrovirus-related Pol polyprotein LINE-1,,.,.,.
TraesCS1D01G424300LC.1,Leucine-rich repeat receptor-like protein kinase family,,.,.,.
TraesCS3A01G319500.1,Powder tolerance-related protein,,.,.,.
TraesCS4B01G010100LC.1,RNA recognition motif (RRM)-containing protein,,.,.,.
TraesCS4D01G211500LC.1,Ubiquitin,,.,.,.
TraesCS6A01G294500.1,Protein kinase,,.,.,.
TraesCS6A01G480300LC.1,"Retrotransposon protein, putative, unclassified",,.,.,.
TraesCS3B01G827900LC.1,Non-specific serine/threonine protein kinase,,.,.,.
TraesCS1B01G336600.1,Retrovirus-related Pol polyprotein from transposon TNT 1-94,,.,.,.
TraesCS6B01G205700LC.1,lysine ketoglutarate reductase trans-splicing protein (DUF707),,.,.,.
TraesCS1B01G356300LC.1,multimeric translocon complex in the outer envelope membrane 132,,.,.,.
TraesCS2A01G597900LC.1,Sodium-dependent phosphate transport protein 1,,.,.,.
TraesCS3B01G700300LC.1,"Transposon protein, putative, Pong sub-class",,.,.,.
TraesCS1B01G592600LC.1,RNA-directed DNA polymerase (Reverse transcriptase)-related family protein,,.,.,.
TraesCS1B01G372400LC.1,Glycerol-3-phosphate acyltransferase 6,,.,.,.
TraesCS1B01G373400LC.1,Choline transporter-like protein 2,,.,.,.
TraesCS1B01G373300LC.1,RNA-directed DNA polymerase (reverse transcriptase)-related family protein,,.,.,.
TraesCS2A01G185700.1,Importin-5,,.,.,.
TraesCS3B01G482400.1,Aspartate--tRNA(Asp/Asn) ligase,,.,.,.
TraesCS1B01G408700LC.1,Eyes absent-like protein 4,,.,.,.
TraesCS1B01G409300.1,Photosynthetic NDH subcomplex B 3,,.,.,.
TraesCS1B01G411000.1,DNA replication complex GINS protein PSF2,,.,.,.
TraesCS1B01G410800.2,2-oxoglutarate (2OG) and Fe(II)-dependent oxygenase superfamily protein,,.,.,.
TraesCS1B01G688100LC.1,Kinase family protein,,.,.,.
TraesCS1B01G689200LC.1,50S ribosomal protein L36 1,,.,.,.
TraesCS1D01G391900.1,Tropinone reductase-like protein,,.,.,.
TraesCS3B01G166700LC.1,Duplicated homeodomain-like superfamily protein,,.,.,.
TraesCS1B01G689300LC.1,Regulator of Vps4 activity in the MVB pathway protein,,.,.,.
TraesCS5D01G032600LC.1,Protein F16,,.,.,.
TraesCS2B01G097800.1,MLO-like protein,,.,.,.
TraesCS1B01G411400LC.1,Chitinase class I,,.,.,.
TraesCS3A01G260100.1,Chitinase,,.,.,.
TraesCS3D01G476600.2,"Endo-1,3-beta-glucanase",,.,.,.
TraesCS5D01G488800.1,O-methyltransferase,,.,.,.
TraesCS7B01G354400.1,Cytochrome P450,,.,.,.
TraesCS1B01G415400.1,TSA: Wollemia nobilis Ref_Wollemi_Transcript_14910_3291 transcribed RNA sequence,,.,.,.
TraesCS1B01G415500.1,Ubiquitin-conjugating enzyme E2,,.,.,.
TraesCS1B01G415500.2,Ubiquitin-conjugating enzyme E2,,.,.,.
TraesCS3A01G002700.1,"Zinc finger protein, putative",,.,.,.
TraesCS1B01G420400.1,Disease resistance protein,,.,.,.
TraesCS3A01G018300.1,Receptor-like protein kinase,,.,.,.
TraesCS3B01G011900.1,50S ribosomal protein L6,,.,.,.
TraesCS3D01G015700.1,E3 ubiquitin-protein ligase,,.,.,.
TraesCS5B01G194700LC.1,"Retrotransposon protein, putative, unclassified",,.,.,.
TraesCS1B01G440600LC.1,Tubulin alpha-2 chain,,.,.,.
TraesCS7D01G372900LC.1,Transposon Ty3-I Gag-Pol polyprotein,,.,.,.
TraesCS1B01G443100.1,GTP-binding nuclear protein,,.,.,.
TraesCS1B01G741400LC.1,hAT transposon superfamily,,.,.,.
TraesCS1B01G462100.1,Nuclear transport factor 2 (NTF2) family protein,,.,.,.
TraesCS1B01G769600LC.1,weak chloroplast movement under blue light protein (DUF827),,.,.,.
TraesCS1B01G463400.1,Structural maintenance of chromosomes protein,,.,.,.
TraesCS4B01G089500LC.1,Guanosine nucleotide diphosphate dissociation inhibitor,,.,.,.
TraesCS4B01G559400LC.1,Protein FAR1-RELATED SEQUENCE 5,,.,.,.
TraesCS1B01G469200.1,Cytoplasmic membrane protein,,.,.,.
TraesCS4A01G362400LC.1,Calcineurin subunit B type 1,,.,.,.
TraesCS1B01G473100.1,E3 UFM1-protein ligase-like protein,,.,.,.
TraesCS1D01G441700.1,Ubiquitin carboxyl-terminal hydrolase 2,,.,.,.
TraesCS3B01G120200LC.1,Glutamate--tRNA ligase,,.,.,.
TraesCS6D01G053600LC.1,RNA polymerase I-associated factor PAF67,,.,.,.
TraesCS1B01G480600.3,winged-helix DNA-binding transcription factor family protein,,.,.,.
TraesCS1D01G447000.1,Double Clp-N motif-containing protein,,.,.,.
TraesCS1D01G579200LC.1,C-type lectin domain family 10 member A,,.,.,.
TraesCS1B01G480700.1,HMG-Y-related protein A,,.,.,.
TraesCS1B01G795000LC.1,O-methyltransferase-like protein,,.,.,.
TraesCS1B01G481400.1,O-methyltransferase-like protein,,.,.,.
TraesCS1B01G481600.1,UDP-glycosyltransferase,,.,.,.
TraesCS3B01G544300LC.1,DNA mismatch repair protein MutL,,.,.,.
TraesCS1B01G501400LC.1,HAT transposon superfamily,,.,.,.
TraesCS1B01G576500LC.1,Mitochondrial import inner membrane translocase subunit tim54,,.,.,.
TraesCS1B01G576400LC.1,Replicase polyprotein 1a,,.,.,.
TraesCS1B01G593000LC.1,"Retrotransposon protein, putative, Ty3-gypsy subclass",,.,.,.
TraesCS1B01G685000LC.1,Reticuline oxidase,,.,.,.
TraesCS6B01G241600.1,"TGN-related, localized SYP41-interacting protein, putative",,.,.,.
TraesCS1B01G722500LC.1,THO complex subunit 4,,.,.,.
TraesCS7D01G082800LC.1,DNA-directed RNA polymerase subunit,,.,.,.
TraesCS1B01G732700LC.1,"2,3-bisphosphoglycerate-independent phosphoglycerate mutase",,.,.,.
TraesCS5B01G454400.2,hAT transposon superfamily,,.,.,.
TraesCS1B01G756400LC.1,HAT dimerization domain-containing protein,,.,.,.
TraesCS4A01G243000.1,"Transposon protein, putative, unclassified",,.,.,.
TraesCS1B01G780900LC.1,"Retrotransposon protein, putative, Ty1-copia subclass",,.,.,.
TraesCS6B01G019300.1,Leucine-rich repeat receptor-like protein kinase family protein,,.,.,.
TraesCS6B01G019500.1,F-box domain containing protein,,.,.,.
TraesCS6B01G024400LC.1,Receptor-like protein kinase,,.,.,.
TraesCS6B01G025200LC.1,Leucine-rich repeat receptor-like protein kinase family protein,,.,.,.
TraesCS6B01G025300LC.1,Leucine-rich repeat receptor-like protein kinase,,.,.,.
TraesCS6B01G025400LC.1,BEN domain-containing protein 3,,.,.,.
TraesCS6B01G025500LC.1,Hdr-like menaquinol oxidoreductase iron-sulfur subunit,,.,.,.
TraesCS6B01G025700LC.1,"Retrotransposon protein, putative, Ty1-copia subclass",,.,.,.
TraesCS2A01G150500LC.1,Cyclo(L-tyrosyl-L-tyrosyl) synthase,,.,.,.
TraesCS1B01G781200LC.1,5-hydroxytryptamine receptor 1A,,.,.,.
TraesCS2A01G172900.1,Nuclear transport factor 2 (NTF2)-like protein,,.,.,.
TraesCS2A01G183000LC.1,CCR4-NOT transcription complex subunit 2,,.,.,.
TraesCS2A01G183100LC.1,Pentatricopeptide repeat-containing protein,,.,.,.
TraesCS2A01G188100.1,RuvB-like helicase,,.,.,.
TraesCS2A01G231000.1,Rho gtpase-activating protein,,.,.,.
TraesCS2A01G231300.1,Spindle and kinetochore-associated protein 1 like,,.,.,.
TraesCS2A01G232200LC.1,NADH dehydrogenase ubiquinone 1 beta subcomplex subunit 10-B-like protein (Complex I subunit NDUFS6),,.,.,.
TraesCS2A01G235500.1,ADP-ribosylation factor,,.,.,.
TraesCS2A01G255000LC.3,DNA replication complex GINS protein PSF1,,.,.,.
TraesCS2A01G258200.1,Argonaute,,.,.,.
TraesCS2A01G274800.1,Aldo/keto reductase family oxidoreductase,,.,.,.
TraesCS2A01G274800.3,Aldo/keto reductase family oxidoreductase,,.,.,.
TraesCS2A01G279800.1,TBC1 domain family member,,.,.,.
TraesCS2A01G380900LC.1,Cytospin-A,,.,.,.
TraesCS2A01G405500LC.1,WD repeat-containing protein 82,,.,.,.
TraesCS2B01G879900LC.1,Retrovirus-related Pol polyprotein from transposon TNT 1-94,,.,.,.
TraesCS1B01G794000LC.1,Mitochondrial outer membrane porin,,.,.,.
TraesCS4B01G330500LC.1,Chromosomal replication initiator protein DnaA,,.,.,.
TraesCS6A01G368900LC.1,Sukkula-1b polyprotein,,.,.,.
TraesCS1D01G118400.1,IQ calmodulin-binding motif family protein,,.,.,.
TraesCS2D01G458400LC.1,SH2 domain protein A,,.,.,.
TraesCS6B01G682300LC.1,Sodium/potassium/calcium exchanger 3,,.,.,.
TraesCS5A01G684300LC.1,HAT transposon superfamily,,.,.,.
TraesCS1D01G029000LC.1,RING-H2 finger B1A,,.,.,.
TraesCSU01G282200LC.1,Cystathionine gamma synthase family protein,,.,.,.
TraesCS1D01G099600.1,"Helicase, putative",,.,.,.
TraesCS1D01G103300.1,Myb/SANT-like DNA-binding domain protein,,.,.,.
TraesCS4A01G534000LC.1,Scavenger receptor class B member 1,,.,.,.
TraesCS4D01G283600.2,Aluminum-activated malate transporter,,.,.,.
TraesCS7B01G126100LC.1,ATP-dependent DNA helicase,,.,.,.
TraesCS2B01G453900.1,60S ribosomal protein L7,,.,.,.
TraesCS1D01G106900LC.1,Hemoglobin and hemoglobin-haptoglobin-binding protein A,,.,.,.
TraesCS4D01G009700.1,Histidine-containing phosphotransfer protein,,.,.,.
TraesCS6A01G439900LC.1,Calcium-dependent lipid-binding (CaLB domain) family protein,,.,.,.
TraesCS3A01G420700.1,30S ribosomal protein S10,,.,.,.
TraesCS1D01G132400.1,30S ribosomal protein S10,,.,.,.
TraesCS4A01G050600.1,30S ribosomal protein S10,,.,.,.
TraesCS5A01G133300.1,30S ribosomal protein S10,,.,.,.
TraesCS4D01G169400.1,60S ribosomal protein L18,,.,.,.
TraesCS4D01G041900LC.1,Pyridoxine/pyridoxamine 5'-phosphate oxidase,,.,.,.
TraesCS5B01G486000.2,Trichome birefringence-like protein,,.,.,.
TraesCS5B01G098300.1,Nucleoside diphosphate kinase,,.,.,.
TraesCS1D01G150300.1,Death-associated protein kinase 1,,.,.,.
TraesCS5B01G106500.1,Protein OBERON 2-like protein,,.,.,.
TraesCS5B01G111600.3,Protein transport protein Sec24-like family,,.,.,.
TraesCS5B01G122900.2,S-adenosyl-L-methionine-dependent methyltransferases superfamily protein,,.,.,.
TraesCS5B01G128800.1,Set1/Ash2 histone methyltransferase complex subunit ASH2,,.,.,.
TraesCS5B01G128900.1,CsAtPR5,,.,.,.
TraesCS5B01G129700.2,70-kDa heat shock protein,,.,.,.
TraesCS5B01G131400.2,Cation calcium exchanger,,.,.,.
TraesCS5B01G139700LC.2,Structural polyprotein,,.,.,.
TraesCS5B01G139900LC.1,50S ribosomal protein L11,,.,.,.
TraesCS5D01G101600.1,Transmembrane protein 205,,.,.,.
TraesCS2B01G599900.3,Beta-glucosidase,,.,.,.
TraesCS1D01G205800LC.1,Nuclear pore complex protein,,.,.,.
TraesCS5D01G124800.1,"Dynamin family protein, putative, expressed",,.,.,.
TraesCS2A01G617700LC.1,PTS system beta-glucoside-specific EIIBCA component,,.,.,.
TraesCS1D01G277800LC.1,Auxin efflux carrier family protein,,.,.,.
TraesCS2A01G760800LC.1,"ATP phosphoribosyltransferase, chloroplastic",,.,.,.
TraesCS1D01G297900LC.1,Endomembrane protein 70 protein family,,.,.,.
TraesCS2B01G047700.1,Dirigent protein,,.,.,.
TraesCS5D01G317700.1,CRT-binding factor,,.,.,.
TraesCS5B01G372300LC.1,"Retrotransposon protein, putative, Ty3-gypsy subclass",,.,.,.
TraesCS3B01G200200.1,Germin-like protein 1,,.,.,.
TraesCS6A01G070900LC.1,"Transposon protein, putative, CACTA, En/Spm sub-class",,.,.,.
TraesCS1D01G395400LC.1,NAC domain protein,,.,.,.
TraesCS1D01G419700.1,Receptor-like protein kinase,,.,.,.
TraesCS2D01G151600LC.1,RNA-binding (RRM/RBD/RNP motifs) family protein,,.,.,.
TraesCS4B01G400700LC.1,Tubulin beta-1 chain,,.,.,.
TraesCS4D01G052400LC.1,Oxysterol-binding family protein,,.,.,.
TraesCS5B01G099200.1,5'-adenylylsulfate reductase-like 5,,.,.,.
TraesCS4A01G187400.1,"WD-repeat protein, putative",,.,.,.
TraesCS1D01G447700.2,recovery protein 3,,.,.,.
TraesCS1D01G448900.1,"50S ribosomal protein L2, chloroplastic",,.,.,.
TraesCS1D01G453600.1,Argonaute,,.,.,.
TraesCS1D01G454700.1,Histone H1,,.,.,.
TraesCS5A01G056900.1,Outer arm dynein light chain 1 protein,,.,.,.
TraesCS2A01G001100.1,YIF1b,,.,.,.
TraesCS2B01G443100LC.1,Protein FAR1-RELATED SEQUENCE 5,,.,.,.
TraesCS4A01G175800LC.1,Retrovirus-related Pol polyprotein from transposon TNT 1-94,,.,.,.
TraesCS6B01G686200LC.1,Low affinity potassium transport system protein kup,,.,.,.
TraesCS6D01G304800LC.1,Ribosome production factor 2-like protein,,.,.,.
TraesCS1D01G504200LC.1,Myb/SANT-like DNA-binding domain protein,,.,.,.
TraesCS4B01G234000LC.1,AP2/B3-like transcriptional factor family protein,,.,.,.
TraesCS7D01G406700LC.1,Myosin-1,,.,.,.
TraesCS1D01G567200LC.2,Cell division protein ZapB,,.,.,.
TraesCS1D01G567300LC.1,"Transposon protein, putative, CACTA, En/Spm sub-class",,.,.,.
TraesCS1D01G567500LC.1,"Transposon protein, putative, CACTA, En/Spm sub-class",,.,.,.
TraesCS2B01G121100LC.1,Phospho-N-acetylmuramoyl-pentapeptide-transferase,,.,.,.
TraesCS3D01G243500LC.1,Protein kinase,,.,.,.
TraesCS4A01G228000.1,related to vernalization1 1,,.,.,.
TraesCS5B01G787000LC.1,Methenyltetrahydrofolate synthase domain-containing protein,,.,.,.
TraesCS6B01G628300LC.1,"External alternative NAD(P)H-ubiquinone oxidoreductase B2, mitochondrial",,.,.,.
TraesCS7A01G082000LC.1,"Triose phosphate/phosphate translocator, chloroplastic",,.,.,.
TraesCS7B01G082000LC.1,Protein kinase family protein,,.,.,.
TraesCS7B01G280300LC.1,F-box and associated interaction domains-containing protein,,.,.,.
TraesCS7D01G441300LC.1,Protein FAR1-RELATED SEQUENCE 5,,.,.,.
TraesCSU01G214200LC.1,Transposon Ty3-G Gag-Pol polyprotein,,.,.,.
TraesCS5D01G024800LC.1,myosin heavy chain-like protein,,.,.,.
TraesCS1D01G586100LC.1,RNA-binding (RRM/RBD/RNP motifs) family protein,,.,.,.
TraesCS6A01G040600LC.1,Histone H2A,,.,.,.
TraesCS6B01G486800LC.1,Leucine-rich repeat receptor-like protein kinase family protein,,.,.,.
TraesCS1D01G590500LC.1,2Fe-2S ferredoxin-like superfamily protein,,.,.,.
TraesCS2D01G004500.1,Disease resistance protein (NBS-LRR class) family,,.,.,.
TraesCS2A01G004900.1,NBS-LRR disease resistance protein-like protein,,.,.,.
TraesCS2A01G012200.3,Protein transport Sec24-like protein,,.,.,.
TraesCS2A01G012200.1,Protein transport Sec24-like protein,,.,.,.
TraesCS2A01G012200.2,Protein transport Sec24-like protein,,.,.,.
TraesCS2B01G003800.1,BTB/POZ domain-containing protein kctd15,,.,.,.
TraesCS2A01G013700.1,SKP1-like protein 4,,.,.,.
TraesCS2A01G027000.1,Actin-related protein,,.,.,.
TraesCS2A01G025300.1,Glycine-rich protein,,.,.,.
TraesCS2A01G027300LC.1,"Nbs-lrr resistance protein, putative",,.,.,.
TraesCS2A01G029500.1,exocyst subunit exo70 family protein A1,,.,.,.
TraesCS2A01G029600.1,NBS-LRR-like resistance protein,,.,.,.
TraesCS2A01G029900.1,Disease resistance protein,,.,.,.
TraesCS2A01G030100.1,"Exocyst complex component, putative",,.,.,.
TraesCS2A01G032800.1,"Keratin, type II cytoskeletal 79",,.,.,.
TraesCS2A01G032900.1,F-box family protein,,.,.,.
TraesCS2A01G033500.1,Nicotianamine synthase,,.,.,.
TraesCS2A01G034800.1,Glyoxylate reductase/hydroxypyruvate reductase,,.,.,.
TraesCS2A01G035000.1,Glyoxylate reductase/hydroxypyruvate reductase,,.,.,.
TraesCS2A01G035100.1,Glyceraldehyde-3-phosphate dehydrogenase,,.,.,.
TraesCS2A01G036500.1,Adenylate kinase,,.,.,.
TraesCS2A01G042000.1,Phosphoglycerate mutase-like protein,,.,.,.
TraesCS2D01G029200LC.1,Arginase,,.,.,.
TraesCS2A01G037200.1,"dimethylallyl, adenosine tRNA methylthiotransferase",,.,.,.
TraesCS2A01G039700.2,Glycosyltransferase,,.,.,.
TraesCS2A01G042400.1,Disease resistance protein,,.,.,.
TraesCS2D01G027300.1,Glycine-rich protein,,.,.,.
TraesCS2A01G042100.1,Phosphoglycerate mutase-like protein,,.,.,.
TraesCS2A01G046200.1,Nuclear transport factor 2 (NTF2)-like protein,,.,.,.
TraesCS2D01G036800.1,Cullin-associated NEDD8-dissociated protein 1,,.,.,.
TraesCS2A01G047300.1,Phosphate transporter,,.,.,.
TraesCS2A01G070500.1,Glycerol-3-phosphate dehydrogenase,,.,.,.
TraesCS2A01G070400.2,"CW7 protein, putative",,.,.,.
TraesCS2B01G084000.1,"Receptor-kinase, putative",,.,.,.
TraesCS5A01G069600.1,Disease resistance protein (NBS-LRR class) family,,.,.,.
TraesCS2A01G083800LC.1,UPF0273 protein PF1931,,.,.,.
TraesCS5A01G069600.2,Disease resistance protein (NBS-LRR class) family,,.,.,.
TraesCS2B01G133200.1,Rubber elongation factor family protein,,.,.,.
TraesCS2A01G114300.1,60S ribosome subunit biogenesis protein NIP7 homolog,,.,.,.
TraesCS2B01G133300.3,Protein arginine methyltransferase,,.,.,.
TraesCS2B01G133400.1,60S ribosome subunit biogenesis protein NIP7 homolog,,.,.,.
TraesCS2B01G133500.1,Photosystem I reaction center subunit N,,.,.,.
TraesCS2B01G134700.1,CsAtPR5,,.,.,.
TraesCS3B01G116600.1,Peptidyl-prolyl cis-trans isomerase,,.,.,.
TraesCS5A01G199100.3,Nucleolar protein,,.,.,.
TraesCS5B01G109700.1,Transposon protein Pong sub-class,,.,.,.
TraesCS5D01G273300LC.1,Bifunctional apolipoprotein N-acyltransferase/polyprenol monophosphomannose synthase,,.,.,.
TraesCS2B01G155200.1,Unknown protein,,.,.,.
TraesCS2A01G133800.1,Methyltransferase-like protein,,.,.,.
TraesCS2B01G155300.1,Glycosyltransferase,,.,.,.
TraesCS2B01G156000.1,PP2A regulatory subunit TAP46,,.,.,.
TraesCS3A01G463300.1,FAD-dependent oxidoreductase family protein,,.,.,.
TraesCS2A01G136200.1,ARM repeat superfamily protein,,.,.,.
TraesCS2D01G138900.1,ARM repeat superfamily protein,,.,.,.
TraesCS2A01G136500.1,Terpene synthase,,.,.,.
TraesCS2B01G163800.1,Calcium-binding protein 39,,.,.,.
TraesCS2A01G139800.1,Calcium-binding protein 39,,.,.,.
TraesCS2A01G180700LC.1,small RNA degrading nuclease 3,,.,.,.
TraesCS2A01G183200LC.1,P-loop containing nucleoside triphosphate hydrolases superfamily protein,,.,.,.
TraesCS2A01G165100LC.1,Cysteine endopeptidase,,.,.,.
TraesCS2B01G556800.1,K+ uptake permease 7,,.,.,.
TraesCS2B01G614400LC.1,Serine/threonine-protein kinase SMG1,,.,.,.
TraesCS2D01G009700LC.1,3-isopropylmalate dehydratase small subunit,,.,.,.
TraesCS2D01G406200LC.1,Translation initiation factor IF-2,,.,.,.
TraesCS2A01G181100.1,F-box domain containing protein,,.,.,.
TraesCS2A01G211600.1,Ankyrin repeat domain-containing protein 31,,.,.,.
TraesCS2A01G244100.1,Exocyst complex component 8,,.,.,.
TraesCS2A01G258100.1,Argonaute,,.,.,.
TraesCS2A01G284900LC.1,"arginine N-methyltransferase, putative (DUF688)",,.,.,.
TraesCS2A01G305100LC.1,Magnesium transporter MRS2-like protein,,.,.,.
TraesCS2A01G355200LC.1,vernalization5/VIN3-like protein,,.,.,.
TraesCS2A01G368700LC.1,Protein argonaute,,.,.,.
TraesCS2A01G184500.1,Receptor-like protein kinase,,.,.,.
TraesCS2A01G184600.1,Disease resistance protein RPM1,,.,.,.
TraesCS2A01G293500.1,RNA polymerase II C-terminal domain phosphatase-like protein,,.,.,.
TraesCS2A01G323800LC.1,Acetyl-coenzyme A carboxylase carboxyl transferase subunit beta,,.,.,.
TraesCS2B01G213400.1,Interferon-related developmental regulator 1,,.,.,.
TraesCS2A01G193300.1,Interferon-related developmental regulator 1,,.,.,.
TraesCS2A01G223000.1,RNA-binding protein,,.,.,.
TraesCS2A01G233300LC.1,GRF zinc finger family protein,,.,.,.
TraesCS2A01G355800LC.1,DNA glycosylase superfamily protein,,.,.,.
TraesCS3B01G108000LC.1,"Retrotransposon protein, putative, unclassified",,.,.,.
TraesCS2A01G253900.4,Basic helix-loop-helix transcription factor,,.,.,.
TraesCS2A01G213800.1,multimeric translocon complex in the outer envelope membrane 132,,.,.,.
TraesCS2A01G214300.2,Pentatricopeptide repeat-containing protein family,,.,.,.
TraesCS2A01G214700.1,Histone H2A,,.,.,.
TraesCS2A01G224000.1,Autophagy-related protein,,.,.,.
TraesCS2A01G229200.1,C2 domain-containing protein,,.,.,.
TraesCS2A01G237600.1,TVP38/TMEM64 family membrane protein,,.,.,.
TraesCS2A01G253700.1,ATP-dependent RNA helicase,,.,.,.
TraesCS2A01G258200LC.1,"Enoyl-CoA hydratase 2, peroxisomal",,.,.,.
TraesCS2A01G272100.1,Oligoribonuclease,,.,.,.
TraesCS2A01G282400.1,RNA binding protein,,.,.,.
TraesCS2A01G295500.1,Transforming growth factor beta-1-induced transcript 1 protein,,.,.,.
TraesCS2B01G414600LC.1,NAD(P)H-quinone oxidoreductase chain 4,,.,.,.
TraesCS6B01G082700LC.1,Estrogen receptor,,.,.,.
TraesCS2D01G254400.1,Basic helix-loop-helix transcription factor,,.,.,.
TraesCS2A01G294000.1,60S acidic ribosomal protein,,.,.,.
TraesCS5A01G364400LC.1,tRNA (guanine(26)-N(2))-dimethyltransferase,,.,.,.
TraesCS2A01G255000LC.2,DNA replication complex GINS protein PSF1,,.,.,.
TraesCS2A01G239300.1,BnaA10g22760D protein,,.,.,.
TraesCS2A01G227600.1,C2 calcium/lipid-binding plant phosphoribosyltransferase family protein,,.,.,.
TraesCS2A01G247800LC.1,Heat shock protein,,.,.,.
TraesCS2A01G228600.1,"RNA binding protein, putative",,.,.,.
TraesCS2A01G236900.1,Protein FAR1-RELATED SEQUENCE 5,,.,.,.
TraesCS2A01G252800.1,Ferredoxin--NADP reductase,,.,.,.
TraesCS2A01G298000LC.1,Elongation factor P,,.,.,.
TraesCS6A01G224500.1,Xanthine/uracil permease family protein,,.,.,.
TraesCS2A01G231500LC.1,beta glucosidase 18,,.,.,.
TraesCS7A01G139300.1,GRF zinc finger family protein,,.,.,.
TraesCS2A01G244500.1,Harbinger transposase-derived nuclease,,.,.,.
TraesCS2A01G278500.1,Protein DETOXIFICATION,,.,.,.
TraesCS2A01G236800LC.1,Unknown protein,,.,.,.
TraesCS2A01G240200.1,Pyruvate kinase,,.,.,.
TraesCS2A01G254400.1,U4/U6 small nuclear ribonucleoprotein Prp31,,.,.,.
TraesCS6A01G234000.1,Atp-dependent rna helicase,,.,.,.
TraesCS6A01G303300.1,Pentatricopeptide repeat-containing protein,,.,.,.
TraesCS6D01G216300.1,ATP-dependent RNA helicase,,.,.,.
TraesCS2A01G287400.1,P-glycoprotein 11,,.,.,.
TraesCS2B01G297000.1,TBC1 domain family member,,.,.,.
TraesCS3A01G156600.1,DNAse I-like superfamily protein,,.,.,.
TraesCS4A01G373100.1,B3 domain-containing protein,,.,.,.
TraesCS2A01G266600.1,Protein FAR1-RELATED SEQUENCE 5,,.,.,.
TraesCS4A01G033300.1,"Keratin, type II cytoskeletal 2 epidermal",,.,.,.
TraesCS2A01G564200LC.1,DNA-directed RNA polymerase subunit beta,,.,.,.
TraesCS2A01G309800.1,"Beta-1,3-galactosyltransferase-like protein",,.,.,.
TraesCS2A01G314400.1,OBP3-RESPONSIVE GENE 4 family protein,,.,.,.
TraesCS2A01G462400LC.1,Dihydrofolate reductase,,.,.,.
TraesCS2A01G521500LC.1,extensin-like protein,,.,.,.
TraesCS2A01G318500.1,Interferon-induced GTP-binding protein Mx1,,.,.,.
TraesCS2B01G160900.1,ARM repeat superfamily protein,,.,.,.
TraesCS2B01G161000.1,ARM repeat superfamily protein,,.,.,.
TraesCS2B01G204600.3,Dihydroflavonol-4-reductase,,.,.,.
TraesCS2B01G257700.1,sporulation-specific protein,,.,.,.
TraesCS2B01G259400.1,RNA-binding protein,,.,.,.
TraesCS2B01G259500.1,Protein GRIP,,.,.,.
TraesCS2B01G278700.3,Protein kinase,,.,.,.
TraesCS2B01G285900.2,tobamovirus multiplication 1,,.,.,.
TraesCS2B01G297300.1,GDSL esterase/lipase,,.,.,.
TraesCS2B01G308600.1,Histidinol dehydrogenase,,.,.,.
TraesCS2B01G308600.3,Histidinol dehydrogenase,,.,.,.
TraesCS2B01G327800.1,Glutathione S-transferase family protein,,.,.,.
TraesCS2B01G335600.1,alpha/beta-Hydrolases superfamily protein,,.,.,.
TraesCS2B01G338200LC.1,nucleolin like 2,,.,.,.
TraesCS2B01G377000.3,Leucine-rich repeat (LRR) family protein,,.,.,.
TraesCS2B01G380900.1,CsAtPR5,,.,.,.
TraesCS2B01G440100.1,"myosin heavy chain, embryonic smooth protein",,.,.,.
TraesCS2B01G442900.3,UDP-N-acetylglucosamine pyrophosphorylase,,.,.,.
TraesCS2B01G454300.2,WRKY transcription factor,,.,.,.
TraesCS2B01G585700.1,Myb/SANT-like DNA-binding domain protein,,.,.,.
TraesCS2D01G090800.1,Carboxypeptidase,,.,.,.
TraesCS2D01G283000LC.1,"RING/U-box superfamily protein, putative",,.,.,.
TraesCS5B01G622000LC.1,"Helicase/SANT-associated, DNA binding protein",,.,.,.
TraesCS5B01G622100LC.1,Protein FAR1-RELATED SEQUENCE 5,,.,.,.
TraesCS2A01G319600.1,RNA-dependent RNA polymerase,,.,.,.
TraesCS2A01G324500.1,"Methyltransferase, putative",,.,.,.
TraesCS2A01G327000.1,"Ubiquitin-associated/TS-N domain protein, putative",,.,.,.
TraesCS2A01G327000.3,"Ubiquitin-associated/TS-N domain protein, putative",,.,.,.
TraesCS2A01G326200.1,"Beta-1,4-mannosyl-glycoprotein 4-beta-N-acetylglucosaminyltransferase",,.,.,.
TraesCS2A01G336400LC.1,Translocon-associated protein subunit delta,,.,.,.
TraesCS6A01G456400LC.1,poly(A) binding protein 8,,.,.,.
TraesCS2B01G890200LC.1,Glycosyl hydrolase family 47 protein,,.,.,.
TraesCS2A01G356900LC.1,Nuclear transport factor 2 (NTF2) family protein with RNA binding (RRM-RBD-RNP motifs) domain-containing protein,,.,.,.
TraesCS6B01G057100LC.1,Minor capsid protein L2,,.,.,.
TraesCS2D01G362500.1,Lipase,,.,.,.
TraesCS2A01G364500.1,Calcium-dependent lipid-binding (CaLB domain) family protein,,.,.,.
TraesCS2A01G365200LC.1,Replication protein A 70 kDa DNA-binding subunit,,.,.,.
TraesCS3B01G811500LC.1,Translation initiation factor IF-2,,.,.,.
TraesCS2A01G378000.2,"Transposon protein, putative, CACTA, En/Spm sub-class",,.,.,.
TraesCS6B01G445000.1,"Transposon protein, putative, CACTA, En/Spm sub-class",,.,.,.
TraesCS2A01G435400.1,Importin subunit beta-1,,.,.,.
TraesCS7D01G737200LC.1,.,,.,.,.
TraesCS2A01G461600.1,Gamma-soluble NSF attachment protein,,.,.,.
TraesCS3D01G236600.1,40S ribosomal protein S18,,.,.,.
TraesCS2B01G486000.3,"RNA binding protein, putative",,.,.,.
TraesCS2A01G464300.2,RNA binding protein,,.,.,.
TraesCS2B01G486100.1,NBS-LRR disease resistance protein-like protein,,.,.,.
TraesCS2A01G464300.3,RNA binding protein,,.,.,.
TraesCS2B01G490500.1,DNA polymerase III polC-type,,.,.,.
TraesCS2A01G467800.1,Signal recognition particle 14 kDa protein,,.,.,.
TraesCS2A01G473000LC.1,Fibrillin-1,,.,.,.
TraesCS5A01G110500LC.1,Penicillin-insensitive murein endopeptidase,,.,.,.
TraesCS7D01G231500LC.1,Chromosomal replication initiator protein DnaA,,.,.,.
TraesCS2D01G478500.2,Peroxisome biogenesis protein 22,,.,.,.
TraesCS2A01G482900.1,"alpha-1,3-mannosyl-glycoprotein beta-1,2-N-acetylglucosaminyltransferase",,.,.,.
TraesCS2D01G480700.1,zinc finger (C3HC4-type RING finger) family protein,,.,.,.
TraesCS2D01G482800.1,tRNA (Guanine(10)-N2)-methyltransferase-like protein,,.,.,.
TraesCS2D01G489900.1,Adenosylhomocysteinase,,.,.,.
TraesCS2D01G490000.1,Carboxypeptidase,,.,.,.
TraesCS2D01G495800.1,Ribosomal protein S4,,.,.,.
TraesCS2D01G496000.1,BSD domain containing protein,,.,.,.
TraesCS2D01G496100.2,Eukaryotic translation initiation factor 3 subunit F,,.,.,.
TraesCS2D01G496200.1,Mediator of RNA polymerase II transcription subunit 7,,.,.,.
TraesCS2D01G498200.1,Chaperone protein DnaJ,,.,.,.
TraesCS2D01G498900.1,"Alpha-1,4-glucan-protein synthase [UDP-forming]",,.,.,.
TraesCS2D01G499600.1,Ubiquinone/menaquinone biosynthesis C-methyltransferase UbiE,,.,.,.
TraesCS2B01G521500.1,Flavanone 3-hydroxylase,,.,.,.
TraesCS2A01G493500.1,Flavanone 3-hydroxylase,,.,.,.
TraesCS2D01G493400.1,Flavanone 3-hydroxylase,,.,.,.
TraesCS7A01G374900.1,Glutathione S-transferase,,.,.,.
TraesCS7B01G252500.1,Glutathione S-transferase,,.,.,.
TraesCS2B01G387200LC.1,QUASIMODO2 LIKE 1,,.,.,.
TraesCS2A01G505700.1,IDP2420,,.,.,.
TraesCS7B01G240100LC.1,P450 reductase 2,,.,.,.
TraesCS2B01G187800.1,Galactose oxidase/kelch repeat superfamily protein,,.,.,.
TraesCS2B01G300200.2,Isocitrate lyase,,.,.,.
TraesCS2B01G346200.1,"UBX domain-containing protein, putative",,.,.,.
TraesCS2B01G355000.4,E3 ubiquitin-protein ligase,,.,.,.
TraesCS4A01G544200LC.1,vacuolar H+-pyrophosphatase 2,,.,.,.
TraesCS2B01G825700LC.1,GTP cyclohydrolase FolE2 2,,.,.,.
TraesCS2D01G527800.1,Anthocyanin 5-aromatic acyltransferase,,.,.,.
TraesCS2A01G524900.1,Anthocyanin 5-aromatic acyltransferase,,.,.,.
TraesCS2A01G529400.1,Bifunctional inhibitor/lipid-transfer protein/seed storage 2S albumin superfamily protein,,.,.,.
TraesCS2A01G529300.1,Bifunctional inhibitor/lipid-transfer protein/seed storage 2S albumin superfamily protein,,.,.,.
TraesCS2A01G529500.1,Bifunctional inhibitor/lipid-transfer protein/seed storage 2S albumin superfamily protein,,.,.,.
TraesCS2A01G529600.1,Bifunctional inhibitor/lipid-transfer protein/seed storage 2S albumin superfamily protein,,.,.,.
TraesCS2A01G690600LC.1,Bifunctional inhibitor/lipid-transfer protein/seed storage 2S albumin superfamily protein,,.,.,.
TraesCS2A01G720400LC.1,Heptaprenylglyceryl phosphate synthase,,.,.,.
TraesCS2D01G160400LC.1,Ankyrin repeat family protein,,.,.,.
TraesCS5D01G087100.1,Divalent ion symporter,,.,.,.
TraesCS2B01G569500.1,Heavy metal transport/detoxification superfamily protein,,.,.,.
TraesCS2A01G540100.1,Phosphatidylinositol 4-kinase,,.,.,.
TraesCS2B01G569800.1,Heavy metal transport/detoxification superfamily protein,,.,.,.
TraesCS2B01G570100.1,Ubiquitin-conjugating enzyme E2,,.,.,.
TraesCS2B01G570400.2,2-aminoethanethiol dioxygenase,,.,.,.
TraesCS2B01G570700.1,F-box protein,,.,.,.
TraesCS2B01G575000.1,NBS-LRR disease resistance protein-like,,.,.,.
TraesCS2A01G544700.1,NBS-LRR-like resistance protein,,.,.,.
TraesCS7A01G294800LC.1,Serine--tRNA ligase,,.,.,.
TraesCS7A01G294900LC.1,Transposon Ty3-I Gag-Pol polyprotein,,.,.,.
TraesCS7A01G295000LC.1,Pol polyprotein,,.,.,.
TraesCS7A01G295100LC.1,Transposon Ty3-G Gag-Pol polyprotein,,.,.,.
TraesCS2A01G712500LC.1,Protein lunapark,,.,.,.
TraesCS2A01G550900.3,Histone H2A deubiquitinase (DUF3755),,.,.,.
TraesCS2A01G553500.2,Anamorsin homolog,,.,.,.
TraesCS2A01G553400.1,S-acyltransferase,,.,.,.
TraesCS2A01G554200.1,Myb family transcription factor family protein,,.,.,.
TraesCS2A01G555000.1,Methyl esterase 1,,.,.,.
TraesCS2A01G555100.1,Dihydroorotate dehydrogenase (Quinone),,.,.,.
TraesCS2A01G590300.1,1D-myo-inositol 2-acetamido-2-deoxy-alpha-D-glucopyranoside deacetylase,,.,.,.
TraesCS2A01G593300.1,Late embryogenesis abundant (LEA) hydroxyproline-rich glycoprotein,,.,.,.
TraesCS2A01G556100.1,Chaperone protein DnaJ,,.,.,.
TraesCS2A01G591000.1,Dof-like zinc finger protein,,.,.,.
TraesCS2A01G591700.1,Fiber protein Fb34,,.,.,.
TraesCS2A01G593000.1,Pyruvate kinase,,.,.,.
TraesCS2A01G593700.1,Nuclear pore complex protein Nup50,,.,.,.
TraesCS2D01G564000.1,1D-myo-inositol 2-acetamido-2-deoxy-alpha-D-glucopyranoside deacetylase,,.,.,.
TraesCS2A01G554900.1,Dihydrolipoyllysine-residue succinyltransferase component of 2-oxoglutarate dehydrogenase complex,,.,.,.
TraesCS2D01G536600LC.1,Zinc finger (C3HC4-type RING finger) family protein,,.,.,.
TraesCS4B01G608800LC.1,Dynamin-3,,.,.,.
TraesCS5B01G456100LC.1,MLO-like protein,,.,.,.
TraesCS3D01G001800LC.1,Transposon Ty3-I Gag-Pol polyprotein,,.,.,.
TraesCS3D01G001900LC.1,Transposon Ty3-G Gag-Pol polyprotein,,.,.,.
TraesCSU01G204500.1,Disease resistance protein RPM1,,.,.,.
TraesCS2D01G577000.1,Kinase family protein,,.,.,.
TraesCS2A01G566600.1,DDB1-and CUL4-associated factor-like protein 1,,.,.,.
TraesCS2D01G578600.1,Tetratricopeptide repeat,,.,.,.
TraesCS2A01G567900.1,Tetratricopeptide repeat,,.,.,.
TraesCS2D01G585100.1,Prenylcysteine oxidase / farnesylcysteine lyase,,.,.,.
TraesCS2A01G568400.1,CsAtPR5,,.,.,.
TraesCS2B01G628400.1,CsAtPR5,,.,.,.
TraesCS2D01G579300.1,inositol polyphosphate 5-phosphatase I,,.,.,.
TraesCS2D01G579300.2,inositol polyphosphate 5-phosphatase I,,.,.,.
TraesCS5B01G415200.1,F-box domain containing protein,,.,.,.
TraesCS6B01G286400.2,MADS box transcription factor,,.,.,.
TraesCS6B01G463800LC.1,BAG family molecular chaperone regulator 7,,.,.,.
TraesCS6B01G463800LC.2,BAG family molecular chaperone regulator 7,,.,.,.
TraesCS7A01G423000LC.1,ERD (early-responsive to dehydration stress) family protein,,.,.,.
TraesCS7B01G461900.2,Receptor-like protein kinase,,.,.,.
TraesCSU01G364000LC.1,"Citrate synthase, mitochondrial",,.,.,.
TraesCSU01G377100LC.1,"Citrate synthase, mitochondrial",,.,.,.
TraesCS2A01G575300.1,F-box family protein,,.,.,.
TraesCS2A01G590400LC.1,Transposon Ty3-I Gag-Pol polyprotein,,.,.,.
TraesCS2A01G590300LC.1,"Retrotransposon protein, putative, Ty3-gypsy subclass",,.,.,.
TraesCS3B01G323200.1,RNA-dependent RNA polymerase,,.,.,.
TraesCS3A01G451600LC.1,Arabinogalactan peptide 14,,.,.,.
TraesCS3D01G041300LC.1,30S ribosomal protein S12,,.,.,.
TraesCS5B01G046000.1,Mitochondrial import inner membrane translocase subunit Tim17/Tim22/Tim23 family protein,,.,.,.
TraesCS7B01G467200.1,GDSL esterase/lipase,,.,.,.
TraesCS2A01G695400LC.1,Protein transport protein SEC16B-like protein,,.,.,.
TraesCS5A01G616300LC.1,Serine/Threonine-kinase ATM-like protein,,.,.,.
TraesCS5A01G104300LC.1,Cytidine deaminase,,.,.,.
TraesCS5A01G249400.1,Protein kinase family protein,,.,.,.
TraesCS7A01G083300.1,NBS-LRR disease resistance protein-like protein,,.,.,.
TraesCS2B01G427400.1,Dynein light chain,,.,.,.
TraesCS2A01G735100LC.1,Thymidylate synthase,,.,.,.
TraesCS3B01G809900LC.1,S-adenosyl-L-methionine-dependent methyltransferases superfamily protein,,.,.,.
TraesCS3B01G340300LC.1,Transcription initiation factor IIA subunit 2,,.,.,.
TraesCS2B01G000300.1,Terpene synthase,,.,.,.
TraesCS2B01G022200.1,Nuclear transport factor 2 (NTF2) family protein,,.,.,.
TraesCS4D01G341700LC.1,Receptor-like kinase,,.,.,.
TraesCS6D01G249100LC.1,Histone-lysine N-methyltransferase family protein,,.,.,.
TraesCS2B01G030100.1,Disease resistance protein RPP13,,.,.,.
TraesCS2B01G030000.1,NBS-LRR resistance-like protein,,.,.,.
TraesCS2B01G030200.1,lectin-receptor kinase,,.,.,.
TraesCS3B01G458800.6,Zinc finger CCCH domain protein,,.,.,.
TraesCS4B01G090600LC.1,2-oxoglutarate carboxylase large subunit,,.,.,.
TraesCS7B01G408300LC.1,tRNA modification GTPase MnmE,,.,.,.
TraesCS2B01G053600.1,Acetyltransferase component of pyruvate dehydrogenase complex,,.,.,.
TraesCS2B01G053500.1,Receptor lectin kinase,,.,.,.
TraesCS2B01G053700.1,Glutamyl-tRNA(Gln) amidotransferase subunit A,,.,.,.
TraesCS2D01G039900.1,Glutamyl-tRNA(Gln) amidotransferase subunit A,,.,.,.
TraesCS2B01G075200LC.1,HNH endonuclease,,.,.,.
TraesCS2B01G238700.1,Protein DEHYDRATION-INDUCED 19,,.,.,.
TraesCS2D01G736200LC.1,D-3-phosphoglycerate dehydrogenase,,.,.,.
TraesCS3A01G388900.1,Doxorubicin resistance ATP-binding protein DrrA,,.,.,.
TraesCS4D01G338600LC.1,Cytospin-A,,.,.,.
TraesCS6A01G312700.1,Molybdenum cofactor biosynthesis bifunctional protein,,.,.,.
TraesCS2B01G167600.1,Pre-mRNA-splicing factor SYF1,,.,.,.
TraesCS2B01G154300.2,CsAtPR5,,.,.,.
TraesCS2B01G168000.1,ATP synthase mitochondrial F1 complex assembly factor 2,,.,.,.
TraesCS2B01G168700.1,RNA binding protein,,.,.,.
TraesCS2B01G158800.1,Lectin receptor kinase,,.,.,.
TraesCS2B01G158700.1,Lectin receptor kinase,,.,.,.
TraesCS2B01G167900.1,BZIP transcription factor,,.,.,.
TraesCS2B01G167800.1,Ubiquitin-like protein,,.,.,.
TraesCS2B01G168100.1,Bifunctional glutamine synthetase adenylyltransferase/adenylyl-removing enzyme,,.,.,.
TraesCS2B01G168300.1,Gibberellin receptor GID1A,,.,.,.
TraesCS2B01G169300.1,C2 domain-containing protein,,.,.,.
TraesCS2B01G215700.1,Transcriptional factor B3 family protein / auxin-responsive factor AUX/IAA-like protein,,.,.,.
TraesCS2B01G183500.1,30S ribosomal protein S4,,.,.,.
TraesCS2B01G180900LC.1,Transposase,,.,.,.
TraesCS2B01G180800LC.1,Transposase,,.,.,.
TraesCS2B01G181000LC.1,Purple acid phosphatase,,.,.,.
TraesCS2B01G425800.1,CsAtPR5,,.,.,.
TraesCS2B01G426000.1,transportin 1,,.,.,.
TraesCS2B01G649200LC.1,Major facilitator superfamily protein,,.,.,.
TraesCS3B01G711400LC.1,Purple acid phosphatase,,.,.,.
TraesCS3B01G711500LC.1,Neuronal acetylcholine receptor subunit alpha-7,,.,.,.
TraesCS2B01G217000.1,rRNA N-glycosidase,,.,.,.
TraesCS2B01G217100.1,CsAtPR5,,.,.,.
TraesCS2B01G219500.1,High affinity cationic amino acid transporter 1,,.,.,.
TraesCS5A01G052800.1,Gag polyprotein,,.,.,.
TraesCSU01G438000LC.1,Serine/threonine-protein kinase,,.,.,.
TraesCS2B01G237000.1,Serine/threonine-protein kinase,,.,.,.
TraesCSU01G479700LC.1,Serine/threonine-protein kinase,,.,.,.
TraesCS7A01G286000LC.1,SKP1/ASK-interacting protein 5,,.,.,.
TraesCS2B01G241500LC.1,Maturase K,,.,.,.
TraesCS2B01G291600.1,50S ribosomal protein L27,,.,.,.
TraesCS2B01G411000LC.1,Oxygen-dependent coproporphyrinogen-III oxidase,,.,.,.
TraesCS2B01G292000.1,Importin-like protein,,.,.,.
TraesCS2B01G411600LC.1,"Transducin family protein / WD-40 repeat family protein, putative isoform 5",,.,.,.
TraesCS2D01G291100.2,Alkaline/neutral invertase,,.,.,.
TraesCS2B01G305800.7,5'-AMP-activated protein kinase subunit gamma,,.,.,.
TraesCS2D01G287200.3,5'-AMP-activated protein kinase subunit beta,,.,.,.
TraesCS4A01G131700.1,Myb-like transcription factor family protein,,.,.,.
TraesCS2B01G307200LC.1,"NAC domain-containing protein, putative",,.,.,.
TraesCS4B01G085000.1,3-deoxy-manno-octulosonate cytidylyltransferase,,.,.,.
TraesCS4B01G091600.1,"NBS-LRR disease resistance protein, putative, expressed",,.,.,.
TraesCS4B01G091700.1,ATP synthase subunit b,,.,.,.
TraesCS4B01G098900.1,Kinase family protein,,.,.,.
TraesCS3B01G283400.1,Protein ENHANCED DISEASE RESISTANCE 2,,.,.,.
TraesCS2B01G333800LC.1,phospholipase D alpha 3,,.,.,.
TraesCS5B01G595900LC.1,Histone H3,,.,.,.
TraesCS6D01G510900LC.1,NBS-LRR disease resistance protein-like protein,,.,.,.
TraesCS2B01G371400LC.1,pyruvate kinase family protein,,.,.,.
TraesCS3B01G127000.1,Protein FAR1-RELATED SEQUENCE 3,,.,.,.
TraesCS2B01G387000LC.1,Ribonucleoside-diphosphate reductase,,.,.,.
TraesCS3B01G166500LC.1,Protein FAR1-RELATED SEQUENCE 5,,.,.,.
TraesCS3B01G168100LC.1,Rhomboid-like protein,,.,.,.
TraesCS3B01G168800LC.2,4-hydroxy-tetrahydrodipicolinate synthase,,.,.,.
TraesCS3B01G168800LC.3,4-hydroxy-tetrahydrodipicolinate synthase,,.,.,.
TraesCS3B01G169000LC.1,rna processing factor 2,,.,.,.
TraesCS3B01G169100LC.1,UDP-3-O-acyl-N-acetylglucosamine deacetylase,,.,.,.
TraesCS5D01G335400.1,Ribonucleoside-diphosphate reductase,,.,.,.
TraesCS7A01G460900LC.1,Folliculin,,.,.,.
TraesCS7B01G093700LC.1,tRNA-2-methylthio-N(6)-dimethylallyladenosine synthase,,.,.,.
TraesCS2B01G396800.1,Aquaporin,,.,.,.
TraesCS2B01G396700.2,Aquaporin,,.,.,.
TraesCS2B01G603000LC.1,Bcl-2-associated transcription factor 1,,.,.,.
TraesCS2B01G421600.1,Sulfite reductase [NADPH] hemoprotein beta-component 2,,.,.,.
TraesCS6D01G324700.1,Calcium-dependent protein kinase,,.,.,.
TraesCS6D01G253200LC.1,4-coumarate--CoA ligase-like 7,,.,.,.
TraesCS2B01G443000LC.1,Protein FAR1-RELATED SEQUENCE 5,,.,.,.
TraesCS2B01G443200LC.1,Protein FAR1-RELATED SEQUENCE 5,,.,.,.
TraesCS2B01G450800.1,26S proteasome non-ATPase regulatory subunit 1,,.,.,.
TraesCS2B01G450700.1,Pre-mRNA-splicing factor CWC21,,.,.,.
TraesCS2B01G450800.2,26S proteasome non-ATPase regulatory subunit 1,,.,.,.
TraesCS2B01G450800.3,26S proteasome non-ATPase regulatory subunit 1,,.,.,.
TraesCS2D01G427700.3,26S proteasome non-ATPase regulatory subunit 1,,.,.,.
TraesCS2D01G427700.4,26S proteasome non-ATPase regulatory subunit 1,,.,.,.
TraesCS2B01G473600.2,XH/XS domain-containing protein,,.,.,.
TraesCS2B01G473600.1,XH/XS domain-containing protein,,.,.,.
TraesCS2B01G475100.1,senescence-associated family protein (DUF581),,.,.,.
TraesCS2B01G475200.1,senescence-associated family protein (DUF581),,.,.,.
TraesCS2B01G475300.1,senescence-associated family protein (DUF581),,.,.,.
TraesCS2B01G475400.1,senescence-associated family protein (DUF581),,.,.,.
TraesCS2B01G712900LC.1,Ethylene-responsive transcription factor 1,,.,.,.
TraesCS2B01G716000LC.1,RNA-binding (RRM/RBD/RNP motifs) family protein,,.,.,.
TraesCS2B01G474700.1,senescence-associated family protein (DUF581),,.,.,.
TraesCS2B01G716100LC.1,Mitochondrial substrate carrier family protein,,.,.,.
TraesCS2B01G475700.1,senescence-associated family protein (DUF581),,.,.,.
TraesCS2B01G710300LC.2,glycosyl hydrolase family 10 protein / carbohydrate-binding domain-containing protein,,.,.,.
TraesCS2B01G716400LC.1,telomere repeat binding factor 3,,.,.,.
TraesCS2B01G476100.1,senescence-associated family protein (DUF581),,.,.,.
TraesCS2B01G724400LC.1,Ribosomal protein S11 containing protein,,.,.,.
TraesCS2B01G482900.1,BLT14.1 protein,,.,.,.
TraesCS2B01G482800.1,BLT14.1 protein,,.,.,.
TraesCS2B01G483100.1,Collagen alpha-1(IV) chain,,.,.,.
TraesCS2B01G488700.1,Disease resistance protein (TIR-NBS-LRR class) family,,.,.,.
TraesCS2D01G465000.2,Serine/threonine-protein phosphatase 6 regulatory subunit 3,,.,.,.
TraesCS2D01G465200.1,RNA-binding protein 39,,.,.,.
TraesCS2D01G465300.1,NBS-LRR disease resistance protein-like protein,,.,.,.
TraesCS2D01G466700.2,Transcription factor GTE4,,.,.,.
TraesCS2D01G467100.1,Transcription factor,,.,.,.
TraesCS2D01G467900.1,Aminomethyltransferase,,.,.,.
TraesCS2D01G468800.1,"transmembrane protein, putative (DUF594)",,.,.,.
TraesCS2D01G468900.1,Starch synthase family protein,,.,.,.
TraesCS2D01G471900.1,IMPACT family member in pol 5'region,,.,.,.
TraesCS2D01G472700.1,RNA-binding family protein,,.,.,.
TraesCS2D01G472700.2,RNA-binding family protein,,.,.,.
TraesCS2D01G473700.1,Homeobox-leucine zipper family protein,,.,.,.
TraesCS2D01G474000.1,CRIB domain-containing protein RIC10,,.,.,.
TraesCS2D01G474300.1,"Receptor-kinase, putative",,.,.,.
TraesCS2D01G475000.1,Serine hydroxymethyltransferase,,.,.,.
TraesCS2D01G475300.1,"Receptor-kinase, putative",,.,.,.
TraesCS2D01G476000.1,26S protease regulatory subunit,,.,.,.
TraesCS2D01G476500.1,"BED zinc finger,hAT family dimerization domain",,.,.,.
TraesCS2D01G477100.2,Aldehyde dehydrogenase,,.,.,.
TraesCS2D01G477200.1,Histone-lysine N-methyltransferase,,.,.,.
TraesCS2B01G497500.1,Homeobox-leucine zipper family protein,,.,.,.
TraesCS2B01G497400.1,AP-5 complex subunit zeta-1,,.,.,.
TraesCS2B01G499600.1,26S protease regulatory subunit,,.,.,.
TraesCS2D01G473600.2,AP-5 complex subunit zeta-1,,.,.,.
TraesCS2B01G524100.2,Eukaryotic translation initiation factor 3 subunit F,,.,.,.
TraesCS3D01G019800.1,"Cytochrome P450, putative",,.,.,.
TraesCS6B01G009000LC.2,Defensin-6,,.,.,.
TraesCS2B01G531200.3,nuclear pore complex protein,,.,.,.
TraesCS2B01G531500.1,CsAtPR5,,.,.,.
TraesCS2B01G536000.1,Golgin candidate 2,,.,.,.
TraesCS6A01G402700LC.1,"HAT transposon superfamily, putative",,.,.,.
TraesCS2B01G543300.1,RING/U-box superfamily protein,,.,.,.
TraesCS2B01G544200.1,Glycerol kinase,,.,.,.
TraesCS2B01G545100.1,EamA-like transporter family,,.,.,.
TraesCS2B01G551000LC.1,"myosin heavy chain, embryonic smooth protein",,.,.,.
TraesCS2B01G550900LC.1,Retrovirus-related Pol polyprotein from transposon TNT 1-94,,.,.,.
TraesCS2B01G551100LC.1,LINE-1 reverse transcriptase like,,.,.,.
TraesCS2B01G551200LC.1,"alpha-1,3-mannosyl-glycoprotein beta-1,2-N-acetylglucosaminyltransferase",,.,.,.
TraesCS2B01G551300LC.1,RNA-directed DNA polymerase (reverse transcriptase)-related family protein,,.,.,.
TraesCS2B01G551400LC.1,Acidic leucine-rich nuclear phosphoprotein 32-related protein 1,,.,.,.
TraesCS2B01G551500LC.1,Clavesin-2,,.,.,.
TraesCS2B01G551600LC.1,"Histidine kinase-, DNA gyrase B-, and HSP90-like ATPase family protein",,.,.,.
TraesCS2B01G551800LC.1,Transposon Ty3-I Gag-Pol polyprotein,,.,.,.
TraesCS2B01G551900LC.1,Salicylic acid methyl transferase,,.,.,.
TraesCS2B01G827200LC.1,Vacuole membrane protein 1,,.,.,.
TraesCS2B01G556600.1,transcription factor-like protein,,.,.,.
TraesCS2B01G568000.1,Serine/threonine-protein kinase,,.,.,.
TraesCS2B01G567600.1,Superoxide dismutase,,.,.,.
TraesCS2B01G569600.1,Heavy metal transport/detoxification superfamily protein,,.,.,.
TraesCS2B01G570300.1,Regulatory protein recX,,.,.,.
TraesCS2B01G570500.1,phosphatidylinositol 4-kinase gamma-like protein,,.,.,.
TraesCS2B01G570600.1,Thiol-disulfide oxidoreductase DCC,,.,.,.
TraesCS2B01G847600LC.1,Elongation factor Ts,,.,.,.
TraesCS2B01G573100.1,calcium-dependent kinase-like protein,,.,.,.
TraesCS2B01G572900.1,Acyl-protein thioesterase 1,,.,.,.
TraesCS2B01G574200.2,Reticulon-like protein,,.,.,.
TraesCS7A01G374400.1,Protein Ycf2,,.,.,.
TraesCS3A01G286500LC.1,"30S ribosomal protein S19, chloroplastic",,.,.,.
TraesCS2B01G600100.1,"Beta-glucosidase, putative",,.,.,.
TraesCS2D01G594400.1,Beta-glucosidase,,.,.,.
TraesCS2B01G619200LC.1,"CBS domain-containing protein CBSX3, mitochondrial",,.,.,.
TraesCS2B01G619100LC.2,Dynamin-3,,.,.,.
TraesCS7B01G779600LC.1,Phosphoglycerate kinase,,.,.,.
TraesCS7B01G779700LC.1,"Prolycopene isomerase 2, chloroplastic",,.,.,.
TraesCS7B01G779700LC.2,"Prolycopene isomerase 2, chloroplastic",,.,.,.
TraesCS2B01G625200.1,"Receptor-kinase, putative",,.,.,.
TraesCS2D01G573700.1,"Receptor-kinase, putative",,.,.,.
TraesCS2D01G574100.1,Protein kinase family protein,,.,.,.
TraesCS7B01G649200LC.1,Disease resistance protein (TIR-NBS class),,.,.,.
TraesCS2B01G650600LC.1,FGGY carbohydrate kinase domain-containing protein,,.,.,.
TraesCS2B01G712600LC.1,Integration host factor subunit beta,,.,.,.
TraesCS3A01G198500.1,Disease resistance protein (CC-NBS-LRR class) family,,.,.,.
TraesCS2B01G864500LC.2,"Alpha-glucan water dikinase, chloroplastic",,.,.,.
TraesCS2D01G021500.1,Cytochrome P450,,.,.,.
TraesCS3D01G040700.1,Protein kinase,,.,.,.
TraesCS4A01G196400.1,Peroxidase,,.,.,.
TraesCS5A01G004500.1,Cytochrome P450-like protein,,.,.,.
TraesCS2D01G029500.1,Cytochrome P450,,.,.,.
TraesCSU01G274700LC.1,Chalcone synthase,,.,.,.
TraesCS6A01G163200LC.1,Glutamyl-tRNA reductase,,.,.,.
TraesCS2D01G047200LC.1,Glutamyl-tRNA reductase,,.,.,.
TraesCS7D01G613800LC.1,Mono(ADP-ribosyl)transferase SpvB,,.,.,.
TraesCS7D01G162300.2,10 kDa chaperonin,,.,.,.
TraesCS2D01G056800.1,Disease resistance protein (TIR-NBS-LRR class) family,,.,.,.
TraesCSU01G011100.1,disease resistance protein (TIR-NBS-LRR class) family protein,,.,.,.
TraesCSU01G011200.1,NBS-LRR disease resistance protein-like protein,,.,.,.
TraesCSU01G398800LC.1,NBS-LRR disease resistance protein-like protein,,.,.,.
TraesCS5A01G252300.1,"RNA-binding protein, putative",,.,.,.
TraesCS2D01G103700LC.1,Methyl-coenzyme M reductase I subunit alpha,,.,.,.
TraesCS5A01G253800.1,F-box protein,,.,.,.
TraesCS5A01G256700.1,Protein LTV1,,.,.,.
TraesCS5A01G259200.1,Vacuolar protein sorting-associated protein 52,,.,.,.
TraesCS5A01G378700LC.1,P-loop containing nucleoside triphosphate hydrolases superfamily protein,,.,.,.
TraesCS5A01G379600LC.1,Chemotaxis response regulator protein-glutamate methylesterase of group 1 operon,,.,.,.
TraesCS2D01G139800.1,Fructose-bisphosphate aldolase,,.,.,.
TraesCS6A01G067900.1,"carboxyl-terminal proteinase, putative (DUF239)",,.,.,.
TraesCS3B01G193500.1,"Vesicle-associated membrane protein, putative",,.,.,.
TraesCS2D01G163800LC.1,Elongation factor Tu,,.,.,.
TraesCS2D01G206700LC.1,Nuclear factor NF-kappa-B p105 subunit,,.,.,.
TraesCS7D01G034500LC.1,"Mitochondrial carrier protein, expressed",,.,.,.
TraesCS7D01G034600LC.1,Aspartate--tRNA ligase,,.,.,.
TraesCS2D01G212500LC.1,ATP-dependent DNA helicase,,.,.,.
TraesCS2D01G245700.1,protein kinase family protein,,.,.,.
TraesCS2D01G257800LC.1,Undecaprenyl-phosphate 4-deoxy-4-formamido-L-arabinose transferase,,.,.,.
TraesCS2D01G273500LC.1,nuclear RNA polymerase A1,,.,.,.
TraesCS4B01G208000.1,Laccase,,.,.,.
TraesCS4D01G050600.2,UDP-glucose 6-dehydrogenase,,.,.,.
TraesCS5A01G073700.1,Dirigent protein,,.,.,.
TraesCSU01G037800LC.1,vacuolar ATP synthase catalytic subunit-related / V-ATPase-related / vacuolar proton pump-like protein,,.,.,.
TraesCS2D01G392000LC.1,S-adenosyl-L-methionine-dependent methyltransferases superfamily protein,,.,.,.
TraesCS6A01G037600.1,CsAtPR5,,.,.,.
TraesCS2D01G393500LC.1,CsAtPR5,,.,.,.
TraesCS7A01G262500.1,multiple organellar RNA editing factor,,.,.,.
TraesCS6A01G342300LC.1,RING/FYVE/PHD zinc finger superfamily protein,,.,.,.
TraesCS7B01G352200.1,SWAP (Suppressor-of-White-APricot)/surp domain-containing protein,,.,.,.
TraesCS2D01G474700.1,Ubiquitin,,.,.,.
TraesCS7B01G353900.1,Transcription initiation factor TFIID subunit 7-like protein,,.,.,.
TraesCS7B01G353900.3,Transcription initiation factor TFIID subunit 7-like protein,,.,.,.
TraesCS7B01G354000.1,Polyubiquitin protein,,.,.,.
TraesCS2D01G529900.1,Methylthioribose-1-phosphate isomerase,,.,.,.
TraesCS5B01G168000LC.1,Retrovirus-related Pol polyprotein from transposon TNT 1-94,,.,.,.
TraesCS2D01G567600.1,"magnesium transporter, putative (DUF803)",,.,.,.
TraesCS2D01G697600LC.1,"Signal peptidase I, putative",,.,.,.
TraesCS2D01G567300.1,Disease resistance protein (TIR-NBS-LRR class) family,,.,.,.
TraesCS2D01G567400.1,NBS-LRR-like resistance protein,,.,.,.
TraesCS2D01G698200LC.1,Nucleotide-binding protein STER_0875,,.,.,.
TraesCS2D01G571300.1,1-phosphatidylinositol-3-phosphate 5-kinase,,.,.,.
TraesCS2D01G568300.1,O-methyltransferase,,.,.,.
TraesCS2D01G568200.1,Agmatine coumaroyltransferase-2,,.,.,.
TraesCS2D01G569800.1,Pentatricopeptide repeat-containing family protein,,.,.,.
TraesCS2D01G571200.1,EamA-like transporter family protein,,.,.,.
TraesCS2D01G572700.1,Importin beta 1,,.,.,.
TraesCS2D01G705100LC.1,rRNA N-glycosidase,,.,.,.
TraesCS2D01G570400.1,RING/FYVE/PHD zinc finger superfamily protein,,.,.,.
TraesCS2D01G576800.1,DDB1-and CUL4-associated factor-like protein 1,,.,.,.
TraesCS2D01G587300.1,Chaperone protein DnaJ,,.,.,.
TraesCS2D01G585000.1,Plant/F1M20-13 protein,,.,.,.
TraesCS2D01G589100.1,UPF0235 protein,,.,.,.
TraesCS2D01G592100.1,Glutathione-regulated potassium-efflux system protein,,.,.,.
TraesCS2D01G597600.1,Kinase family protein,,.,.,.
TraesCS2D01G582600.1,"Kinase, putative",,.,.,.
TraesCS2D01G582500.1,"Kinase, putative",,.,.,.
TraesCS2D01G583200.1,Peroxidase,,.,.,.
TraesCS2D01G590900.1,Disease resistance protein (NBS-LRR class) family,,.,.,.
TraesCS2D01G596300.1,Late embryogenesis abundant (LEA) hydroxyproline-rich glycoprotein family,,.,.,.
TraesCS2D01G596400.1,"Late embryogenesis abundant (LEA) hydroxyproline-rich glycoprotein family, putative",,.,.,.
TraesCS2D01G726000LC.1,Pre-mRNA-processing ATP-dependent RNA helicase PRP5,,.,.,.
TraesCS2D01G589300LC.1,CwfJ-like family protein / zinc finger (CCCH-type) family protein,,.,.,.
TraesCSU01G075300LC.1,"F-box domain containing protein, expressed",,.,.,.
TraesCS6D01G395600LC.1,Phosphate acyltransferase,,.,.,.
TraesCS2D01G598000.1,Glutathione peroxidase,,.,.,.
TraesCS4B01G148400.1,MIP18 family protein,,.,.,.
TraesCSU01G589900LC.1,NAD(P)H-quinone oxidoreductase subunit J,,.,.,.
TraesCS2D01G611400LC.1,Translation initiation factor IF-2,,.,.,.
TraesCS6D01G443800LC.1,"AT hook motif-containing protein, putative",,.,.,.
TraesCS2D01G692300LC.1,"AT hook motif-containing protein, putative",,.,.,.
TraesCS6D01G443900LC.1,Phenylalanine--tRNA ligase beta subunit,,.,.,.
TraesCS3A01G558400LC.1,Transcription elongation factor 1,,.,.,.
TraesCS7A01G543700LC.1,Transcription elongation factor 1,,.,.,.
TraesCS7D01G227600LC.1,NAD(P)-binding Rossmann-fold superfamily protein,,.,.,.
TraesCS3D01G007100.1,"Zinc finger protein, putative",,.,.,.
TraesCS3D01G008500.2,Chaperone protein DnaJ,,.,.,.
TraesCS3D01G008600.1,Subtilisin-like protease,,.,.,.
TraesCS3A01G008100.1,Disease resistance protein RPM1,,.,.,.
TraesCS3D01G002500LC.1,Mitochondrial distribution and morphology protein 10,,.,.,.
TraesCS3D01G001500.1,"Dephospho-CoA kinase, putative, expressed",,.,.,.
TraesCS3A01G011800.1,Translation initiation factor IF-2,,.,.,.
TraesCS3D01G001900.1,U-box domain-containing protein,,.,.,.
TraesCS3D01G002200.1,"Protein kinase, putative",,.,.,.
TraesCS3D01G003100.1,Transcription elongation factor Spt5,,.,.,.
TraesCS3D01G004200.1,Cell division cycle protein 123,,.,.,.
TraesCS3D01G004600.1,Peptidyl-prolyl cis-trans isomerase,,.,.,.
TraesCS3D01G005400.1,Receptor-like kinase,,.,.,.
TraesCS3D01G008500.1,Chaperone protein DnaJ,,.,.,.
TraesCS3D01G009600.2,Tripartite motif-containing protein 29,,.,.,.
TraesCS3D01G009600.3,Tripartite motif-containing protein 29,,.,.,.
TraesCS3D01G009800.1,"Protein EXECUTER 1, chloroplastic",,.,.,.
TraesCS3D01G012000.3,O-acyltransferase WSD1,,.,.,.
TraesCS3D01G013700.1,Receptor-like kinase,,.,.,.
TraesCS3D01G013800.1,Leucine-rich repeat receptor kinase-like protein,,.,.,.
TraesCS3D01G014500.1,Receptor-like kinase,,.,.,.
TraesCS3A01G015200.1,Receptor lectin kinase,,.,.,.
TraesCS5B01G173900.1,Receptor lectin kinase,,.,.,.
TraesCS7B01G236900.1,Receptor lectin kinase,,.,.,.
TraesCS3A01G022600.1,Glutamate decarboxylase,,.,.,.
TraesCS3A01G026500.1,ABC transporter G family member,,.,.,.
TraesCS3D01G022800.1,Outer arm dynein light chain 1 protein,,.,.,.
TraesCS3A01G023800.1,Leucine--tRNA ligase,,.,.,.
TraesCS3A01G024200.1,"PAP fibrillin domain containing protein,expressed",,.,.,.
TraesCS3A01G026100.1,Elongation factor 2,,.,.,.
TraesCS3A01G038300.1,Calcium binding family protein,,.,.,.
TraesCS7B01G825400LC.1,F-box/RNI-like superfamily protein,,.,.,.
TraesCS3B01G176800LC.1,Peptidyl-tRNA hydrolase,,.,.,.
TraesCS3A01G050500LC.1,NAC (No Apical Meristem) domain transcriptional regulator superfamily protein,,.,.,.
TraesCS6B01G696000LC.1,Peptidyl-tRNA hydrolase,,.,.,.
TraesCS3A01G069300.1,Disease resistance protein (NBS-LRR class) family,,.,.,.
TraesCS3A01G069200.1,Disease resistance protein (NBS-LRR class) family,,.,.,.
TraesCS3D01G068200.1,NBS-LRR disease resistance protein,,.,.,.
TraesCS3A01G080200LC.1,NBS-LRR disease resistance protein,,.,.,.
TraesCS3B01G083000.1,NBS-LRR disease resistance protein,,.,.,.
TraesCS3B01G093300.1,NAC domain protein,,.,.,.
TraesCS3A01G098600LC.1,Low-affinity cation transporter,,.,.,.
TraesCS3B01G094400.4,Ubiquitin family protein,,.,.,.
TraesCS3D01G080000.1,Low-affinity cation transporter,,.,.,.
TraesCS3D01G080300.1,Mutator-like transposase-like protein,,.,.,.
TraesCS4A01G581700LC.1,protein kinase family protein,,.,.,.
TraesCS3A01G165300LC.1,Nuclear transcription factor Y subunit B,,.,.,.
TraesCS3A01G730900LC.1,Rhodanese/Cell cycle control phosphatase superfamily protein,,.,.,.
TraesCS3A01G113400LC.1,Transcription factor bHLH93,,.,.,.
TraesCS5D01G131400.1,Transcription factor Inducer of CBF expression 1,,.,.,.
TraesCS7A01G489500.2,ATP synthase subunit beta,,.,.,.
TraesCS7D01G116300.1,"ABC transporter, putative",,.,.,.
TraesCS3B01G144600.1,Glycosyltransferase,,.,.,.
TraesCS3A01G125700.1,Glycosyltransferase,,.,.,.
TraesCS3D01G160100.2,Ras-like protein,,.,.,.
TraesCS3B01G183300.1,Plasma membrane-associated cation-binding protein 1,,.,.,.
TraesCS3A01G156800.1,Plasma membrane-associated cation-binding protein 1,,.,.,.
TraesCS3D01G164500.2,Plasma membrane-associated cation-binding protein 1,,.,.,.
TraesCS3A01G169400.1,"Polynucleotidyl transferase, ribonuclease H-like superfamily protein",,.,.,.
TraesCS3A01G159800.1,Polynucleotidyl transferase ribonuclease H-like superfamily protein,,.,.,.
TraesCS3A01G360600.1,Laccase,,.,.,.
TraesCS7A01G176800.1,Blue copper protein,,.,.,.
TraesCS3B01G683100LC.1,Protein FixB,,.,.,.
TraesCS4A01G162400.1,ATP-dependent RNA helicase,,.,.,.
TraesCS3B01G247000LC.1,Elongation factor P,,.,.,.
TraesCS5B01G602400LC.1,6-phospho-beta-galactosidase,,.,.,.
TraesCS7A01G368200LC.1,Histidinol-phosphate aminotransferase 1,,.,.,.
TraesCS4B01G474600LC.1,Holliday junction ATP-dependent DNA helicase RuvB,,.,.,.
TraesCS3A01G207700LC.1,Flavin-dependent thymidylate synthase,,.,.,.
TraesCS3A01G211800LC.1,Protein FAR1-RELATED SEQUENCE 5,,.,.,.
TraesCS3A01G211700LC.1,Protein FAR1-RELATED SEQUENCE 5,,.,.,.
TraesCS3A01G211900LC.1,Protein FAR1-RELATED SEQUENCE 5,,.,.,.
TraesCS7A01G044700LC.1,DNA-directed RNA polymerase subunit alpha,,.,.,.
TraesCS3A01G343700LC.1,"beta-1,4-N-acetylglucosaminyltransferase family protein",,.,.,.
TraesCS3B01G254100.1,Loricrin-like,,.,.,.
TraesCS3D01G229000.1,Loricrin-like,,.,.,.
TraesCS3A01G227200.1,Nuclear pore complex protein NUP205,,.,.,.
TraesCS6B01G196400.1,"Nucleotide-binding, alpha-beta plait",,.,.,.
TraesCS7B01G442400LC.1,eukaryotic initiation factor 3 gamma subunit family protein,,.,.,.
TraesCS3A01G242800LC.2,eukaryotic initiation factor 3 gamma subunit family protein,,.,.,.
TraesCS3B01G287100.1,Carboxyl methyltransferase,,.,.,.
TraesCS3A01G255100.1,Carboxyl methyltransferase,,.,.,.
TraesCS3D01G256000.1,Carboxyl methyltransferase,,.,.,.
TraesCS5A01G017900.1,Thaumatin-like protein,,.,.,.
TraesCS3A01G261200.1,Serine/threonine-protein phosphatase,,.,.,.
TraesCS6A01G152600.1,OJ1005_B10.23 protein,,.,.,.
TraesCS5A01G504200LC.1,"Retrotransposon protein, putative, LINE subclass",,.,.,.
TraesCS3A01G264500LC.1,Protein MIZU-KUSSEI 1,,.,.,.
TraesCS7A01G161000.1,10 kDa chaperonin,,.,.,.
TraesCS3D01G285400.1,Proteasome subunit alpha type,,.,.,.
TraesCSU01G617800LC.1,50S ribosomal protein L14,,.,.,.
TraesCS3B01G323600.3,RING finger and CHY zinc finger protein,,.,.,.
TraesCS3A01G288900.4,RING finger and CHY zinc finger protein,,.,.,.
TraesCS3D01G288700.1,RING finger and CHY zinc finger protein,,.,.,.
TraesCS3B01G323900.1,Trehalose-6-phosphate synthase 6,,.,.,.
TraesCS3A01G289300.1,Trehalose-6-phosphate synthase 6,,.,.,.
TraesCS3D01G289100.2,Trehalose-6-phosphate synthase 6,,.,.,.
TraesCS3A01G289500LC.1,Transposon Ty3-I Gag-Pol polyprotein,,.,.,.
TraesCS3B01G214400.1,Calmodulin-related protein,,.,.,.
TraesCS3A01G289600LC.1,ATP-dependent DNA helicase PIF1,,.,.,.
TraesCS3B01G281900LC.1,"Keratin, type I cuticular Ha5",,.,.,.
TraesCSU01G117400LC.1,rna processing factor 2,,.,.,.
TraesCSU01G117800LC.1,Thioredoxin domain-containing protein 9-like protein,,.,.,.
TraesCSU01G132000LC.1,BTB/POZ domain-containing protein,,.,.,.
TraesCS3A01G437900LC.2,DNA gyrase subunit A,,.,.,.
TraesCS3A01G422800LC.1,E3 ubiquitin-protein ligase RNF103,,.,.,.
TraesCS3A01G313300LC.1,"Transposon protein, putative, CACTA, En/Spm sub-class",,.,.,.
TraesCS3B01G393000.1,Laccase,,.,.,.
TraesCS3D01G354400.1,Laccase,,.,.,.
TraesCS5B01G041500.1,"arginine N-methyltransferase, putative (DUF688)",,.,.,.
TraesCS7B01G081800.1,Blue copper protein,,.,.,.
TraesCS7D01G062300.1,NAC domain-containing protein,,.,.,.
TraesCS3A01G378400.1,Translation initiation factor IF-2,,.,.,.
TraesCS4A01G412700.1,"Retrotransposon protein, putative, unclassified",,.,.,.
TraesCS3A01G386400LC.1,Pentatricopeptide repeat-containing protein,,.,.,.
TraesCS3B01G456000.1,50S ribosomal protein L20,,.,.,.
TraesCS3A01G420600.2,Serine/threonine-protein kinase cst-1,,.,.,.
TraesCS3D01G416000.1,"RNA 3'-terminal phosphate cyclase/enolpyruvate transferase, alpha/beta",,.,.,.
TraesCS3A01G443600LC.1,Pol polyprotein,,.,.,.
TraesCS5B01G525400LC.1,"Retrotransposon protein, putative, Ty3-gypsy subclass",,.,.,.
TraesCS5B01G525500LC.1,Gag-pol polyprotein,,.,.,.
TraesCS3D01G476600.1,"Endo-1,3-beta-glucanase",,.,.,.
TraesCS3A01G481600.1,"Endo-1,3-beta-glucanase",,.,.,.
TraesCS3A01G512700.2,Holliday junction ATP-dependent DNA helicase RuvA,,.,.,.
TraesCS3A01G512600.1,Serine/threonine-protein kinase HT1,,.,.,.
TraesCS3D01G464600.1,mediator of RNA polymerase II transcription subunit,,.,.,.
TraesCSU01G452200LC.1,Chaperone protein HscA homolog,,.,.,.
TraesCSU01G114000LC.1,poly(A) binding protein 8,,.,.,.
TraesCS4A01G578600LC.1,pre-mRNA cleavage complex 2 Pcf11-like protein,,.,.,.
TraesCS3A01G579500LC.1,Mitochondrial import receptor subunit TOM6-like protein,,.,.,.
TraesCS6D01G212400LC.1,Transposase,,.,.,.
TraesCS4B01G068000.1,Peptidyl-prolyl cis-trans isomerase,,.,.,.
TraesCS3A01G667400LC.1,Ubiquitin-like modifier-activating enzyme ATG7,,.,.,.
TraesCS4B01G069500.1,WRKY transcription factor,,.,.,.
TraesCS4B01G069500.2,WRKY transcription factor,,.,.,.
TraesCS3B01G002400LC.1,calmodulin-binding family protein,,.,.,.
TraesCS5B01G493200LC.1,KH domain-containing protein SPIN1,,.,.,.
TraesCS3B01G006200.1,Metal-dependent phosphohydrolase HD domain-containing protein,,.,.,.
TraesCS3D01G008300.1,Peptidyl-prolyl cis-trans isomerase,,.,.,.
TraesCS3B01G007400.1,FLOWERING LOCUS T/ TERMINAL FLOWER 1-like protein,,.,.,.
TraesCS3B01G014900.2,"Tetratricopeptide repeat protein, tpr, putative",,.,.,.
TraesCS3B01G014900.1,"Tetratricopeptide repeat protein, tpr, putative",,.,.,.
TraesCS3D01G010600.1,Cytochrome P450 2C37,,.,.,.
TraesCSU01G183300.1,"Beta-1,3-N-acetylglucosaminyltransferase radical fringe",,.,.,.
TraesCS3B01G070300.2,Ras family protein,,.,.,.
TraesCS3B01G070300.1,Ras family protein,,.,.,.
TraesCS3B01G159700LC.1,Stabilizer of iron transporter SufD / Polynucleotidyl transferase,,.,.,.
TraesCSU01G517500LC.1,Receptor-like protein kinase,,.,.,.
TraesCS3B01G086400LC.1,RING/U-box superfamily protein,,.,.,.
TraesCS3B01G087000.1,Thioesterase family protein,,.,.,.
TraesCS7B01G137500.1,Alanine--tRNA ligase,,.,.,.
TraesCS3B01G090900.1,Cellulose synthase-like protein,,.,.,.
TraesCS7B01G137600.1,Alanine--tRNA ligase,,.,.,.
TraesCSU01G425100LC.1,Large proline-rich protein BAG6,,.,.,.
TraesCS3B01G102800.2,Pyrimidine-specific ribonucleoside hydrolase,,.,.,.
TraesCS3B01G125200LC.1,tRNA 5-methylaminomethyl-2-thiouridine biosynthesis bifunctional protein MnmC,,.,.,.
TraesCS3B01G125400LC.1,"cytochrome P450, family 71, subfamily B, polypeptide 4",,.,.,.
TraesCS3B01G126800.1,MYB-related transcription factor,,.,.,.
TraesCS3B01G168500LC.1,TGACG motif-binding factor 6,,.,.,.
TraesCS3B01G168700LC.1,Formate--tetrahydrofolate ligase 3,,.,.,.
TraesCS3B01G168900LC.1,Holliday junction ATP-dependent DNA helicase RuvA,,.,.,.
TraesCS3B01G166600LC.1,zinc finger (C2H2 type) family protein,,.,.,.
TraesCS3B01G167700LC.1,Zinc finger CCCH domain protein,,.,.,.
TraesCS3B01G171800LC.2,WD40 repeat-like protein,,.,.,.
TraesCS3B01G129400.1,Nudix hydrolase-like protein,,.,.,.
TraesCS3B01G172900LC.1,Fibronectin-binding protein A,,.,.,.
TraesCS3B01G129800.3,Protein TWIN LOV 1,,.,.,.
TraesCS3B01G133700LC.1,"Transposon protein, putative, CACTA, En/Spm sub-class",,.,.,.
TraesCS3B01G133600LC.1,"Transposon protein, putative, CACTA, En/Spm sub-class",,.,.,.
TraesCS3B01G133900LC.1,"Transposon protein, putative, CACTA, En/Spm sub-class",,.,.,.
TraesCS5D01G052900LC.1,UPF0336 protein Mb0656,,.,.,.
TraesCS3B01G138900LC.1,Double Clp-N motif-containing P-loop nucleoside triphosphate hydrolases superfamily protein,,.,.,.
TraesCS3B01G149600.1,"NADPH:adrenodoxin oxidoreductase, mitochondrial",,.,.,.
TraesCS6A01G165900.3,TBCC domain-containing protein 1,,.,.,.
TraesCS3B01G163500.1,GDSL esterase/lipase,,.,.,.
TraesCS5B01G190900.1,"Transposon protein, putative, mutator sub-class",,.,.,.
TraesCS3B01G167600LC.1,DUF630 family protein (DUF630 and DUF632),,.,.,.
TraesCS3B01G174100.1,RNA-binding protein 47A,,.,.,.
TraesCS3B01G215800.1,Glutamate--tRNA ligase,,.,.,.
TraesCS3B01G226200.1,Transcription factor,,.,.,.
TraesCS4D01G399100LC.1,GDSL esterase/lipase,,.,.,.
TraesCS5B01G470000LC.1,UDP-N-acetylmuramoylalanine--D-glutamate ligase,,.,.,.
TraesCS3B01G183800.2,Ubiquitin-conjugating enzyme E2,,.,.,.
TraesCS3B01G193400.2,ATP dependent RNA helicase,,.,.,.
TraesCS3B01G193400.1,ATP dependent RNA helicase,,.,.,.
TraesCS3B01G272200LC.1,Pectin lyase-like superfamily protein,,.,.,.
TraesCS3B01G196700.1,Polynucleotidyl transferase ribonuclease H-like superfamily protein,,.,.,.
TraesCS3B01G272000LC.1,Transposon Ty3-I Gag-Pol polyprotein,,.,.,.
TraesCS3B01G272100LC.1,Transposon Ty3-I Gag-Pol polyprotein,,.,.,.
TraesCS5B01G473000.1,Translation initiation factor IF-2,,.,.,.
TraesCS5B01G683400LC.1,"cytochrome P450, family 702, subfamily A, polypeptide 2",,.,.,.
TraesCS3B01G197200.1,Polynucleotidyl transferase ribonuclease H-like superfamily protein,,.,.,.
TraesCS3B01G197000.1,Polynucleotidyl transferase ribonuclease H-like superfamily protein,,.,.,.
TraesCS3B01G201300.1,Protein DEHYDRATION-INDUCED 19,,.,.,.
TraesCS6B01G327100LC.1,tetratricopeptide repeat (TPR)-containing protein,,.,.,.
TraesCS3B01G214500.2,Protein zinc induced facilitator-like 1,,.,.,.
TraesCS3B01G216100.1,Deleted in split hand/splt foot protein 1,,.,.,.
TraesCS3B01G227700.2,Cyclin family protein,,.,.,.
TraesCS3B01G253800.1,"cDNA clone:J013058P10, full insert sequence",,.,.,.
TraesCS3B01G336300LC.1,LA RNA-binding protein,,.,.,.
TraesCS3B01G401800LC.2,DNA binding protein-like,,.,.,.
TraesCS6D01G347000LC.1,actin-related protein 9,,.,.,.
TraesCS3B01G216400.1,Hyp O-arabinosyltransferase homolog,,.,.,.
TraesCS3B01G217800LC.1,Agenet and bromo-adjacent homology (BAH) domain-containing protein,,.,.,.
TraesCS3B01G247500.1,Amino acid permease,,.,.,.
TraesCS7B01G123100.1,Glycosyltransferase,,.,.,.
TraesCS3B01G240100.1,Basic helix-loop-helix (BHLH) DNA-binding superfamily,,.,.,.
TraesCS3B01G252300.1,DVA-1 polyprotein,,.,.,.
TraesCS3B01G252600.1,ATP-dependent RNA helicase,,.,.,.
TraesCS4D01G225100.1,ATP-dependent Clp protease ATP-binding subunit,,.,.,.
TraesCS3B01G289300.1,Proliferating cell nuclear antigen,,.,.,.
TraesCS3B01G439800LC.1,Protein FAR1-RELATED SEQUENCE 5,,.,.,.
TraesCS3B01G439900LC.1,Protein FAR1-RELATED SEQUENCE 5,,.,.,.
TraesCS3B01G440000LC.1,Protein FAR1-RELATED SEQUENCE 5,,.,.,.
TraesCS3B01G298500.1,rRNA N-glycosidase,,.,.,.
TraesCS5D01G168400LC.1,B3 domain-containing protein,,.,.,.
TraesCS3B01G307700.1,Protein kinase,,.,.,.
TraesCS3B01G313400LC.1,O-fucosyltransferase-like protein,,.,.,.
TraesCS3B01G313300LC.1,Signal peptide peptidase-like 2B,,.,.,.
TraesCS4B01G288000LC.1,O-fucosyltransferase-like protein,,.,.,.
TraesCS4D01G306600LC.1,Translation initiation factor IF-2,,.,.,.
TraesCS7B01G237600LC.1,Cysteine/Histidine-rich C1 domain family protein,,.,.,.
TraesCS4A01G478000LC.1,26S proteasome non-ATPase regulatory subunit 12,,.,.,.
TraesCS3B01G320000.1,F-box protein,,.,.,.
TraesCS3B01G321000.1,RNA binding protein,,.,.,.
TraesCS3B01G492500LC.1,RNA binding protein,,.,.,.
TraesCS3B01G492600LC.1,F-box protein (DUF295),,.,.,.
TraesCS3B01G493500LC.1,RNA binding protein,,.,.,.
TraesCS3B01G493600LC.1,RNA binding protein,,.,.,.
TraesCS3B01G321400.1,NBS-LRR-like resistance protein,,.,.,.
TraesCS3D01G377400LC.1,NBS-LRR-like resistance protein,,.,.,.
TraesCS3B01G485200.1,NBS-LRR disease resistance protein,,.,.,.
TraesCS3B01G485300.1,NBS-LRR disease resistance protein,,.,.,.
TraesCS4A01G736700LC.1,"Retrotransposon protein, putative, unclassified",,.,.,.
TraesCS3B01G323600.1,RING finger and CHY zinc finger protein,,.,.,.
TraesCS3B01G323600.4,RING finger and CHY zinc finger protein,,.,.,.
TraesCS6D01G334000.2,Trehalose-6-phosphate synthase,,.,.,.
TraesCS3B01G337500.1,Tunicamycin induced 1,,.,.,.
TraesCS3B01G337600.3,"ATP-dependent RNA helicase, putative",,.,.,.
TraesCS5A01G514400LC.1,"Protein kinase, putative",,.,.,.
TraesCS6B01G349900.1,LRR and NB-ARC domains-containing disease resistance protein,,.,.,.
TraesCS7A01G189800.1,Leucine-rich repeat receptor-like protein kinase family protein,,.,.,.
TraesCS3D01G324400.1,4-diphosphocytidyl-2-C-methyl-D-erythritol kinase,,.,.,.
TraesCS3B01G361100.1,4-diphosphocytidyl-2-C-methyl-D-erythritol kinase,,.,.,.
TraesCS3B01G422700LC.1,Isopenicillin N synthase,,.,.,.
TraesCS3B01G392900LC.1,TRAF-like superfamily protein,,.,.,.
TraesCS5B01G604800LC.1,DNA-directed RNA polymerase III subunit RPC8,,.,.,.
TraesCS6D01G137700.1,"3-hydroxyisobutyrate dehydrogenase, putative",,.,.,.
TraesCS7A01G285000LC.1,Protein FAR1-RELATED SEQUENCE 5,,.,.,.
TraesCS7B01G479700.1,Dirigent protein,,.,.,.
TraesCS3B01G448300.2,"Cysteine protease, putative",,.,.,.
TraesCS3B01G457000.1,DNA-directed RNA polymerase I subunit RPA2,,.,.,.
TraesCS3B01G465800.1,RNA-binding protein,,.,.,.
TraesCS3B01G674200LC.1,ROP guanine nucleotide exchange factor 5,,.,.,.
TraesCS3D01G408300.1,Cysteine protease,,.,.,.
TraesCS3B01G452500.2,F-box protein-like,,.,.,.
TraesCS3B01G456300.1,Trichome birefringence-like protein,,.,.,.
TraesCS3B01G457300.1,AP-4 complex subunit epsilon,,.,.,.
TraesCS5A01G402400.1,Arabinanase/levansucrase/invertase,,.,.,.
TraesCS3B01G465000.1,4-sulfomuconolactone hydrolase,,.,.,.
TraesCS3B01G672600LC.1,23S rRNA (uracil(747)-C(5))-methyltransferase RlmC,,.,.,.
TraesCS3B01G677300LC.1,Transposon Ty3-G Gag-Pol polyprotein,,.,.,.
TraesCS3D01G428000.1,MADS-box transcription factor,,.,.,.
TraesCS3B01G470000.1,MADS-box transcription factor,,.,.,.
TraesCS4B01G351500.1,MADS-box transcription factor,,.,.,.
TraesCS5A01G665500LC.1,AP2/B3 transcription factor family protein,,.,.,.
TraesCS5B01G311600.1,CRT-binding factor,,.,.,.
TraesCS5D01G046200.1,Protein ROOT PRIMORDIUM DEFECTIVE 1,,.,.,.
TraesCS5D01G317800.1,CRT-binding factor,,.,.,.
TraesCS5D01G318000.1,CRT-binding factor,,.,.,.
TraesCS3B01G488700LC.1,Retrovirus-related Pol polyprotein from transposon TNT 1-94,,.,.,.
TraesCS7A01G057000LC.1,Kit ligand,,.,.,.
TraesCS3B01G510700.1,"Coatomer, beta' subunit",,.,.,.
TraesCSU01G094300LC.1,F-box family protein,,.,.,.
TraesCSU01G180600.1,"Coatomer, beta' subunit",,.,.,.
TraesCS3B01G516000LC.1,Transcription initiation factor IIA subunit 2,,.,.,.
TraesCS6D01G170200.1,Sesquiterpene synthase,,.,.,.
TraesCS7D01G422400LC.1,Transcription elongation factor SPT5,,.,.,.
TraesCS3B01G556900.1,Disease resistance protein (NBS-LRR class) family,,.,.,.
TraesCS3D01G502200.1,Disease resistance protein (NBS-LRR class) family,,.,.,.
TraesCS3D01G514100.1,"Chlorophyllide a oxygenase, chloroplastic",,.,.,.
TraesCS3B01G574300.1,"Chlorophyllide a oxygenase, chloroplastic",,.,.,.
TraesCS3B01G578700.1,60S ribosomal protein L38,,.,.,.
TraesCS3B01G600300.1,Protein kinase,,.,.,.
TraesCS3B01G599600.1,Beta-adaptin-like protein,,.,.,.
TraesCS3B01G890600LC.1,40S ribosomal protein S28,,.,.,.
TraesCS3B01G600200.1,Dual-specificity RNA methyltransferase RlmN,,.,.,.
TraesCS3B01G669300LC.1,Heavy metal transporting P1B-ATPase 3,,.,.,.
TraesCS4A01G127700.1,Endoplasmic reticulum-Golgi intermediate compartment protein 3,,.,.,.
TraesCS4A01G187800.1,4'-phosphopantetheinyl transferase family protein,,.,.,.
TraesCS4A01G279300LC.1,F-box protein,,.,.,.
TraesCS4A01G312100LC.1,Protein DETOXIFICATION,,.,.,.
TraesCS3B01G890300LC.1,40S ribosomal protein S28,,.,.,.
TraesCS3D01G010700.2,"Tetratricopeptide repeat protein, tpr, putative",,.,.,.
TraesCSU01G086200LC.1,Myosin-1,,.,.,.
TraesCS3D01G041400.1,Calcium binding family protein,,.,.,.
TraesCS5D01G309000LC.1,Transposon Ty3-G Gag-Pol polyprotein,,.,.,.
TraesCS3D01G178600LC.1,ACT domain repeat 1,,.,.,.
TraesCS7A01G186600LC.1,"Retrotransposon protein, putative, unclassified",,.,.,.
TraesCS3D01G207300LC.1,"Retrotransposon protein, putative, unclassified",,.,.,.
TraesCS7A01G693400LC.1,receptor kinase 1,,.,.,.
TraesCS7A01G461100.1,Elongation factor,,.,.,.
TraesCS3D01G209100.1,Carbamoyl-phosphate synthase large chain,,.,.,.
TraesCS6B01G040400.1,Pre-mRNA-processing protein 40A,,.,.,.
TraesCS3D01G211100.3,"Helicase/SANT-associated, DNA-binding protein, putative",,.,.,.
TraesCS6B01G135800.1,Histone acetyltransferase,,.,.,.
TraesCS3D01G247900LC.1,30S ribosomal protein S12,,.,.,.
TraesCS6B01G457800LC.1,Trafficking protein particle complex subunit 8,,.,.,.
TraesCS3D01G285100LC.1,Citrate synthase,,.,.,.
TraesCS4D01G428000LC.1,"Alpha-1,4-glucan:maltose-1-phosphate maltosyltransferase",,.,.,.
TraesCS3D01G400600LC.1,N5-carboxyaminoimidazole ribonucleotide synthase,,.,.,.
TraesCS3D01G400500LC.1,RNA polymerase sigma factor,,.,.,.
TraesCS5A01G111800.1,Sec23/sec24 transport family protein,,.,.,.
TraesCS3D01G415200.1,Proline--tRNA ligase,,.,.,.
TraesCS7D01G030500.1,F-box protein,,.,.,.
TraesCS3D01G491000.1,F-box protein,,.,.,.
TraesCS3D01G511900.1,Polyubiquitin,,.,.,.
TraesCS5A01G173700.1,Rhodanese/Cell cycle control phosphatase superfamily protein,,.,.,.
TraesCS5A01G229300.1,"Chlorophyll a-b binding protein, chloroplastic",,.,.,.
TraesCS5B01G227900.1,"Chlorophyll a-b binding protein, chloroplastic",,.,.,.
TraesCS5D01G238300.1,"Chlorophyll a-b binding protein, chloroplastic",,.,.,.
TraesCS5D01G312100.1,Glycosyltransferase,,.,.,.
TraesCS3D01G516800.1,Thioredoxin-like protein,,.,.,.
TraesCS5A01G302200.1,Divalent ion symporter,,.,.,.
TraesCS6B01G207400.1,Agenet domain-containing protein-like,,.,.,.
TraesCS3D01G521400.1,Disease resistance protein (TIR-NBS-LRR class) family,,.,.,.
TraesCS6B01G208400.1,Agenet and bromo-adjacent homology (BAH) domain-containing protein,,.,.,.
TraesCS6B01G208400.2,Agenet and bromo-adjacent homology (BAH) domain-containing protein,,.,.,.
TraesCS6B01G208500.2,Contactin-associated protein like 5-2,,.,.,.
TraesCS6B01G208600.1,Contactin-associated protein-like 5,,.,.,.
TraesCS6B01G208900.6,Peptidyl-prolyl cis-trans isomerase,,.,.,.
TraesCS6B01G209700.1,F-box/kelch-repeat protein,,.,.,.
TraesCS3D01G535600.1,Dual-specificity RNA methyltransferase RlmN,,.,.,.
TraesCS3D01G535400.1,Beta-adaptin-like protein,,.,.,.
TraesCS3D01G535900.1,40S ribosomal protein S28,,.,.,.
TraesCS3D01G536700.1,Metallothionein,,.,.,.
TraesCS3D01G651600LC.1,40S ribosomal protein S28,,.,.,.
TraesCS3D01G537900.1,Ankyrin repeat family protein,,.,.,.
TraesCS3D01G537000.1,30S ribosomal protein S19,,.,.,.
TraesCS3D01G545700.1,Epoxide hydrolase,,.,.,.
TraesCSU01G131300LC.1,AGAMOUS-like 94,,.,.,.
TraesCS4D01G092300LC.1,NH(3)-dependent NAD(+) synthetase,,.,.,.
TraesCS5B01G401600LC.1,mediator of RNA polymerase II transcription subunit 15a-like protein,,.,.,.
TraesCS6B01G042100.1,Myb/SANT-like DNA-binding domain protein,,.,.,.
TraesCS4A01G112000.1,Rab3 GTPase-activating protein catalytic subunit,,.,.,.
TraesCS4A01G102500.1,centrosomal protein of 135 kDa-like protein,,.,.,.
TraesCS4A01G300000LC.1,"Transposon protein, putative, CACTA, En/Spm sub-class, expressed",,.,.,.
TraesCS4A01G144000.1,Erlin-2,,.,.,.
TraesCS4A01G179300LC.2,2'-phosphotransferase,,.,.,.
TraesCS4A01G129700.3,Piezo-type mechanosensitive ion channel homolog,,.,.,.
TraesCS4A01G140100.1,Tetratricopeptide repeat protein 1,,.,.,.
TraesCS4A01G164800.1,Protein SUPPRESSOR OF GENE SILENCING 3,,.,.,.
TraesCS4A01G168900.2,Magnesium/proton exchanger family member,,.,.,.
TraesCS4A01G175900.1,"Glucan endo-1,3-beta-glucosidase",,.,.,.
TraesCS4B01G170900.1,"Eukaryotic translation initiation factor 2 beta subunit, putative, expressed",,.,.,.
TraesCS4B01G172900.3,Myb family transcription factor family protein,,.,.,.
TraesCS4A01G131700.2,Myb-like transcription factor family protein,,.,.,.
TraesCS4A01G158200.1,"ATP-dependent RNA helicase, putative",,.,.,.
TraesCS7D01G507400LC.1,Alpha-ketoglutarate-dependent dioxygenase alkB homolog 4,,.,.,.
TraesCS4A01G220600.1,DNA ligase,,.,.,.
TraesCS4A01G605900LC.1,Photosystem II reaction center protein L,,.,.,.
TraesCS4B01G063700.1,Zinc finger BED domain-containing protein DAYSLEEPER,,.,.,.
TraesCS4A01G262400.1,Heat stress transcription factor A-3,,.,.,.
TraesCS6A01G215000.1,Ubiquitin-conjugating enzyme E2 32,,.,.,.
TraesCS4A01G272900LC.1,Protein transport protein SEC61 gamma subunit,,.,.,.
TraesCS7B01G414300LC.1,transmembrane/coiled-coil protein (DUF726),,.,.,.
TraesCS4A01G286600.1,Integral membrane HPP family protein,,.,.,.
TraesCS4D01G015200LC.1,Serine/threonine-protein kinase atg1,,.,.,.
TraesCS4D01G025500.1,Integral membrane HPP family protein,,.,.,.
TraesCS7B01G280700.1,Polyamine oxidase,,.,.,.
TraesCS4A01G293400.1,Hsp70-Hsp90 organizing protein 1,,.,.,.
TraesCS4B01G196800.1,Elongation factor 1-alpha,,.,.,.
TraesCS4A01G300300.2,CCR4-NOT transcription complex subunit 3,,.,.,.
TraesCS4A01G307300.2,F1F0-ATPase inhibitor protein,,.,.,.
TraesCS4A01G307300.1,F1F0-ATPase inhibitor protein,,.,.,.
TraesCS4A01G307600.1,"Cytochrome P450 family protein, expressed",,.,.,.
TraesCS4A01G307700.1,"Cytochrome P450 family protein, expressed",,.,.,.
TraesCS4B01G009400.1,"Protein O-linked-mannose beta-1,4-N-acetylglucosaminyltransferase 2",,.,.,.
TraesCS4D01G006400.1,"Protein O-linked-mannose beta-1,4-N-acetylglucosaminyltransferase 2",,.,.,.
TraesCS4B01G045800LC.1,"vacuolar protein sorting-associated protein, putative (DUF1162)",,.,.,.
TraesCS7A01G143600.2,Leucine-rich repeat receptor-like protein kinase family protein,,.,.,.
TraesCS4A01G318000.1,Plant invertase/pectin methylesterase inhibitor superfamily,,.,.,.
TraesCS5B01G116400.1,Plant invertase/pectin methylesterase inhibitor superfamily,,.,.,.
TraesCS4A01G320800LC.1,Gastric inhibitory polypeptide receptor,,.,.,.
TraesCS4A01G331900.2,Cinnamoyl-CoA reductase 4,,.,.,.
TraesCS5B01G534900.1,Receptor-like protein kinase,,.,.,.
TraesCS4A01G335500.1,NBS-LRR disease resistance protein,,.,.,.
TraesCS5B01G535300.1,disease resistance protein (TIR-NBS-LRR class) family protein,,.,.,.
TraesCS5D01G529700.1,Late embryogenesis abundant protein Lea14,,.,.,.
TraesCS5D01G530300.3,LUC7 related protein,,.,.,.
TraesCS5D01G530600.1,Serine/threonine-protein kinase,,.,.,.
TraesCS5D01G531200.1,Protein kinase-like protein,,.,.,.
TraesCS5D01G531600.1,Membrane protein insertase YidC,,.,.,.
TraesCS5D01G531600.2,Membrane protein insertase YidC,,.,.,.
TraesCS5D01G531800.1,ER lumen protein-retaining receptor,,.,.,.
TraesCS5D01G532400.2,NBS-LRR-like resistance protein,,.,.,.
TraesCS5D01G532500.1,Receptor-like protein kinase,,.,.,.
TraesCS4A01G378300.1,2-oxoglutarate (2OG) and Fe(II)-dependent oxygenase-like protein,,.,.,.
TraesCS4A01G380100.1,Coiled-coil domain-containing protein 97,,.,.,.
TraesCS4A01G555400LC.1,RING/U-box superfamily protein,,.,.,.
TraesCS4A01G378400.1,RNA polymerase II transcription mediator,,.,.,.
TraesCS4A01G382700.4,Kinase family protein,,.,.,.
TraesCS4A01G382700.1,Kinase family protein,,.,.,.
TraesCS4A01G382900.1,Kinase family protein,,.,.,.
TraesCS7D01G102200LC.1,Kinase family protein,,.,.,.
TraesCS4A01G403900.1,Receptor-like protein kinase,,.,.,.
TraesCS4B01G397500LC.1,"ATP-dependent zinc metalloprotease FTSH 2, chloroplastic",,.,.,.
TraesCS7B01G331600LC.1,V-set and immunoglobulin domain-containing protein 10,,.,.,.
TraesCS7A01G047400.1,Sucrose synthase 2,,.,.,.
TraesCS4A01G443800.1,Asparagine--tRNA ligase,,.,.,.
TraesCS7A01G049000.2,Kinase-like protein,,.,.,.
TraesCS7A01G049000.3,Kinase-like protein,,.,.,.
TraesCS4A01G460100LC.1,"Mono-/di-acylglycerol lipase, N-terminal;Lipase, class 3",,.,.,.
TraesCS4A01G472100.1,Kelch repeat-containing protein,,.,.,.
TraesCS4A01G471500.1,Aspartic proteinase nepenthesin,,.,.,.
TraesCS4A01G472600.1,SKP1-like protein,,.,.,.
TraesCS4A01G474100.2,MYB-related transcription factor,,.,.,.
TraesCS4A01G474100.3,MYB-related transcription factor,,.,.,.
TraesCS4A01G474200.1,"cDNA clone:J023132J12, full insert sequence",,.,.,.
TraesCS7A01G015700.1,Protein kinase family protein,,.,.,.
TraesCS4A01G472200.1,50S ribosomal protein L6,,.,.,.
TraesCS4A01G472300.1,TSL-kinase interacting protein 1,,.,.,.
TraesCS7A01G015800.1,receptor kinase 1,,.,.,.
TraesCS7A01G019200.1,cyclin-dependent kinase-activating kinase assembly factor-related / CDK-activating kinase assembly factor-like protein,,.,.,.
TraesCS4A01G475200.1,Disease resistance protein (CC-NBS-LRR class) family,,.,.,.
TraesCS7A01G017200.1,Acyl-CoA N-acyltransferase with RING/FYVE/PHD-type zinc finger protein,,.,.,.
TraesCS4A01G484800.1,Acid invertase 1,,.,.,.
TraesCS7A01G004600.1,Kelch repeat-containing protein,,.,.,.
TraesCS4A01G493800.1,Kelch repeat-containing protein,,.,.,.
TraesCS7A01G002000.1,RING/FYVE/PHD zinc finger protein,,.,.,.
TraesCS4A01G498600.1,RING/FYVE/PHD zinc finger protein,,.,.,.
TraesCS5A01G329800.1,Fructan-fructan 1-fructosyltransferase,,.,.,.
TraesCS4A01G715600LC.1,Genome polyprotein,,.,.,.
TraesCS4A01G736600LC.1,NBS-LRR resistance protein,,.,.,.
TraesCS4B01G015100.2,Replication protein A 32 kDa subunit,,.,.,.
TraesCS4B01G015100.1,Replication protein A 32 kDa subunit,,.,.,.
TraesCS4B01G021100.1,Basic helix loop helix (BHLH) DNA-binding family protein,,.,.,.
TraesCS4B01G020900.1,basic helix-loop-helix (bHLH) DNA-binding superfamily protein,,.,.,.
TraesCS4B01G021200.2,basic helix-loop-helix (bHLH) DNA-binding superfamily protein,,.,.,.
TraesCS4B01G021900LC.1,Basic helix loop helix (BHLH) family transcription factor,,.,.,.
TraesCS7B01G204400.1,Monodehydroascorbate reductase,,.,.,.
TraesCS7D01G299500.1,Monodehydroascorbate reductase,,.,.,.
TraesCS7B01G733000LC.1,Receptor like protein 41,,.,.,.
TraesCS4B01G037500LC.1,Dynamin-3,,.,.,.
TraesCS4B01G043400LC.1,3-epi-6-deoxocathasterone 23-monooxygenase,,.,.,.
TraesCS4B01G037900.2,Lipoxygenase,,.,.,.
TraesCS4D01G038700.1,Zinc finger family protein,,.,.,.
TraesCS4B01G041400.1,Zinc finger family protein,,.,.,.
TraesCS4B01G045600.1,Protein CASP,,.,.,.
TraesCS4B01G046100.1,Protein kinase,,.,.,.
TraesCS4B01G047200.1,IGR motif protein,,.,.,.
TraesCS5A01G294800LC.1,"Cytochrome bd ubiquinol oxidase, 14kDa subunit",,.,.,.
TraesCS4B01G070600.1,Mitochondrial import receptor subunit TOM6-like protein,,.,.,.
TraesCS4B01G084700.13,Homeobox leucine zipper protein,,.,.,.
TraesCS4B01G071500.2,Pyruvate dehydrogenase E1 component alpha subunit,,.,.,.
TraesCS4B01G084700.17,Homeobox leucine zipper protein,,.,.,.
TraesCS4B01G084700.8,Homeobox leucine zipper protein,,.,.,.
TraesCS4B01G084700.9,Homeobox leucine zipper protein,,.,.,.
TraesCS4B01G084900.1,ER membrane protein complex subunit 10,,.,.,.
TraesCS6B01G019400.1,Leucine-rich repeat receptor-like protein kinase family protein,,.,.,.
TraesCS6B01G025100LC.1,Leucine-rich receptor-like kinase family protein,,.,.,.
TraesCS4B01G290500LC.1,Polyketide cyclase / dehydrase and lipid transport protein,,.,.,.
TraesCS4B01G106300LC.1,phytochelatin synthase 2,,.,.,.
TraesCS4B01G106200LC.1,Calcineurin-like metallo-phosphoesterase superfamily protein,,.,.,.
TraesCS7A01G454900LC.1,ATP-dependent 6-phosphofructokinase,,.,.,.
TraesCS4B01G132900LC.1,Genome polyprotein,,.,.,.
TraesCS4B01G132800LC.1,"Polynucleotidyl transferase, ribonuclease H-like superfamily protein",,.,.,.
TraesCS4B01G137900LC.1,Ribonuclease 3,,.,.,.
TraesCS7D01G586600LC.1,Solute carrier family 12 member 4,,.,.,.
TraesCS5B01G257200LC.1,Translation initiation factor IF-2,,.,.,.
TraesCS5A01G566000LC.1,Protein FAR1-RELATED SEQUENCE 5,,.,.,.
TraesCS4B01G142600LC.1,Protein FAR1-RELATED SEQUENCE 5,,.,.,.
TraesCS4B01G148100.1,Protein DEK,,.,.,.
TraesCS7D01G263000LC.1,RNA-directed DNA polymerase (reverse transcriptase)-related family protein,,.,.,.
TraesCS4B01G258700.2,F-box family protein,,.,.,.
TraesCS4B01G258700.1,F-box family protein,,.,.,.
TraesCS4B01G258800.1,F-box family protein,,.,.,.
TraesCS4D01G263100.2,Dehydrodolichyl diphosphate synthase complex subunit NUS1,,.,.,.
TraesCS4D01G274800.1,flocculation FLO11-like protein,,.,.,.
TraesCS4D01G275300.1,Sulfate transporter,,.,.,.
TraesCS4B01G283700.1,plant/protein,,.,.,.
TraesCS4B01G283600.1,Major facilitator superfamily protein,,.,.,.
TraesCS7B01G237700LC.1,"Glutamyl-tRNA(Gln) amidotransferase subunit B, mitochondrial",,.,.,.
TraesCS4B01G363800.1,Acid phosphatase 1,,.,.,.
TraesCS4B01G363700.1,Apyrase,,.,.,.
TraesCS4B01G364000.1,Acid phosphatase 1,,.,.,.
TraesCS5D01G178800LC.1,Retrovirus-related Pol polyprotein LINE-1,,.,.,.
TraesCS4B01G408400LC.1,Nematode resistance protein-like HSPRO2,,.,.,.
TraesCS4B01G424900LC.1,Gag-Pol polyprotein,,.,.,.
TraesCS4B01G424800LC.1,Transposon Ty3-I Gag-Pol polyprotein,,.,.,.
TraesCS4B01G425000LC.1,Reverse transcriptase,,.,.,.
TraesCS4B01G425100LC.1,Retrovirus-related Pol polyprotein from transposon 297 family,,.,.,.
TraesCS4B01G425200LC.1,Transposon Ty3-G Gag-Pol polyprotein,,.,.,.
TraesCS5B01G212700.1,Initiation factor 4F subunit (DUF1350),,.,.,.
TraesCS4B01G434100LC.1,Maturase K,,.,.,.
TraesCS4B01G434200LC.1,"Glycosyl hydrolase family protein 43, putative, expressed",,.,.,.
TraesCS5A01G073100LC.1,nudix hydrolase homolog 2,,.,.,.
TraesCS4D01G027700LC.1,ATP-dependent DNA helicase RecG,,.,.,.
TraesCS4D01G056000LC.1,Pol polyprotein,,.,.,.
TraesCS7D01G361400LC.1,Protein FAR1-RELATED SEQUENCE 5,,.,.,.
TraesCS4D01G074300LC.1,Protein FAR1-RELATED SEQUENCE 5,,.,.,.
TraesCS4D01G161700LC.1,Ribonucleases P/MRP protein subunit POP1,,.,.,.
TraesCS4D01G161600LC.1,Translation initiation factor IF-2,,.,.,.
TraesCS4D01G171300LC.1,U6 snRNA-associated Sm-like protein LSm7,,.,.,.
TraesCS4D01G164800LC.1,U6 snRNA-associated Sm-like protein LSm7,,.,.,.
TraesCS4D01G165900.2,Protein FAR1-RELATED SEQUENCE 5,,.,.,.
TraesCS4D01G165900.1,Protein FAR1-RELATED SEQUENCE 5,,.,.,.
TraesCS5A01G058200LC.1,glucan synthase-like 3,,.,.,.
TraesCS4D01G200400LC.1,Ribosomal RNA large subunit methyltransferase H,,.,.,.
TraesCS4D01G221200.3,Topless-related protein 1,,.,.,.
TraesCS6A01G294400.1,Ubiquitin system component Cue protein,,.,.,.
TraesCS4D01G232600LC.1,Heavy metal transport/detoxification superfamily protein,,.,.,.
TraesCS6A01G294700.1,Protein kinase,,.,.,.
TraesCS6A01G299300.1,Nicastrin,,.,.,.
TraesCS6A01G482900LC.1,Ankyrin repeat-containing protein,,.,.,.
TraesCS6A01G543700LC.1,"DNA helicase homolog, putative",,.,.,.
TraesCS6A01G543800LC.1,Helicase-like protein,,.,.,.
TraesCS4D01G256200LC.1,zinc finger MYM-type-like protein,,.,.,.
TraesCS4D01G256100LC.1,Zinc finger MYM-type protein 1,,.,.,.
TraesCS4D01G256300LC.1,zinc finger MYM-type-like protein,,.,.,.
TraesCS5A01G478900LC.1,Nucleobase ascorbate transporter,,.,.,.
TraesCS5A01G703200LC.1,Zinc knuckle (CcHc-type) family protein,,.,.,.
TraesCS5A01G217300LC.1,LRR receptor-like serine/threonine-protein kinase GSO2,,.,.,.
TraesCS5A01G529700.1,"F-box and Leucine Rich Repeat domains containing protein, putative isoform 1",,.,.,.
TraesCS4D01G378400LC.1,FAR1-related sequence 5,,.,.,.
TraesCS4D01G355700LC.1,Protein FAR1-RELATED SEQUENCE 5,,.,.,.
TraesCS4D01G476600LC.1,Similarity to unknown protein,,.,.,.
TraesCS4D01G365800.1,"Sugar transporter, putative",,.,.,.
TraesCS4D01G413600LC.1,GDSL esterase/lipase,,.,.,.
TraesCS4D01G397200LC.1,Phosphate/phosphoenolpyruvate translocator,,.,.,.
TraesCS5A01G000100.1,Protein kinase-like protein,,.,.,.
TraesCS5A01G006700.1,Serine protease HtrA-like,,.,.,.
TraesCS5B01G043300.2,Serine protease HTRA1,,.,.,.
TraesCS5A01G010200.1,SacI-like domain protein/WW domain protein,,.,.,.
TraesCS5B01G037600.1,fiber (DUF1218),,.,.,.
TraesCS5A01G012300.1,"chitin synthase, putative (DUF1218)",,.,.,.
TraesCS5B01G014800.1,Terpene synthase,,.,.,.
TraesCS5A01G016600.1,Terpene synthase,,.,.,.
TraesCS7B01G417700.1,Thaumatin-like protein,,.,.,.
TraesCS5A01G064600.1,Receptor-like kinase,,.,.,.
TraesCS5A01G062900.1,SPX and EXS domain-containing protein 1,,.,.,.
TraesCS5A01G072600.1,RING/U-box superfamily protein,,.,.,.
TraesCS5A01G092000LC.1,F-box family protein,,.,.,.
TraesCS5D01G028900.1,F-box family protein,,.,.,.
TraesCS5A01G083800.1,"Alpha-1,4-glucan-protein synthase [UDP-forming]",,.,.,.
TraesCS5A01G089500.1,Transmembrane protein 205,,.,.,.
TraesCS5D01G103600.1,Cell division protein ZipA,,.,.,.
TraesCS5A01G091500.1,"Splicing factor, arginine/serine-rich 12",,.,.,.
TraesCS5A01G119800.2,"3'(2'),5'-bisphosphate nucleotidase 1",,.,.,.
TraesCS5A01G120000.1,Pyruvate dehydrogenase E1 component alpha subunit,,.,.,.
TraesCS5A01G120000.3,Pyruvate dehydrogenase E1 component alpha subunit,,.,.,.
TraesCS5A01G210200LC.1,Retrovirus-related Pol polyprotein from transposon 297,,.,.,.
TraesCS5A01G210300LC.1,Gag-pol polyprotein,,.,.,.
TraesCS5B01G131500.1,Stem-specific protein TSJT1,,.,.,.
TraesCS5A01G134000.1,Stem-specific protein TSJT1,,.,.,.
TraesCS5D01G139300.1,Stem-specific protein TSJT1,,.,.,.
TraesCS5A01G188100.1,Enolase,,.,.,.
TraesCS5A01G191000.1,"senescence-associated family protein, putative (DUF581)",,.,.,.
TraesCS6A01G351200.1,Leucine-rich repeat receptor-like protein kinase family protein,,.,.,.
TraesCS5B01G199300.1,succinate dehydrogenase subunit,,.,.,.
TraesCS5A01G200700.1,succinate dehydrogenase subunit,,.,.,.
TraesCS5A01G204200.2,"Uv excision repair protein rad23, putative",,.,.,.
TraesCS5A01G208600.1,F-box protein-like protein,,.,.,.
TraesCS5A01G210500.2,Superoxide dismutase [Cu-Zn],,.,.,.
TraesCS5A01G210500.1,Superoxide dismutase [Cu-Zn],,.,.,.
TraesCS5A01G210600.1,Serine protease HtrA-like,,.,.,.
TraesCS5A01G210700.1,Serine protease HTRA1,,.,.,.
TraesCS5A01G332600LC.1,Serine protease HTRA1,,.,.,.
TraesCS5A01G332800LC.1,DNA-directed RNA polymerase subunit beta,,.,.,.
TraesCS5A01G332900LC.1,CUB and sushi domain-containing protein 2,,.,.,.
TraesCS5A01G340100LC.1,exocyst complex component sec10,,.,.,.
TraesCS5A01G214600LC.1,MAPK/ERK kinase kinase 3,,.,.,.
TraesCS5A01G241300.1,Protein kinase,,.,.,.
TraesCS5D01G265000.1,Nuclear factor Y subunit C,,.,.,.
TraesCS5A01G256500.1,Nuclear factor Y subunit C,,.,.,.
TraesCS5A01G258200.1,"NifU-like protein 3, chloroplastic",,.,.,.
TraesCS5A01G261900.1,Eukaryotic translation initiation factor 3 subunit E,,.,.,.
TraesCS5A01G379800LC.1,Glutamate dehydrogenase,,.,.,.
TraesCS5A01G382400LC.1,PHYTOCHROME C,,.,.,.
TraesCS5B01G466300.1,Pigment epithelium-derived factor,,.,.,.
TraesCS5A01G261800.1,Pigment epithelium-derived factor,,.,.,.
TraesCS5B01G467000.1,Plant/protein (DUF668),,.,.,.
TraesCS5A01G263500.1,Zinc finger A20 and AN1 domain stress-associated protein,,.,.,.
TraesCS5A01G263400.1,PRELI/MSF1-like protein,,.,.,.
TraesCS5B01G261800.1,Tonoplast dicarboxylate transporter,,.,.,.
TraesCS5B01G274500.3,ER membrane protein complex subunit 3,,.,.,.
TraesCS5A01G274800.2,ER membrane protein complex subunit 3,,.,.,.
TraesCS5B01G274800.2,F-box protein,,.,.,.
TraesCS5A01G275400.1,F-box protein,,.,.,.
TraesCS7B01G178400.1,agenet domain-containing protein,,.,.,.
TraesCS5A01G402300LC.1,magnesium-protoporphyrin IX methyltransferase,,.,.,.
TraesCS5A01G278500.1,RADIALIS-like transcription factor,,.,.,.
TraesCS5B01G316800.1,Chromosome-associated kinesin KIF4,,.,.,.
TraesCS5A01G317800.1,Transducin/WD40 repeat protein,,.,.,.
TraesCS5B01G320500.1,Pseudo response regulator,,.,.,.
TraesCS5A01G320300.2,Pseudo response regulator,,.,.,.
TraesCS5B01G317300.1,Mediator of RNA polymerase II transcription subunit 10,,.,.,.
TraesCS5A01G325600.1,Protein XAP5 CIRCADIAN TIMEKEEPER,,.,.,.
TraesCS5B01G324700.1,RNA-binding (RRM/RBD/RNP motifs) family protein,,.,.,.
TraesCS5B01G328200.1,Armadillo repeat only,,.,.,.
TraesCS5A01G377000.4,Transporter-related family protein,,.,.,.
TraesCS5A01G377000.1,Transporter-related family protein,,.,.,.
TraesCS5B01G380600.4,Transporter-related family protein,,.,.,.
TraesCS5B01G420000.1,F-box family protein,,.,.,.
TraesCS5A01G417600.1,60S ribosomal protein L44,,.,.,.
TraesCS5B01G420100.1,Ribosome production factor 2-like protein,,.,.,.
TraesCSU01G030400.1,"2-oxoglutarate (2OG) and Fe(II)-dependent oxygenase superfamily protein, putative",,.,.,.
TraesCS5A01G557100.1,"2-oxoglutarate (2OG) and Fe(II)-dependent oxygenase superfamily protein, putative",,.,.,.
TraesCS6A01G521500LC.1,Serine/threonine protein phosphatase 7 long form isogeny,,.,.,.
TraesCS7B01G320400.1,hAT transposon superfamily,,.,.,.
TraesCS6A01G480500LC.1,LisH domain-containing protein ARMC9,,.,.,.
TraesCS6A01G489900LC.1,NAD(P)-binding Rossmann-fold superfamily protein,,.,.,.
TraesCS6A01G543600LC.1,ATP-dependent DNA helicase PIF1,,.,.,.
TraesCS7A01G111400LC.1,Methionine S-methyltransferase,,.,.,.
TraesCS7B01G819400LC.1,PLAC8 family protein,,.,.,.
TraesCS5A01G719100LC.1,"Retrotransposon protein, putative, unclassified",,.,.,.
TraesCS5A01G719300LC.1,Transposon Ty3-G Gag-Pol polyprotein,,.,.,.
TraesCS5A01G719400LC.1,Transposon Ty3-G Gag-Pol polyprotein,,.,.,.
TraesCS5A01G719500LC.1,Transposon Ty3-I Gag-Pol polyprotein,,.,.,.
TraesCS5D01G002500.1,Sucrose-phosphatase,,.,.,.
TraesCS5B01G005100.1,Ubiquitin-conjugating enzyme E2,,.,.,.
TraesCS5D01G006000.1,Ubiquitin-conjugating enzyme E2,,.,.,.
TraesCS5B01G005700.1,receptor kinase 1,,.,.,.
TraesCS5B01G007600.1,E3 ubiquitin-protein ligase,,.,.,.
TraesCS5D01G053000.1,Protein FAR1-RELATED SEQUENCE 5,,.,.,.
TraesCS5B01G047700.1,Protein FAR1-RELATED SEQUENCE 5,,.,.,.
TraesCS5B01G054300LC.1,breast basic conserved 1,,.,.,.
TraesCS5B01G064000.1,"Glucan 1,3-beta-glucosidase",,.,.,.
TraesCS5B01G064200.1,Kinase-like,,.,.,.
TraesCS5B01G094900.1,ATP synthase subunit b,,.,.,.
TraesCS5B01G095700.1,Calmodulin-binding protein,,.,.,.
TraesCS5B01G100000.1,Tryptophan--tRNA ligase,,.,.,.
TraesCS7A01G603200LC.1,Rotundifolia-like protein,,.,.,.
TraesCS5B01G101100.1,Glutaredoxin family protein,,.,.,.
TraesCS5D01G164200.1,Pre-mRNA splicing factor,,.,.,.
TraesCS5B01G156900.1,Pre-mRNA splicing factor,,.,.,.
TraesCS5B01G427100LC.1,ABC-2 and Plant PDR ABC-type transporter family protein,,.,.,.
TraesCS5B01G266200.1,DNA-binding bromodomain-containing protein,,.,.,.
TraesCS5B01G280500.2,F-box protein,,.,.,.
TraesCS5B01G294700.1,Beta-glucosidase,,.,.,.
TraesCSU01G012100LC.1,Glutathione S-transferase T3,,.,.,.
TraesCS5B01G299700LC.1,Protein-arginine deiminase type-6,,.,.,.
TraesCS5B01G316600.1,Vacuolar protein sorting-associated protein,,.,.,.
TraesCS5B01G315900.1,NC domain-containing protein,,.,.,.
TraesCS5B01G317000.1,Glucosamine-6-phosphate deaminase,,.,.,.
TraesCS5B01G318400.1,Transducin/WD40 repeat protein,,.,.,.
TraesCS5B01G319100.1,Altered inheritance of mitochondria protein,,.,.,.
TraesCS5B01G320700.1,"Alpha/beta hydrolase, putative",,.,.,.
TraesCS5B01G321900.1,Protein kinase,,.,.,.
TraesCS5B01G322000.2,Lon protease homolog,,.,.,.
TraesCS5D01G324200.2,Transducin/WD40 repeat protein,,.,.,.
TraesCS5B01G316300.1,Ras-related protein Rab-25,,.,.,.
TraesCS5B01G322200.1,Acyl-[acyl-carrier-protein] desaturase,,.,.,.
TraesCS5B01G324000.1,Transcription initiation factor IIB,,.,.,.
TraesCS5B01G329400.1,Proteasome subunit alpha type,,.,.,.
TraesCS5D01G322700.1,Glucosamine-6-phosphate deaminase,,.,.,.
TraesCS5B01G327500.1,1-phosphatidylinositol phosphodiesterase,,.,.,.
TraesCS5D01G330500.1,Transcription initiation factor IIB,,.,.,.
TraesCS5D01G331700.1,Protein XAP5 CIRCADIAN TIMEKEEPER,,.,.,.
TraesCS5B01G323900.1,ER lumen protein-retaining receptor-like,,.,.,.
TraesCS5D01G335200.1,Protein PAT1 1,,.,.,.
TraesCS5D01G325800.1,Hexosyltransferase,,.,.,.
TraesCS5B01G351900.1,Serine protease HTRA1,,.,.,.
TraesCS5B01G356400.1,Nudix hydrolase-like protein,,.,.,.
TraesCS5B01G357200.1,Protein PLASTID MOVEMENT IMPAIRED 1,,.,.,.
TraesCS7A01G057800LC.1,UTP--glucose-1-phosphate uridylyltransferase,,.,.,.
TraesCS5D01G361000.1,UTP--glucose-1-phosphate uridylyltransferase,,.,.,.
TraesCS5D01G527400LC.1,Tetratricopeptide repeat (TPR)-like superfamily protein,,.,.,.
TraesCS5B01G357400LC.1,Protein DEHYDRATION-INDUCED 19,,.,.,.
TraesCS5B01G567300LC.1,squamosa promoter binding protein-like 10,,.,.,.
TraesCS5B01G377700.1,Cysteine proteinase,,.,.,.
TraesCS5B01G413400.3,S-adenosyl-L-methionine-dependent methyltransferases superfamily protein,,.,.,.
TraesCS5B01G413400.1,S-adenosyl-L-methionine-dependent methyltransferases superfamily protein,,.,.,.
TraesCS5B01G417700.1,NBS-LRR class disease resistance protein,,.,.,.
TraesCS5B01G417500.1,NBS-LRR-like resistance protein,,.,.,.
TraesCS5D01G423800.1,Actin-depolymerizing factor,,.,.,.
TraesCS5B01G444700.1,Pseudouridine synthase,,.,.,.
TraesCS5B01G440400.1,PITH domain-containing protein 1,,.,.,.
TraesCS5D01G444800.1,PITH domain-containing protein 1,,.,.,.
TraesCS5B01G448200.1,Histone H1,,.,.,.
TraesCS5B01G451100.1,Sec14p-like phosphatidylinositol transfer family protein,,.,.,.
TraesCS5B01G683200LC.1,Auxin response factor,,.,.,.
TraesCS5D01G480200.1,ADP-ribosylation factor,,.,.,.
TraesCS5B01G479100.1,ADP-ribosylation factor,,.,.,.
TraesCS5B01G485500.1,"Amino acid transporter, putative",,.,.,.
TraesCS5B01G484700.1,Glucose-1-phosphate adenylyltransferase,,.,.,.
TraesCS5D01G484800.1,SCAR family protein,,.,.,.
TraesCS5D01G487500.1,purine permease 1,,.,.,.
TraesCS5B01G487400.1,Leukotriene a-4 hydrolase aminopeptidase,,.,.,.
TraesCS5B01G501200.2,Protein DEFECTIVE IN EXINE FORMATION 1,,.,.,.
TraesCS5B01G501200.1,Protein DEFECTIVE IN EXINE FORMATION 1,,.,.,.
TraesCS5B01G536700.1,ROP-interactive CRIB motif protein,,.,.,.
TraesCS5B01G766400LC.1,Imidazole glycerol phosphate synthase subunit HisF,,.,.,.
TraesCS5B01G659400LC.1,DUF1005 family protein,,.,.,.
TraesCS5B01G656100LC.1,DUF1005 family protein,,.,.,.
TraesCS5D01G067300LC.1,"Anthranilate 1,2-dioxygenase system ferredoxin--NAD(+) reductase component",,.,.,.
TraesCS5D01G044600.1,Disease resistance protein,,.,.,.
TraesCS5D01G067400LC.1,"Disease resistance protein (TIR-NBS-LRR class), putative",,.,.,.
TraesCS5D01G067200LC.2,D-galactoside/L-rhamnose binding SUEL lectin protein,,.,.,.
TraesCS5D01G067100LC.1,E3 ubiquitin-protein ligase SINA-like 2,,.,.,.
TraesCS5D01G289900LC.1,"AT hook motif-containing protein, putative",,.,.,.
TraesCS5D01G075000LC.1,ATP-dependent DNA helicase,,.,.,.
TraesCS5D01G290100LC.1,3-dehydroquinate dehydratase,,.,.,.
TraesCS5D01G121300.1,Proteasome subunit alpha type,,.,.,.
TraesCS5D01G300600LC.1,G-type lectin S-receptor-like Serine/Threonine-kinase,,.,.,.
TraesCS5D01G234600LC.1,Protein kinase superfamily protein,,.,.,.
TraesCS5D01G291900LC.1,PTS system lactose-specific EIICB component,,.,.,.
TraesCSU01G214100LC.1,Transposon Ty3-G Gag-Pol polyprotein,,.,.,.
TraesCS7B01G322900.1,Mitogen-activated protein kinase,,.,.,.
TraesCS5D01G315000.1,"Cysteine protease, putative",,.,.,.
TraesCS5D01G577600LC.1,Leucine dehydrogenase,,.,.,.
TraesCS5D01G577500LC.1,alpha/beta-Hydrolases superfamily protein,,.,.,.
TraesCS6B01G020800.1,Nitric oxide synthase 1,,.,.,.
TraesCS6A01G013800.1,Large proline-rich protein BAG6,,.,.,.
TraesCS6B01G020900.2,Ubiquitin family protein,,.,.,.
TraesCS6B01G020900.4,Ubiquitin family protein,,.,.,.
TraesCS6A01G293600LC.1,VAMP-like protein YKT61,,.,.,.
TraesCS6A01G063000LC.1,Harbinger transposase-derived nuclease,,.,.,.
TraesCS6A01G052400.1,NBS-LRR-like resistance protein,,.,.,.
TraesCS6A01G119700.1,Polyubiquitin,,.,.,.
TraesCS6A01G146900.1,WRKY transcription factor,,.,.,.
TraesCS6D01G136200.1,WRKY transcription factor,,.,.,.
TraesCS6A01G211400.2,Cytosolic Fe-S cluster assembly factor NBP35,,.,.,.
TraesCS6A01G211400.1,Cytosolic Fe-S cluster assembly factor NBP35,,.,.,.
TraesCS6A01G393000LC.1,expansin-A25 protein,,.,.,.
TraesCS6A01G263500LC.1,Replication protein A 70 kDa DNA-binding subunit,,.,.,.
TraesCS6A01G263400LC.1,Zinc finger C-x8-C-x5-C-x3-H type family protein,,.,.,.
TraesCS6A01G263600LC.1,Replication factor-A carboxy-terminal domain protein,,.,.,.
TraesCS7D01G267700LC.1,DNA binding protein-like,,.,.,.
TraesCS6A01G294600.1,Protein kinase,,.,.,.
TraesCS6B01G386500.1,Serine incorporator,,.,.,.
TraesCS6A01G353800.1,Serine incorporator,,.,.,.
TraesCS6B01G386600.1,Zinc finger CCCH-type with G patch domain protein,,.,.,.
TraesCS6A01G383800.2,Glutathione reductase,,.,.,.
TraesCS6A01G384100.1,F-box protein PP2,,.,.,.
TraesCS6A01G392700.1,Potassium channel beta subunit,,.,.,.
TraesCS6A01G392000.2,"Cytochrome P450, putative",,.,.,.
TraesCS6D01G378000.2,CBS domain containing protein,,.,.,.
TraesCS6A01G392500.1,50S ribosomal protein L13,,.,.,.
TraesCS6A01G399600.1,"RING/U-box superfamily protein, putative",,.,.,.
TraesCS6A01G399400.1,Ethylene receptor,,.,.,.
TraesCS6A01G399300.1,T-complex protein 1 subunit zeta,,.,.,.
TraesCS6A01G400000.1,Aconitate hydratase,,.,.,.
TraesCS6A01G402500.1,Ubiquitin carboxyl-terminal hydrolase,,.,.,.
TraesCS6B01G452000.1,Methyltransferase-like protein 16,,.,.,.
TraesCS6A01G406900.1,F-box family protein,,.,.,.
TraesCS6B01G452500.1,"Hepatocellular carcinoma-associated antigen 59 family protein, expressed",,.,.,.
TraesCS6A01G438100LC.1,Gag-Pol polyprotein,,.,.,.
TraesCS6A01G438000LC.1,Transposon Ty3-G Gag-Pol polyprotein,,.,.,.
TraesCS6A01G438200LC.1,Transposon Ty3-G Gag-Pol polyprotein,,.,.,.
TraesCS6B01G004100.1,protein kinase family protein,,.,.,.
TraesCS6B01G003300LC.1,Cysteine-rich receptor kinase,,.,.,.
TraesCS6B01G005900LC.1,Receptor-like protein kinase,,.,.,.
TraesCS6B01G005900LC.2,Receptor-like protein kinase,,.,.,.
TraesCS6B01G388300.1,Cytosolic Fe-S cluster assembly factor NBP35,,.,.,.
TraesCS6B01G591200LC.1,ubiquitin-associated (UBA)/TS-N domain-containing protein / octicosapeptide/Phox/Bemp1 (PB1) domain-containing protein,,.,.,.
TraesCS6B01G028500LC.1,Transmembrane amino acid transporter family protein,,.,.,.
TraesCS6D01G032100.1,Pre-mRNA-processing protein 40A,,.,.,.
TraesCS6B01G062400.1,Acylamino-acid-releasing enzyme,,.,.,.
TraesCS6B01G061900.1,"Dead box ATP-dependent RNA helicase, putative",,.,.,.
TraesCS6B01G062600.1,DNA-directed RNA polymerase II subunit rpb4,,.,.,.
TraesCS6D01G053400.1,Acylamino-acid-releasing enzyme,,.,.,.
TraesCS6B01G097500.1,aminoalcoholphosphotransferase 1,,.,.,.
TraesCS6B01G099900.2,Mitogen-activated protein kinase kinase 1,,.,.,.
TraesCS6B01G100000.1,NBS-LRR-like resistance protein,,.,.,.
TraesCS6B01G101600.1,F-box family protein,,.,.,.
TraesCS6B01G099300.1,Lon protease,,.,.,.
TraesCS6B01G120700.2,Serine/threonine-protein kinase ATM,,.,.,.
TraesCS6B01G120700.1,Serine/threonine-protein kinase ATM,,.,.,.
TraesCS6B01G178200LC.1,F-box domain containing protein,,.,.,.
TraesCS6B01G594600LC.1,Protein FAR1-RELATED SEQUENCE 5,,.,.,.
TraesCS6B01G121900.1,Anthranilate phosphoribosyltransferase,,.,.,.
TraesCS6B01G325100.1,L-lactate dehydrogenase A chain,,.,.,.
TraesCS6B01G125600.2,Sec14p-like phosphatidylinositol transfer family protein,,.,.,.
TraesCS6B01G152700.1,Receptor kinase,,.,.,.
TraesCS6D01G115000.1,Receptor kinase,,.,.,.
TraesCS6B01G173100.2,S-acyltransferase,,.,.,.
TraesCS6B01G172800.1,"Ubiquitin system component Cue protein, putative",,.,.,.
TraesCS6B01G173500.2,"Ring finger protein, putative",,.,.,.
TraesCS6D01G133600.1,"Ubiquitin system component Cue protein, putative",,.,.,.
TraesCS6D01G183900.1,Neutral/alkaline invertase,,.,.,.
TraesCS6B01G222900.2,Neutral/alkaline invertase,,.,.,.
TraesCS6B01G240200.1,Serine protease HTRA1,,.,.,.
TraesCS6B01G240100.1,"Type I inositol 1,4,5-trisphosphate 5-phosphatase 12",,.,.,.
TraesCS6B01G240700.1,Ribosomal RNA small subunit methyltransferase NEP1,,.,.,.
TraesCS6B01G241000.1,Short-chain dehydrogenase/reductase,,.,.,.
TraesCS6B01G241500.4,Telomere length regulation protein TEL2-like protein,,.,.,.
TraesCS6B01G241800.1,Ribosome biogenesis protein BRX1-like protein,,.,.,.
TraesCS6B01G456900LC.1,kinase superfamily with octicosapeptide/Phox/Bem1p domain-containing protein,,.,.,.
TraesCS6B01G240900.1,transmembrane protein,,.,.,.
TraesCS6B01G457600LC.1,Protein translocase subunit SecY,,.,.,.
TraesCS6B01G460400LC.2,heat shock protein 70 (Hsp 70) family protein,,.,.,.
TraesCS6B01G458500LC.1,"Histone deacetylase, putative",,.,.,.
TraesCS6B01G278600.7,"Mitochondrial carrier protein, putative",,.,.,.
TraesCS6B01G278600.6,"Mitochondrial carrier protein, putative",,.,.,.
TraesCS6B01G280500.1,Alpha/beta-hydrolase superfamily protein,,.,.,.
TraesCS6B01G280900.1,UPF0565 protein C2orf69,,.,.,.
TraesCS6B01G281200.2,Ubiquitin carboxyl-terminal hydrolase,,.,.,.
TraesCS6B01G282300.2,Vesicle-associated 1-1-like protein,,.,.,.
TraesCS6B01G285100.1,Glutaredoxin,,.,.,.
TraesCS6D01G221800.1,Glutaredoxin,,.,.,.
TraesCS6D01G322200LC.1,"transmembrane protein, putative (DUF247)",,.,.,.
TraesCS6B01G538600LC.1,Threonine--tRNA ligase,,.,.,.
TraesCS6B01G307500.1,DENN (AEX-3) domain-containing protein,,.,.,.
TraesCS6B01G307400.1,Eukaryotic translation initiation factor 3 subunit B,,.,.,.
TraesCS6B01G594700LC.1,Protein FAR1-RELATED SEQUENCE 5,,.,.,.
TraesCS6B01G376500.1,26S protease regulatory subunit,,.,.,.
TraesCS6D01G326700.1,60S ribosomal protein L35a-like protein,,.,.,.
TraesCS6B01G697400LC.1,HAT transposon superfamily,,.,.,.
TraesCS6B01G384400.1,HAT family dimerisation domain containing protein,,.,.,.
TraesCS7B01G083800LC.1,Tryptophan synthase alpha chain,,.,.,.
TraesCS6B01G384800.1,patatin-like phospholipase domain protein,,.,.,.
TraesCS6B01G389800.1,mitogen-activated protein kinase 1,,.,.,.
TraesCS6B01G399300.1,P-loop containing nucleoside triphosphate hydrolases superfamily protein,,.,.,.
TraesCS7A01G040100.1,HAT transposon superfamily,,.,.,.
TraesCS6B01G404700.1,UDP-N-acetylglucosamine--N-acetylmuramyl-(Pentapeptide) pyrophosphoryl-undecaprenol N-acetylglucosamine transferase,,.,.,.
TraesCS6B01G421600.1,Bidirectional sugar transporter SWEET,,.,.,.
TraesCS6D01G367200.1,Bidirectional sugar transporter SWEET,,.,.,.
TraesCS7B01G328900.1,ARM repeat superfamily protein,,.,.,.
TraesCS6B01G426100.1,Chloroplast protein,,.,.,.
TraesCS7B01G332200.1,DUF1644 family protein,,.,.,.
TraesCS7B01G333600.1,Gibberellin 3-beta-dioxygenase 2-1,,.,.,.
TraesCS6D01G381400.1,F-box/RNI-like/FBD-like domains-containing protein,,.,.,.
TraesCS6B01G437100.1,F-box/RNI-like/FBD-like domains-containing protein,,.,.,.
TraesCS6D01G381800.1,F-box family protein,,.,.,.
TraesCS6D01G382000.1,5'-3' exonuclease family protein,,.,.,.
TraesCS6B01G460400LC.1,heat shock protein 70 (Hsp 70) family protein,,.,.,.
TraesCS6B01G460300LC.1,C2H2 and C2HC zinc fingers superfamily protein,,.,.,.
TraesCS6B01G469400LC.1,Sec-independent protein translocase protein TatA,,.,.,.
TraesCS7B01G797100LC.1,Adenylate kinase,,.,.,.
TraesCS6B01G529300LC.1,"Elongation factor G, mitochondrial",,.,.,.
TraesCS6B01G675100LC.1,Replicase polyprotein 1a,,.,.,.
TraesCS7A01G390400.1,Nudix hydrolase,,.,.,.
TraesCS6D01G248800.1,"Oligopeptide transporter, putative",,.,.,.
TraesCS6D01G303200LC.1,Replication protein A 70 kDa DNA-binding subunit A,,.,.,.
TraesCSU01G286300LC.1,"Transposon protein, putative, Mutator sub-class",,.,.,.
TraesCS7A01G007500.1,NBS-LRR-like resistance protein,,.,.,.
TraesCS7A01G007600.1,"NBS-LRR disease resistance protein, putative",,.,.,.
TraesCS7D01G056800.1,T-complex protein 1 subunit alpha,,.,.,.
TraesCS7A01G062100.1,T-complex protein 1 subunit alpha,,.,.,.
TraesCS7A01G079600LC.1,Proline--tRNA ligase,,.,.,.
TraesCS7A01G214500LC.1,ATP-dependent RNA helicase DBP1,,.,.,.
TraesCSU01G011300.1,Disease resistance protein (TIR-NBS-LRR class) family,,.,.,.
TraesCS7D01G101800.1,Profilin,,.,.,.
TraesCS7A01G138500LC.1,Carbohydrate-binding X8 domain superfamily protein,,.,.,.
TraesCS7B01G045100.3,"Protein phosphatase 2c, putative",,.,.,.
TraesCS7A01G143200.2,"Protein phosphatase 2c, putative",,.,.,.
TraesCS7B01G057300.1,7-cyano-7-deazaguanine synthase,,.,.,.
TraesCS7A01G152800.1,"Arginine/serine-rich splicing factor, putative",,.,.,.
TraesCS7B01G056600.1,"Arginine/serine-rich splicing factor, putative",,.,.,.
TraesCS7A01G153300.1,RNA-binding (RRM/RBD/RNP motifs) family protein,,.,.,.
TraesCS7B01G057100.1,UAA transporter,,.,.,.
TraesCS7B01G057700.1,Glutamate receptor,,.,.,.
TraesCS7B01G066000.2,10 kDa chaperonin,,.,.,.
TraesCS7A01G235200.4,Alpha-glucan water dikinase,,.,.,.
TraesCS7D01G235200.1,Alpha-glucan water dikinase,,.,.,.
TraesCS7A01G262500LC.1,UDP-N-acetylglucosamine--N-acetylmuramyl-(pentapeptide) pyrophosphoryl-undecaprenol N-acetylglucosamine transferase,,.,.,.
TraesCS7A01G262400LC.1,Tudor/PWWP/MBT superfamily protein,,.,.,.
TraesCS7A01G283100.1,Type 1 membrane protein-like,,.,.,.
TraesCS7A01G287800LC.1,3'-5' exonuclease domain-containing protein-like,,.,.,.
TraesCS7A01G409900LC.1,"DUF1995 domain protein, putative (DUF1995)",,.,.,.
TraesCS7A01G441800LC.1,Glutathione S-transferase T3,,.,.,.
TraesCS7D01G454200.1,Tubulin beta chain,,.,.,.
TraesCS7A01G466600.1,Tubulin beta chain,,.,.,.
TraesCS7A01G476500.2,Replication protein A subunit,,.,.,.
TraesCS7A01G475900.1,ATP-dependent helicase/deoxyribonuclease subunit B,,.,.,.
TraesCS7A01G476600.1,ATP-dependent helicase/deoxyribonuclease subunit B,,.,.,.
TraesCS7B01G418500.2,WRKY transcription factor,,.,.,.
TraesCS7A01G508700.1,WRKY transcription factor,,.,.,.
TraesCS7A01G530400.1,BZIP transcription factor,,.,.,.
TraesCS7D01G518300.1,"F-box family protein, putative",,.,.,.
TraesCS7B01G473400.1,Catalase,,.,.,.
TraesCS7A01G549900.1,Catalase,,.,.,.
TraesCS7B01G473700.1,Protein kinase,,.,.,.
TraesCS7A01G562700.1,Coiled-coil domain-containing protein 12,,.,.,.
TraesCS7A01G562600.1,Prolyl oligopeptidase family protein,,.,.,.
TraesCS7A01G562700.2,Coiled-coil domain-containing protein 12,,.,.,.
TraesCS7A01G803300LC.1,Gamma-tubulin complex component,,.,.,.
TraesCS7A01G563600.1,Thioredoxin,,.,.,.
TraesCS7A01G801100LC.1,Heavy metal transport/detoxification superfamily protein,,.,.,.
TraesCS7B01G008000.1,Midasin,,.,.,.
TraesCSU01G049600.1,CsAtPR5,,.,.,.
TraesCS7B01G131200LC.1,Retrotransposable element Tf2,,.,.,.
TraesCS7D01G289900.1,ACT domain-containing protein,,.,.,.
TraesCS7B01G186500.1,ACT domain-containing protein,,.,.,.
TraesCS7B01G333500.1,Receptor protein kinase-like,,.,.,.
TraesCS7B01G607100LC.1,E3 ubiquitin-protein ligase KEG,,.,.,.
TraesCS7B01G359900.1,spindle pole body-associated protein,,.,.,.
TraesCS7B01G360600.1,"Tetraspanin family protein, putative",,.,.,.
TraesCS7B01G360400.1,"Tetraspanin family protein, putative",,.,.,.
TraesCS7B01G404300LC.1,UPF0271 protein Bcenmc03_3058,,.,.,.
TraesCS7D01G490100.1,UDP-glucose 4-epimerase 1,,.,.,.
TraesCS7B01G411800.1,Patatin,,.,.,.
TraesCSU01G092500LC.1,Tyrosine-protein phosphatase non-receptor type 14,,.,.,.
TraesCS7B01G454000.2,ubiquitin-specific protease 15,,.,.,.
TraesCS7B01G454000.1,ubiquitin-specific protease 15,,.,.,.
TraesCS7B01G454000.4,ubiquitin-specific protease 15,,.,.,.
TraesCS7B01G476800.3,Calcium-binding EF hand protein-like,,.,.,.
TraesCS7B01G478200.3,Myb transcription factor,,.,.,.
TraesCS7B01G480900.1,Ring finger protein,,.,.,.
TraesCS7B01G481400.1,Translation initiation factor IF-2,,.,.,.
TraesCS7B01G801600LC.1,transcription factor bHLH131-like protein,,.,.,.
TraesCS7B01G801700LC.1,"Acetyl-coenzyme A carboxylase carboxyl transferase subunit beta, chloroplastic",,.,.,.
TraesCS7B01G801800LC.1,RNA-binding (RRM/RBD/RNP motifs) family protein,,.,.,.
TraesCS7B01G801900LC.1,Exportin-7,,.,.,.
TraesCS7B01G802300LC.1,RNA-binding (RRM/RBD/RNP motifs) family protein,,.,.,.
TraesCS7B01G802400LC.1,TMV resistance protein N,,.,.,.
TraesCS7B01G481500.1,"Polynucleotidyl transferase, ribonuclease H-like superfamily protein",,.,.,.
TraesCS7B01G481600.2,Topless-related 1-like protein,,.,.,.
TraesCS7B01G804200LC.1,"NAC domain-containing protein, putative",,.,.,.
TraesCS7B01G482200.1,Sucrose synthase,,.,.,.
TraesCS7B01G489800.1,Chloroplast protein,,.,.,.
TraesCS7B01G489700.2,Signal peptide peptidase-like protein,,.,.,.
TraesCS7B01G821800LC.1,NBS-LRR-like resistance protein,,.,.,.
TraesCS7B01G491100.1,Disease resistance protein (TIR-NBS-LRR class) family,,.,.,.
TraesCS7B01G493000.1,Disease resistance protein (TIR-NBS-LRR class) family,,.,.,.
TraesCS7B01G492900.1,NBS-LRR disease resistance protein-like protein,,.,.,.
TraesCS7B01G493700.1,Chitinase,,.,.,.
TraesCS7B01G498600.1,lysine ketoglutarate reductase trans-splicing-like protein (DUF707),,.,.,.
TraesCS7B01G500200.2,Coiled-coil domain-containing 12,,.,.,.
TraesCS7B01G500300.1,Prolyl oligopeptidase family protein,,.,.,.
TraesCS7B01G502100.1,DNA-binding protein RHL1,,.,.,.
TraesCS7D01G546500.1,NBS-LRR disease resistance protein-like protein,,.,.,.
TraesCS7D01G546100.1,Disease resistance protein (NBS-LRR class) family,,.,.,.
TraesCS7B01G493800.1,disease resistance protein (TIR-NBS-LRR class) family protein,,.,.,.
TraesCS7D01G551300LC.1,Myosin heavy chain-related protein,,.,.,.
TraesCS7B01G776400LC.1,CW-type Zinc Finger-like protein,,.,.,.
TraesCS7D01G012600.1,Mitochondrial pyruvate carrier,,.,.,.
TraesCS7D01G011600.1,Acetyltransferase component of pyruvate dehydrogenase complex,,.,.,.
TraesCS7D01G156900.1,Ornithine decarboxylase,,.,.,.
TraesCS7D01G412300.1,Glutamate dehydrogenase,,.,.,.
TraesCSU01G054800LC.1,Xyloglucan endotransglucosylase/hydrolase,,.,.,.
TraesCS7D01G494500LC.1,Sodium Bile acid symporter family,,.,.,.
TraesCSU01G036500.1,ATP-binding ABC transporter,,.,.,.
TraesCSU01G036900.1,Mediator of rna polymerase ii transcription subunit 15a,,.,.,.
TraesCSU01G366400LC.1,Pectin lyase-like superfamily protein,,.,.,.
TraesCSU01G066000.1,Pectin lyase-like superfamily protein,,.,.,.
TraesCSU01G068200.1,RING/U-box superfamily protein,,.,.,.
TraesCSU01G067300.1,Vacuolar protein sorting-associated,,.,.,.
TraesCSU01G106000LC.1,60S ribosomal protein l7a,,.,.,.
TraesCSU01G109600LC.1,Meiotically up-regulated gene 65 protein,,.,.,.
TraesCSU01G109700LC.1,Holliday junction ATP-dependent DNA helicase RuvA,,.,.,.
TraesCSU01G404500LC.1,12-oxophytodienoate reductase 1,,.,.,.
TraesCSU01G402000LC.1,Late secretory pathway protein avl9,,.,.,.
TraesCSU01G362900LC.1,Late secretory pathway protein avl9,,.,.,.
