# Supplementary material for: Genomic variants affecting homoeologous gene expression dosage contribute to agronomic trait variation in allopolyploid wheat
Source: Nat Commun. 2022 Feb 11;13:826. doi: 10.1038/s41467-022-28453-y (PMC8837796; doi:10.1038/s41467-022-28453-y)
Supplement: Supplementary file 21 — Source Data [file 41467_2022_28453_MOESM21_ESM.zip › Source_data/Figure_5d_LD_snp_pairs_biasedHomoeologs.txt]

#LD (r^2) between SNPs near biased homoeologs
Gene1	Gene2	SNP1	SNP2	LD
TraesCS1D01G019800	TraesCS1A01G020300	chr1A_9118035	chr1D_8605943	0.207874
TraesCS1D01G019800	TraesCS1A01G020300	chr1A_9130625	chr1D_8605943	0.279878
TraesCS1D01G019800	TraesCS1A01G020300	chr1A_9131218	chr1D_8605943	0.225124
TraesCS1D01G019800	TraesCS1A01G020300	chr1A_9131258	chr1D_8605943	0.225124
TraesCS1D01G019800	TraesCS1A01G020300	chr1A_9231005	chr1D_8605943	0.228745
TraesCS1D01G019800	TraesCS1A01G020300	chr1A_9231108	chr1D_8605943	0.253859
TraesCS1D01G019800	TraesCS1A01G020300	chr1A_9231221	chr1D_8605943	0.271131
TraesCS1D01G019800	TraesCS1A01G020300	chr1A_9355912	chr1D_8605943	0.214633
TraesCS1D01G019800	TraesCS1A01G020300	chr1A_9356155	chr1D_8605943	0.239878
TraesCS1D01G019800	TraesCS1A01G020300	chr1A_9356155	chr1D_8605943	0.239878
TraesCS1D01G019800	TraesCS1A01G020300	chr1A_9356233	chr1D_8605943	0.251737
TraesCS1D01G019800	TraesCS1A01G020300	chr1A_9356345	chr1D_8605943	0.206037
TraesCS1D01G019800	TraesCS1A01G020300	chr1A_9375886	chr1D_8605943	0.305085
TraesCS1D01G019800	TraesCS1A01G020300	chr1A_9376516	chr1D_8605943	0.352274
TraesCS1D01G019800	TraesCS1A01G020300	chr1A_9544521	chr1D_8605943	0.246383
TraesCS1D01G019800	TraesCS1A01G020300	chr1A_9544521	chr1D_8605943	0.246383
TraesCS1D01G019800	TraesCS1A01G020300	chr1A_9565863	chr1D_8605943	0.209908
TraesCS1D01G019800	TraesCS1A01G020300	chr1A_9579783	chr1D_8605943	0.348084
TraesCS1D01G019800	TraesCS1A01G020300	chr1A_9579783	chr1D_8605943	0.348084
TraesCS1D01G019800	TraesCS1A01G020300	chr1A_9580078	chr1D_8605943	0.407179
TraesCS1D01G019800	TraesCS1A01G020300	chr1A_9580078	chr1D_8605943	0.407179
TraesCS1D01G019800	TraesCS1A01G020300	chr1A_9580406	chr1D_8605943	0.419203
TraesCS1D01G019800	TraesCS1A01G020300	chr1A_9580406	chr1D_8605943	0.419203
TraesCS1D01G019800	TraesCS1A01G020300	chr1A_9580410	chr1D_8605943	0.410489
TraesCS1D01G019800	TraesCS1A01G020300	chr1A_9580410	chr1D_8605943	0.410489
TraesCS1D01G019800	TraesCS1A01G020300	chr1A_9581162	chr1D_8605943	0.229182
TraesCS1D01G019800	TraesCS1A01G020300	chr1A_9582806	chr1D_8605943	0.257129
TraesCS1D01G019800	TraesCS1A01G020300	chr1A_9582806	chr1D_8605943	0.257129
TraesCS1D01G019800	TraesCS1A01G020300	chr1A_9586723	chr1D_8605943	0.271209
TraesCS1D01G019800	TraesCS1A01G020300	chr1A_9586723	chr1D_8605943	0.271209
TraesCS1D01G019800	TraesCS1A01G020300	chr1A_9586733	chr1D_8605943	0.20133
TraesCS1D01G019800	TraesCS1A01G020300	chr1A_9586733	chr1D_8605943	0.20133
TraesCS1D01G019800	TraesCS1A01G020300	chr1A_9586864	chr1D_8605772	0.272721
TraesCS1D01G019800	TraesCS1A01G020300	chr1A_9586864	chr1D_8605943	0.322602
TraesCS1D01G019800	TraesCS1A01G020300	chr1A_9586864	chr1D_8605943	0.322602
TraesCS1D01G019800	TraesCS1A01G020300	chr1A_9587005	chr1D_8605772	0.214555
TraesCS1D01G019800	TraesCS1A01G020300	chr1A_9587005	chr1D_8605943	0.423038
TraesCS1D01G019800	TraesCS1A01G020300	chr1A_9587005	chr1D_8605943	0.423038
TraesCS1D01G019800	TraesCS1A01G020300	chr1A_9642761	chr1D_8605943	0.225865
TraesCS1D01G019800	TraesCS1A01G020300	chr1A_9642761	chr1D_8605943	0.225865
TraesCS1D01G019800	TraesCS1A01G020300	chr1A_9642866	chr1D_8605943	0.221892
TraesCS1D01G019800	TraesCS1A01G020300	chr1A_9642866	chr1D_8605943	0.221892
TraesCS1D01G019800	TraesCS1A01G020300	chr1A_9643004	chr1D_8605943	0.226356
TraesCS1D01G019800	TraesCS1A01G020300	chr1A_9643004	chr1D_8605943	0.226356
TraesCS1D01G019800	TraesCS1A01G020300	chr1A_9770090	chr1D_8605943	0.409213
TraesCS1D01G019800	TraesCS1A01G020300	chr1A_9770133	chr1D_8605943	0.410479
TraesCS1D01G019800	TraesCS1A01G020300	chr1A_9770133	chr1D_8605943	0.410479
TraesCS1D01G019800	TraesCS1A01G020300	chr1A_9770136	chr1D_8605943	0.418401
TraesCS1D01G019800	TraesCS1A01G020300	chr1A_9770136	chr1D_8605943	0.418401
TraesCS1D01G019800	TraesCS1A01G020300	chr1A_9770740	chr1D_8589538	0.238596
TraesCS1D01G019800	TraesCS1A01G020300	chr1A_9770740	chr1D_8589645	0.238596
TraesCS1D01G019800	TraesCS1A01G020300	chr1A_9770740	chr1D_8605943	0.512551
TraesCS1D01G019800	TraesCS1A01G020300	chr1A_9770740	chr1D_8605943	0.512551
TraesCS1D01G019800	TraesCS1A01G020300	chr1A_9771249	chr1D_8605943	0.25995
TraesCS1D01G019800	TraesCS1A01G020300	chr1A_9771250	chr1D_8605943	0.288806
TraesCS1D01G019800	TraesCS1A01G020300	chr1A_9771450	chr1D_8605943	0.386626
TraesCS1D01G019800	TraesCS1A01G020300	chr1A_9771450	chr1D_8605943	0.386626
TraesCS1D01G019800	TraesCS1A01G020300	chr1A_9771628	chr1D_8605943	0.386774
TraesCS1D01G019800	TraesCS1A01G020300	chr1A_9771628	chr1D_8605943	0.386774
TraesCS1D01G019800	TraesCS1A01G020300	chr1A_9771647	chr1D_8605943	0.362749
TraesCS1D01G019800	TraesCS1A01G020300	chr1A_9771647	chr1D_8605943	0.362749
TraesCS1D01G019800	TraesCS1A01G020300	chr1A_9771653	chr1D_8551023	0.211587
TraesCS1D01G019800	TraesCS1A01G020300	chr1A_9771653	chr1D_8605943	0.492145
TraesCS1D01G019800	TraesCS1A01G020300	chr1A_9771653	chr1D_8605943	0.492145
TraesCS1D01G019800	TraesCS1A01G020300	chr1A_9771848	chr1D_8605943	0.289216
TraesCS1D01G019800	TraesCS1A01G020300	chr1A_9777584	chr1D_8605943	0.376212
TraesCS1D01G019800	TraesCS1A01G020300	chr1A_9777584	chr1D_8605943	0.376212
TraesCS1D01G019800	TraesCS1A01G020300	chr1A_9777704	chr1D_8605943	0.392353
TraesCS1D01G019800	TraesCS1A01G020300	chr1A_9777704	chr1D_8605943	0.392353
TraesCS1D01G019800	TraesCS1A01G020300	chr1A_9777809	chr1D_8605943	0.390734
TraesCS1D01G019800	TraesCS1A01G020300	chr1A_9777809	chr1D_8605943	0.390734
TraesCS1D01G019800	TraesCS1A01G020300	chr1A_9777885	chr1D_8605943	0.389088
TraesCS1D01G019800	TraesCS1A01G020300	chr1A_9777885	chr1D_8605943	0.389088
TraesCS1D01G019800	TraesCS1A01G020300	chr1A_9777915	chr1D_8605943	0.261111
TraesCS1D01G019800	TraesCS1A01G020300	chr1A_9779157	chr1D_8605943	0.501372
TraesCS1D01G019800	TraesCS1A01G020300	chr1A_9779157	chr1D_8605943	0.501372
TraesCS1D01G019800	TraesCS1A01G020300	chr1A_9782049	chr1D_8605943	0.284333
TraesCS1D01G019800	TraesCS1A01G020300	chr1A_9782049	chr1D_8605943	0.284333
TraesCS1D01G019800	TraesCS1A01G020300	chr1A_9783288	chr1D_8605943	0.393584
TraesCS1D01G019800	TraesCS1A01G020300	chr1A_9783288	chr1D_8605943	0.393584
TraesCS1D01G019800	TraesCS1A01G020300	chr1A_9783362	chr1D_8605772	0.260775
TraesCS1D01G019800	TraesCS1A01G020300	chr1A_9783362	chr1D_8605943	0.316917
TraesCS1D01G019800	TraesCS1A01G020300	chr1A_9783362	chr1D_8605943	0.316917
TraesCS1D01G019800	TraesCS1A01G020300	chr1A_9783547	chr1D_8605943	0.431149
TraesCS1D01G019800	TraesCS1A01G020300	chr1A_9783547	chr1D_8605943	0.431149
TraesCS1D01G019800	TraesCS1A01G020300	chr1A_9783676	chr1D_8605943	0.290472
TraesCS1D01G019800	TraesCS1A01G020300	chr1A_9783676	chr1D_8605943	0.290472
TraesCS1D01G019800	TraesCS1A01G020300	chr1A_9783698	chr1D_8605943	0.392625
TraesCS1D01G019800	TraesCS1A01G020300	chr1A_9783698	chr1D_8605943	0.392625
TraesCS1D01G019800	TraesCS1A01G020300	chr1A_9786262	chr1D_8605943	0.234978
TraesCS1D01G019800	TraesCS1A01G020300	chr1A_9786473	chr1D_8605943	0.234384
TraesCS1D01G019800	TraesCS1A01G020300	chr1A_9786473	chr1D_8605943	0.234384
TraesCS1D01G019800	TraesCS1A01G020300	chr1A_9790109	chr1D_8605943	0.226579
TraesCS1D01G019800	TraesCS1A01G020300	chr1A_9791150	chr1D_8605943	0.219389
TraesCS1D01G019800	TraesCS1A01G020300	chr1A_9791723	chr1D_8605943	0.209463
TraesCS1D01G019800	TraesCS1A01G020300	chr1A_9839223	chr1D_8605943	0.272758
TraesCS1D01G019800	TraesCS1A01G020300	chr1A_9839347	chr1D_8605943	0.269866
TraesCS1D01G019800	TraesCS1A01G020300	chr1A_9839352	chr1D_8605943	0.269866
TraesCS1D01G019800	TraesCS1A01G020300	chr1A_9839380	chr1D_8605943	0.286938
TraesCS1D01G019800	TraesCS1A01G020300	chr1A_9841396	chr1D_8605772	0.319693
TraesCS1D01G019800	TraesCS1A01G020300	chr1A_9841396	chr1D_8605943	0.304177
TraesCS1D01G019800	TraesCS1A01G020300	chr1A_9841396	chr1D_8605943	0.304177
TraesCS1D01G019800	TraesCS1A01G020300	chr1A_9841434	chr1D_8605772	0.308698
TraesCS1D01G019800	TraesCS1A01G020300	chr1A_9841434	chr1D_8605943	0.308543
TraesCS1D01G019800	TraesCS1A01G020300	chr1A_9841434	chr1D_8605943	0.308543
TraesCS1D01G019800	TraesCS1A01G020300	chr1A_9841622	chr1D_8605772	0.308698
TraesCS1D01G019800	TraesCS1A01G020300	chr1A_9841622	chr1D_8605943	0.308543
TraesCS1D01G019800	TraesCS1A01G020300	chr1A_9841622	chr1D_8605943	0.308543
TraesCS1D01G019800	TraesCS1A01G020300	chr1A_9841735	chr1D_8605772	0.308698
TraesCS1D01G019800	TraesCS1A01G020300	chr1A_9841735	chr1D_8605943	0.308543
TraesCS1D01G019800	TraesCS1A01G020300	chr1A_9841735	chr1D_8605943	0.308543
TraesCS1D01G019800	TraesCS1A01G020300	chr1A_9841746	chr1D_8605772	0.308698
TraesCS1D01G019800	TraesCS1A01G020300	chr1A_9841746	chr1D_8605943	0.308543
TraesCS1D01G019800	TraesCS1A01G020300	chr1A_9841746	chr1D_8605943	0.308543
TraesCS1D01G019800	TraesCS1A01G020300	chr1A_9841798	chr1D_8605772	0.301032
TraesCS1D01G019800	TraesCS1A01G020300	chr1A_9841798	chr1D_8605943	0.296584
TraesCS1D01G019800	TraesCS1A01G020300	chr1A_9841798	chr1D_8605943	0.296584
TraesCS1D01G019800	TraesCS1A01G020300	chr1A_9841983	chr1D_8605772	0.325239
TraesCS1D01G019800	TraesCS1A01G020300	chr1A_9841983	chr1D_8605943	0.302432
TraesCS1D01G019800	TraesCS1A01G020300	chr1A_9841983	chr1D_8605943	0.302432
TraesCS1D01G019800	TraesCS1A01G020300	chr1A_9842027	chr1D_8605772	0.325239
TraesCS1D01G019800	TraesCS1A01G020300	chr1A_9842027	chr1D_8605943	0.302432
TraesCS1D01G019800	TraesCS1A01G020300	chr1A_9842027	chr1D_8605943	0.302432
TraesCS1D01G019800	TraesCS1A01G020300	chr1A_9842511	chr1D_8605772	0.28072
TraesCS1D01G019800	TraesCS1A01G020300	chr1A_9842511	chr1D_8605943	0.285654
TraesCS1D01G019800	TraesCS1A01G020300	chr1A_9842511	chr1D_8605943	0.285654
TraesCS1D01G019800	TraesCS1A01G020300	chr1A_9842763	chr1D_8605772	0.227743
TraesCS1D01G019800	TraesCS1A01G020300	chr1A_9842763	chr1D_8605943	0.264436
TraesCS1D01G019800	TraesCS1A01G020300	chr1A_9842763	chr1D_8605943	0.264436
TraesCS1D01G019800	TraesCS1A01G020300	chr1A_9842873	chr1D_8605772	0.227743
TraesCS1D01G019800	TraesCS1A01G020300	chr1A_9842873	chr1D_8605943	0.264436
TraesCS1D01G019800	TraesCS1A01G020300	chr1A_9842873	chr1D_8605943	0.264436
TraesCS1D01G019800	TraesCS1A01G020300	chr1A_9854086	chr1D_8605772	0.275736
TraesCS1D01G019800	TraesCS1A01G020300	chr1A_9854086	chr1D_8605943	0.298254
TraesCS1D01G019800	TraesCS1A01G020300	chr1A_9854086	chr1D_8605943	0.298254
TraesCS1D01G019800	TraesCS1A01G020300	chr1A_9854213	chr1D_8605772	0.263889
TraesCS1D01G019800	TraesCS1A01G020300	chr1A_9854213	chr1D_8605943	0.302069
TraesCS1D01G019800	TraesCS1A01G020300	chr1A_9854213	chr1D_8605943	0.302069
TraesCS1D01G019800	TraesCS1A01G020300	chr1A_9854251	chr1D_8605772	0.242193
TraesCS1D01G019800	TraesCS1A01G020300	chr1A_9854251	chr1D_8605943	0.293224
TraesCS1D01G019800	TraesCS1A01G020300	chr1A_9854251	chr1D_8605943	0.293224
TraesCS1D01G019800	TraesCS1A01G020300	chr1A_9937388	chr1D_8605943	0.388292
TraesCS1D01G019800	TraesCS1A01G020300	chr1A_9938335	chr1D_8605943	0.398428
TraesCS1D01G019800	TraesCS1A01G020300	chr1A_9938335	chr1D_8605943	0.398428
TraesCS1D01G019800	TraesCS1A01G020300	chr1A_9942489	chr1D_8605943	0.241174
TraesCS1D01G019800	TraesCS1A01G020300	chr1A_9953732	chr1D_8605772	0.351014
TraesCS1D01G019800	TraesCS1A01G020300	chr1A_9953732	chr1D_8605943	0.562941
TraesCS1D01G019800	TraesCS1A01G020300	chr1A_9953732	chr1D_8605943	0.562941
TraesCS1D01G019800	TraesCS1A01G020300	chr1A_9953746	chr1D_8605772	0.353782
TraesCS1D01G019800	TraesCS1A01G020300	chr1A_9953746	chr1D_8605943	0.566114
TraesCS1D01G019800	TraesCS1A01G020300	chr1A_9953746	chr1D_8605943	0.566114
TraesCS1D01G019800	TraesCS1A01G020300	chr1A_9954029	chr1D_8605772	0.34818
TraesCS1D01G019800	TraesCS1A01G020300	chr1A_9954029	chr1D_8605943	0.485446
TraesCS1D01G019800	TraesCS1A01G020300	chr1A_9954029	chr1D_8605943	0.485446
TraesCS1D01G019800	TraesCS1A01G020300	chr1A_9967304	chr1D_8605943	0.221823
TraesCS1D01G019800	TraesCS1A01G020300	chr1A_9967343	chr1D_8605943	0.21054
TraesCS1D01G019800	TraesCS1A01G020300	chr1A_9967419	chr1D_8605772	0.379852
TraesCS1D01G019800	TraesCS1A01G020300	chr1A_9967419	chr1D_8605943	0.452615
TraesCS1D01G019800	TraesCS1A01G020300	chr1A_9967419	chr1D_8605943	0.452615
TraesCS1D01G019800	TraesCS1A01G020300	chr1A_9967516	chr1D_8605943	0.216919
TraesCS1D01G019800	TraesCS1A01G020300	chr1A_9967653	chr1D_8605943	0.221804
TraesCS1D01G019800	TraesCS1A01G020300	chr1A_9967682	chr1D_8605943	0.221804
TraesCS1D01G019800	TraesCS1A01G020300	chr1A_9967769	chr1D_8605943	0.221804
TraesCS1D01G019800	TraesCS1A01G020300	chr1A_9968236	chr1D_8605772	0.401901
TraesCS1D01G019800	TraesCS1A01G020300	chr1A_9968236	chr1D_8605943	0.411429
TraesCS1D01G019800	TraesCS1A01G020300	chr1A_9968236	chr1D_8605943	0.411429
TraesCS1D01G019800	TraesCS1A01G020300	chr1A_9973314	chr1D_8605943	0.294679
TraesCS1D01G019800	TraesCS1A01G020300	chr1A_9977299	chr1D_8605943	0.47304
TraesCS1D01G019800	TraesCS1A01G020300	chr1A_9977299	chr1D_8605943	0.47304
TraesCS1D01G019800	TraesCS1A01G020300	chr1A_9977350	chr1D_8605943	0.47304
TraesCS1D01G019800	TraesCS1A01G020300	chr1A_9977350	chr1D_8605943	0.47304
TraesCS1D01G019800	TraesCS1A01G020300	chr1A_9977373	chr1D_8605943	0.475128
TraesCS1D01G019800	TraesCS1A01G020300	chr1A_9977373	chr1D_8605943	0.475128
TraesCS1D01G019800	TraesCS1A01G020300	chr1A_9977409	chr1D_8605943	0.477178
TraesCS1D01G019800	TraesCS1A01G020300	chr1A_9977409	chr1D_8605943	0.477178
TraesCS1D01G019800	TraesCS1A01G020300	chr1A_9977602	chr1D_8605943	0.445878
TraesCS1D01G019800	TraesCS1A01G020300	chr1A_9977602	chr1D_8605943	0.445878
TraesCS1D01G019800	TraesCS1A01G020300	chr1A_9977643	chr1D_8605943	0.237647
TraesCS1D01G019800	TraesCS1A01G020300	chr1A_9977643	chr1D_8605943	0.237647
TraesCS1D01G019800	TraesCS1A01G020300	chr1A_9977655	chr1D_8605943	0.474483
TraesCS1D01G019800	TraesCS1A01G020300	chr1A_9977655	chr1D_8605943	0.474483
TraesCS1D01G019800	TraesCS1A01G020300	chr1A_9977731	chr1D_8605943	0.210359
TraesCS1D01G019800	TraesCS1A01G020300	chr1A_9977731	chr1D_8605943	0.210359
TraesCS1D01G019800	TraesCS1A01G020300	chr1A_9977833	chr1D_8605943	0.238715
TraesCS1D01G019800	TraesCS1A01G020300	chr1A_9977833	chr1D_8605943	0.238715
TraesCS1D01G019800	TraesCS1A01G020300	chr1A_9977834	chr1D_8605772	0.21484
TraesCS1D01G019800	TraesCS1A01G020300	chr1A_9977834	chr1D_8605943	0.253805
TraesCS1D01G019800	TraesCS1A01G020300	chr1A_9977834	chr1D_8605943	0.253805
TraesCS1D01G019800	TraesCS1A01G020300	chr1A_9977977	chr1D_8605943	0.202682
TraesCS1D01G019800	TraesCS1A01G020300	chr1A_9977977	chr1D_8605943	0.202682
TraesCS1D01G019800	TraesCS1A01G020300	chr1A_9977978	chr1D_8605943	0.226149
TraesCS1D01G019800	TraesCS1A01G020300	chr1A_9977978	chr1D_8605943	0.226149
TraesCS1D01G019800	TraesCS1A01G020300	chr1A_9978020	chr1D_8605943	0.486452
TraesCS1D01G019800	TraesCS1A01G020300	chr1A_9978020	chr1D_8605943	0.486452
TraesCS1D01G019800	TraesCS1A01G020300	chr1A_9978079	chr1D_8605772	0.220884
TraesCS1D01G019800	TraesCS1A01G020300	chr1A_9978182	chr1D_8605943	0.505339
TraesCS1D01G019800	TraesCS1A01G020300	chr1A_9978182	chr1D_8605943	0.505339
TraesCS1D01G019800	TraesCS1A01G020300	chr1A_9978189	chr1D_8605772	0.211617
TraesCS1D01G019800	TraesCS1A01G020300	chr1A_9978189	chr1D_8605943	0.525515
TraesCS1D01G019800	TraesCS1A01G020300	chr1A_9978189	chr1D_8605943	0.525515
TraesCS1D01G019800	TraesCS1A01G020300	chr1A_9978220	chr1D_8605772	0.425209
TraesCS1D01G019800	TraesCS1A01G020300	chr1A_9978220	chr1D_8605943	0.571283
TraesCS1D01G019800	TraesCS1A01G020300	chr1A_9978220	chr1D_8605943	0.571283
TraesCS1D01G019800	TraesCS1A01G020300	chr1A_9978402	chr1D_8605943	0.227564
TraesCS1D01G019800	TraesCS1A01G020300	chr1A_9978495	chr1D_8605772	0.233216
TraesCS1D01G019800	TraesCS1A01G020300	chr1A_9978495	chr1D_8605943	0.49696
TraesCS1D01G019800	TraesCS1A01G020300	chr1A_9978495	chr1D_8605943	0.49696
TraesCS1D01G019800	TraesCS1A01G020300	chr1A_9980750	chr1D_8605772	0.253766
TraesCS1D01G019800	TraesCS1A01G020300	chr1A_9980750	chr1D_8605943	0.639545
TraesCS1D01G019800	TraesCS1A01G020300	chr1A_9980750	chr1D_8605943	0.639545
TraesCS1D01G019800	TraesCS1A01G020300	chr1A_9980785	chr1D_8605772	0.227875
TraesCS1D01G019800	TraesCS1A01G020300	chr1A_9980785	chr1D_8605943	0.606187
TraesCS1D01G019800	TraesCS1A01G020300	chr1A_9980785	chr1D_8605943	0.606187
TraesCS1D01G019800	TraesCS1A01G020300	chr1A_9980874	chr1D_8605772	0.233485
TraesCS1D01G019800	TraesCS1A01G020300	chr1A_9980874	chr1D_8605943	0.622967
TraesCS1D01G019800	TraesCS1A01G020300	chr1A_9980874	chr1D_8605943	0.622967
TraesCS1D01G019800	TraesCS1A01G020300	chr1A_9985220	chr1D_8605772	0.261719
TraesCS1D01G019800	TraesCS1A01G020300	chr1A_9985220	chr1D_8605943	0.577163
TraesCS1D01G019800	TraesCS1A01G020300	chr1A_9985220	chr1D_8605943	0.577163
TraesCS1D01G019800	TraesCS1A01G020300	chr1A_10048700	chr1D_8605772	0.337287
TraesCS1D01G019800	TraesCS1A01G020300	chr1A_10048700	chr1D_8605943	0.747557
TraesCS1D01G019800	TraesCS1A01G020300	chr1A_10048700	chr1D_8605943	0.747557
TraesCS1D01G019800	TraesCS1A01G020300	chr1A_10054431	chr1D_8605943	0.532444
TraesCS1D01G019800	TraesCS1A01G020300	chr1A_10054431	chr1D_8605943	0.532444
TraesCS1D01G019800	TraesCS1A01G020300	chr1A_10054563	chr1D_8605772	0.344608
TraesCS1D01G019800	TraesCS1A01G020300	chr1A_10054563	chr1D_8605943	0.767169
TraesCS1D01G019800	TraesCS1A01G020300	chr1A_10054563	chr1D_8605943	0.767169
TraesCS1D01G019800	TraesCS1A01G020300	chr1A_10058438	chr1D_8605943	0.2484
TraesCS1D01G019800	TraesCS1A01G020300	chr1A_10058438	chr1D_8605943	0.2484
TraesCS1D01G019800	TraesCS1A01G020300	chr1A_10058689	chr1D_8605943	0.273304
TraesCS1D01G019800	TraesCS1A01G020300	chr1A_10058689	chr1D_8605943	0.273304
TraesCS1D01G019800	TraesCS1A01G020300	chr1A_10058723	chr1D_8605943	0.246376
TraesCS1D01G019800	TraesCS1A01G020300	chr1A_10058946	chr1D_8605943	0.496369
TraesCS1D01G019800	TraesCS1A01G020300	chr1A_10058946	chr1D_8605943	0.496369
TraesCS1D01G019800	TraesCS1A01G020300	chr1A_10059091	chr1D_8605943	0.572194
TraesCS1D01G019800	TraesCS1A01G020300	chr1A_10059091	chr1D_8605943	0.572194
TraesCS1D01G019800	TraesCS1A01G020300	chr1A_10059255	chr1D_8605943	0.343459
TraesCS1D01G019800	TraesCS1A01G020300	chr1A_10059255	chr1D_8605943	0.343459
TraesCS1D01G019800	TraesCS1A01G020300	chr1A_10059377	chr1D_8605772	0.480519
TraesCS1D01G019800	TraesCS1A01G020300	chr1A_10059377	chr1D_8605943	0.390774
TraesCS1D01G019800	TraesCS1A01G020300	chr1A_10059377	chr1D_8605943	0.390774
TraesCS1D01G019800	TraesCS1A01G020300	chr1A_10059418	chr1D_8605943	0.231289
TraesCS1D01G019800	TraesCS1A01G020300	chr1A_10059875	chr1D_8605943	0.216111
TraesCS1D01G019800	TraesCS1A01G020300	chr1A_10059878	chr1D_8605772	0.239441
TraesCS1D01G019800	TraesCS1A01G020300	chr1A_10059878	chr1D_8605943	0.459932
TraesCS1D01G019800	TraesCS1A01G020300	chr1A_10059878	chr1D_8605943	0.459932
TraesCS6D01G387100	TraesCS6B01G447500	chr6B_707114511	chr6D_464404794	0.209142
TraesCS6D01G387100	TraesCS6B01G447500	chr6B_707161314	chr6D_464404794	0.217742
TraesCS6D01G387100	TraesCS6B01G447500	chr6B_707161539	chr6D_464404794	0.205672
TraesCS6D01G387100	TraesCS6B01G447500	chr6B_707189002	chr6D_464404794	0.327576
TraesCS6D01G387100	TraesCS6B01G447500	chr6B_707199363	chr6D_464404794	0.318365
TraesCS6D01G387100	TraesCS6B01G447500	chr6B_707217879	chr6D_464404794	0.252106
TraesCS6D01G387100	TraesCS6B01G447500	chr6B_707218198	chr6D_464404794	0.216326
TraesCS6D01G387100	TraesCS6B01G447500	chr6B_707226512	chr6D_464404794	0.272201
TraesCS6D01G387100	TraesCS6B01G447500	chr6B_707264582	chr6D_464404794	0.235824
TraesCS6D01G387100	TraesCS6B01G447500	chr6B_707264679	chr6D_464404794	0.245872
TraesCS6D01G387100	TraesCS6B01G447500	chr6B_707264693	chr6D_464404794	0.245872
TraesCS6D01G387100	TraesCS6B01G447500	chr6B_707264701	chr6D_464404794	0.245872
TraesCS6D01G387100	TraesCS6B01G447500	chr6B_707264851	chr6D_464404794	0.245872
TraesCS6D01G387100	TraesCS6B01G447500	chr6B_707334741	chr6D_464404794	0.252106
TraesCS6D01G387100	TraesCS6B01G447500	chr6B_707334782	chr6D_464404794	0.21334
TraesCS6D01G387100	TraesCS6B01G447500	chr6B_707334872	chr6D_464404794	0.231947
TraesCS6D01G387100	TraesCS6B01G447500	chr6B_707334881	chr6D_464404794	0.231947
TraesCS6D01G387100	TraesCS6B01G447500	chr6B_707334933	chr6D_464404794	0.232754
TraesCS6D01G387100	TraesCS6B01G447500	chr6B_707335772	chr6D_464404794	0.242535
TraesCS6D01G387100	TraesCS6B01G447500	chr6B_707335797	chr6D_464404794	0.242535
TraesCS6D01G387100	TraesCS6B01G447500	chr6B_707336096	chr6D_464404794	0.249597
TraesCS6D01G387100	TraesCS6B01G447500	chr6B_707336130	chr6D_464404794	0.249597
TraesCS6D01G387100	TraesCS6B01G447500	chr6B_707336153	chr6D_464404794	0.249597
TraesCS6D01G387100	TraesCS6B01G447500	chr6B_707336301	chr6D_464404794	0.233433
TraesCS6D01G387100	TraesCS6B01G447500	chr6B_707786207	chr6D_464404794	0.242535
TraesCS6D01G387100	TraesCS6B01G447500	chr6B_707786329	chr6D_464404794	0.229254
TraesCS6D01G387100	TraesCS6B01G447500	chr6B_707786752	chr6D_464404794	0.204461
TraesCS6D01G387100	TraesCS6B01G447500	chr6B_707787260	chr6D_464404794	0.233433
TraesCS6D01G387100	TraesCS6B01G447500	chr6B_707787272	chr6D_464404794	0.233433
TraesCS6D01G387100	TraesCS6B01G447500	chr6B_707787547	chr6D_464404794	0.22617
TraesCS6D01G387100	TraesCS6B01G447500	chr6B_707787605	chr6D_464404794	0.22617
TraesCS6D01G387100	TraesCS6B01G447500	chr6B_707796989	chr6D_464404794	0.284716
TraesCS6D01G387100	TraesCS6B01G447500	chr6B_707797435	chr6D_464404794	0.263436
TraesCS6D01G387100	TraesCS6B01G447500	chr6B_708019344	chr6D_464404794	0.3599
TraesCS6D01G387100	TraesCS6B01G447500	chr6B_708019344	chr6D_464404794	0.3599
TraesCS6D01G387100	TraesCS6B01G447500	chr6B_708021185	chr6D_464404794	0.869763
TraesCS6D01G387100	TraesCS6B01G447500	chr6B_708021185	chr6D_464404794	0.869763
TraesCS6D01G387100	TraesCS6B01G447500	chr6B_708021244	chr6D_464404794	0.868845
TraesCS6D01G387100	TraesCS6B01G447500	chr6B_708021244	chr6D_464404794	0.868845
TraesCS6D01G387100	TraesCS6B01G447500	chr6B_708021451	chr6D_464404794	0.437597
TraesCS6D01G387100	TraesCS6B01G447500	chr6B_708021451	chr6D_464404794	0.437597
TraesCS6D01G387100	TraesCS6B01G447500	chr6B_708023893	chr6D_464404794	0.769618
TraesCS6D01G387100	TraesCS6B01G447500	chr6B_708023893	chr6D_464404794	0.769618
TraesCS6D01G387100	TraesCS6B01G447500	chr6B_708024289	chr6D_464404794	0.803312
TraesCS6D01G387100	TraesCS6B01G447500	chr6B_708024289	chr6D_464404794	0.803312
TraesCS6D01G387100	TraesCS6B01G447500	chr6B_708024361	chr6D_464404794	0.829979
TraesCS6D01G387100	TraesCS6B01G447500	chr6B_708024361	chr6D_464404794	0.829979
TraesCS6D01G387100	TraesCS6B01G447500	chr6B_708026885	chr6D_464404794	0.78106
TraesCS6D01G387100	TraesCS6B01G447500	chr6B_708026885	chr6D_464404794	0.78106
TraesCS6D01G387100	TraesCS6B01G447500	chr6B_708026998	chr6D_464404794	0.600563
TraesCS6D01G387100	TraesCS6B01G447500	chr6B_708026998	chr6D_464404794	0.600563
TraesCS6D01G387100	TraesCS6B01G447500	chr6B_708027383	chr6D_464404794	0.861889
TraesCS6D01G387100	TraesCS6B01G447500	chr6B_708027383	chr6D_464404794	0.861889
TraesCS6D01G387100	TraesCS6B01G447500	chr6B_708027471	chr6D_464404794	0.769078
TraesCS6D01G387100	TraesCS6B01G447500	chr6B_708027471	chr6D_464404794	0.769078
TraesCS6D01G387100	TraesCS6B01G447500	chr6B_708054050	chr6D_464404794	0.20698
TraesCS6D01G387100	TraesCS6B01G447500	chr6B_708182110	chr6D_464404794	0.381101
TraesCS6D01G387100	TraesCS6B01G447500	chr6B_708182110	chr6D_464404794	0.381101
TraesCS6D01G387100	TraesCS6B01G447500	chr6B_708182517	chr6D_464404794	0.336158
TraesCS6D01G387100	TraesCS6B01G447500	chr6B_708183930	chr6D_464404794	0.30164
TraesCS6D01G387100	TraesCS6B01G447500	chr6B_708183930	chr6D_464404794	0.30164
TraesCS6D01G387100	TraesCS6B01G447500	chr6B_708184010	chr6D_464404794	0.30164
TraesCS6D01G387100	TraesCS6B01G447500	chr6B_708184010	chr6D_464404794	0.30164
TraesCS6D01G387100	TraesCS6B01G447500	chr6B_708184169	chr6D_464404794	0.634372
TraesCS6D01G387100	TraesCS6B01G447500	chr6B_708184169	chr6D_464404794	0.634372
TraesCS6D01G387100	TraesCS6B01G447500	chr6B_708184311	chr6D_464404794	0.62982
TraesCS6D01G387100	TraesCS6B01G447500	chr6B_708184311	chr6D_464404794	0.62982
TraesCS6D01G387100	TraesCS6B01G447500	chr6B_708184411	chr6D_464404794	0.285992
TraesCS6D01G387100	TraesCS6B01G447500	chr6B_708184411	chr6D_464404794	0.285992
TraesCS6D01G387100	TraesCS6B01G447500	chr6B_708226733	chr6D_464404794	0.212601
TraesCS6D01G387100	TraesCS6B01G447500	chr6B_708226930	chr6D_464404794	0.363447
TraesCS6D01G387100	TraesCS6B01G447500	chr6B_708226930	chr6D_464404794	0.363447
TraesCS6D01G387100	TraesCS6B01G447500	chr6B_708226978	chr6D_464404794	0.608967
TraesCS6D01G387100	TraesCS6B01G447500	chr6B_708226978	chr6D_464404794	0.608967
TraesCS6D01G387100	TraesCS6B01G447500	chr6B_708227038	chr6D_464404794	0.386473
TraesCS6D01G387100	TraesCS6B01G447500	chr6B_708227038	chr6D_464404794	0.386473
TraesCS6D01G387100	TraesCS6B01G447500	chr6B_708227490	chr6D_464404794	0.234821
TraesCS6D01G387100	TraesCS6B01G447500	chr6B_708227558	chr6D_464404794	0.273817
TraesCS6D01G387100	TraesCS6B01G447500	chr6B_708227630	chr6D_464404794	0.237374
TraesCS6D01G387100	TraesCS6B01G447500	chr6B_708227827	chr6D_464404794	0.314916
TraesCS6D01G387100	TraesCS6B01G447500	chr6B_708232328	chr6D_464404794	0.814578
TraesCS6D01G387100	TraesCS6B01G447500	chr6B_708232328	chr6D_464404794	0.814578
TraesCS6D01G387100	TraesCS6B01G447500	chr6B_708232369	chr6D_464404794	0.819328
TraesCS6D01G387100	TraesCS6B01G447500	chr6B_708232369	chr6D_464404794	0.819328
TraesCS6D01G387100	TraesCS6B01G447500	chr6B_708232388	chr6D_464404794	0.817024
TraesCS6D01G387100	TraesCS6B01G447500	chr6B_708232388	chr6D_464404794	0.817024
TraesCS6D01G387100	TraesCS6B01G447500	chr6B_708232580	chr6D_464404794	0.819328
TraesCS6D01G387100	TraesCS6B01G447500	chr6B_708232580	chr6D_464404794	0.819328
TraesCS6D01G387100	TraesCS6B01G447500	chr6B_708232593	chr6D_464404794	0.819328
TraesCS6D01G387100	TraesCS6B01G447500	chr6B_708232593	chr6D_464404794	0.819328
TraesCS6D01G387100	TraesCS6B01G447500	chr6B_708232669	chr6D_464404794	0.271192
TraesCS6D01G387100	TraesCS6B01G447500	chr6B_708232679	chr6D_464404794	0.743712
TraesCS6D01G387100	TraesCS6B01G447500	chr6B_708232679	chr6D_464404794	0.743712
TraesCS6D01G387100	TraesCS6B01G447500	chr6B_708232782	chr6D_464404794	0.767964
TraesCS6D01G387100	TraesCS6B01G447500	chr6B_708232782	chr6D_464404794	0.767964
TraesCS6D01G387100	TraesCS6B01G447500	chr6B_708243020	chr6D_464404794	0.679373
TraesCS6D01G387100	TraesCS6B01G447500	chr6B_708243020	chr6D_464404794	0.679373
TraesCS6D01G387100	TraesCS6B01G447500	chr6B_708243099	chr6D_464404794	0.7633
TraesCS6D01G387100	TraesCS6B01G447500	chr6B_708243099	chr6D_464404794	0.7633
TraesCS6D01G387100	TraesCS6B01G447500	chr6B_708254716	chr6D_464404794	0.372671
TraesCS6D01G387100	TraesCS6B01G447500	chr6B_708254866	chr6D_464404794	0.364313
TraesCS6D01G387100	TraesCS6B01G447500	chr6B_708255552	chr6D_464404794	0.372671
TraesCS6D01G387100	TraesCS6B01G447500	chr6B_708255583	chr6D_464404794	0.372671
TraesCS6D01G387100	TraesCS6B01G447500	chr6B_708255766	chr6D_464404794	0.372671
TraesCS6D01G387100	TraesCS6B01G447500	chr6B_708255882	chr6D_464404794	0.372671
TraesCS6D01G387100	TraesCS6B01G447500	chr6B_708273743	chr6D_464404794	0.281115
TraesCS6D01G387100	TraesCS6B01G447500	chr6B_708273915	chr6D_464404794	0.364611
TraesCS6D01G387100	TraesCS6B01G447500	chr6B_708273915	chr6D_464404794	0.364611
TraesCS6D01G387100	TraesCS6B01G447500	chr6B_708274470	chr6D_464404794	0.261891
TraesCS6D01G387100	TraesCS6B01G447500	chr6B_708278663	chr6D_464404794	0.214099
TraesCS6D01G387100	TraesCS6B01G447500	chr6B_708278706	chr6D_464404794	0.728561
TraesCS6D01G387100	TraesCS6B01G447500	chr6B_708278706	chr6D_464404794	0.728561
TraesCS6D01G387100	TraesCS6B01G447500	chr6B_708278734	chr6D_464404794	0.728561
TraesCS6D01G387100	TraesCS6B01G447500	chr6B_708278734	chr6D_464404794	0.728561
TraesCS6D01G387100	TraesCS6B01G447500	chr6B_708278740	chr6D_464404794	0.728561
TraesCS6D01G387100	TraesCS6B01G447500	chr6B_708278740	chr6D_464404794	0.728561
TraesCS6D01G387100	TraesCS6B01G447500	chr6B_708278877	chr6D_464404794	0.307747
TraesCS6D01G387100	TraesCS6B01G447500	chr6B_708278927	chr6D_464404794	0.691285
TraesCS6D01G387100	TraesCS6B01G447500	chr6B_708278927	chr6D_464404794	0.691285
TraesCS6D01G387100	TraesCS6B01G447500	chr6B_708278939	chr6D_464404794	0.292936
TraesCS6D01G387100	TraesCS6B01G447500	chr6B_708279053	chr6D_464404794	0.292936
TraesCS6D01G387100	TraesCS6B01G447500	chr6B_708279287	chr6D_464404794	0.70239
TraesCS6D01G387100	TraesCS6B01G447500	chr6B_708279287	chr6D_464404794	0.70239
TraesCS6D01G387100	TraesCS6B01G447500	chr6B_708279417	chr6D_464404794	0.513431
TraesCS6D01G387100	TraesCS6B01G447500	chr6B_708279417	chr6D_464404794	0.513431
TraesCS6D01G387100	TraesCS6B01G447500	chr6B_708279422	chr6D_464404794	0.671403
TraesCS6D01G387100	TraesCS6B01G447500	chr6B_708279422	chr6D_464404794	0.671403
TraesCS6D01G387100	TraesCS6B01G447500	chr6B_708300306	chr6D_464404794	0.609459
TraesCS6D01G387100	TraesCS6B01G447500	chr6B_708300306	chr6D_464404794	0.609459
TraesCS6D01G387100	TraesCS6B01G447500	chr6B_708300448	chr6D_464404794	0.60744
TraesCS6D01G387100	TraesCS6B01G447500	chr6B_708300448	chr6D_464404794	0.60744
TraesCS6D01G387100	TraesCS6B01G447500	chr6B_708300548	chr6D_464404794	0.449319
TraesCS6D01G387100	TraesCS6B01G447500	chr6B_708300548	chr6D_464404794	0.449319
TraesCS6D01G387100	TraesCS6B01G447500	chr6B_708300632	chr6D_464404794	0.258777
TraesCS6D01G387100	TraesCS6B01G447500	chr6B_708338630	chr6D_464404794	0.510395
TraesCS6D01G387100	TraesCS6B01G447500	chr6B_708338632	chr6D_464404794	0.623306
TraesCS6D01G387100	TraesCS6B01G447500	chr6B_708338632	chr6D_464404794	0.623306
TraesCS6D01G387100	TraesCS6B01G447500	chr6B_708338812	chr6D_464404794	0.609868
TraesCS6D01G387100	TraesCS6B01G447500	chr6B_708338812	chr6D_464404794	0.609868
TraesCS6D01G387100	TraesCS6B01G447500	chr6B_708348137	chr6D_464404794	0.331342
TraesCS6D01G387100	TraesCS6B01G447500	chr6B_708348251	chr6D_464404794	0.374275
TraesCS6D01G387100	TraesCS6B01G447500	chr6B_708348285	chr6D_464404794	0.63498
TraesCS6D01G387100	TraesCS6B01G447500	chr6B_708348285	chr6D_464404794	0.63498
TraesCS6D01G387100	TraesCS6B01G447500	chr6B_708348303	chr6D_464404794	0.646985
TraesCS6D01G387100	TraesCS6B01G447500	chr6B_708348303	chr6D_464404794	0.646985
TraesCS6D01G387100	TraesCS6B01G447500	chr6B_708373553	chr6D_464404794	0.327412
TraesCS6D01G387100	TraesCS6B01G447500	chr6B_708373583	chr6D_464404794	0.422306
TraesCS6D01G387100	TraesCS6B01G447500	chr6B_708373610	chr6D_464404794	0.636533
TraesCS6D01G387100	TraesCS6B01G447500	chr6B_708373610	chr6D_464404794	0.636533
TraesCS6D01G387100	TraesCS6B01G447500	chr6B_708373786	chr6D_464404794	0.429892
TraesCS6D01G387100	TraesCS6B01G447500	chr6B_708373959	chr6D_464404794	0.230435
TraesCS6D01G387100	TraesCS6B01G447500	chr6B_708374286	chr6D_464404794	0.423046
TraesCS6D01G387100	TraesCS6B01G447500	chr6B_708390586	chr6D_464404794	0.236839
TraesCS6D01G387100	TraesCS6B01G447500	chr6B_708390631	chr6D_464404794	0.236839
TraesCS6D01G387100	TraesCS6B01G447500	chr6B_708390710	chr6D_464404794	0.640329
TraesCS6D01G387100	TraesCS6B01G447500	chr6B_708390710	chr6D_464404794	0.640329
TraesCS6D01G387100	TraesCS6B01G447500	chr6B_708390818	chr6D_464404794	0.620797
TraesCS6D01G387100	TraesCS6B01G447500	chr6B_708390818	chr6D_464404794	0.620797
TraesCS6D01G387100	TraesCS6B01G447500	chr6B_708391119	chr6D_464404794	0.667869
TraesCS6D01G387100	TraesCS6B01G447500	chr6B_708391119	chr6D_464404794	0.667869
TraesCS6D01G387100	TraesCS6B01G447500	chr6B_708391221	chr6D_464404794	0.641324
TraesCS6D01G387100	TraesCS6B01G447500	chr6B_708391221	chr6D_464404794	0.641324
TraesCS6D01G387100	TraesCS6B01G447500	chr6B_708391277	chr6D_464404794	0.667869
TraesCS6D01G387100	TraesCS6B01G447500	chr6B_708391277	chr6D_464404794	0.667869
TraesCS6D01G387100	TraesCS6B01G447500	chr6B_708391707	chr6D_464404794	0.641324
TraesCS6D01G387100	TraesCS6B01G447500	chr6B_708391707	chr6D_464404794	0.641324
TraesCS6D01G387100	TraesCS6B01G447500	chr6B_708392233	chr6D_464404794	0.667869
TraesCS6D01G387100	TraesCS6B01G447500	chr6B_708392233	chr6D_464404794	0.667869
TraesCS6D01G387100	TraesCS6B01G447500	chr6B_708392259	chr6D_464404794	0.667869
TraesCS6D01G387100	TraesCS6B01G447500	chr6B_708392259	chr6D_464404794	0.667869
TraesCS6D01G387100	TraesCS6B01G447500	chr6B_708392323	chr6D_464404794	0.244035
TraesCS6D01G387100	TraesCS6B01G447500	chr6B_708392585	chr6D_464404794	0.502543
TraesCS6D01G387100	TraesCS6B01G447500	chr6B_708392585	chr6D_464404794	0.502543
TraesCS6D01G387100	TraesCS6B01G447500	chr6B_708392931	chr6D_464404794	0.244035
TraesCS6D01G387100	TraesCS6B01G447500	chr6B_708392977	chr6D_464404794	0.667869
TraesCS6D01G387100	TraesCS6B01G447500	chr6B_708392977	chr6D_464404794	0.667869
TraesCS6D01G387100	TraesCS6B01G447500	chr6B_708393235	chr6D_464404794	0.66641
TraesCS6D01G387100	TraesCS6B01G447500	chr6B_708393235	chr6D_464404794	0.66641
TraesCS6D01G387100	TraesCS6B01G447500	chr6B_708393467	chr6D_464404794	0.520889
TraesCS6D01G387100	TraesCS6B01G447500	chr6B_708393467	chr6D_464404794	0.520889
TraesCS6D01G387100	TraesCS6B01G447500	chr6B_708393631	chr6D_464404794	0.66641
TraesCS6D01G387100	TraesCS6B01G447500	chr6B_708393631	chr6D_464404794	0.66641
TraesCS6D01G387100	TraesCS6B01G447500	chr6B_708393668	chr6D_464404794	0.66641
TraesCS6D01G387100	TraesCS6B01G447500	chr6B_708393668	chr6D_464404794	0.66641
TraesCS6D01G387100	TraesCS6B01G447500	chr6B_708393677	chr6D_464404794	0.66641
TraesCS6D01G387100	TraesCS6B01G447500	chr6B_708393677	chr6D_464404794	0.66641
TraesCS6D01G387100	TraesCS6B01G447500	chr6B_708393713	chr6D_464404794	0.661784
TraesCS6D01G387100	TraesCS6B01G447500	chr6B_708393713	chr6D_464404794	0.661784
TraesCS6D01G387100	TraesCS6B01G447500	chr6B_708404640	chr6D_464404794	0.664467
TraesCS6D01G387100	TraesCS6B01G447500	chr6B_708404640	chr6D_464404794	0.664467
TraesCS6D01G387100	TraesCS6B01G447500	chr6B_708404713	chr6D_464404794	0.664467
TraesCS6D01G387100	TraesCS6B01G447500	chr6B_708404713	chr6D_464404794	0.664467
TraesCS6D01G387100	TraesCS6B01G447500	chr6B_708404852	chr6D_464404794	0.667653
TraesCS6D01G387100	TraesCS6B01G447500	chr6B_708404852	chr6D_464404794	0.667653
TraesCS6D01G387100	TraesCS6B01G447500	chr6B_708502100	chr6D_464404794	0.288283
TraesCS6D01G387100	TraesCS6B01G447500	chr6B_708502100	chr6D_464404794	0.288283
TraesCS6D01G387100	TraesCS6B01G447500	chr6B_708502416	chr6D_464404794	0.324784
TraesCS6D01G387100	TraesCS6B01G447500	chr6B_708502416	chr6D_464404794	0.324784
TraesCS6D01G387100	TraesCS6B01G447500	chr6B_708502419	chr6D_464404794	0.723447
TraesCS6D01G387100	TraesCS6B01G447500	chr6B_708502419	chr6D_464404794	0.723447
TraesCS6D01G387100	TraesCS6B01G447500	chr6B_708502467	chr6D_464404794	0.723447
TraesCS6D01G387100	TraesCS6B01G447500	chr6B_708502467	chr6D_464404794	0.723447
TraesCS6D01G387100	TraesCS6B01G447500	chr6B_708503964	chr6D_464404794	0.259479
TraesCS6D01G387100	TraesCS6B01G447500	chr6B_708503982	chr6D_464404794	0.785815
TraesCS6D01G387100	TraesCS6B01G447500	chr6B_708504248	chr6D_464404794	0.338107
TraesCS6D01G387100	TraesCS6B01G447500	chr6B_708504248	chr6D_464404794	0.338107
TraesCS6D01G387100	TraesCS6B01G447500	chr6B_708504582	chr6D_464404794	0.306997
TraesCS6D01G387100	TraesCS6B01G447500	chr6B_708504693	chr6D_464404794	0.343079
TraesCS6D01G387100	TraesCS6B01G447500	chr6B_708504693	chr6D_464404794	0.343079
TraesCS6D01G387100	TraesCS6B01G447500	chr6B_708504714	chr6D_464404794	0.343079
TraesCS6D01G387100	TraesCS6B01G447500	chr6B_708504714	chr6D_464404794	0.343079
TraesCS6D01G387100	TraesCS6B01G447500	chr6B_708504765	chr6D_464404794	0.243539
TraesCS6D01G387100	TraesCS6B01G447500	chr6B_708504765	chr6D_464404794	0.243539
TraesCS6D01G387100	TraesCS6B01G447500	chr6B_708505032	chr6D_464404794	0.558476
TraesCS6D01G387100	TraesCS6B01G447500	chr6B_708506962	chr6D_464404794	0.52538
TraesCS6D01G387100	TraesCS6B01G447500	chr6B_708507012	chr6D_464404794	0.584222
TraesCS6D01G387100	TraesCS6B01G447500	chr6B_708507104	chr6D_464404794	0.569468
TraesCS6D01G387100	TraesCS6B01G447500	chr6B_708507109	chr6D_464404794	0.569468
TraesCS6D01G387100	TraesCS6B01G447500	chr6B_708507201	chr6D_464404794	0.50368
TraesCS6D01G387100	TraesCS6B01G447500	chr6B_708515731	chr6D_464404794	0.288396
TraesCS6D01G387100	TraesCS6B01G447500	chr6B_708516480	chr6D_464404794	0.445982
TraesCS6D01G387100	TraesCS6B01G447500	chr6B_708517157	chr6D_464404794	0.558743
TraesCS6D01G387100	TraesCS6B01G447500	chr6B_708517157	chr6D_464404794	0.558743
TraesCS6D01G387100	TraesCS6B01G447500	chr6B_708517821	chr6D_464404794	0.549775
TraesCS6D01G387100	TraesCS6B01G447500	chr6B_708517821	chr6D_464404794	0.549775
TraesCS6D01G387100	TraesCS6B01G447500	chr6B_708517866	chr6D_464404794	0.317906
TraesCS6D01G387100	TraesCS6B01G447500	chr6B_708517880	chr6D_464404794	0.540692
TraesCS6D01G387100	TraesCS6B01G447500	chr6B_708517880	chr6D_464404794	0.540692
TraesCS6D01G387100	TraesCS6B01G447500	chr6B_708518157	chr6D_464404794	0.538826
TraesCS6D01G387100	TraesCS6B01G447500	chr6B_708518157	chr6D_464404794	0.538826
TraesCS6D01G387100	TraesCS6B01G447500	chr6B_708518305	chr6D_464404794	0.544399
TraesCS6D01G387100	TraesCS6B01G447500	chr6B_708518305	chr6D_464404794	0.544399
TraesCS6D01G387100	TraesCS6B01G447500	chr6B_708533823	chr6D_464404794	0.242845
TraesCS6D01G387100	TraesCS6B01G447500	chr6B_708534288	chr6D_464404794	0.360734
TraesCS6D01G387100	TraesCS6B01G447500	chr6B_708534502	chr6D_464404794	0.360734
TraesCS6D01G387100	TraesCS6B01G447500	chr6B_708534517	chr6D_464404794	0.360734
TraesCS6D01G387100	TraesCS6B01G447500	chr6B_708534741	chr6D_464404794	0.353571
TraesCS6D01G387100	TraesCS6B01G447500	chr6B_708535379	chr6D_464404794	0.3038
TraesCS6D01G387100	TraesCS6B01G447500	chr6B_708535410	chr6D_464404794	0.3038
TraesCS6D01G387100	TraesCS6B01G447500	chr6B_708535458	chr6D_464404794	0.311741
TraesCS6D01G387100	TraesCS6B01G447500	chr6B_708535551	chr6D_464404794	0.328009
TraesCS6D01G387100	TraesCS6B01G447500	chr6B_708535696	chr6D_464404794	0.307683
TraesCS6D01G387100	TraesCS6B01G447500	chr6B_708658780	chr6D_464404794	0.441751
TraesCS6D01G387100	TraesCS6B01G447500	chr6B_708659043	chr6D_464404794	0.462813
TraesCS6D01G387100	TraesCS6B01G447500	chr6B_708659274	chr6D_464404794	0.462813
TraesCS6D01G387100	TraesCS6B01G447500	chr6B_708659324	chr6D_464404794	0.736111
TraesCS6D01G387100	TraesCS6B01G447500	chr6B_708659587	chr6D_464404794	0.435999
TraesCS6D01G387100	TraesCS6B01G447500	chr6B_708659608	chr6D_464404794	0.441216
TraesCS6D01G387100	TraesCS6B01G447500	chr6B_708659662	chr6D_464404794	0.431694
TraesCS6D01G387100	TraesCS6B01G447500	chr6B_708659686	chr6D_464404794	0.417345
TraesCS6D01G387100	TraesCS6B01G447500	chr6B_708659687	chr6D_464404794	0.417345
TraesCS6D01G387100	TraesCS6B01G447500	chr6B_708659767	chr6D_464404794	0.446245
TraesCS6D01G387100	TraesCS6B01G447500	chr6B_708660375	chr6D_464404794	0.460999
TraesCS6D01G387100	TraesCS6B01G447500	chr6B_708660406	chr6D_464404794	0.460999
TraesCS6D01G387100	TraesCS6B01G447500	chr6B_708660437	chr6D_464404794	0.460999
TraesCS6D01G387100	TraesCS6B01G447500	chr6B_708660460	chr6D_464404794	0.460999
TraesCS6D01G387100	TraesCS6B01G447500	chr6B_708660544	chr6D_464404794	0.469622
TraesCS6D01G387100	TraesCS6B01G447500	chr6B_708660559	chr6D_464404794	0.469622
TraesCS6D01G387100	TraesCS6B01G447500	chr6B_708660622	chr6D_464404794	0.448566
TraesCS6D01G387100	TraesCS6B01G447500	chr6B_708660674	chr6D_464404794	1
TraesCS6D01G387100	TraesCS6B01G447500	chr6B_708660843	chr6D_464404794	0.48055
TraesCS6D01G387100	TraesCS6B01G447500	chr6B_708660843	chr6D_464404794	0.48055
TraesCS6D01G387100	TraesCS6B01G447500	chr6B_708660946	chr6D_464404794	0.460999
TraesCS6D01G387100	TraesCS6B01G447500	chr6B_708660955	chr6D_464404794	0.452846
TraesCS6D01G387100	TraesCS6B01G447500	chr6B_708661446	chr6D_464404794	0.961278
TraesCS6D01G387100	TraesCS6B01G447500	chr6B_708663425	chr6D_464404794	0.465562
TraesCS6D01G387100	TraesCS6B01G447500	chr6B_708663435	chr6D_464404794	0.47605
TraesCS6D01G387100	TraesCS6B01G447500	chr6B_708663467	chr6D_464404794	0.473257
TraesCS6D01G387100	TraesCS6B01G447500	chr6B_708663651	chr6D_464404794	0.462392
TraesCS6D01G387100	TraesCS6B01G447500	chr6B_708668524	chr6D_464404794	0.3359
TraesCS6D01G387100	TraesCS6B01G447500	chr6B_708668542	chr6D_464404794	0.3359
TraesCS6D01G387100	TraesCS6B01G447500	chr6B_708668913	chr6D_464404794	0.210718
TraesCS6D01G387100	TraesCS6B01G447500	chr6B_708674948	chr6D_464404794	0.410613
TraesCS6D01G387100	TraesCS6B01G447500	chr6B_708675622	chr6D_464404794	0.408788
TraesCS6D01G387100	TraesCS6B01G447500	chr6B_708676845	chr6D_464404794	0.30631
TraesCS6D01G387100	TraesCS6B01G447500	chr6B_708676941	chr6D_464404794	0.404339
TraesCS6D01G387100	TraesCS6B01G447500	chr6B_708677009	chr6D_464404794	0.320924
TraesCS6D01G387100	TraesCS6B01G447500	chr6B_708677762	chr6D_464404794	0.418483
TraesCS6D01G387100	TraesCS6B01G447500	chr6B_708677965	chr6D_464404794	0.417282
TraesCS6D01G387100	TraesCS6B01G447500	chr6B_708678086	chr6D_464404794	0.306056
TraesCS6D01G387100	TraesCS6B01G447500	chr6B_708678149	chr6D_464404794	0.306056
TraesCS6D01G387100	TraesCS6B01G447500	chr6B_708678212	chr6D_464404794	0.409616
TraesCS6D01G387100	TraesCS6B01G447500	chr6B_708678426	chr6D_464404794	0.414015
TraesCS6D01G387100	TraesCS6B01G447500	chr6B_708678527	chr6D_464404794	0.414015
TraesCS6D01G387100	TraesCS6B01G447500	chr6B_708678614	chr6D_464404794	0.359762
TraesCS6D01G387100	TraesCS6B01G447500	chr6B_708678630	chr6D_464404794	0.30275
TraesCS6D01G387100	TraesCS6B01G447500	chr6B_708678691	chr6D_464404794	0.370205
TraesCS6D01G387100	TraesCS6B01G447500	chr6B_708711578	chr6D_464404794	0.248643
TraesCS6D01G387100	TraesCS6B01G447500	chr6B_708711709	chr6D_464404794	0.332227
TraesCS6D01G387100	TraesCS6B01G447500	chr6B_708713335	chr6D_464404794	0.291664
TraesCS6D01G387100	TraesCS6B01G447500	chr6B_708713437	chr6D_464404794	0.316104
TraesCS6D01G387100	TraesCS6B01G447500	chr6B_708713446	chr6D_464404794	0.316104
TraesCS6D01G387100	TraesCS6B01G447500	chr6B_708713458	chr6D_464404794	0.316104
TraesCS6D01G387100	TraesCS6B01G447500	chr6B_708713620	chr6D_464404794	0.319215
TraesCS6D01G387100	TraesCS6B01G447500	chr6B_708713622	chr6D_464404794	0.316104
TraesCS6D01G387100	TraesCS6B01G447500	chr6B_708714604	chr6D_464404794	0.26553
TraesCS6D01G387100	TraesCS6B01G447500	chr6B_708732321	chr6D_464404794	0.210884
TraesCS6D01G387100	TraesCS6B01G447500	chr6B_708732324	chr6D_464404794	0.210884
TraesCS6D01G387100	TraesCS6B01G447500	chr6B_708732372	chr6D_464404794	0.210884
TraesCS6D01G387100	TraesCS6B01G447500	chr6B_708732812	chr6D_464404794	0.207433
TraesCS6D01G387100	TraesCS6B01G447500	chr6B_708733378	chr6D_464404794	0.208118
TraesCS6D01G387100	TraesCS6B01G447500	chr6B_708733557	chr6D_464404794	0.210884
TraesCS6D01G387100	TraesCS6B01G447500	chr6B_708733593	chr6D_464404794	0.210884
TraesCS6D01G387100	TraesCS6B01G447500	chr6B_708778343	chr6D_464404794	0.210258
TraesCS6D01G387100	TraesCS6B01G447500	chr6B_708778837	chr6D_464404794	0.213689
TraesCS6D01G387100	TraesCS6B01G447500	chr6B_708778896	chr6D_464404794	0.213689
TraesCS6D01G387100	TraesCS6B01G447500	chr6B_708778967	chr6D_464404794	0.213689
TraesCS6D01G387100	TraesCS6B01G447500	chr6B_708779571	chr6D_464404794	0.207433
TraesCS6D01G387100	TraesCS6B01G447500	chr6B_708787238	chr6D_464404794	0.203646
TraesCS6D01G387100	TraesCS6B01G447500	chr6B_708824147	chr6D_464404794	0.591778
TraesCS6D01G387100	TraesCS6B01G447500	chr6B_708824181	chr6D_464404794	0.591778
TraesCS6D01G387100	TraesCS6B01G447500	chr6B_708938038	chr6D_464404794	0.383746
TraesCS6D01G387100	TraesCS6B01G447500	chr6B_708938381	chr6D_464404794	0.383746
TraesCS6D01G387100	TraesCS6B01G447500	chr6B_708939957	chr6D_464404794	0.418483
TraesCS6D01G387100	TraesCS6B01G447500	chr6B_708940085	chr6D_464404794	0.383746
TraesCS6D01G387100	TraesCS6B01G447500	chr6B_708941848	chr6D_464404794	0.379544
TraesCS6D01G387100	TraesCS6B01G447500	chr6B_708942357	chr6D_464404794	0.402168
TraesCS6D01G387100	TraesCS6B01G447500	chr6B_708942404	chr6D_464404794	0.256085
TraesCS6D01G387100	TraesCS6B01G447500	chr6B_708944918	chr6D_464404794	0.394078
TraesCS6D01G387100	TraesCS6B01G447500	chr6B_708946712	chr6D_464404794	0.334372
TraesCS6D01G387100	TraesCS6B01G447500	chr6B_708946883	chr6D_464404794	0.230622
TraesCS6D01G387100	TraesCS6B01G447500	chr6B_708946923	chr6D_464404794	0.388396
TraesCS6D01G387100	TraesCS6B01G447500	chr6B_708946970	chr6D_464404794	0.385729
TraesCS6D01G387100	TraesCS6B01G447500	chr6B_708947168	chr6D_464404794	0.393597
TraesCS6D01G387100	TraesCS6B01G447500	chr6B_708947371	chr6D_464404794	0.390924
TraesCS6D01G387100	TraesCS6B01G447500	chr6B_708948296	chr6D_464404794	0.393597
TraesCS6D01G387100	TraesCS6B01G447500	chr6B_708948329	chr6D_464404794	0.393597
TraesCS6D01G387100	TraesCS6B01G447500	chr6B_708948454	chr6D_464404794	0.272983
TraesCS6D01G387100	TraesCS6B01G447500	chr6B_708954014	chr6D_464404794	0.20252
TraesCS6D01G387100	TraesCS6B01G447500	chr6B_708954730	chr6D_464404794	0.226009
TraesCS6D01G387100	TraesCS6B01G447500	chr6B_708954855	chr6D_464404794	0.226268
TraesCS6D01G387100	TraesCS6B01G447500	chr6B_708954861	chr6D_464404794	0.226268
TraesCS6D01G387100	TraesCS6B01G447500	chr6B_708966864	chr6D_464404794	0.272571
TraesCS6D01G387100	TraesCS6B01G447500	chr6B_708967050	chr6D_464404794	0.263245
TraesCS6D01G387100	TraesCS6B01G447500	chr6B_708969069	chr6D_464404794	0.263851
TraesCS6D01G387100	TraesCS6B01G447500	chr6B_708986862	chr6D_464404794	0.286612
TraesCS6D01G387100	TraesCS6B01G447500	chr6B_708987327	chr6D_464404794	0.331008
TraesCS6D01G387100	TraesCS6B01G447500	chr6B_708987689	chr6D_464404794	0.260322
TraesCS6D01G387100	TraesCS6B01G447500	chr6B_708987871	chr6D_464404794	0.282893
TraesCS6D01G387100	TraesCS6B01G447500	chr6B_708987976	chr6D_464404794	0.292224
TraesCS6D01G387100	TraesCS6B01G447500	chr6B_708988743	chr6D_464404794	0.312563
TraesCS6D01G387100	TraesCS6B01G447500	chr6B_708988796	chr6D_464404794	0.312563
TraesCS6D01G387100	TraesCS6B01G447500	chr6B_709001555	chr6D_464404794	0.305812
TraesCS6D01G387100	TraesCS6B01G447500	chr6B_709001558	chr6D_464404794	0.305812
TraesCS6D01G387100	TraesCS6B01G447500	chr6B_709001628	chr6D_464404794	0.222047
TraesCS6D01G387100	TraesCS6B01G447500	chr6B_709001686	chr6D_464404794	0.222047
TraesCS6D01G387100	TraesCS6B01G447500	chr6B_709011397	chr6D_464404794	0.286622
TraesCS6D01G387100	TraesCS6B01G447500	chr6B_709011403	chr6D_464404794	0.286622
TraesCS1D01G003300	TraesCS1A01G004200	chr1A_2544425	chr1D_621004	0.609988
TraesCS1D01G003300	TraesCS1A01G004200	chr1A_2544425	chr1D_621407	0.634967
TraesCS1D01G003300	TraesCS1A01G004200	chr1A_2544425	chr1D_907508	0.705949
TraesCS1D01G003300	TraesCS1A01G004200	chr1A_3119695	chr1D_621004	0.567609
TraesCS1D01G003300	TraesCS1A01G004200	chr1A_3119695	chr1D_621407	0.595366
TraesCS1D01G003300	TraesCS1A01G004200	chr1A_3119695	chr1D_907508	0.800446
TraesCS1D01G003300	TraesCS1A01G004200	chr1A_3119745	chr1D_621004	0.573885
TraesCS1D01G003300	TraesCS1A01G004200	chr1A_3119745	chr1D_621407	0.600749
TraesCS1D01G003300	TraesCS1A01G004200	chr1A_3119745	chr1D_907508	0.78464
TraesCS1D01G003300	TraesCS1A01G004200	chr1A_3120254	chr1D_621004	0.555946
TraesCS1D01G003300	TraesCS1A01G004200	chr1A_3120254	chr1D_621407	0.583932
TraesCS1D01G003300	TraesCS1A01G004200	chr1A_3120254	chr1D_907508	0.784572
TraesCS1D01G003300	TraesCS1A01G004200	chr1A_3121230	chr1D_621004	0.577137
TraesCS1D01G003300	TraesCS1A01G004200	chr1A_3121230	chr1D_621407	0.607594
TraesCS1D01G003300	TraesCS1A01G004200	chr1A_3121230	chr1D_907508	0.890051
TraesCS1D01G003300	TraesCS1A01G004200	chr1A_3121242	chr1D_621004	0.563108
TraesCS1D01G003300	TraesCS1A01G004200	chr1A_3121242	chr1D_621407	0.593968
TraesCS1D01G003300	TraesCS1A01G004200	chr1A_3121242	chr1D_907508	0.870717
TraesCS1D01G003300	TraesCS1A01G004200	chr1A_3121266	chr1D_621004	0.563108
TraesCS1D01G003300	TraesCS1A01G004200	chr1A_3121266	chr1D_621407	0.593968
TraesCS1D01G003300	TraesCS1A01G004200	chr1A_3121266	chr1D_907508	0.870717
TraesCS1D01G003300	TraesCS1A01G004200	chr1A_3121281	chr1D_621004	0.563108
TraesCS1D01G003300	TraesCS1A01G004200	chr1A_3121281	chr1D_621407	0.593968
TraesCS1D01G003300	TraesCS1A01G004200	chr1A_3121281	chr1D_907508	0.870717
TraesCS1D01G003300	TraesCS1A01G004200	chr1A_3121336	chr1D_621004	0.525536
TraesCS1D01G003300	TraesCS1A01G004200	chr1A_3121336	chr1D_621407	0.557161
TraesCS1D01G003300	TraesCS1A01G004200	chr1A_3121336	chr1D_907508	0.816976
TraesCS1D01G003300	TraesCS1A01G004200	chr1A_3256017	chr1D_621004	0.579633
TraesCS1D01G003300	TraesCS1A01G004200	chr1A_3256017	chr1D_621407	0.607118
TraesCS1D01G003300	TraesCS1A01G004200	chr1A_3256017	chr1D_907508	0.816917
TraesCS1D01G003300	TraesCS1A01G004200	chr1A_3256020	chr1D_621004	0.579633
TraesCS1D01G003300	TraesCS1A01G004200	chr1A_3256020	chr1D_621407	0.607118
TraesCS1D01G003300	TraesCS1A01G004200	chr1A_3256020	chr1D_907508	0.816917
TraesCS1D01G003300	TraesCS1A01G004200	chr1A_3256100	chr1D_621004	0.544605
TraesCS1D01G003300	TraesCS1A01G004200	chr1A_3256100	chr1D_621407	0.572778
TraesCS1D01G003300	TraesCS1A01G004200	chr1A_3256100	chr1D_907508	0.769245
TraesCS1D01G003300	TraesCS1A01G004200	chr1A_3256103	chr1D_621004	0.544605
TraesCS1D01G003300	TraesCS1A01G004200	chr1A_3256103	chr1D_621407	0.572778
TraesCS1D01G003300	TraesCS1A01G004200	chr1A_3256103	chr1D_907508	0.769245
TraesCS1D01G003300	TraesCS1A01G004200	chr1A_3256199	chr1D_621004	0.542151
TraesCS1D01G003300	TraesCS1A01G004200	chr1A_3256199	chr1D_621407	0.5731
TraesCS1D01G003300	TraesCS1A01G004200	chr1A_3256199	chr1D_907508	0.784113
TraesCS1D01G003300	TraesCS1A01G004200	chr1A_3262353	chr1D_621004	0.543745
TraesCS1D01G003300	TraesCS1A01G004200	chr1A_3262353	chr1D_621407	0.569828
TraesCS1D01G003300	TraesCS1A01G004200	chr1A_3262353	chr1D_907508	0.700095
TraesCS1D01G003300	TraesCS1A01G004200	chr1A_3262450	chr1D_621004	0.543745
TraesCS1D01G003300	TraesCS1A01G004200	chr1A_3262450	chr1D_621407	0.569828
TraesCS1D01G003300	TraesCS1A01G004200	chr1A_3262450	chr1D_907508	0.700095
TraesCS1D01G003300	TraesCS1A01G004200	chr1A_3262477	chr1D_621004	0.543745
TraesCS1D01G003300	TraesCS1A01G004200	chr1A_3262477	chr1D_621407	0.569828
TraesCS1D01G003300	TraesCS1A01G004200	chr1A_3262477	chr1D_907508	0.700095
TraesCS1D01G003300	TraesCS1A01G004200	chr1A_3262516	chr1D_621004	0.586724
TraesCS1D01G003300	TraesCS1A01G004200	chr1A_3262516	chr1D_621407	0.612055
TraesCS1D01G003300	TraesCS1A01G004200	chr1A_3262516	chr1D_907508	0.60724
TraesCS1D01G003300	TraesCS1A01G004200	chr1A_3386098	chr1D_621004	0.557424
TraesCS1D01G003300	TraesCS1A01G004200	chr1A_3386098	chr1D_621407	0.5866
TraesCS1D01G003300	TraesCS1A01G004200	chr1A_3386098	chr1D_907508	0.75431
TraesCS1D01G003300	TraesCS1A01G004200	chr1A_3386274	chr1D_621004	0.694083
TraesCS1D01G003300	TraesCS1A01G004200	chr1A_3386274	chr1D_621407	0.715908
TraesCS1D01G003300	TraesCS1A01G004200	chr1A_3386274	chr1D_907508	0.890086
TraesCS1D01G003300	TraesCS1A01G004200	chr1A_3386503	chr1D_621004	0.549997
TraesCS1D01G003300	TraesCS1A01G004200	chr1A_3386503	chr1D_621407	0.578581
TraesCS1D01G003300	TraesCS1A01G004200	chr1A_3386503	chr1D_907508	0.75431
TraesCS1D01G003300	TraesCS1A01G004200	chr1A_3387617	chr1D_621004	0.543745
TraesCS1D01G003300	TraesCS1A01G004200	chr1A_3387617	chr1D_621407	0.569828
TraesCS1D01G003300	TraesCS1A01G004200	chr1A_3387617	chr1D_907508	0.700095
TraesCS1D01G003300	TraesCS1A01G004200	chr1A_3387764	chr1D_621004	0.543745
TraesCS1D01G003300	TraesCS1A01G004200	chr1A_3387764	chr1D_621407	0.569828
TraesCS1D01G003300	TraesCS1A01G004200	chr1A_3387764	chr1D_907508	0.700095
TraesCS1D01G003300	TraesCS1A01G004200	chr1A_3388002	chr1D_621004	0.694174
TraesCS1D01G003300	TraesCS1A01G004200	chr1A_3388002	chr1D_621407	0.716001
TraesCS1D01G003300	TraesCS1A01G004200	chr1A_3388002	chr1D_907508	0.890121
TraesCS1D01G003300	TraesCS1A01G004200	chr1A_3388624	chr1D_621004	0.658097
TraesCS1D01G003300	TraesCS1A01G004200	chr1A_3388624	chr1D_621407	0.683466
TraesCS1D01G003300	TraesCS1A01G004200	chr1A_3388624	chr1D_907508	0.859285
TraesCS1D01G003300	TraesCS1A01G004200	chr1A_3388625	chr1D_621004	0.658097
TraesCS1D01G003300	TraesCS1A01G004200	chr1A_3388625	chr1D_621407	0.683466
TraesCS1D01G003300	TraesCS1A01G004200	chr1A_3388625	chr1D_907508	0.859285
TraesCS1D01G003300	TraesCS1A01G004200	chr1A_3388793	chr1D_621004	0.549997
TraesCS1D01G003300	TraesCS1A01G004200	chr1A_3388793	chr1D_621407	0.578581
TraesCS1D01G003300	TraesCS1A01G004200	chr1A_3388793	chr1D_907508	0.720454
TraesCS1D01G003300	TraesCS1A01G004200	chr1A_3388977	chr1D_621004	0.433526
TraesCS1D01G003300	TraesCS1A01G004200	chr1A_3388977	chr1D_621407	0.47668
TraesCS1D01G003300	TraesCS1A01G004200	chr1A_3388977	chr1D_907508	0.632422
TraesCS1D01G003300	TraesCS1A01G004200	chr1A_3389430	chr1D_621004	0.694174
TraesCS1D01G003300	TraesCS1A01G004200	chr1A_3389430	chr1D_621407	0.716001
TraesCS1D01G003300	TraesCS1A01G004200	chr1A_3389430	chr1D_907508	0.890121
TraesCS6D01G402900	TraesCS6A01G417700	chr6A_615763653	chr6D_470384204	0.256737
TraesCS2D01G578600	TraesCS2A01G567900	chr2A_766446728	chr2D_641110013	0.303615
TraesCS2D01G578600	TraesCS2A01G567900	chr2A_766446728	chr2D_641233256	0.307429
TraesCS2D01G578600	TraesCS2A01G567900	chr2A_766446728	chr2D_641234421	0.307429
TraesCS2D01G578600	TraesCS2A01G567900	chr2A_766446728	chr2D_641307290	0.294951
TraesCS2D01G578600	TraesCS2A01G567900	chr2A_766446728	chr2D_641309481	0.307429
TraesCS5B01G325900	TraesCS5A01G325600	chr5A_536129968	chr5B_511056973	0.202272
TraesCS5B01G325900	TraesCS5A01G325600	chr5A_536129968	chr5B_511057134	0.202272
TraesCS5B01G325900	TraesCS5A01G325600	chr5A_536129968	chr5B_511057143	0.202272
TraesCS5B01G325900	TraesCS5A01G325600	chr5A_536129968	chr5B_511057440	0.200129
TraesCS5B01G325900	TraesCS5A01G325600	chr5A_536239598	chr5B_509677224	0.213466
TraesCS5B01G325900	TraesCS5A01G325600	chr5A_536239598	chr5B_509677411	0.209914
TraesCS5B01G325900	TraesCS5A01G325600	chr5A_536239598	chr5B_510291620	0.20062
TraesCS5B01G325900	TraesCS5A01G325600	chr5A_536239598	chr5B_511056973	0.200633
TraesCS5B01G325900	TraesCS5A01G325600	chr5A_536239598	chr5B_511057134	0.202311
TraesCS5B01G325900	TraesCS5A01G325600	chr5A_536239598	chr5B_511057143	0.202311
TraesCS2B01G483200	TraesCS2A01G461600	chr2A_707311680	chr2B_679810896	0.210578
TraesCS2B01G483200	TraesCS2A01G461600	chr2A_707663838	chr2B_679811551	0.201801
TraesCS2B01G483200	TraesCS2A01G461600	chr2A_707664111	chr2B_679729145	0.20379
TraesCS2B01G483200	TraesCS2A01G461600	chr2A_707664111	chr2B_679811542	0.200224
TraesCS2B01G483200	TraesCS2A01G461600	chr2A_707664111	chr2B_679811551	0.224275
TraesCS2B01G483200	TraesCS2A01G461600	chr2A_707664111	chr2B_679811720	0.208551
TraesCS2B01G483200	TraesCS2A01G461600	chr2A_707664111	chr2B_679887369	0.21385
TraesCS2B01G483200	TraesCS2A01G461600	chr2A_707664111	chr2B_679887405	0.208025
TraesCS2B01G483200	TraesCS2A01G461600	chr2A_707664111	chr2B_679887410	0.201183
TraesCS2B01G483200	TraesCS2A01G461600	chr2A_707664111	chr2B_679901611	0.201457
TraesCS2B01G483200	TraesCS2A01G461600	chr2A_707664111	chr2B_679901625	0.201457
TraesCS2B01G483200	TraesCS2A01G461600	chr2A_707664111	chr2B_679901636	0.201457
TraesCS2B01G483200	TraesCS2A01G461600	chr2A_707664111	chr2B_680600496	0.200031
TraesCS2B01G483200	TraesCS2A01G461600	chr2A_707664111	chr2B_680600505	0.200031
TraesCS2B01G483200	TraesCS2A01G461600	chr2A_707664111	chr2B_680600569	0.200031
TraesCS2B01G483200	TraesCS2A01G461600	chr2A_707664111	chr2B_680600601	0.200031
TraesCS2B01G483200	TraesCS2A01G461600	chr2A_707664133	chr2B_679729101	0.203335
TraesCS2B01G483200	TraesCS2A01G461600	chr2A_707664133	chr2B_679729145	0.216537
TraesCS2B01G483200	TraesCS2A01G461600	chr2A_707664133	chr2B_679811542	0.200224
TraesCS2B01G483200	TraesCS2A01G461600	chr2A_707664133	chr2B_679811551	0.224275
TraesCS2B01G483200	TraesCS2A01G461600	chr2A_707664133	chr2B_679811720	0.208551
TraesCS2B01G483200	TraesCS2A01G461600	chr2A_707664133	chr2B_679887369	0.226977
TraesCS2B01G483200	TraesCS2A01G461600	chr2A_707664133	chr2B_679887405	0.221185
TraesCS2B01G483200	TraesCS2A01G461600	chr2A_707664133	chr2B_679887410	0.213819
TraesCS2B01G483200	TraesCS2A01G461600	chr2A_707664133	chr2B_679901521	0.203861
TraesCS2B01G483200	TraesCS2A01G461600	chr2A_707664133	chr2B_679901611	0.212728
TraesCS2B01G483200	TraesCS2A01G461600	chr2A_707664133	chr2B_679901625	0.212728
TraesCS2B01G483200	TraesCS2A01G461600	chr2A_707664133	chr2B_679901636	0.212728
TraesCS2B01G483200	TraesCS2A01G461600	chr2A_707664133	chr2B_680600496	0.228702
TraesCS2B01G483200	TraesCS2A01G461600	chr2A_707664133	chr2B_680600505	0.228702
TraesCS2B01G483200	TraesCS2A01G461600	chr2A_707664133	chr2B_680600536	0.22746
TraesCS2B01G483200	TraesCS2A01G461600	chr2A_707664133	chr2B_680600569	0.228702
TraesCS2B01G483200	TraesCS2A01G461600	chr2A_707664133	chr2B_680600601	0.228702
TraesCS2B01G483200	TraesCS2A01G461600	chr2A_707664148	chr2B_679729101	0.203335
TraesCS2B01G483200	TraesCS2A01G461600	chr2A_707664148	chr2B_679729145	0.216537
TraesCS2B01G483200	TraesCS2A01G461600	chr2A_707664148	chr2B_679811542	0.200224
TraesCS2B01G483200	TraesCS2A01G461600	chr2A_707664148	chr2B_679811551	0.224275
TraesCS2B01G483200	TraesCS2A01G461600	chr2A_707664148	chr2B_679811720	0.208551
TraesCS2B01G483200	TraesCS2A01G461600	chr2A_707664148	chr2B_679887369	0.226977
TraesCS2B01G483200	TraesCS2A01G461600	chr2A_707664148	chr2B_679887405	0.221185
TraesCS2B01G483200	TraesCS2A01G461600	chr2A_707664148	chr2B_679887410	0.213819
TraesCS2B01G483200	TraesCS2A01G461600	chr2A_707664148	chr2B_679901521	0.203861
TraesCS2B01G483200	TraesCS2A01G461600	chr2A_707664148	chr2B_679901611	0.212728
TraesCS2B01G483200	TraesCS2A01G461600	chr2A_707664148	chr2B_679901625	0.212728
TraesCS2B01G483200	TraesCS2A01G461600	chr2A_707664148	chr2B_679901636	0.212728
TraesCS2B01G483200	TraesCS2A01G461600	chr2A_707664148	chr2B_680600496	0.228702
TraesCS2B01G483200	TraesCS2A01G461600	chr2A_707664148	chr2B_680600505	0.228702
TraesCS2B01G483200	TraesCS2A01G461600	chr2A_707664148	chr2B_680600536	0.22746
TraesCS2B01G483200	TraesCS2A01G461600	chr2A_707664148	chr2B_680600569	0.228702
TraesCS2B01G483200	TraesCS2A01G461600	chr2A_707664148	chr2B_680600601	0.228702
TraesCS2B01G483200	TraesCS2A01G461600	chr2A_707664196	chr2B_679729101	0.201109
TraesCS2B01G483200	TraesCS2A01G461600	chr2A_707664196	chr2B_679729145	0.211771
TraesCS2B01G483200	TraesCS2A01G461600	chr2A_707664196	chr2B_679811542	0.200224
TraesCS2B01G483200	TraesCS2A01G461600	chr2A_707664196	chr2B_679811551	0.208022
TraesCS2B01G483200	TraesCS2A01G461600	chr2A_707664196	chr2B_679887369	0.213643
TraesCS2B01G483200	TraesCS2A01G461600	chr2A_707664196	chr2B_679887405	0.208158
TraesCS2B01G483200	TraesCS2A01G461600	chr2A_707664196	chr2B_679887410	0.200762
TraesCS2B01G483200	TraesCS2A01G461600	chr2A_707664196	chr2B_680600496	0.218788
TraesCS2B01G483200	TraesCS2A01G461600	chr2A_707664196	chr2B_680600505	0.218788
TraesCS2B01G483200	TraesCS2A01G461600	chr2A_707664196	chr2B_680600536	0.217529
TraesCS2B01G483200	TraesCS2A01G461600	chr2A_707664196	chr2B_680600569	0.218788
TraesCS2B01G483200	TraesCS2A01G461600	chr2A_707664196	chr2B_680600601	0.218788
TraesCS2B01G483200	TraesCS2A01G461600	chr2A_707986791	chr2B_679810896	0.218135
TraesCS2B01G483200	TraesCS2A01G461600	chr2A_707986791	chr2B_679811000	0.204765
TraesCS6B01G062600	TraesCS6A01G046500	chr6A_23354236	chr6B_41378457	0.213933
TraesCS6B01G062600	TraesCS6A01G046500	chr6A_23354236	chr6B_41378477	0.213624
TraesCS6B01G062600	TraesCS6A01G046500	chr6A_23354236	chr6B_41378500	0.211566
TraesCS6B01G062600	TraesCS6A01G046500	chr6A_23354236	chr6B_41705366	0.254043
TraesCS6B01G062600	TraesCS6A01G046500	chr6A_23354236	chr6B_41705366	0.254043
TraesCS6B01G062600	TraesCS6A01G046500	chr6A_23354236	chr6B_41935081	0.243028
TraesCS6B01G062600	TraesCS6A01G046500	chr6A_23354236	chr6B_41935279	0.229868
TraesCS6B01G062600	TraesCS6A01G046500	chr6A_23354236	chr6B_41936332	0.269085
TraesCS6B01G062600	TraesCS6A01G046500	chr6A_23354236	chr6B_42104357	0.232059
TraesCS6B01G062600	TraesCS6A01G046500	chr6A_23354236	chr6B_42109442	0.219712
TraesCS6B01G062600	TraesCS6A01G046500	chr6A_23354236	chr6B_42109474	0.219712
TraesCS6B01G062600	TraesCS6A01G046500	chr6A_23354236	chr6B_42109780	0.219712
TraesCS6B01G062600	TraesCS6A01G046500	chr6A_23399548	chr6B_41845994	0.216665
TraesCS6B01G062600	TraesCS6A01G046500	chr6A_23399548	chr6B_41846091	0.216665
TraesCS6B01G062600	TraesCS6A01G046500	chr6A_23603704	chr6B_41705366	0.201392
TraesCS6B01G062600	TraesCS6A01G046500	chr6A_23603704	chr6B_41705366	0.201392
TraesCS6B01G062600	TraesCS6A01G046500	chr6A_23604182	chr6B_41705366	0.253603
TraesCS6B01G062600	TraesCS6A01G046500	chr6A_23604182	chr6B_41705366	0.253603
TraesCS6B01G062600	TraesCS6A01G046500	chr6A_23604197	chr6B_41705366	0.253603
TraesCS6B01G062600	TraesCS6A01G046500	chr6A_23604197	chr6B_41705366	0.253603
TraesCS6B01G062600	TraesCS6A01G046500	chr6A_23604613	chr6B_41705366	0.258336
TraesCS6B01G062600	TraesCS6A01G046500	chr6A_23604613	chr6B_41705366	0.258336
TraesCS6B01G062600	TraesCS6A01G046500	chr6A_23604673	chr6B_41705366	0.248471
TraesCS6B01G062600	TraesCS6A01G046500	chr6A_23604673	chr6B_41705366	0.248471
TraesCS6B01G062600	TraesCS6A01G046500	chr6A_23604701	chr6B_41705366	0.248804
TraesCS6B01G062600	TraesCS6A01G046500	chr6A_23604701	chr6B_41705366	0.248804
TraesCS6B01G062600	TraesCS6A01G046500	chr6A_23604773	chr6B_41705366	0.221552
TraesCS6B01G062600	TraesCS6A01G046500	chr6A_23604773	chr6B_41705366	0.221552
TraesCS6B01G062600	TraesCS6A01G046500	chr6A_23604870	chr6B_41705366	0.237806
TraesCS6B01G062600	TraesCS6A01G046500	chr6A_23604870	chr6B_41705366	0.237806
TraesCS6B01G062600	TraesCS6A01G046500	chr6A_23609681	chr6B_41705366	0.205062
TraesCS6B01G062600	TraesCS6A01G046500	chr6A_23609712	chr6B_41705366	0.205062
TraesCS6B01G062600	TraesCS6A01G046500	chr6A_23609761	chr6B_41705366	0.201132
TraesCS6B01G062600	TraesCS6A01G046500	chr6A_23609763	chr6B_41705366	0.200654
TraesCS6B01G062600	TraesCS6A01G046500	chr6A_23655981	chr6B_41523033	0.21965
TraesCS6B01G062600	TraesCS6A01G046500	chr6A_23656036	chr6B_41523033	0.200835
TraesCS6B01G062600	TraesCS6A01G046500	chr6A_23722486	chr6B_41378018	0.290109
TraesCS6B01G062600	TraesCS6A01G046500	chr6A_23722486	chr6B_41435210	0.259917
TraesCS6B01G062600	TraesCS6A01G046500	chr6A_23722486	chr6B_41441280	0.271439
TraesCS6B01G062600	TraesCS6A01G046500	chr6A_23722486	chr6B_41706367	0.261854
TraesCS6B01G062600	TraesCS6A01G046500	chr6A_23722486	chr6B_41706614	0.260939
TraesCS6B01G062600	TraesCS6A01G046500	chr6A_23722486	chr6B_41706669	0.296136
TraesCS6B01G062600	TraesCS6A01G046500	chr6A_23722486	chr6B_41706674	0.296136
TraesCS6B01G062600	TraesCS6A01G046500	chr6A_23888503	chr6B_41935930	0.283154
TraesCS6B01G062600	TraesCS6A01G046500	chr6A_23888503	chr6B_41935943	0.283154
TraesCS6B01G062600	TraesCS6A01G046500	chr6A_24046529	chr6B_41705366	0.201119
TraesCS6B01G062600	TraesCS6A01G046500	chr6A_24049484	chr6B_41378477	0.201607
TraesCS6B01G062600	TraesCS6A01G046500	chr6A_24049484	chr6B_41705366	0.234653
TraesCS6B01G062600	TraesCS6A01G046500	chr6A_24049484	chr6B_41705366	0.234653
TraesCS6B01G062600	TraesCS6A01G046500	chr6A_24515023	chr6B_41416025	0.214154
TraesCS6B01G062600	TraesCS6A01G046500	chr6A_24515028	chr6B_41416025	0.221992
TraesCS6B01G062600	TraesCS6A01G046500	chr6A_24515102	chr6B_41416025	0.214016
TraesCS6B01G062600	TraesCS6A01G046500	chr6A_24515122	chr6B_41416025	0.214016
TraesCS6B01G062600	TraesCS6A01G046500	chr6A_24515126	chr6B_41416025	0.241028
TraesCS6B01G062600	TraesCS6A01G046500	chr6A_24515168	chr6B_41416025	0.257278
TraesCS6B01G062600	TraesCS6A01G046500	chr6A_24720829	chr6B_41378326	0.201763
TraesCS6B01G062600	TraesCS6A01G046500	chr6A_24720909	chr6B_41378326	0.202224
TraesCS6B01G062600	TraesCS6A01G046500	chr6A_24720954	chr6B_41378326	0.209814
TraesCS6B01G062600	TraesCS6A01G046500	chr6A_24720954	chr6B_41416232	0.201289
TraesCS6B01G062600	TraesCS6A01G046500	chr6A_24721008	chr6B_41378326	0.209814
TraesCS6B01G062600	TraesCS6A01G046500	chr6A_24721008	chr6B_41416232	0.201289
TraesCS6B01G062600	TraesCS6A01G046500	chr6A_24721064	chr6B_41378326	0.206198
TraesCS6B01G062600	TraesCS6A01G046500	chr6A_24721185	chr6B_41378326	0.206198
TraesCS6B01G062600	TraesCS6A01G046500	chr6A_24721196	chr6B_41378326	0.206198
TraesCS6B01G062600	TraesCS6A01G046500	chr6A_24721215	chr6B_41378326	0.206198
TraesCS6B01G062600	TraesCS6A01G046500	chr6A_24721246	chr6B_41378326	0.209814
TraesCS6B01G062600	TraesCS6A01G046500	chr6A_24721246	chr6B_41416232	0.201289
TraesCS6B01G062600	TraesCS6A01G046500	chr6A_24721301	chr6B_41378326	0.206198
TraesCS6B01G062600	TraesCS6A01G046500	chr6A_24721320	chr6B_41378326	0.206198
TraesCS6B01G062600	TraesCS6A01G046500	chr6A_24721360	chr6B_41378326	0.206198
TraesCS6B01G062600	TraesCS6A01G046500	chr6A_24721428	chr6B_41378326	0.21026
TraesCS6B01G062600	TraesCS6A01G046500	chr6A_24721428	chr6B_41416232	0.201762
TraesCS6B01G062600	TraesCS6A01G046500	chr6A_24721490	chr6B_41375149	0.205287
TraesCS6B01G062600	TraesCS6A01G046500	chr6A_24721490	chr6B_41378326	0.205744
TraesCS6B01G062600	TraesCS6A01G046500	chr6A_24721490	chr6B_41415157	0.206907
TraesCS6B01G062600	TraesCS6A01G046500	chr6A_24721490	chr6B_41416232	0.216244
TraesCS6B01G062600	TraesCS6A01G046500	chr6A_24721579	chr6B_41378326	0.206198
TraesCS6B01G062600	TraesCS6A01G046500	chr6A_24721667	chr6B_41378326	0.202224
TraesCS6B01G062600	TraesCS6A01G046500	chr6A_24721703	chr6B_41378326	0.202224
TraesCS6B01G062600	TraesCS6A01G046500	chr6A_24721714	chr6B_41378326	0.202224
TraesCS6B01G062600	TraesCS6A01G046500	chr6A_24721719	chr6B_41378326	0.202224
TraesCS6B01G062600	TraesCS6A01G046500	chr6A_24722010	chr6B_41378326	0.209814
TraesCS6B01G062600	TraesCS6A01G046500	chr6A_24722010	chr6B_41416250	0.20396
TraesCS6B01G062600	TraesCS6A01G046500	chr6A_24722010	chr6B_41416250	0.20396
TraesCS6B01G062600	TraesCS6A01G046500	chr6A_24722141	chr6B_41415775	0.20732
TraesCS6B01G062600	TraesCS6A01G046500	chr6A_24722141	chr6B_41415775	0.20732
TraesCS6B01G062600	TraesCS6A01G046500	chr6A_24722141	chr6B_41415849	0.20732
TraesCS6B01G062600	TraesCS6A01G046500	chr6A_24722141	chr6B_41415849	0.20732
TraesCS6B01G062600	TraesCS6A01G046500	chr6A_24722141	chr6B_41415888	0.20732
TraesCS6B01G062600	TraesCS6A01G046500	chr6A_24722141	chr6B_41415888	0.20732
TraesCS6B01G062600	TraesCS6A01G046500	chr6A_24722141	chr6B_41416250	0.217007
TraesCS6B01G062600	TraesCS6A01G046500	chr6A_24722141	chr6B_41416250	0.217007
TraesCS6B01G062600	TraesCS6A01G046500	chr6A_24722141	chr6B_41416428	0.20814
TraesCS6B01G062600	TraesCS6A01G046500	chr6A_24722141	chr6B_41416428	0.20814
TraesCS2D01G576800	TraesCS2A01G566600	chr2A_766446728	chr2D_640214413	0.204236
TraesCS2D01G576800	TraesCS2A01G566600	chr2A_766446728	chr2D_641110013	0.303615
TraesCS1B01G403700	TraesCS1A01G381200	chr1A_551985565	chr1B_633267363	0.211062
TraesCS1B01G403700	TraesCS1A01G381200	chr1A_551985565	chr1B_633267396	0.211062
TraesCS1B01G403700	TraesCS1A01G381200	chr1A_551985565	chr1B_633267417	0.211062
TraesCS1B01G403700	TraesCS1A01G381200	chr1A_551985565	chr1B_633267434	0.205751
TraesCS2D01G572700	TraesCS2A01G562500	chr2A_764322626	chr2D_637650866	0.305661
TraesCS2D01G572700	TraesCS2A01G562500	chr2A_764322626	chr2D_637653525	0.297207
TraesCS2D01G572700	TraesCS2A01G562500	chr2A_764322626	chr2D_637657174	0.310691
TraesCS2D01G572700	TraesCS2A01G562500	chr2A_764322626	chr2D_638132324	0.226265
TraesCS2D01G572700	TraesCS2A01G562500	chr2A_764322626	chr2D_638148610	0.28394
TraesCS2D01G572700	TraesCS2A01G562500	chr2A_764322629	chr2D_637650866	0.305661
TraesCS2D01G572700	TraesCS2A01G562500	chr2A_764322629	chr2D_637653525	0.297207
TraesCS2D01G572700	TraesCS2A01G562500	chr2A_764322629	chr2D_637657174	0.310691
TraesCS2D01G572700	TraesCS2A01G562500	chr2A_764322629	chr2D_638132324	0.226265
TraesCS2D01G572700	TraesCS2A01G562500	chr2A_764322629	chr2D_638148610	0.28394
TraesCS7D01G490100	TraesCS7B01G409700	chr7B_677864231	chr7D_600451148	0.205769
TraesCS7D01G490100	TraesCS7B01G409700	chr7B_677864231	chr7D_600451148	0.205769
TraesCS7D01G490100	TraesCS7B01G409700	chr7B_677869113	chr7D_600451148	0.229835
TraesCS7D01G490100	TraesCS7B01G409700	chr7B_677869113	chr7D_600451148	0.229835
TraesCS7D01G490100	TraesCS7B01G409700	chr7B_677891442	chr7D_600451148	0.242305
TraesCS7D01G490100	TraesCS7B01G409700	chr7B_677891442	chr7D_600451148	0.242305
TraesCS7D01G490100	TraesCS7B01G409700	chr7B_677904276	chr7D_600451148	0.222415
TraesCS7D01G490100	TraesCS7B01G409700	chr7B_677904276	chr7D_600451148	0.222415
TraesCS7D01G490100	TraesCS7B01G409700	chr7B_677904358	chr7D_600451148	0.222415
TraesCS7D01G490100	TraesCS7B01G409700	chr7B_677904358	chr7D_600451148	0.222415
TraesCS7D01G490100	TraesCS7B01G409700	chr7B_677904386	chr7D_600451148	0.222415
TraesCS7D01G490100	TraesCS7B01G409700	chr7B_677904386	chr7D_600451148	0.222415
TraesCS7D01G490100	TraesCS7B01G409700	chr7B_677953840	chr7D_600451148	0.330139
TraesCS7D01G490100	TraesCS7B01G409700	chr7B_678026829	chr7D_600451148	0.226888
TraesCS7D01G490100	TraesCS7B01G409700	chr7B_678026829	chr7D_600451148	0.226888
TraesCS7D01G490100	TraesCS7B01G409700	chr7B_678026852	chr7D_600451148	0.234928
TraesCS7D01G490100	TraesCS7B01G409700	chr7B_678026852	chr7D_600451148	0.234928
TraesCS7D01G490100	TraesCS7B01G409700	chr7B_678027032	chr7D_600451148	0.25281
TraesCS7D01G490100	TraesCS7B01G409700	chr7B_678027032	chr7D_600451148	0.25281
TraesCS7D01G490100	TraesCS7B01G409700	chr7B_678027298	chr7D_600451148	0.26263
TraesCS7D01G490100	TraesCS7B01G409700	chr7B_678027298	chr7D_600451148	0.26263
TraesCS7D01G490100	TraesCS7B01G409700	chr7B_678027302	chr7D_600451148	0.26263
TraesCS7D01G490100	TraesCS7B01G409700	chr7B_678027302	chr7D_600451148	0.26263
TraesCS7D01G490100	TraesCS7B01G409700	chr7B_678027332	chr7D_600451148	0.26263
TraesCS7D01G490100	TraesCS7B01G409700	chr7B_678027332	chr7D_600451148	0.26263
TraesCS7D01G490100	TraesCS7B01G409700	chr7B_678027416	chr7D_600451148	0.26263
TraesCS7D01G490100	TraesCS7B01G409700	chr7B_678027416	chr7D_600451148	0.26263
TraesCS7D01G490100	TraesCS7B01G409700	chr7B_678027429	chr7D_600451148	0.26263
TraesCS7D01G490100	TraesCS7B01G409700	chr7B_678027429	chr7D_600451148	0.26263
TraesCS7D01G490100	TraesCS7B01G409700	chr7B_678027597	chr7D_600451148	0.272461
TraesCS7D01G490100	TraesCS7B01G409700	chr7B_678027597	chr7D_600451148	0.272461
TraesCS7D01G490100	TraesCS7B01G409700	chr7B_678027612	chr7D_600451148	0.272461
TraesCS7D01G490100	TraesCS7B01G409700	chr7B_678027612	chr7D_600451148	0.272461
TraesCS7D01G490100	TraesCS7B01G409700	chr7B_678027625	chr7D_600451148	0.267534
TraesCS7D01G490100	TraesCS7B01G409700	chr7B_678027625	chr7D_600451148	0.267534
TraesCS7D01G490100	TraesCS7B01G409700	chr7B_678027650	chr7D_600451148	0.267534
TraesCS7D01G490100	TraesCS7B01G409700	chr7B_678027650	chr7D_600451148	0.267534
TraesCS7D01G490100	TraesCS7B01G409700	chr7B_678027710	chr7D_600451148	0.267534
TraesCS7D01G490100	TraesCS7B01G409700	chr7B_678027710	chr7D_600451148	0.267534
TraesCS7D01G490100	TraesCS7B01G409700	chr7B_678027729	chr7D_600451148	0.267534
TraesCS7D01G490100	TraesCS7B01G409700	chr7B_678027729	chr7D_600451148	0.267534
TraesCS7D01G490100	TraesCS7B01G409700	chr7B_678028675	chr7D_600451148	0.211396
TraesCS7D01G490100	TraesCS7B01G409700	chr7B_678028946	chr7D_600451148	0.210963
TraesCS7D01G490100	TraesCS7B01G409700	chr7B_678028979	chr7D_600451148	0.278581
TraesCS7D01G490100	TraesCS7B01G409700	chr7B_678028979	chr7D_600451148	0.278581
TraesCS7D01G490100	TraesCS7B01G409700	chr7B_678029083	chr7D_600451148	0.210963
TraesCS7D01G490100	TraesCS7B01G409700	chr7B_678029159	chr7D_600451148	0.210963
TraesCS7D01G490100	TraesCS7B01G409700	chr7B_678029179	chr7D_600451148	0.277692
TraesCS7D01G490100	TraesCS7B01G409700	chr7B_678029179	chr7D_600451148	0.277692
TraesCS7D01G490100	TraesCS7B01G409700	chr7B_678029261	chr7D_600451148	0.207778
TraesCS7D01G490100	TraesCS7B01G409700	chr7B_678029433	chr7D_600451148	0.274597
TraesCS7D01G490100	TraesCS7B01G409700	chr7B_678029433	chr7D_600451148	0.274597
TraesCS7D01G490100	TraesCS7B01G409700	chr7B_678029456	chr7D_600451148	0.279458
TraesCS7D01G490100	TraesCS7B01G409700	chr7B_678029456	chr7D_600451148	0.279458
TraesCS7D01G490100	TraesCS7B01G409700	chr7B_678029560	chr7D_600451148	0.279458
TraesCS7D01G490100	TraesCS7B01G409700	chr7B_678029560	chr7D_600451148	0.279458
TraesCS7D01G490100	TraesCS7B01G409700	chr7B_678029894	chr7D_600451148	0.224437
TraesCS7D01G490100	TraesCS7B01G409700	chr7B_678029900	chr7D_600451148	0.203495
TraesCS7D01G490100	TraesCS7B01G409700	chr7B_678030112	chr7D_600451148	0.201806
TraesCS7D01G490100	TraesCS7B01G409700	chr7B_678030163	chr7D_600451148	0.271597
TraesCS7D01G490100	TraesCS7B01G409700	chr7B_678030163	chr7D_600451148	0.271597
TraesCS7D01G490100	TraesCS7B01G409700	chr7B_678030253	chr7D_600451148	0.272461
TraesCS7D01G490100	TraesCS7B01G409700	chr7B_678030253	chr7D_600451148	0.272461
TraesCS7D01G490100	TraesCS7B01G409700	chr7B_678030652	chr7D_600451148	0.279458
TraesCS7D01G490100	TraesCS7B01G409700	chr7B_678030652	chr7D_600451148	0.279458
TraesCS7D01G490100	TraesCS7B01G409700	chr7B_678031580	chr7D_600451148	0.257397
TraesCS7D01G490100	TraesCS7B01G409700	chr7B_678031580	chr7D_600451148	0.257397
TraesCS7D01G490100	TraesCS7B01G409700	chr7B_678031989	chr7D_600451148	0.266324
TraesCS7D01G490100	TraesCS7B01G409700	chr7B_678031989	chr7D_600451148	0.266324
TraesCS7D01G490100	TraesCS7B01G409700	chr7B_678032270	chr7D_600451148	0.251132
TraesCS7D01G490100	TraesCS7B01G409700	chr7B_678032270	chr7D_600451148	0.251132
TraesCS7D01G490100	TraesCS7B01G409700	chr7B_678032387	chr7D_600451148	0.263557
TraesCS7D01G490100	TraesCS7B01G409700	chr7B_678032387	chr7D_600451148	0.263557
TraesCS7D01G490100	TraesCS7B01G409700	chr7B_678032617	chr7D_600451148	0.246743
TraesCS7D01G490100	TraesCS7B01G409700	chr7B_678032617	chr7D_600451148	0.246743
TraesCS7D01G490100	TraesCS7B01G409700	chr7B_678032940	chr7D_600451148	0.259162
TraesCS7D01G490100	TraesCS7B01G409700	chr7B_678032940	chr7D_600451148	0.259162
TraesCS7D01G490100	TraesCS7B01G409700	chr7B_678128608	chr7D_600451148	0.545391
TraesCS7D01G490100	TraesCS7B01G409700	chr7B_678128608	chr7D_600451148	0.545391
TraesCS7D01G490100	TraesCS7B01G409700	chr7B_678128768	chr7D_600451148	0.618565
TraesCS7D01G490100	TraesCS7B01G409700	chr7B_678128768	chr7D_600451148	0.618565
TraesCS7D01G490100	TraesCS7B01G409700	chr7B_678128832	chr7D_600451148	0.545391
TraesCS7D01G490100	TraesCS7B01G409700	chr7B_678128832	chr7D_600451148	0.545391
TraesCS7D01G490100	TraesCS7B01G409700	chr7B_678128837	chr7D_600451148	0.545391
TraesCS7D01G490100	TraesCS7B01G409700	chr7B_678128837	chr7D_600451148	0.545391
TraesCS7D01G490100	TraesCS7B01G409700	chr7B_678128953	chr7D_600451148	0.551363
TraesCS7D01G490100	TraesCS7B01G409700	chr7B_678128953	chr7D_600451148	0.551363
TraesCS7D01G490100	TraesCS7B01G409700	chr7B_678128964	chr7D_600451148	0.551363
TraesCS7D01G490100	TraesCS7B01G409700	chr7B_678128964	chr7D_600451148	0.551363
TraesCS7D01G490100	TraesCS7B01G409700	chr7B_678129431	chr7D_600451148	0.550408
TraesCS7D01G490100	TraesCS7B01G409700	chr7B_678129431	chr7D_600451148	0.550408
TraesCS7D01G490100	TraesCS7B01G409700	chr7B_678129435	chr7D_600451148	0.550408
TraesCS7D01G490100	TraesCS7B01G409700	chr7B_678129435	chr7D_600451148	0.550408
TraesCS7D01G490100	TraesCS7B01G409700	chr7B_678129560	chr7D_600451148	0.550408
TraesCS7D01G490100	TraesCS7B01G409700	chr7B_678129560	chr7D_600451148	0.550408
TraesCS7D01G490100	TraesCS7B01G409700	chr7B_678129617	chr7D_600451148	0.54944
TraesCS7D01G490100	TraesCS7B01G409700	chr7B_678129617	chr7D_600451148	0.54944
TraesCS7D01G490100	TraesCS7B01G409700	chr7B_678130007	chr7D_600451148	0.532092
TraesCS7D01G490100	TraesCS7B01G409700	chr7B_678130007	chr7D_600451148	0.532092
TraesCS7D01G490100	TraesCS7B01G409700	chr7B_678130159	chr7D_600451148	0.576011
TraesCS7D01G490100	TraesCS7B01G409700	chr7B_678130159	chr7D_600451148	0.576011
TraesCS7D01G490100	TraesCS7B01G409700	chr7B_678130220	chr7D_600451148	0.620592
TraesCS7D01G490100	TraesCS7B01G409700	chr7B_678130220	chr7D_600451148	0.620592
TraesCS7D01G490100	TraesCS7B01G409700	chr7B_678130485	chr7D_600451148	0.614798
TraesCS7D01G490100	TraesCS7B01G409700	chr7B_678130485	chr7D_600451148	0.614798
TraesCS7D01G490100	TraesCS7B01G409700	chr7B_678130669	chr7D_600451148	0.626528
TraesCS7D01G490100	TraesCS7B01G409700	chr7B_678130669	chr7D_600451148	0.626528
TraesCS7D01G490100	TraesCS7B01G409700	chr7B_678130680	chr7D_600451148	0.626528
TraesCS7D01G490100	TraesCS7B01G409700	chr7B_678130680	chr7D_600451148	0.626528
TraesCS7D01G490100	TraesCS7B01G409700	chr7B_678130741	chr7D_600451148	0.626982
TraesCS7D01G490100	TraesCS7B01G409700	chr7B_678130741	chr7D_600451148	0.626982
TraesCS7D01G490100	TraesCS7B01G409700	chr7B_678130755	chr7D_600451148	0.621055
TraesCS7D01G490100	TraesCS7B01G409700	chr7B_678130755	chr7D_600451148	0.621055
TraesCS7D01G490100	TraesCS7B01G409700	chr7B_678279053	chr7D_600451148	0.59731
TraesCS7D01G490100	TraesCS7B01G409700	chr7B_678279053	chr7D_600451148	0.59731
TraesCS7D01G490100	TraesCS7B01G409700	chr7B_678279568	chr7D_600451148	0.628404
TraesCS7D01G490100	TraesCS7B01G409700	chr7B_678279568	chr7D_600451148	0.628404
TraesCS7D01G490100	TraesCS7B01G409700	chr7B_678279632	chr7D_600451148	0.646672
TraesCS7D01G490100	TraesCS7B01G409700	chr7B_678279632	chr7D_600451148	0.646672
TraesCS7D01G490100	TraesCS7B01G409700	chr7B_678279742	chr7D_600451148	0.623216
TraesCS7D01G490100	TraesCS7B01G409700	chr7B_678279742	chr7D_600451148	0.623216
TraesCS7D01G490100	TraesCS7B01G409700	chr7B_678279750	chr7D_600451148	0.627584
TraesCS7D01G490100	TraesCS7B01G409700	chr7B_678279750	chr7D_600451148	0.627584
TraesCS7D01G490100	TraesCS7B01G409700	chr7B_678279807	chr7D_600451148	0.62238
TraesCS7D01G490100	TraesCS7B01G409700	chr7B_678279807	chr7D_600451148	0.62238
TraesCS7D01G490100	TraesCS7B01G409700	chr7B_678280928	chr7D_600451148	0.627063
TraesCS7D01G490100	TraesCS7B01G409700	chr7B_678280928	chr7D_600451148	0.627063
TraesCS7D01G490100	TraesCS7B01G409700	chr7B_678285643	chr7D_600451148	0.291309
TraesCS7D01G490100	TraesCS7B01G409700	chr7B_678295442	chr7D_600451148	0.59133
TraesCS7D01G490100	TraesCS7B01G409700	chr7B_678295795	chr7D_600451148	0.697526
TraesCS7D01G490100	TraesCS7B01G409700	chr7B_678295795	chr7D_600451148	0.697526
TraesCS7D01G490100	TraesCS7B01G409700	chr7B_678295881	chr7D_600451148	0.702039
TraesCS7D01G490100	TraesCS7B01G409700	chr7B_678295881	chr7D_600451148	0.702039
TraesCS7D01G490100	TraesCS7B01G409700	chr7B_678295902	chr7D_600451148	0.679578
TraesCS7D01G490100	TraesCS7B01G409700	chr7B_678295902	chr7D_600451148	0.679578
TraesCS7D01G490100	TraesCS7B01G409700	chr7B_678296604	chr7D_600451148	0.720469
TraesCS7D01G490100	TraesCS7B01G409700	chr7B_678296604	chr7D_600451148	0.720469
TraesCS7D01G490100	TraesCS7B01G409700	chr7B_678296661	chr7D_600451148	0.693861
TraesCS7D01G490100	TraesCS7B01G409700	chr7B_678296661	chr7D_600451148	0.693861
TraesCS7D01G490100	TraesCS7B01G409700	chr7B_678296761	chr7D_600451148	0.674475
TraesCS7D01G490100	TraesCS7B01G409700	chr7B_678296761	chr7D_600451148	0.674475
TraesCS7D01G490100	TraesCS7B01G409700	chr7B_678296811	chr7D_600451148	0.681499
TraesCS7D01G490100	TraesCS7B01G409700	chr7B_678296811	chr7D_600451148	0.681499
TraesCS7D01G490100	TraesCS7B01G409700	chr7B_678296828	chr7D_600451148	0.704119
TraesCS7D01G490100	TraesCS7B01G409700	chr7B_678296828	chr7D_600451148	0.704119
TraesCS7D01G490100	TraesCS7B01G409700	chr7B_678296881	chr7D_600451148	0.700157
TraesCS7D01G490100	TraesCS7B01G409700	chr7B_678296881	chr7D_600451148	0.700157
TraesCS7D01G490100	TraesCS7B01G409700	chr7B_678296920	chr7D_600451148	0.701916
TraesCS7D01G490100	TraesCS7B01G409700	chr7B_678296920	chr7D_600451148	0.701916
TraesCS7D01G490100	TraesCS7B01G409700	chr7B_678296955	chr7D_600451148	0.701916
TraesCS7D01G490100	TraesCS7B01G409700	chr7B_678296955	chr7D_600451148	0.701916
TraesCS7D01G490100	TraesCS7B01G409700	chr7B_678296997	chr7D_600451148	0.679491
TraesCS7D01G490100	TraesCS7B01G409700	chr7B_678296997	chr7D_600451148	0.679491
TraesCS7D01G490100	TraesCS7B01G409700	chr7B_678297179	chr7D_600451148	0.722885
TraesCS7D01G490100	TraesCS7B01G409700	chr7B_678297179	chr7D_600451148	0.722885
TraesCS7D01G490100	TraesCS7B01G409700	chr7B_678297191	chr7D_600451148	0.722885
TraesCS7D01G490100	TraesCS7B01G409700	chr7B_678297191	chr7D_600451148	0.722885
TraesCS7D01G490100	TraesCS7B01G409700	chr7B_678297259	chr7D_600451148	0.722885
TraesCS7D01G490100	TraesCS7B01G409700	chr7B_678297259	chr7D_600451148	0.722885
TraesCS7D01G490100	TraesCS7B01G409700	chr7B_678297343	chr7D_600451148	0.741492
TraesCS7D01G490100	TraesCS7B01G409700	chr7B_678297343	chr7D_600451148	0.741492
TraesCS7D01G490100	TraesCS7B01G409700	chr7B_678336196	chr7D_600451148	0.674727
TraesCS7D01G490100	TraesCS7B01G409700	chr7B_678336196	chr7D_600451148	0.674727
TraesCS7D01G490100	TraesCS7B01G409700	chr7B_678336222	chr7D_600451148	0.674727
TraesCS7D01G490100	TraesCS7B01G409700	chr7B_678336222	chr7D_600451148	0.674727
TraesCS7D01G490100	TraesCS7B01G409700	chr7B_678336230	chr7D_600451148	0.674727
TraesCS7D01G490100	TraesCS7B01G409700	chr7B_678336230	chr7D_600451148	0.674727
TraesCS7D01G490100	TraesCS7B01G409700	chr7B_678336267	chr7D_600451148	0.678979
TraesCS7D01G490100	TraesCS7B01G409700	chr7B_678336267	chr7D_600451148	0.678979
TraesCS7D01G490100	TraesCS7B01G409700	chr7B_678336429	chr7D_600451148	0.67976
TraesCS7D01G490100	TraesCS7B01G409700	chr7B_678336429	chr7D_600451148	0.67976
TraesCS7D01G490100	TraesCS7B01G409700	chr7B_678336524	chr7D_600451148	0.677881
TraesCS7D01G490100	TraesCS7B01G409700	chr7B_678336524	chr7D_600451148	0.677881
TraesCS7D01G490100	TraesCS7B01G409700	chr7B_678336561	chr7D_600451148	0.686834
TraesCS7D01G490100	TraesCS7B01G409700	chr7B_678336561	chr7D_600451148	0.686834
TraesCS7D01G490100	TraesCS7B01G409700	chr7B_678336683	chr7D_600451148	0.679833
TraesCS7D01G490100	TraesCS7B01G409700	chr7B_678336683	chr7D_600451148	0.679833
TraesCS7D01G490100	TraesCS7B01G409700	chr7B_678336762	chr7D_600451148	0.66701
TraesCS7D01G490100	TraesCS7B01G409700	chr7B_678336762	chr7D_600451148	0.66701
TraesCS7D01G490100	TraesCS7B01G409700	chr7B_678336813	chr7D_600451148	0.663578
TraesCS7D01G490100	TraesCS7B01G409700	chr7B_678336813	chr7D_600451148	0.663578
TraesCS7D01G490100	TraesCS7B01G409700	chr7B_678336827	chr7D_600451148	0.666745
TraesCS7D01G490100	TraesCS7B01G409700	chr7B_678336827	chr7D_600451148	0.666745
TraesCS7D01G490100	TraesCS7B01G409700	chr7B_678336877	chr7D_600451148	0.679833
TraesCS7D01G490100	TraesCS7B01G409700	chr7B_678336877	chr7D_600451148	0.679833
TraesCS7D01G490100	TraesCS7B01G409700	chr7B_678336904	chr7D_600451148	0.679833
TraesCS7D01G490100	TraesCS7B01G409700	chr7B_678336904	chr7D_600451148	0.679833
TraesCS7D01G490100	TraesCS7B01G409700	chr7B_678337006	chr7D_600451148	0.676834
TraesCS7D01G490100	TraesCS7B01G409700	chr7B_678337006	chr7D_600451148	0.676834
TraesCS7D01G490100	TraesCS7B01G409700	chr7B_678337073	chr7D_600451148	0.670185
TraesCS7D01G490100	TraesCS7B01G409700	chr7B_678337073	chr7D_600451148	0.670185
TraesCS7D01G490100	TraesCS7B01G409700	chr7B_678337107	chr7D_600451148	0.670185
TraesCS7D01G490100	TraesCS7B01G409700	chr7B_678337107	chr7D_600451148	0.670185
TraesCS7D01G490100	TraesCS7B01G409700	chr7B_678337277	chr7D_600451148	0.670567
TraesCS7D01G490100	TraesCS7B01G409700	chr7B_678337277	chr7D_600451148	0.670567
TraesCS7D01G490100	TraesCS7B01G409700	chr7B_678338103	chr7D_600451148	0.690444
TraesCS7D01G490100	TraesCS7B01G409700	chr7B_678338103	chr7D_600451148	0.690444
TraesCS7D01G490100	TraesCS7B01G409700	chr7B_678338251	chr7D_600451148	0.418276
TraesCS7D01G490100	TraesCS7B01G409700	chr7B_678338251	chr7D_600451148	0.418276
TraesCS7D01G490100	TraesCS7B01G409700	chr7B_678342529	chr7D_600451148	0.67546
TraesCS7D01G490100	TraesCS7B01G409700	chr7B_678342529	chr7D_600451148	0.67546
TraesCS7D01G490100	TraesCS7B01G409700	chr7B_678342537	chr7D_600451148	0.361437
TraesCS7D01G490100	TraesCS7B01G409700	chr7B_678342537	chr7D_600451148	0.361437
TraesCS7D01G490100	TraesCS7B01G409700	chr7B_678342573	chr7D_600451148	0.366983
TraesCS7D01G490100	TraesCS7B01G409700	chr7B_678342573	chr7D_600451148	0.366983
TraesCS7D01G490100	TraesCS7B01G409700	chr7B_678342594	chr7D_600451148	0.366983
TraesCS7D01G490100	TraesCS7B01G409700	chr7B_678342594	chr7D_600451148	0.366983
TraesCS7D01G490100	TraesCS7B01G409700	chr7B_678342730	chr7D_600451148	0.674694
TraesCS7D01G490100	TraesCS7B01G409700	chr7B_678342730	chr7D_600451148	0.674694
TraesCS7D01G490100	TraesCS7B01G409700	chr7B_678343110	chr7D_600451148	0.366983
TraesCS7D01G490100	TraesCS7B01G409700	chr7B_678343110	chr7D_600451148	0.366983
TraesCS7D01G490100	TraesCS7B01G409700	chr7B_678343161	chr7D_600451148	0.362899
TraesCS7D01G490100	TraesCS7B01G409700	chr7B_678343161	chr7D_600451148	0.362899
TraesCS7D01G490100	TraesCS7B01G409700	chr7B_678403816	chr7D_600451148	0.332514
TraesCS7D01G490100	TraesCS7B01G409700	chr7B_678404990	chr7D_600451148	0.452494
TraesCS7D01G490100	TraesCS7B01G409700	chr7B_678405071	chr7D_600451148	0.405609
TraesCS7D01G490100	TraesCS7B01G409700	chr7B_678405071	chr7D_600451148	0.405609
TraesCS7D01G490100	TraesCS7B01G409700	chr7B_678405123	chr7D_600451148	0.405609
TraesCS7D01G490100	TraesCS7B01G409700	chr7B_678405123	chr7D_600451148	0.405609
TraesCS7D01G490100	TraesCS7B01G409700	chr7B_678405135	chr7D_600451148	0.410706
TraesCS7D01G490100	TraesCS7B01G409700	chr7B_678405135	chr7D_600451148	0.410706
TraesCS7D01G490100	TraesCS7B01G409700	chr7B_678405179	chr7D_600451148	0.410706
TraesCS7D01G490100	TraesCS7B01G409700	chr7B_678405179	chr7D_600451148	0.410706
TraesCS7D01G490100	TraesCS7B01G409700	chr7B_678405679	chr7D_600451148	0.380247
TraesCS7D01G490100	TraesCS7B01G409700	chr7B_678405679	chr7D_600451148	0.380247
TraesCS7D01G490100	TraesCS7B01G409700	chr7B_678405680	chr7D_600451148	0.380247
TraesCS7D01G490100	TraesCS7B01G409700	chr7B_678405680	chr7D_600451148	0.380247
TraesCS7D01G490100	TraesCS7B01G409700	chr7B_678405681	chr7D_600451148	0.380247
TraesCS7D01G490100	TraesCS7B01G409700	chr7B_678405681	chr7D_600451148	0.380247
TraesCS7D01G490100	TraesCS7B01G409700	chr7B_678405689	chr7D_600451148	0.380247
TraesCS7D01G490100	TraesCS7B01G409700	chr7B_678405689	chr7D_600451148	0.380247
TraesCS7D01G490100	TraesCS7B01G409700	chr7B_678405765	chr7D_600451148	0.39147
TraesCS7D01G490100	TraesCS7B01G409700	chr7B_678405765	chr7D_600451148	0.39147
TraesCS7D01G490100	TraesCS7B01G409700	chr7B_678405806	chr7D_600451148	0.375884
TraesCS7D01G490100	TraesCS7B01G409700	chr7B_678405806	chr7D_600451148	0.375884
TraesCS7D01G490100	TraesCS7B01G409700	chr7B_678405812	chr7D_600451148	0.375884
TraesCS7D01G490100	TraesCS7B01G409700	chr7B_678405812	chr7D_600451148	0.375884
TraesCS7D01G490100	TraesCS7B01G409700	chr7B_678405884	chr7D_600451148	0.370002
TraesCS7D01G490100	TraesCS7B01G409700	chr7B_678405884	chr7D_600451148	0.370002
TraesCS7D01G490100	TraesCS7B01G409700	chr7B_678405893	chr7D_600451148	0.370002
TraesCS7D01G490100	TraesCS7B01G409700	chr7B_678405893	chr7D_600451148	0.370002
TraesCS7D01G490100	TraesCS7B01G409700	chr7B_678405937	chr7D_600451148	0.370002
TraesCS7D01G490100	TraesCS7B01G409700	chr7B_678405937	chr7D_600451148	0.370002
TraesCS7D01G490100	TraesCS7B01G409700	chr7B_678516877	chr7D_600451148	0.612919
TraesCS7D01G490100	TraesCS7B01G409700	chr7B_678516877	chr7D_600451148	0.612919
TraesCS7D01G490100	TraesCS7B01G409700	chr7B_678516894	chr7D_600451148	0.539993
TraesCS7D01G490100	TraesCS7B01G409700	chr7B_678516936	chr7D_600451148	0.665305
TraesCS7D01G490100	TraesCS7B01G409700	chr7B_678516936	chr7D_600451148	0.665305
TraesCS7D01G490100	TraesCS7B01G409700	chr7B_678516989	chr7D_600451148	0.518293
TraesCS7D01G490100	TraesCS7B01G409700	chr7B_678516989	chr7D_600451148	0.518293
TraesCS7D01G490100	TraesCS7B01G409700	chr7B_678517453	chr7D_600451148	0.587972
TraesCS7D01G490100	TraesCS7B01G409700	chr7B_678517453	chr7D_600451148	0.587972
TraesCS7D01G490100	TraesCS7B01G409700	chr7B_678517456	chr7D_600451148	0.676807
TraesCS7D01G490100	TraesCS7B01G409700	chr7B_678517456	chr7D_600451148	0.676807
TraesCS7D01G490100	TraesCS7B01G409700	chr7B_678517504	chr7D_600451148	0.67342
TraesCS7D01G490100	TraesCS7B01G409700	chr7B_678517504	chr7D_600451148	0.67342
TraesCS7D01G490100	TraesCS7B01G409700	chr7B_678517546	chr7D_600451148	0.464774
TraesCS7D01G490100	TraesCS7B01G409700	chr7B_678517546	chr7D_600451148	0.464774
TraesCS7D01G490100	TraesCS7B01G409700	chr7B_678517552	chr7D_600451148	0.464774
TraesCS7D01G490100	TraesCS7B01G409700	chr7B_678517552	chr7D_600451148	0.464774
TraesCS7D01G490100	TraesCS7B01G409700	chr7B_678517620	chr7D_600451148	0.464774
TraesCS7D01G490100	TraesCS7B01G409700	chr7B_678517620	chr7D_600451148	0.464774
TraesCS7D01G490100	TraesCS7B01G409700	chr7B_678517621	chr7D_600451148	0.464774
TraesCS7D01G490100	TraesCS7B01G409700	chr7B_678517621	chr7D_600451148	0.464774
TraesCS7D01G490100	TraesCS7B01G409700	chr7B_678517781	chr7D_600451148	0.669565
TraesCS7D01G490100	TraesCS7B01G409700	chr7B_678517781	chr7D_600451148	0.669565
TraesCS7D01G490100	TraesCS7B01G409700	chr7B_678517787	chr7D_600451148	0.669565
TraesCS7D01G490100	TraesCS7B01G409700	chr7B_678517787	chr7D_600451148	0.669565
TraesCS7D01G490100	TraesCS7B01G409700	chr7B_678517806	chr7D_600451148	0.40625
TraesCS7D01G490100	TraesCS7B01G409700	chr7B_678517814	chr7D_600451148	0.664878
TraesCS7D01G490100	TraesCS7B01G409700	chr7B_678517814	chr7D_600451148	0.664878
TraesCS7D01G490100	TraesCS7B01G409700	chr7B_678517867	chr7D_600451148	0.664878
TraesCS7D01G490100	TraesCS7B01G409700	chr7B_678517867	chr7D_600451148	0.664878
TraesCS7D01G490100	TraesCS7B01G409700	chr7B_678517887	chr7D_600451148	0.624105
TraesCS7D01G490100	TraesCS7B01G409700	chr7B_678517887	chr7D_600451148	0.624105
TraesCS7D01G490100	TraesCS7B01G409700	chr7B_678517897	chr7D_600451148	0.601122
TraesCS7D01G490100	TraesCS7B01G409700	chr7B_678517897	chr7D_600451148	0.601122
TraesCS7D01G490100	TraesCS7B01G409700	chr7B_678517911	chr7D_600451148	0.656024
TraesCS7D01G490100	TraesCS7B01G409700	chr7B_678517911	chr7D_600451148	0.656024
TraesCS7D01G490100	TraesCS7B01G409700	chr7B_678517981	chr7D_600451148	0.634211
TraesCS7D01G490100	TraesCS7B01G409700	chr7B_678517981	chr7D_600451148	0.634211
TraesCS7D01G490100	TraesCS7B01G409700	chr7B_678517997	chr7D_600451148	0.634211
TraesCS7D01G490100	TraesCS7B01G409700	chr7B_678517997	chr7D_600451148	0.634211
TraesCS7D01G490100	TraesCS7B01G409700	chr7B_678518060	chr7D_600451148	0.501734
TraesCS7D01G490100	TraesCS7B01G409700	chr7B_678518060	chr7D_600451148	0.501734
TraesCS7D01G490100	TraesCS7B01G409700	chr7B_678518656	chr7D_600451148	0.265351
TraesCS7D01G490100	TraesCS7B01G409700	chr7B_678538585	chr7D_600451148	0.648214
TraesCS7D01G490100	TraesCS7B01G409700	chr7B_678538585	chr7D_600451148	0.648214
TraesCS7D01G490100	TraesCS7B01G409700	chr7B_678538716	chr7D_600451148	0.633904
TraesCS7D01G490100	TraesCS7B01G409700	chr7B_678538716	chr7D_600451148	0.633904
TraesCS7D01G490100	TraesCS7B01G409700	chr7B_678538746	chr7D_600451148	0.636907
TraesCS7D01G490100	TraesCS7B01G409700	chr7B_678538746	chr7D_600451148	0.636907
TraesCS7D01G490100	TraesCS7B01G409700	chr7B_678538757	chr7D_600451148	0.644955
TraesCS7D01G490100	TraesCS7B01G409700	chr7B_678538757	chr7D_600451148	0.644955
TraesCS7D01G490100	TraesCS7B01G409700	chr7B_678538769	chr7D_600451148	0.502686
TraesCS7D01G490100	TraesCS7B01G409700	chr7B_678539004	chr7D_600451148	0.658071
TraesCS7D01G490100	TraesCS7B01G409700	chr7B_678539004	chr7D_600451148	0.658071
TraesCS7D01G490100	TraesCS7B01G409700	chr7B_678539115	chr7D_600451148	0.654357
TraesCS7D01G490100	TraesCS7B01G409700	chr7B_678539115	chr7D_600451148	0.654357
TraesCS7D01G490100	TraesCS7B01G409700	chr7B_678539133	chr7D_600451148	0.654357
TraesCS7D01G490100	TraesCS7B01G409700	chr7B_678539133	chr7D_600451148	0.654357
TraesCS7D01G490100	TraesCS7B01G409700	chr7B_678539191	chr7D_600451148	0.654357
TraesCS7D01G490100	TraesCS7B01G409700	chr7B_678539191	chr7D_600451148	0.654357
TraesCS7D01G490100	TraesCS7B01G409700	chr7B_678539230	chr7D_600451148	0.658362
TraesCS7D01G490100	TraesCS7B01G409700	chr7B_678539230	chr7D_600451148	0.658362
TraesCS7D01G490100	TraesCS7B01G409700	chr7B_678570661	chr7D_599691045	0.225553
TraesCS7D01G490100	TraesCS7B01G409700	chr7B_678570661	chr7D_600451148	0.432104
TraesCS7D01G490100	TraesCS7B01G409700	chr7B_678570661	chr7D_600451148	0.432104
TraesCS7D01G490100	TraesCS7B01G409700	chr7B_678570684	chr7D_599691045	0.249412
TraesCS7D01G490100	TraesCS7B01G409700	chr7B_678570684	chr7D_600451148	0.436402
TraesCS7D01G490100	TraesCS7B01G409700	chr7B_678570684	chr7D_600451148	0.436402
TraesCS7D01G490100	TraesCS7B01G409700	chr7B_678571600	chr7D_600451148	0.364888
TraesCS7D01G490100	TraesCS7B01G409700	chr7B_678571624	chr7D_600451148	0.366497
TraesCS7D01G490100	TraesCS7B01G409700	chr7B_678609466	chr7D_600451148	0.406719
TraesCS7D01G490100	TraesCS7B01G409700	chr7B_678609466	chr7D_600451148	0.406719
TraesCS7D01G490100	TraesCS7B01G409700	chr7B_678609496	chr7D_600451148	0.622428
TraesCS7D01G490100	TraesCS7B01G409700	chr7B_678609496	chr7D_600451148	0.622428
TraesCS7D01G490100	TraesCS7B01G409700	chr7B_678609578	chr7D_600451148	0.616903
TraesCS7D01G490100	TraesCS7B01G409700	chr7B_678609578	chr7D_600451148	0.616903
TraesCS7D01G490100	TraesCS7B01G409700	chr7B_678609616	chr7D_600451148	0.622594
TraesCS7D01G490100	TraesCS7B01G409700	chr7B_678609616	chr7D_600451148	0.622594
TraesCS7D01G490100	TraesCS7B01G409700	chr7B_678609713	chr7D_600451148	0.652355
TraesCS7D01G490100	TraesCS7B01G409700	chr7B_678609713	chr7D_600451148	0.652355
TraesCS7D01G490100	TraesCS7B01G409700	chr7B_678609730	chr7D_600451148	0.655869
TraesCS7D01G490100	TraesCS7B01G409700	chr7B_678609730	chr7D_600451148	0.655869
TraesCS7D01G490100	TraesCS7B01G409700	chr7B_678609767	chr7D_600451148	0.655869
TraesCS7D01G490100	TraesCS7B01G409700	chr7B_678609767	chr7D_600451148	0.655869
TraesCS7D01G490100	TraesCS7B01G409700	chr7B_678609823	chr7D_600451148	0.652355
TraesCS7D01G490100	TraesCS7B01G409700	chr7B_678609823	chr7D_600451148	0.652355
TraesCS7D01G490100	TraesCS7B01G409700	chr7B_678609850	chr7D_600451148	0.394774
TraesCS7D01G490100	TraesCS7B01G409700	chr7B_678609850	chr7D_600451148	0.394774
TraesCS7D01G490100	TraesCS7B01G409700	chr7B_678609943	chr7D_600451148	0.53607
TraesCS7D01G490100	TraesCS7B01G409700	chr7B_678609943	chr7D_600451148	0.53607
TraesCS7D01G490100	TraesCS7B01G409700	chr7B_678609954	chr7D_600451148	0.601841
TraesCS7D01G490100	TraesCS7B01G409700	chr7B_678609954	chr7D_600451148	0.601841
TraesCS7D01G490100	TraesCS7B01G409700	chr7B_678610164	chr7D_600451148	0.643141
TraesCS7D01G490100	TraesCS7B01G409700	chr7B_678610164	chr7D_600451148	0.643141
TraesCS7D01G490100	TraesCS7B01G409700	chr7B_678610170	chr7D_600451148	0.389084
TraesCS7D01G490100	TraesCS7B01G409700	chr7B_678610170	chr7D_600451148	0.389084
TraesCS7D01G490100	TraesCS7B01G409700	chr7B_678610172	chr7D_600451148	0.643141
TraesCS7D01G490100	TraesCS7B01G409700	chr7B_678610172	chr7D_600451148	0.643141
TraesCS7D01G490100	TraesCS7B01G409700	chr7B_678610235	chr7D_600451148	0.48767
TraesCS7D01G490100	TraesCS7B01G409700	chr7B_678610235	chr7D_600451148	0.48767
TraesCS7D01G490100	TraesCS7B01G409700	chr7B_678610294	chr7D_600451148	0.642129
TraesCS7D01G490100	TraesCS7B01G409700	chr7B_678610294	chr7D_600451148	0.642129
TraesCS7D01G490100	TraesCS7B01G409700	chr7B_678610349	chr7D_600451148	0.617814
TraesCS7D01G490100	TraesCS7B01G409700	chr7B_678610349	chr7D_600451148	0.617814
TraesCS7D01G490100	TraesCS7B01G409700	chr7B_678611302	chr7D_600451148	0.797617
TraesCS7D01G490100	TraesCS7B01G409700	chr7B_678611302	chr7D_600451148	0.797617
TraesCS7D01G490100	TraesCS7B01G409700	chr7B_678611368	chr7D_600451148	0.800675
TraesCS7D01G490100	TraesCS7B01G409700	chr7B_678611368	chr7D_600451148	0.800675
TraesCS7D01G490100	TraesCS7B01G409700	chr7B_678623563	chr7D_600451148	0.63197
TraesCS7D01G490100	TraesCS7B01G409700	chr7B_678623633	chr7D_600451148	0.603573
TraesCS7D01G490100	TraesCS7B01G409700	chr7B_678623633	chr7D_600451148	0.603573
TraesCS7D01G490100	TraesCS7B01G409700	chr7B_678635201	chr7D_600451148	0.699031
TraesCS7D01G490100	TraesCS7B01G409700	chr7B_678635201	chr7D_600451148	0.699031
TraesCS7D01G490100	TraesCS7B01G409700	chr7B_678635234	chr7D_600451148	0.699031
TraesCS7D01G490100	TraesCS7B01G409700	chr7B_678635234	chr7D_600451148	0.699031
TraesCS7D01G490100	TraesCS7B01G409700	chr7B_678635268	chr7D_600451148	0.703167
TraesCS7D01G490100	TraesCS7B01G409700	chr7B_678635268	chr7D_600451148	0.703167
TraesCS7D01G490100	TraesCS7B01G409700	chr7B_678635327	chr7D_600451148	0.703167
TraesCS7D01G490100	TraesCS7B01G409700	chr7B_678635327	chr7D_600451148	0.703167
TraesCS7D01G490100	TraesCS7B01G409700	chr7B_678635351	chr7D_600451148	0.727686
TraesCS7D01G490100	TraesCS7B01G409700	chr7B_678635351	chr7D_600451148	0.727686
TraesCS7D01G490100	TraesCS7B01G409700	chr7B_678635962	chr7D_600451148	0.575772
TraesCS7D01G490100	TraesCS7B01G409700	chr7B_678635962	chr7D_600451148	0.575772
TraesCS7D01G490100	TraesCS7B01G409700	chr7B_678636570	chr7D_600451148	0.705836
TraesCS7D01G490100	TraesCS7B01G409700	chr7B_678636570	chr7D_600451148	0.705836
TraesCS7D01G490100	TraesCS7B01G409700	chr7B_678637262	chr7D_600451148	0.705836
TraesCS7D01G490100	TraesCS7B01G409700	chr7B_678637262	chr7D_600451148	0.705836
TraesCS7D01G490100	TraesCS7B01G409700	chr7B_678637545	chr7D_600451148	0.705836
TraesCS7D01G490100	TraesCS7B01G409700	chr7B_678637545	chr7D_600451148	0.705836
TraesCS7D01G490100	TraesCS7B01G409700	chr7B_678637625	chr7D_600451148	0.727686
TraesCS7D01G490100	TraesCS7B01G409700	chr7B_678637625	chr7D_600451148	0.727686
TraesCS7D01G490100	TraesCS7B01G409700	chr7B_678637752	chr7D_600451148	0.358985
TraesCS7D01G490100	TraesCS7B01G409700	chr7B_678637752	chr7D_600451148	0.358985
TraesCS7D01G490100	TraesCS7B01G409700	chr7B_678638557	chr7D_600451148	0.734624
TraesCS7D01G490100	TraesCS7B01G409700	chr7B_678638557	chr7D_600451148	0.734624
TraesCS7D01G490100	TraesCS7B01G409700	chr7B_678638615	chr7D_600451148	0.437247
TraesCS7D01G490100	TraesCS7B01G409700	chr7B_678638615	chr7D_600451148	0.437247
TraesCS7D01G490100	TraesCS7B01G409700	chr7B_678638869	chr7D_600451148	0.72269
TraesCS7D01G490100	TraesCS7B01G409700	chr7B_678638869	chr7D_600451148	0.72269
TraesCS7D01G490100	TraesCS7B01G409700	chr7B_678639087	chr7D_600451148	0.745326
TraesCS7D01G490100	TraesCS7B01G409700	chr7B_678639087	chr7D_600451148	0.745326
TraesCS7D01G490100	TraesCS7B01G409700	chr7B_678639116	chr7D_600451148	0.745326
TraesCS7D01G490100	TraesCS7B01G409700	chr7B_678639116	chr7D_600451148	0.745326
TraesCS7D01G490100	TraesCS7B01G409700	chr7B_678639266	chr7D_600451148	0.742986
TraesCS7D01G490100	TraesCS7B01G409700	chr7B_678639266	chr7D_600451148	0.742986
TraesCS7D01G490100	TraesCS7B01G409700	chr7B_678639280	chr7D_600451148	0.720819
TraesCS7D01G490100	TraesCS7B01G409700	chr7B_678639280	chr7D_600451148	0.720819
TraesCS7D01G490100	TraesCS7B01G409700	chr7B_678639504	chr7D_600451148	0.703334
TraesCS7D01G490100	TraesCS7B01G409700	chr7B_678639504	chr7D_600451148	0.703334
TraesCS7D01G490100	TraesCS7B01G409700	chr7B_678639544	chr7D_600451148	0.231318
TraesCS7D01G490100	TraesCS7B01G409700	chr7B_678640097	chr7D_600451148	0.745326
TraesCS7D01G490100	TraesCS7B01G409700	chr7B_678640097	chr7D_600451148	0.745326
TraesCS7D01G490100	TraesCS7B01G409700	chr7B_678640302	chr7D_600451148	0.723383
TraesCS7D01G490100	TraesCS7B01G409700	chr7B_678640302	chr7D_600451148	0.723383
TraesCS7D01G490100	TraesCS7B01G409700	chr7B_678640769	chr7D_600451148	0.696738
TraesCS7D01G490100	TraesCS7B01G409700	chr7B_678640769	chr7D_600451148	0.696738
TraesCS7D01G490100	TraesCS7B01G409700	chr7B_678659336	chr7D_600451148	0.395518
TraesCS7D01G490100	TraesCS7B01G409700	chr7B_678659336	chr7D_600451148	0.395518
TraesCS7D01G490100	TraesCS7B01G409700	chr7B_678659459	chr7D_600451148	0.385402
TraesCS7D01G490100	TraesCS7B01G409700	chr7B_678659459	chr7D_600451148	0.385402
TraesCS7D01G490100	TraesCS7B01G409700	chr7B_678659669	chr7D_600451148	0.405112
TraesCS7D01G490100	TraesCS7B01G409700	chr7B_678659669	chr7D_600451148	0.405112
TraesCS7D01G490100	TraesCS7B01G409700	chr7B_678660584	chr7D_600451148	0.400574
TraesCS7D01G490100	TraesCS7B01G409700	chr7B_678660584	chr7D_600451148	0.400574
TraesCS7D01G490100	TraesCS7B01G409700	chr7B_678660779	chr7D_600451148	0.388046
TraesCS7D01G490100	TraesCS7B01G409700	chr7B_678660779	chr7D_600451148	0.388046
TraesCS7D01G490100	TraesCS7B01G409700	chr7B_678660839	chr7D_600451148	0.373715
TraesCS7D01G490100	TraesCS7B01G409700	chr7B_678660839	chr7D_600451148	0.373715
TraesCS7D01G490100	TraesCS7B01G409700	chr7B_678660870	chr7D_600451148	0.389605
TraesCS7D01G490100	TraesCS7B01G409700	chr7B_678660870	chr7D_600451148	0.389605
TraesCS7D01G490100	TraesCS7B01G409700	chr7B_678661329	chr7D_600451148	0.361119
TraesCS7D01G490100	TraesCS7B01G409700	chr7B_678661329	chr7D_600451148	0.361119
TraesCS7D01G490100	TraesCS7B01G409700	chr7B_678661711	chr7D_600451148	0.373715
TraesCS7D01G490100	TraesCS7B01G409700	chr7B_678661711	chr7D_600451148	0.373715
TraesCS7D01G490100	TraesCS7B01G409700	chr7B_678661713	chr7D_600451148	0.389605
TraesCS7D01G490100	TraesCS7B01G409700	chr7B_678661713	chr7D_600451148	0.389605
TraesCS7D01G490100	TraesCS7B01G409700	chr7B_678661762	chr7D_600451148	0.373715
TraesCS7D01G490100	TraesCS7B01G409700	chr7B_678661762	chr7D_600451148	0.373715
TraesCS7D01G490100	TraesCS7B01G409700	chr7B_678662056	chr7D_600451148	0.730159
TraesCS7D01G490100	TraesCS7B01G409700	chr7B_678664551	chr7D_600451148	0.704782
TraesCS7D01G490100	TraesCS7B01G409700	chr7B_678664551	chr7D_600451148	0.704782
TraesCS7D01G490100	TraesCS7B01G409700	chr7B_678664592	chr7D_600451148	0.704782
TraesCS7D01G490100	TraesCS7B01G409700	chr7B_678664592	chr7D_600451148	0.704782
TraesCS7D01G490100	TraesCS7B01G409700	chr7B_678664627	chr7D_600451148	0.699671
TraesCS7D01G490100	TraesCS7B01G409700	chr7B_678664627	chr7D_600451148	0.699671
TraesCS7D01G490100	TraesCS7B01G409700	chr7B_678664678	chr7D_600451148	0.699671
TraesCS7D01G490100	TraesCS7B01G409700	chr7B_678664678	chr7D_600451148	0.699671
TraesCS7D01G490100	TraesCS7B01G409700	chr7B_678664681	chr7D_600451148	0.699671
TraesCS7D01G490100	TraesCS7B01G409700	chr7B_678664681	chr7D_600451148	0.699671
TraesCS7D01G490100	TraesCS7B01G409700	chr7B_678664688	chr7D_600451148	0.699671
TraesCS7D01G490100	TraesCS7B01G409700	chr7B_678664688	chr7D_600451148	0.699671
TraesCS7D01G490100	TraesCS7B01G409700	chr7B_678664754	chr7D_600451148	0.699671
TraesCS7D01G490100	TraesCS7B01G409700	chr7B_678664754	chr7D_600451148	0.699671
TraesCS7D01G490100	TraesCS7B01G409700	chr7B_678664914	chr7D_600451148	0.71744
TraesCS7D01G490100	TraesCS7B01G409700	chr7B_678664914	chr7D_600451148	0.71744
TraesCS7D01G490100	TraesCS7B01G409700	chr7B_678664922	chr7D_600451148	0.721829
TraesCS7D01G490100	TraesCS7B01G409700	chr7B_678664922	chr7D_600451148	0.721829
TraesCS7D01G490100	TraesCS7B01G409700	chr7B_678664923	chr7D_600451148	0.721829
TraesCS7D01G490100	TraesCS7B01G409700	chr7B_678664923	chr7D_600451148	0.721829
TraesCS7D01G490100	TraesCS7B01G409700	chr7B_678665173	chr7D_600451148	0.720244
TraesCS7D01G490100	TraesCS7B01G409700	chr7B_678665173	chr7D_600451148	0.720244
TraesCS7D01G490100	TraesCS7B01G409700	chr7B_678665212	chr7D_600451148	0.720244
TraesCS7D01G490100	TraesCS7B01G409700	chr7B_678665212	chr7D_600451148	0.720244
TraesCS7D01G490100	TraesCS7B01G409700	chr7B_678665219	chr7D_600451148	0.717573
TraesCS7D01G490100	TraesCS7B01G409700	chr7B_678665219	chr7D_600451148	0.717573
TraesCS7D01G490100	TraesCS7B01G409700	chr7B_678665290	chr7D_600451148	0.720244
TraesCS7D01G490100	TraesCS7B01G409700	chr7B_678665290	chr7D_600451148	0.720244
TraesCS7D01G490100	TraesCS7B01G409700	chr7B_678665418	chr7D_600451148	0.717573
TraesCS7D01G490100	TraesCS7B01G409700	chr7B_678665418	chr7D_600451148	0.717573
TraesCS7D01G490100	TraesCS7B01G409700	chr7B_678665497	chr7D_600451148	0.702476
TraesCS7D01G490100	TraesCS7B01G409700	chr7B_678665497	chr7D_600451148	0.702476
TraesCS7D01G490100	TraesCS7B01G409700	chr7B_678665499	chr7D_600451148	0.724807
TraesCS7D01G490100	TraesCS7B01G409700	chr7B_678665499	chr7D_600451148	0.724807
TraesCS7D01G490100	TraesCS7B01G409700	chr7B_678665516	chr7D_600451148	0.71482
TraesCS7D01G490100	TraesCS7B01G409700	chr7B_678665516	chr7D_600451148	0.71482
TraesCS7D01G490100	TraesCS7B01G409700	chr7B_678665563	chr7D_600451148	0.71482
TraesCS7D01G490100	TraesCS7B01G409700	chr7B_678665563	chr7D_600451148	0.71482
TraesCS7D01G490100	TraesCS7B01G409700	chr7B_678665581	chr7D_600451148	0.716398
TraesCS7D01G490100	TraesCS7B01G409700	chr7B_678665581	chr7D_600451148	0.716398
TraesCS7D01G490100	TraesCS7B01G409700	chr7B_678665584	chr7D_600451148	0.712774
TraesCS7D01G490100	TraesCS7B01G409700	chr7B_678665584	chr7D_600451148	0.712774
TraesCS7D01G490100	TraesCS7B01G409700	chr7B_678666134	chr7D_600451148	0.464995
TraesCS7D01G490100	TraesCS7B01G409700	chr7B_678666134	chr7D_600451148	0.464995
TraesCS7D01G490100	TraesCS7B01G409700	chr7B_678666163	chr7D_600451148	0.487976
TraesCS7D01G490100	TraesCS7B01G409700	chr7B_678666163	chr7D_600451148	0.487976
TraesCS7D01G490100	TraesCS7B01G409700	chr7B_678666198	chr7D_600451148	0.446726
TraesCS7D01G490100	TraesCS7B01G409700	chr7B_678666254	chr7D_600451148	0.464995
TraesCS7D01G490100	TraesCS7B01G409700	chr7B_678666254	chr7D_600451148	0.464995
TraesCS7D01G490100	TraesCS7B01G409700	chr7B_678666257	chr7D_600451148	0.464995
TraesCS7D01G490100	TraesCS7B01G409700	chr7B_678666257	chr7D_600451148	0.464995
TraesCS7D01G490100	TraesCS7B01G409700	chr7B_678666294	chr7D_600451148	0.464995
TraesCS7D01G490100	TraesCS7B01G409700	chr7B_678666294	chr7D_600451148	0.464995
TraesCS7D01G490100	TraesCS7B01G409700	chr7B_678674461	chr7D_600451148	0.596325
TraesCS7D01G490100	TraesCS7B01G409700	chr7B_678674461	chr7D_600451148	0.596325
TraesCS7D01G490100	TraesCS7B01G409700	chr7B_678674482	chr7D_600451148	0.595492
TraesCS7D01G490100	TraesCS7B01G409700	chr7B_678674482	chr7D_600451148	0.595492
TraesCS7D01G490100	TraesCS7B01G409700	chr7B_678674517	chr7D_600451148	0.61727
TraesCS7D01G490100	TraesCS7B01G409700	chr7B_678674517	chr7D_600451148	0.61727
TraesCS7D01G490100	TraesCS7B01G409700	chr7B_678831998	chr7D_600451148	0.713361
TraesCS7D01G490100	TraesCS7B01G409700	chr7B_678831998	chr7D_600451148	0.713361
TraesCS7D01G490100	TraesCS7B01G409700	chr7B_678832091	chr7D_600451148	0.694761
TraesCS7D01G490100	TraesCS7B01G409700	chr7B_678832091	chr7D_600451148	0.694761
TraesCS7D01G490100	TraesCS7B01G409700	chr7B_678832139	chr7D_600451148	0.701682
TraesCS7D01G490100	TraesCS7B01G409700	chr7B_678832139	chr7D_600451148	0.701682
TraesCS7D01G490100	TraesCS7B01G409700	chr7B_678832157	chr7D_600451148	0.701682
TraesCS7D01G490100	TraesCS7B01G409700	chr7B_678832157	chr7D_600451148	0.701682
TraesCS7D01G490100	TraesCS7B01G409700	chr7B_678832310	chr7D_600451148	0.617057
TraesCS7D01G490100	TraesCS7B01G409700	chr7B_678832310	chr7D_600451148	0.617057
TraesCS7D01G490100	TraesCS7B01G409700	chr7B_678832378	chr7D_600451148	0.694761
TraesCS7D01G490100	TraesCS7B01G409700	chr7B_678832378	chr7D_600451148	0.694761
TraesCS7D01G490100	TraesCS7B01G409700	chr7B_678832430	chr7D_600451148	0.694761
TraesCS7D01G490100	TraesCS7B01G409700	chr7B_678832430	chr7D_600451148	0.694761
TraesCS7D01G490100	TraesCS7B01G409700	chr7B_678832474	chr7D_600451148	0.694761
TraesCS7D01G490100	TraesCS7B01G409700	chr7B_678832474	chr7D_600451148	0.694761
TraesCS7D01G490100	TraesCS7B01G409700	chr7B_678832483	chr7D_600451148	0.694761
TraesCS7D01G490100	TraesCS7B01G409700	chr7B_678832483	chr7D_600451148	0.694761
TraesCS7D01G490100	TraesCS7B01G409700	chr7B_678832541	chr7D_600451148	0.687884
TraesCS7D01G490100	TraesCS7B01G409700	chr7B_678832541	chr7D_600451148	0.687884
TraesCS7D01G490100	TraesCS7B01G409700	chr7B_678832572	chr7D_600451148	0.664672
TraesCS7D01G490100	TraesCS7B01G409700	chr7B_678832572	chr7D_600451148	0.664672
TraesCS7D01G490100	TraesCS7B01G409700	chr7B_678832641	chr7D_600451148	0.670774
TraesCS7D01G490100	TraesCS7B01G409700	chr7B_678832641	chr7D_600451148	0.670774
TraesCS7D01G490100	TraesCS7B01G409700	chr7B_679574132	chr7D_600451148	0.658137
TraesCS7D01G490100	TraesCS7B01G409700	chr7B_679574132	chr7D_600451148	0.658137
TraesCS7D01G490100	TraesCS7B01G409700	chr7B_679574148	chr7D_600451148	0.658137
TraesCS7D01G490100	TraesCS7B01G409700	chr7B_679574148	chr7D_600451148	0.658137
TraesCS7D01G490100	TraesCS7B01G409700	chr7B_679574159	chr7D_600451148	0.658137
TraesCS7D01G490100	TraesCS7B01G409700	chr7B_679574159	chr7D_600451148	0.658137
TraesCS7D01G490100	TraesCS7B01G409700	chr7B_679574168	chr7D_600451148	0.658137
TraesCS7D01G490100	TraesCS7B01G409700	chr7B_679574168	chr7D_600451148	0.658137
TraesCS7D01G490100	TraesCS7B01G409700	chr7B_679574241	chr7D_600451148	0.658137
TraesCS7D01G490100	TraesCS7B01G409700	chr7B_679574241	chr7D_600451148	0.658137
TraesCS7D01G490100	TraesCS7B01G409700	chr7B_679574242	chr7D_600451148	0.660789
TraesCS7D01G490100	TraesCS7B01G409700	chr7B_679574242	chr7D_600451148	0.660789
TraesCS7D01G490100	TraesCS7B01G409700	chr7B_679574338	chr7D_600451148	0.650946
TraesCS7D01G490100	TraesCS7B01G409700	chr7B_679574338	chr7D_600451148	0.650946
TraesCS7D01G490100	TraesCS7B01G409700	chr7B_679574339	chr7D_600451148	0.650946
TraesCS7D01G490100	TraesCS7B01G409700	chr7B_679574339	chr7D_600451148	0.650946
TraesCS7D01G490100	TraesCS7B01G409700	chr7B_679580188	chr7D_600451148	0.726173
TraesCS7D01G490100	TraesCS7B01G409700	chr7B_679580188	chr7D_600451148	0.726173
TraesCS7D01G490100	TraesCS7B01G409700	chr7B_679580201	chr7D_600451148	0.726173
TraesCS7D01G490100	TraesCS7B01G409700	chr7B_679580201	chr7D_600451148	0.726173
TraesCS7D01G490100	TraesCS7B01G409700	chr7B_679580220	chr7D_600451148	0.726173
TraesCS7D01G490100	TraesCS7B01G409700	chr7B_679580220	chr7D_600451148	0.726173
TraesCS7D01G490100	TraesCS7B01G409700	chr7B_679580297	chr7D_600451148	0.715736
TraesCS7D01G490100	TraesCS7B01G409700	chr7B_679580297	chr7D_600451148	0.715736
TraesCS7D01G490100	TraesCS7B01G409700	chr7B_679580300	chr7D_600451148	0.654876
TraesCS7D01G490100	TraesCS7B01G409700	chr7B_679580300	chr7D_600451148	0.654876
TraesCS7D01G490100	TraesCS7B01G409700	chr7B_679580307	chr7D_600451148	0.724823
TraesCS7D01G490100	TraesCS7B01G409700	chr7B_679580307	chr7D_600451148	0.724823
TraesCS7D01G490100	TraesCS7B01G409700	chr7B_679580344	chr7D_600451148	0.724823
TraesCS7D01G490100	TraesCS7B01G409700	chr7B_679580344	chr7D_600451148	0.724823
TraesCS7D01G490100	TraesCS7B01G409700	chr7B_679580383	chr7D_600451148	0.724823
TraesCS7D01G490100	TraesCS7B01G409700	chr7B_679580383	chr7D_600451148	0.724823
TraesCS7D01G490100	TraesCS7B01G409700	chr7B_679580387	chr7D_600451148	0.724823
TraesCS7D01G490100	TraesCS7B01G409700	chr7B_679580387	chr7D_600451148	0.724823
TraesCS7D01G490100	TraesCS7B01G409700	chr7B_679580398	chr7D_600451148	0.724823
TraesCS7D01G490100	TraesCS7B01G409700	chr7B_679580398	chr7D_600451148	0.724823
TraesCS7D01G490100	TraesCS7B01G409700	chr7B_679580418	chr7D_600451148	0.724823
TraesCS7D01G490100	TraesCS7B01G409700	chr7B_679580418	chr7D_600451148	0.724823
TraesCS7D01G490100	TraesCS7B01G409700	chr7B_679580425	chr7D_600451148	0.724823
TraesCS7D01G490100	TraesCS7B01G409700	chr7B_679580425	chr7D_600451148	0.724823
TraesCS7D01G490100	TraesCS7B01G409700	chr7B_679580489	chr7D_600451148	0.717719
TraesCS7D01G490100	TraesCS7B01G409700	chr7B_679580489	chr7D_600451148	0.717719
TraesCS7D01G490100	TraesCS7B01G409700	chr7B_679592669	chr7D_600451148	0.220116
TraesCS7D01G490100	TraesCS7B01G409700	chr7B_679609329	chr7D_600451148	0.692282
TraesCS7D01G490100	TraesCS7B01G409700	chr7B_679609329	chr7D_600451148	0.692282
TraesCS7D01G490100	TraesCS7B01G409700	chr7B_679609427	chr7D_600451148	0.676254
TraesCS7D01G490100	TraesCS7B01G409700	chr7B_679609427	chr7D_600451148	0.676254
TraesCS7D01G490100	TraesCS7B01G409700	chr7B_679609977	chr7D_600451148	0.754412
TraesCS7D01G490100	TraesCS7B01G409700	chr7B_679609977	chr7D_600451148	0.754412
TraesCS7D01G490100	TraesCS7B01G409700	chr7B_679609997	chr7D_600451148	0.740775
TraesCS7D01G490100	TraesCS7B01G409700	chr7B_679609997	chr7D_600451148	0.740775
TraesCS7D01G490100	TraesCS7B01G409700	chr7B_679610072	chr7D_600451148	0.734735
TraesCS7D01G490100	TraesCS7B01G409700	chr7B_679610072	chr7D_600451148	0.734735
TraesCS7D01G490100	TraesCS7B01G409700	chr7B_679615480	chr7D_600451148	0.692608
TraesCS7D01G490100	TraesCS7B01G409700	chr7B_679615480	chr7D_600451148	0.692608
TraesCS7D01G490100	TraesCS7B01G409700	chr7B_679615512	chr7D_600451148	0.692608
TraesCS7D01G490100	TraesCS7B01G409700	chr7B_679615512	chr7D_600451148	0.692608
TraesCS7D01G490100	TraesCS7B01G409700	chr7B_679615657	chr7D_600451148	0.70945
TraesCS7D01G490100	TraesCS7B01G409700	chr7B_679615657	chr7D_600451148	0.70945
TraesCS7D01G490100	TraesCS7B01G409700	chr7B_679615689	chr7D_600451148	0.388612
TraesCS7D01G490100	TraesCS7B01G409700	chr7B_679615689	chr7D_600451148	0.388612
TraesCS7D01G490100	TraesCS7B01G409700	chr7B_679615916	chr7D_600451148	0.711876
TraesCS7D01G490100	TraesCS7B01G409700	chr7B_679615916	chr7D_600451148	0.711876
TraesCS7D01G490100	TraesCS7B01G409700	chr7B_679616184	chr7D_600451148	0.687977
TraesCS7D01G490100	TraesCS7B01G409700	chr7B_679616184	chr7D_600451148	0.687977
TraesCS7D01G490100	TraesCS7B01G409700	chr7B_679626734	chr7D_600451148	0.546191
TraesCS7D01G490100	TraesCS7B01G409700	chr7B_679626734	chr7D_600451148	0.546191
TraesCS7D01G490100	TraesCS7B01G409700	chr7B_679626952	chr7D_600451148	0.268103
TraesCS7D01G490100	TraesCS7B01G409700	chr7B_679626956	chr7D_600451148	0.337653
TraesCS7D01G490100	TraesCS7B01G409700	chr7B_679626962	chr7D_600451148	0.292887
TraesCS7D01G490100	TraesCS7B01G409700	chr7B_679626972	chr7D_600451148	0.309061
TraesCS7D01G490100	TraesCS7B01G409700	chr7B_679627072	chr7D_599691045	0.215175
TraesCS7D01G490100	TraesCS7B01G409700	chr7B_679627072	chr7D_600451148	0.530209
TraesCS7D01G490100	TraesCS7B01G409700	chr7B_679627072	chr7D_600451148	0.530209
TraesCS7D01G490100	TraesCS7B01G409700	chr7B_679627345	chr7D_599691045	0.214971
TraesCS7D01G490100	TraesCS7B01G409700	chr7B_679627345	chr7D_600451148	0.537084
TraesCS7D01G490100	TraesCS7B01G409700	chr7B_679627345	chr7D_600451148	0.537084
TraesCS7D01G490100	TraesCS7B01G409700	chr7B_679627369	chr7D_599691045	0.214638
TraesCS7D01G490100	TraesCS7B01G409700	chr7B_679627369	chr7D_600451148	0.536201
TraesCS7D01G490100	TraesCS7B01G409700	chr7B_679627369	chr7D_600451148	0.536201
TraesCS7D01G490100	TraesCS7B01G409700	chr7B_679627499	chr7D_599691045	0.212609
TraesCS7D01G490100	TraesCS7B01G409700	chr7B_679627499	chr7D_600451148	0.508908
TraesCS7D01G490100	TraesCS7B01G409700	chr7B_679627499	chr7D_600451148	0.508908
TraesCS7D01G490100	TraesCS7B01G409700	chr7B_679628459	chr7D_600451148	0.7244
TraesCS7D01G490100	TraesCS7B01G409700	chr7B_679628459	chr7D_600451148	0.7244
TraesCS7D01G490100	TraesCS7B01G409700	chr7B_679628477	chr7D_600451148	0.528174
TraesCS7D01G490100	TraesCS7B01G409700	chr7B_679628511	chr7D_600451148	0.712257
TraesCS7D01G490100	TraesCS7B01G409700	chr7B_679628511	chr7D_600451148	0.712257
TraesCS7D01G490100	TraesCS7B01G409700	chr7B_679628605	chr7D_600451148	0.200521
TraesCS7D01G490100	TraesCS7B01G409700	chr7B_679628641	chr7D_600451148	0.200521
TraesCS7D01G490100	TraesCS7B01G409700	chr7B_679628668	chr7D_600451148	0.698244
TraesCS7D01G490100	TraesCS7B01G409700	chr7B_679628668	chr7D_600451148	0.698244
TraesCS7D01G490100	TraesCS7B01G409700	chr7B_679628672	chr7D_600451148	0.200521
TraesCS7D01G490100	TraesCS7B01G409700	chr7B_679628731	chr7D_600451148	0.200521
TraesCS7D01G490100	TraesCS7B01G409700	chr7B_679628759	chr7D_600451148	0.384125
TraesCS7D01G490100	TraesCS7B01G409700	chr7B_679628759	chr7D_600451148	0.384125
TraesCS7D01G490100	TraesCS7B01G409700	chr7B_679628763	chr7D_600451148	0.384125
TraesCS7D01G490100	TraesCS7B01G409700	chr7B_679628763	chr7D_600451148	0.384125
TraesCS7D01G490100	TraesCS7B01G409700	chr7B_679628793	chr7D_600451148	0.384125
TraesCS7D01G490100	TraesCS7B01G409700	chr7B_679628793	chr7D_600451148	0.384125
TraesCS7D01G490100	TraesCS7B01G409700	chr7B_679628920	chr7D_600451148	0.205058
TraesCS7D01G490100	TraesCS7B01G409700	chr7B_679629249	chr7D_600451148	0.616643
TraesCS7D01G490100	TraesCS7B01G409700	chr7B_679629249	chr7D_600451148	0.616643
TraesCS7D01G490100	TraesCS7B01G409700	chr7B_679629316	chr7D_600451148	0.700145
TraesCS7D01G490100	TraesCS7B01G409700	chr7B_679629316	chr7D_600451148	0.700145
TraesCS7D01G490100	TraesCS7B01G409700	chr7B_679629414	chr7D_600451148	0.698216
TraesCS7D01G490100	TraesCS7B01G409700	chr7B_679629414	chr7D_600451148	0.698216
TraesCS7D01G490100	TraesCS7B01G409700	chr7B_679673524	chr7D_600451148	0.516018
TraesCS7D01G490100	TraesCS7B01G409700	chr7B_679673524	chr7D_600451148	0.516018
TraesCS7D01G490100	TraesCS7B01G409700	chr7B_679673569	chr7D_600451148	0.725266
TraesCS7D01G490100	TraesCS7B01G409700	chr7B_679673569	chr7D_600451148	0.725266
TraesCS7D01G490100	TraesCS7B01G409700	chr7B_679673813	chr7D_600451148	0.526882
TraesCS7D01G490100	TraesCS7B01G409700	chr7B_679673813	chr7D_600451148	0.526882
TraesCS7D01G490100	TraesCS7B01G409700	chr7B_679674024	chr7D_600451148	0.469958
TraesCS7D01G490100	TraesCS7B01G409700	chr7B_679674024	chr7D_600451148	0.469958
TraesCS7D01G490100	TraesCS7B01G409700	chr7B_679674243	chr7D_600451148	0.766761
TraesCS7D01G490100	TraesCS7B01G409700	chr7B_679674243	chr7D_600451148	0.766761
TraesCS7D01G490100	TraesCS7B01G409700	chr7B_679674531	chr7D_600451148	0.500555
TraesCS7D01G490100	TraesCS7B01G409700	chr7B_679674531	chr7D_600451148	0.500555
TraesCS7D01G490100	TraesCS7B01G409700	chr7B_679674995	chr7D_600451148	0.477889
TraesCS7D01G490100	TraesCS7B01G409700	chr7B_679674995	chr7D_600451148	0.477889
TraesCS7D01G490100	TraesCS7B01G409700	chr7B_679675011	chr7D_600451148	0.681251
TraesCS7D01G490100	TraesCS7B01G409700	chr7B_679675011	chr7D_600451148	0.681251
TraesCS7D01G490100	TraesCS7B01G409700	chr7B_679675017	chr7D_600451148	0.681251
TraesCS7D01G490100	TraesCS7B01G409700	chr7B_679675017	chr7D_600451148	0.681251
TraesCS7D01G490100	TraesCS7B01G409700	chr7B_679675094	chr7D_600451148	0.695174
TraesCS7D01G490100	TraesCS7B01G409700	chr7B_679675094	chr7D_600451148	0.695174
TraesCS7D01G490100	TraesCS7B01G409700	chr7B_679675152	chr7D_600451148	0.695174
TraesCS7D01G490100	TraesCS7B01G409700	chr7B_679675152	chr7D_600451148	0.695174
TraesCS7D01G490100	TraesCS7B01G409700	chr7B_679675170	chr7D_600451148	0.49262
TraesCS7D01G490100	TraesCS7B01G409700	chr7B_679675170	chr7D_600451148	0.49262
TraesCS7D01G490100	TraesCS7B01G409700	chr7B_679675416	chr7D_600451148	0.486536
TraesCS7D01G490100	TraesCS7B01G409700	chr7B_679675416	chr7D_600451148	0.486536
TraesCS7D01G490100	TraesCS7B01G409700	chr7B_679675514	chr7D_600451148	0.678214
TraesCS7D01G490100	TraesCS7B01G409700	chr7B_679675514	chr7D_600451148	0.678214
TraesCS7D01G490100	TraesCS7B01G409700	chr7B_679679332	chr7D_600451148	0.729259
TraesCS7D01G490100	TraesCS7B01G409700	chr7B_679679332	chr7D_600451148	0.729259
TraesCS7D01G490100	TraesCS7B01G409700	chr7B_679679337	chr7D_600451148	0.536232
TraesCS7D01G490100	TraesCS7B01G409700	chr7B_679679337	chr7D_600451148	0.536232
TraesCS7D01G490100	TraesCS7B01G409700	chr7B_679679478	chr7D_600451148	0.734368
TraesCS7D01G490100	TraesCS7B01G409700	chr7B_679679478	chr7D_600451148	0.734368
TraesCS7D01G490100	TraesCS7B01G409700	chr7B_679679547	chr7D_600451148	0.538239
TraesCS7D01G490100	TraesCS7B01G409700	chr7B_679679547	chr7D_600451148	0.538239
TraesCS7D01G490100	TraesCS7B01G409700	chr7B_679680048	chr7D_600451148	0.537718
TraesCS7D01G490100	TraesCS7B01G409700	chr7B_679680048	chr7D_600451148	0.537718
TraesCS7D01G490100	TraesCS7B01G409700	chr7B_679680145	chr7D_600451148	0.54619
TraesCS7D01G490100	TraesCS7B01G409700	chr7B_679680145	chr7D_600451148	0.54619
TraesCS7D01G490100	TraesCS7B01G409700	chr7B_679680754	chr7D_600451148	0.539556
TraesCS7D01G490100	TraesCS7B01G409700	chr7B_679680754	chr7D_600451148	0.539556
TraesCS7D01G490100	TraesCS7B01G409700	chr7B_679680840	chr7D_600451148	0.542265
TraesCS7D01G490100	TraesCS7B01G409700	chr7B_679680840	chr7D_600451148	0.542265
TraesCS7D01G490100	TraesCS7B01G409700	chr7B_679680863	chr7D_600451148	0.542265
TraesCS7D01G490100	TraesCS7B01G409700	chr7B_679680863	chr7D_600451148	0.542265
TraesCS7D01G490100	TraesCS7B01G409700	chr7B_679681150	chr7D_600451148	0.7776
TraesCS7D01G490100	TraesCS7B01G409700	chr7B_679681150	chr7D_600451148	0.7776
TraesCS7D01G490100	TraesCS7B01G409700	chr7B_679681218	chr7D_600451148	0.704585
TraesCS7D01G490100	TraesCS7B01G409700	chr7B_679681218	chr7D_600451148	0.704585
TraesCS7D01G490100	TraesCS7B01G409700	chr7B_679685250	chr7D_600451148	0.51016
TraesCS7D01G490100	TraesCS7B01G409700	chr7B_679685250	chr7D_600451148	0.51016
TraesCS7D01G490100	TraesCS7B01G409700	chr7B_679685494	chr7D_600451148	0.475333
TraesCS7D01G490100	TraesCS7B01G409700	chr7B_679685494	chr7D_600451148	0.475333
TraesCS7D01G490100	TraesCS7B01G409700	chr7B_679685650	chr7D_600451148	0.521816
TraesCS7D01G490100	TraesCS7B01G409700	chr7B_679685650	chr7D_600451148	0.521816
TraesCS7D01G490100	TraesCS7B01G409700	chr7B_679685678	chr7D_600451148	0.322328
TraesCS7D01G490100	TraesCS7B01G409700	chr7B_679685678	chr7D_600451148	0.322328
TraesCS7D01G490100	TraesCS7B01G409700	chr7B_679685722	chr7D_600451148	0.507984
TraesCS7D01G490100	TraesCS7B01G409700	chr7B_679685722	chr7D_600451148	0.507984
TraesCS7D01G490100	TraesCS7B01G409700	chr7B_679685725	chr7D_600451148	0.519338
TraesCS7D01G490100	TraesCS7B01G409700	chr7B_679685725	chr7D_600451148	0.519338
TraesCS7D01G490100	TraesCS7B01G409700	chr7B_679686070	chr7D_600451148	0.342224
TraesCS7D01G490100	TraesCS7B01G409700	chr7B_679686070	chr7D_600451148	0.342224
TraesCS7D01G490100	TraesCS7B01G409700	chr7B_679686403	chr7D_600451148	0.305703
TraesCS7D01G490100	TraesCS7B01G409700	chr7B_679687978	chr7D_600451148	0.669926
TraesCS7D01G490100	TraesCS7B01G409700	chr7B_679687978	chr7D_600451148	0.669926
TraesCS7D01G490100	TraesCS7B01G409700	chr7B_679687999	chr7D_600451148	0.648959
TraesCS7D01G490100	TraesCS7B01G409700	chr7B_679687999	chr7D_600451148	0.648959
TraesCS7D01G490100	TraesCS7B01G409700	chr7B_679688119	chr7D_600451148	0.401832
TraesCS7D01G490100	TraesCS7B01G409700	chr7B_679688188	chr7D_600451148	0.648959
TraesCS7D01G490100	TraesCS7B01G409700	chr7B_679688188	chr7D_600451148	0.648959
TraesCS7D01G490100	TraesCS7B01G409700	chr7B_679689326	chr7D_600451148	0.5615
TraesCS7D01G490100	TraesCS7B01G409700	chr7B_679689412	chr7D_600451148	0.692257
TraesCS7D01G490100	TraesCS7B01G409700	chr7B_679689412	chr7D_600451148	0.692257
TraesCS7D01G490100	TraesCS7B01G409700	chr7B_679689417	chr7D_600451148	0.495884
TraesCS7D01G490100	TraesCS7B01G409700	chr7B_679689521	chr7D_600451148	0.495884
TraesCS7D01G490100	TraesCS7B01G409700	chr7B_679689679	chr7D_600451148	0.4726
TraesCS7D01G490100	TraesCS7B01G409700	chr7B_679689682	chr7D_600451148	0.649778
TraesCS7D01G490100	TraesCS7B01G409700	chr7B_679689682	chr7D_600451148	0.649778
TraesCS7D01G490100	TraesCS7B01G409700	chr7B_679689737	chr7D_600451148	0.67769
TraesCS7D01G490100	TraesCS7B01G409700	chr7B_679689737	chr7D_600451148	0.67769
TraesCS7D01G490100	TraesCS7B01G409700	chr7B_679690929	chr7D_600451148	0.605527
TraesCS7D01G490100	TraesCS7B01G409700	chr7B_679695198	chr7D_600451148	0.412832
TraesCS7D01G490100	TraesCS7B01G409700	chr7B_679714042	chr7D_600451148	0.50844
TraesCS7D01G490100	TraesCS7B01G409700	chr7B_679714042	chr7D_600451148	0.50844
TraesCS7D01G490100	TraesCS7B01G409700	chr7B_679714216	chr7D_600451148	0.510264
TraesCS7D01G490100	TraesCS7B01G409700	chr7B_679714216	chr7D_600451148	0.510264
TraesCS7D01G490100	TraesCS7B01G409700	chr7B_679714229	chr7D_600451148	0.613539
TraesCS7D01G490100	TraesCS7B01G409700	chr7B_679714229	chr7D_600451148	0.613539
TraesCS7D01G490100	TraesCS7B01G409700	chr7B_679714436	chr7D_600451148	0.621914
TraesCS7D01G490100	TraesCS7B01G409700	chr7B_679714436	chr7D_600451148	0.621914
TraesCS7D01G490100	TraesCS7B01G409700	chr7B_679714445	chr7D_600451148	0.500751
TraesCS7D01G490100	TraesCS7B01G409700	chr7B_679714445	chr7D_600451148	0.500751
TraesCS7D01G490100	TraesCS7B01G409700	chr7B_679714501	chr7D_600451148	0.506263
TraesCS7D01G490100	TraesCS7B01G409700	chr7B_679714501	chr7D_600451148	0.506263
TraesCS7D01G490100	TraesCS7B01G409700	chr7B_679714665	chr7D_600451148	0.65659
TraesCS7D01G490100	TraesCS7B01G409700	chr7B_679714665	chr7D_600451148	0.65659
TraesCS7D01G490100	TraesCS7B01G409700	chr7B_679714813	chr7D_600451148	0.512105
TraesCS7D01G490100	TraesCS7B01G409700	chr7B_679714813	chr7D_600451148	0.512105
TraesCS7D01G490100	TraesCS7B01G409700	chr7B_679715119	chr7D_600451148	0.549671
TraesCS7D01G490100	TraesCS7B01G409700	chr7B_679715119	chr7D_600451148	0.549671
TraesCS7D01G490100	TraesCS7B01G409700	chr7B_679715129	chr7D_600451148	0.660291
TraesCS7D01G490100	TraesCS7B01G409700	chr7B_679715129	chr7D_600451148	0.660291
TraesCS7D01G490100	TraesCS7B01G409700	chr7B_679715158	chr7D_600451148	0.660291
TraesCS7D01G490100	TraesCS7B01G409700	chr7B_679715158	chr7D_600451148	0.660291
TraesCS7D01G490100	TraesCS7B01G409700	chr7B_679715253	chr7D_600451148	0.881072
TraesCS7D01G490100	TraesCS7B01G409700	chr7B_679715253	chr7D_600451148	0.881072
TraesCS7D01G490100	TraesCS7B01G409700	chr7B_679715274	chr7D_600451148	0.861354
TraesCS7D01G490100	TraesCS7B01G409700	chr7B_679715274	chr7D_600451148	0.861354
TraesCS7D01G490100	TraesCS7B01G409700	chr7B_679718587	chr7D_600451148	0.752684
TraesCS7D01G490100	TraesCS7B01G409700	chr7B_679730513	chr7D_600451148	0.636898
TraesCS7D01G490100	TraesCS7B01G409700	chr7B_679730513	chr7D_600451148	0.636898
TraesCS7D01G490100	TraesCS7B01G409700	chr7B_679730564	chr7D_600451148	0.594579
TraesCS7D01G490100	TraesCS7B01G409700	chr7B_679730564	chr7D_600451148	0.594579
TraesCS7D01G490100	TraesCS7B01G409700	chr7B_679759271	chr7D_600451148	0.490769
TraesCS7D01G490100	TraesCS7B01G409700	chr7B_679760474	chr7D_600451148	0.798452
TraesCS7D01G490100	TraesCS7B01G409700	chr7B_679760474	chr7D_600451148	0.798452
TraesCS7D01G490100	TraesCS7B01G409700	chr7B_679760507	chr7D_600451148	0.581007
TraesCS7D01G490100	TraesCS7B01G409700	chr7B_679760507	chr7D_600451148	0.581007
TraesCS7D01G490100	TraesCS7B01G409700	chr7B_679760552	chr7D_600451148	0.581007
TraesCS7D01G490100	TraesCS7B01G409700	chr7B_679760552	chr7D_600451148	0.581007
TraesCS7D01G490100	TraesCS7B01G409700	chr7B_679760600	chr7D_600451148	0.568168
TraesCS7D01G490100	TraesCS7B01G409700	chr7B_679760600	chr7D_600451148	0.568168
TraesCS7D01G490100	TraesCS7B01G409700	chr7B_679760606	chr7D_600451148	0.568168
TraesCS7D01G490100	TraesCS7B01G409700	chr7B_679760606	chr7D_600451148	0.568168
TraesCS7D01G490100	TraesCS7B01G409700	chr7B_679760649	chr7D_600451148	0.278921
TraesCS7D01G490100	TraesCS7B01G409700	chr7B_679760760	chr7D_600451148	0.582411
TraesCS7D01G490100	TraesCS7B01G409700	chr7B_679760760	chr7D_600451148	0.582411
TraesCS7D01G490100	TraesCS7B01G409700	chr7B_679760873	chr7D_600451148	0.697358
TraesCS7D01G490100	TraesCS7B01G409700	chr7B_679760873	chr7D_600451148	0.697358
TraesCS7D01G490100	TraesCS7B01G409700	chr7B_679760944	chr7D_600451148	0.586259
TraesCS7D01G490100	TraesCS7B01G409700	chr7B_679760944	chr7D_600451148	0.586259
TraesCS7D01G490100	TraesCS7B01G409700	chr7B_679760959	chr7D_600451148	0.567563
TraesCS7D01G490100	TraesCS7B01G409700	chr7B_679760959	chr7D_600451148	0.567563
TraesCS7D01G490100	TraesCS7B01G409700	chr7B_679761060	chr7D_600451148	0.567739
TraesCS7D01G490100	TraesCS7B01G409700	chr7B_679761060	chr7D_600451148	0.567739
TraesCS7D01G490100	TraesCS7B01G409700	chr7B_679761091	chr7D_600451148	0.572328
TraesCS7D01G490100	TraesCS7B01G409700	chr7B_679761091	chr7D_600451148	0.572328
TraesCS7D01G490100	TraesCS7B01G409700	chr7B_679761118	chr7D_600451148	0.572328
TraesCS7D01G490100	TraesCS7B01G409700	chr7B_679761118	chr7D_600451148	0.572328
TraesCS7D01G490100	TraesCS7B01G409700	chr7B_679761251	chr7D_600451148	0.776222
TraesCS7D01G490100	TraesCS7B01G409700	chr7B_679761251	chr7D_600451148	0.776222
TraesCS7D01G490100	TraesCS7B01G409700	chr7B_679761294	chr7D_600451148	0.60655
TraesCS7D01G490100	TraesCS7B01G409700	chr7B_679761294	chr7D_600451148	0.60655
TraesCS7D01G490100	TraesCS7B01G409700	chr7B_679761315	chr7D_600451148	0.703796
TraesCS7D01G490100	TraesCS7B01G409700	chr7B_679761315	chr7D_600451148	0.703796
TraesCS7D01G490100	TraesCS7B01G409700	chr7B_679761365	chr7D_600451148	0.763634
TraesCS7D01G490100	TraesCS7B01G409700	chr7B_679761365	chr7D_600451148	0.763634
TraesCS7D01G490100	TraesCS7B01G409700	chr7B_679761396	chr7D_600451148	0.464699
TraesCS7D01G490100	TraesCS7B01G409700	chr7B_679761396	chr7D_600451148	0.464699
TraesCS7D01G490100	TraesCS7B01G409700	chr7B_679761406	chr7D_600451148	0.586378
TraesCS7D01G490100	TraesCS7B01G409700	chr7B_679761406	chr7D_600451148	0.586378
TraesCS7D01G490100	TraesCS7B01G409700	chr7B_679761464	chr7D_600451148	0.703796
TraesCS7D01G490100	TraesCS7B01G409700	chr7B_679761464	chr7D_600451148	0.703796
TraesCS7D01G490100	TraesCS7B01G409700	chr7B_679761712	chr7D_600451148	0.465366
TraesCS7D01G490100	TraesCS7B01G409700	chr7B_679761712	chr7D_600451148	0.465366
TraesCS7D01G490100	TraesCS7B01G409700	chr7B_679761733	chr7D_600451148	0.46172
TraesCS7D01G490100	TraesCS7B01G409700	chr7B_679761733	chr7D_600451148	0.46172
TraesCS7D01G490100	TraesCS7B01G409700	chr7B_679761923	chr7D_600451148	0.578431
TraesCS7D01G490100	TraesCS7B01G409700	chr7B_679761923	chr7D_600451148	0.578431
TraesCS7D01G490100	TraesCS7B01G409700	chr7B_679762039	chr7D_600451148	0.573508
TraesCS7D01G490100	TraesCS7B01G409700	chr7B_679762039	chr7D_600451148	0.573508
TraesCS7D01G490100	TraesCS7B01G409700	chr7B_679762167	chr7D_600451148	0.578273
TraesCS7D01G490100	TraesCS7B01G409700	chr7B_679762167	chr7D_600451148	0.578273
TraesCS7D01G490100	TraesCS7B01G409700	chr7B_679762205	chr7D_600451148	0.445086
TraesCS7D01G490100	TraesCS7B01G409700	chr7B_679762205	chr7D_600451148	0.445086
TraesCS7D01G490100	TraesCS7B01G409700	chr7B_679762662	chr7D_600451148	0.903994
TraesCS7D01G490100	TraesCS7B01G409700	chr7B_679765254	chr7D_600451148	0.59909
TraesCS7D01G490100	TraesCS7B01G409700	chr7B_679765577	chr7D_600451148	0.578965
TraesCS7D01G490100	TraesCS7B01G409700	chr7B_679765577	chr7D_600451148	0.578965
TraesCS7D01G490100	TraesCS7B01G409700	chr7B_679765677	chr7D_600451148	0.359487
TraesCS7D01G490100	TraesCS7B01G409700	chr7B_679765677	chr7D_600451148	0.359487
TraesCS7D01G490100	TraesCS7B01G409700	chr7B_679786686	chr7D_600451148	0.472211
TraesCS7D01G490100	TraesCS7B01G409700	chr7B_679786686	chr7D_600451148	0.472211
TraesCS7D01G490100	TraesCS7B01G409700	chr7B_679786733	chr7D_600451148	0.475629
TraesCS7D01G490100	TraesCS7B01G409700	chr7B_679786733	chr7D_600451148	0.475629
TraesCS7D01G490100	TraesCS7B01G409700	chr7B_679787021	chr7D_600451148	0.700757
TraesCS7D01G490100	TraesCS7B01G409700	chr7B_679787021	chr7D_600451148	0.700757
TraesCS7D01G490100	TraesCS7B01G409700	chr7B_679787238	chr7D_600451148	0.781487
TraesCS7D01G490100	TraesCS7B01G409700	chr7B_679787238	chr7D_600451148	0.781487
TraesCS7D01G490100	TraesCS7B01G409700	chr7B_679787296	chr7D_600451148	0.720481
TraesCS7D01G490100	TraesCS7B01G409700	chr7B_679787296	chr7D_600451148	0.720481
TraesCS7D01G490100	TraesCS7B01G409700	chr7B_679788379	chr7D_600451148	0.345984
TraesCS7D01G490100	TraesCS7B01G409700	chr7B_679788468	chr7D_600451148	0.521528
TraesCS7D01G490100	TraesCS7B01G409700	chr7B_679794119	chr7D_600451148	0.694906
TraesCS7D01G490100	TraesCS7B01G409700	chr7B_679794119	chr7D_600451148	0.694906
TraesCS7D01G490100	TraesCS7B01G409700	chr7B_679794137	chr7D_600451148	0.694906
TraesCS7D01G490100	TraesCS7B01G409700	chr7B_679794137	chr7D_600451148	0.694906
TraesCS7D01G490100	TraesCS7B01G409700	chr7B_679794155	chr7D_600451148	0.576083
TraesCS7D01G490100	TraesCS7B01G409700	chr7B_679794155	chr7D_600451148	0.576083
TraesCS7D01G490100	TraesCS7B01G409700	chr7B_679794383	chr7D_600451148	0.910914
TraesCS7D01G490100	TraesCS7B01G409700	chr7B_679794383	chr7D_600451148	0.910914
TraesCS7D01G490100	TraesCS7B01G409700	chr7B_679794391	chr7D_600451148	0.912133
TraesCS7D01G490100	TraesCS7B01G409700	chr7B_679794391	chr7D_600451148	0.912133
TraesCS7D01G490100	TraesCS7B01G409700	chr7B_679794433	chr7D_600451148	0.910914
TraesCS7D01G490100	TraesCS7B01G409700	chr7B_679794433	chr7D_600451148	0.910914
TraesCS7D01G490100	TraesCS7B01G409700	chr7B_679794517	chr7D_600451148	0.924269
TraesCS7D01G490100	TraesCS7B01G409700	chr7B_679794517	chr7D_600451148	0.924269
TraesCS7D01G490100	TraesCS7B01G409700	chr7B_679794667	chr7D_600451148	0.701095
TraesCS7D01G490100	TraesCS7B01G409700	chr7B_679794667	chr7D_600451148	0.701095
TraesCS7D01G490100	TraesCS7B01G409700	chr7B_679800399	chr7D_600451148	0.502372
TraesCS7D01G490100	TraesCS7B01G409700	chr7B_679800399	chr7D_600451148	0.502372
TraesCS7D01G490100	TraesCS7B01G409700	chr7B_679802058	chr7D_600451148	0.680203
TraesCS7D01G490100	TraesCS7B01G409700	chr7B_679802337	chr7D_600451148	0.707575
TraesCS7D01G490100	TraesCS7B01G409700	chr7B_679802337	chr7D_600451148	0.707575
TraesCS7D01G490100	TraesCS7B01G409700	chr7B_679802343	chr7D_600451148	0.701062
TraesCS7D01G490100	TraesCS7B01G409700	chr7B_679802343	chr7D_600451148	0.701062
TraesCS7D01G490100	TraesCS7B01G409700	chr7B_679802401	chr7D_600451148	0.701062
TraesCS7D01G490100	TraesCS7B01G409700	chr7B_679802401	chr7D_600451148	0.701062
TraesCS7D01G490100	TraesCS7B01G409700	chr7B_679802484	chr7D_600451148	0.514957
TraesCS7D01G490100	TraesCS7B01G409700	chr7B_679802484	chr7D_600451148	0.514957
TraesCS7D01G490100	TraesCS7B01G409700	chr7B_679803282	chr7D_600451148	0.640209
TraesCS7D01G490100	TraesCS7B01G409700	chr7B_679803307	chr7D_600451148	0.640209
TraesCS7D01G490100	TraesCS7B01G409700	chr7B_679803685	chr7D_600451148	0.37589
TraesCS7D01G490100	TraesCS7B01G409700	chr7B_679803686	chr7D_600451148	0.530348
TraesCS7D01G490100	TraesCS7B01G409700	chr7B_679803686	chr7D_600451148	0.530348
TraesCS7D01G490100	TraesCS7B01G409700	chr7B_679803783	chr7D_600451148	0.521293
TraesCS7D01G490100	TraesCS7B01G409700	chr7B_679803783	chr7D_600451148	0.521293
TraesCS7D01G490100	TraesCS7B01G409700	chr7B_679803808	chr7D_600451148	0.602627
TraesCS7D01G490100	TraesCS7B01G409700	chr7B_679803882	chr7D_600451148	0.67494
TraesCS7D01G490100	TraesCS7B01G409700	chr7B_679803882	chr7D_600451148	0.67494
TraesCS7D01G490100	TraesCS7B01G409700	chr7B_679804000	chr7D_600451148	0.67494
TraesCS7D01G490100	TraesCS7B01G409700	chr7B_679804000	chr7D_600451148	0.67494
TraesCS7D01G490100	TraesCS7B01G409700	chr7B_679804001	chr7D_600451148	0.67494
TraesCS7D01G490100	TraesCS7B01G409700	chr7B_679804001	chr7D_600451148	0.67494
TraesCS7D01G490100	TraesCS7B01G409700	chr7B_679804123	chr7D_600451148	0.903102
TraesCS7D01G490100	TraesCS7B01G409700	chr7B_679804123	chr7D_600451148	0.903102
TraesCS7D01G490100	TraesCS7B01G409700	chr7B_679805388	chr7D_600451148	0.483518
TraesCS7D01G490100	TraesCS7B01G409700	chr7B_679805388	chr7D_600451148	0.483518
TraesCS7D01G490100	TraesCS7B01G409700	chr7B_679805470	chr7D_600451148	0.483518
TraesCS7D01G490100	TraesCS7B01G409700	chr7B_679805470	chr7D_600451148	0.483518
TraesCS7D01G490100	TraesCS7B01G409700	chr7B_679805544	chr7D_600451148	0.730727
TraesCS7D01G490100	TraesCS7B01G409700	chr7B_679805544	chr7D_600451148	0.730727
TraesCS7D01G490100	TraesCS7B01G409700	chr7B_679805545	chr7D_600451148	0.730727
TraesCS7D01G490100	TraesCS7B01G409700	chr7B_679805545	chr7D_600451148	0.730727
TraesCS7D01G490100	TraesCS7B01G409700	chr7B_679805592	chr7D_600451148	0.730727
TraesCS7D01G490100	TraesCS7B01G409700	chr7B_679805592	chr7D_600451148	0.730727
TraesCS7D01G490100	TraesCS7B01G409700	chr7B_679805613	chr7D_600451148	0.478902
TraesCS7D01G490100	TraesCS7B01G409700	chr7B_679805613	chr7D_600451148	0.478902
TraesCS7D01G490100	TraesCS7B01G409700	chr7B_679814279	chr7D_600451148	0.647492
TraesCS7D01G490100	TraesCS7B01G409700	chr7B_679814279	chr7D_600451148	0.647492
TraesCS7D01G490100	TraesCS7B01G409700	chr7B_679814430	chr7D_600451148	0.650023
TraesCS7D01G490100	TraesCS7B01G409700	chr7B_679814430	chr7D_600451148	0.650023
TraesCS7D01G490100	TraesCS7B01G409700	chr7B_679814539	chr7D_600451148	0.69465
TraesCS7D01G490100	TraesCS7B01G409700	chr7B_679814539	chr7D_600451148	0.69465
TraesCS7D01G490100	TraesCS7B01G409700	chr7B_679814550	chr7D_600451148	0.653708
TraesCS7D01G490100	TraesCS7B01G409700	chr7B_679814550	chr7D_600451148	0.653708
TraesCS7D01G490100	TraesCS7B01G409700	chr7B_679814589	chr7D_600451148	0.653708
TraesCS7D01G490100	TraesCS7B01G409700	chr7B_679814589	chr7D_600451148	0.653708
TraesCS7D01G490100	TraesCS7B01G409700	chr7B_679814593	chr7D_600451148	0.653708
TraesCS7D01G490100	TraesCS7B01G409700	chr7B_679814593	chr7D_600451148	0.653708
TraesCS7D01G490100	TraesCS7B01G409700	chr7B_679814636	chr7D_600451148	0.7078
TraesCS7D01G490100	TraesCS7B01G409700	chr7B_679814636	chr7D_600451148	0.7078
TraesCS7D01G490100	TraesCS7B01G409700	chr7B_679814661	chr7D_600451148	0.651041
TraesCS7D01G490100	TraesCS7B01G409700	chr7B_679814661	chr7D_600451148	0.651041
TraesCS7D01G490100	TraesCS7B01G409700	chr7B_679814760	chr7D_600451148	0.624282
TraesCS7D01G490100	TraesCS7B01G409700	chr7B_679814760	chr7D_600451148	0.624282
TraesCS7D01G490100	TraesCS7B01G409700	chr7B_679814934	chr7D_600451148	0.724034
TraesCS7D01G490100	TraesCS7B01G409700	chr7B_679814934	chr7D_600451148	0.724034
TraesCS7D01G490100	TraesCS7B01G409700	chr7B_679815417	chr7D_600451148	0.647462
TraesCS7D01G490100	TraesCS7B01G409700	chr7B_679815417	chr7D_600451148	0.647462
TraesCS7D01G490100	TraesCS7B01G409700	chr7B_679815525	chr7D_600451148	0.644342
TraesCS7D01G490100	TraesCS7B01G409700	chr7B_679815525	chr7D_600451148	0.644342
TraesCS7D01G490100	TraesCS7B01G409700	chr7B_679815590	chr7D_600451148	0.718995
TraesCS7D01G490100	TraesCS7B01G409700	chr7B_679815590	chr7D_600451148	0.718995
TraesCS7D01G490100	TraesCS7B01G409700	chr7B_679815832	chr7D_600451148	0.321689
TraesCS7D01G490100	TraesCS7B01G409700	chr7B_679816031	chr7D_600451148	0.603467
TraesCS7D01G490100	TraesCS7B01G409700	chr7B_679816031	chr7D_600451148	0.603467
TraesCS7D01G490100	TraesCS7B01G409700	chr7B_679816251	chr7D_600451148	0.601207
TraesCS7D01G490100	TraesCS7B01G409700	chr7B_679816251	chr7D_600451148	0.601207
TraesCS7D01G490100	TraesCS7B01G409700	chr7B_679816527	chr7D_600451148	0.600114
TraesCS7D01G490100	TraesCS7B01G409700	chr7B_679816527	chr7D_600451148	0.600114
TraesCS7D01G490100	TraesCS7B01G409700	chr7B_679817037	chr7D_600451148	0.64205
TraesCS7D01G490100	TraesCS7B01G409700	chr7B_679817037	chr7D_600451148	0.64205
TraesCS7D01G490100	TraesCS7B01G409700	chr7B_679817244	chr7D_600451148	0.712706
TraesCS7D01G490100	TraesCS7B01G409700	chr7B_679817244	chr7D_600451148	0.712706
TraesCS7D01G490100	TraesCS7B01G409700	chr7B_679817363	chr7D_600451148	0.712013
TraesCS7D01G490100	TraesCS7B01G409700	chr7B_679817363	chr7D_600451148	0.712013
TraesCS7D01G490100	TraesCS7B01G409700	chr7B_679817715	chr7D_600451148	0.706489
TraesCS7D01G490100	TraesCS7B01G409700	chr7B_679817715	chr7D_600451148	0.706489
TraesCS6D01G006600	TraesCS6B01G009600	chr6B_6196459	chr6D_2264653	0.231535
TraesCS6D01G006600	TraesCS6B01G009600	chr6B_6633402	chr6D_2264653	0.201567
TraesCS1D01G026400	TraesCS1A01G027200	chr1A_12310484	chr1D_10589900	0.205799
TraesCS1D01G026400	TraesCS1A01G027200	chr1A_12311351	chr1D_10589586	0.200032
TraesCS1D01G026400	TraesCS1A01G027200	chr1A_12311351	chr1D_10589593	0.200032
TraesCS1D01G026400	TraesCS1A01G027200	chr1A_12311351	chr1D_10589642	0.200032
TraesCS1D01G026400	TraesCS1A01G027200	chr1A_12311351	chr1D_10589832	0.200032
TraesCS1D01G026400	TraesCS1A01G027200	chr1A_12311351	chr1D_10589871	0.215
TraesCS1D01G026400	TraesCS1A01G027200	chr1A_12311351	chr1D_10589877	0.233568
TraesCS1D01G026400	TraesCS1A01G027200	chr1A_12311351	chr1D_10589900	0.255228
TraesCS1D01G026400	TraesCS1A01G027200	chr1A_12311779	chr1D_10589900	0.203967
TraesCS1D01G026400	TraesCS1A01G027200	chr1A_12311856	chr1D_10589832	0.203726
TraesCS1D01G026400	TraesCS1A01G027200	chr1A_12311856	chr1D_10589877	0.211917
TraesCS1D01G026400	TraesCS1A01G027200	chr1A_12311856	chr1D_10589900	0.217183
TraesCS1D01G026400	TraesCS1A01G027200	chr1A_12311856	chr1D_11038320	0.203692
TraesCS1D01G453100	TraesCS1B01G479800	chr1B_687421540	chr1D_493221273	0.228865
TraesCS1D01G453100	TraesCS1B01G479800	chr1B_687421540	chr1D_493222055	0.221267
TraesCS1D01G453100	TraesCS1B01G479800	chr1B_687421540	chr1D_493478790	0.250456
TraesCS1D01G453100	TraesCS1B01G479800	chr1B_687421540	chr1D_493478829	0.250456
TraesCS1D01G453100	TraesCS1B01G479800	chr1B_687421540	chr1D_493478919	0.262113
TraesCS1D01G453100	TraesCS1B01G479800	chr1B_687421540	chr1D_493485069	0.276046
TraesCS1D01G453100	TraesCS1B01G479800	chr1B_687421540	chr1D_493485192	0.245228
TraesCS1D01G453100	TraesCS1B01G479800	chr1B_687421540	chr1D_493485228	0.245228
TraesCS1D01G453100	TraesCS1B01G479800	chr1B_687421540	chr1D_493486784	0.273183
TraesCS1D01G453100	TraesCS1B01G479800	chr1B_687421540	chr1D_493486802	0.238029
TraesCS1D01G453100	TraesCS1B01G479800	chr1B_687421540	chr1D_493487160	0.283566
TraesCS1D01G453100	TraesCS1B01G479800	chr1B_687421540	chr1D_493487236	0.238029
TraesCS1D01G453100	TraesCS1B01G479800	chr1B_687421540	chr1D_493487259	0.263361
TraesCS1D01G453100	TraesCS1B01G479800	chr1B_687421540	chr1D_493487324	0.229501
TraesCS1D01G453100	TraesCS1B01G479800	chr1B_687421540	chr1D_493487452	0.223436
TraesCS1D01G453100	TraesCS1B01G479800	chr1B_687421540	chr1D_493487470	0.223436
TraesCS1D01G453100	TraesCS1B01G479800	chr1B_687421540	chr1D_493487518	0.273183
TraesCS1D01G453100	TraesCS1B01G479800	chr1B_687421540	chr1D_493487581	0.245432
TraesCS1D01G453100	TraesCS1B01G479800	chr1B_687421540	chr1D_493488415	0.238029
TraesCS1D01G453100	TraesCS1B01G479800	chr1B_687421540	chr1D_493605325	0.254056
TraesCS1D01G453100	TraesCS1B01G479800	chr1B_687421540	chr1D_493605893	0.281891
TraesCS1D01G453100	TraesCS1B01G479800	chr1B_687421540	chr1D_493605921	0.284363
TraesCS1D01G453100	TraesCS1B01G479800	chr1B_687421540	chr1D_493606805	0.273183
TraesCS1D01G453100	TraesCS1B01G479800	chr1B_687421540	chr1D_493705362	0.273183
TraesCS1D01G453100	TraesCS1B01G479800	chr1B_687421540	chr1D_493710081	0.306748
TraesCS1D01G453100	TraesCS1B01G479800	chr1B_687421540	chr1D_493714843	0.350674
TraesCS1D01G453100	TraesCS1B01G479800	chr1B_687421540	chr1D_493714939	0.385642
TraesCS1D01G453100	TraesCS1B01G479800	chr1B_687421540	chr1D_493714940	0.385642
TraesCS1D01G453100	TraesCS1B01G479800	chr1B_687421540	chr1D_493714976	0.385642
TraesCS1D01G453100	TraesCS1B01G479800	chr1B_687421540	chr1D_493765032	0.283566
TraesCS1D01G453100	TraesCS1B01G479800	chr1B_687421540	chr1D_493765082	0.24133
TraesCS1D01G453100	TraesCS1B01G479800	chr1B_687421540	chr1D_493768787	0.288563
TraesCS1D01G453100	TraesCS1B01G479800	chr1B_687421540	chr1D_493927458	0.263184
TraesCS1D01G453100	TraesCS1B01G479800	chr1B_687421540	chr1D_493927482	0.263184
TraesCS1D01G453100	TraesCS1B01G479800	chr1B_687421540	chr1D_493927550	0.29337
TraesCS1D01G453100	TraesCS1B01G479800	chr1B_687421540	chr1D_493928781	0.257669
TraesCS1D01G453100	TraesCS1B01G479800	chr1B_687421540	chr1D_493928823	0.257669
TraesCS1D01G453100	TraesCS1B01G479800	chr1B_687421540	chr1D_493928835	0.257669
TraesCS1D01G453100	TraesCS1B01G479800	chr1B_687421540	chr1D_493930190	0.228524
TraesCS1D01G453100	TraesCS1B01G479800	chr1B_687421540	chr1D_493930564	0.263361
TraesCS1D01G453100	TraesCS1B01G479800	chr1B_687421540	chr1D_493930733	0.259794
TraesCS1D01G453100	TraesCS1B01G479800	chr1B_687421540	chr1D_493930746	0.259794
TraesCS1D01G453100	TraesCS1B01G479800	chr1B_687421540	chr1D_493933615	0.250308
TraesCS1D01G453100	TraesCS1B01G479800	chr1B_687421540	chr1D_493933665	0.272727
TraesCS1D01G453100	TraesCS1B01G479800	chr1B_687421540	chr1D_493936046	0.245228
TraesCS1D01G453100	TraesCS1B01G479800	chr1B_687421540	chr1D_493936079	0.236842
TraesCS1D01G453100	TraesCS1B01G479800	chr1B_687421540	chr1D_493937298	0.273183
TraesCS1D01G453100	TraesCS1B01G479800	chr1B_687421540	chr1D_493957868	0.247393
TraesCS1D01G453100	TraesCS1B01G479800	chr1B_687421540	chr1D_493957909	0.217171
TraesCS1D01G453100	TraesCS1B01G479800	chr1B_687421540	chr1D_494063317	0.263361
TraesCS1D01G453100	TraesCS1B01G479800	chr1B_687421540	chr1D_494146727	0.283566
TraesCS1D01G453100	TraesCS1B01G479800	chr1B_687421540	chr1D_494147593	0.283566
TraesCS1D01G453100	TraesCS1B01G479800	chr1B_687421540	chr1D_494150092	0.277778
TraesCS1D01G453100	TraesCS1B01G479800	chr1B_687421540	chr1D_494150711	0.267581
TraesCS1D01G453100	TraesCS1B01G479800	chr1B_687421540	chr1D_494151428	0.310475
TraesCS1D01G453100	TraesCS1B01G479800	chr1B_687421540	chr1D_494151624	0.30712
TraesCS1D01G453100	TraesCS1B01G479800	chr1B_687421540	chr1D_494305230	0.268526
TraesCS1D01G453100	TraesCS1B01G479800	chr1B_687421540	chr1D_494305231	0.268526
TraesCS1D01G453100	TraesCS1B01G479800	chr1B_687421540	chr1D_494305237	0.268526
TraesCS1D01G453100	TraesCS1B01G479800	chr1B_687421540	chr1D_494305267	0.268526
TraesCS1D01G453100	TraesCS1B01G479800	chr1B_687421540	chr1D_494305308	0.245901
TraesCS1D01G453100	TraesCS1B01G479800	chr1B_687421540	chr1D_494305310	0.245901
TraesCS1D01G453100	TraesCS1B01G479800	chr1B_687421540	chr1D_494305364	0.216922
TraesCS1D01G453100	TraesCS1B01G479800	chr1B_687421540	chr1D_494305374	0.216922
TraesCS1D01G453100	TraesCS1B01G479800	chr1B_687421540	chr1D_494305381	0.238501
TraesCS1D01G453100	TraesCS1B01G479800	chr1B_687421540	chr1D_494305544	0.216922
TraesCS1D01G453100	TraesCS1B01G479800	chr1B_687421540	chr1D_494305556	0.243818
TraesCS1D01G453100	TraesCS1B01G479800	chr1B_687421540	chr1D_494305789	0.283566
TraesCS1D01G453100	TraesCS1B01G479800	chr1B_687421540	chr1D_494305834	0.283566
TraesCS1D01G453100	TraesCS1B01G479800	chr1B_687421540	chr1D_494549067	0.287915
TraesCS1D01G453100	TraesCS1B01G479800	chr1B_687421540	chr1D_494554017	0.263361
TraesCS1D01G453100	TraesCS1B01G479800	chr1B_687421540	chr1D_494555709	0.254056
TraesCS1D01G453100	TraesCS1B01G479800	chr1B_687421540	chr1D_494555910	0.254056
TraesCS1D01G453100	TraesCS1B01G479800	chr1B_687421540	chr1D_495112468	0.263361
TraesCS1D01G453100	TraesCS1B01G479800	chr1B_687421540	chr1D_495112522	0.245228
TraesCS1D01G453100	TraesCS1B01G479800	chr1B_687421540	chr1D_495112532	0.236842
TraesCS1D01G453100	TraesCS1B01G479800	chr1B_687421540	chr1D_495113025	0.273183
TraesCS1D01G453100	TraesCS1B01G479800	chr1B_687421556	chr1D_493221273	0.235385
TraesCS1D01G453100	TraesCS1B01G479800	chr1B_687421556	chr1D_493222055	0.227392
TraesCS1D01G453100	TraesCS1B01G479800	chr1B_687421556	chr1D_493478790	0.261094
TraesCS1D01G453100	TraesCS1B01G479800	chr1B_687421556	chr1D_493478829	0.261094
TraesCS1D01G453100	TraesCS1B01G479800	chr1B_687421556	chr1D_493478919	0.273656
TraesCS1D01G453100	TraesCS1B01G479800	chr1B_687421556	chr1D_493485069	0.296547
TraesCS1D01G453100	TraesCS1B01G479800	chr1B_687421556	chr1D_493485192	0.252632
TraesCS1D01G453100	TraesCS1B01G479800	chr1B_687421556	chr1D_493485228	0.252632
TraesCS1D01G453100	TraesCS1B01G479800	chr1B_687421556	chr1D_493486784	0.282198
TraesCS1D01G453100	TraesCS1B01G479800	chr1B_687421556	chr1D_493486802	0.246679
TraesCS1D01G453100	TraesCS1B01G479800	chr1B_687421556	chr1D_493487160	0.293213
TraesCS1D01G453100	TraesCS1B01G479800	chr1B_687421556	chr1D_493487236	0.246679
TraesCS1D01G453100	TraesCS1B01G479800	chr1B_687421556	chr1D_493487259	0.271795
TraesCS1D01G453100	TraesCS1B01G479800	chr1B_687421556	chr1D_493487324	0.238382
TraesCS1D01G453100	TraesCS1B01G479800	chr1B_687421556	chr1D_493487452	0.22459
TraesCS1D01G453100	TraesCS1B01G479800	chr1B_687421556	chr1D_493487470	0.22459
TraesCS1D01G453100	TraesCS1B01G479800	chr1B_687421556	chr1D_493487518	0.282198
TraesCS1D01G453100	TraesCS1B01G479800	chr1B_687421556	chr1D_493487581	0.254568
TraesCS1D01G453100	TraesCS1B01G479800	chr1B_687421556	chr1D_493488415	0.246679
TraesCS1D01G453100	TraesCS1B01G479800	chr1B_687421556	chr1D_493605325	0.261954
TraesCS1D01G453100	TraesCS1B01G479800	chr1B_687421556	chr1D_493605893	0.292451
TraesCS1D01G453100	TraesCS1B01G479800	chr1B_687421556	chr1D_493605921	0.295104
TraesCS1D01G453100	TraesCS1B01G479800	chr1B_687421556	chr1D_493606805	0.282198
TraesCS1D01G453100	TraesCS1B01G479800	chr1B_687421556	chr1D_493705362	0.282198
TraesCS1D01G453100	TraesCS1B01G479800	chr1B_687421556	chr1D_493710081	0.320129
TraesCS1D01G453100	TraesCS1B01G479800	chr1B_687421556	chr1D_493714843	0.350009
TraesCS1D01G453100	TraesCS1B01G479800	chr1B_687421556	chr1D_493714939	0.384927
TraesCS1D01G453100	TraesCS1B01G479800	chr1B_687421556	chr1D_493714940	0.384927
TraesCS1D01G453100	TraesCS1B01G479800	chr1B_687421556	chr1D_493714976	0.384927
TraesCS1D01G453100	TraesCS1B01G479800	chr1B_687421556	chr1D_493765032	0.293213
TraesCS1D01G453100	TraesCS1B01G479800	chr1B_687421556	chr1D_493765082	0.249976
TraesCS1D01G453100	TraesCS1B01G479800	chr1B_687421556	chr1D_493768787	0.298535
TraesCS1D01G453100	TraesCS1B01G479800	chr1B_687421556	chr1D_493927458	0.272504
TraesCS1D01G453100	TraesCS1B01G479800	chr1B_687421556	chr1D_493927482	0.272504
TraesCS1D01G453100	TraesCS1B01G479800	chr1B_687421556	chr1D_493927550	0.304731
TraesCS1D01G453100	TraesCS1B01G479800	chr1B_687421556	chr1D_493928781	0.266652
TraesCS1D01G453100	TraesCS1B01G479800	chr1B_687421556	chr1D_493928823	0.266652
TraesCS1D01G453100	TraesCS1B01G479800	chr1B_687421556	chr1D_493928835	0.266652
TraesCS1D01G453100	TraesCS1B01G479800	chr1B_687421556	chr1D_493930190	0.236569
TraesCS1D01G453100	TraesCS1B01G479800	chr1B_687421556	chr1D_493930564	0.271795
TraesCS1D01G453100	TraesCS1B01G479800	chr1B_687421556	chr1D_493930733	0.268924
TraesCS1D01G453100	TraesCS1B01G479800	chr1B_687421556	chr1D_493930746	0.268924
TraesCS1D01G453100	TraesCS1B01G479800	chr1B_687421556	chr1D_493933615	0.258834
TraesCS1D01G453100	TraesCS1B01G479800	chr1B_687421556	chr1D_493933665	0.281728
TraesCS1D01G453100	TraesCS1B01G479800	chr1B_687421556	chr1D_493936046	0.252632
TraesCS1D01G453100	TraesCS1B01G479800	chr1B_687421556	chr1D_493936079	0.243787
TraesCS1D01G453100	TraesCS1B01G479800	chr1B_687421556	chr1D_493937298	0.282198
TraesCS1D01G453100	TraesCS1B01G479800	chr1B_687421556	chr1D_493939967	0.205489
TraesCS1D01G453100	TraesCS1B01G479800	chr1B_687421556	chr1D_493939987	0.205489
TraesCS1D01G453100	TraesCS1B01G479800	chr1B_687421556	chr1D_493957868	0.258584
TraesCS1D01G453100	TraesCS1B01G479800	chr1B_687421556	chr1D_493957909	0.216539
TraesCS1D01G453100	TraesCS1B01G479800	chr1B_687421556	chr1D_494063317	0.271795
TraesCS1D01G453100	TraesCS1B01G479800	chr1B_687421556	chr1D_494146727	0.293213
TraesCS1D01G453100	TraesCS1B01G479800	chr1B_687421556	chr1D_494147593	0.293213
TraesCS1D01G453100	TraesCS1B01G479800	chr1B_687421556	chr1D_494150092	0.287791
TraesCS1D01G453100	TraesCS1B01G479800	chr1B_687421556	chr1D_494150711	0.276923
TraesCS1D01G453100	TraesCS1B01G479800	chr1B_687421556	chr1D_494151428	0.325129
TraesCS1D01G453100	TraesCS1B01G479800	chr1B_687421556	chr1D_494151624	0.321466
TraesCS1D01G453100	TraesCS1B01G479800	chr1B_687421556	chr1D_494305230	0.278184
TraesCS1D01G453100	TraesCS1B01G479800	chr1B_687421556	chr1D_494305231	0.278184
TraesCS1D01G453100	TraesCS1B01G479800	chr1B_687421556	chr1D_494305237	0.278184
TraesCS1D01G453100	TraesCS1B01G479800	chr1B_687421556	chr1D_494305267	0.278184
TraesCS1D01G453100	TraesCS1B01G479800	chr1B_687421556	chr1D_494305308	0.255052
TraesCS1D01G453100	TraesCS1B01G479800	chr1B_687421556	chr1D_494305310	0.255052
TraesCS1D01G453100	TraesCS1B01G479800	chr1B_687421556	chr1D_494305364	0.225086
TraesCS1D01G453100	TraesCS1B01G479800	chr1B_687421556	chr1D_494305374	0.225086
TraesCS1D01G453100	TraesCS1B01G479800	chr1B_687421556	chr1D_494305381	0.247167
TraesCS1D01G453100	TraesCS1B01G479800	chr1B_687421556	chr1D_494305544	0.225086
TraesCS1D01G453100	TraesCS1B01G479800	chr1B_687421556	chr1D_494305556	0.252623
TraesCS1D01G453100	TraesCS1B01G479800	chr1B_687421556	chr1D_494305789	0.293213
TraesCS1D01G453100	TraesCS1B01G479800	chr1B_687421556	chr1D_494305834	0.293213
TraesCS1D01G453100	TraesCS1B01G479800	chr1B_687421556	chr1D_494549067	0.301065
TraesCS1D01G453100	TraesCS1B01G479800	chr1B_687421556	chr1D_494549248	0.20485
TraesCS1D01G453100	TraesCS1B01G479800	chr1B_687421556	chr1D_494549253	0.20485
TraesCS1D01G453100	TraesCS1B01G479800	chr1B_687421556	chr1D_494554017	0.271795
TraesCS1D01G453100	TraesCS1B01G479800	chr1B_687421556	chr1D_494555709	0.271795
TraesCS1D01G453100	TraesCS1B01G479800	chr1B_687421556	chr1D_494555910	0.261954
TraesCS1D01G453100	TraesCS1B01G479800	chr1B_687421556	chr1D_495112468	0.271795
TraesCS1D01G453100	TraesCS1B01G479800	chr1B_687421556	chr1D_495112522	0.252632
TraesCS1D01G453100	TraesCS1B01G479800	chr1B_687421556	chr1D_495112532	0.243787
TraesCS1D01G453100	TraesCS1B01G479800	chr1B_687421556	chr1D_495113025	0.282198
TraesCS1D01G453100	TraesCS1B01G479800	chr1B_687421568	chr1D_493221273	0.235142
TraesCS1D01G453100	TraesCS1B01G479800	chr1B_687421568	chr1D_493222055	0.227609
TraesCS1D01G453100	TraesCS1B01G479800	chr1B_687421568	chr1D_493478790	0.258576
TraesCS1D01G453100	TraesCS1B01G479800	chr1B_687421568	chr1D_493478829	0.258576
TraesCS1D01G453100	TraesCS1B01G479800	chr1B_687421568	chr1D_493478919	0.269894
TraesCS1D01G453100	TraesCS1B01G479800	chr1B_687421568	chr1D_493485069	0.276328
TraesCS1D01G453100	TraesCS1B01G479800	chr1B_687421568	chr1D_493485192	0.25131
TraesCS1D01G453100	TraesCS1B01G479800	chr1B_687421568	chr1D_493485228	0.25131
TraesCS1D01G453100	TraesCS1B01G479800	chr1B_687421568	chr1D_493486784	0.278752
TraesCS1D01G453100	TraesCS1B01G479800	chr1B_687421568	chr1D_493486802	0.24581
TraesCS1D01G453100	TraesCS1B01G479800	chr1B_687421568	chr1D_493487160	0.288889
TraesCS1D01G453100	TraesCS1B01G479800	chr1B_687421568	chr1D_493487236	0.24581
TraesCS1D01G453100	TraesCS1B01G479800	chr1B_687421568	chr1D_493487259	0.269136
TraesCS1D01G453100	TraesCS1B01G479800	chr1B_687421568	chr1D_493487324	0.238501
TraesCS1D01G453100	TraesCS1B01G479800	chr1B_687421568	chr1D_493487452	0.232247
TraesCS1D01G453100	TraesCS1B01G479800	chr1B_687421568	chr1D_493487470	0.232247
TraesCS1D01G453100	TraesCS1B01G479800	chr1B_687421568	chr1D_493487518	0.278752
TraesCS1D01G453100	TraesCS1B01G479800	chr1B_687421568	chr1D_493487581	0.253088
TraesCS1D01G453100	TraesCS1B01G479800	chr1B_687421568	chr1D_493488415	0.24581
TraesCS1D01G453100	TraesCS1B01G479800	chr1B_687421568	chr1D_493605325	0.26
TraesCS1D01G453100	TraesCS1B01G479800	chr1B_687421568	chr1D_493605893	0.287958
TraesCS1D01G453100	TraesCS1B01G479800	chr1B_687421568	chr1D_493605921	0.290329
TraesCS1D01G453100	TraesCS1B01G479800	chr1B_687421568	chr1D_493606805	0.278752
TraesCS1D01G453100	TraesCS1B01G479800	chr1B_687421568	chr1D_493705362	0.278752
TraesCS1D01G453100	TraesCS1B01G479800	chr1B_687421568	chr1D_493710081	0.312815
TraesCS1D01G453100	TraesCS1B01G479800	chr1B_687421568	chr1D_493714843	0.380263
TraesCS1D01G453100	TraesCS1B01G479800	chr1B_687421568	chr1D_493714939	0.41247
TraesCS1D01G453100	TraesCS1B01G479800	chr1B_687421568	chr1D_493714940	0.41247
TraesCS1D01G453100	TraesCS1B01G479800	chr1B_687421568	chr1D_493714976	0.41247
TraesCS1D01G453100	TraesCS1B01G479800	chr1B_687421568	chr1D_493765032	0.288889
TraesCS1D01G453100	TraesCS1B01G479800	chr1B_687421568	chr1D_493765082	0.249246
TraesCS1D01G453100	TraesCS1B01G479800	chr1B_687421568	chr1D_493768787	0.293727
TraesCS1D01G453100	TraesCS1B01G479800	chr1B_687421568	chr1D_493927458	0.269739
TraesCS1D01G453100	TraesCS1B01G479800	chr1B_687421568	chr1D_493927482	0.269739
TraesCS1D01G453100	TraesCS1B01G479800	chr1B_687421568	chr1D_493927550	0.29907
TraesCS1D01G453100	TraesCS1B01G479800	chr1B_687421568	chr1D_493928781	0.264309
TraesCS1D01G453100	TraesCS1B01G479800	chr1B_687421568	chr1D_493928823	0.264309
TraesCS1D01G453100	TraesCS1B01G479800	chr1B_687421568	chr1D_493928835	0.264309
TraesCS1D01G453100	TraesCS1B01G479800	chr1B_687421568	chr1D_493930190	0.236442
TraesCS1D01G453100	TraesCS1B01G479800	chr1B_687421568	chr1D_493930564	0.269136
TraesCS1D01G453100	TraesCS1B01G479800	chr1B_687421568	chr1D_493930733	0.266362
TraesCS1D01G453100	TraesCS1B01G479800	chr1B_687421568	chr1D_493930746	0.266362
TraesCS1D01G453100	TraesCS1B01G479800	chr1B_687421568	chr1D_493933615	0.257086
TraesCS1D01G453100	TraesCS1B01G479800	chr1B_687421568	chr1D_493933665	0.27828
TraesCS1D01G453100	TraesCS1B01G479800	chr1B_687421568	chr1D_493936046	0.25131
TraesCS1D01G453100	TraesCS1B01G479800	chr1B_687421568	chr1D_493936079	0.243034
TraesCS1D01G453100	TraesCS1B01G479800	chr1B_687421568	chr1D_493937298	0.278752
TraesCS1D01G453100	TraesCS1B01G479800	chr1B_687421568	chr1D_493939967	0.204492
TraesCS1D01G453100	TraesCS1B01G479800	chr1B_687421568	chr1D_493939987	0.204492
TraesCS1D01G453100	TraesCS1B01G479800	chr1B_687421568	chr1D_493957868	0.257494
TraesCS1D01G453100	TraesCS1B01G479800	chr1B_687421568	chr1D_493957909	0.248257
TraesCS1D01G453100	TraesCS1B01G479800	chr1B_687421568	chr1D_494063317	0.269136
TraesCS1D01G453100	TraesCS1B01G479800	chr1B_687421568	chr1D_494146727	0.267327
TraesCS1D01G453100	TraesCS1B01G479800	chr1B_687421568	chr1D_494147593	0.267327
TraesCS1D01G453100	TraesCS1B01G479800	chr1B_687421568	chr1D_494150092	0.261181
TraesCS1D01G453100	TraesCS1B01G479800	chr1B_687421568	chr1D_494150711	0.251693
TraesCS1D01G453100	TraesCS1B01G479800	chr1B_687421568	chr1D_494151428	0.303145
TraesCS1D01G453100	TraesCS1B01G479800	chr1B_687421568	chr1D_494151624	0.299791
TraesCS1D01G453100	TraesCS1B01G479800	chr1B_687421568	chr1D_494305230	0.274956
TraesCS1D01G453100	TraesCS1B01G479800	chr1B_687421568	chr1D_494305231	0.274956
TraesCS1D01G453100	TraesCS1B01G479800	chr1B_687421568	chr1D_494305237	0.274956
[truncated: 8,724 more rows]
