# Supplementary material for: Genomic variants affecting homoeologous gene expression dosage contribute to agronomic trait variation in allopolyploid wheat
Source: Nat Commun. 2022 Feb 11;13:826. doi: 10.1038/s41467-022-28453-y (PMC8837796; doi:10.1038/s41467-022-28453-y)
Supplement: Supplementary file 21 — Source Data [file 41467_2022_28453_MOESM21_ESM.zip › Source_data/Supplementary_Figure_7_eQTLeff_MAF_single_adj_bin.txt]

SNP	gene	statistics	pv	fdr	effect	r2	type	MAF	bin	absEff	meanEff	mean_r2	copyNum	bin2
1	chr1A_10213793	TraesCS1A01G020900.1	-7.69502	8.04068e-13	1.28401e-08	-1.41443	0.241477	cis	0.0925926	0.125	1.41443	1.0173523255814	0.424801813953488	singleton	0.10724435
17	chr1B_553630089	TraesCS1B01G327600.1	-30.70586	9.43569e-75	3.69336e-68	-1.80961	0.835231	cis	0.0736842	0.125	1.80961	1.0173523255814	0.424801813953488	singleton	0.10724435
21	chr1B_659775645	TraesCS1B01G438100.1	-12.69966	5.15055e-27	3.725e-22	-0.8882	0.464411	cis	0.0511364	0.125	0.8882	1.0173523255814	0.424801813953488	singleton	0.10724435
24	chr1B_668198894	TraesCS1B01G450300.1	-35.01424	8.45441e-84	7.94088e-77	-1.66274	0.868272	cis	0.116402	0.125	1.66274	1.0173523255814	0.424801813953488	singleton	0.10724435
33	chr2A_2468159	TraesCS2A01G004300.1	-12.58296	1.1444e-26	8.02242e-22	-1.20563	0.459822	cis	0.0815789	0.125	1.20563	1.0173523255814	0.424801813953488	singleton	0.10724435
35	chr2A_610707751	TraesCS2A01G366000.1	-17.07466	6.14829e-40	1.29907e-34	-1.21034	0.610507	cis	0.12234	0.125	1.21034	1.0173523255814	0.424801813953488	singleton	0.10724435
90	chr3B_140486131	TraesCS3B01G148700.1	11.93202	9.71923e-25	5.71793e-20	1.13736	0.433571	cis	0.0732984	0.125	1.13736	1.0173523255814	0.424801813953488	singleton	0.10724435
91	chr3B_190897925	TraesCS3B01G181800.1	-28.38137	1.66175e-69	4.13456e-63	-1.49526	0.812406	cis	0.115183	0.125	1.49526	1.0173523255814	0.424801813953488	singleton	0.10724435
94	chr3B_3036848	TraesCS3B01G005100.1	-7.04497	3.49591e-11	4.29935e-07	-1.24192	0.210632	cis	0.0837696	0.125	1.24192	1.0173523255814	0.424801813953488	singleton	0.10724435
107	chr3B_821850248	TraesCS3B01G601100.1	-27.79074	3.95273e-68	8.78684e-62	-2.79308	0.805911	cis	0.0802139	0.125	2.79308	1.0173523255814	0.424801813953488	singleton	0.10724435
110	chr3B_9095366	TraesCS3B01G021400.1	11.20031	1.38255e-22	6.61002e-18	1.04919	0.402788	cis	0.0694444	0.125	1.04919	1.0173523255814	0.424801813953488	singleton	0.10724435
128	chr5A_708182268	TraesCS5A01G557100.1	-8.2034	3.76326e-14	7.23576e-10	-1.15554	0.26568	cis	0.0710526	0.125	1.15554	1.0173523255814	0.424801813953488	singleton	0.10724435
131	chr5B_23417827	TraesCS5B01G024500.1	48.57846	1.27314e-107	9.71776e-100	1.87878	0.92694	cis	0.115183	0.125	1.87878	1.0173523255814	0.424801813953488	singleton	0.10724435
156	chr6B_423409441	TraesCS6B01G241800.1	-21.20938	1.56417e-51	8.59955e-46	-1.25994	0.707473	cis	0.0732984	0.125	1.25994	1.0173523255814	0.424801813953488	singleton	0.10724435
163	chr6B_693935281	TraesCS6B01G424100.1	-13.55135	1.50506e-29	1.35104e-24	-1.74061	0.496806	cis	0.0555556	0.125	1.74061	1.0173523255814	0.424801813953488	singleton	0.10724435
170	chr6B_92542525	TraesCS6B01G110300.1	11.32964	5.77675e-23	2.86475e-18	1.672	0.408323	cis	0.0526316	0.125	1.672	1.0173523255814	0.424801813953488	singleton	0.10724435
175	chr6D_466552505	TraesCS6D01G392000.1	-10.90173	1.02941e-21	4.52915e-17	-2.08616	0.389859	cis	0.116402	0.125	2.08616	1.0173523255814	0.424801813953488	singleton	0.10724435
183	chr7A_144171825	TraesCS7A01G188000.1	-21.10638	2.96965e-51	1.59674e-45	-1.28384	0.705454	cis	0.0863874	0.125	1.28384	1.0173523255814	0.424801813953488	singleton	0.10724435
215	chr7B_706588226	TraesCS7B01G441600.1	6.87595	9.05461e-11	1.03418e-06	0.98524	0.20267	cis	0.0634921	0.125	0.98524	1.0173523255814	0.424801813953488	singleton	0.10724435
217	chr7B_709429425	TraesCS7B01G445900.1	9.29727	3.94165e-17	1.08884e-12	1.05429	0.317279	cis	0.123656	0.125	1.05429	1.0173523255814	0.424801813953488	singleton	0.10724435
222	chr7B_731242117	TraesCS7B01G474800.1	-9.02549	2.23531e-16	5.66573e-12	-0.95698	0.304568	cis	0.0957447	0.125	0.95698	1.0173523255814	0.424801813953488	singleton	0.10724435
10	chr1A_589444177	TraesCS1A01G440300.1	-42.08659	5.35791e-97	1.6702e-89	-0.92049	0.90497	cis	0.143979	0.25	0.92049	0.85078186440678	0.486821644067797	singleton	0.10724435
22	chr1B_667348480	TraesCS1B01G448800.1	6.45293	9.25171e-10	8.66337e-06	1.97614	0.182922	cis	0.147368	0.25	1.97614	0.85078186440678	0.486821644067797	singleton	0.10724435
63	chr2B_77170690	TraesCS2B01G113100.1	-29.51366	4.28273e-72	1.3381e-65	-1.11768	0.82404	cis	0.162304	0.25	1.11768	0.85078186440678	0.486821644067797	singleton	0.10724435
104	chr3B_754765146	TraesCS3B01G510600.1	38.11129	8.21081e-90	1.32107e-82	2.28661	0.886479	cis	0.147849	0.25	2.28661	0.85078186440678	0.486821644067797	singleton	0.10724435
119	chr4A_630859669	TraesCS4A01G356200.1	-21.27091	1.06719e-51	5.94826e-46	-1.13203	0.70867	cis	0.151832	0.25	1.13203	0.85078186440678	0.486821644067797	singleton	0.10724435
133	chr5B_443926910	TraesCS5B01G260600.1	-43.39719	3.01737e-99	1.16751e-91	-1.75556	0.910115	cis	0.157068	0.25	1.75556	0.85078186440678	0.486821644067797	singleton	0.10724435
173	chr6D_461514798	TraesCS6D01G380900.1	-21.11755	2.77012e-51	1.49269e-45	-1.12771	0.705673	cis	0.153439	0.25	1.12771	0.85078186440678	0.486821644067797	singleton	0.10724435
174	chr6D_465743600	TraesCS6D01G390700.1	-58.54006	9.1541e-122	2.49212e-113	-1.597	0.948518	cis	0.136842	0.25	1.597	0.85078186440678	0.486821644067797	singleton	0.10724435
184	chr7A_19549103	TraesCS7A01G042100.1	-16.70033	7.51974e-39	1.45465e-33	-1.16363	0.599915	cis	0.143617	0.25	1.16363	0.85078186440678	0.486821644067797	singleton	0.10724435
207	chr7B_483329644	TraesCS7B01G262300.1	-11.57999	1.06171e-23	5.65674e-19	-0.9212	0.418925	cis	0.133508	0.25	0.9212	0.85078186440678	0.486821644067797	singleton	0.10724435
218	chr7B_709608953	TraesCS7B01G445900.1	-8.2894	2.22236e-14	4.40405e-10	-0.89531	0.26977	cis	0.146597	0.25	0.89531	0.85078186440678	0.486821644067797	singleton	0.10724435
26	chr1B_682472758	TraesCS1B01G474500.1	35.17193	4.08773e-84	3.94663e-77	1.94132	0.869296	cis	0.183246	0.25	1.94132	0.85078186440678	0.486821644067797	singleton	0.21946025
31	chr1D_475503706	TraesCS1D01G416700.1	-25.89799	1.35044e-63	2.02441e-57	-1.05684	0.782889	cis	0.193717	0.25	1.05684	0.85078186440678	0.486821644067797	singleton	0.21946025
53	chr2B_612066162	TraesCS2B01G426000.1	-33.23827	3.59229e-80	2.34712e-73	-0.91227	0.855901	cis	0.198953	0.25	0.91227	0.85078186440678	0.486821644067797	singleton	0.21946025
73	chr2D_645652199	TraesCS2D01G587900.1	-22.34285	1.4724e-54	1.03772e-48	-1.46921	0.728548	cis	0.225131	0.25	1.46921	0.85078186440678	0.486821644067797	singleton	0.21946025
74	chr2D_82189082	TraesCS2D01G139700.1	-37.83629	2.70954e-89	4.12744e-82	-1.48125	0.885014	cis	0.183246	0.25	1.48125	0.85078186440678	0.486821644067797	singleton	0.21946025
85	chr3A_735609698	TraesCS3A01G518200.1	-27.78705	4.03242e-68	8.9546e-62	-1.06506	0.80587	cis	0.21466	0.25	1.06506	0.85078186440678	0.486821644067797	singleton	0.21946025
137	chr5B_531547373	TraesCS5B01G350300.1	-17.44416	5.25586e-41	1.21198e-35	-0.92673	0.620639	cis	0.2	0.25	0.92673	0.85078186440678	0.486821644067797	singleton	0.21946025
151	chr6A_611857776	TraesCS6A01G407700.1	-30.037	2.86305e-73	9.85097e-67	-1.91875	0.829079	cis	0.219895	0.25	1.91875	0.85078186440678	0.486821644067797	singleton	0.21946025
204	chr7A_7935158	TraesCS7A01G018700.1	14.41131	4.16095e-32	4.63198e-27	1.15763	0.527542	cis	0.239362	0.25	1.15763	0.85078186440678	0.486821644067797	singleton	0.21946025
220	chr7B_717333738	TraesCS7B01G459600.1	-7.70975	7.36748e-13	1.18312e-08	-1.13836	0.242178	cis	0.216561	0.25	1.13836	0.85078186440678	0.486821644067797	singleton	0.21946025
8	chr1A_586753743	TraesCS1A01G436100.1	-19.13988	7.84256e-46	2.70398e-40	-1.27947	0.663248	cis	0.256545	0.375	1.27947	0.832654745762712	0.503409084745763	singleton	0.21946025
32	chr1D_493768787	TraesCS1D01G450600.1	-38.42875	2.08643e-90	3.53421e-83	-1.79631	0.888138	cis	0.252632	0.375	1.79631	0.832654745762712	0.503409084745763	singleton	0.21946025
2	chr1A_10748487	TraesCS1A01G020900.1	10.14718	1.55832e-19	5.54504e-15	1.14991	0.356324	cis	0.314917	0.375	1.14991	0.832654745762712	0.503409084745763	singleton	0.33167615
4	chr1A_472430758	TraesCS1A01G277300.1	-22.64378	2.37835e-55	1.7852e-49	-0.92625	0.733807	cis	0.322751	0.375	0.92625	0.832654745762712	0.503409084745763	singleton	0.33167615
13	chr1B_33948458	TraesCS1B01G052700.1	-12.47839	2.33913e-26	1.59568e-21	-0.924	0.455679	cis	0.302139	0.375	0.924	0.832654745762712	0.503409084745763	singleton	0.33167615
25	chr1B_671507253	TraesCS1B01G457200.1	-13.90654	1.31898e-30	1.29291e-25	-0.90716	0.509742	cis	0.280105	0.375	0.90716	0.832654745762712	0.503409084745763	singleton	0.33167615
29	chr1D_19876375	TraesCS1D01G040500.1	-21.48871	2.76741e-52	1.61786e-46	-2.6279	0.712859	cis	0.327225	0.375	2.6279	0.832654745762712	0.503409084745763	singleton	0.33167615
45	chr2B_14051430	TraesCS2B01G030200.1	-24.96824	2.676e-61	3.29844e-55	-1.08868	0.770204	cis	0.306283	0.375	1.08868	0.832654745762712	0.503409084745763	singleton	0.33167615
52	chr2B_59757126	TraesCS2B01G100200.1	-17.29954	1.37418e-40	3.06503e-35	-1.05316	0.616711	cis	0.308901	0.375	1.05316	0.832654745762712	0.503409084745763	singleton	0.33167615
72	chr2D_635950428	TraesCS2D01G567500.1	-23.43893	2.03256e-57	1.80084e-51	-1.38177	0.747071	cis	0.371728	0.375	1.38177	0.832654745762712	0.503409084745763	singleton	0.33167615
82	chr3A_731996027	TraesCS3A01G512600.1	-32.37153	2.38129e-78	1.27204e-71	-1.33565	0.84926	cis	0.277473	0.375	1.33565	0.832654745762712	0.503409084745763	singleton	0.33167615
89	chr3B_14025949	TraesCS3B01G030600.1	-14.79284	3.06746e-33	3.76224e-28	-0.89919	0.540546	cis	0.333333	0.375	0.89919	0.832654745762712	0.503409084745763	singleton	0.33167615
95	chr3B_3228129	TraesCS3B01G005100.1	19.73468	1.713e-47	6.77791e-42	1.33803	0.676779	cis	0.341808	0.375	1.33803	0.832654745762712	0.503409084745763	singleton	0.33167615
124	chr5A_475645035	TraesCS5A01G262500.1	-12.00679	5.8421e-25	3.50899e-20	-0.93006	0.436642	cis	0.373684	0.375	0.93006	0.832654745762712	0.503409084745763	singleton	0.33167615
130	chr5B_21750233	TraesCS5B01G024400.1	-32.08226	9.82542e-78	4.96432e-71	-1.15765	0.846948	cis	0.365079	0.375	1.15765	0.832654745762712	0.503409084745763	singleton	0.33167615
134	chr5B_483009697	TraesCS5B01G299700.1	-54.96945	5.87301e-117	9.46222e-109	-1.91851	0.942013	cis	0.337696	0.375	1.91851	0.832654745762712	0.503409084745763	singleton	0.33167615
147	chr6A_30558652	TraesCS6A01G056100.1	-19.43402	1.17766e-46	4.34388e-41	-1.23033	0.670026	cis	0.328042	0.375	1.23033	0.832654745762712	0.503409084745763	singleton	0.33167615
154	chr6B_164575431	TraesCS6B01G161400.1	9.26309	4.90766e-17	1.34137e-12	0.9503	0.315686	cis	0.302632	0.375	0.9503	0.832654745762712	0.503409084745763	singleton	0.33167615
164	chr6B_694124621	TraesCS6B01G424400.1	-22.64857	2.31064e-55	1.73562e-49	-1.73976	0.733889	cis	0.280105	0.375	1.73976	0.832654745762712	0.503409084745763	singleton	0.33167615
193	chr7A_540749465	TraesCS7A01G366900.1	-20.96726	7.07397e-51	3.69689e-45	-1.73354	0.702698	cis	0.328877	0.375	1.73354	0.832654745762712	0.503409084745763	singleton	0.33167615
194	chr7A_540948787	TraesCS7A01G366900.1	7.14323	1.99887e-11	2.56275e-07	0.98121	0.215275	cis	0.29023	0.375	0.98121	0.832654745762712	0.503409084745763	singleton	0.33167615
223	chr7B_735287486	TraesCS7B01G481500.1	-18.88627	4.05349e-45	1.31712e-39	-0.99083	0.657264	cis	0.335079	0.375	0.99083	0.832654745762712	0.503409084745763	singleton	0.33167615
38	chr2A_764322629	TraesCS2A01G562200.1	-15.24288	1.42701e-34	1.96038e-29	-1.01038	0.555391	cis	0.381868	0.5	1.01038	0.803450153846154	0.505009246153846	singleton	0.33167615
39	chr2A_764322629	TraesCS2A01G564200.1	-13.31349	7.6863e-29	6.49693e-24	-0.94945	0.487954	cis	0.381868	0.5	0.94945	0.803450153846154	0.505009246153846	singleton	0.33167615
40	chr2A_764322629	TraesCS2A01G564300.1	-27.60093	1.1042e-67	2.35824e-61	-2.07141	0.803758	cis	0.381868	0.5	2.07141	0.803450153846154	0.505009246153846	singleton	0.33167615
6	chr1A_546044084	TraesCS1A01G367500.1	-21.29675	9.0899e-52	5.09661e-46	-1.1149	0.709171	cis	0.5	0.5	1.1149	0.803450153846154	0.505009246153846	singleton	0.44389205
19	chr1B_59474733	TraesCS1B01G076800.1	-41.49509	5.79268e-96	1.66e-88	-1.86235	0.902508	cis	0.418421	0.5	1.86235	0.803450153846154	0.505009246153846	singleton	0.44389205
57	chr2B_734267752	TraesCS2B01G539100.1	-12.47908	2.32827e-26	1.5885e-21	-1.01808	0.455706	cis	0.406667	0.5	1.01808	0.803450153846154	0.505009246153846	singleton	0.44389205
58	chr2B_750998723	TraesCS2B01G555700.1	11.48612	2.0052e-23	1.03919e-18	1.33115	0.414967	cis	0.493243	0.5	1.33115	0.803450153846154	0.505009246153846	singleton	0.44389205
99	chr3B_484872961	TraesCS3B01G301800.1	-28.51179	8.29987e-70	2.12611e-63	-0.98508	0.813799	cis	0.489529	0.5	0.98508	0.803450153846154	0.505009246153846	singleton	0.44389205
114	chr4A_29793110	TraesCS4A01G037600.1	-43.43336	2.62031e-99	1.01871e-91	-1.14578	0.910251	cis	0.424084	0.5	1.14578	0.803450153846154	0.505009246153846	singleton	0.44389205
115	chr4A_29793110	TraesCS4A01G037700.1	-44.81745	1.27116e-101	6.13752e-94	-0.98588	0.915247	cis	0.424084	0.5	0.98588	0.803450153846154	0.505009246153846	singleton	0.44389205
126	chr5A_671550228	TraesCS5A01G506900.1	-14.79062	3.11429e-33	3.81757e-28	-1.47042	0.540471	cis	0.407609	0.5	1.47042	0.803450153846154	0.505009246153846	singleton	0.44389205
146	chr5D_550206259	TraesCS5D01G537600.1	-30.9313	3.02086e-75	1.23223e-68	-1.36999	0.837234	cis	0.489529	0.5	1.36999	0.803450153846154	0.505009246153846	singleton	0.44389205
148	chr6A_528930272	TraesCS6A01G294700.1	-29.6812	1.79523e-72	5.77124e-66	-1.61603	0.825675	cis	0.497354	0.5	1.61603	0.803450153846154	0.505009246153846	singleton	0.44389205
152	chr6A_612189528	TraesCS6A01G408200.1	-23.23248	6.94589e-57	5.88993e-51	-2.6726	0.743713	cis	0.452532	0.5	2.6726	0.803450153846154	0.505009246153846	singleton	0.44389205
162	chr6B_691466197	TraesCS6B01G419800.1	-30.77513	6.64571e-75	2.63549e-68	-1.41081	0.83585	cis	0.468586	0.5	1.41081	0.803450153846154	0.505009246153846	singleton	0.44389205
187	chr7A_21361246	TraesCS7A01G047400.1	-34.13748	5.02533e-82	4.02019e-75	-1.45376	0.862362	cis	0.470745	0.5	1.45376	0.803450153846154	0.505009246153846	singleton	0.44389205
190	chr7A_3425253	TraesCS7A01G007600.1	-30.84353	4.70352e-75	1.884e-68	-0.92024	0.836458	cis	0.418848	0.5	0.92024	0.803450153846154	0.505009246153846	singleton	0.44389205
199	chr7A_6850252	TraesCS7A01G016400.1	-12.24622	1.14209e-25	7.31567e-21	-1.30903	0.446379	cis	0.443925	0.5	1.30903	0.803450153846154	0.505009246153846	singleton	0.44389205
