# Supplementary material for: Genomic variants affecting homoeologous gene expression dosage contribute to agronomic trait variation in allopolyploid wheat
Source: Nat Commun. 2022 Feb 11;13:826. doi: 10.1038/s41467-022-28453-y (PMC8837796; doi:10.1038/s41467-022-28453-y)
Supplement: Supplementary file 21 — Source Data [file 41467_2022_28453_MOESM21_ESM.zip › Source_data/Figure_1c_FigS1b_triplet_mean_expression.txt]

#only genes with one gene model(transcript) was considered;
#transcript level TPM from kalliso
#the last three column are the mean TPM from gates panel for A, B and D genome of the triplet
#each line is a triplet
TraesCS7A01G243100	TraesCS7B01G148400	TraesCS7D01G241900	syntenic	TRUE	0.05907	0.07304	0.02360
TraesCS7A01G360600	TraesCS7B01G267100	TraesCS7D01G362400	syntenic	TRUE	0.00338	0.00106	0
TraesCS7A01G267100	TraesCS7B01G165300	TraesCS7D01G267800	syntenic	FALSE	0.00187	0.00161	0.00641
TraesCS7A01G235400	TraesCS7B01G133600	TraesCS7D01G235500	syntenic	TRUE	0.00332	0.00122	0.00067
TraesCS7A01G185200	TraesCS7B01G090200	TraesCS7D01G186600	syntenic	TRUE	0.05891	0.00474	0.07574
TraesCS7A01G155800	TraesCS7B01G059900	TraesCS7D01G156200	syntenic	TRUE	0.00186	0.08811	0.19188
TraesCS7A01G542500	TraesCS7B01G464400	TraesCS7D01G527700	syntenic	TRUE	0	0	0
TraesCS7A01G496300	TraesCS7B01G401100	TraesCS7D01G483500	syntenic	TRUE	0.05025	0.07319	0.01425
TraesCS7A01G275800	TraesCS7B01G173500	TraesCS7D01G275700	syntenic	FALSE	0.00276	0.00481	0.00942
TraesCS7A01G210700	TraesCS7B01G117400	TraesCS7D01G212400	syntenic	FALSE	0	0	0
TraesCS7A01G136000	TraesCS7B01G037000	TraesCS7D01G136100	syntenic	FALSE	0.00047	0.00097	0.00062
TraesCS6A01G290100	TraesCS6B01G320300	TraesCS6D01G268900	syntenic	FALSE	0	0	0
TraesCS4A01G184700	TraesCS4B01G134000	TraesCS4D01G128900	syntenic	TRUE	0.39699	0.16208	0.01827
TraesCS3A01G520800	TraesCS3B01G590100	TraesCS3D01G528700	syntenic	FALSE	0.00018	0.00016	0.00099
TraesCS6A01G182900	TraesCS6B01G211700	TraesCS6D01G170300	syntenic	TRUE	0.00168	0.02643	0.01083
TraesCS3A01G349600	TraesCS3B01G382200	TraesCS3D01G343600	syntenic	FALSE	0	0	0
TraesCS5A01G531900	TraesCS4B01G363600	TraesCS4D01G357000	syntenic	TRUE	2.31663	1.26544	0.68637
TraesCS5A01G461200	TraesCS5B01G471300	TraesCS5D01G473800	syntenic	TRUE	0.00262	0	0.00088
TraesCS5A01G536100	TraesCS6B01G196400	TraesCS4D01G361800	non-syntenic	TRUE	0.41562	0.72477	0.21090
TraesCS5A01G303500	TraesCS5B01G303900	TraesCS5D01G310400	syntenic	TRUE	0.00073	0.00024	0.00266
TraesCS5A01G175800	TraesCS5B01G172400	TraesCS5D01G179500	syntenic	TRUE	0.02369	0.02376	0.06261
TraesCS5A01G151600	TraesCS5B01G150200	TraesCS5D01G156800	syntenic	TRUE	0.02794	0.10763	0.04555
TraesCS5A01G246200	TraesCS5B01G243500	TraesCS5D01G252700	syntenic	TRUE	0.11440	0.03803	0.16028
TraesCS5A01G012700	TraesCS5B01G011000	TraesCS5D01G018200	syntenic	TRUE	0.00196	0.01153	0.00130
TraesCS5A01G166900	TraesCS5B01G164000	TraesCS5D01G171200	syntenic	TRUE	0.06443	0.00979	0.03990
TraesCS3A01G462400	TraesCS3B01G505400	TraesCS3D01G456100	syntenic	TRUE	1.24143	0.47831	0.86826
TraesCS3A01G377900	TraesCS3B01G410700	TraesCS3D01G371100	syntenic	FALSE	0.00085	0.00048	0.00118
TraesCS5A01G150400	TraesCS5B01G149100	TraesCS5D01G155500	syntenic	FALSE	0.00641	0.01051	0.01045
TraesCS3A01G285300	TraesCS3B01G319200	TraesCS3D01G285200	syntenic	TRUE	0.03270	0.04051	0.04476
TraesCS3A01G237900	TraesCS3B01G266300	TraesCS3D01G238100	syntenic	TRUE	0.02166	0.03573	0.03164
TraesCS3A01G271200	TraesCS1B01G162900	TraesCS4D01G158300	non-syntenic	TRUE	6.36496	3.02952	1.10103
TraesCS4A01G231300	TraesCS4B01G084700	TraesCS4D01G082600	syntenic	TRUE	0	0	0
TraesCS3A01G440700	TraesCS3B01G474800	TraesCS3D01G433300	syntenic	TRUE	1.67153	0.44955	3.14933
TraesCS1A01G020300	TraesCS1B01G024300	TraesCS1D01G019800	syntenic	TRUE	3.11775	13.40983	3.08334
TraesCS1A01G117100	TraesCS1B01G137000	TraesCS1D01G118200	syntenic	TRUE	0.97652	0.00759	0.45358
TraesCS1A01G029400	TraesCS1B01G036600	TraesCS1D01G029600	syntenic	TRUE	0.00449	0.00602	0.00354
TraesCS2A01G324400	TraesCS2B01G357800	TraesCS2D01G338600	syntenic	FALSE	0.00721	0.14647	0.01154
TraesCS2A01G517700	TraesCS2B01G546200	TraesCS2D01G519200	syntenic	TRUE	0.01366	0.16060	0.08152
TraesCS2A01G313400	TraesCS2B01G332200	TraesCS2D01G311900	syntenic	TRUE	11.46966	6.80843	10.87696
TraesCS2A01G285200	TraesCS2B01G302300	TraesCS2D01G283800	non-syntenic	TRUE	0.11977	0.30393	0.43986
TraesCS2A01G266900	TraesCS2B01G275500	TraesCS2D01G257100	syntenic	TRUE	19.69093	30.70038	24.39860
TraesCS2A01G093300	TraesCS2B01G107800	TraesCS2D01G092300	syntenic	FALSE	0	0.00096	0
TraesCS2A01G060100	TraesCS2B01G073700	TraesCS2D01G059100	syntenic	FALSE	0	0.00043	0.00040
TraesCS2A01G077900	TraesCS2B01G092800	TraesCS2D01G075900	syntenic	FALSE	0.00162	0.00160	0.00091
TraesCS1A01G105100	TraesCS1B01G116600	TraesCS1D01G097300	syntenic	TRUE	0	0	0
TraesCS6A01G204700	TraesCS6B01G225900	TraesCS6D01G189900	syntenic	TRUE	0.04973	0.10920	0.13979
TraesCS5A01G383500	TraesCS5B01G388100	TraesCS5D01G392800	syntenic	TRUE	0.03311	0.07365	0.03530
TraesCS5A01G531100	TraesCS4B01G362900	TraesCS4D01G356100	syntenic	TRUE	0.01521	0.03208	0.05111
TraesCS4A01G222300	TraesCS4B01G094300	TraesCS4D01G091100	syntenic	TRUE	0.63679	0.32642	1.00257
TraesCS2A01G362300	TraesCS2B01G380100	TraesCS2D01G359800	syntenic	TRUE	0.66702	0.95141	0.82332
TraesCS4A01G223100	TraesCS4B01G092800	TraesCS4D01G089500	syntenic	TRUE	0.70122	0.35988	0.21791
TraesCS3A01G095700	TraesCS3B01G111400	TraesCS3D01G096100	syntenic	FALSE	0.00049	0.00145	0.00055
TraesCS2A01G155000	TraesCS2B01G180100	TraesCS2D01G160300	syntenic	TRUE	0.01745	0.03681	0.01975
TraesCS5A01G337300	TraesCS2B01G232200	TraesCS6D01G272100	non-syntenic	FALSE	0.00702	0	0.62591
TraesCS1A01G269700	TraesCS1B01G280200	TraesCS1D01G269800	syntenic	TRUE	0	0.00170	0.00060
TraesCS3A01G489900	TraesCS3B01G547700	TraesCS3D01G495900	non-syntenic	TRUE	0.00049	0	0.01149
TraesCS4A01G449900	TraesCS2B01G065700	TraesCS7D01G034600	non-syntenic	TRUE	0.01008	0	0.00900
TraesCS1A01G234500	TraesCS3B01G573200	TraesCS4D01G157400	non-syntenic	TRUE	0	0	0
TraesCS3A01G491600	TraesCS3B01G552600	TraesCS3D01G497600	syntenic	TRUE	0.02461	0	0.00706
TraesCS3A01G047000	TraesCS3B01G035700	TraesCS3D01G032800	syntenic	FALSE	0.00028	0.00037	0.00097
TraesCS2A01G460600	TraesCS2B01G482300	TraesCS2D01G460800	syntenic	TRUE	2.61999	2.73341	6.22244
TraesCS2A01G143900	TraesCS2B01G168800	TraesCS2D01G147800	syntenic	TRUE	0.00277	0.00165	0.00689
TraesCS4A01G450600	TraesCS2B01G597600	TraesCS2D01G593200	non-syntenic	TRUE	0.00077	0.38976	0.13055
TraesCS6A01G061400	TraesCS6B01G081700	TraesCS6D01G063200	syntenic	TRUE	0.00186	0.00088	0.00610
TraesCS6A01G157800	TraesCS6B01G185600	TraesCS6D01G147200	syntenic	TRUE	0.67990	0.69046	0.30194
TraesCS2A01G288600	TraesCS2B01G305400	TraesCS2D01G286800	syntenic	TRUE	0	0	0
TraesCS7A01G480800	TraesCS7B01G382900	TraesCS7D01G467600	syntenic	FALSE	0.00024	0.00054	0.00040
TraesCS7A01G313400	TraesCS7B01G213900	TraesCS7D01G309900	syntenic	TRUE	0.00208	0.02741	0.05768
TraesCS2A01G314700	TraesCS2B01G332700	TraesCS2D01G312900	syntenic	TRUE	2.30513	1.70524	1.19138
TraesCS5A01G187500	TraesCS5B01G196300	TraesCS5D01G203500	syntenic	TRUE	0.18039	0.45029	0.06448
TraesCS1A01G408100	TraesCS1B01G437000	TraesCS1D01G415100	syntenic	TRUE	0.26337	0.01636	0.07454
TraesCS6A01G109300	TraesCS6B01G137800	TraesCS6D01G097700	syntenic	TRUE	0.00162	0.00263	0.00114
TraesCS5A01G292400	TraesCS5B01G291800	TraesCS5D01G299700	syntenic	TRUE	39.06602	40.93542	48.69728
TraesCS3A01G261100	TraesCS3B01G294000	TraesCS3D01G261200	syntenic	TRUE	0.36110	0.28792	0.21323
TraesCS7A01G563800	TraesCS7B01G499100	TraesCS7D01G547200	syntenic	FALSE	0.00031	0	0.00738
TraesCS7A01G130200	TraesCS7B01G030500	TraesCS7D01G129600	syntenic	FALSE	0.00192	0	0.00180
TraesCS5A01G104400	TraesCS5B01G108700	TraesCS5D01G116500	syntenic	TRUE	0.00064	0.00122	0.00039
TraesCS4A01G251400	TraesCS4B01G063400	TraesCS4D01G062400	syntenic	FALSE	0.00090	0.00484	0.00174
TraesCS2A01G300900	TraesCS2B01G317100	TraesCS2D01G299600	syntenic	TRUE	0.00433	1.34668	4.62296
TraesCS7A01G255900	TraesCS7B01G152400	TraesCS7D01G254300	syntenic	TRUE	0.03594	0.00065	0
TraesCS5A01G421500	TraesCS5B01G423100	TraesCS5D01G429800	syntenic	TRUE	0.03940	0.00891	0.02671
TraesCS3A01G287100	TraesCS3B01G321200	TraesCS3D01G286700	syntenic	TRUE	19.64764	6.47161	21.14359
TraesCS4A01G269000	TraesCS4B01G045200	TraesCS4D01G045100	syntenic	TRUE	0	0.01892	0.00681
TraesCS1A01G036000	TraesCS1B01G046400	TraesCS1D01G037600	syntenic	TRUE	0.00112	0.00206	0.00101
TraesCS2A01G434500	TraesCS2B01G455600	TraesCS2D01G432300	syntenic	TRUE	0.20518	0.82372	0.66819
TraesCS1A01G247500	TraesCS1B01G258100	TraesCS1D01G246700	syntenic	TRUE	0.05019	0.26852	0.10997
TraesCS2A01G457200	TraesCS6B01G321800	TraesCS2D01G458000	non-syntenic	TRUE	0.63686	0.04280	0.33104
TraesCS5A01G003000	TraesCS5B01G059700	TraesCS5D01G003700	non-syntenic	FALSE	0.00086	0.00105	0.00046
TraesCS3A01G267600	TraesCS3B01G301000	TraesCS3D01G267800	syntenic	TRUE	0.01593	0.01326	0.01162
TraesCS6A01G259300	TraesCS6B01G286600	TraesCS6D01G240400	syntenic	TRUE	0.33941	0.96804	2.71591
TraesCS4A01G225300	TraesCS4B01G090900	TraesCS4D01G088000	syntenic	TRUE	0.00085	0.00311	0.10461
TraesCS5A01G091500	TraesCS5B01G098000	TraesCS5D01G103600	syntenic	TRUE	0	22.58651	0
TraesCS7A01G475100	TraesCS7B01G376800	TraesCS7D01G462900	syntenic	TRUE	0.00029	0.00074	0.00029
TraesCS7A01G422900	TraesCS7B01G323300	TraesCS7D01G415300	syntenic	TRUE	2.89172	3.01184	2.42440
TraesCS7A01G310400	TraesCS1B01G153900	TraesCS5D01G395100	non-syntenic	TRUE	0.00382	0.10803	0.12607
TraesCS6A01G408600	TraesCS6B01G454800	TraesCS6D01G392500	syntenic	TRUE	0.08385	0.63538	0.19144
TraesCS4A01G200300	TraesCS4B01G115000	TraesCS4D01G112600	syntenic	TRUE	0.56959	0.65266	0.61626
TraesCS5A01G492100	TraesCS4B01G319800	TraesCS4D01G316400	syntenic	TRUE	4.31700	0	0
TraesCS2A01G263600	TraesCS2B01G278600	TraesCS2D01G260400	syntenic	TRUE	0.06555	0.03393	0.00892
TraesCS4A01G430800	TraesCS3B01G381800	TraesCS3D01G351800	non-syntenic	TRUE	0.00168	0	0.00220
TraesCS5A01G001900	TraesCS5B01G002300	TraesCS5D01G002300	syntenic	TRUE	0.06680	0.01755	0.18387
TraesCS3A01G421100	TraesCS3B01G456900	TraesCS3D01G416800	syntenic	TRUE	0.06565	0.17670	0.02773
TraesCS3A01G356200	TraesCS3B01G389100	TraesCS3D01G350300	syntenic	TRUE	0.01301	0.01942	0.01696
TraesCS4A01G334300	TraesCS5B01G551000	TraesCS5D01G537800	syntenic	TRUE	0.00143	0.00050	0.00032
TraesCS3A01G175400	TraesCS3B01G205100	TraesCS3D01G180800	syntenic	TRUE	17.37433	220.88531	39.16531
TraesCS2A01G388200	TraesCS2B01G406200	TraesCS2D01G386000	syntenic	TRUE	0.00058	0.01013	0.10879
TraesCS3A01G045700	TraesCS3B01G038400	TraesCS3D01G035600	syntenic	TRUE	0	0.00059	0.00247
TraesCS2A01G504800	TraesCS2B01G533000	TraesCS2D01G505500	syntenic	TRUE	1.01762	0.38222	0.14960
TraesCS2A01G437400	TraesCS2B01G457900	TraesCS2D01G434800	syntenic	FALSE	0.05752	0.00036	0.00079
TraesCS1A01G065100	TraesCS1B01G083200	TraesCS1D01G065800	syntenic	FALSE	0.70440	0.18636	0.68215
TraesCS4A01G127300	TraesCS4B01G177500	TraesCS4D01G179200	syntenic	TRUE	0.00615	0.00983	0.00183
TraesCS6A01G353300	TraesCS5B01G050100	TraesCS6D01G335700	non-syntenic	TRUE	0.00262	0.50981	0.26201
TraesCS6A01G237200	TraesCS6B01G265700	TraesCS6D01G219800	syntenic	TRUE	0	0	1.38963
TraesCS3A01G186900	TraesCS3B01G216300	TraesCS3D01G190700	syntenic	TRUE	0.00389	0.84260	0.00857
TraesCS3A01G003500	TraesCS3B01G009000	TraesCS3D01G005800	non-syntenic	TRUE	0.00114	0.00055	0.00019
TraesCS7A01G198400	TraesCS7B01G104100	TraesCS7D01G200100	syntenic	TRUE	0.29407	0.12724	0
TraesCS7A01G134900	TraesCS7B01G036300	TraesCS7D01G134500	syntenic	TRUE	0.00135	0.00113	0
TraesCS2A01G196800	TraesCS2B01G224400	TraesCS2D01G204800	syntenic	TRUE	0.05755	0.12702	0.12928
TraesCS3A01G082100	TraesCS3B01G097200	TraesCS3D01G082300	syntenic	TRUE	54.13098	51.80116	48.10508
TraesCS6A01G287500	TraesCS6B01G316800	TraesCS6D01G268200	syntenic	TRUE	0.00058	0.00022	0.00315
TraesCS7A01G180600	TraesCS7B01G085600	TraesCS7D01G182400	syntenic	TRUE	0.00052	0.00081	0.00044
TraesCS3A01G078300	TraesCS3B01G093200	TraesCS3D01G078800	syntenic	TRUE	0.95675	1.63213	0.01197
TraesCS1A01G446000	TraesCS1B01G480700	TraesCS1D01G454700	non-syntenic	TRUE	0.64954	2.03073	0
TraesCS3A01G353100	TraesCS3B01G385800	TraesCS3D01G347200	syntenic	TRUE	1.77236	0	0.39740
TraesCS7A01G291600	TraesCS7B01G184100	TraesCS7D01G284400	non-syntenic	TRUE	33.91857	48.14844	35.03897
TraesCS2A01G499300	TraesCS2B01G527500	TraesCS2D01G499400	syntenic	FALSE	0.00265	0.00111	0.00070
TraesCS5A01G338000	TraesCS5B01G336800	TraesCS5D01G342500	syntenic	TRUE	0.00249	0.00564	0.00636
TraesCS2A01G394800	TraesCS4B01G301000	TraesCS6D01G291200	non-syntenic	TRUE	3.22413	0.52889	0.68714
TraesCS5A01G519800	TraesCS4B01G351000	TraesCS4D01G345900	non-syntenic	TRUE	0.10243	0	0.39117
TraesCS3A01G421800	TraesCS2B01G587700	TraesCS2D01G558400	non-syntenic	TRUE	0	0.01201	0.12932
TraesCS2A01G275300	TraesCS2B01G292900	TraesCS2D01G274300	syntenic	TRUE	0	0.25380	0.91039
TraesCS5A01G040400	TraesCS5B01G041400	TraesCS5D01G047300	syntenic	TRUE	0.00515	0	0.00190
TraesCS2A01G063600	TraesCS2B01G076300	TraesCS2D01G061800	syntenic	TRUE	2.61214	0.47238	1.18489
TraesCS5A01G041900	TraesCS5B01G044400	TraesCS5D01G049600	syntenic	TRUE	0.05535	0.00360	0.00399
TraesCS2A01G261300	TraesCS2B01G280900	TraesCS2D01G262600	syntenic	TRUE	0.00739	0.01472	0.11767
TraesCS7A01G149400	TraesCS7B01G053100	TraesCS7D01G151100	syntenic	TRUE	0.82021	4.33809	3.36577
TraesCS5A01G280600	TraesCS5B01G279600	TraesCS5D01G287200	syntenic	FALSE	0.00145	0.00049	0.00049
TraesCS4A01G058500	TraesCS4B01G246200	TraesCS4D01G245600	syntenic	FALSE	0.00118	0.00078	0.01648
TraesCS6A01G024500	TraesCS6B01G033100	TraesCS6D01G027800	syntenic	TRUE	0	0.00177	0.00329
TraesCS1A01G393800	TraesCS1B01G423100	TraesCS1D01G402700	syntenic	TRUE	0.12671	0.02636	0.30617
TraesCS1A01G204800	TraesCS1B01G218400	TraesCS1D01G208100	syntenic	TRUE	0.00059	0	0.00858
TraesCS4A01G367600	TraesCS5B01G505000	TraesCS5D01G505800	syntenic	TRUE	0.00173	0.00132	0.00116
TraesCS7A01G532800	TraesCS7B01G449600	TraesCS7D01G519500	syntenic	TRUE	0.00194	0.00052	0.00124
TraesCS7A01G501900	TraesCS4B01G329200	TraesCS4D01G326000	syntenic	TRUE	0.86916	0.42656	0.70197
TraesCS2A01G205200	TraesCS2B01G232600	TraesCS2D01G210900	syntenic	TRUE	0.37135	0.08379	0.09470
TraesCS7A01G532400	TraesCS7B01G449700	TraesCS7D01G519600	syntenic	TRUE	0.00111	0.00179	0.00072
TraesCS6A01G000700	TraesCS6B01G005400	TraesCS6D01G004800	syntenic	TRUE	0	0	0
TraesCS4A01G281800	TraesCS4B01G031200	TraesCS4D01G029000	syntenic	TRUE	0	0	0
TraesCS6A01G385200	TraesCS6B01G424200	TraesCS6D01G370000	syntenic	TRUE	1.41929	8.16751	2.24502
TraesCS6A01G039100	TraesCS6B01G054000	TraesCS6D01G044800	syntenic	TRUE	0.00059	0.00018	0.00090
TraesCS6A01G270200	TraesCS6B01G297500	TraesCS6D01G244800	syntenic	TRUE	1.04328	0.80426	0.39708
TraesCS4A01G210000	TraesCS4B01G113500	TraesCS4D01G111000	syntenic	TRUE	0.08937	0.29468	0.04855
TraesCS7A01G499500	TraesCS7B01G406400	TraesCS7D01G486300	syntenic	TRUE	0.13630	0.00345	0
TraesCS4A01G146700	TraesCS4B01G161100	TraesCS4D01G156700	non-syntenic	TRUE	0.10114	0.09533	1.07852
TraesCS2A01G455700	TraesCS2B01G477700	TraesCS2D01G456000	syntenic	TRUE	1.18299	0	0
TraesCS4A01G302400	TraesCS4B01G011400	TraesCS4D01G009500	syntenic	TRUE	0.00063	0.00065	0.00079
TraesCS7A01G202600	TraesCS7B01G109600	TraesCS7D01G205900	syntenic	TRUE	0.00053	2.01405	0.07743
TraesCS4A01G046300	TraesCS4B01G259900	TraesCS4D01G258600	syntenic	TRUE	0.03151	0.03387	0.09862
TraesCS1A01G114100	TraesCS1B01G134400	TraesCS1D01G115800	syntenic	TRUE	0.22223	0.01604	0.07294
TraesCS1A01G051700	TraesCS1B01G068500	TraesCS1D01G053700	syntenic	TRUE	188.81676	0	0
TraesCS3A01G011000	TraesCS3B01G014000	TraesCS3D01G000700	syntenic	TRUE	0.26790	8.91893	0.34602
TraesCS2A01G301400	TraesCS2B01G317500	TraesCS2D01G300000	syntenic	TRUE	247.69130	0	679.94208
TraesCS2A01G162400	TraesCS2B01G187900	TraesCS2D01G169100	syntenic	FALSE	0.00090	0.00090	0.00213
TraesCS5A01G305900	TraesCS5B01G306300	TraesCS5D01G312900	syntenic	TRUE	0.00141	0.01342	0.00014
TraesCS7A01G213800	TraesCS7B01G121100	TraesCS7D01G215900	syntenic	TRUE	0.00430	0.00083	0.00090
TraesCS2A01G401700	TraesCS2B01G419800	TraesCS2D01G399100	syntenic	TRUE	0.59938	1.64653	0.18273
TraesCS4A01G302100	TraesCS4B01G012200	TraesCS4D01G010300	syntenic	TRUE	0.00580	0.00078	0.01413
TraesCS1A01G429000	TraesCS1B01G463800	TraesCS1D01G438500	syntenic	FALSE	0.00114	0.00027	0.00027
TraesCS3A01G459900	TraesCS3B01G499600	TraesCS3D01G452700	non-syntenic	TRUE	0.01024	0.35499	0.06259
TraesCS4A01G237700	TraesCS4B01G077400	TraesCS4D01G075800	syntenic	TRUE	0	3.61322	2.17810
TraesCS5A01G540700	TraesCS4B01G373500	TraesCS4D01G363800	syntenic	TRUE	17.25336	13.94346	19.36181
TraesCS5A01G172900	TraesCS5B01G170300	TraesCS5D01G177400	syntenic	TRUE	2.54835	0.42358	0.94201
TraesCS3A01G318200	TraesCS3B01G347700	TraesCS3D01G313000	syntenic	TRUE	2.05970	0.75853	1.07055
TraesCS2A01G392500	TraesCS2B01G410700	TraesCS2D01G390600	syntenic	TRUE	0.02959	0.04491	0.00843
TraesCS2A01G523000	TraesCS2B01G552700	TraesCS2D01G524900	syntenic	TRUE	18.78639	5.29778	30.82796
TraesCS2A01G100700	TraesCS2B01G117900	TraesCS2D01G100200	syntenic	TRUE	0.32200	0.54825	1.03504
TraesCS3A01G352300	TraesCS3B01G384900	TraesCS3D01G346300	syntenic	TRUE	0.70382	7.45083	0
TraesCS1A01G202500	TraesCS1B01G216600	TraesCS1D01G205800	syntenic	FALSE	0.00108	0.00105	0.00095
TraesCS7A01G385000	TraesCS7B01G288000	TraesCS7D01G381600	syntenic	TRUE	16.01084	24.01876	33.72876
TraesCS5A01G428700	TraesCS5B01G430700	TraesCS5D01G436800	syntenic	TRUE	2.77588	4.38303	4.21072
TraesCS4A01G291200	TraesCS4B01G023000	TraesCS4D01G020600	syntenic	TRUE	0.01637	0.09709	0.17039
TraesCS2A01G215700	TraesCS2B01G240700	TraesCS2D01G221300	syntenic	TRUE	0.00080	0.00134	0.00222
TraesCS6A01G179700	TraesCS6B01G205600	TraesCS6D01G165300	syntenic	TRUE	4.40551	0.46765	0.74872
TraesCS3A01G104100	TraesCS3B01G122500	TraesCS3D01G106300	syntenic	TRUE	7.25788	0.25103	9.71611
TraesCS1A01G277800	TraesCS1B01G286700	TraesCS1D01G277000	syntenic	TRUE	0.11664	2.24404	2.44287
TraesCS6A01G096400	TraesCS6B01G124800	TraesCS6D01G087500	syntenic	TRUE	39.97362	90.52809	39.97362
TraesCS6A01G269300	TraesCS6B01G296600	TraesCS6D01G245600	syntenic	TRUE	43.94244	43.94244	43.94244
TraesCS1A01G269800	TraesCS1B01G280300	TraesCS1D01G269900	syntenic	TRUE	0.00018	0.04237	0.00777
TraesCS2A01G533300	TraesCS2B01G562900	TraesCS2D01G535200	syntenic	FALSE	0.01109	0.00017	0.00586
TraesCS5A01G112100	TraesCS5B01G119200	TraesCS5D01G128100	syntenic	TRUE	0.02214	0.08582	0.09390
TraesCS3A01G226300	TraesCS3B01G258200	TraesCS3D01G224300	syntenic	TRUE	0.00215	0.00037	0.00402
TraesCS7A01G463600	TraesCS7B01G364200	TraesCS7D01G451400	syntenic	TRUE	0.12388	0.09283	0.95598
TraesCS1A01G355000	TraesCS1B01G366700	TraesCS1D01G355500	syntenic	TRUE	0.01852	0.06565	0.33242
TraesCS6A01G068500	TraesCS6B01G092400	TraesCS6D01G066200	syntenic	TRUE	0	0	0
TraesCS5A01G525800	TraesCS4B01G356400	TraesCS4D01G350100	syntenic	TRUE	0.04680	0.24811	0.56761
TraesCS3A01G145800	TraesCS3B01G172800	TraesCS3D01G154600	syntenic	FALSE	0.06187	0.01074	0.09057
TraesCS1A01G007600	TraesCS1B01G011200	TraesCS1D01G000900	syntenic	TRUE	0.05585	0.22713	0.04021
TraesCS5A01G251300	TraesCS5B01G249400	TraesCS5D01G259200	syntenic	TRUE	0.01308	0.02462	0.03015
TraesCS2A01G349900	TraesCS2B01G368300	TraesCS2D01G348300	syntenic	TRUE	0.16775	0.04104	0
TraesCS7A01G340100	TraesCS7B01G251800	TraesCS7D01G347800	syntenic	TRUE	0.03762	0.06457	0.01409
TraesCS5A01G250800	TraesCS5B01G248800	TraesCS5D01G258500	syntenic	TRUE	8.41910	4.49850	6.79496
TraesCS6A01G215300	TraesCS6B01G244900	TraesCS6D01G197600	syntenic	TRUE	32.85948	13.44867	31.94829
TraesCS7A01G323000	TraesCS7B01G223900	TraesCS7D01G319600	syntenic	TRUE	0.00017	0.00143	0.00025
TraesCS7A01G226100	TraesCS7B01G193500	TraesCS7D01G228400	syntenic	TRUE	0.00142	0	0.00234
TraesCS7A01G551400	TraesCS7B01G475300	TraesCS7D01G537300	syntenic	TRUE	0.00156	0.00251	0.00348
TraesCS6A01G174800	TraesCS6B01G204300	TraesCS6D01G163900	syntenic	FALSE	0.00009	0.00022	0.00068
TraesCS5A01G348300	TraesCS5B01G349500	TraesCS5D01G354500	syntenic	FALSE	0.00468	0.00287	0.00150
TraesCS3A01G397300	TraesCS3B01G429200	TraesCS3D01G391100	syntenic	TRUE	0.00157	0	0.00108
TraesCS3A01G029400	TraesCS3B01G028000	TraesCS3D01G016200	syntenic	TRUE	0.00322	0.01651	0.00049
TraesCS1A01G427800	TraesCS1B01G423800	TraesCS1D01G437400	non-syntenic	TRUE	0.04708	0.00291	0
TraesCS3A01G440300	TraesCS2B01G604500	TraesCS2D01G597700	non-syntenic	TRUE	0.01989	2.00593	0.02346
TraesCS2A01G095000	TraesCS2B01G110100	TraesCS2D01G093400	syntenic	TRUE	0.00029	0	0.00216
TraesCS3A01G003000	TraesCS3B01G009700	TraesCS3D01G006600	syntenic	TRUE	0.00099	0	0.00409
TraesCS1A01G242700	TraesCS1B01G254200	TraesCS1D01G242700	syntenic	FALSE	0.00213	0	0.00111
TraesCS2A01G410300	TraesCS2B01G428900	TraesCS2D01G407600	syntenic	TRUE	0.00300	0.01615	0.02138
TraesCS1A01G438100	TraesCS1B01G473100	TraesCS1D01G447200	syntenic	TRUE	0.00198	0.11738	11.42937
TraesCS1A01G094100	TraesCS1B01G122200	TraesCS1D01G102700	syntenic	TRUE	0.02921	0.01705	0.00751
TraesCS1A01G338900	TraesCS1B01G351300	TraesCS1D01G341000	syntenic	TRUE	0	0	0
TraesCS4A01G440000	TraesCS7B01G243800	TraesCS2D01G451600	non-syntenic	TRUE	0.00064	1.57945	0.00075
TraesCS4A01G196700	TraesCS4B01G118600	TraesCS4D01G116300	non-syntenic	FALSE	0.00425	0.00075	0.00140
TraesCS5A01G231700	TraesCS6B01G471200	TraesCS3D01G202900	non-syntenic	TRUE	2.47059	0.05549	3.22292
TraesCS3A01G539500	TraesCS3B01G605300	TraesCS2D01G081700	non-syntenic	TRUE	0.19627	0.01200	0.00583
TraesCS1A01G402200	TraesCS1B01G431300	TraesCS1D01G409800	syntenic	TRUE	0	0.35855	0
TraesCS1A01G238400	TraesCS4B01G161400	TraesCS7D01G366100	non-syntenic	TRUE	0.18486	0.99896	2.00806
TraesCS7A01G366900	TraesCS7B01G261100	TraesCS7D01G355900	syntenic	TRUE	12.12356	17.72423	16.29439
TraesCS7A01G443200	TraesCS7B01G342000	TraesCS7D01G432400	syntenic	TRUE	0.09799	0.01486	0.01499
TraesCS7A01G282300	TraesCS1B01G142900	TraesCS3D01G204700	non-syntenic	TRUE	2.60898	1.68963	13.08953
TraesCS1A01G443000	TraesCS1B01G477100	TraesCS1D01G451000	syntenic	TRUE	0	0.45885	0.37942
TraesCS2A01G547400	TraesCS2B01G578100	TraesCS2D01G548400	syntenic	TRUE	0.14633	0.76198	1.63454
TraesCS7A01G459100	TraesCS7B01G359500	TraesCS7D01G447000	syntenic	TRUE	0.00114	0.00333	0.00083
TraesCS1A01G428800	TraesCS1B01G463600	TraesCS1D01G438300	syntenic	TRUE	0.00433	0.00055	0.00264
TraesCS1A01G286900	TraesCS1B01G296300	TraesCS1D01G285800	syntenic	TRUE	95.29518	98.86499	139.43221
TraesCS4A01G188800	TraesCS4B01G128300	TraesCS4D01G124300	syntenic	TRUE	0.04750	0.00295	0.00209
TraesCS3A01G050400	TraesCS3B01G059200	TraesCS3D01G049900	syntenic	TRUE	0	0.00344	0.00147
TraesCS1A01G220000	TraesCS1B01G233300	TraesCS1D01G221500	syntenic	TRUE	0.21980	0.14279	0.16436
TraesCS5A01G211400	TraesCS5B01G212400	TraesCS5D01G222400	syntenic	TRUE	1.40310	0.03748	0.24632
TraesCS5A01G270200	TraesCS5B01G270700	TraesCS5D01G278300	syntenic	FALSE	0.00104	0.02242	0.00856
TraesCS4A01G233200	TraesCS4B01G082500	TraesCS4D01G081000	syntenic	TRUE	0.06439	0.27745	0.07505
TraesCS6A01G039700	TraesCS6B01G054700	TraesCS6D01G045600	syntenic	TRUE	0.18903	0.05577	0.02947
TraesCS4A01G332000	TraesCS5B01G546900	TraesCS5D01G540700	syntenic	TRUE	0.02253	0.02259	0.00641
TraesCS5A01G251500	TraesCS5B01G249600	TraesCS5D01G259400	syntenic	TRUE	0.11248	0.19106	0.21036
TraesCS1A01G022400	TraesCS1B01G026200	TraesCS1D01G022300	syntenic	FALSE	0.00138	0.00029	0.00185
TraesCS4A01G121900	TraesCS4B01G181900	TraesCS4D01G184000	syntenic	TRUE	0.34719	0.91406	0.05521
TraesCS5A01G296000	TraesCS2B01G462200	TraesCS2D01G439800	syntenic	TRUE	8.00531	0.00201	0.35501
TraesCS5A01G024700	TraesCS5B01G022400	TraesCS5D01G031000	syntenic	TRUE	0.20578	0.18753	0.09515
TraesCS3A01G290500	TraesCS3B01G325300	TraesCS3D01G290400	syntenic	TRUE	0.01375	0.04267	0.05595
TraesCS6A01G031300	TraesCS6B01G043900	TraesCS6D01G035500	syntenic	TRUE	0.00060	0.00082	0.00044
TraesCS5A01G432200	TraesCS5B01G434300	TraesCS5D01G440200	syntenic	TRUE	0.00100	0.00063	0.00013
TraesCS6A01G001200	TraesCS6B01G005800	TraesCS6D01G004500	syntenic	TRUE	0.28574	0.03790	0.03257
TraesCS2A01G192300	TraesCS2B01G214200	TraesCS2D01G195200	syntenic	TRUE	0.22269	0.23137	0.14707
TraesCS7A01G474100	TraesCS7B01G375500	TraesCS7D01G461100	syntenic	FALSE	0.00017	0	0.00323
TraesCS3A01G138800	TraesCS3B01G156400	TraesCS3D01G139100	syntenic	FALSE	0.17855	0.01288	0.27762
TraesCS5A01G355400	TraesCS5B01G357800	TraesCS5D01G363700	syntenic	TRUE	0.00095	0.12240	0.00458
TraesCS1A01G332000	TraesCS1B01G345700	TraesCS1D01G334700	syntenic	TRUE	0.04056	0.09261	0.19864
TraesCS5A01G449200	TraesCS5B01G456700	TraesCS5D01G455700	syntenic	TRUE	42.93572	77.27277	51.96596
TraesCS5A01G166600	TraesCS5B01G163800	TraesCS5D01G171000	syntenic	TRUE	0.02729	0.00013	0.00120
TraesCS6A01G241700	TraesCS6B01G282700	TraesCS6D01G223700	syntenic	TRUE	11.27209	0.69006	3.07470
TraesCS1A01G401400	TraesCS1B01G429800	TraesCS1D01G408800	syntenic	TRUE	0.52177	0.00318	0.84770
TraesCS5A01G362100	TraesCS5B01G364900	TraesCS5D01G371100	syntenic	TRUE	0	0	0
TraesCS3A01G180700	TraesCS3B01G210400	TraesCS3D01G185600	syntenic	TRUE	0.25710	0.46640	0.13241
TraesCS4A01G257000	TraesCS4B01G057500	TraesCS4D01G057700	syntenic	TRUE	0.04923	0.04169	0.00524
TraesCS6A01G299900	TraesCS6B01G329500	TraesCS6D01G279700	syntenic	TRUE	3.47615	2.70972	1.58843
TraesCS3A01G314000	TraesCS3B01G157900	TraesCS3D01G140400	syntenic	TRUE	0.00053	0.00010	0.00050
TraesCS6A01G011700	TraesCS6B01G017900	TraesCS6D01G014600	syntenic	TRUE	0	1.43402	7.89963
TraesCS4A01G188500	TraesCS4B01G127800	TraesCS4D01G124900	syntenic	TRUE	0.08246	0.03098	0.07652
TraesCS6A01G298700	TraesCS6B01G328100	TraesCS6D01G278400	syntenic	TRUE	0.01876	0.11870	0.13899
TraesCS2A01G525900	TraesCS2B01G556000	TraesCS2D01G528700	syntenic	TRUE	0.21591	0.05374	0.03446
TraesCS2A01G005600	TraesCS2B01G016400	TraesCS2D01G006100	syntenic	TRUE	0.00406	0.00301	0.00721
TraesCS2A01G306000	TraesCS2B01G322700	TraesCS2D01G304400	syntenic	TRUE	0.42115	0.14832	0.29134
TraesCS2A01G443400	TraesCS2B01G464500	TraesCS2D01G442600	syntenic	TRUE	0	0	0
TraesCS2A01G524800	TraesCS2B01G554800	TraesCS2D01G527700	syntenic	TRUE	1.10767	1.04193	1.51908
TraesCS3A01G495200	TraesCS3B01G557000	TraesCS3D01G502300	syntenic	TRUE	0.00152	0.00107	0
TraesCS3A01G011600	TraesCS3B01G014600	TraesCS3D01G000100	syntenic	TRUE	12.77283	8.11158	2.31893
TraesCS6A01G025300	TraesCS6B01G036100	TraesCS6D01G029000	syntenic	TRUE	0.35346	0.66017	0.83471
TraesCS2A01G534000	TraesCS2B01G564300	TraesCS2D01G536300	syntenic	TRUE	0.00291	0.00177	0.00033
TraesCS6A01G080400	TraesCS6B01G107900	TraesCS6D01G073900	syntenic	TRUE	0.05534	0.00073	0.01111
TraesCS3A01G472900	TraesCS3B01G516100	TraesCS3D01G468700	syntenic	TRUE	0	0	0
TraesCS5A01G074100	TraesCS5B01G080500	TraesCS5D01G087800	syntenic	TRUE	0.15126	0.03434	0
TraesCS5A01G308500	TraesCS5B01G308900	TraesCS5D01G315500	syntenic	TRUE	0.47351	0.08173	0.10003
TraesCS3A01G082600	TraesCS3B01G097700	TraesCS3D01G083500	syntenic	FALSE	0.00012	0.00056	0.00068
TraesCS2A01G246400	TraesCS2B01G270700	TraesCS2D01G248800	syntenic	TRUE	16.89739	8.37205	12.97302
TraesCS4A01G201900	TraesCS4B01G106100	TraesCS4D01G102800	syntenic	TRUE	0.15091	0.01856	0.19202
TraesCS4A01G216600	TraesCS4B01G094800	TraesCS4D01G091600	syntenic	TRUE	3.87771	2.02794	2.65077
TraesCS5A01G517800	TraesCS4B01G349200	TraesCS4D01G343900	syntenic	TRUE	0.01872	0.00566	0.02395
TraesCS1A01G273200	TraesCS1B01G283100	TraesCS1D01G273300	syntenic	TRUE	0.36788	0.36741	0.07169
TraesCS3A01G301000	TraesCS3B01G335500	TraesCS3D01G300800	syntenic	TRUE	0.12254	0.14295	0.11105
TraesCS3A01G397100	TraesCS3B01G429100	TraesCS3D01G391000	syntenic	TRUE	0	0.07209	0.81022
TraesCS1A01G090800	TraesCS1B01G118500	TraesCS1D01G099300	non-syntenic	TRUE	0.00937	0.06198	0
TraesCS3A01G145200	TraesCS3B01G172300	TraesCS3D01G154100	syntenic	TRUE	0.10432	0.01034	0.04340
TraesCS3A01G447100	TraesCS3B01G482700	TraesCS3D01G439800	syntenic	FALSE	0.00244	0	0.00094
TraesCS7A01G272700	TraesCS7B01G170700	TraesCS7D01G272800	syntenic	TRUE	5.98368	4.08775	3.65737
TraesCS7A01G148700	TraesCS7B01G052300	TraesCS7D01G150300	syntenic	TRUE	29.61144	0	117.43060
TraesCS1A01G043000	TraesCS1B01G056100	TraesCS1D01G043500	syntenic	TRUE	0	0	0.00077
TraesCS6A01G039000	TraesCS6B01G053900	TraesCS6D01G044700	syntenic	FALSE	0.00336	0.00269	0.00234
TraesCS3A01G533100	TraesCS3B01G595500	TraesCS3D01G538300	non-syntenic	TRUE	0	0.01458	0.00782
TraesCS3A01G095900	TraesCS3B01G111700	TraesCS3D01G096300	syntenic	TRUE	26.32028	0.10577	0.07767
TraesCS5A01G378000	TraesCS5B01G381600	TraesCS5D01G388000	syntenic	TRUE	26.20550	29.82739	30.86128
TraesCS6A01G267000	TraesCS6B01G294400	TraesCS6D01G247800	syntenic	TRUE	0.01856	0.05265	0.01081
TraesCS5A01G471900	TraesCS5B01G484400	TraesCS5D01G484400	syntenic	TRUE	0.02471	0.40594	1.24632
TraesCS7A01G379300	TraesCS7B01G281200	TraesCS7D01G376200	syntenic	TRUE	0.66452	0.37277	0.39849
TraesCS3A01G399300	TraesCS3B01G432300	TraesCS3D01G393500	syntenic	TRUE	0.00406	0.28023	0.18309
TraesCS2A01G263900	TraesCS2B01G278300	TraesCS2D01G260100	syntenic	TRUE	0.01376	0.00975	0.00029
TraesCS3A01G283200	TraesCS3B01G316900	TraesCS3D01G283200	syntenic	TRUE	0.02043	0.03026	0.00568
TraesCS2A01G473700	TraesCS2B01G497300	TraesCS2D01G473400	syntenic	TRUE	0.00930	0.02529	0
TraesCS1A01G179400	TraesCS1B01G201100	TraesCS1D01G177700	syntenic	TRUE	24.15263	26.91755	6.25040
TraesCS5A01G245400	TraesCS5B01G242900	TraesCS5D01G252200	syntenic	TRUE	1.14423	1.14158	1.72673
TraesCS4A01G035600	TraesCS4B01G268300	TraesCS4D01G267700	syntenic	TRUE	0.00048	0.00379	0.00087
TraesCS2A01G580500	TraesCS2B01G607500	TraesCS2D01G567800	non-syntenic	FALSE	0.00148	0.00068	0.00134
TraesCS7A01G416400	TraesCS7B01G316600	TraesCS7D01G409700	syntenic	TRUE	2.29824	2.68752	0
TraesCS1A01G189800	TraesCS1B01G197400	TraesCS1D01G186700	syntenic	TRUE	0.15059	0.27825	0
TraesCS5A01G347000	TraesCS5B01G347900	TraesCS5D01G353400	syntenic	TRUE	0.51786	0.54068	0.62648
TraesCS2A01G320600	TraesCS2B01G362100	TraesCS2D01G341300	syntenic	TRUE	0.00067	0	0
TraesCS2A01G472900	TraesCS2B01G495600	TraesCS2D01G472600	syntenic	TRUE	0.00113	0.00055	0.00030
TraesCS1A01G096400	TraesCS1B01G127300	TraesCS1D01G105400	syntenic	TRUE	0.00149	0.01581	0.01609
TraesCS1A01G151600	TraesCS1B01G169200	TraesCS1D01G148600	syntenic	TRUE	5.35884	1.28420	2.84410
TraesCS6A01G343600	TraesCS6B01G375600	TraesCS6D01G324500	syntenic	TRUE	1.97403	2.43370	0.86055
TraesCS6A01G415600	TraesCS6B01G473600	TraesCS6D01G401000	syntenic	FALSE	0.00234	0.00828	0.00077
TraesCS6A01G416100	TraesCS6B01G473300	TraesCS6D01G401300	syntenic	TRUE	0.01766	0	0.00180
TraesCS6A01G344100	TraesCS6B01G376300	TraesCS6D01G325200	syntenic	TRUE	0.12424	0.00315	0.01697
TraesCS1A01G093300	TraesCS1B01G121600	TraesCS1D01G101900	syntenic	TRUE	0.91335	0	13.54398
TraesCS4A01G231400	TraesCS4B01G084600	TraesCS4D01G082500	syntenic	TRUE	0.00064	0.00427	0.00399
TraesCS2A01G558800	TraesCS2B01G621200	TraesCS2D01G299200	non-syntenic	TRUE	0.00474	0.00970	1.21523
TraesCS6A01G416200	TraesCS6B01G473200	TraesCS6D01G401400	syntenic	TRUE	0.00150	0.00229	0.00055
TraesCS2A01G213400	TraesCS2B01G238200	TraesCS2D01G219400	syntenic	TRUE	0.02692	0	0
TraesCS1A01G051400	TraesCS1B01G068100	TraesCS1D01G053400	syntenic	TRUE	0.05353	0.00572	0.04568
TraesCS6A01G200700	TraesCS6B01G226800	TraesCS6D01G189200	syntenic	TRUE	0.21105	0.00071	0
TraesCS5A01G503800	TraesCS4B01G332700	TraesCS4D01G329400	syntenic	TRUE	40.03719	149.72187	194.43203
TraesCS3A01G133600	TraesCS3B01G165900	TraesCS3D01G149900	syntenic	TRUE	0	0.07580	0
TraesCS1A01G403700	TraesCS1B01G433200	TraesCS1D01G411500	syntenic	TRUE	0.02623	0.13117	0.04309
TraesCS2A01G517600	TraesCS2B01G546100	TraesCS2D01G519100	syntenic	TRUE	4.57192	0	4.40476
TraesCS7A01G016700	TraesCS2B01G029300	TraesCS2D01G021700	non-syntenic	TRUE	0.00019	0.21630	0.00032
TraesCS7A01G182900	TraesCS7B01G088000	TraesCS7D01G184400	syntenic	TRUE	10.25077	5.96855	11.07553
TraesCS3A01G288600	TraesCS3B01G323400	TraesCS3D01G288500	syntenic	TRUE	0.00766	0.00802	0
TraesCS4A01G248800	TraesCS4B01G065900	TraesCS4D01G064900	syntenic	TRUE	6.35988	0	5.83713
TraesCS2A01G544400	TraesCS2B01G574500	TraesCS2D01G545400	syntenic	TRUE	0.00232	0.38965	0.05473
TraesCS5A01G065700	TraesCS2B01G046100	TraesCS2D01G072700	non-syntenic	TRUE	0.02729	0.44941	0.00607
TraesCS1A01G231600	TraesCS1B01G242900	TraesCS1D01G230700	syntenic	TRUE	0.00173	0.00211	0.00118
TraesCS5A01G502100	TraesCS4B01G330700	TraesCS4D01G327500	syntenic	TRUE	0.02107	0.18700	0.00064
TraesCS1A01G211200	TraesCS1B01G225100	TraesCS1D01G214500	syntenic	TRUE	0.00016	0	0.00023
TraesCS6A01G292700	TraesCS6B01G323100	TraesCS6D01G273800	syntenic	TRUE	0.00600	0	0
TraesCS5A01G535100	TraesCS4B01G367400	TraesCS4D01G360100	syntenic	TRUE	0.09529	0.36644	0.37911
TraesCS5A01G157400	TraesCS5B01G156300	TraesCS5D01G162700	syntenic	TRUE	0.00270	0.00080	0.00031
TraesCS2A01G104200	TraesCS2B01G121200	TraesCS2D01G103900	syntenic	TRUE	0.01317	0.17424	0.03991
TraesCS2A01G485900	TraesCS2B01G512600	TraesCS2D01G485900	syntenic	TRUE	0.00353	0.02451	0.00763
TraesCS5A01G273500	TraesCS5B01G273200	TraesCS5D01G280900	syntenic	FALSE	0.01638	0.00166	0.00034
TraesCS3A01G490600	TraesCS3B01G551500	TraesCS3D01G496500	syntenic	TRUE	0	0	1.46686
TraesCS2A01G461200	TraesCS2B01G483000	TraesCS2D01G461400	syntenic	TRUE	0.03480	3.77549	0.09986
TraesCS1A01G007200	TraesCS1B01G010600	TraesCS1D01G001300	syntenic	TRUE	0.00125	0.00070	0.00071
TraesCS3A01G447200	TraesCS3B01G482800	TraesCS3D01G439900	syntenic	TRUE	0.00093	0	0.00039
TraesCS3A01G186600	TraesCS3B01G216100	TraesCS3D01G190500	syntenic	TRUE	215.98357	131.75868	215.98357
TraesCS5A01G040300	TraesCS5B01G041300	TraesCS5D01G047200	syntenic	TRUE	0.01634	0.01078	0.00442
TraesCS2A01G422700	TraesCS2B01G441200	TraesCS2D01G419100	syntenic	TRUE	0.29624	0.04623	0.03317
TraesCS3A01G478400	TraesCS3B01G521900	TraesCS3D01G473300	syntenic	FALSE	0.00057	0.01500	0.00273
TraesCS7A01G257400	TraesCS7B01G154300	TraesCS7D01G258200	syntenic	TRUE	0.14658	0.11018	0.04611
TraesCS3A01G067200	TraesCS3B01G080000	TraesCS3D01G066800	syntenic	TRUE	0.00116	0.00146	0.00313
TraesCS4A01G416800	TraesCS4B01G317400	TraesCS4D01G314000	syntenic	TRUE	1.01411	1.03517	1.03534
TraesCS6A01G178800	TraesCS6B01G206200	TraesCS6D01G165500	syntenic	TRUE	0.00261	0.13302	1.50611
TraesCS1A01G445900	TraesCS1B01G480600	TraesCS1D01G454600	non-syntenic	TRUE	0	0	6.66941
TraesCS6A01G080300	TraesCS6B01G107800	TraesCS6D01G073800	syntenic	FALSE	0.00597	0.00301	0.00190
TraesCS4A01G302300	TraesCS1B01G061300	TraesCS4D01G009600	non-syntenic	TRUE	0.00844	0.00277	0.00310
TraesCS5A01G151200	TraesCS5B01G149700	TraesCS5D01G156300	syntenic	TRUE	2.31458	0	5.22072
TraesCS2A01G289500	TraesCS2B01G306100	TraesCS2D01G287500	syntenic	FALSE	0.23610	0.00501	0.01140
TraesCS4A01G316400	TraesCS5B01G562700	TraesCS5D01G566700	syntenic	TRUE	0.00078	0.00898	0.00130
TraesCS7A01G393900	TraesCS7B01G295900	TraesCS7D01G389300	syntenic	TRUE	0.00430	0.00574	0.00180
TraesCS1A01G275700	TraesCS1B01G284900	TraesCS1D01G275300	syntenic	TRUE	0.51659	0.00157	0.00084
TraesCS5A01G197100	TraesCS5B01G186500	TraesCS5D01G194000	syntenic	TRUE	0.44319	0	0
TraesCS5A01G373300	TraesCS5B01G375300	TraesCS5D01G382800	syntenic	TRUE	0.00229	0.00269	0.00044
TraesCS3A01G046800	TraesCS3B01G036000	TraesCS3D01G033100	syntenic	FALSE	0.00384	0.00065	0.00068
TraesCS3A01G213400	TraesCS3B01G243900	TraesCS3D01G215800	syntenic	TRUE	0.01988	0.02391	0.00895
TraesCS2A01G547600	TraesCS2B01G578300	TraesCS2D01G548700	syntenic	TRUE	0.00078	0.00275	0.00218
TraesCS3A01G388500	TraesCS3B01G420300	TraesCS3D01G381100	syntenic	TRUE	1.67632	0.46036	0.05693
TraesCS5A01G307800	TraesCS5B01G308000	TraesCS5D01G314600	syntenic	FALSE	0.00139	0.00006	0.00084
TraesCS1A01G232800	TraesCS1B01G245900	TraesCS1D01G234000	syntenic	TRUE	0.01533	0.00468	0.00117
TraesCS1A01G101200	TraesCS1B01G112000	TraesCS1D01G093400	syntenic	TRUE	3.34385	0.97542	0.57649
TraesCS7A01G169700	TraesCS7B01G074900	TraesCS7D01G170900	syntenic	TRUE	0.00540	0.01903	0.02456
TraesCS7A01G169000	TraesCS7B01G074100	TraesCS7D01G169900	syntenic	TRUE	2.30087	1.89403	0.12562
TraesCS4A01G081600	TraesCS4B01G222200	TraesCS4D01G222700	syntenic	TRUE	8.19229	7.68047	5.12153
TraesCS6A01G145400	TraesCS6B01G173700	TraesCS6D01G134600	syntenic	TRUE	1.27292	2.34452	8.34567
TraesCS6A01G161400	TraesCS6B01G190000	TraesCS6D01G151500	syntenic	TRUE	0.69017	5.14037	18.34736
TraesCS2A01G184100	TraesCS2B01G223300	TraesCS2D01G203700	syntenic	TRUE	0.00132	0.07013	0.00102
TraesCS3A01G160700	TraesCS3B01G191300	TraesCS3D01G167900	syntenic	TRUE	0.04314	0	0.01239
TraesCS1A01G303500	TraesCS1B01G313900	TraesCS1D01G303000	syntenic	TRUE	0.00324	0.00434	0.00029
TraesCS7A01G337300	TraesCS7B01G248700	TraesCS7D01G344900	syntenic	TRUE	0.00237	0.00151	0.00031
TraesCS2A01G185400	TraesCS2B01G221900	TraesCS2D01G202300	syntenic	FALSE	0.00547	0.00019	0.00038
TraesCS5A01G215700	TraesCS5B01G214200	TraesCS5D01G223500	syntenic	TRUE	0.20833	0.44379	0.46622
TraesCS5A01G176500	TraesCS5B01G173400	TraesCS5D01G180400	syntenic	TRUE	0.01038	0.01030	0.00706
TraesCS6A01G341800	TraesCS6B01G373700	TraesCS6D01G322100	syntenic	TRUE	0.06445	0	0.00082
TraesCS2A01G165300	TraesCS2B01G191600	TraesCS2D01G172600	syntenic	FALSE	0.00043	0.00042	0.00212
TraesCS2A01G153400	TraesCS2B01G178500	TraesCS2D01G158700	syntenic	TRUE	24.61081	10.54541	17.41134
TraesCS2A01G248000	TraesCS5B01G259000	TraesCS5D01G268100	non-syntenic	TRUE	0.17829	0.21685	0
TraesCS2A01G411800	TraesCS2B01G430400	TraesCS2D01G409100	syntenic	TRUE	0.00302	0.00048	0.00061
TraesCS6A01G277300	TraesCS6B01G305300	TraesCS6D01G257900	syntenic	TRUE	4.84861	12.16251	5.53643
TraesCS7A01G348500	TraesCS7B01G234900	TraesCS7D01G330200	non-syntenic	TRUE	0.00116	0.00123	0.00221
TraesCS6A01G302900	TraesCS6B01G332200	TraesCS6D01G282500	syntenic	TRUE	0.07760	0.10826	0.07765
TraesCS7A01G210800	TraesCS7B01G117500	TraesCS7D01G212500	syntenic	TRUE	0.00046	0.00058	0.00142
TraesCS1A01G284600	TraesCS1B01G293900	TraesCS1D01G283600	syntenic	TRUE	0.01585	0.00812	0.02082
TraesCS5A01G125400	TraesCS5B01G124800	TraesCS5D01G133100	syntenic	TRUE	0.00434	0.00184	0.00172
TraesCS5A01G502600	TraesCS4B01G331200	TraesCS4D01G328100	syntenic	TRUE	1.21634	0.25641	0.79975
TraesCS4A01G255400	TraesCS4B01G059700	TraesCS4D01G059300	syntenic	TRUE	3.08916	2.42527	4.98600
TraesCS7A01G116000	TraesCS7B01G012600	TraesCS7D01G110600	syntenic	TRUE	0.42612	0.42507	0.43824
TraesCS5A01G108400	TraesCS5B01G114900	TraesCS5D01G117100	non-syntenic	TRUE	0	0	54.76506
TraesCS3A01G149300	TraesCS3B01G176600	TraesCS3D01G157400	syntenic	TRUE	0	0	1.20924
TraesCS2A01G306300	TraesCS2B01G323000	TraesCS2D01G304700	syntenic	TRUE	1.22434	2.54906	2.22729
TraesCS4A01G021600	TraesCS4B01G281900	TraesCS4D01G280500	syntenic	TRUE	0	0	1.73097
TraesCS2A01G580400	TraesCS2B01G607600	TraesCS2D01G592800	non-syntenic	FALSE	0.00569	0.00615	0.00144
TraesCS2A01G275900	TraesCS2B01G293600	TraesCS2D01G274900	syntenic	TRUE	0.05097	0.02540	0.19833
TraesCS2A01G158500	TraesCS2B01G184200	TraesCS2D01G165400	syntenic	TRUE	0.21418	0.24321	0.72420
TraesCS3A01G245100	TraesCS3B01G274900	TraesCS3D01G246400	syntenic	TRUE	0.22352	0.20067	0.26644
TraesCS4A01G194400	TraesCS4B01G120900	TraesCS4D01G118900	syntenic	TRUE	0.08343	0.05040	0.03544
TraesCS4A01G207400	TraesCS4B01G110900	TraesCS4D01G108600	syntenic	FALSE	0.00077	0.00070	0.00060
TraesCS1A01G396700	TraesCS1B01G424900	TraesCS1D01G404600	syntenic	TRUE	0.13750	0.03236	1.23211
TraesCS4A01G326000	TraesCS5B01G538900	TraesCS5D01G557100	syntenic	TRUE	0.78258	0.97616	1.15739
TraesCS1A01G410200	TraesCS1B01G440100	TraesCS1D01G417500	syntenic	TRUE	0.07881	0.00660	0.00682
TraesCS1A01G105000	TraesCS1B01G116500	TraesCS1D01G097200	syntenic	TRUE	0	0.00044	0
TraesCS7A01G345800	TraesCS7B01G237400	TraesCS7D01G333400	syntenic	TRUE	0.00603	0.00290	0
TraesCS5A01G064500	TraesCS5B01G068200	TraesCS5D01G075300	syntenic	TRUE	9.58767	3.21738	7.78266
TraesCS3A01G533700	TraesCS3B01G610500	TraesCS3D01G539000	syntenic	TRUE	0.09926	8.27562	5.54103
TraesCS1A01G311700	TraesCS1B01G323400	TraesCS1D01G312000	syntenic	TRUE	0.01059	0.01129	0.02575
TraesCS2A01G457700	TraesCS2B01G480100	TraesCS2D01G458400	syntenic	TRUE	1.26875	1.73492	2.21966
TraesCS3A01G252400	TraesCS3B01G284000	TraesCS3D01G253000	syntenic	TRUE	0.04640	0.09305	0.05426
TraesCS4A01G218500	TraesCS4B01G097300	TraesCS4D01G093700	syntenic	TRUE	0.58849	0.59544	0.68366
TraesCS3A01G347100	TraesCS3B01G378800	TraesCS3D01G340700	syntenic	TRUE	0.19768	0.23089	0
TraesCS4A01G238000	TraesCS4B01G076900	TraesCS4D01G075400	syntenic	TRUE	0.00169	0.02292	0.02142
TraesCS6A01G368800	TraesCS6B01G404800	TraesCS6D01G352300	syntenic	TRUE	0.89845	1.25932	2.40197
TraesCS6A01G172000	TraesCS6B01G199900	TraesCS6D01G161400	syntenic	TRUE	0	0.53756	0.51476
TraesCS6A01G376100	TraesCS6B01G413800	TraesCS6D01G361300	syntenic	TRUE	0.03581	0.10655	0.01198
TraesCS3A01G395300	TraesCS3B01G427100	TraesCS3D01G388900	syntenic	TRUE	0.00423	0.00611	0.00108
TraesCS2A01G290400	TraesCS2B01G306900	TraesCS2D01G288300	syntenic	TRUE	1.76819	2.08604	3.47439
TraesCS2A01G059400	TraesCS2B01G069400	TraesCS2D01G058900	syntenic	TRUE	0.31172	0.07398	0.38901
TraesCS7A01G443800	TraesCS7B01G342500	TraesCS7D01G432900	syntenic	TRUE	0	0	0
TraesCS5A01G173500	TraesCS5B01G170900	TraesCS5D01G178000	syntenic	TRUE	0.00000	0.00206	0
TraesCS5A01G387600	TraesCS5B01G392700	TraesCS5D01G397500	syntenic	TRUE	0.04916	0.16614	0.00467
TraesCS3A01G329600	TraesCS3B01G359700	TraesCS3D01G323000	syntenic	TRUE	0.09033	0.13192	0.11655
TraesCS3A01G145600	TraesCS3B01G172600	TraesCS3D01G154300	syntenic	TRUE	0	0	0.00096
TraesCS7A01G162300	TraesCS7B01G067600	TraesCS7D01G164000	syntenic	TRUE	0.07839	0	0.00085
TraesCS6A01G002000	TraesCS6B01G007000	TraesCS6D01G003600	syntenic	TRUE	0.27066	0.11748	0.03798
TraesCS1A01G046900	TraesCS1B01G060300	TraesCS1D01G047700	syntenic	TRUE	0.04227	0.05023	0.00879
TraesCS1A01G194500	TraesCS1B01G209400	TraesCS1D01G198200	syntenic	TRUE	2.95969	3.76555	3.27124
TraesCS7A01G257600	TraesCS7B01G154600	TraesCS7D01G258600	syntenic	TRUE	0	0.48563	0.79707
TraesCS6A01G120800	TraesCS6B01G149200	TraesCS6D01G110800	syntenic	TRUE	0.01912	0.00540	0.00259
TraesCS1A01G323300	TraesCS1B01G336200	TraesCS1D01G324000	syntenic	TRUE	0.00568	0.00873	0.00199
TraesCS2A01G184300	TraesCS2B01G223100	TraesCS2D01G203400	syntenic	TRUE	0.73699	1.89501	1.53765
TraesCS4A01G010400	TraesCS4B01G294000	TraesCS4D01G292800	syntenic	TRUE	0.09717	1.25268	2.31066
TraesCS7A01G506500	TraesCS7B01G414100	TraesCS7D01G494600	syntenic	TRUE	0.00314	0.06882	0.01515
TraesCS1A01G309600	TraesCS1B01G320700	TraesCS1D01G309100	syntenic	TRUE	0.87506	0.68942	0.23933
TraesCS2A01G563300	TraesCS2B01G623300	TraesCS2D01G572100	syntenic	TRUE	0	0.00094	0.00396
TraesCS1A01G337200	TraesCS1B01G349800	TraesCS1D01G339000	syntenic	TRUE	0.18037	0.65997	0.21669
TraesCS4A01G325800	TraesCS5B01G538700	TraesCS5D01G557000	syntenic	TRUE	1.41996	0.72048	0.74007
TraesCS2A01G331500	TraesCS2B01G350700	TraesCS2D01G331400	syntenic	TRUE	25.78078	28.59259	6.77838
TraesCS4A01G231500	TraesCS4B01G084500	TraesCS4D01G082400	syntenic	TRUE	0	0.00473	0.02272
TraesCS4A01G312100	TraesCS4B01G000800	TraesCS4D01G002100	syntenic	TRUE	4.25091	1.86639	0
TraesCS4A01G268000	TraesCS4B01G046400	TraesCS4D01G045700	syntenic	TRUE	0.84397	1.09822	0.82648
TraesCS4A01G317700	TraesCS5B01G561600	TraesCS5D01G568200	syntenic	TRUE	2.67114	3.57221	3.33618
TraesCS4A01G005800	TraesCS4B01G299300	TraesCS4D01G298200	syntenic	TRUE	0.00024	0.07840	0.00531
TraesCS1A01G348000	TraesCS1B01G362600	TraesCS1D01G350900	syntenic	TRUE	0.00238	0.00510	0.00771
TraesCS1A01G151700	TraesCS1B01G169300	TraesCS1D01G148700	syntenic	TRUE	3.10127	1.92863	2.25725
TraesCS7A01G149600	TraesCS7B01G053300	TraesCS7D01G151300	syntenic	TRUE	0.12837	0.14034	0.23566
TraesCS2A01G045100	TraesCS2B01G057300	TraesCS2D01G043700	syntenic	TRUE	0.35197	0.61611	0.39817
TraesCS2A01G500600	TraesCS2B01G528500	TraesCS2D01G500800	syntenic	TRUE	0.05056	0.09393	0.34873
TraesCS1A01G157900	TraesCS1B01G174100	TraesCS1D01G155400	syntenic	TRUE	3.23820	2.60122	5.10832
TraesCS5A01G182700	TraesCS4B01G243600	TraesCS4D01G243200	non-syntenic	TRUE	0	0.00067	0.00528
TraesCS5A01G283800	TraesCS5B01G282300	TraesCS5D01G291000	syntenic	TRUE	0.13629	0.38538	0.06066
TraesCS2A01G295700	TraesCS2B01G312200	TraesCS2D01G293600	syntenic	TRUE	1.31669	0.97827	1.02018
TraesCS2A01G436300	TraesCS2B01G456900	TraesCS2D01G433600	syntenic	TRUE	0.53301	1.02398	0.43416
TraesCS2A01G542900	TraesCS2B01G572700	TraesCS2D01G544100	syntenic	TRUE	1.67515	1.99902	2.32480
TraesCS2A01G379600	TraesCS2B01G396500	TraesCS2D01G375800	syntenic	TRUE	1.71900	1.94429	1.76306
TraesCS2A01G286900	TraesCS2B01G303900	TraesCS2D01G285500	syntenic	TRUE	0.03974	0.02073	0.03392
TraesCS1A01G205900	TraesCS1B01G219400	TraesCS1D01G209100	syntenic	TRUE	0.05783	0.12184	0.13576
TraesCS2A01G003800	TraesCS4B01G091700	TraesCS2D01G483900	non-syntenic	TRUE	0.21549	1.32735	0.15828
TraesCS3A01G297000	TraesCS3B01G340200	TraesCS3D01G305500	non-syntenic	TRUE	0.07785	0.01408	0.04737
TraesCS7A01G120600	TraesCS7B01G018700	TraesCS7D01G117600	syntenic	TRUE	0.00019	0.00445	0.00106
TraesCS2A01G000300	TraesCS2B01G023700	TraesCS2D01G000400	syntenic	TRUE	0.02167	0.02415	0.00276
TraesCS2A01G321500	TraesCS2B01G361000	TraesCS2D01G342000	syntenic	TRUE	1.89725	1.32009	1.84030
TraesCS4A01G210200	TraesCS4B01G113600	TraesCS4D01G111200	syntenic	TRUE	0	0	0
TraesCS6A01G351200	TraesCS6B01G384300	TraesCS6D01G333900	syntenic	TRUE	0.21537	0.01727	0.06564
TraesCS1A01G328300	TraesCS1B01G342100	TraesCS1D01G330800	syntenic	TRUE	0	0	0.00500
TraesCS7A01G243000	TraesCS7B01G148600	TraesCS7D01G241700	syntenic	TRUE	0.01994	0.00844	0.07444
TraesCS2A01G572800	TraesCS2B01G614800	TraesCS2D01G584100	syntenic	TRUE	0.00237	0.00201	0.00054
TraesCS3A01G099100	TraesCS3B01G115400	TraesCS3D01G099500	syntenic	TRUE	0	0	0
TraesCS5A01G413900	TraesCS7B01G407000	TraesCS5D01G422600	non-syntenic	TRUE	0	0.00119	0.04901
TraesCS3A01G174900	TraesCS3B01G204800	TraesCS3D01G180400	syntenic	TRUE	0.06128	0.00848	0.26006
TraesCS2A01G267200	TraesCS2B01G275300	TraesCS2D01G256900	syntenic	TRUE	0.03765	0	0.00168
TraesCS5A01G272100	TraesCS5B01G272400	TraesCS5D01G280300	syntenic	TRUE	0.26600	0.28995	0.31814
TraesCS2A01G351200	TraesCS2B01G369300	TraesCS2D01G349200	syntenic	TRUE	0.02007	0.07470	0.00520
TraesCS5A01G073100	TraesCS5B01G079400	TraesCS5D01G086000	syntenic	TRUE	0.02106	0.07446	0.35467
TraesCS6A01G223100	TraesCS6B01G258300	TraesCS6D01G212100	syntenic	TRUE	0	0.00886	0
TraesCS2A01G383700	TraesCS2B01G400700	TraesCS2D01G379800	syntenic	TRUE	0.01933	0.00030	0.00203
TraesCS1A01G219100	TraesCS1B01G232600	TraesCS1D01G220800	syntenic	FALSE	0.00167	0.00106	0.00194
TraesCS5A01G021500	TraesCS5B01G018800	TraesCS5D01G026600	syntenic	FALSE	0.00012	0.01140	0.00082
TraesCS2A01G262400	TraesCS2B01G279700	TraesCS2D01G261600	syntenic	TRUE	0.33642	0.33774	0.39783
TraesCS7A01G405200	TraesCS7B01G304600	TraesCS7D01G399100	syntenic	TRUE	0	0	0
TraesCS5A01G035300	TraesCS5B01G035000	TraesCS5D01G043500	syntenic	TRUE	0.63060	0.59290	0.83966
TraesCS3A01G092900	TraesCS3B01G108100	TraesCS3D01G093200	syntenic	TRUE	7.11038	6.94504	7.27543
TraesCS5A01G332800	TraesCS5B01G332800	TraesCS5D01G338500	syntenic	TRUE	2.96347	0.96142	3.05817
TraesCS1A01G306000	TraesCS1B01G316700	TraesCS1D01G305700	syntenic	TRUE	0	0.05368	0.93671
TraesCS2A01G259800	TraesCS2B01G282100	TraesCS2D01G263700	syntenic	FALSE	0	0.00054	0.00057
TraesCS4A01G312200	TraesCS4B01G000900	TraesCS4D01G002000	syntenic	TRUE	5.62278	0	13.65710
TraesCS5A01G490000	TraesCS4B01G322000	TraesCS4D01G318500	syntenic	TRUE	0.00059	0	0.00076
TraesCS3A01G539400	TraesCS3B01G605200	TraesCS3D01G544900	syntenic	FALSE	0.00107	0.00104	0.00066
TraesCS7A01G228000	TraesCS7B01G191600	TraesCS7D01G226500	syntenic	TRUE	0.76866	0.61882	0.75818
TraesCS2A01G263800	TraesCS2B01G278400	TraesCS2D01G260200	syntenic	TRUE	12.19090	20.08689	41.26689
TraesCS2A01G002600	TraesCS3B01G052900	TraesCS2D01G590400	non-syntenic	TRUE	0.00446	0.34864	0.00283
TraesCS2A01G008400	TraesCS2B01G101400	TraesCS2D01G010000	syntenic	TRUE	0.00040	0	0
TraesCS5A01G491300	TraesCS4B01G320700	TraesCS4D01G317200	syntenic	TRUE	0.00864	0.01943	0
TraesCS3A01G328400	TraesCS3B01G358400	TraesCS3D01G322000	syntenic	TRUE	0.00117	0.00580	0.04806
TraesCS4A01G186800	TraesCS4B01G131900	TraesCS4D01G126700	syntenic	TRUE	0.31480	0.05202	0.13382
TraesCS3A01G495000	TraesCS3B01G556700	TraesCS3D01G502100	syntenic	TRUE	0.00127	0.00151	0.00310
TraesCS1A01G227500	TraesCS1B01G241600	TraesCS1D01G229200	syntenic	TRUE	0.00101	0.00058	0.01085
TraesCS6A01G088500	TraesCS6B01G110900	TraesCS3D01G081200	non-syntenic	TRUE	0	0.00013	0.00011
TraesCS4A01G021100	TraesCS4B01G282500	TraesCS4D01G281500	syntenic	TRUE	0.06247	1.04504	0.00596
TraesCS1A01G234300	TraesCS1B01G249200	TraesCS1D01G237700	syntenic	TRUE	0.34365	0.58270	0.10027
TraesCS6A01G096100	TraesCS6B01G124500	TraesCS6D01G087200	syntenic	TRUE	0.21507	0.46166	0.16150
TraesCS6A01G416500	TraesCS6B01G472900	TraesCS6D01G401700	syntenic	TRUE	1.46122	0	1.96162
TraesCS4A01G135000	TraesCS4B01G170100	TraesCS4D01G172200	syntenic	TRUE	0.92700	1.53476	2.17233
TraesCS2A01G373900	TraesCS2B01G391100	TraesCS2D01G370200	syntenic	TRUE	0.06137	0.00371	0.00045
TraesCS4A01G208200	TraesCS4B01G111900	TraesCS4D01G109400	syntenic	FALSE	0	0	0.00166
TraesCS5A01G468800	TraesCS5B01G481300	TraesCS5D01G481700	syntenic	TRUE	20.18513	12.39470	13.95666
TraesCS3A01G174400	TraesCS3B01G204600	TraesCS3D01G180300	syntenic	TRUE	0	0.04215	0
TraesCS6A01G255000	TraesCS6B01G270500	TraesCS6D01G236300	syntenic	TRUE	0.12819	0.15365	0.67187
TraesCS4A01G365400	TraesCS5B01G507800	TraesCS5D01G507900	syntenic	TRUE	0	0.00021	0.00037
TraesCS3A01G307900	TraesCS3B01G151000	TraesCS3D01G134700	non-syntenic	TRUE	150.31908	16.44206	113.49250
TraesCS3A01G404600	TraesCS3B01G438300	TraesCS3D01G399900	syntenic	TRUE	0.02889	0.00338	0.19689
TraesCS5A01G111600	TraesCS5B01G119600	TraesCS5D01G128500	syntenic	TRUE	16.17515	11.55732	30.69598
TraesCS5A01G274500	TraesCS5B01G274200	TraesCS5D01G282100	syntenic	TRUE	0.00554	0	0.00064
TraesCS2A01G526500	TraesCS2B01G556800	TraesCS2D01G529200	syntenic	TRUE	95.53723	59.50613	108.49572
TraesCS5A01G329100	TraesCS5B01G329200	TraesCS5D01G335000	syntenic	TRUE	0.00051	0	0
TraesCS6A01G335200	TraesCS6B01G365900	TraesCS6D01G314800	syntenic	TRUE	0.00481	0	0
TraesCS4A01G223400	TraesCS4B01G093200	TraesCS4D01G089900	syntenic	TRUE	0	0	2.10566
TraesCS4A01G176000	TraesCS4B01G141700	TraesCS4D01G136700	syntenic	TRUE	0	0.28943	0
TraesCS5A01G332400	TraesCS5B01G332600	TraesCS5D01G338300	syntenic	TRUE	0.01911	0.03766	0.01439
TraesCS1A01G162700	TraesCS1B01G179600	TraesCS1D01G159700	syntenic	TRUE	0.00245	0.00167	0.00572
TraesCS5A01G023400	TraesCS5B01G020200	TraesCS5D01G029300	syntenic	TRUE	0.00382	0.04737	0.23870
TraesCS1A01G313600	TraesCS1B01G325400	TraesCS1D01G314100	syntenic	TRUE	0.00103	0.00205	0.00046
TraesCS5A01G057900	TraesCS5B01G065800	TraesCS5D01G070000	syntenic	TRUE	0.00017	0.00091	0
TraesCS1A01G171800	TraesCS1B01G184900	TraesCS1D01G172300	syntenic	TRUE	0.00257	0.00251	0.00111
TraesCS1A01G065400	TraesCS1B01G083500	TraesCS1D01G066100	syntenic	TRUE	0.41553	0	0
TraesCS7A01G547400	TraesCS7B01G471700	TraesCS7D01G534400	syntenic	TRUE	0.00350	0.00061	0.01296
TraesCS5A01G233100	TraesCS5B01G231600	TraesCS5D01G240000	syntenic	TRUE	0.07578	0.00532	0.06988
TraesCS2A01G132400	TraesCS2B01G155000	TraesCS2D01G134400	syntenic	TRUE	0	0.04441	0.44143
TraesCS5A01G166100	TraesCS5B01G163500	TraesCS5D01G170700	syntenic	TRUE	0	35.80892	0
TraesCS2A01G362400	TraesCS2B01G380300	TraesCS2D01G359900	syntenic	TRUE	0.00102	0.00176	0.02159
TraesCS7A01G255000	TraesCS7B01G151300	TraesCS7D01G253600	syntenic	TRUE	9.11701	6.44033	4.13589
TraesCS4A01G077900	TraesCS4B01G234000	TraesCS4D01G235100	syntenic	TRUE	0.23919	0.00084	3.47673
TraesCS1A01G311300	TraesCS1B01G322800	TraesCS1D01G311300	syntenic	TRUE	1.69349	2.28712	1.90957
TraesCS7A01G325600	TraesCS7B01G226300	TraesCS7D01G322300	syntenic	TRUE	0	0.67013	0.91689
TraesCS3A01G293600	TraesCS3B01G328300	TraesCS3D01G293400	syntenic	TRUE	0.00357	0.02154	0.00400
TraesCS3A01G365500	TraesCS3B01G397300	TraesCS3D01G358600	syntenic	TRUE	0.00200	0.60996	0.05063
TraesCS5A01G464100	TraesCS5B01G475800	TraesCS5D01G476800	syntenic	TRUE	0.00161	0.00204	0
TraesCS2A01G136600	TraesCS2B01G160500	TraesCS2D01G139300	syntenic	TRUE	1.12186	0.08675	0.10120
TraesCS2A01G262300	TraesCS2B01G279800	TraesCS2D01G261700	syntenic	TRUE	0.00086	0.01265	0.00027
TraesCS7A01G182300	TraesCS7B01G087100	TraesCS7D01G183700	syntenic	TRUE	0.00117	0.00024	0.00181
TraesCS2A01G490500	TraesCS2B01G519000	TraesCS2D01G491000	syntenic	TRUE	0.18791	1.22842	1.60011
TraesCS2A01G271800	TraesCS2B01G290000	TraesCS2D01G270400	syntenic	TRUE	2.59138	2.63743	2.59525
TraesCS5A01G168800	TraesCS5B01G165600	TraesCS5D01G173100	syntenic	TRUE	0.01537	0.04373	0.10512
TraesCS5A01G395600	TraesCS5B01G400400	TraesCS5D01G404900	syntenic	TRUE	0.01196	0.01586	0.06403
TraesCS4A01G122300	TraesCS4B01G182200	TraesCS4D01G183600	syntenic	TRUE	0	0	0
TraesCS3A01G234700	TraesCS3B01G265100	TraesCS3D01G235100	syntenic	TRUE	0	1.12960	0
TraesCS3A01G156400	TraesCS3B01G183100	TraesCS3D01G164300	syntenic	TRUE	0.03320	0.04527	0.01001
TraesCS4A01G039400	TraesCS4B01G266100	TraesCS4D01G266000	syntenic	TRUE	0.00117	0.00035	0.00046
TraesCS3A01G291000	TraesCS3B01G325700	TraesCS3D01G290800	syntenic	TRUE	1.37877	1.10957	1.75718
TraesCS2A01G124000	TraesCS2B01G145900	TraesCS2D01G126800	syntenic	TRUE	0.03770	0.07587	0.05537
TraesCS3A01G282200	TraesCS3B01G315900	TraesCS3D01G282200	syntenic	TRUE	1.48036	0.98959	1.90400
TraesCS3A01G321200	TraesCS3B01G344500	TraesCS3D01G310100	syntenic	TRUE	0.03579	0.18289	0.14997
TraesCS1A01G248000	TraesCS1B01G258400	TraesCS1D01G247400	syntenic	TRUE	2.81429	1.68162	0.71528
TraesCS5A01G232200	TraesCS5B01G230500	TraesCS5D01G235800	syntenic	TRUE	1.21649	0.39382	0.44488
TraesCS4A01G361200	TraesCS5B01G511700	TraesCS5D01G512200	syntenic	TRUE	0.00272	0.00185	0.00232
TraesCS1A01G362100	TraesCS1B01G379300	TraesCS1D01G367000	syntenic	TRUE	6.77244	5.51552	8.46845
TraesCS7A01G460000	TraesCS7B01G360800	TraesCS7D01G448000	syntenic	TRUE	37.14945	64.03397	81.61613
TraesCS3A01G379100	TraesCS3B01G412000	TraesCS3D01G372600	syntenic	TRUE	1.13295	1.25414	0.97509
TraesCS2A01G327500	TraesCS2B01G354500	TraesCS2D01G335400	syntenic	TRUE	0.17589	0.01023	0.56631
TraesCS1A01G153800	TraesCS1B01G171300	TraesCS1D01G152200	syntenic	TRUE	0.01743	0.19144	0.24924
TraesCS3A01G135600	TraesCS3B01G169400	TraesCS3D01G151600	syntenic	TRUE	2.38679	5.23432	6.36343
TraesCS5A01G137500	TraesCS5B01G136200	TraesCS5D01G154500	syntenic	FALSE	0.00010	0.00019	0.00044
TraesCS6A01G255600	TraesCS6B01G270000	TraesCS6D01G236800	syntenic	TRUE	8.03216	7.25249	9.47088
TraesCS5A01G008700	TraesCS5B01G029900	TraesCS5D01G014100	non-syntenic	TRUE	0	0.01156	0.00131
TraesCS7A01G266700	TraesCS7B01G165700	TraesCS7D01G268100	syntenic	TRUE	0.05645	0.01387	0.04840
TraesCS6A01G284500	TraesCS6B01G313200	TraesCS6D01G264900	syntenic	TRUE	0.00246	0.00081	0.04141
TraesCS6A01G246700	TraesCS6B01G277900	TraesCS6D01G228900	syntenic	TRUE	0.00663	0.00400	0.00174
TraesCS7A01G306300	TraesCS7B01G206500	TraesCS7D01G303000	syntenic	TRUE	0.17587	0.22686	0.21302
TraesCS1A01G279400	TraesCS1B01G288500	TraesCS1D01G278700	syntenic	TRUE	0.07467	0.12333	0.06065
TraesCS1A01G215300	TraesCS1B01G228800	TraesCS1D01G217800	syntenic	TRUE	0.48778	1.21639	0.80624
TraesCS3A01G232400	TraesCS3B01G261700	TraesCS3D01G220800	syntenic	TRUE	0.13148	0.19343	0.46006
TraesCS3A01G282700	TraesCS3B01G316400	TraesCS3D01G282700	syntenic	TRUE	3.16244	6.69268	14.27425
TraesCS2A01G127700	TraesCS2B01G149700	TraesCS2D01G130100	syntenic	FALSE	0.00987	0.00066	0.00038
TraesCS5A01G073200	TraesCS5B01G079500	TraesCS5D01G086100	syntenic	TRUE	0.02132	0.00280	0.04864
TraesCS5A01G466900	TraesCS5B01G478700	TraesCS5D01G479800	syntenic	TRUE	0.00331	0.01151	0.00087
TraesCS3A01G338000	TraesCS3B01G369600	TraesCS3D01G331400	syntenic	TRUE	1.18972	3.24769	0.28580
TraesCS7A01G341500	TraesCS7B01G241400	TraesCS7D01G338100	syntenic	TRUE	0.00046	0.00024	0.00043
TraesCS2A01G287800	TraesCS2B01G304500	TraesCS2D01G286100	syntenic	TRUE	0	0.40937	0.09011
TraesCS4A01G202000	TraesCS4B01G106200	TraesCS4D01G102900	syntenic	TRUE	0.35986	7.80185	4.01554
TraesCS3A01G188900	TraesCS3B01G218300	TraesCS3D01G192600	syntenic	TRUE	0	0	0.74023
TraesCS5A01G376300	TraesCS5B01G379900	TraesCS5D01G386300	syntenic	TRUE	0.03061	0.00285	0.00046
TraesCS3A01G414300	TraesCS3B01G449100	TraesCS3D01G408800	syntenic	TRUE	1.95667	2.35793	3.06303
TraesCS3A01G405400	TraesCS3B01G439100	TraesCS3D01G400600	syntenic	TRUE	0.03257	0.03459	0.05414
TraesCS3A01G350600	TraesCS3B01G383000	TraesCS3D01G344600	syntenic	FALSE	0.00046	0	0
TraesCS7A01G189800	TraesCS7B01G094700	TraesCS7D01G190900	syntenic	TRUE	0.13790	0.37119	0.18801
TraesCS4A01G086900	TraesCS4B01G217500	TraesCS4D01G217800	syntenic	TRUE	0.00058	0.02899	0.00164
TraesCS7A01G326900	TraesCS7B01G227600	TraesCS7D01G323700	syntenic	FALSE	0.02624	0.02145	0.03116
TraesCS1A01G406400	TraesCS1B01G436600	TraesCS1D01G414800	syntenic	TRUE	0.47111	0.51802	1.88443
TraesCS4A01G082200	TraesCS4B01G221800	TraesCS4D01G222200	syntenic	TRUE	0.49821	0.41619	0.04502
TraesCS5A01G488000	TraesCS5B01G501800	TraesCS5D01G502900	syntenic	TRUE	245.79932	221.07945	265.53997
TraesCS2A01G255500	TraesCS2B01G287000	TraesCS2D01G267200	syntenic	TRUE	0.00225	0.00464	0.00259
TraesCS1A01G201700	TraesCS1B01G216000	TraesCS1D01G205300	syntenic	TRUE	2.39159	0.00119	3.58605
TraesCS7A01G495900	TraesCS7B01G401300	TraesCS7D01G483300	syntenic	TRUE	0.00068	0.00028	0
TraesCS3A01G266400	TraesCS3B01G299900	TraesCS3D01G266600	syntenic	TRUE	2.57656	4.17435	2.97024
TraesCS3A01G313700	TraesCS3B01G158200	TraesCS3D01G140600	syntenic	TRUE	0.43711	0.26299	0.10538
TraesCS2A01G524500	TraesCS2B01G554600	TraesCS2D01G527500	syntenic	TRUE	0.00124	0.00103	0.00391
TraesCS7A01G372100	TraesCS7B01G255600	TraesCS7D01G350800	syntenic	TRUE	0.00258	0.63396	0.04268
TraesCS5A01G180600	TraesCS5B01G178400	TraesCS5D01G185100	syntenic	TRUE	23.18660	32.78953	45.24603
TraesCS3A01G398900	TraesCS3B01G431200	TraesCS3D01G392900	syntenic	TRUE	0.47973	0.33197	0.28484
TraesCS2A01G316600	TraesCS2B01G334700	TraesCS2D01G314500	syntenic	TRUE	0.02697	0.02158	0.00483
TraesCS6A01G313500	TraesCS6B01G343200	TraesCS6D01G292600	syntenic	TRUE	0.57326	0.05533	2.22905
TraesCS4A01G079300	TraesCS4B01G244900	TraesCS4D01G244500	syntenic	TRUE	0.00059	0.00243	0.00041
TraesCS1A01G414100	TraesCS1B01G444100	TraesCS1D01G421500	syntenic	TRUE	0.15494	0.04165	0.04763
TraesCS7A01G177000	TraesCS7B01G082000	TraesCS7D01G178300	syntenic	TRUE	0.46241	0.53761	0.52553
TraesCS4A01G041100	TraesCS4B01G262000	TraesCS4D01G262000	syntenic	TRUE	0.01375	0.01018	0.00240
TraesCS7A01G277900	TraesCS7B01G175700	TraesCS7D01G277700	syntenic	TRUE	0.02365	0.00569	0.00314
TraesCS4A01G239100	TraesCS4B01G075900	TraesCS4D01G074500	syntenic	TRUE	0	1.08902	0
TraesCS5A01G289100	TraesCS5B01G288500	TraesCS5D01G297000	syntenic	TRUE	0.00270	0.00280	0.00276
TraesCS2A01G267300	TraesCS2B01G275400	TraesCS2D01G256800	syntenic	TRUE	2.48879	3.18581	3.09816
TraesCS4A01G251500	TraesCS4B01G063300	TraesCS4D01G062300	syntenic	TRUE	0.00113	0.00095	0.00293
TraesCS6A01G246000	TraesCS6B01G278500	TraesCS6D01G228300	syntenic	TRUE	2.32384	3.81587	3.36996
TraesCS3A01G535000	TraesCS3B01G612100	TraesCS3D01G540500	syntenic	TRUE	0.56119	0.09979	1.20835
TraesCS2A01G337000	TraesCS2B01G344900	TraesCS2D01G325900	syntenic	TRUE	0.67264	1.02133	2.22593
TraesCS2A01G434300	TraesCS2B01G455400	TraesCS2D01G432100	syntenic	TRUE	0.00068	0.00096	0.00007
TraesCS3A01G422700	TraesCS3B01G458000	TraesCS3D01G417900	syntenic	TRUE	0.74423	0.30981	1.31892
TraesCS5A01G257700	TraesCS5B01G257000	TraesCS5D01G266000	syntenic	TRUE	0.01037	0.22164	0.08546
TraesCS2A01G374700	TraesCS2B01G391700	TraesCS2D01G371100	syntenic	TRUE	10.14792	5.56092	12.68908
TraesCS5A01G325700	TraesCS5B01G326000	TraesCS5D01G331800	syntenic	TRUE	0.00175	0.00266	0.00058
TraesCS2A01G159100	TraesCS2B01G184700	TraesCS2D01G166200	syntenic	TRUE	0.58640	0.13412	0.16821
TraesCS7A01G128200	TraesCS7B01G028000	TraesCS7D01G127000	syntenic	FALSE	0.00114	0.00112	0.00038
TraesCS1A01G224900	TraesCS1B01G238100	TraesCS1D01G226300	syntenic	TRUE	0.19293	0.15628	0.06911
TraesCS1A01G252500	TraesCS1B01G265500	TraesCS1D01G252200	syntenic	TRUE	1.77673	0.99235	3.50904
TraesCS2A01G328700	TraesCS2B01G353600	TraesCS2D01G334000	syntenic	TRUE	1.59392	0.60646	0.79804
TraesCS2A01G371900	TraesCS2B01G389000	TraesCS2D01G368200	syntenic	TRUE	2.19022	0.44814	0.09060
TraesCS2A01G114900	TraesCS2B01G134100	TraesCS2D01G115700	syntenic	TRUE	0.00930	0.07785	0.08090
TraesCS6A01G259700	TraesCS6B01G287000	TraesCS6D01G240700	syntenic	TRUE	0.00099	0.00104	0
TraesCS2A01G138200	TraesCS2B01G162100	TraesCS2D01G141200	syntenic	TRUE	0.82471	0.91715	1.05968
TraesCS3A01G034400	TraesCS3B01G050000	TraesCS3D01G045900	syntenic	TRUE	0.55079	0.00495	0.08134
TraesCS5A01G184900	TraesCS5B01G182900	TraesCS5D01G189900	syntenic	TRUE	0.94165	0	0
TraesCS4A01G117200	TraesCS4B01G187200	TraesCS4D01G188500	syntenic	TRUE	0.26182	0.13872	0.21739
TraesCS7A01G421100	TraesCS7B01G321500	TraesCS7D01G413500	syntenic	TRUE	2.60462	24.11040	12.56902
TraesCS4A01G145800	TraesCS3B01G150300	TraesCS4D01G148800	non-syntenic	TRUE	0.08819	0.33684	0.48614
TraesCS4A01G270400	TraesCS4B01G043700	TraesCS4D01G041200	syntenic	TRUE	18.25446	46.40920	47.62625
TraesCS2A01G476400	TraesCS2B01G500000	TraesCS2D01G476300	syntenic	FALSE	0.00265	0.00136	0.00101
TraesCS2A01G551600	TraesCS2B01G582800	TraesCS2D01G552700	syntenic	TRUE	2.82747	6.22249	12.83787
TraesCS2A01G498700	TraesCS2B01G526800	TraesCS2D01G499000	syntenic	TRUE	20.83243	15.77190	29.06304
TraesCS5A01G487200	TraesCS5B01G501000	TraesCS5D01G501400	syntenic	TRUE	0.07028	0.07944	0.09586
TraesCS2A01G016300	TraesCS2B01G024300	TraesCS2D01G017800	syntenic	TRUE	0.00031	0	0.00104
TraesCS7A01G315500	TraesCS7B01G216500	TraesCS7D01G312500	syntenic	TRUE	0	0	0
TraesCS6A01G091400	TraesCS6B01G119600	TraesCS6D01G080300	syntenic	TRUE	1.47998	0.18377	0.20030
TraesCS3A01G414200	TraesCS3B01G449000	TraesCS3D01G408700	syntenic	TRUE	0.27244	0.14380	0
TraesCS2A01G238800	TraesCS2B01G261100	TraesCS2D01G234900	syntenic	TRUE	0	1.65247	0
TraesCS6A01G386400	TraesCS6B01G425400	TraesCS6D01G371000	syntenic	TRUE	6.28678	2.41354	3.09631
TraesCS6A01G126100	TraesCS6B01G016000	TraesCS6D01G116400	non-syntenic	TRUE	0	0.00329	0.00751
TraesCS7A01G421800	TraesCS7B01G322100	TraesCS7D01G414000	syntenic	TRUE	0.01453	0.06915	0.05800
TraesCS6A01G182400	TraesCS6B01G211200	TraesCS6D01G170000	syntenic	TRUE	0.00520	0.00117	0.00089
TraesCS2A01G134700	TraesCS2B01G158100	TraesCS2D01G136800	syntenic	TRUE	0.05980	0.35135	0.25802
TraesCS7A01G157300	TraesCS7B01G061600	TraesCS7D01G157800	syntenic	TRUE	0.00981	0.00100	0.01115
TraesCS4A01G109400	TraesCS4B01G194800	TraesCS4D01G195500	syntenic	TRUE	0.02973	0.58180	0.01184
TraesCS5A01G372200	TraesCS5B01G374300	TraesCS5D01G381700	syntenic	FALSE	0.00024	0	0
TraesCS3A01G396400	TraesCS3B01G428400	TraesCS3D01G390400	syntenic	TRUE	0.40288	0.43217	0.41276
TraesCS7A01G156900	TraesCS7B01G061100	TraesCS7D01G157300	syntenic	TRUE	3.51780	2.82189	3.22497
TraesCS4A01G260000	TraesCS4B01G054600	TraesCS4D01G054700	syntenic	TRUE	2.51138	1.96321	1.17985
TraesCS5A01G385700	TraesCS5B01G390800	TraesCS5D01G395700	syntenic	TRUE	0.00096	0.05305	0.00060
TraesCS4A01G004700	TraesCS4B01G300300	TraesCS4D01G299200	syntenic	TRUE	0.03410	0.11387	0.13934
TraesCS7A01G195700	TraesCS7B01G101400	TraesCS7D01G197200	syntenic	TRUE	1.44670	0.79651	1.72298
TraesCS7A01G254800	TraesCS7B01G150900	TraesCS7D01G253300	syntenic	TRUE	13.05684	28.50077	7.25265
TraesCS4A01G351500	TraesCS5B01G522000	TraesCS5D01G520900	syntenic	TRUE	0.57106	0.29407	0.50629
TraesCS5A01G418100	TraesCS5B01G420200	TraesCS5D01G426100	syntenic	TRUE	0.02829	0.02754	0.04381
TraesCS4A01G095100	TraesCS4B01G209400	TraesCS4D01G210200	syntenic	TRUE	1.54403	1.32520	1.91048
TraesCS1A01G387800	TraesCS1B01G415300	TraesCS1D01G395800	syntenic	FALSE	0	0.00034	0.00030
TraesCS4A01G049500	TraesCS4B01G255400	TraesCS4D01G255100	syntenic	TRUE	9.08810	6.24675	9.65628
TraesCS5A01G379900	TraesCS5B01G383500	TraesCS5D01G389400	syntenic	TRUE	0.01386	0.05352	0.01005
TraesCS2A01G480000	TraesCS2B01G504800	TraesCS2D01G479200	syntenic	TRUE	0.09838	0.09806	0.04439
TraesCS2A01G441600	TraesCS2B01G461800	TraesCS2D01G439300	syntenic	TRUE	320.54901	327.01709	301.97714
TraesCS7A01G399900	TraesCS7B01G300000	TraesCS7D01G393700	syntenic	FALSE	0.00038	0.06463	0.00580
TraesCS5A01G266800	TraesCS5B01G266400	TraesCS5D01G274700	syntenic	TRUE	0.66280	0.07110	0.09798
TraesCS5A01G331400	TraesCS5B01G331800	TraesCS5D01G337300	syntenic	TRUE	0.00632	0.61086	0.00296
TraesCS2A01G183600	TraesCS2B01G210200	TraesCS2D01G191500	syntenic	TRUE	11.04609	13.59624	11.87731
TraesCS2A01G363700	TraesCS2B01G381700	TraesCS2D01G361500	syntenic	TRUE	0.10552	0.08612	0.17090
TraesCS2A01G326900	TraesCS2B01G355100	TraesCS2D01G336000	syntenic	FALSE	0.00078	0.00101	0.00048
TraesCS5A01G516700	TraesCS4B01G348700	TraesCS4D01G343100	syntenic	FALSE	0.01679	0	0.00529
TraesCS5A01G256200	TraesCS5B01G255400	TraesCS5D01G264300	syntenic	TRUE	0.03399	1.19380	2.17713
TraesCS4A01G177200	TraesCS4B01G140600	TraesCS4D01G135300	syntenic	TRUE	0.01163	0.00772	0.05229
TraesCS6A01G248300	TraesCS6B01G276400	TraesCS6D01G230400	syntenic	TRUE	0.34211	0.28189	0.35548
TraesCS5A01G049400	TraesCS5B01G054600	TraesCS5D01G060200	syntenic	TRUE	5.02220	8.79798	8.03303
TraesCS1A01G179300	TraesCS1B01G201200	TraesCS1D01G177600	syntenic	FALSE	0.09418	0.01516	0.00674
TraesCS5A01G046400	TraesCS5B01G050900	TraesCS5D01G056600	syntenic	TRUE	1.45670	0.01747	0.00122
TraesCS7A01G435400	TraesCS7B01G335100	TraesCS7D01G426100	syntenic	TRUE	0.04635	0.04337	0.08768
TraesCS2A01G569400	TraesCS2B01G627600	TraesCS2D01G580300	syntenic	TRUE	0.39508	0.07577	0.08241
TraesCS6A01G079300	TraesCS6B01G106900	TraesCS6D01G073000	syntenic	FALSE	0.01466	0.00088	0.00179
TraesCS7A01G319700	TraesCS7B01G220700	TraesCS7D01G316300	syntenic	TRUE	0.00058	0.00138	0.00225
TraesCS2A01G576900	TraesCS2B01G610500	TraesCS2D01G587800	syntenic	TRUE	0.12535	0.54730	0
TraesCS1A01G232300	TraesCS1B01G245600	TraesCS1D01G233600	syntenic	TRUE	0.75781	0.00078	0.08351
TraesCS2A01G388000	TraesCS2B01G405900	TraesCS2D01G385800	syntenic	TRUE	0	0.02592	0.35337
TraesCS6A01G146800	TraesCS6B01G175000	TraesCS6D01G136100	syntenic	TRUE	0	0	0.24761
TraesCS2A01G262600	TraesCS2B01G279500	TraesCS2D01G261400	syntenic	TRUE	1.98490	2.47952	2.30183
TraesCS6A01G294900	TraesCS6B01G324900	TraesCS6D01G275500	syntenic	TRUE	0.09035	0.04111	0.01505
TraesCS7A01G229700	TraesCS7B01G195600	TraesCS7D01G230300	syntenic	TRUE	0.39087	0.00077	0.18181
TraesCS1A01G025700	TraesCS1B01G032600	TraesCS1D01G026100	syntenic	TRUE	0.57929	0.28005	0.17258
TraesCS2A01G410900	TraesCS2B01G429800	TraesCS2D01G408300	syntenic	TRUE	0	0	0
TraesCS4A01G022200	TraesCS4B01G281100	TraesCS4D01G279800	syntenic	TRUE	0.53688	0.41633	0.12616
TraesCS1A01G273800	TraesCS1B01G283500	TraesCS1D01G273900	syntenic	TRUE	0.09528	0	0
TraesCS4A01G331500	TraesCS5B01G546800	TraesCS5D01G541000	syntenic	FALSE	0.01192	0	0.00027
TraesCS7A01G342700	TraesCS7B01G240300	TraesCS7D01G336700	syntenic	TRUE	0.00052	0.43791	0.07467
TraesCS6A01G061000	TraesCS6B01G081400	TraesCS6D01G063600	syntenic	TRUE	0	0	1.22922
TraesCS3A01G504800	TraesCS3B01G567900	TraesCS3D01G511400	syntenic	FALSE	0.00013	0.00100	0.00109
TraesCS4A01G117900	TraesCS4B01G186500	TraesCS4D01G187800	syntenic	TRUE	4.90834	7.16042	3.49910
TraesCS2A01G323800	TraesCS2B01G358500	TraesCS2D01G338400	non-syntenic	TRUE	0.00909	1.42876	1.18846
TraesCS6A01G357500	TraesCS6B01G389500	TraesCS6D01G339500	syntenic	TRUE	1.57502	0	2.35790
TraesCS7A01G265000	TraesCS7B01G163100	TraesCS7D01G265800	syntenic	TRUE	0.11999	0.14218	0.12259
TraesCS2A01G076800	TraesCS2B01G091700	TraesCS2D01G075400	syntenic	TRUE	0.82412	0.00161	0.00016
TraesCS4A01G186000	TraesCS4B01G132900	TraesCS4D01G127700	syntenic	TRUE	0.05628	0.04803	0.03622
TraesCS2A01G277200	TraesCS2B01G294400	TraesCS2D01G275900	syntenic	TRUE	0.00212	0.00093	0.00550
TraesCS2A01G374500	TraesCS2B01G391500	TraesCS2D01G370900	syntenic	TRUE	2.86476	2.70353	0
TraesCS2A01G178400	TraesCS2B01G205400	TraesCS2D01G187000	syntenic	TRUE	0.00941	0.00592	0.00306
TraesCS5A01G525600	TraesCS4B01G356200	TraesCS4D01G349900	syntenic	TRUE	0.00571	0.00518	0.00114
TraesCS1A01G329900	TraesCS1B01G343500	TraesCS1D01G332200	syntenic	TRUE	0.01427	0.00159	0.00292
TraesCS5A01G305600	TraesCS5B01G306100	TraesCS5D01G312700	syntenic	TRUE	0.00911	0.02339	0.00469
TraesCS6A01G198100	TraesCS6B01G231100	TraesCS6D01G182200	non-syntenic	TRUE	0	0	0
TraesCS7A01G332800	TraesCS7B01G244700	TraesCS7D01G340800	syntenic	TRUE	0.01437	0.00506	0
TraesCS6A01G081100	TraesCS6B01G108400	TraesCS6D01G074600	syntenic	FALSE	0.04607	0.00090	0.00077
TraesCS4A01G348400	TraesCS5B01G379100	TraesCS5D01G523700	syntenic	TRUE	0.07353	0.10064	0.04068
TraesCS2A01G216600	TraesCS2B01G241900	TraesCS2D01G222500	non-syntenic	TRUE	0	0	0.00405
TraesCS5A01G252500	TraesCS5B01G251200	TraesCS5D01G260100	syntenic	TRUE	0.20417	0.28938	0.09988
TraesCS3A01G343300	TraesCS3B01G375500	TraesCS3D01G337200	syntenic	TRUE	44.32416	22.27416	19.31790
TraesCS7A01G359000	TraesCS7B01G268200	TraesCS7D01G363500	syntenic	TRUE	0.00238	0.00317	0.00308
TraesCS6A01G400100	TraesCS6B01G440300	TraesCS6D01G384300	syntenic	TRUE	0.01575	0.02410	0.00221
TraesCS5A01G305300	TraesCS5B01G305800	TraesCS5D01G312300	syntenic	TRUE	0.18657	0.03796	0.11756
TraesCS7A01G146300	TraesCS7B01G048900	TraesCS7D01G147900	syntenic	TRUE	0.00164	0.25371	0.94421
TraesCS1A01G201000	TraesCS1B01G215400	TraesCS1D01G204400	syntenic	TRUE	0	0.29228	0.00469
TraesCS4A01G213500	TraesCS4B01G102000	TraesCS4D01G098600	syntenic	TRUE	0.16389	0.11352	1.10763
TraesCS5A01G474500	TraesCS5B01G487800	TraesCS5D01G487300	syntenic	TRUE	0.00263	0.00052	0.00072
TraesCS2A01G210000	TraesCS2B01G236200	TraesCS2D01G216800	syntenic	TRUE	0.34134	0	4.26810
TraesCS5A01G402900	TraesCS5B01G407700	TraesCS5D01G412900	syntenic	TRUE	0.13567	0.22736	0.19657
TraesCS3A01G432100	TraesCS3B01G468100	TraesCS3D01G425400	syntenic	FALSE	0.02978	0.02185	0.04818
TraesCS3A01G218600	TraesCS3B01G249400	TraesCS3D01G233800	syntenic	TRUE	0.00131	0.00105	0.00268
TraesCS2A01G253200	TraesCS2B01G272800	TraesCS2D01G253800	syntenic	TRUE	0.66251	0.21956	0.56083
TraesCS3A01G249700	TraesCS3B01G278900	TraesCS3D01G249800	syntenic	FALSE	0.00345	0.00065	0.00090
TraesCS3A01G268400	TraesCS3B01G302800	TraesCS3D01G268500	syntenic	TRUE	1.75333	0.01849	0.46732
TraesCS5A01G343000	TraesCS5B01G342800	TraesCS5D01G348900	syntenic	TRUE	2.09521	0.36827	0.97193
TraesCS5A01G171800	TraesCS5B01G169100	TraesCS5D01G176600	non-syntenic	TRUE	24.79425	7.95401	0
TraesCS3A01G116700	TraesCS3B01G135700	TraesCS3D01G118500	syntenic	TRUE	2.00418	2.25782	2.11699
TraesCS4A01G108600	TraesCS4B01G196000	TraesCS4D01G196300	syntenic	TRUE	0.00150	0.00104	0.00036
TraesCS4A01G061100	TraesCS4B01G236500	TraesCS4D01G237900	syntenic	FALSE	0.00065	0.00459	0.00216
TraesCS5A01G070900	TraesCS5B01G076700	TraesCS5D01G082900	syntenic	FALSE	0.00127	0.00091	0.00257
TraesCS3A01G250300	TraesCS3B01G279800	TraesCS3D01G250700	syntenic	FALSE	0.00548	0.00021	0.01594
TraesCS1A01G152400	TraesCS1B01G170000	TraesCS1D01G149500	syntenic	TRUE	0.03796	0.04449	0.04591
TraesCS3A01G263600	TraesCS3B01G296800	TraesCS3D01G263500	syntenic	TRUE	0.04726	0.02290	0.09166
TraesCS1A01G045500	TraesCS1B01G058800	TraesCS1D01G046200	syntenic	TRUE	0	0.00517	0
TraesCS5A01G049300	TraesCS5B01G054400	TraesCS5D01G059900	syntenic	TRUE	0.03024	0.13084	0.51510
TraesCS3A01G190200	TraesCS3B01G219100	TraesCS3D01G193700	syntenic	TRUE	0.25094	0.01410	0.13604
TraesCS1A01G237900	TraesCS1B01G246400	TraesCS1D01G234700	syntenic	TRUE	0.00138	0.00200	0.00910
TraesCS3A01G281100	TraesCS3B01G314800	TraesCS3D01G281000	syntenic	TRUE	0.07534	0.02894	0.00435
TraesCS3A01G306300	TraesCS3B01G330300	TraesCS3D01G295600	non-syntenic	TRUE	0.35196	0.28190	0.08469
TraesCS7A01G389400	TraesCS7B01G291200	TraesCS7D01G385400	syntenic	TRUE	0.01162	0.00315	0.00567
TraesCS5A01G372100	TraesCS5B01G374200	TraesCS5D01G381600	syntenic	TRUE	0	0	0
TraesCS1A01G423700	TraesCS1B01G455700	TraesCS1D01G432300	syntenic	TRUE	1.81737	1.27377	2.30717
TraesCS4A01G062600	TraesCS4B01G239400	TraesCS4D01G239400	syntenic	TRUE	2.78673	4.94455	6.33158
TraesCS2A01G551400	TraesCS2B01G582600	TraesCS2D01G552500	syntenic	TRUE	0.09513	0.06310	0.06529
TraesCS1A01G074400	TraesCS1B01G093300	TraesCS1D01G077300	syntenic	TRUE	0	0	5.47896
TraesCS7A01G321600	TraesCS7B01G222500	TraesCS7D01G318600	syntenic	TRUE	0.67935	0.58907	0
TraesCS5A01G195700	TraesCS5B01G187700	TraesCS5D01G195300	syntenic	TRUE	0.00025	0.00119	0.00838
TraesCS5A01G314400	TraesCS5B01G315100	TraesCS5D01G320600	syntenic	TRUE	0	0	1.19254
TraesCS2A01G427000	TraesCS2B01G447400	TraesCS2D01G425100	syntenic	TRUE	0	0	0
TraesCS5A01G523600	TraesCS4B01G354300	TraesCS4D01G348000	syntenic	TRUE	0	0	0
TraesCS5A01G443300	TraesCS5B01G447900	TraesCS5D01G450800	syntenic	TRUE	1.04294	1.32415	1.30012
TraesCS4A01G132800	TraesCS4B01G171900	TraesCS4D01G173900	syntenic	TRUE	0	0.08549	0
TraesCS7A01G225200	TraesCS7B01G194400	TraesCS7D01G229200	syntenic	TRUE	0.02494	0.01085	0.06215
TraesCS1A01G321600	TraesCS1B01G334000	TraesCS1D01G321700	syntenic	FALSE	0.00130	0.00133	0.00355
TraesCS1A01G377900	TraesCS1B01G398700	TraesCS1D01G384900	syntenic	TRUE	1.01754	0.04293	0.83002
TraesCS7A01G418800	TraesCS7B01G319000	TraesCS7D01G411400	syntenic	TRUE	0.07285	0.16251	0.21579
TraesCS5A01G167100	TraesCS5B01G164100	TraesCS5D01G171400	syntenic	TRUE	0.44740	0.27311	0.76502
TraesCS1A01G183300	TraesCS1B01G191900	TraesCS1D01G193900	syntenic	TRUE	0.00025	0.01518	0.00035
TraesCS2A01G249800	TraesCS2B01G271100	TraesCS2D01G251200	syntenic	TRUE	0.12649	0.26543	0.14680
TraesCS7A01G252600	TraesCS7B01G138300	TraesCS7D01G251400	non-syntenic	TRUE	0.10794	1.89497	0.50083
TraesCS4A01G030800	TraesCS4B01G275200	TraesCS4D01G273800	syntenic	TRUE	0.07901	0.12865	0.05726
TraesCS1A01G182600	TraesCS1B01G198100	TraesCS1D01G185900	syntenic	TRUE	2.02808	1.59364	1.80220
TraesCS7A01G378900	TraesCS7B01G280800	TraesCS7D01G375800	syntenic	TRUE	0.47424	2.95525	0.00450
TraesCS2A01G563500	TraesCS2B01G622700	TraesCS2D01G571900	syntenic	TRUE	0	0	0
TraesCS1A01G141100	TraesCS1B01G157500	TraesCS1D01G140100	syntenic	TRUE	0.27998	0.57217	0.54436
TraesCS5A01G198400	TraesCS5B01G197100	TraesCS5D01G204300	syntenic	TRUE	0.17747	0.00194	0.00153
TraesCS4A01G053100	TraesCS4B01G251400	TraesCS4D01G251400	syntenic	TRUE	2.46338	0.57973	3.66413
TraesCS5A01G223500	TraesCS5B01G222500	TraesCS5D01G231100	syntenic	TRUE	0.00042	0.00548	0.00087
TraesCS6A01G245600	TraesCS6B01G278800	TraesCS6D01G228000	syntenic	TRUE	0.00025	0.00421	0.00055
TraesCS6A01G323500	TraesCS6B01G354100	TraesCS6D01G303300	syntenic	TRUE	1.92170	1.23897	0.87341
TraesCS3A01G437800	TraesCS3B01G471800	TraesCS3D01G430100	syntenic	TRUE	0.60632	0.86787	0
TraesCS5A01G329000	TraesCS5B01G329100	TraesCS5D01G334900	syntenic	TRUE	0.00138	0.00384	0.00482
TraesCS1A01G240200	TraesCS1B01G252300	TraesCS1D01G240300	syntenic	TRUE	2.42975	0.03420	1.83002
TraesCS4A01G049100	TraesCS4B01G255700	TraesCS4D01G255800	syntenic	TRUE	67.50444	44.48637	47.85000
TraesCS1A01G246500	TraesCS1B01G257200	TraesCS1D01G245800	syntenic	TRUE	3.17308	2.73487	4.54353
TraesCS4A01G289500	TraesCS4B01G025400	TraesCS4D01G022500	syntenic	FALSE	0.00260	0.00050	0.00090
TraesCS7A01G141900	TraesCS7B01G044000	TraesCS7D01G143100	syntenic	TRUE	0.23260	0.05210	0.00687
TraesCS3A01G105700	TraesCS3B01G124200	TraesCS3D01G107900	syntenic	TRUE	0.73847	0.67230	0
TraesCS3A01G282000	TraesCS3B01G315700	TraesCS3D01G282000	syntenic	TRUE	0.03141	0.08092	0.06701
TraesCS6A01G152200	TraesCS6B01G180200	TraesCS6D01G142000	syntenic	FALSE	0	0.00049	0.00038
TraesCS2A01G217600	TraesCS2B01G243100	TraesCS2D01G223400	syntenic	TRUE	0.58747	0	0.10848
TraesCS5A01G484800	TraesCS5B01G498100	TraesCS5D01G498300	syntenic	TRUE	84.66998	26.80186	58.54841
TraesCS5A01G105200	TraesCS5B01G108200	TraesCS5D01G115800	syntenic	TRUE	13.11026	22.89587	6.95419
TraesCS2A01G555200	TraesCS2B01G588700	TraesCS2D01G559300	syntenic	TRUE	0.02793	0.03950	0.06588
TraesCS2A01G434900	TraesCS2B01G458000	TraesCS2D01G434900	syntenic	TRUE	0.05181	0.00230	0.01844
TraesCS3A01G200600	TraesCS3B01G226200	TraesCS3D01G203300	syntenic	TRUE	2.99993	2.18228	9.91742
TraesCS3A01G331100	TraesCS3B01G361200	TraesCS3D01G324500	syntenic	TRUE	0.48287	0.33300	0.23629
TraesCS6A01G353100	TraesCS6B01G385800	TraesCS6D01G335500	syntenic	TRUE	0.01210	0.01260	0.02017
TraesCS2A01G181200	TraesCS2B01G207800	TraesCS2D01G189100	syntenic	TRUE	0.05658	0.04462	0.10771
TraesCS4A01G071700	TraesCS4B01G227600	TraesCS4D01G228500	syntenic	TRUE	32.84003	4.46907	12.97705
TraesCS3A01G096900	TraesCS3B01G112700	TraesCS3D01G097500	syntenic	TRUE	0.00029	0.00104	0.00140
TraesCS2A01G463200	TraesCS2B01G484900	TraesCS2D01G463900	syntenic	TRUE	0.01345	0.00590	0.01523
TraesCS2A01G129200	TraesCS2B01G151500	TraesCS2D01G131800	syntenic	TRUE	0.07164	0.12682	0.14310
TraesCS2A01G296900	TraesCS2B01G313100	TraesCS2D01G294800	syntenic	FALSE	0.00161	0.00176	0.00185
TraesCS6A01G147100	TraesCS6B01G175300	TraesCS6D01G136400	syntenic	TRUE	0.17415	0.50746	0.27309
TraesCS2A01G010000	TraesCS2B01G012400	TraesCS2D01G010600	syntenic	TRUE	0.15591	0.31889	0.18295
TraesCS6A01G248200	TraesCS6B01G276500	TraesCS6D01G230300	syntenic	TRUE	0.00043	0.00062	0.00026
TraesCS7A01G545300	TraesCS1B01G378200	TraesCS2D01G245400	non-syntenic	TRUE	0.00174	0.00463	0.00168
TraesCS1A01G065800	TraesCS1B01G084000	TraesCS1D01G066800	syntenic	TRUE	0.04263	0.14520	0.00628
TraesCS5A01G090200	TraesCS5B01G096000	TraesCS5D01G102300	syntenic	TRUE	0	0	6.49254
TraesCS7A01G236100	TraesCS7B01G134100	TraesCS7D01G236100	syntenic	TRUE	1.65878	1.67708	1.47152
TraesCS5A01G038700	TraesCS5B01G040500	TraesCS5D01G046000	syntenic	TRUE	0.00156	0.18834	0.01457
TraesCS2A01G105400	TraesCS2B01G122300	TraesCS2D01G105000	syntenic	TRUE	98.07659	117.20127	116.36153
TraesCS7A01G312300	TraesCS7B01G212000	TraesCS7D01G308700	syntenic	TRUE	17.73943	2.99282	8.94869
TraesCS7A01G251500	TraesCS7B01G139600	TraesCS7D01G249600	syntenic	TRUE	9.75358	10.24266	9.31318
TraesCS4A01G142400	TraesCS6B01G333900	TraesCS6D01G284800	non-syntenic	TRUE	2.58609	4.21913	5.81730
TraesCS4A01G010200	TraesCS4B01G294100	TraesCS4D01G293000	syntenic	TRUE	0.00374	0.00934	0.00288
TraesCS1A01G065900	TraesCS1B01G084100	TraesCS1D01G066900	syntenic	TRUE	0.14284	0.04470	0.06436
TraesCS3A01G440600	TraesCS3B01G474700	TraesCS3D01G433200	syntenic	TRUE	0.26896	0.00671	0.00271
TraesCS4A01G043100	TraesCS4B01G263700	TraesCS4D01G263900	syntenic	TRUE	1.26574	0.41257	0.87558
TraesCS7A01G422600	TraesCS7B01G323000	TraesCS7D01G415000	syntenic	FALSE	0.00278	0.00026	0.00564
TraesCS4A01G048800	TraesCS4B01G256000	TraesCS4D01G256100	syntenic	TRUE	0.00625	0.03538	0.03152
TraesCS4A01G001900	TraesCS4B01G303200	TraesCS4D01G301700	syntenic	TRUE	4.06104	4.68292	13.02362
TraesCS6A01G134000	TraesCS6B01G162200	TraesCS6D01G123300	syntenic	TRUE	0.00023	0.00062	0.00014
TraesCS4A01G291100	TraesCS4B01G023100	TraesCS4D01G020700	syntenic	TRUE	0.17807	0.20692	0.39855
TraesCS1A01G158200	TraesCS1B01G174200	TraesCS1D01G155500	syntenic	TRUE	0.00077	0.00127	0.00245
TraesCS4A01G145500	TraesCS4B01G124700	TraesCS4D01G153500	non-syntenic	TRUE	1.58304	0.48136	1.27136
TraesCS5A01G132400	TraesCS5B01G132500	TraesCS5D01G140600	syntenic	TRUE	0.15100	1.27491	2.63353
TraesCS7A01G126900	TraesCS7B01G026300	TraesCS7D01G124700	syntenic	TRUE	0.15851	0.02182	0.84995
TraesCS3A01G322400	TraesCS3B01G344400	TraesCS3D01G309200	syntenic	TRUE	0	0.17714	0
TraesCS7A01G307300	TraesCS7B01G207600	TraesCS7D01G304100	syntenic	TRUE	150.87306	116.22839	126.28594
TraesCS4A01G341200	TraesCS5B01G533300	TraesCS5D01G531500	syntenic	TRUE	0.00044	0.00054	0.00094
TraesCS3A01G343100	TraesCS3B01G375300	TraesCS3D01G337100	syntenic	FALSE	0.00055	0.00050	0.00041
TraesCS2A01G312000	TraesCS2B01G328800	TraesCS2D01G310300	syntenic	TRUE	0.21672	0.41186	0.00996
TraesCS2A01G076200	TraesCS2B01G090900	TraesCS2D01G074900	syntenic	TRUE	0.00029	0	0.00018
TraesCS5A01G195800	TraesCS5B01G187600	TraesCS5D01G195200	syntenic	TRUE	0	0.03219	0.01247
TraesCS2A01G173400	TraesCS2B01G199700	TraesCS2D01G180600	syntenic	TRUE	0.10095	0.31547	0.07092
TraesCS5A01G123900	TraesCS5B01G123500	TraesCS5D01G131800	syntenic	TRUE	6.19070	4.20845	2.62596
TraesCS3A01G048000	TraesCS3B01G034100	TraesCS3D01G031400	syntenic	TRUE	0.00216	0.00498	0.01314
TraesCS1A01G072600	TraesCS1B01G091500	TraesCS1D01G075500	syntenic	TRUE	48.40698	58.38849	41.42645
TraesCS1A01G173000	TraesCS1B01G191300	TraesCS1D01G165700	syntenic	TRUE	0.31728	0.17254	0.36187
TraesCS6A01G252000	TraesCS6B01G273500	TraesCS6D01G233500	syntenic	TRUE	2.94519	2.79434	1.23890
TraesCS1A01G069900	TraesCS1B01G088400	TraesCS1D01G072500	syntenic	TRUE	8.09498	7.02444	17.83492
TraesCS5A01G320200	TraesCS5B01G320400	TraesCS5D01G326100	syntenic	TRUE	0.00171	0.00224	0.00476
TraesCS1A01G236200	TraesCS1B01G247500	TraesCS1D01G236100	syntenic	FALSE	0.00246	0.00283	0.00971
TraesCS1A01G362800	TraesCS1B01G380000	TraesCS1D01G367700	syntenic	TRUE	0.07883	0.00397	0.05470
TraesCS2A01G583900	TraesCS2B01G602700	TraesCS2D01G595900	syntenic	TRUE	30.69415	25.65677	7.04385
TraesCS3A01G317600	TraesCS3B01G348800	TraesCS3D01G313700	syntenic	TRUE	0.10734	0.00352	0.00668
TraesCS3A01G347000	TraesCS3B01G378700	TraesCS3D01G340600	syntenic	FALSE	7.23580	9.56217	13.20410
TraesCS3A01G007600	TraesCS3B01G006300	TraesCS3D01G003100	syntenic	TRUE	0.91217	2.05664	2.17972
TraesCS7A01G424800	TraesCS7B01G325100	TraesCS7D01G416800	syntenic	TRUE	27.93790	10.70767	11.39310
TraesCS5A01G169900	TraesCS5B01G166700	TraesCS5D01G174300	syntenic	TRUE	0.27597	0.04332	0.04858
TraesCS1A01G034500	TraesCS1B01G050500	TraesCS1D01G035900	syntenic	FALSE	0.00012	0.00040	0.00012
TraesCS2A01G521500	TraesCS2B01G550800	TraesCS2D01G523300	syntenic	TRUE	0.00607	0.05900	0.00486
TraesCS4A01G277900	TraesCS4B01G035200	TraesCS4D01G033200	syntenic	FALSE	0.00076	0	0.00026
TraesCS4A01G052500	TraesCS4B01G251800	TraesCS4D01G251800	non-syntenic	TRUE	7.32692	0	23.84126
TraesCS3A01G514200	TraesCS3B01G582900	TraesCS3D01G520500	syntenic	TRUE	0.03838	0.01498	0.03221
TraesCS5A01G011400	TraesCS5B01G009300	TraesCS5D01G016300	syntenic	TRUE	0.65207	0.46925	0.41730
TraesCS4A01G275000	TraesCS4B01G038500	TraesCS4D01G035400	syntenic	TRUE	10.94621	16.82988	10.94621
TraesCS5A01G162200	TraesCS5B01G159700	TraesCS5D01G166700	syntenic	TRUE	0.04396	0.01222	0.01374
TraesCS2A01G532700	TraesCS2B01G562200	TraesCS2D01G534500	syntenic	TRUE	4.53759	4.46267	3.61196
TraesCS1A01G185200	TraesCS1B01G193100	TraesCS1D01G191700	syntenic	TRUE	9.77375	47.41219	11.20864
TraesCS2A01G325200	TraesCS2B01G356700	TraesCS2D01G337500	syntenic	TRUE	0	0	0
TraesCS5A01G195500	TraesCS5B01G187900	TraesCS5D01G195500	syntenic	TRUE	0.00291	0.00029	0.00039
TraesCS5A01G207600	TraesCS5B01G205900	TraesCS5D01G213700	syntenic	TRUE	1.26873	0.77996	1.81019
TraesCS3A01G252600	TraesCS3B01G284200	TraesCS3D01G253200	syntenic	TRUE	0.03850	0.16586	0.34987
TraesCS5A01G320700	TraesCS5B01G321000	TraesCS5D01G327400	syntenic	TRUE	0.03724	0.00376	0.00091
TraesCS4A01G262200	TraesCS4B01G052600	TraesCS4D01G052800	syntenic	TRUE	0.35525	0.91587	1.10944
TraesCS3A01G385700	TraesCS3B01G417900	TraesCS3D01G378800	syntenic	TRUE	0.84348	0.82375	2.35920
TraesCS3A01G135700	TraesCS3B01G153800	TraesCS3D01G136700	syntenic	TRUE	0.10121	0.01148	0.10975
TraesCS2A01G518000	TraesCS2B01G546600	TraesCS2D01G519600	syntenic	TRUE	0.00304	0.00063	0.00215
TraesCS4A01G178000	TraesCS4B01G138000	TraesCS4D01G132800	syntenic	TRUE	1.23231	0	0.56558
TraesCS3A01G023700	TraesCS3B01G021100	TraesCS3D01G022500	syntenic	TRUE	0.35527	0.15052	0
TraesCS2A01G307000	TraesCS2B01G323600	TraesCS2D01G305400	non-syntenic	TRUE	0.00230	0.03402	0.06887
TraesCS2A01G324700	TraesCS2B01G357600	TraesCS2D01G338200	syntenic	TRUE	0	0	0
TraesCS4A01G224300	TraesCS4B01G091800	TraesCS4D01G088800	syntenic	TRUE	345.93910	236.76638	331.29293
TraesCS3A01G402700	TraesCS3B01G436300	TraesCS3D01G397700	syntenic	TRUE	10.70307	5.23858	27.23134
TraesCS5A01G030700	TraesCS5B01G030500	TraesCS5D01G038900	syntenic	TRUE	0.18085	0.00623	0.03674
TraesCS5A01G001400	TraesCS5B01G002700	TraesCS5D01G001800	syntenic	TRUE	0.55317	0.32585	0.57722
TraesCS5A01G377300	TraesCS5B01G380900	TraesCS5D01G387300	syntenic	FALSE	0.03464	0.03014	0.01997
TraesCS4A01G254200	TraesCS4B01G060300	TraesCS4D01G060000	syntenic	TRUE	0	2.22802	2.14643
TraesCS5A01G198300	TraesCS5B01G197000	TraesCS5D01G204200	syntenic	TRUE	0.14130	0.16990	0.09044
TraesCS5A01G184600	TraesCS5B01G182600	TraesCS5D01G189600	syntenic	FALSE	0.00736	0.00212	0.04255
TraesCS3A01G158800	TraesCS3B01G189800	TraesCS3D01G166500	syntenic	TRUE	27.99047	21.33659	24.47721
TraesCS1A01G260700	TraesCS1B01G271300	TraesCS1D01G260700	syntenic	TRUE	11.56081	7.96970	3.46194
TraesCS3A01G164100	TraesCS3B01G202000	TraesCS3D01G177800	syntenic	TRUE	0.90432	1.93116	0.86626
TraesCS1A01G222600	TraesCS1B01G235900	TraesCS1D01G224200	syntenic	TRUE	0.00488	0.00164	0.00146
TraesCS3A01G381400	TraesCS3B01G414100	TraesCS3D01G374600	syntenic	TRUE	0.31537	0.63824	1.67153
TraesCS5A01G238200	TraesCS5B01G236700	TraesCS5D01G245100	syntenic	FALSE	0	0	0.00378
TraesCS5A01G233400	TraesCS5B01G231900	TraesCS5D01G240300	syntenic	TRUE	0	0.00541	0
TraesCS7A01G460700	TraesCS7B01G361900	TraesCS7D01G448600	syntenic	TRUE	1.07344	0.22989	0.35292
TraesCS5A01G231800	TraesCS5B01G230100	TraesCS5D01G236100	syntenic	TRUE	0.00026	0.00078	0.00005
TraesCS1A01G145900	TraesCS1B01G164100	TraesCS1D01G144500	syntenic	TRUE	1.46547	4.80503	1.84243
TraesCS5A01G103400	TraesCS5B01G107600	TraesCS5D01G115200	syntenic	TRUE	16.42793	18.55270	18.55270
TraesCS1A01G255600	TraesCS1B01G266300	TraesCS1D01G254900	syntenic	TRUE	0.00819	0.02632	0.07351
TraesCS4A01G222500	TraesCS4B01G094000	TraesCS4D01G090800	syntenic	TRUE	0.08644	0.24306	0.13491
TraesCS3A01G149200	TraesCS3B01G176500	TraesCS3D01G157300	syntenic	TRUE	3.63890	7.66644	4.10016
TraesCS6A01G181700	TraesCS6B01G210600	TraesCS6D01G169100	syntenic	TRUE	0.07676	0.06423	0.08370
TraesCS1A01G347800	TraesCS1B01G362400	TraesCS1D01G350700	syntenic	TRUE	0.57306	1.29292	1.73253
TraesCS3A01G048500	TraesCS3B01G050500	TraesCS3D01G030800	syntenic	TRUE	2.51837	3.85440	2.65074
TraesCS2A01G395200	TraesCS2B01G413300	TraesCS2D01G393000	syntenic	TRUE	0	0.00056	0.00017
TraesCS4A01G316700	TraesCS5B01G562300	TraesCS5D01G567100	syntenic	TRUE	0.62560	0.92725	0.74182
TraesCS2A01G218500	TraesCS2B01G243900	TraesCS2D01G224900	syntenic	TRUE	13.23430	9.82909	15.84844
TraesCS1A01G232200	TraesCS1B01G245500	TraesCS1D01G233500	syntenic	TRUE	0.00632	0.40194	0.04183
TraesCS4A01G038000	TraesCS4B01G267700	TraesCS4D01G267300	syntenic	TRUE	0.11872	0.00079	0.00855
TraesCS2A01G497500	TraesCS2B01G525700	TraesCS2D01G497500	syntenic	TRUE	8.48204	19.89554	11.28645
TraesCS1A01G256000	TraesCS1B01G266700	TraesCS1D01G255300	syntenic	TRUE	0.11008	0.28507	0.25956
TraesCS3A01G494600	TraesCS3B01G556300	TraesCS3D01G501800	syntenic	TRUE	0.14306	1.09080	0.69194
TraesCS4A01G110700	TraesCS4B01G193400	TraesCS4D01G194400	syntenic	TRUE	26.31133	34.82696	34.92973
TraesCS5A01G036100	TraesCS5B01G036700	TraesCS5D01G044200	syntenic	FALSE	0.00044	0.00012	0.00057
TraesCS7A01G246600	TraesCS7B01G144700	TraesCS7D01G245400	syntenic	TRUE	0.19515	0.37426	0.08478
TraesCS5A01G380000	TraesCS5B01G383600	TraesCS5D01G389500	syntenic	TRUE	0.00037	0.00032	0.00086
TraesCS7A01G189700	TraesCS7B01G094600	TraesCS7D01G190800	syntenic	TRUE	0.11875	0.28845	0.30647
TraesCS7A01G239600	TraesCS7B01G135100	TraesCS7D01G237200	syntenic	TRUE	0.00070	0.00339	0.00199
TraesCS7A01G351000	TraesCS7B01G231900	TraesCS7D01G327800	syntenic	TRUE	0.97224	0.67058	0.83872
TraesCS1A01G159200	TraesCS1B01G175600	TraesCS1D01G156600	syntenic	TRUE	0.98434	2.23407	0.59459
TraesCS3A01G235200	TraesCS3B01G264700	TraesCS3D01G235800	syntenic	TRUE	0.04736	0.17209	0.22284
TraesCS4A01G365000	TraesCS5B01G508500	TraesCS5D01G508400	syntenic	FALSE	0.00323	0.00251	0
TraesCS3A01G276900	TraesCS3B01G311100	TraesCS3D01G277100	syntenic	TRUE	0.05185	0.06081	0.04319
TraesCS2A01G023200	TraesCS2B01G033300	TraesCS2D01G024300	syntenic	TRUE	0.00358	0.00449	0.02976
TraesCS4A01G118300	TraesCS4B01G186100	TraesCS4D01G187200	syntenic	TRUE	0.77608	1.02151	1.02079
TraesCS3A01G114800	TraesCS3B01G134200	TraesCS3D01G117200	syntenic	TRUE	0.10523	0.02999	0.03374
TraesCS3A01G485100	TraesCS3B01G532800	TraesCS3D01G480400	syntenic	TRUE	0.00081	0.00058	0.00334
TraesCS7A01G184200	TraesCS5B01G461900	TraesCS5D01G463700	non-syntenic	TRUE	0	0	0
TraesCS3A01G373000	TraesCS3B01G405300	TraesCS3D01G365900	syntenic	TRUE	0.01206	0.01302	0.00516
TraesCS4A01G050400	TraesCS4B01G254200	TraesCS4D01G254000	syntenic	TRUE	0	0.20492	0.34205
TraesCS1A01G427600	TraesCS1B01G462500	TraesCS1D01G437300	syntenic	TRUE	0.20143	0.32176	0.22431
TraesCS2A01G179600	TraesCS2B01G206800	TraesCS2D01G188200	syntenic	TRUE	0.46463	0.02151	0.30420
TraesCS6A01G417300	TraesCS6B01G472100	TraesCS6D01G402600	syntenic	TRUE	0.00569	0.00124	0.01387
TraesCS1A01G218300	TraesCS1B01G231800	TraesCS1D01G219900	syntenic	TRUE	0.11615	0.00683	0
TraesCS2A01G252200	TraesCS2B01G272000	TraesCS2D01G252900	syntenic	TRUE	0.14089	0.07030	0.05553
TraesCS3A01G432400	TraesCS3B01G468300	TraesCS3D01G425600	syntenic	TRUE	0.34293	0.15157	0.24443
TraesCS6A01G027900	TraesCS6B01G039500	TraesCS6D01G031100	syntenic	TRUE	18.67298	23.89384	0
TraesCS5A01G147400	TraesCS5B01G146000	TraesCS5D01G145200	syntenic	TRUE	0.01349	0.00051	0.01095
TraesCS2A01G330300	TraesCS2B01G351900	TraesCS2D01G332400	syntenic	TRUE	0.01055	0.00112	0.00626
TraesCS2A01G058600	TraesCS2B01G070800	TraesCS2D01G057800	syntenic	TRUE	16.48874	11.23818	10.38220
TraesCS5A01G079600	TraesCS5B01G086300	TraesCS5D01G092600	syntenic	TRUE	0	0.07824	0
TraesCS3A01G254600	TraesCS3B01G286600	TraesCS3D01G255500	syntenic	TRUE	0.00187	0.01419	0.02064
TraesCS3A01G402900	TraesCS3B01G436400	TraesCS3D01G397800	syntenic	TRUE	0	0.00080	0
TraesCS3A01G099400	TraesCS3B01G115800	TraesCS3D01G099700	syntenic	TRUE	0.02238	0.00060	0.00078
TraesCS3A01G215300	TraesCS3B01G245300	TraesCS3D01G217300	syntenic	FALSE	0.10006	0.09364	0.09151
TraesCS3A01G123700	TraesCS3B01G144100	TraesCS3D01G125300	syntenic	TRUE	1.95211	1.12967	1.07477
TraesCS5A01G505500	TraesCS4B01G335800	TraesCS4D01G331300	syntenic	TRUE	2.44445	2.70623	3.49765
TraesCS6A01G302500	TraesCS6B01G331700	TraesCS6D01G282000	syntenic	TRUE	6.18964	10.13284	7.28738
TraesCS7A01G279000	TraesCS7B01G181200	TraesCS7D01G278800	syntenic	TRUE	0.27666	0.32242	0.39633
TraesCS4A01G067100	TraesCS4B01G244700	TraesCS4D01G244700	syntenic	TRUE	0.01916	0.05153	0.01793
TraesCS3A01G287800	TraesCS3B01G322500	TraesCS3D01G287600	syntenic	FALSE	0.01644	0.00468	0.00162
TraesCS3A01G524900	TraesCS3B01G592200	TraesCS3D01G530100	non-syntenic	TRUE	0.00272	0.00850	0.01619
TraesCS4A01G299000	TraesCS4B01G014400	TraesCS4D01G012600	syntenic	TRUE	0.10570	2.79216	3.47271
TraesCS3A01G175900	TraesCS3B01G205600	TraesCS3D01G181600	syntenic	TRUE	47.56934	0	35.74359
TraesCS6A01G123700	TraesCS6B01G151800	TraesCS6D01G113800	syntenic	TRUE	0.62747	0.38475	0.40622
TraesCS2A01G472500	TraesCS2B01G495200	TraesCS2D01G472100	syntenic	FALSE	0.00007	0.00090	0.00081
TraesCS1A01G343600	TraesCS3B01G188300	TraesCS2D01G244000	syntenic	TRUE	0.17569	0.03154	0.06262
TraesCS2A01G572500	TraesCS2B01G615100	TraesCS2D01G583700	syntenic	TRUE	0.00157	0.00036	0.00038
TraesCS4A01G299600	TraesCS4B01G014000	TraesCS4D01G011900	syntenic	FALSE	0.00583	0.00502	0.00020
TraesCS5A01G258500	TraesCS5B01G257500	TraesCS5D01G266500	syntenic	FALSE	0	0.00049	0
TraesCS5A01G395800	TraesCS5B01G400600	TraesCS5D01G405100	syntenic	TRUE	0.00242	0.00017	0.02112
TraesCS3A01G065000	TraesCS3B01G078200	TraesCS3D01G065700	syntenic	TRUE	0.37648	0.00265	0.01228
TraesCS7A01G087100	TraesCS6B01G109700	TraesCS7D01G081600	non-syntenic	FALSE	0.00016	0.00221	0.00057
TraesCS7A01G443500	TraesCS7B01G342300	TraesCS7D01G432700	syntenic	TRUE	13.75871	20.27261	16.45901
TraesCS7A01G328400	TraesCS7B01G229000	TraesCS7D01G325100	syntenic	TRUE	0.72302	0	0
TraesCS3A01G460600	TraesCS3B01G501700	TraesCS3D01G454100	syntenic	FALSE	0.00114	0.00168	0.00028
TraesCS3A01G037100	TraesCS3B01G046800	TraesCS3D01G042600	syntenic	TRUE	3.70639	0	4.31171
TraesCS5A01G503900	TraesCS4B01G332800	TraesCS4D01G329500	syntenic	TRUE	310.37242	428.96833	245.20720
TraesCS7A01G128400	TraesCS7B01G028300	TraesCS7D01G127200	syntenic	TRUE	0	0.38806	0.34890
TraesCS5A01G130700	TraesCS5B01G130600	TraesCS5D01G138200	syntenic	TRUE	0	0	1.54172
TraesCS5A01G250100	TraesCS5B01G248100	TraesCS5D01G257700	syntenic	TRUE	1.27285	0	0
TraesCS2A01G191300	TraesCS2B01G215400	TraesCS2D01G196400	syntenic	TRUE	0.00802	0.00086	0.00232
TraesCS1A01G013200	TraesCS1B01G012300	TraesCS1D01G011300	non-syntenic	TRUE	0.00062	0.00102	0.00073
TraesCS1A01G313400	TraesCS1B01G325200	TraesCS1D01G313900	syntenic	TRUE	0	0.62893	0
TraesCS5A01G063500	TraesCS5B01G068900	TraesCS5D01G074700	syntenic	TRUE	0.00037	0.00375	0.00224
TraesCS2A01G428000	TraesCS2B01G448400	TraesCS2D01G426000	syntenic	TRUE	0	0	0
TraesCS7A01G336700	TraesCS7B01G248300	TraesCS7D01G344400	syntenic	TRUE	0.00025	0.00574	0.00072
TraesCS4A01G128500	TraesCS4B01G176300	TraesCS4D01G178100	syntenic	TRUE	6.36560	6.68508	4.59713
TraesCS5A01G158700	TraesCS5B01G156600	TraesCS5D01G163800	syntenic	TRUE	0.00084	0	0
TraesCS7A01G338400	TraesCS7B01G249600	TraesCS7D01G345600	syntenic	TRUE	2.19819	0.42059	2.87427
TraesCS5A01G199800	TraesCS5B01G198100	TraesCS5D01G205400	syntenic	TRUE	0.07598	0.03599	0.04689
TraesCS3A01G209600	TraesCS3B01G239600	TraesCS3D01G212500	syntenic	TRUE	0.01391	0.00122	0.00047
TraesCS7A01G174000	TraesCS7B01G079100	TraesCS7D01G175000	syntenic	TRUE	0.01099	0.18580	0.00079
TraesCS5A01G459500	TraesCS5B01G469300	TraesCS5D01G470600	syntenic	TRUE	0.00171	0.00135	0.00111
TraesCS2A01G525400	TraesCS2B01G555300	TraesCS2D01G528300	syntenic	TRUE	0	1.36161	2.56102
TraesCS5A01G215600	TraesCS5B01G214100	TraesCS5D01G223400	syntenic	TRUE	0.12501	0.06694	0.01512
TraesCS4A01G214000	TraesCS4B01G102300	TraesCS4D01G099000	syntenic	TRUE	2.38595	1.57709	2.15344
TraesCS6A01G214600	TraesCS6B01G244700	TraesCS6D01G197400	syntenic	TRUE	1.21584	0.29215	0.58763
TraesCS3A01G325100	TraesCS3B01G354000	TraesCS3D01G318500	syntenic	TRUE	0	3.09871	4.96063
TraesCS7A01G253400	TraesCS7B01G149700	TraesCS7D01G252000	syntenic	TRUE	0.00572	0.03003	0.00945
TraesCS3A01G313100	TraesCS3B01G158800	TraesCS3D01G141200	syntenic	TRUE	0.00023	0.00352	0.00964
TraesCS2A01G053500	TraesCS2B01G067400	TraesCS6D01G140200	non-syntenic	TRUE	2.41985	2.23963	1.27356
TraesCS1A01G288200	TraesCS1B01G297600	TraesCS1D01G287200	syntenic	TRUE	0.73257	0.59324	0.77908
TraesCS7A01G456600	TraesCS7B01G357300	TraesCS7D01G445300	syntenic	TRUE	10.75951	4.81473	10.01115
TraesCS1A01G356000	TraesCS1B01G365400	TraesCS1D01G354300	syntenic	TRUE	0.00148	0.00061	0.00051
TraesCS6A01G122700	TraesCS6B01G150900	TraesCS6D01G112900	syntenic	TRUE	0	0.00287	0
TraesCS3A01G332300	TraesCS3B01G362100	TraesCS3D01G325800	non-syntenic	TRUE	26.22398	30.98439	14.05827
TraesCS3A01G135200	TraesCS3B01G169000	TraesCS3D01G151200	syntenic	TRUE	0.00283	0.02614	0.00036
TraesCS3A01G182100	TraesCS3B01G212200	TraesCS3D01G186800	syntenic	TRUE	0.06704	0.49050	0
TraesCS5A01G418600	TraesCS5B01G421100	TraesCS5D01G427000	non-syntenic	TRUE	0.00016	0.15195	0.00175
TraesCS7A01G205300	TraesCS7B01G112700	TraesCS7D01G208200	syntenic	TRUE	2.65655	0	3.51338
TraesCS4A01G042100	TraesCS4B01G262900	TraesCS4D01G263000	syntenic	TRUE	24.39014	0.92315	5.92379
TraesCS7A01G235800	TraesCS7B01G133700	TraesCS7D01G235800	syntenic	TRUE	3.41517	0.46144	0
TraesCS7A01G257000	TraesCS7B01G153200	TraesCS7D01G257400	syntenic	TRUE	0.58183	0.48937	0.13981
TraesCS7A01G391700	TraesCS7B01G293600	TraesCS7D01G387300	syntenic	TRUE	3.50277	3.85584	3.85100
TraesCS3A01G190600	TraesCS3B01G220500	TraesCS3D01G194900	syntenic	FALSE	17.76936	16.28670	0
TraesCS2A01G182700	TraesCS2B01G209200	TraesCS2D01G190500	syntenic	TRUE	0	2.32534	3.80406
TraesCS3A01G094600	TraesCS3B01G110100	TraesCS3D01G094800	syntenic	TRUE	0	0.52616	0.50405
TraesCS4A01G055100	TraesCS4B01G249500	TraesCS4D01G249900	syntenic	TRUE	0.00371	0.04323	0.02753
TraesCS5A01G379800	TraesCS5B01G383400	TraesCS5D01G389300	syntenic	TRUE	4.01573	1.99318	3.50702
TraesCS4A01G189400	TraesCS4B01G128900	TraesCS4D01G123500	syntenic	TRUE	0.20067	0.85279	0.28428
TraesCS5A01G208800	TraesCS5B01G207100	TraesCS5D01G215100	syntenic	TRUE	0.64002	0.14548	0.08212
TraesCS1A01G278200	TraesCS1B01G287100	TraesCS1D01G277300	syntenic	TRUE	0	0.95645	0
TraesCS1A01G261500	TraesCS1B01G272300	TraesCS1D01G261500	syntenic	TRUE	0.03627	0.04044	0.03926
TraesCS5A01G135400	TraesCS5B01G134300	TraesCS5D01G142000	syntenic	FALSE	0	1.22153	0
TraesCS4A01G179000	TraesCS4B01G139200	TraesCS4D01G133900	syntenic	TRUE	0.48103	0.16702	0.09618
TraesCS7A01G412000	TraesCS7B01G311200	TraesCS7D01G405200	syntenic	TRUE	0.40498	0.09700	0.18587
TraesCS3A01G181900	TraesCS3B01G211700	TraesCS3D01G186500	syntenic	TRUE	15.42875	10.53392	11.79126
TraesCS4A01G258600	TraesCS4B01G055900	TraesCS4D01G056100	syntenic	TRUE	0	0	0
TraesCS5A01G287300	TraesCS5B01G286600	TraesCS5D01G294800	syntenic	TRUE	0	0	0
TraesCS3A01G374100	TraesCS3B01G406300	TraesCS3D01G366800	syntenic	TRUE	1.32221	5.93152	3.97396
TraesCS1A01G377800	TraesCS1B01G398200	TraesCS1D01G384800	syntenic	TRUE	0.01768	0.08379	0.06728
TraesCS4A01G214300	TraesCS4B01G101700	TraesCS4D01G098300	syntenic	TRUE	2.02197	0.36911	0.24260
TraesCS7A01G174800	TraesCS7B01G079600	TraesCS7D01G176100	syntenic	TRUE	0.37735	0.03923	0.37192
TraesCS1A01G332300	TraesCS1B01G345900	TraesCS1D01G334900	syntenic	TRUE	0.08876	1.15438	0.91388
TraesCS2A01G491200	TraesCS2B01G519400	TraesCS2D01G491500	syntenic	TRUE	0.00314	0.00072	0
TraesCS4A01G208700	TraesCS4B01G112300	TraesCS4D01G109800	syntenic	TRUE	0.10456	0.04527	0
TraesCS4A01G124400	TraesCS4B01G179900	TraesCS4D01G181500	syntenic	TRUE	0.13123	0.14524	0.31137
TraesCS3A01G402400	TraesCS3B01G435800	TraesCS3D01G397400	syntenic	FALSE	0.00092	0.00006	0.00081
TraesCS2A01G000800	TraesCS2B01G023300	TraesCS2D01G000700	syntenic	FALSE	0.00091	0.00066	0.00086
TraesCS5A01G420300	TraesCS5B01G422100	TraesCS5D01G428500	syntenic	TRUE	0	0.30895	0.04647
TraesCS1A01G334000	TraesCS1B01G347300	TraesCS1D01G336500	syntenic	TRUE	0.00054	0.00107	0.00176
TraesCS1A01G163000	TraesCS1B01G179300	TraesCS1D01G159500	syntenic	TRUE	0.19041	0.27004	1.26902
TraesCS5A01G460600	TraesCS5B01G470400	TraesCS5D01G472300	syntenic	TRUE	0.14761	0.02089	0
TraesCS2A01G303100	TraesCS2B01G319700	TraesCS2D01G301700	syntenic	TRUE	0.55946	0.41435	0.74034
TraesCS3A01G001500	TraesCS3B01G000400	TraesCS3D01G010000	syntenic	TRUE	1.98515	1.42148	0.31228
TraesCS4A01G271100	TraesCS4B01G043000	TraesCS4D01G040300	syntenic	TRUE	16.00292	17.93020	17.60435
TraesCS7A01G176700	TraesCS7B01G081700	TraesCS7D01G178000	syntenic	TRUE	1.07648	0.08172	0.88129
TraesCS5A01G426400	TraesCS5B01G428300	TraesCS5D01G434400	syntenic	TRUE	3.47711	2.80105	3.22666
TraesCS5A01G497500	TraesCS4B01G325200	TraesCS4D01G322100	syntenic	TRUE	0.00065	0.00243	0.00701
TraesCS3A01G418500	TraesCS3B01G453700	TraesCS3D01G414000	syntenic	TRUE	0.02861	0.01046	0.00999
TraesCS4A01G316200	TraesCS5B01G563300	TraesCS5D01G566500	syntenic	TRUE	0.00616	0.00075	0.00019
TraesCS5A01G496100	TraesCS4B01G323600	TraesCS4D01G320400	syntenic	TRUE	0.00069	0.00080	0.00026
TraesCS4A01G130200	TraesCS4B01G174400	TraesCS4D01G176400	syntenic	TRUE	0.00833	0.00227	0.00302
TraesCS1A01G119800	TraesCS1B01G139200	TraesCS1D01G120700	syntenic	TRUE	2.34786	1.58964	1.67603
TraesCS7A01G167000	TraesCS7B01G071600	TraesCS7D01G167600	syntenic	TRUE	0.00087	0.00195	0.00070
TraesCS2A01G036500	TraesCS2B01G049600	TraesCS2D01G035600	syntenic	TRUE	1.99125	2.18641	2.31848
TraesCS3A01G488700	TraesCS3B01G536600	TraesCS3D01G484600	syntenic	TRUE	0.00060	0	10.46832
TraesCS4A01G404600	TraesCS4B01G304400	TraesCS4D01G302600	syntenic	TRUE	0.13963	0.06655	0.75528
TraesCS4A01G064800	TraesCS4B01G242200	TraesCS4D01G241800	syntenic	TRUE	2.59672	8.12035	6.99566
TraesCS2A01G276900	TraesCS2B01G294700	TraesCS2D01G276200	syntenic	TRUE	0.12184	0.09164	0.04520
TraesCS5A01G271500	TraesCS5B01G271800	TraesCS5D01G279100	syntenic	TRUE	0	6.16013	0
TraesCS5A01G354100	TraesCS5B01G356500	TraesCS5D01G361200	syntenic	TRUE	0.00105	0.00215	0.00229
TraesCS1A01G187800	TraesCS1B01G195600	TraesCS1D01G188800	syntenic	TRUE	0.01964	0.01590	0.01728
TraesCS4A01G269900	TraesCS4B01G044200	TraesCS4D01G041700	syntenic	TRUE	0.77894	0.49517	0.58805
TraesCS4A01G007900	TraesCS4B01G297000	TraesCS4D01G295900	syntenic	TRUE	24.37714	0	64.33807
TraesCS7A01G270000	TraesCS7B01G168200	TraesCS7D01G270500	syntenic	TRUE	0.01382	0.12575	0.00152
TraesCS4A01G262100	TraesCS4B01G052800	TraesCS4D01G053000	syntenic	TRUE	1.34909	1.83879	0.88840
TraesCS3A01G328500	TraesCS3B01G358600	TraesCS3D01G322100	syntenic	TRUE	0.14583	0.08673	0.01974
TraesCS5A01G425000	TraesCS5B01G427000	TraesCS5D01G433400	syntenic	TRUE	1.22380	1.53381	1.79513
TraesCS6A01G315600	TraesCS6B01G346000	TraesCS6D01G294800	syntenic	TRUE	10.20927	8.42146	19.51335
TraesCS6A01G297000	TraesCS6B01G326800	TraesCS6D01G277200	syntenic	TRUE	1.16777	0.19929	0.29808
TraesCS2A01G593100	TraesCS2B01G591200	TraesCS2D01G561600	syntenic	TRUE	0	0.00074	0.00057
TraesCS2A01G303800	TraesCS2B01G320400	TraesCS2D01G302300	syntenic	TRUE	0.69439	0.88191	0
TraesCS3A01G164300	TraesCS3B01G201700	TraesCS3D01G177100	syntenic	TRUE	0.00058	0.06110	0.02988
TraesCS5A01G093400	TraesCS5B01G099500	TraesCS5D01G105700	syntenic	TRUE	0.46595	0.34560	0.23571
TraesCS3A01G283700	TraesCS3B01G317400	TraesCS3D01G283600	syntenic	TRUE	7.12639	4.06249	62.17226
TraesCS2A01G300700	TraesCS2B01G316900	TraesCS2D01G299400	syntenic	TRUE	0.01385	0.00066	0.01592
TraesCS3A01G219800	TraesCS3B01G250200	TraesCS3D01G232800	syntenic	TRUE	0	0	0
TraesCS5A01G340800	TraesCS5B01G339300	TraesCS5D01G346000	syntenic	TRUE	0.05479	0.04073	0.01607
TraesCS2A01G131600	TraesCS2B01G154000	TraesCS2D01G133700	syntenic	TRUE	0.14915	0.22635	0.21140
TraesCS6A01G360900	TraesCS6B01G393700	TraesCS6D01G344400	syntenic	TRUE	52.71435	61.13962	74.23567
TraesCS5A01G236400	TraesCS5B01G234700	TraesCS5D01G243400	syntenic	TRUE	0	0	7.04105
TraesCS2A01G118200	TraesCS2B01G138300	TraesCS2D01G116800	syntenic	FALSE	0.00212	0	0.00113
TraesCS2A01G179700	TraesCS2B01G206900	TraesCS2D01G188300	syntenic	TRUE	1.65937	0.28222	1.14934
TraesCS7A01G286200	TraesCS7B01G183600	TraesCS7D01G289200	non-syntenic	TRUE	12.41725	0	10.55919
TraesCS6A01G227000	TraesCS6B01G254700	TraesCS6D01G208000	syntenic	TRUE	14.14199	12.16585	9.77632
TraesCS7A01G276700	TraesCS7B01G174400	TraesCS7D01G276700	syntenic	TRUE	0.00035	0.00092	0.00120
TraesCS3A01G376800	TraesCS3B01G409300	TraesCS3D01G369800	syntenic	TRUE	200.53754	0	195.49577
TraesCS5A01G357800	TraesCS5B01G360400	TraesCS5D01G366900	syntenic	TRUE	0.00444	0.00032	0.00431
TraesCS5A01G248300	TraesCS5B01G246000	TraesCS5D01G255200	syntenic	TRUE	1.70159	4.98518	4.52621
TraesCS7A01G432600	TraesCS7B01G333000	TraesCS7D01G424300	syntenic	FALSE	7.30784	10.05656	5.91424
TraesCS6A01G352500	TraesCS6B01G385300	TraesCS6D01G335200	syntenic	TRUE	0.06572	0.00684	0.01796
TraesCS1A01G232600	TraesCS1B01G245800	TraesCS1D01G233900	syntenic	TRUE	0.72554	0.57574	1.10405
TraesCS5A01G191900	TraesCS5B01G191200	TraesCS5D01G199000	syntenic	TRUE	0.02203	0.00967	0.02568
TraesCS6A01G155100	TraesCS6B01G183100	TraesCS6D01G145000	syntenic	FALSE	0.00615	0.00469	0.00223
TraesCS2A01G519400	TraesCS2B01G547400	TraesCS2D01G520700	syntenic	TRUE	0	0	0
TraesCS1A01G417900	TraesCS1B01G448000	TraesCS1D01G425500	syntenic	TRUE	0.02695	0.49458	0.08864
TraesCS3A01G261600	TraesCS3B01G294800	TraesCS3D01G261600	syntenic	TRUE	0.05525	0.04157	0.03022
TraesCS7A01G240500	TraesCS7B01G136100	TraesCS7D01G239500	syntenic	FALSE	1.91285	3.27794	3.58910
TraesCS4A01G225900	TraesCS4B01G090400	TraesCS4D01G087500	syntenic	TRUE	0.00028	0.00081	0.00358
TraesCS6A01G043100	TraesCS6B01G059100	TraesCS6D01G049900	syntenic	TRUE	0.00191	0.00052	0.00521
TraesCS7A01G206400	TraesCS7B01G113600	TraesCS7D01G209200	syntenic	TRUE	4.60909	0	5.43172
TraesCS7A01G363100	TraesCS7B01G264800	TraesCS7D01G359900	syntenic	TRUE	2.65280	3.68952	3.49856
TraesCS3A01G132900	TraesCS3B01G166700	TraesCS3D01G149200	syntenic	TRUE	0.07662	0.13445	0.00282
TraesCS4A01G267600	TraesCS4B01G046800	TraesCS4D01G046600	syntenic	TRUE	0.09987	0.03790	0
TraesCS3A01G103100	TraesCS3B01G120700	TraesCS3D01G105500	syntenic	TRUE	4.27052	0.42786	1.25922
TraesCS7A01G120200	TraesCS7B01G018500	TraesCS7D01G117900	syntenic	TRUE	0.00794	0.00614	0.00362
TraesCS4A01G135400	TraesCS4B01G169800	TraesCS4D01G171900	syntenic	TRUE	1.59234	2.38183	1.57027
TraesCS7A01G117800	TraesCS7B01G014900	TraesCS7D01G113400	syntenic	TRUE	0.00193	0.00227	0.00033
TraesCS2A01G334300	TraesCS2B01G347500	TraesCS2D01G328500	syntenic	TRUE	0.33535	0.06643	0.27191
TraesCS3A01G415100	TraesCS3B01G450200	TraesCS3D01G410200	syntenic	FALSE	0.00103	0.01195	0.00072
TraesCS4A01G021900	TraesCS4B01G281500	TraesCS4D01G280200	syntenic	TRUE	0.13313	0.08887	0.20713
TraesCS1A01G213700	TraesCS1B01G227300	TraesCS1D01G216500	syntenic	TRUE	0.00084	0.06047	0.03130
TraesCS1A01G215100	TraesCS1B01G228600	TraesCS1D01G217700	syntenic	TRUE	0.64187	0.46705	0.53130
TraesCS2A01G382000	TraesCS2B01G399300	TraesCS2D01G378500	syntenic	TRUE	0	0	0
TraesCS5A01G064400	TraesCS5B01G068300	TraesCS5D01G075200	syntenic	TRUE	2.86693	0	0
TraesCS4A01G079700	TraesCS4B01G224300	TraesCS4D01G224900	syntenic	TRUE	1.96795	1.16885	2.45708
TraesCS5A01G068400	TraesCS5B01G074800	TraesCS5D01G080400	syntenic	TRUE	0.00060	0.00096	0
TraesCS2A01G497800	TraesCS2B01G526000	TraesCS2D01G497900	syntenic	TRUE	0.04985	0.02106	0.00951
TraesCS3A01G217400	TraesCS3B01G247700	TraesCS3D01G219400	syntenic	TRUE	5.14467	2.26764	4.56833
TraesCS5A01G178400	TraesCS5B01G176100	TraesCS5D01G182900	syntenic	TRUE	2.11079	0	2.59243
TraesCS2A01G058000	TraesCS2B01G073000	TraesCS2D01G056700	syntenic	TRUE	0.00554	0.00043	0.00090
TraesCS6A01G252400	TraesCS6B01G272400	TraesCS6D01G233900	syntenic	TRUE	0.00188	0.81239	0.01536
TraesCS5A01G090100	TraesCS5B01G095900	TraesCS5D01G102200	syntenic	TRUE	0.13535	0.52001	0.46419
TraesCS3A01G106400	TraesCS3B01G125000	TraesCS3D01G108400	syntenic	TRUE	0.00108	0.00047	0.00105
TraesCS3A01G172300	TraesCS3B01G203100	TraesCS3D01G178800	syntenic	TRUE	0.01092	0.01554	0.15455
TraesCS3A01G432200	TraesCS3B01G468200	TraesCS3D01G425500	syntenic	TRUE	0.08879	0.01145	0
TraesCS2A01G207800	TraesCS2B01G234400	TraesCS2D01G214600	syntenic	TRUE	0.00554	0.49952	0.31852
TraesCS2A01G304000	TraesCS2B01G320700	TraesCS2D01G302600	syntenic	TRUE	0.20909	0.28413	0.57344
TraesCS4A01G004500	TraesCS4B01G300500	TraesCS4D01G299300	syntenic	TRUE	1.33186	6.84210	7.07417
TraesCS2A01G450500	TraesCS2B01G472100	TraesCS2D01G450100	syntenic	TRUE	199.82721	54.66471	80.34966
TraesCS2A01G128200	TraesCS2B01G150300	TraesCS2D01G130700	syntenic	TRUE	1.03927	0.29618	0.21065
TraesCS4A01G254300	TraesCS4B01G060200	TraesCS4D01G059900	syntenic	TRUE	0.28705	0.11814	0.16253
TraesCS2A01G392600	TraesCS2B01G410800	TraesCS2D01G390700	syntenic	TRUE	0.14820	0.06188	0.08286
TraesCS7A01G160200	TraesCS7B01G065100	TraesCS7D01G160900	syntenic	TRUE	2.88025	1.36572	2.47243
TraesCS4A01G066500	TraesCS4B01G244100	TraesCS4D01G243400	syntenic	TRUE	78.91632	238.24889	162.23766
TraesCS4A01G293800	TraesCS4B01G019700	TraesCS4D01G018000	syntenic	TRUE	3.95051	2.77116	0.80659
TraesCS5A01G336800	TraesCS5B01G335800	TraesCS5D01G341500	syntenic	TRUE	0.30521	0.00223	0.18117
TraesCS3A01G156000	TraesCS3B01G182500	TraesCS3D01G163800	syntenic	TRUE	0.00115	0.00046	0.00088
TraesCS2A01G456000	TraesCS2B01G478000	TraesCS2D01G456300	syntenic	TRUE	0.06163	0.05969	0.07191
TraesCS2A01G325100	TraesCS2B01G357200	TraesCS2D01G337800	syntenic	TRUE	0.31289	0.18897	0.03580
TraesCS2A01G593300	TraesCS2B01G591000	TraesCS2D01G561400	syntenic	TRUE	0.99003	0.41538	0.56340
TraesCS2A01G555500	TraesCS2B01G588300	TraesCS2D01G559000	syntenic	TRUE	0.10853	0.26752	0.21893
TraesCS4A01G215200	TraesCS4B01G100900	TraesCS4D01G097500	syntenic	FALSE	0.01607	0.01176	0.03766
TraesCS2A01G373700	TraesCS2B01G390800	TraesCS2D01G369900	syntenic	TRUE	0.18286	0.03504	0.22543
TraesCS6A01G123900	TraesCS6B01G152000	TraesCS6D01G114200	syntenic	TRUE	7.08331	13.92819	1.45813
TraesCS7A01G362100	TraesCS7B01G265600	TraesCS7D01G360800	syntenic	FALSE	0.03408	0.02601	0.00820
TraesCS4A01G249500	TraesCS4B01G065200	TraesCS4D01G064100	syntenic	TRUE	0.14725	0.16119	0.02852
TraesCS4A01G338900	TraesCS5B01G548200	TraesCS5D01G535300	syntenic	TRUE	0.09981	0.03908	0.00218
TraesCS6A01G275100	TraesCS6B01G302600	TraesCS6D01G255400	syntenic	TRUE	0.05245	0.01790	0.04425
TraesCS6A01G178600	TraesCS6B01G206000	TraesCS6D01G166000	syntenic	TRUE	42.52106	56.50842	23.86364
TraesCS3A01G043300	TraesCS3B01G040200	TraesCS3D01G037400	syntenic	TRUE	0.00147	0.00123	0.00027
TraesCS4A01G104900	TraesCS4B01G199100	TraesCS4D01G200100	syntenic	TRUE	0.00027	0.00042	0.00135
TraesCS4A01G005200	TraesCS4B01G299800	TraesCS4D01G298700	syntenic	TRUE	19.03792	19.17475	38.11347
TraesCS4A01G415800	TraesCS4B01G316600	TraesCS4D01G313200	syntenic	TRUE	0.00095	0.01649	0.00129
TraesCS2A01G499100	TraesCS2B01G527300	TraesCS2D01G499300	syntenic	TRUE	0.02848	0.03289	0.00367
TraesCS2A01G514900	TraesCS2B01G543200	TraesCS2D01G516400	syntenic	TRUE	0.00013	0.00061	0.00011
TraesCS3A01G278300	TraesCS3B01G312500	TraesCS3D01G278600	syntenic	TRUE	1.68044	2.85741	4.91103
TraesCS3A01G166100	TraesCS3B01G199800	TraesCS3D01G175600	syntenic	TRUE	1.58327	0	4.33269
TraesCS3A01G368000	TraesCS3B01G399700	TraesCS3D01G361000	syntenic	TRUE	0.00028	0.08504	0.02906
TraesCS4A01G177900	TraesCS4B01G137900	TraesCS4D01G132700	syntenic	TRUE	0	0	0
TraesCS5A01G228600	TraesCS5B01G227400	TraesCS5D01G239000	syntenic	TRUE	24.32991	21.05525	18.47865
TraesCS4A01G010100	TraesCS4B01G294200	TraesCS4D01G293100	syntenic	FALSE	0.04350	0.00145	0.00073
TraesCS1A01G125200	TraesCS1B01G144200	TraesCS1D01G128700	syntenic	TRUE	0.32148	0.45069	0.72440
TraesCS7A01G201700	TraesCS7B01G108600	TraesCS7D01G204800	syntenic	TRUE	0.13398	0.05499	0.15552
TraesCS1A01G155600	TraesCS1B01G173000	TraesCS1D01G154300	syntenic	TRUE	1.23329	0.80380	13.52101
TraesCS6A01G244800	TraesCS6B01G279500	TraesCS6D01G227000	syntenic	TRUE	0.04066	0.00995	0.02332
TraesCS1A01G107500	TraesCS1B01G129500	TraesCS1D01G111600	syntenic	TRUE	6.74495	3.47304	3.85583
TraesCS7A01G338700	TraesCS7B01G250000	TraesCS7D01G345900	syntenic	TRUE	6.24735	0	8.32541
TraesCS7A01G391200	TraesCS7B01G292900	TraesCS7D01G386700	syntenic	TRUE	0.00296	0.04768	0.00904
TraesCS4A01G405900	TraesCS4B01G305400	TraesCS4D01G303600	syntenic	TRUE	35.39940	47.96230	26.98275
TraesCS7A01G258300	TraesCS7B01G155700	TraesCS7D01G259100	syntenic	TRUE	0.07695	0.00943	0.03246
TraesCS1A01G214000	TraesCS1B01G227800	TraesCS1D01G216900	syntenic	FALSE	1.10121	1.12265	1.08401
TraesCS7A01G168800	TraesCS7B01G073700	TraesCS7D01G169700	syntenic	TRUE	0.00901	0.05397	0.00788
TraesCS4A01G014900	TraesCS4B01G288900	TraesCS4D01G287900	syntenic	TRUE	0.00082	0.00153	0
TraesCS4A01G365300	TraesCS5B01G508000	TraesCS5D01G508100	syntenic	TRUE	0.00114	0.00075	0.00043
TraesCS5A01G127900	TraesCS5B01G126900	TraesCS5D01G135500	syntenic	TRUE	0.06801	0.00271	0.05423
TraesCS3A01G308600	TraesCS3B01G151600	TraesCS3D01G133900	syntenic	TRUE	9.01876	10.24248	10.78771
TraesCS1A01G207000	TraesCS1B01G220800	TraesCS1D01G210300	syntenic	TRUE	1.06689	1.46268	1.56299
TraesCS5A01G095800	TraesCS5B01G101700	TraesCS5D01G108400	syntenic	TRUE	0	1.62321	0
TraesCS5A01G383900	TraesCS5B01G388700	TraesCS5D01G393300	syntenic	TRUE	0.25641	0.04565	0.00152
TraesCS2A01G205900	TraesCS2B01G233100	TraesCS2D01G210300	syntenic	TRUE	1.03324	0.61293	0.64431
TraesCS5A01G185400	TraesCS5B01G183400	TraesCS5D01G190400	syntenic	TRUE	4.66109	3.86049	5.87357
TraesCS1A01G094800	TraesCS1B01G122700	TraesCS1D01G103400	syntenic	TRUE	0.15157	0.06872	0.12773
TraesCS5A01G277500	TraesCS5B01G277200	TraesCS5D01G284800	syntenic	TRUE	40.07247	36.29118	29.39499
TraesCS5A01G357200	TraesCS5B01G359700	TraesCS5D01G366300	syntenic	TRUE	30.25197	15.16849	27.58717
TraesCS5A01G476500	TraesCS5B01G489400	TraesCS5D01G489800	syntenic	TRUE	0	0.00204	0.00062
TraesCS6A01G187600	TraesCS6B01G217000	TraesCS6D01G178600	syntenic	TRUE	0	24.50683	16.42100
TraesCS6A01G322000	TraesCS6B01G352800	TraesCS6D01G301800	syntenic	TRUE	17.89373	24.29980	26.85000
TraesCS1A01G137300	TraesCS1B01G155800	TraesCS1D01G138200	syntenic	TRUE	0.13585	0.56295	0.13179
TraesCS7A01G437700	TraesCS7B01G336600	TraesCS7D01G427500	syntenic	TRUE	0.09436	0.41582	0.03003
TraesCS5A01G093100	TraesCS5B01G099200	TraesCS5D01G105400	syntenic	TRUE	11.59664	0	10.50326
TraesCS2A01G395100	TraesCS2B01G413200	TraesCS2D01G392500	syntenic	TRUE	0.23411	0.67955	0.66498
TraesCS5A01G317200	TraesCS5B01G317800	TraesCS5D01G323500	syntenic	TRUE	0.00043	0.00043	0.00056
TraesCS6A01G385500	TraesCS6B01G424600	TraesCS6D01G370300	syntenic	TRUE	0	0	0
TraesCS7A01G461600	TraesCS7B01G363000	TraesCS7D01G449800	syntenic	TRUE	0.17756	0.00714	0.00664
TraesCS6A01G252100	TraesCS6B01G272200	TraesCS6D01G233600	syntenic	TRUE	0.09748	0.02177	0.05486
TraesCS7A01G429500	TraesCS7B01G329600	TraesCS7D01G421600	syntenic	TRUE	0.19869	0.26213	0.44135
TraesCS6A01G006900	TraesCS6B01G013600	TraesCS6D01G011100	syntenic	TRUE	0	0.00052	0.00206
TraesCS5A01G165600	TraesCS5B01G162700	TraesCS5D01G169800	syntenic	TRUE	15.94722	8.79742	19.05410
TraesCS7A01G405700	TraesCS7B01G305200	TraesCS7D01G399600	syntenic	TRUE	0.00617	0.07489	0.05996
TraesCS7A01G435500	TraesCS7B01G335200	TraesCS7D01G426200	syntenic	TRUE	122.32716	49.78771	7.26992
TraesCS5A01G374800	TraesCS5B01G376800	TraesCS5D01G384400	syntenic	FALSE	0.00213	0.00307	0
TraesCS7A01G406300	TraesCS7B01G306300	TraesCS7D01G400000	syntenic	TRUE	0.01111	0.00145	0.00096
TraesCS6A01G137400	TraesCS6B01G165700	TraesCS6D01G126800	syntenic	TRUE	11.01321	10.86932	1.51970
TraesCS3A01G204800	TraesCS3B01G236900	TraesCS3D01G210600	syntenic	TRUE	13.62016	12.15945	15.94505
TraesCS3A01G041900	TraesCS3B01G041800	TraesCS3D01G038400	syntenic	TRUE	3.78348	5.89064	3.71894
TraesCS3A01G403000	TraesCS3B01G436800	TraesCS3D01G397900	syntenic	TRUE	1.40278	0.26781	0.85005
TraesCS1A01G308700	TraesCS1B01G319300	TraesCS1D01G308000	syntenic	TRUE	3.61330	1.02079	0.00582
TraesCS1A01G287900	TraesCS1B01G297300	TraesCS1D01G286800	syntenic	TRUE	0	0.00102	0.00058
TraesCS3A01G231100	TraesCS3B01G260400	TraesCS3D01G222300	syntenic	TRUE	9.32152	13.79295	123.51398
TraesCS3A01G117000	TraesCS3B01G136000	TraesCS3D01G118800	syntenic	TRUE	1.01812	0.71115	0.60943
TraesCS7A01G265500	TraesCS7B01G163700	TraesCS7D01G266200	syntenic	FALSE	0.01643	0.09684	0.03086
TraesCS5A01G176700	TraesCS5B01G173200	TraesCS5D01G180200	syntenic	TRUE	1.41953	0.80170	0.64197
TraesCS2A01G294900	TraesCS2B01G311400	TraesCS2D01G292700	syntenic	TRUE	0.02482	0.01220	0.01525
TraesCS7A01G305700	TraesCS7B01G205900	TraesCS7D01G302400	syntenic	TRUE	0.00436	0.00315	0.07297
TraesCS2A01G392200	TraesCS2B01G410500	TraesCS2D01G390300	syntenic	TRUE	0.00843	0.02562	0.00084
TraesCS1A01G207200	TraesCS1B01G221000	TraesCS1D01G210400	syntenic	TRUE	0.00207	0.00783	0.00260
TraesCS6A01G396300	TraesCS6B01G436300	TraesCS6D01G381200	syntenic	TRUE	0.57980	0.08266	0.74478
TraesCS2A01G259900	TraesCS2B01G282000	TraesCS2D01G263600	syntenic	TRUE	0.19677	0.00567	0.48936
TraesCS3A01G146500	TraesCS3B01G173800	TraesCS3D01G155300	syntenic	TRUE	217.75164	306.59355	665.67281
TraesCS3A01G081100	TraesCS3B01G095900	TraesCS3D01G081100	syntenic	TRUE	0	0.06677	0.50027
TraesCS1A01G026000	TraesCS1B01G032400	TraesCS1D01G026300	syntenic	TRUE	0.00188	0.00317	0.00780
TraesCS7A01G234100	TraesCS7B01G132500	TraesCS7D01G234400	syntenic	TRUE	0.01216	0.01018	0.05095
TraesCS5A01G229000	TraesCS5B01G227700	TraesCS5D01G238700	syntenic	TRUE	14.89934	12.70310	14.04785
TraesCS2A01G197200	TraesCS2B01G224700	TraesCS2D01G205100	syntenic	TRUE	0.00890	0.00093	0.01221
TraesCS2A01G106000	TraesCS2B01G123000	TraesCS2D01G105600	syntenic	TRUE	0.11253	0.52326	0.50171
TraesCS2A01G339300	TraesCS2B01G342700	TraesCS2D01G323800	syntenic	TRUE	0.00841	0.00372	0.00184
TraesCS1A01G083300	TraesCS1B01G100700	TraesCS1D01G084500	syntenic	TRUE	6.29909	0	6.26947
TraesCS1A01G196400	TraesCS1B01G211000	TraesCS1D01G199800	syntenic	TRUE	0.02128	0.02223	0.06648
TraesCS2A01G354700	TraesCS2B01G374400	TraesCS2D01G354200	syntenic	TRUE	0.00113	0.02453	0.00291
TraesCS2A01G501400	TraesCS2B01G529500	TraesCS2D01G501900	syntenic	TRUE	0.09391	0.01277	0.05439
TraesCS5A01G212400	TraesCS5B01G211300	TraesCS5D01G219600	syntenic	TRUE	0.24311	0.26531	0.21783
TraesCS2A01G449400	TraesCS2B01G470700	TraesCS2D01G448800	syntenic	TRUE	0.01068	0.00069	0.00190
TraesCS3A01G025600	TraesCS3B01G019400	TraesCS3D01G020100	syntenic	TRUE	0.07304	0.00122	0.01186
TraesCS7A01G171800	TraesCS7B01G076600	TraesCS7D01G172300	syntenic	TRUE	2.69425	4.24864	3.67556
TraesCS2A01G337700	TraesCS2B01G344300	TraesCS2D01G325300	syntenic	TRUE	0.00156	0.00443	0.00031
TraesCS2A01G358200	TraesCS2B01G377700	TraesCS2D01G357100	syntenic	TRUE	0.22074	0.15266	1.04584
TraesCS3A01G159100	TraesCS3B01G190000	TraesCS3D01G166600	syntenic	TRUE	1.28463	1.37766	1.48755
TraesCS7A01G251800	TraesCS7B01G139300	TraesCS7D01G249800	syntenic	TRUE	1.10265	1.17977	3.79992
TraesCS3A01G168300	TraesCS3B01G198100	TraesCS3D01G174400	syntenic	TRUE	0.16640	0.01171	0.00893
TraesCS6A01G412800	TraesCS6B01G462100	TraesCS6D01G397000	syntenic	TRUE	0.97032	1.60910	1.88397
TraesCS3A01G250800	TraesCS3B01G280300	TraesCS3D01G251200	syntenic	TRUE	0.21263	0.34425	0.12501
TraesCS3A01G211200	TraesCS3B01G241700	TraesCS3D01G214000	syntenic	TRUE	16.73398	9.54325	16.56763
TraesCS1A01G389900	TraesCS1B01G418000	TraesCS1D01G398100	syntenic	TRUE	0.03444	0.06003	0.01187
TraesCS3A01G216600	TraesCS3B01G246900	TraesCS3D01G218600	syntenic	FALSE	0.00143	0	0
TraesCS2A01G192800	TraesCS2B01G213700	TraesCS2D01G194600	syntenic	TRUE	0.00157	0.02402	0.00317
TraesCS5A01G082700	TraesCS5B01G088800	TraesCS5D01G095200	syntenic	TRUE	1.36255	1.23495	2.82739
TraesCS2A01G131500	TraesCS2B01G153900	TraesCS2D01G133600	syntenic	TRUE	0	0.99406	0
TraesCS7A01G455400	TraesCS7B01G355800	TraesCS7D01G444300	syntenic	TRUE	0	0	0
TraesCS2A01G282700	TraesCS2B01G300000	TraesCS2D01G281400	syntenic	TRUE	3.04329	5.30104	9.96870
TraesCS2A01G474300	TraesCS2B01G497800	TraesCS2D01G474000	syntenic	TRUE	1.52971	1.35452	1.33351
TraesCS2A01G396100	TraesCS2B01G414400	TraesCS2D01G393800	syntenic	TRUE	0.02500	0.06437	0.46755
TraesCS5A01G391400	TraesCS5B01G396300	TraesCS5D01G401100	syntenic	TRUE	0	0.17951	0.15509
TraesCS5A01G278000	TraesCS5B01G277300	TraesCS5D01G284900	syntenic	TRUE	2.05773	1.85113	3.63622
TraesCS1A01G074900	TraesCS1B01G093500	TraesCS1D01G077500	syntenic	TRUE	0.05848	0.06040	0.04671
TraesCS3A01G098700	TraesCS3B01G114800	TraesCS3D01G099100	syntenic	TRUE	0.99115	1.03419	0.69500
TraesCS6A01G419600	TraesCS6B01G469000	TraesCS6D01G406500	syntenic	TRUE	3.20078	2.30709	3.04718
TraesCS2A01G329300	TraesCS2B01G353000	TraesCS2D01G333400	syntenic	TRUE	0.20126	0.02519	0.07683
TraesCS5A01G062400	TraesCS5B01G069700	TraesCS5D01G073600	syntenic	TRUE	0.03233	0.07134	0.00691
TraesCS7A01G155700	TraesCS7B01G059800	TraesCS7D01G156100	syntenic	TRUE	1.26841	0.99570	0
TraesCS5A01G135100	TraesCS5B01G133900	TraesCS5D01G139400	syntenic	TRUE	0	0	0
TraesCS3A01G305300	TraesCS3B01G331200	TraesCS3D01G296500	syntenic	TRUE	0.02882	0.00054	0
TraesCS4A01G095400	TraesCS4B01G208800	TraesCS4D01G209800	syntenic	TRUE	0.04606	0.03073	0.06475
TraesCS7A01G185400	TraesCS7B01G090600	TraesCS7D01G187100	syntenic	TRUE	0.13976	0.24663	0
TraesCS4A01G042900	TraesCS4B01G263400	TraesCS4D01G263600	syntenic	TRUE	0.05135	0.04090	0.09454
TraesCS2A01G193900	TraesCS2B01G212900	TraesCS2D01G193900	syntenic	TRUE	0.39464	0.19425	0.21880
TraesCS7A01G532900	TraesCS7B01G450000	TraesCS7D01G520100	syntenic	TRUE	0.21983	0	0.39554
TraesCS7A01G314100	TraesCS7B01G215000	TraesCS7D01G311300	syntenic	TRUE	82.81991	60.67409	73.52093
TraesCS3A01G269800	TraesCS3B01G303700	TraesCS3D01G269500	syntenic	TRUE	5.29109	4.98377	4.41556
TraesCS6A01G190800	TraesCS6B01G222100	TraesCS6D01G180300	syntenic	TRUE	0.99603	6.99559	0
TraesCS3A01G184400	TraesCS3B01G214300	TraesCS3D01G188500	syntenic	TRUE	0.01242	0.11511	0.24298
TraesCS2A01G526900	TraesCS2B01G557300	TraesCS2D01G529600	syntenic	FALSE	0.00107	0	0.00272
TraesCS5A01G011300	TraesCS5B01G009200	TraesCS5D01G016200	syntenic	TRUE	1.83331	2.64691	4.20870
TraesCS5A01G163500	TraesCS5B01G160800	TraesCS5D01G168500	syntenic	TRUE	0.22010	1.08429	0.38703
TraesCS3A01G065100	TraesCS3B01G078600	TraesCS3D01G065800	syntenic	TRUE	0	0.72083	1.07212
TraesCS2A01G163200	TraesCS2B01G189000	TraesCS2D01G170100	syntenic	TRUE	15.25533	14.01374	6.02481
TraesCS4A01G177400	TraesCS4B01G140400	TraesCS4D01G135100	syntenic	FALSE	0.00077	0.00057	0.00022
TraesCS2A01G558000	TraesCS2B01G622400	TraesCS2D01G571600	syntenic	TRUE	0.03515	0.03946	0.09299
TraesCS1A01G192200	TraesCS1B01G207000	TraesCS1D01G195600	syntenic	TRUE	0	33.86938	29.57173
TraesCS3A01G155500	TraesCS3B01G182000	TraesCS3D01G163000	syntenic	TRUE	0.00656	0	0.00123
TraesCS1A01G319500	TraesCS1B01G331800	TraesCS1D01G319300	syntenic	TRUE	9.50048	8.66477	9.01162
TraesCS3A01G158100	TraesCS3B01G185100	TraesCS3D01G165800	syntenic	TRUE	8.58439	49.27408	13.17382
TraesCS7A01G313300	TraesCS7B01G213800	TraesCS7D01G309800	syntenic	FALSE	0.00692	0.01206	0.00723
TraesCS6A01G386100	TraesCS6B01G425100	TraesCS6D01G370700	syntenic	TRUE	0.00074	0.00024	0.00024
TraesCS7A01G128600	TraesCS7B01G028500	TraesCS7D01G127400	syntenic	TRUE	0	0	0.00726
TraesCS3A01G046900	TraesCS3B01G035900	TraesCS3D01G033000	syntenic	TRUE	0.38236	0	0
TraesCS2A01G449200	TraesCS2B01G470500	TraesCS2D01G448600	syntenic	FALSE	0	0.00083	0
TraesCS5A01G271300	TraesCS5B01G271600	TraesCS5D01G278900	syntenic	TRUE	0.00427	0.03647	0.01515
TraesCS4A01G040800	TraesCS4B01G261500	TraesCS4D01G261800	syntenic	TRUE	0	0	0
TraesCS5A01G221900	TraesCS5B01G220700	TraesCS5D01G229700	syntenic	TRUE	0.03758	0.00875	0.01770
TraesCS4A01G264900	TraesCS4B01G049900	TraesCS4D01G050300	syntenic	TRUE	0.18309	0.02031	0.77953
TraesCS4A01G085300	TraesCS4B01G218900	TraesCS4D01G219100	syntenic	TRUE	0	11.35003	10.73423
TraesCS3A01G310800	TraesCS3B01G161300	TraesCS3D01G143800	syntenic	FALSE	0.02975	0.04520	0.02834
TraesCS3A01G087700	TraesCS3B01G103100	TraesCS3D01G087800	syntenic	TRUE	0.00135	0.64916	0.01715
TraesCS1A01G325400	TraesCS1B01G338500	TraesCS1D01G327000	syntenic	TRUE	28.04764	42.57066	0
TraesCS1A01G368700	TraesCS1B01G387600	TraesCS1D01G374500	syntenic	TRUE	0.40612	0.20900	0.43224
TraesCS3A01G349100	TraesCS3B01G381300	TraesCS3D01G343000	syntenic	TRUE	0	0.01508	0.00783
TraesCS3A01G190100	TraesCS3B01G219000	TraesCS3D01G193600	syntenic	TRUE	0	9.98881	3.48103
TraesCS2A01G200500	TraesCS2B01G227800	TraesCS2D01G208300	syntenic	TRUE	1.13918	0.81077	1.07291
TraesCS3A01G318800	TraesCS3B01G347200	TraesCS3D01G312500	syntenic	TRUE	0	0.26933	0
TraesCS1A01G264800	TraesCS1B01G275500	TraesCS1D01G265000	syntenic	TRUE	0.01506	0.00250	0.00167
TraesCS3A01G278400	TraesCS3B01G312600	TraesCS3D01G278700	syntenic	TRUE	1.14213	0.86674	1.43761
TraesCS6A01G177500	TraesCS6B01G207200	TraesCS6D01G166800	syntenic	TRUE	0.00280	0.01378	0.00170
TraesCS1A01G068100	TraesCS1B01G086800	TraesCS1D01G069500	syntenic	TRUE	0.92402	0.45247	0.49076
TraesCS1A01G426900	TraesCS1B01G461800	TraesCS1D01G436700	syntenic	TRUE	1.05540	0.32915	0.63062
TraesCS2A01G336100	TraesCS2B01G345800	TraesCS2D01G326800	syntenic	TRUE	0.04972	0.06952	0.05631
TraesCS3A01G120000	TraesCS3B01G139500	TraesCS3D01G122100	syntenic	TRUE	0.00026	0.18978	0.01730
TraesCS4A01G089900	TraesCS4B01G214400	TraesCS4D01G215000	syntenic	TRUE	0.15782	0.01156	0.42912
TraesCS7A01G146000	TraesCS7B01G048400	TraesCS7D01G147500	syntenic	TRUE	0.13086	0.05445	0.09475
TraesCS5A01G186100	TraesCS5B01G184200	TraesCS5D01G191200	syntenic	TRUE	0.14835	0.34517	0.26747
TraesCS2A01G292300	TraesCS2B01G308700	TraesCS2D01G290200	syntenic	TRUE	0.46251	1.09404	0.70937
TraesCS5A01G080800	TraesCS5B01G085600	TraesCS5D01G091800	syntenic	TRUE	1.29942	0.47822	1.00651
TraesCS1A01G420700	TraesCS1B01G451900	TraesCS1D01G428600	syntenic	TRUE	0.00542	2.60635	4.26559
TraesCS2A01G382200	TraesCS2B01G399600	TraesCS2D01G378700	syntenic	TRUE	0.01825	0.00764	3.25813
TraesCS5A01G508000	TraesCS4B01G338000	TraesCS4D01G334300	syntenic	TRUE	4.20047	5.09405	3.32583
TraesCS2A01G215500	TraesCS2B01G240500	TraesCS2D01G221100	syntenic	TRUE	0.00074	0.00063	0.00339
TraesCS2A01G499000	TraesCS2B01G527100	TraesCS2D01G499200	syntenic	TRUE	7.21870	2.43789	3.38727
TraesCS6A01G246100	TraesCS6B01G305900	TraesCS6D01G228400	non-syntenic	TRUE	0.00076	0.00750	0.00200
TraesCS3A01G036000	TraesCS3B01G048000	TraesCS3D01G044000	syntenic	TRUE	0.14057	0.03359	0.09644
TraesCS7A01G197400	TraesCS7B01G102800	TraesCS7D01G198900	syntenic	TRUE	0	0	0
TraesCS1A01G121200	TraesCS1B01G140500	TraesCS1D01G122000	syntenic	TRUE	0.93151	0.01020	0
TraesCS5A01G496800	TraesCS4B01G324300	TraesCS4D01G321400	syntenic	TRUE	0.00055	0.00025	0.00034
TraesCS7A01G371400	TraesCS7B01G256700	TraesCS7D01G351900	syntenic	TRUE	2.10938	4.94316	2.16622
TraesCS3A01G102300	TraesCS3B01G120100	TraesCS3D01G104600	syntenic	TRUE	0.09344	0.00295	0.12562
TraesCS2A01G121300	TraesCS2B01G142300	TraesCS2D01G123400	syntenic	TRUE	0.00506	0.00152	0.00329
TraesCS1A01G229800	TraesCS1B01G244300	TraesCS1D01G232200	syntenic	TRUE	2.27384	2.75003	1.94375
TraesCS4A01G231900	TraesCS4B01G084100	TraesCS4D01G082000	syntenic	TRUE	0.02073	0.03783	0.00052
TraesCS3A01G269900	TraesCS3B01G303800	TraesCS3D01G269600	syntenic	TRUE	1.20047	1.33520	1.05991
TraesCS1A01G351800	TraesCS1B01G371400	TraesCS1D01G358600	syntenic	TRUE	0.25477	0.28828	0.07818
TraesCS5A01G498700	TraesCS4B01G326700	TraesCS4D01G323400	syntenic	TRUE	0.00318	0.00112	0.00289
TraesCS1A01G364900	TraesCS1B01G382500	TraesCS1D01G370400	syntenic	TRUE	0.14053	0.12260	0.00908
TraesCS7A01G219000	TraesCS7B01G128200	TraesCS7D01G223100	syntenic	TRUE	0.00166	0.02392	0.00497
TraesCS7A01G226700	TraesCS7B01G192900	TraesCS7D01G227700	syntenic	TRUE	0.00179	0.00102	0.00163
TraesCS4A01G320900	TraesCS5B01G558000	TraesCS5D01G564400	syntenic	FALSE	0.00035	0.00249	0.00127
TraesCS2A01G464300	TraesCS2B01G486000	TraesCS2D01G465200	syntenic	TRUE	0	0	0
TraesCS2A01G019900	TraesCS2B01G029200	TraesCS2D01G021600	syntenic	TRUE	0.01225	0.00581	0.04419
TraesCS7A01G524200	TraesCS7B01G441500	TraesCS7D01G513000	syntenic	TRUE	0.27713	3.16793	0.69302
TraesCS5A01G141500	TraesCS5B01G139800	TraesCS5D01G150700	syntenic	TRUE	9.78415	7.54351	0
TraesCS2A01G156700	TraesCS2B01G182200	TraesCS2D01G162500	syntenic	TRUE	0	7.61722	0
TraesCS5A01G431900	TraesCS5B01G433700	TraesCS5D01G439500	non-syntenic	TRUE	0.00277	0.01911	0
TraesCS5A01G366800	TraesCS5B01G368900	TraesCS5D01G376000	non-syntenic	TRUE	1.25252	1.16128	1.18644
TraesCS7A01G346000	TraesCS7B01G237200	TraesCS7D01G333200	syntenic	TRUE	38.21551	70.77648	48.23684
TraesCS3A01G246400	TraesCS3B01G273000	TraesCS3D01G245100	syntenic	TRUE	0.03155	0.00775	0.08838
TraesCS7A01G434200	TraesCS7B01G334000	TraesCS7D01G425000	syntenic	TRUE	2.22942	1.56989	2.26983
TraesCS3A01G289000	TraesCS3B01G323700	TraesCS3D01G288800	syntenic	TRUE	0	0	0
TraesCS2A01G094000	TraesCS2B01G108800	TraesCS2D01G092600	syntenic	TRUE	7.75981	5.99415	6.36844
TraesCS6A01G213000	TraesCS6B01G241100	TraesCS6D01G194700	syntenic	TRUE	0.04545	0.43561	0.01718
TraesCS4A01G272600	TraesCS4B01G041500	TraesCS4D01G038800	syntenic	TRUE	7.46978	8.26652	19.22750
TraesCS4A01G234900	TraesCS4B01G080100	TraesCS4D01G079000	syntenic	FALSE	0.00057	0.00051	0.00054
TraesCS4A01G038400	TraesCS4B01G267300	TraesCS4D01G266900	syntenic	TRUE	0	0.40313	0
TraesCS4A01G347600	TraesCS5B01G526000	TraesCS5D01G524800	syntenic	TRUE	0.00892	0.36722	0.12690
TraesCS2A01G079700	TraesCS2B01G094500	TraesCS2D01G077000	syntenic	TRUE	0	0.85335	0
TraesCS2A01G218000	TraesCS2B01G243400	TraesCS2D01G223900	syntenic	TRUE	0.00559	0.12146	0.00346
TraesCS2A01G427800	TraesCS2B01G448200	TraesCS2D01G425800	syntenic	FALSE	0	0	0
TraesCS3A01G288400	TraesCS3B01G323100	TraesCS3D01G288200	syntenic	TRUE	0	0	0
TraesCS7A01G256700	TraesCS7B01G153700	TraesCS7D01G257700	syntenic	TRUE	9.46413	6.30273	5.40549
TraesCS7A01G175800	TraesCS7B01G081000	TraesCS7D01G177200	syntenic	TRUE	0	0	0.00242
TraesCS5A01G206900	TraesCS5B01G205300	TraesCS5D01G213100	syntenic	TRUE	0.00940	0.00548	0.01631
TraesCS5A01G482200	TraesCS5B01G495200	TraesCS5D01G495800	syntenic	TRUE	0.00132	0.00069	0.00017
TraesCS1A01G218800	TraesCS1B01G232300	TraesCS1D01G220500	syntenic	TRUE	35.95587	0	26.27596
TraesCS4A01G111300	TraesCS4B01G192600	TraesCS4D01G193800	syntenic	TRUE	0.36366	1.50101	0.21349
TraesCS6A01G253100	TraesCS6B01G273100	TraesCS6D01G234500	syntenic	TRUE	0.12904	0.00437	0.00089
TraesCS1A01G103300	TraesCS1B01G114600	TraesCS1D01G095800	syntenic	FALSE	0.00111	0.03610	0.00018
TraesCS5A01G228800	TraesCS5B01G227500	TraesCS5D01G238900	syntenic	TRUE	3.67023	1.21778	1.73577
TraesCS1A01G395400	TraesCS1B01G424000	TraesCS1D01G403600	syntenic	TRUE	0.08326	0.05121	0.05608
TraesCS4A01G078300	TraesCS4B01G234300	TraesCS4D01G235500	syntenic	TRUE	20.89559	13.82486	11.16223
TraesCS7A01G172600	TraesCS7B01G077500	TraesCS7D01G173400	syntenic	TRUE	0.23861	0.00855	0.43926
TraesCS1A01G188000	TraesCS1B01G195800	TraesCS1D01G188500	syntenic	TRUE	42.79901	0	21.62781
TraesCS5A01G058800	TraesCS5B01G066200	TraesCS5D01G070600	syntenic	TRUE	0.00314	0.00230	0.00772
TraesCS3A01G306400	TraesCS3B01G330200	TraesCS3D01G295500	syntenic	TRUE	0	0	1.02916
TraesCS2A01G533100	TraesCS2B01G562600	TraesCS2D01G535000	syntenic	TRUE	0.65863	1.06861	1.59051
TraesCS3A01G527300	TraesCS3B01G595800	TraesCS3D01G532800	non-syntenic	TRUE	0.00086	0	0.00129
TraesCS3A01G132400	TraesCS3B01G167100	TraesCS3D01G148600	syntenic	TRUE	2.45421	0	1.42686
TraesCS3A01G154900	TraesCS3B01G181200	TraesCS3D01G162400	syntenic	TRUE	0.27826	0.91207	0.13273
TraesCS7A01G231100	TraesCS7B01G129600	TraesCS7D01G231200	syntenic	TRUE	0.08656	0.13365	1.95663
TraesCS7A01G345900	TraesCS7B01G237300	TraesCS7D01G333300	syntenic	TRUE	0.00301	0.00210	0.03417
TraesCS7A01G319600	TraesCS7B01G220600	TraesCS7D01G316200	syntenic	TRUE	0.29559	1.53310	0.42107
TraesCS4A01G355100	TraesCS5B01G517400	TraesCS5D01G517100	syntenic	TRUE	0.38811	1.70444	0
TraesCS3A01G308000	TraesCS3B01G151100	TraesCS3D01G134500	syntenic	TRUE	0	0	0
TraesCS2A01G173800	TraesCS2B01G200300	TraesCS2D01G181100	syntenic	TRUE	4.11055	23.75302	11.23108
TraesCS5A01G066400	TraesCS5B01G073100	TraesCS5D01G077400	syntenic	TRUE	0.13863	0.03037	0.22477
TraesCS7A01G130300	TraesCS7B01G030600	TraesCS7D01G129700	syntenic	TRUE	23.02289	12.69166	9.93352
TraesCS3A01G133200	TraesCS3B01G166400	TraesCS3D01G149400	syntenic	TRUE	0.00101	0.00230	0.00087
TraesCS6A01G247300	TraesCS6B01G277300	TraesCS6D01G229500	syntenic	FALSE	0.00049	0.00049	0.00117
TraesCS7A01G258500	TraesCS7B01G156000	TraesCS7D01G259300	syntenic	TRUE	0.16685	0.14873	0.03672
TraesCS4A01G181200	TraesCS4B01G136600	TraesCS4D01G131300	syntenic	FALSE	0.66296	3.29114	1.32784
TraesCS7A01G243800	TraesCS7B01G147800	TraesCS7D01G242400	syntenic	TRUE	0.01315	0.00806	0.02121
TraesCS7A01G147800	TraesCS7B01G051300	TraesCS7D01G149700	syntenic	TRUE	0.00129	0.00059	0.00134
TraesCS4A01G101900	TraesCS4B01G202700	TraesCS4D01G203600	syntenic	TRUE	3.53827	1.34091	2.35414
TraesCS3A01G293800	TraesCS3B01G328500	TraesCS3D01G293600	syntenic	TRUE	0.02459	0.04212	0.00219
TraesCS4A01G145400	TraesCS4B01G124800	TraesCS4D01G153400	non-syntenic	TRUE	0	0	0
TraesCS6A01G138400	TraesCS6B01G166800	TraesCS6D01G127400	syntenic	TRUE	0.10157	0.13431	0.07180
TraesCS5A01G157800	TraesCS5B01G155900	TraesCS5D01G163200	syntenic	TRUE	0.06770	0.01381	0.16624
TraesCS5A01G119500	TraesCS5B01G121100	TraesCS5D01G126400	non-syntenic	TRUE	0.68405	0.00622	0.03513
TraesCS1A01G315200	TraesCS1B01G327100	TraesCS1D01G315400	syntenic	TRUE	1.61936	1.66686	0
TraesCS7A01G312700	TraesCS7B01G212400	TraesCS7D01G309100	syntenic	TRUE	0	0	3.38377
TraesCS1A01G352600	TraesCS1B01G369200	TraesCS1D01G357400	syntenic	TRUE	0.37066	0.92657	0.80093
TraesCS3A01G027700	TraesCS3B01G017800	TraesCS3D01G018200	syntenic	TRUE	0	0.20280	0.31727
TraesCS5A01G069100	TraesCS5B01G075500	TraesCS5D01G081200	syntenic	TRUE	0.32865	0.00023	0.00464
TraesCS4A01G129800	TraesCS4B01G174800	TraesCS4D01G176700	syntenic	TRUE	4.05967	5.41170	8.48402
TraesCS7A01G126400	TraesCS7B01G025700	TraesCS7D01G124300	syntenic	TRUE	0	0	0
TraesCS3A01G050300	TraesCS3B01G059100	TraesCS3D01G049700	syntenic	TRUE	0.41355	0.37863	0.44155
TraesCS5A01G078800	TraesCS5B01G087100	TraesCS5D01G093300	syntenic	TRUE	0.07514	0.10233	0.12899
TraesCS4A01G234300	TraesCS4B01G080900	TraesCS4D01G079700	syntenic	TRUE	0.65024	2.55967	0.49897
TraesCS3A01G244000	TraesCS3B01G276200	TraesCS3D01G247400	syntenic	TRUE	0.17375	0.12928	0.05573
TraesCS1A01G417300	TraesCS1B01G447500	TraesCS1D01G424900	syntenic	TRUE	7.48008	7.55894	0
TraesCS1A01G040400	TraesCS1B01G053400	TraesCS1D01G041400	syntenic	TRUE	1.64811	1.15655	1.17454
TraesCS4A01G249100	TraesCS4B01G065600	TraesCS4D01G064600	syntenic	TRUE	0.15727	0.06161	0.14546
TraesCS7A01G318500	TraesCS7B01G219400	TraesCS7D01G315100	syntenic	TRUE	4.11468	4.65859	5.26221
TraesCS4A01G254900	TraesCS4B01G059900	TraesCS4D01G059500	syntenic	TRUE	0.03830	0.67298	0.67641
TraesCS4A01G136100	TraesCS4B01G168800	TraesCS4D01G171100	syntenic	TRUE	0.23186	0.05445	0.05832
TraesCS7A01G257200	TraesCS7B01G154100	TraesCS7D01G258000	syntenic	TRUE	0	0	0
TraesCS5A01G519300	TraesCS4B01G350600	TraesCS4D01G345300	syntenic	TRUE	0.00391	0.00532	0.02823
TraesCS5A01G510000	TraesCS4B01G340500	TraesCS4D01G336600	syntenic	TRUE	2.28286	1.75982	1.06787
TraesCS7A01G386500	TraesCS7B01G289300	TraesCS7D01G383000	syntenic	TRUE	0.11249	0.16761	0.16471
TraesCS1A01G402700	TraesCS1B01G432000	TraesCS1D01G410600	syntenic	TRUE	1.19464	0.50711	1.12899
TraesCS7A01G349800	TraesCS7B01G233000	TraesCS7D01G328800	syntenic	TRUE	0.05029	0.11970	0.04689
TraesCS4A01G252100	TraesCS4B01G063100	TraesCS4D01G062100	non-syntenic	TRUE	0	7.18352	0
TraesCS1A01G197600	TraesCS1B01G212200	TraesCS1D01G201100	syntenic	TRUE	0	0	0
TraesCS1A01G322400	TraesCS1B01G334700	TraesCS1D01G322500	syntenic	TRUE	0.12943	0.07841	0.11561
TraesCS7A01G245200	TraesCS7B01G146300	TraesCS7D01G243800	syntenic	TRUE	3.75388	4.19563	4.24887
TraesCS2A01G389500	TraesCS2B01G407700	TraesCS2D01G387400	syntenic	TRUE	0.94972	0.56083	1.01084
TraesCS4A01G017900	TraesCS4B01G286200	TraesCS4D01G284900	syntenic	TRUE	0.18959	0.05197	0.24115
TraesCS4A01G116800	TraesCS4B01G187600	TraesCS4D01G189000	syntenic	TRUE	28.19094	0	0
TraesCS4A01G016500	TraesCS4B01G287700	TraesCS4D01G286300	syntenic	TRUE	0.00165	0.00720	0.00062
TraesCS2A01G025400	TraesCS2B01G038300	TraesCS2D01G027400	syntenic	TRUE	0.06219	0.00381	0.07639
TraesCS4A01G259900	TraesCS4B01G054800	TraesCS4D01G054900	syntenic	TRUE	0.00573	0.00047	1.16693
TraesCS5A01G237400	TraesCS5B01G235300	TraesCS5D01G244100	syntenic	TRUE	3.90701	4.43161	6.94649
TraesCS5A01G090400	TraesCS5B01G096100	TraesCS5D01G102400	syntenic	TRUE	0	0	0
TraesCS2A01G544100	TraesCS2B01G574300	TraesCS2D01G545100	syntenic	TRUE	0.00946	0.00320	0.00171
TraesCS4A01G296500	TraesCS4B01G017200	TraesCS4D01G015500	syntenic	TRUE	0.23306	1.30875	2.11059
TraesCS4A01G174300	TraesCS4B01G143200	TraesCS4D01G141300	syntenic	TRUE	0.00246	0.00099	0.00118
TraesCS6A01G182100	TraesCS6B01G210900	TraesCS6D01G169700	syntenic	TRUE	0.04588	0.65637	0.00091
TraesCS7A01G320300	TraesCS7B01G221300	TraesCS7D01G317200	syntenic	TRUE	0.54659	0	0.37050
TraesCS1A01G077700	TraesCS1B01G095800	TraesCS1D01G079800	syntenic	TRUE	0	5.47945	6.00582
TraesCS2A01G288900	TraesCS2B01G305600	TraesCS2D01G287000	syntenic	TRUE	0.05634	0.33907	0.09638
TraesCS5A01G258700	TraesCS5B01G257600	TraesCS5D01G266600	syntenic	TRUE	0.66339	1.65297	2.32793
TraesCS5A01G056000	TraesCS5B01G061000	TraesCS5D01G067000	syntenic	TRUE	1.45603	0	1.46543
TraesCS1A01G083000	TraesCS1B01G100400	TraesCS1D01G084200	syntenic	TRUE	0.21154	0	0.21477
TraesCS5A01G101000	TraesCS5B01G105900	TraesCS5D01G113300	syntenic	TRUE	0.00048	0.00040	0.00089
TraesCS4A01G176900	TraesCS4B01G141000	TraesCS4D01G135800	syntenic	TRUE	0.00158	0.00465	0.01636
TraesCS6A01G258400	TraesCS6B01G266900	TraesCS6D01G239600	syntenic	TRUE	0.14482	0.09785	0.16899
TraesCS6A01G380500	TraesCS6B01G419500	TraesCS6D01G365200	syntenic	TRUE	1.28547	3.49565	2.72614
TraesCS1A01G172600	TraesCS1B01G191700	TraesCS1D01G166000	syntenic	TRUE	0.00345	0.02974	0.03877
TraesCS2A01G159000	TraesCS2B01G184600	TraesCS2D01G166100	syntenic	TRUE	1.42778	0.08051	0.08133
TraesCS5A01G188400	TraesCS5B01G195200	TraesCS5D01G202600	syntenic	TRUE	2.30782	0	2.54259
TraesCS6A01G044700	TraesCS6B01G061000	TraesCS6D01G052100	syntenic	TRUE	0.00205	0.00866	0.01348
TraesCS4A01G129100	TraesCS4B01G175600	TraesCS4D01G177500	syntenic	TRUE	0.03559	0.01668	0.01863
TraesCS2A01G363100	TraesCS2B01G381000	TraesCS2D01G360400	syntenic	FALSE	0.00310	0.00183	0.00259
TraesCS1A01G289100	TraesCS1B01G298600	TraesCS1D01G288100	syntenic	TRUE	0.41415	0.16236	0.81977
TraesCS1A01G289200	TraesCS1B01G298800	TraesCS1D01G288200	syntenic	TRUE	0.73335	0.41110	0.90898
TraesCS4A01G184000	TraesCS4B01G134700	TraesCS4D01G129400	syntenic	TRUE	0.01245	0.04931	0.01008
TraesCS5A01G283900	TraesCS5B01G282500	TraesCS5D01G291100	syntenic	TRUE	0.00026	0.00039	0
TraesCS3A01G284400	TraesCS3B01G318300	TraesCS3D01G284200	syntenic	TRUE	0.64455	0.13516	0.32840
TraesCS3A01G209400	TraesCS3B01G239800	TraesCS3D01G212300	syntenic	TRUE	0.85804	0.56540	0.52305
TraesCS7A01G348800	TraesCS7B01G233900	TraesCS7D01G329800	syntenic	TRUE	0.01069	0.02050	0.00488
TraesCS7A01G348600	TraesCS7B01G235100	TraesCS7D01G330100	non-syntenic	TRUE	0.28661	1.64297	0.85192
TraesCS1A01G339500	TraesCS1B01G351800	TraesCS1D01G341300	syntenic	TRUE	0	0.13745	0
TraesCS2A01G199500	TraesCS2B01G226800	TraesCS2D01G207100	syntenic	TRUE	8.37837	13.10456	9.81373
TraesCS2A01G252900	TraesCS2B01G272600	TraesCS2D01G253500	syntenic	TRUE	2.75947	0	0
TraesCS3A01G520500	TraesCS3B01G589900	TraesCS3D01G528500	syntenic	TRUE	18.54388	12.04777	14.17467
TraesCS2A01G152100	TraesCS2B01G177200	TraesCS2D01G157200	syntenic	TRUE	0.04026	0.10447	0
TraesCS2A01G316800	TraesCS2B01G334900	TraesCS2D01G314700	syntenic	TRUE	0.04921	0.06163	0.00435
TraesCS2A01G209700	TraesCS2B01G235900	TraesCS2D01G216500	syntenic	TRUE	1.28853	1.04926	1.06756
TraesCS3A01G163000	TraesCS3B01G194100	TraesCS3D01G169900	syntenic	TRUE	11.17811	5.46425	9.87906
TraesCS3A01G059700	TraesCS3B01G072400	TraesCS3D01G060200	syntenic	TRUE	2.08703	0.25651	0.12560
TraesCS3A01G123500	TraesCS3B01G142600	TraesCS3D01G125100	syntenic	TRUE	0.09769	0.00024	0.00768
TraesCS1A01G176300	TraesCS1B01G203800	TraesCS1D01G162600	syntenic	TRUE	0.00091	0.00064	0
TraesCS6A01G176900	TraesCS6B01G208900	TraesCS6D01G167200	syntenic	TRUE	0	0	0
TraesCS3A01G489800	TraesCS3B01G550300	TraesCS3D01G495800	syntenic	TRUE	0.27564	0.81610	0.17633
TraesCS3A01G305000	TraesCS3B01G331500	TraesCS3D01G296800	syntenic	TRUE	0	0	0
TraesCS4A01G283900	TraesCS4B01G029600	TraesCS4D01G026800	syntenic	TRUE	19.30433	28.56563	47.61878
TraesCS6A01G292200	TraesCS6B01G322600	TraesCS6D01G273400	syntenic	TRUE	0.25488	0.16385	0.19453
TraesCS4A01G247600	TraesCS4B01G067300	TraesCS4D01G066200	syntenic	TRUE	12.88896	17.66905	8.77177
TraesCS4A01G085200	TraesCS4B01G219000	TraesCS4D01G219200	syntenic	TRUE	0.15762	0	0.19072
TraesCS7A01G400700	TraesCS7B01G300800	TraesCS7D01G394500	syntenic	TRUE	0.85474	0.36238	1.33176
TraesCS2A01G258800	TraesCS2B01G284500	TraesCS2D01G264700	syntenic	TRUE	0.06242	0.00693	0.02412
TraesCS6A01G164600	TraesCS6B01G187100	TraesCS6D01G148500	syntenic	TRUE	2.37771	0.00196	0.03680
TraesCS5A01G201200	TraesCS5B01G200000	TraesCS5D01G207400	syntenic	TRUE	1.06118	0.92794	1.65033
TraesCS5A01G154000	TraesCS5B01G152700	TraesCS5D01G159200	syntenic	TRUE	1.44888	1.11409	1.65062
TraesCS6A01G310700	TraesCS6B01G340700	TraesCS6D01G290000	syntenic	TRUE	0.00028	0.06125	0.00038
TraesCS2A01G256100	TraesCS2B01G286400	TraesCS2D01G266600	syntenic	TRUE	13.17944	7.35104	2.86899
TraesCS4A01G205000	TraesCS4B01G108700	TraesCS4D01G105800	syntenic	TRUE	0.00171	0.00146	0.00065
TraesCS5A01G515800	TraesCS4B01G347100	TraesCS4D01G342000	syntenic	TRUE	0.00589	0.00110	0.00408
TraesCS1A01G372700	TraesCS1B01G392700	TraesCS1D01G379300	syntenic	TRUE	0.24645	0.01803	0.00267
TraesCS3A01G284500	TraesCS3B01G318400	TraesCS3D01G284300	syntenic	TRUE	0.00043	0.00064	0.00044
TraesCS3A01G155300	TraesCS3B01G181600	TraesCS3D01G162800	syntenic	TRUE	0.28846	0.00903	0.08187
TraesCS3A01G230300	TraesCS3B01G259600	TraesCS3D01G223000	syntenic	TRUE	2.26662	2.56075	3.96886
TraesCS2A01G196500	TraesCS2B01G224100	TraesCS2D01G204500	syntenic	TRUE	0.08588	0.05198	0.06804
TraesCS3A01G044300	TraesCS3B01G039400	TraesCS3D01G036500	syntenic	FALSE	0.25639	0.00095	0.03567
TraesCS2A01G318300	TraesCS2B01G336400	TraesCS2D01G315900	syntenic	TRUE	1.20897	3.32632	2.85951
TraesCS6A01G409300	TraesCS6B01G455200	TraesCS6D01G393000	syntenic	TRUE	0.67113	0.72610	1.84080
TraesCS3A01G292800	TraesCS3B01G327600	TraesCS3D01G292600	syntenic	TRUE	5.27422	6.83997	0
TraesCS3A01G343600	TraesCS3B01G375600	TraesCS3D01G337400	syntenic	TRUE	2.09471	1.69936	1.56829
TraesCS5A01G422800	TraesCS5B01G424700	TraesCS5D01G431000	syntenic	TRUE	0.00089	0.00050	0.00007
TraesCS3A01G317800	TraesCS3B01G348100	TraesCS3D01G313500	syntenic	TRUE	3.88030	1.73594	2.54631
TraesCS3A01G189500	TraesCS3B01G218700	TraesCS3D01G193000	syntenic	TRUE	4.94093	3.40896	2.44685
TraesCS1A01G403200	TraesCS1B01G432600	TraesCS1D01G411200	syntenic	TRUE	0	3.70350	0
TraesCS3A01G042700	TraesCS3B01G040800	TraesCS3D01G037900	syntenic	TRUE	3.94578	2.99375	4.75857
TraesCS3A01G042400	TraesCS3B01G041200	TraesCS3D01G038100	syntenic	TRUE	1.45688	0.18789	0.34881
TraesCS5A01G166000	TraesCS5B01G163400	TraesCS5D01G170600	syntenic	TRUE	18.16172	14.28465	0
TraesCS4A01G231600	TraesCS4B01G084400	TraesCS4D01G082300	syntenic	TRUE	0	2.35594	1.83451
TraesCS5A01G371000	TraesCS5B01G373400	TraesCS5D01G380700	syntenic	TRUE	0.67157	0.09338	0.03146
TraesCS6A01G314600	TraesCS6B01G344600	TraesCS6D01G293900	syntenic	TRUE	80.44042	57.64707	46.95528
TraesCS5A01G079300	TraesCS5B01G086700	TraesCS5D01G092900	syntenic	FALSE	0.24650	0.01731	0.78952
TraesCS4A01G002200	TraesCS4B01G302900	TraesCS4D01G301400	syntenic	TRUE	6.57099	5.37617	5.92278
TraesCS3A01G142100	TraesCS3B01G162600	TraesCS3D01G145200	syntenic	TRUE	0	0	0
TraesCS3A01G185900	TraesCS3B01G215500	TraesCS3D01G189900	syntenic	TRUE	1.03541	3.18715	1.54802
TraesCS1A01G084600	TraesCS1B01G101900	TraesCS1D01G086000	syntenic	TRUE	21.31764	9.99694	16.66418
TraesCS2A01G468900	TraesCS2B01G491800	TraesCS2D01G469000	syntenic	TRUE	0.52565	0.12294	0.14159
TraesCS5A01G252200	TraesCS5B01G251000	TraesCS5D01G259800	syntenic	TRUE	0.18042	0.32396	0.41991
TraesCS3A01G149100	TraesCS3B01G176400	TraesCS3D01G157200	syntenic	TRUE	0.70881	0.79243	2.91867
TraesCS2A01G506100	TraesCS2B01G534500	TraesCS2D01G506900	syntenic	TRUE	0.01634	0.09587	0.06884
TraesCS5A01G206000	TraesCS5B01G204500	TraesCS5D01G212300	syntenic	TRUE	2.64128	0.19041	0.17527
TraesCS2A01G001200	TraesCS2B01G022700	TraesCS2D01G001400	syntenic	TRUE	13.72435	14.60641	22.71650
TraesCS6A01G263400	TraesCS6B01G290400	TraesCS6D01G251600	syntenic	TRUE	127.81350	43.28530	99.79056
TraesCS1A01G126200	TraesCS1B01G145400	TraesCS1D01G127300	syntenic	TRUE	0.00160	0.00204	0.00072
TraesCS5A01G101300	TraesCS5B01G106100	TraesCS5D01G113500	syntenic	TRUE	8.78917	7.47839	13.04779
TraesCS1A01G278500	TraesCS1B01G287400	TraesCS1D01G277700	syntenic	TRUE	3.46005	10.70496	7.10099
TraesCS2A01G481100	TraesCS2B01G507200	TraesCS2D01G481400	syntenic	TRUE	13.65970	37.88846	6.32886
TraesCS5A01G016000	TraesCS5B01G014300	TraesCS5D01G022100	syntenic	TRUE	10.88901	9.16897	12.80128
TraesCS5A01G450700	TraesCS5B01G459000	TraesCS5D01G460600	syntenic	TRUE	0.09330	0.49743	0.00587
TraesCS7A01G211200	TraesCS7B01G118200	TraesCS7D01G212900	syntenic	TRUE	0.81112	0.77658	1.69716
TraesCS2A01G160400	TraesCS2B01G186700	TraesCS2D01G167800	syntenic	TRUE	4.14098	6.12014	5.39989
TraesCS4A01G325500	TraesCS5B01G538400	TraesCS5D01G556700	syntenic	TRUE	0	2.07416	1.15681
TraesCS2A01G260000	TraesCS2B01G281900	TraesCS2D01G263500	syntenic	TRUE	0.14197	0.01941	0.01704
TraesCS6A01G094700	TraesCS6B01G122900	TraesCS6D01G088500	syntenic	TRUE	0.00892	0.01834	0.00356
TraesCS2A01G338500	TraesCS2B01G343400	TraesCS2D01G324500	syntenic	TRUE	20.02121	25.50027	43.80580
TraesCS2A01G324000	TraesCS2B01G358100	TraesCS2D01G338900	syntenic	TRUE	0.14189	0.13865	0.10963
TraesCS6A01G287100	TraesCS6B01G316300	TraesCS6D01G267900	syntenic	TRUE	0.00066	0.00000	0.00151
TraesCS1A01G368800	TraesCS1B01G387700	TraesCS1D01G374600	syntenic	TRUE	5.19273	6.65895	5.58457
TraesCS2A01G156800	TraesCS2B01G182300	TraesCS2D01G162600	syntenic	TRUE	0	4.77447	2.76787
TraesCS4A01G260500	TraesCS4B01G053900	TraesCS4D01G054100	syntenic	TRUE	0.51330	0.52070	1.68976
TraesCS5A01G011900	TraesCS5B01G009800	TraesCS5D01G016800	syntenic	TRUE	2.74799	0.21137	3.06142
TraesCS7A01G117100	TraesCS7B01G014500	TraesCS7D01G113100	syntenic	TRUE	0.01817	0.01503	0.11876
TraesCS4A01G296700	TraesCS4B01G017000	TraesCS4D01G015300	syntenic	TRUE	5.66196	4.63926	8.55303
TraesCS1A01G196200	TraesCS1B01G210800	TraesCS1D01G199600	syntenic	TRUE	0.17186	0.13257	0.14574
TraesCS2A01G378800	TraesCS2B01G395800	TraesCS2D01G374800	syntenic	TRUE	0.00068	0.00150	0.00071
TraesCS1A01G365400	TraesCS1B01G382900	TraesCS1D01G370900	syntenic	TRUE	0.30231	0.15091	0.20548
TraesCS3A01G117700	TraesCS3B01G137000	TraesCS3D01G119500	syntenic	TRUE	0.74405	2.04277	1.34455
TraesCS5A01G231600	TraesCS5B01G229900	TraesCS5D01G236400	syntenic	TRUE	1.37572	0.25359	2.52543
TraesCS2A01G550300	TraesCS2B01G580900	TraesCS2D01G551300	syntenic	TRUE	0	0.42176	0.52412
TraesCS3A01G182400	TraesCS3B01G212400	TraesCS3D01G186900	syntenic	TRUE	0.50068	0.14486	0.10524
TraesCS5A01G387800	TraesCS5B01G392900	TraesCS5D01G397700	syntenic	TRUE	5.52051	3.65685	0
TraesCS2A01G295300	TraesCS2B01G311800	TraesCS2D01G293100	syntenic	TRUE	0.00084	0.00085	0
TraesCS1A01G266900	TraesCS1B01G277800	TraesCS1D01G267100	syntenic	TRUE	12.25725	14.67137	10.03553
TraesCS5A01G238900	TraesCS5B01G237500	TraesCS5D01G246000	syntenic	TRUE	3.36292	5.12084	2.89409
TraesCS5A01G161500	TraesCS5B01G159000	TraesCS5D01G166400	syntenic	TRUE	5.38669	4.36766	3.26341
TraesCS2A01G554900	TraesCS2B01G589100	TraesCS2D01G559700	syntenic	TRUE	0.60456	1.05366	1.20440
TraesCS3A01G169100	TraesCS3B01G197400	TraesCS3D01G172700	syntenic	TRUE	2.20516	2.13531	2.17594
TraesCS3A01G367800	TraesCS3B01G399500	TraesCS3D01G360800	syntenic	TRUE	11.52460	9.90824	14.71375
TraesCS3A01G446500	TraesCS3B01G481600	TraesCS3D01G439100	syntenic	TRUE	0	55.36506	85.64777
TraesCS1A01G093000	TraesCS1B01G121200	TraesCS1D01G101700	syntenic	TRUE	1.05353	0.09724	0.14173
TraesCS1A01G412200	TraesCS1B01G442600	TraesCS1D01G420000	syntenic	TRUE	0.03396	0.06006	0.07033
TraesCS2A01G400000	TraesCS2B01G418100	TraesCS2D01G397600	syntenic	TRUE	10.09855	9.71083	8.35345
TraesCS2A01G518900	TraesCS2B01G547200	TraesCS2D01G520300	syntenic	TRUE	0.00533	0.00448	0.00276
TraesCS7A01G546400	TraesCS7B01G469400	TraesCS7D01G532600	syntenic	TRUE	69.87496	60.71385	79.54883
TraesCS5A01G050900	TraesCS5B01G056500	TraesCS5D01G061300	syntenic	TRUE	0.00248	0.00244	0
TraesCS2A01G379700	TraesCS2B01G396600	TraesCS2D01G375900	syntenic	TRUE	6.79983	10.67645	7.76130
TraesCS4A01G067000	TraesCS4B01G244600	TraesCS4D01G244800	syntenic	TRUE	0.00083	0.00013	0.00124
TraesCS5A01G187400	TraesCS5B01G196400	TraesCS5D01G203600	syntenic	TRUE	1.23574	0.72324	1.42181
TraesCS2A01G296700	TraesCS2B01G312900	TraesCS2D01G294600	syntenic	TRUE	0.01620	0.00618	0.15777
TraesCS2A01G382900	TraesCS2B01G400100	TraesCS2D01G379200	syntenic	TRUE	0.00069	0.09417	0.05430
TraesCS3A01G180400	TraesCS3B01G210100	TraesCS3D01G185300	syntenic	TRUE	0.16520	0	0.09121
TraesCS3A01G036300	TraesCS3B01G047700	TraesCS3D01G043700	syntenic	TRUE	0.00230	0.00213	0.00085
TraesCS6A01G235100	TraesCS6B01G263800	TraesCS6D01G217800	syntenic	TRUE	5.97310	3.45426	4.49680
TraesCS2A01G310100	TraesCS2B01G327100	TraesCS2D01G308300	syntenic	TRUE	1.72703	1.35010	0.93329
TraesCS2A01G351800	TraesCS2B01G370000	TraesCS2D01G350000	syntenic	TRUE	0	0.00139	0.00195
TraesCS6A01G246900	TraesCS6B01G277700	TraesCS6D01G229100	syntenic	TRUE	0.06012	0.08315	0.05620
TraesCS1A01G167100	TraesCS1B01G183500	TraesCS1D01G173800	non-syntenic	TRUE	0	2.17088	6.76543
TraesCS1A01G394400	TraesCS1B01G422400	TraesCS1D01G402000	syntenic	TRUE	20.67106	9.38268	19.16539
TraesCS1A01G206600	TraesCS1B01G220200	TraesCS1D01G209900	syntenic	TRUE	0	1.36027	0
TraesCS6A01G162500	TraesCS6B01G188700	TraesCS6D01G149700	syntenic	TRUE	1.82831	1.62816	2.12864
TraesCS4A01G113500	TraesCS4B01G190600	TraesCS4D01G191900	syntenic	TRUE	0.19982	0.05231	0
TraesCS1A01G304300	TraesCS1B01G314800	TraesCS1D01G303800	syntenic	TRUE	20.62809	14.44372	15.17364
TraesCS6A01G335900	TraesCS6B01G366700	TraesCS6D01G315700	syntenic	TRUE	0.00080	0.00085	0.00052
TraesCS2A01G250300	TraesCS2B01G266500	TraesCS2D01G251500	non-syntenic	TRUE	23.59115	16.56879	29.79833
TraesCS2A01G193400	TraesCS2B01G213300	TraesCS2D01G194100	syntenic	TRUE	0.03439	0.03127	0.03007
TraesCS3A01G419300	TraesCS3B01G454600	TraesCS3D01G415000	syntenic	TRUE	0.33193	0.37382	0.08678
TraesCS7A01G215000	TraesCS7B01G122200	TraesCS7D01G216900	syntenic	TRUE	0.00035	0.01712	0.04183
TraesCS1A01G105700	TraesCS1B01G128700	TraesCS1D01G109300	syntenic	TRUE	0.10135	0.71229	0.79909
TraesCS7A01G346300	TraesCS7B01G236800	TraesCS7D01G332800	syntenic	TRUE	0	1.03269	0.15130
TraesCS6A01G198800	TraesCS6B01G231300	TraesCS6D01G187500	non-syntenic	TRUE	4.39264	0	0
TraesCS1A01G133000	TraesCS1B01G151200	TraesCS1D01G131900	non-syntenic	TRUE	0.00516	0.06245	0.00377
TraesCS3A01G321800	TraesCS3B01G344000	TraesCS3D01G309500	syntenic	TRUE	0.00830	0.02674	0.00648
TraesCS2A01G492500	TraesCS2B01G520700	TraesCS2D01G492800	syntenic	TRUE	1.89122	7.69274	4.19606
TraesCS2A01G353600	TraesCS2B01G371500	TraesCS2D01G350500	syntenic	TRUE	0.16035	0.26792	0.19227
TraesCS1A01G323700	TraesCS1B01G336900	TraesCS1D01G325000	syntenic	TRUE	0.94722	0.53290	0.21182
TraesCS3A01G226800	TraesCS3B01G257700	TraesCS3D01G224800	syntenic	TRUE	83.83890	125.46773	63.31111
TraesCS1A01G276400	TraesCS1B01G285600	TraesCS1D01G275900	syntenic	TRUE	0	3.44324	3.10840
TraesCS1A01G414700	TraesCS1B01G444700	TraesCS1D01G422000	syntenic	TRUE	2.61012	0.73568	2.39878
TraesCS4A01G271500	TraesCS4B01G042500	TraesCS4D01G039900	syntenic	TRUE	0.00144	0.40942	1.12141
TraesCS6A01G417600	TraesCS6B01G471600	TraesCS6D01G402800	syntenic	TRUE	9.53459	4.26272	6.82698
TraesCS2A01G413300	TraesCS2B01G432000	TraesCS2D01G411300	syntenic	TRUE	0.10721	0.35402	0.31032
TraesCS7A01G490400	TraesCS7B01G393700	TraesCS7D01G476800	syntenic	TRUE	13.29307	18.31500	12.89813
TraesCS1A01G048900	TraesCS1B01G064400	TraesCS1D01G050100	syntenic	TRUE	0.00125	0.00307	0.00089
TraesCS3A01G361900	TraesCS3B01G394300	TraesCS3D01G355600	syntenic	TRUE	0.00631	0.00183	0.06539
TraesCS3A01G336000	TraesCS3B01G366700	TraesCS3D01G329000	syntenic	TRUE	1.55375	0.63221	1.76158
TraesCS2A01G523700	TraesCS2B01G553600	TraesCS2D01G525900	syntenic	TRUE	44.37917	164.75190	182.52739
TraesCS2A01G517000	TraesCS2B01G545500	TraesCS2D01G518600	syntenic	TRUE	0.29267	0.05050	0.07565
TraesCS5A01G258900	TraesCS5B01G257700	TraesCS5D01G266700	syntenic	TRUE	0.00694	0.01374	0.01547
TraesCS7A01G245400	TraesCS7B01G146100	TraesCS7D01G244000	syntenic	TRUE	0.03138	0.09746	0.00132
TraesCS1A01G047400	TraesCS1B01G061900	TraesCS1D01G048500	syntenic	TRUE	0.12711	0.05093	0.02912
TraesCS5A01G072800	TraesCS5B01G078900	TraesCS5D01G085600	syntenic	TRUE	0.00169	0.09440	0.00117
TraesCS1A01G267900	TraesCS1B01G278600	TraesCS1D01G267800	syntenic	TRUE	0	0	0
TraesCS5A01G316900	TraesCS5B01G317500	TraesCS5D01G323200	syntenic	TRUE	9.83983	4.69169	10.07777
TraesCS6A01G403600	TraesCS6B01G447500	TraesCS6D01G387100	syntenic	TRUE	16.28424	25.44238	12.95887
TraesCS4A01G126600	TraesCS4B01G178300	TraesCS4D01G179900	syntenic	TRUE	0.00112	0.00847	0
TraesCS4A01G104500	TraesCS4B01G199400	TraesCS4D01G200500	syntenic	TRUE	0.69030	0	0
TraesCS4A01G096300	TraesCS4B01G208100	TraesCS4D01G209000	syntenic	TRUE	15.15484	9.47608	6.80549
TraesCS7A01G354300	TraesCS7B01G273400	TraesCS7D01G368400	syntenic	TRUE	2.41367	1.69512	0.00020
TraesCS5A01G493400	TraesCS4B01G318800	TraesCS4D01G315300	syntenic	TRUE	1.30887	3.31850	4.25967
TraesCS1A01G197500	TraesCS1B01G212100	TraesCS1D01G201000	syntenic	TRUE	3.01606	4.06233	4.88370
TraesCS5A01G032600	TraesCS5B01G032800	TraesCS5D01G040900	syntenic	TRUE	0.10528	0.07183	0.11409
TraesCS4A01G075100	TraesCS4B01G231000	TraesCS4D01G232500	syntenic	TRUE	0	0.00014	0.00835
TraesCS4A01G123500	TraesCS4B01G180900	TraesCS4D01G182400	syntenic	TRUE	0	0.00653	0.00646
TraesCS4A01G008000	TraesCS4B01G296900	TraesCS4D01G295800	syntenic	TRUE	1.37154	0.34238	1.07390
TraesCS4A01G129300	TraesCS4B01G175200	TraesCS4D01G177100	syntenic	TRUE	0.12809	0.00953	0.27823
TraesCS5A01G373700	TraesCS5B01G375700	TraesCS5D01G383200	syntenic	TRUE	1.45433	0.99710	0.88509
TraesCS1A01G081400	TraesCS1B01G099100	TraesCS1D01G083000	syntenic	TRUE	25.91113	23.75905	39.16576
TraesCS5A01G209700	TraesCS5B01G207800	TraesCS5D01G216000	syntenic	TRUE	0.25982	3.31555	4.49386
TraesCS2A01G384800	TraesCS2B01G401800	TraesCS2D01G381500	syntenic	TRUE	5.49039	9.96056	16.31934
TraesCS6A01G337600	TraesCS6B01G368300	TraesCS6D01G318500	syntenic	TRUE	0.00031	0.00061	0.00079
TraesCS6A01G095300	TraesCS6B01G123300	TraesCS6D01G088100	syntenic	TRUE	0.08377	0.10131	0.10691
TraesCS2A01G115900	TraesCS2B01G135300	TraesCS2D01G119300	syntenic	TRUE	1.45176	0	0.77788
TraesCS5A01G049000	TraesCS5B01G054100	TraesCS5D01G059600	syntenic	TRUE	0.00676	0.01722	0.02085
TraesCS2A01G260100	TraesCS2B01G281800	TraesCS2D01G263400	syntenic	TRUE	3.07143	4.88565	3.99263
TraesCS3A01G511600	TraesCS3B01G579500	TraesCS3D01G519100	syntenic	TRUE	0.01481	0.12089	0.00149
TraesCS7A01G132100	TraesCS7B01G032800	TraesCS7D01G131700	syntenic	TRUE	0.00270	0.56555	0.34504
TraesCS1A01G046100	TraesCS1B01G059500	TraesCS1D01G046700	syntenic	TRUE	0	0	0.00397
TraesCS7A01G455300	TraesCS7B01G355700	TraesCS7D01G444200	syntenic	TRUE	0.01605	0.00845	0.00120
TraesCS3A01G096700	TraesCS3B01G112500	TraesCS3D01G097300	syntenic	TRUE	0.04669	0.25039	0.12720
TraesCS2A01G106700	TraesCS2B01G124300	TraesCS2D01G107300	syntenic	TRUE	1.34386	1.04777	0.33083
TraesCS5A01G002800	TraesCS5B01G003000	TraesCS5D01G002400	syntenic	TRUE	0.00049	0.00047	0.00800
TraesCS6A01G163400	TraesCS6B01G186500	TraesCS6D01G147600	syntenic	TRUE	0	6.68014	0
TraesCS6A01G196500	TraesCS6B01G229700	TraesCS6D01G179200	non-syntenic	TRUE	0	15.83608	15.49725
TraesCS6A01G308400	TraesCS6B01G337100	TraesCS6D01G287600	syntenic	TRUE	0.10523	0.05775	0.17947
TraesCS3A01G313200	TraesCS3B01G158700	TraesCS3D01G141100	syntenic	TRUE	3387.55348	118.74635	3312.22139
TraesCS6A01G226000	TraesCS6B01G255600	TraesCS6D01G209100	syntenic	TRUE	0.19720	0.68856	0.21544
TraesCS6A01G335400	TraesCS6B01G366100	TraesCS6D01G315300	syntenic	TRUE	2.10900	0	0.54843
TraesCS6A01G229800	TraesCS6B01G251800	TraesCS6D01G205200	syntenic	TRUE	38.78002	39.25726	31.78474
TraesCS7A01G220700	TraesCS7B01G126700	TraesCS7D01G221400	syntenic	TRUE	0.04909	0	0
TraesCS3A01G239800	TraesCS3B01G268200	TraesCS3D01G240200	syntenic	TRUE	4.08521	1.88177	5.25232
TraesCS7A01G219200	TraesCS7B01G128100	TraesCS7D01G222900	syntenic	TRUE	0	0.88844	0
TraesCS5A01G187900	TraesCS5B01G195700	TraesCS5D01G203100	syntenic	TRUE	0.26138	0.44764	0.45877
TraesCS4A01G110300	TraesCS4B01G193700	TraesCS4D01G194700	syntenic	TRUE	0.51684	0.36006	0.32093
TraesCS7A01G316700	TraesCS7B01G217500	TraesCS7D01G313400	syntenic	TRUE	4.33860	3.30609	1.77030
TraesCS1A01G323800	TraesCS1B01G337100	TraesCS1D01G325100	syntenic	TRUE	0.21756	0.54520	0.56795
TraesCS7A01G407900	TraesCS7B01G308100	TraesCS7D01G401600	syntenic	TRUE	0.30182	0.03258	0.22459
TraesCS3A01G276000	TraesCS3B01G309700	TraesCS3D01G276000	syntenic	TRUE	2.68990	0	0
TraesCS1A01G256900	TraesCS1B01G267500	TraesCS1D01G256300	syntenic	TRUE	0.12620	0.09037	0.12505
TraesCS5A01G240900	TraesCS5B01G239000	TraesCS5D01G247400	syntenic	TRUE	0.58303	2.25312	0.90944
TraesCS3A01G355300	TraesCS3B01G388200	TraesCS3D01G349300	syntenic	TRUE	0.00142	0.00086	0.00102
TraesCS3A01G293200	TraesCS3B01G328000	TraesCS3D01G293000	syntenic	TRUE	0	0.11659	0.00289
TraesCS4A01G325600	TraesCS5B01G538500	TraesCS5D01G556800	syntenic	TRUE	9.65025	3.10219	4.33131
TraesCS3A01G444400	TraesCS3B01G477900	TraesCS3D01G436700	syntenic	TRUE	0	0	0.00041
TraesCS2A01G313100	TraesCS2B01G330200	TraesCS2D01G311600	syntenic	TRUE	0.32978	0.12047	0.20548
TraesCS3A01G389700	TraesCS3B01G419100	TraesCS3D01G380000	syntenic	TRUE	0.07648	0.07494	0.05098
TraesCS1A01G043300	TraesCS1B01G056300	TraesCS1D01G043900	syntenic	TRUE	0.01966	0.00626	0.07756
TraesCS2A01G367000	TraesCS2B01G384500	TraesCS2D01G363900	syntenic	TRUE	7.45480	2.96547	4.23368
TraesCS2A01G289100	TraesCS2B01G305700	TraesCS2D01G287100	syntenic	TRUE	0.05821	0.07334	0.05643
TraesCS2A01G280800	TraesCS2B01G298200	TraesCS2D01G279600	syntenic	TRUE	1.23648	0	3.91052
TraesCS5A01G235000	TraesCS5B01G233400	TraesCS5D01G242000	syntenic	TRUE	0.03655	0.28401	0.09336
TraesCS3A01G243800	TraesCS3B01G276400	TraesCS3D01G247600	syntenic	TRUE	0.03467	0.01535	0.02986
TraesCS2A01G166000	TraesCS2B01G192000	TraesCS2D01G173300	syntenic	TRUE	2.51079	0	10.12982
TraesCS2A01G194300	TraesCS2B01G212600	TraesCS2D01G193600	syntenic	TRUE	0.00033	0.04085	0.00066
TraesCS4A01G035900	TraesCS4B01G268700	TraesCS4D01G268000	syntenic	TRUE	1.68574	0	3.51504
TraesCS2A01G355900	TraesCS2B01G372200	TraesCS2D01G352200	syntenic	TRUE	0	0	0
TraesCS3A01G395600	TraesCS3B01G427400	TraesCS3D01G389200	syntenic	TRUE	0.08369	0.11782	0.21698
TraesCS7A01G429600	TraesCS7B01G329800	TraesCS7D01G421800	syntenic	TRUE	113.22060	71.19707	158.31002
TraesCS1A01G084800	TraesCS1B01G102000	TraesCS1D01G086200	syntenic	TRUE	28.53281	29.10574	17.48756
TraesCS5A01G265000	TraesCS5B01G264600	TraesCS5D01G273000	syntenic	TRUE	0	0.00856	0.01127
TraesCS4A01G020600	TraesCS4B01G282900	TraesCS4D01G281900	syntenic	TRUE	0.41186	2.16498	0.54445
TraesCS2A01G169000	TraesCS2B01G195300	TraesCS2D01G176600	syntenic	TRUE	1.17575	2.01372	1.88117
TraesCS6A01G159600	TraesCS6B01G191700	TraesCS6D01G152900	syntenic	TRUE	14.49184	11.07681	9.16974
TraesCS2A01G353400	TraesCS2B01G371300	TraesCS2D01G350700	syntenic	TRUE	0.00115	0.00084	0.00205
TraesCS4A01G100800	TraesCS4B01G203800	TraesCS4D01G204600	syntenic	TRUE	5.67882	3.44408	3.54536
TraesCS5A01G391900	TraesCS5B01G396800	TraesCS5D01G401800	syntenic	TRUE	6.72731	6.79528	8.84592
TraesCS2A01G079400	TraesCS2B01G094200	TraesCS2D01G076800	syntenic	TRUE	0.07590	0.18277	0
TraesCS1A01G304000	TraesCS1B01G314500	TraesCS1D01G303500	syntenic	TRUE	0.36390	0.01828	0.01565
TraesCS7A01G328600	TraesCS7B01G229300	TraesCS7D01G325500	syntenic	TRUE	13.35575	26.86942	16.87609
TraesCS7A01G304300	TraesCS7B01G204600	TraesCS7D01G299800	syntenic	TRUE	4.92650	0.32293	3.67580
TraesCS7A01G564000	TraesCS1B01G402200	TraesCS7D01G520800	non-syntenic	TRUE	0.00026	0.03489	0.00091
TraesCS3A01G217700	TraesCS3B01G248000	TraesCS3D01G234600	syntenic	TRUE	0	0.37236	0.45046
TraesCS6A01G273900	TraesCS6B01G301400	TraesCS6D01G254100	syntenic	TRUE	0	0.04373	0
TraesCS7A01G404000	TraesCS7B01G303600	TraesCS7D01G397400	syntenic	TRUE	0.11464	0.20154	0.19568
TraesCS5A01G128200	TraesCS5B01G127200	TraesCS5D01G135800	syntenic	TRUE	0.02530	0.01623	0.01436
TraesCS6A01G405200	TraesCS6B01G449400	TraesCS6D01G388700	syntenic	TRUE	3.70666	6.28295	2.46812
TraesCS4A01G023800	TraesCS4B01G279800	TraesCS4D01G278200	syntenic	TRUE	5.28140	3.73235	3.53230
TraesCS3A01G037700	TraesCS3B01G045900	TraesCS3D01G041800	syntenic	TRUE	1.81173	5.15130	5.18902
TraesCS3A01G177600	TraesCS3B01G207400	TraesCS3D01G183200	syntenic	TRUE	0.01934	0.09777	0.00284
TraesCS3A01G151000	TraesCS3B01G177800	TraesCS3D01G158800	syntenic	TRUE	0.01380	0.01916	0.16201
TraesCS7A01G302700	TraesCS7B01G202800	TraesCS7D01G298000	syntenic	TRUE	0.25034	0.10928	0.02598
TraesCS5A01G160000	TraesCS5B01G157700	TraesCS5D01G165100	syntenic	TRUE	0.00145	0.00071	0.00796
TraesCS3A01G237000	TraesCS3B01G262800	TraesCS3D01G237400	syntenic	TRUE	4.91855	3.01446	2.21573
TraesCS7A01G227700	TraesCS7B01G191800	TraesCS7D01G226700	non-syntenic	TRUE	0.00680	0	0
TraesCS3A01G449000	TraesCS3B01G485700	TraesCS3D01G441700	syntenic	TRUE	0.97011	0.40195	0.08550
TraesCS2A01G414400	TraesCS2B01G433500	TraesCS2D01G411700	syntenic	TRUE	0.00025	0.01150	0.00019
TraesCS3A01G367700	TraesCS3B01G399400	TraesCS3D01G360700	syntenic	TRUE	0.11920	0.10352	0
TraesCS4A01G257400	TraesCS4B01G057200	TraesCS4D01G057400	syntenic	TRUE	0	0	113.52905
TraesCS4A01G218100	TraesCS4B01G096900	TraesCS4D01G093200	syntenic	TRUE	0.05229	0.09421	0.02113
TraesCS5A01G084300	TraesCS5B01G089900	TraesCS5D01G096100	syntenic	TRUE	0.01488	0.00843	0.01295
TraesCS4A01G044400	TraesCS4B01G265500	TraesCS4D01G265500	syntenic	TRUE	0.44324	0.39325	0.82670
TraesCS7A01G248100	TraesCS7B01G143400	TraesCS7D01G246900	syntenic	TRUE	0.04726	0.07409	0.06628
TraesCS7A01G360200	TraesCS7B01G267600	TraesCS7D01G362900	syntenic	TRUE	0.05862	0.07453	0.02590
TraesCS1A01G374900	TraesCS1B01G395100	TraesCS1D01G382100	syntenic	TRUE	0	0.53345	0.04907
TraesCS3A01G334900	TraesCS3B01G365800	TraesCS3D01G328200	syntenic	TRUE	0.69487	0.53471	0
TraesCS2A01G334200	TraesCS2B01G347400	TraesCS2D01G328400	syntenic	TRUE	0.50629	0.98721	0.66539
TraesCS7A01G172500	TraesCS7B01G077300	TraesCS7D01G173300	syntenic	TRUE	0.00064	2.19740	5.12638
TraesCS7A01G314500	TraesCS7B01G215200	TraesCS7D01G311600	syntenic	TRUE	0.03962	0.00983	0.01946
TraesCS6A01G155000	TraesCS6B01G183000	TraesCS6D01G144900	syntenic	TRUE	0.95183	1.61516	1.05733
TraesCS1A01G372800	TraesCS1B01G392800	TraesCS1D01G379400	syntenic	TRUE	0.09229	0.12760	0.02276
TraesCS6A01G296200	TraesCS6B01G326000	TraesCS6D01G276500	syntenic	TRUE	9.65846	28.08193	16.23234
TraesCS4A01G088500	TraesCS4B01G215700	TraesCS4D01G216200	syntenic	FALSE	0.01177	0.03913	0.00075
TraesCS5A01G228500	TraesCS5B01G227300	TraesCS5D01G239100	syntenic	TRUE	0.04460	0.05132	0.04672
TraesCS3A01G250700	TraesCS3B01G280200	TraesCS3D01G251100	syntenic	TRUE	1.45454	0.03786	0.25298
TraesCS1A01G020600	TraesCS1B01G024600	TraesCS1D01G020100	syntenic	TRUE	3.40357	1.15932	2.11902
TraesCS1A01G386800	TraesCS1B01G414000	TraesCS1D01G394300	syntenic	FALSE	0.00141	0.01545	0.00232
TraesCS2A01G448400	TraesCS2B01G469100	TraesCS2D01G447500	syntenic	TRUE	17.16193	18.67627	13.74850
TraesCS7A01G412300	TraesCS7B01G311500	TraesCS7D01G405400	syntenic	TRUE	0.22699	1.31766	1.50774
TraesCS5A01G299800	TraesCS5B01G301400	TraesCS5D01G308200	syntenic	TRUE	3.62624	3.15852	4.45650
TraesCS5A01G119400	TraesCS5B01G121200	TraesCS5D01G126500	syntenic	TRUE	0.93896	16.54838	16.54838
TraesCS1A01G332400	TraesCS1B01G346100	TraesCS1D01G335100	syntenic	TRUE	5.28961	4.57145	3.40400
TraesCS2A01G403600	TraesCS2B01G421600	TraesCS2D01G400700	syntenic	TRUE	5.99229	11.48158	5.56545
TraesCS1A01G099700	TraesCS1B01G111700	TraesCS1D01G093000	syntenic	TRUE	0.75055	0.90234	1.12136
TraesCS2A01G334500	TraesCS2B01G347700	TraesCS2D01G328700	syntenic	TRUE	4.19391	3.91266	3.89535
TraesCS5A01G227900	TraesCS5B01G226700	TraesCS5D01G239700	syntenic	TRUE	0.04623	0.14025	0.07175
TraesCS7A01G327800	TraesCS7B01G228500	TraesCS7D01G324600	syntenic	TRUE	0	1.79342	2.09071
TraesCS3A01G094900	TraesCS3B01G110400	TraesCS3D01G095100	syntenic	TRUE	12.36454	14.00863	10.79701
TraesCS5A01G375900	TraesCS5B01G378100	TraesCS5D01G385400	syntenic	TRUE	1.86487	1.54609	2.45048
TraesCS3A01G296000	TraesCS3B01G340900	TraesCS3D01G307000	syntenic	TRUE	6.83614	6.08891	4.52917
TraesCS2A01G236200	TraesCS2B01G259600	TraesCS2D01G240900	non-syntenic	TRUE	12.18372	0	5.95750
TraesCS7A01G235100	TraesCS7B01G133300	TraesCS7D01G235100	syntenic	TRUE	44.73697	13.50064	38.28280
TraesCS3A01G409700	TraesCS3B01G442800	TraesCS3D01G404300	syntenic	FALSE	0.01262	0.00181	0.00610
TraesCS2A01G410600	TraesCS2B01G429400	TraesCS2D01G408000	syntenic	FALSE	1.41423	1.95503	1.55602
TraesCS5A01G264500	TraesCS5B01G263800	TraesCS5D01G272100	syntenic	TRUE	40.67294	0	0
TraesCS6A01G111700	TraesCS6B01G139800	TraesCS6D01G100500	syntenic	TRUE	0.04858	0.10572	0
TraesCS2A01G384700	TraesCS2B01G401700	TraesCS2D01G381400	syntenic	TRUE	27.63518	12.43500	20.97533
TraesCS3A01G164000	TraesCS3B01G201900	TraesCS3D01G177700	syntenic	TRUE	0	3.02748	0.80662
TraesCS3A01G231800	TraesCS3B01G261100	TraesCS3D01G221500	syntenic	TRUE	0.11977	0.00109	0.01947
TraesCS5A01G318900	TraesCS5B01G319400	TraesCS5D01G325100	syntenic	TRUE	12.95587	7.52110	9.07438
TraesCS5A01G334600	TraesCS5B01G334100	TraesCS5D01G339400	syntenic	TRUE	28.82973	19.51792	0
TraesCS5A01G504600	TraesCS4B01G334000	TraesCS4D01G330100	syntenic	TRUE	1.46003	1.02663	0.99974
TraesCS7A01G251600	TraesCS7B01G139500	TraesCS7D01G249700	syntenic	TRUE	0.05519	0.06093	0.22982
TraesCS1A01G184900	TraesCS1B01G192900	TraesCS1D01G191900	syntenic	TRUE	5.52761	8.32277	12.50606
TraesCS4A01G017600	TraesCS4B01G286500	TraesCS4D01G285200	syntenic	TRUE	7.25231	8.29834	2.95713
TraesCS1A01G248900	TraesCS1B01G259600	TraesCS1D01G248400	syntenic	TRUE	1.17601	4.95667	11.13150
TraesCS6A01G314200	TraesCS6B01G344200	TraesCS6D01G293500	syntenic	TRUE	2.77445	0.93827	0
TraesCS6A01G353700	TraesCS6B01G386400	TraesCS6D01G336000	syntenic	TRUE	90.21964	30.25466	79.81598
TraesCS2A01G200700	TraesCS2B01G228000	TraesCS2D01G208500	syntenic	TRUE	0.33902	0.14648	0.82761
TraesCS5A01G364400	TraesCS5B01G366300	TraesCS5D01G373300	syntenic	TRUE	0	0	0
TraesCS2A01G541500	TraesCS2B01G571800	TraesCS2D01G542700	syntenic	TRUE	0	4.11085	9.26313
TraesCS2A01G492900	TraesCS2B01G521000	TraesCS2D01G493100	syntenic	TRUE	0	11.77275	0
TraesCS1A01G361300	TraesCS1B01G377900	TraesCS1D01G365700	syntenic	TRUE	9.24963	11.49124	10.57030
TraesCS5A01G486700	TraesCS5B01G500600	TraesCS5D01G500900	syntenic	TRUE	26.56031	6.13279	6.25455
TraesCS2A01G080000	TraesCS2B01G094800	TraesCS2D01G077300	syntenic	TRUE	4.43206	39.87489	32.32166
TraesCS2A01G323700	TraesCS2B01G257700	TraesCS2D01G339300	non-syntenic	TRUE	63.28188	0.63544	65.70189
TraesCS4A01G162000	TraesCS4B01G151200	TraesCS4D01G155700	non-syntenic	TRUE	4.82018	8.68735	3.63405
TraesCS6A01G082300	TraesCS6B01G109300	TraesCS6D01G075300	syntenic	TRUE	5.97922	10.16946	4.85389
TraesCS1A01G115000	TraesCS1B01G134900	TraesCS1D01G116400	syntenic	TRUE	51.63803	45.49894	51.38080
TraesCS1A01G432400	TraesCS1B01G211600	TraesCS1D01G033500	non-syntenic	TRUE	0.03264	0	0
TraesCS5A01G097800	TraesCS5B01G103300	TraesCS5D01G110100	syntenic	TRUE	0	0.03456	0.12392
TraesCS5A01G046100	TraesCS5B01G050200	TraesCS5D01G056000	syntenic	TRUE	0	19.29852	0
TraesCS1A01G229600	TraesCS1B01G244500	TraesCS1D01G232400	syntenic	TRUE	0.07885	0.10389	0.01955
TraesCS4A01G018700	TraesCS4B01G285200	TraesCS4D01G284300	syntenic	TRUE	1.42936	0.51903	1.61612
TraesCS5A01G423400	TraesCS5B01G425500	TraesCS5D01G432000	syntenic	TRUE	0.19785	0.03394	0.01581
TraesCS5A01G182100	TraesCS5B01G180100	TraesCS5D01G186500	syntenic	FALSE	1.02623	2.02334	1.55117
TraesCS3A01G188700	TraesCS3B01G217900	TraesCS3D01G192100	syntenic	TRUE	0.01057	0.00407	0.05800
TraesCS2A01G115800	TraesCS2B01G135400	TraesCS2D01G119400	syntenic	TRUE	0.01905	0.06836	0.00440
TraesCS1A01G039100	TraesCS1B01G051600	TraesCS1D01G040700	syntenic	TRUE	0	0	0
TraesCS3A01G469200	TraesCS3B01G511200	TraesCS3D01G465700	syntenic	FALSE	0	0	0
TraesCS7A01G268200	TraesCS7B01G164100	TraesCS7D01G266700	syntenic	TRUE	0.09001	0.53149	0.02974
TraesCS4A01G214700	TraesCS4B01G101400	TraesCS4D01G098100	syntenic	TRUE	0.67426	1.05387	0.77000
TraesCS5A01G328700	TraesCS5B01G328800	TraesCS5D01G334600	syntenic	TRUE	0.09346	0.00041	0.20334
TraesCS2A01G169400	TraesCS2B01G195700	TraesCS2D01G176900	syntenic	TRUE	0	0	2.25086
TraesCS7A01G364800	TraesCS7B01G262800	TraesCS7D01G358000	syntenic	TRUE	17.77175	8.95562	66.07608
TraesCS7A01G184100	TraesCS7B01G089100	TraesCS7D01G185800	syntenic	TRUE	1.05059	0.01610	0.73778
TraesCS2A01G098800	TraesCS2B01G115100	TraesCS2D01G089200	syntenic	TRUE	1.97681	0.46922	0.14845
TraesCS5A01G125100	TraesCS5B01G124600	TraesCS5D01G132800	syntenic	TRUE	0.01529	0	0
TraesCS2A01G210700	TraesCS2B01G236600	TraesCS2D01G217200	syntenic	TRUE	5.21295	18.99287	14.90876
TraesCS2A01G272600	TraesCS2B01G290800	TraesCS2D01G271900	syntenic	TRUE	0	0	0
TraesCS7A01G095900	TraesCS3B01G576200	TraesCS3D01G515400	non-syntenic	TRUE	0.00596	0.05672	1.58324
TraesCS3A01G538200	TraesCS3B01G603600	TraesCS3D01G543800	non-syntenic	TRUE	2.19885	3.02755	2.82293
TraesCS7A01G235300	TraesCS7B01G133500	TraesCS7D01G235400	syntenic	TRUE	0	0	0
TraesCS3A01G452100	TraesCS3B01G489000	TraesCS3D01G444600	syntenic	TRUE	23.12534	10.70587	21.32141
TraesCS1A01G446100	TraesCS1B01G481200	TraesCS1D01G454900	syntenic	TRUE	0.00059	0.00073	0.00035
TraesCS1A01G084300	TraesCS4B01G156500	TraesCS4D01G156100	non-syntenic	TRUE	3.52499	9.99967	11.37562
TraesCS1A01G219000	TraesCS1B01G232500	TraesCS1D01G220700	syntenic	TRUE	1.53638	0.98431	1.42629
TraesCS4A01G329000	TraesCS5B01G543400	TraesCS5D01G544800	syntenic	TRUE	0.61715	0.17465	0.74888
TraesCS2A01G305800	TraesCS2B01G322500	TraesCS2D01G304200	syntenic	TRUE	1.19000	0	0.94761
TraesCS3A01G531500	TraesCS3B01G601900	TraesCS3D01G536800	syntenic	TRUE	0.00639	0.00280	0.00507
TraesCS5A01G098400	TraesCS5B01G103700	TraesCS5D01G110500	syntenic	TRUE	1.15415	9.56626	0.33381
TraesCS5A01G135300	TraesCS5B01G134100	TraesCS5D01G141800	syntenic	FALSE	0.00078	0.00041	0.00089
TraesCS3A01G248200	TraesCS3B01G276900	TraesCS3D01G248200	syntenic	TRUE	5.46198	9.72141	4.47484
TraesCS6A01G300300	TraesCS6B01G330000	TraesCS6D01G280200	syntenic	TRUE	0	0.04640	0
TraesCS6A01G109700	TraesCS6B01G138200	TraesCS6D01G098200	syntenic	TRUE	0.65091	0	0.83064
TraesCS6A01G134100	TraesCS6B01G162400	TraesCS6D01G123400	syntenic	FALSE	0.00070	0.00048	0.00095
TraesCS4A01G225500	TraesCS4B01G090700	TraesCS4D01G087800	syntenic	TRUE	3.81741	1.33390	1.51397
TraesCS1A01G387600	TraesCS1B01G415100	TraesCS1D01G395600	syntenic	TRUE	5.03305	5.70847	7.90732
TraesCS3A01G497500	TraesCS3B01G560300	TraesCS3D01G505300	syntenic	TRUE	0	0.00018	0.00032
TraesCS3A01G503100	TraesCS3B01G566500	TraesCS3D01G509700	syntenic	TRUE	0	2.24263	1.39734
TraesCS1A01G177400	TraesCS1B01G202800	TraesCS1D01G175900	syntenic	TRUE	4.89679	4.95384	0
TraesCS7A01G159600	TraesCS7B01G064100	TraesCS7D01G160400	non-syntenic	TRUE	0.25856	0.13684	5.25580
TraesCS1A01G270000	TraesCS1B01G280400	TraesCS1D01G270000	syntenic	TRUE	0.00062	0.00013	0.00055
TraesCS4A01G223000	TraesCS4B01G093300	TraesCS4D01G090100	syntenic	FALSE	0.00032	0.00469	0.00905
TraesCS4A01G117500	TraesCS4B01G186900	TraesCS4D01G188200	syntenic	TRUE	0	0	0
TraesCS7A01G242000	TraesCS7B01G149400	TraesCS7D01G240900	syntenic	TRUE	1.37810	3.31403	1.23680
TraesCS6A01G313300	TraesCS6B01G343400	TraesCS6D01G292800	syntenic	FALSE	0.01848	0.00823	0.01618
TraesCS3A01G354800	TraesCS3B01G387800	TraesCS3D01G348800	syntenic	TRUE	10.43090	0	0
TraesCS7A01G313900	TraesCS7B01G214800	TraesCS7D01G310800	syntenic	TRUE	0.02175	0.02264	0
TraesCS6A01G261600	TraesCS6B01G288900	TraesCS6D01G242300	syntenic	TRUE	9.73620	0	9.64408
TraesCS3A01G022200	TraesCS3B01G023700	TraesCS3D01G024500	syntenic	TRUE	12.70840	16.81413	0
TraesCS7A01G495600	TraesCS7B01G401700	TraesCS7D01G482900	syntenic	TRUE	0	0	0
TraesCS3A01G252200	TraesCS3B01G281600	TraesCS3D01G252700	syntenic	TRUE	0.18016	0.16384	0.15449
TraesCS3A01G395800	TraesCS3B01G427600	TraesCS3D01G389400	syntenic	TRUE	1.21751	0	0.59360
TraesCS4A01G132000	TraesCS4B01G172600	TraesCS4D01G174600	syntenic	TRUE	0	0	0
TraesCS2A01G408900	TraesCS2B01G427200	TraesCS2D01G406000	syntenic	TRUE	0.00311	0.00036	0.00071
TraesCS6A01G035700	TraesCS6B01G050100	TraesCS6D01G041100	syntenic	FALSE	0.00315	0	0.03688
TraesCS7A01G306100	TraesCS7B01G206300	TraesCS7D01G302800	syntenic	TRUE	6.75457	6.70834	6.83758
TraesCS1A01G319000	TraesCS1B01G331300	TraesCS1D01G318800	syntenic	TRUE	0.30751	0.86045	0.55044
TraesCS5A01G130600	TraesCS5B01G130500	TraesCS5D01G138100	syntenic	TRUE	0.22406	0.10498	0.49133
TraesCS3A01G454600	TraesCS3B01G493200	TraesCS3D01G447300	syntenic	TRUE	1.39986	1.41923	1.70760
TraesCS3A01G205900	TraesCS3B01G237800	TraesCS3D01G209700	syntenic	TRUE	1.30697	0.93815	0.48105
TraesCS7A01G345200	TraesCS7B01G238000	TraesCS7D01G334100	syntenic	TRUE	0	0.39195	0.31932
TraesCS2A01G222400	TraesCS2B01G247800	TraesCS2D01G228300	syntenic	TRUE	0.20467	0.29071	0.19769
TraesCS4A01G117400	TraesCS4B01G187000	TraesCS4D01G188300	syntenic	TRUE	0	0.12743	0
TraesCS5A01G412000	TraesCS5B01G415800	TraesCS5D01G421200	syntenic	TRUE	0.00242	0	0.01055
TraesCS7A01G328800	TraesCS7B01G229500	TraesCS7D01G325700	syntenic	TRUE	0	0.28985	0.34574
TraesCS5A01G206800	TraesCS5B01G205200	TraesCS5D01G213000	syntenic	TRUE	0.01049	0	0
TraesCS6A01G337700	TraesCS6B01G368400	TraesCS6D01G318600	syntenic	TRUE	0.30923	0.39838	0.10341
TraesCS3A01G274000	TraesCS3B01G307700	TraesCS3D01G273200	syntenic	TRUE	2.89795	0	2.35271
TraesCS5A01G102500	TraesCS5B01G106800	TraesCS5D01G114300	syntenic	TRUE	0	0	0
TraesCS5A01G528200	TraesCS4B01G359300	TraesCS4D01G352900	syntenic	TRUE	1.68643	2.51182	2.35701
TraesCS4A01G078100	TraesCS4B01G234200	TraesCS4D01G235400	syntenic	TRUE	0.13906	0.38270	0.21380
TraesCS1A01G419500	TraesCS1B01G449600	TraesCS1D01G427300	syntenic	TRUE	0	1.86102	0
TraesCS6A01G168200	TraesCS6B01G196000	TraesCS6D01G157300	syntenic	TRUE	7.12386	8.78406	4.23621
TraesCS5A01G146500	TraesCS5B01G145300	TraesCS5D01G145800	syntenic	TRUE	2.66691	2.53793	2.36007
TraesCS5A01G357100	TraesCS5B01G359600	TraesCS5D01G366200	syntenic	TRUE	0.12816	0.21461	0.05804
TraesCS4A01G315700	TraesCS5B01G563800	TraesCS5D01G551200	syntenic	TRUE	0	0	14.56400
TraesCS4A01G270000	TraesCS4B01G044100	TraesCS4D01G041600	syntenic	TRUE	2.16926	1.96205	1.61328
TraesCS4A01G060900	TraesCS4B01G236300	TraesCS4D01G237700	syntenic	TRUE	1.96325	1.19438	2.20707
TraesCS6A01G243100	TraesCS6B01G281100	TraesCS6D01G225400	syntenic	TRUE	0.09045	0.05126	0.15069
TraesCS2A01G089900	TraesCS2B01G105600	TraesCS2D01G087800	syntenic	TRUE	2.13019	1.46292	0.99708
TraesCS3A01G476900	TraesCS3B01G520300	TraesCS3D01G471400	syntenic	TRUE	0	0.22017	0
TraesCS7A01G298600	TraesCS7B01G188400	TraesCS7D01G294300	syntenic	TRUE	1.54372	0	1.08828
TraesCS4A01G281700	TraesCS4B01G031300	TraesCS4D01G028900	syntenic	TRUE	0.00870	0.20153	0.02307
TraesCS7A01G285400	TraesCS7B01G199800	TraesCS7D01G282800	syntenic	TRUE	0.01228	0.06200	0.00249
TraesCS4A01G047700	TraesCS4B01G257200	TraesCS4D01G257100	syntenic	TRUE	0.00748	0.03294	0.07859
TraesCS2A01G429400	TraesCS2B01G449900	TraesCS2D01G427100	syntenic	TRUE	0.00079	0.00184	0.00109
TraesCS1A01G297700	TraesCS1B01G307100	TraesCS1D01G293500	syntenic	TRUE	0.00330	0.00068	0.00172
TraesCS1A01G396800	TraesCS1B01G425000	TraesCS1D01G404700	syntenic	TRUE	0.18477	1.77706	0.01410
TraesCS2A01G217300	TraesCS2B01G242600	TraesCS2D01G223100	syntenic	TRUE	0	0.80873	0
TraesCS3A01G354000	TraesCS3B01G386800	TraesCS3D01G348100	syntenic	TRUE	2.88312	3.63989	2.66646
TraesCS4A01G375800	TraesCS4B01G394500	TraesCS2D01G555700	non-syntenic	TRUE	0.00220	10.89201	0.00079
TraesCS3A01G271500	TraesCS3B01G305200	TraesCS3D01G271100	syntenic	TRUE	1.23200	1.66591	0
TraesCS2A01G208300	TraesCS2B01G234800	TraesCS2D01G215000	syntenic	TRUE	0	0	0
TraesCS1A01G249100	TraesCS1B01G259800	TraesCS1D01G248600	syntenic	TRUE	0.22590	0.08103	0.16671
TraesCS5A01G302300	TraesCS5B01G302300	TraesCS5D01G308800	syntenic	TRUE	2.01615	0	1.62148
TraesCS5A01G109400	TraesCS5B01G110600	TraesCS5D01G124200	non-syntenic	TRUE	0.52506	0.82237	0
TraesCS2A01G307300	TraesCS2B01G323800	TraesCS2D01G305600	syntenic	TRUE	2.41670	0	1.37036
TraesCS2A01G304700	TraesCS2B01G321400	TraesCS2D01G303300	syntenic	TRUE	0.30553	0.21682	0.09014
TraesCS5A01G188900	TraesCS5B01G194800	TraesCS5D01G202100	syntenic	TRUE	0.00686	0.00227	0.02759
TraesCS2A01G102200	TraesCS2B01G119300	TraesCS2D01G101700	syntenic	TRUE	0	0	0
TraesCS2A01G395400	TraesCS2B01G413500	TraesCS2D01G393200	syntenic	TRUE	6.14012	6.14736	7.66375
TraesCS7A01G254500	TraesCS7B01G150700	TraesCS7D01G253100	syntenic	TRUE	21.82347	0	0
TraesCS5A01G141600	TraesCS5B01G139900	TraesCS5D01G150600	syntenic	TRUE	0.76777	0	0.42178
TraesCS7A01G421300	TraesCS7B01G321600	TraesCS7D01G413600	syntenic	TRUE	0.03434	0.10647	0.08443
TraesCS5A01G475700	TraesCS5B01G489000	TraesCS5D01G489100	syntenic	TRUE	3.35681	0	5.88221
TraesCS4A01G086100	TraesCS4B01G218400	TraesCS4D01G218600	syntenic	TRUE	0.00171	0.00054	0.00109
TraesCS2A01G194200	TraesCS2B01G212700	TraesCS2D01G193700	syntenic	TRUE	0.00096	0.02243	0.00132
TraesCS1A01G139900	TraesCS1B01G157000	TraesCS1D01G139400	syntenic	TRUE	0	138.11989	121.18170
TraesCS1A01G266800	TraesCS1B01G277700	TraesCS1D01G267000	syntenic	TRUE	0.00079	0.00123	0.00048
TraesCS1A01G175500	TraesCS1B01G204900	TraesCS1D01G163800	syntenic	TRUE	2.79919	0	0
TraesCS6A01G135200	TraesCS6B01G163200	TraesCS6D01G124300	syntenic	TRUE	0.10770	0.79252	0.07073
TraesCS6A01G133500	TraesCS6B01G161900	TraesCS6D01G123000	syntenic	FALSE	0.00110	0.00068	0.00129
TraesCS5A01G409200	TraesCS5B01G413900	TraesCS5D01G419000	syntenic	TRUE	0	0	0.32418
TraesCS2A01G224200	TraesCS2B01G274400	TraesCS2D01G230500	syntenic	TRUE	5.99041	5.87762	5.96123
TraesCS3A01G294900	TraesCS3B01G342500	TraesCS3D01G308200	syntenic	TRUE	0.00086	0.00321	0.00095
TraesCS5A01G178000	TraesCS5B01G175600	TraesCS5D01G182400	syntenic	TRUE	0.02750	0.00204	0.00067
TraesCS3A01G191400	TraesCS3B01G219400	TraesCS3D01G194000	syntenic	TRUE	0	37.67733	46.06810
TraesCS7A01G489900	TraesCS7B01G393000	TraesCS7D01G476300	syntenic	TRUE	4.46277	4.53158	2.98967
TraesCS1A01G161600	TraesCS1B01G178200	TraesCS1D01G158500	syntenic	TRUE	0.00140	0.00117	0.00051
TraesCS1A01G259700	TraesCS1B01G270000	TraesCS1D01G259500	syntenic	TRUE	0	37.83374	16.23084
TraesCS1A01G341200	TraesCS1B01G353900	TraesCS1D01G343300	syntenic	TRUE	3.00391	1.56094	5.71381
TraesCS1A01G097500	TraesCS1B01G126300	TraesCS1D01G106300	syntenic	TRUE	0	0	5.39320
TraesCS4A01G087300	TraesCS4B01G217100	TraesCS4D01G217400	syntenic	TRUE	1.05421	0	9.85946
TraesCS1A01G410100	TraesCS1B01G440000	TraesCS1D01G417400	syntenic	TRUE	0.00155	0.00164	0.03426
TraesCS3A01G300600	TraesCS3B01G335900	TraesCS3D01G301200	syntenic	TRUE	0	0	0
TraesCS1A01G033300	TraesCS1B01G041900	TraesCS1D01G035000	syntenic	TRUE	2.31567	2.33429	0.98130
TraesCS3A01G104700	TraesCS3B01G123200	TraesCS3D01G106900	syntenic	TRUE	0.07815	0.11693	0.04127
TraesCS3A01G345100	TraesCS3B01G377200	TraesCS3D01G339100	syntenic	TRUE	0.02857	0.00460	0.03960
TraesCS1A01G324900	TraesCS4B01G103800	TraesCS1D01G325600	non-syntenic	TRUE	0.12891	3.74646	0.00348
TraesCS2A01G452100	TraesCS2B01G473600	TraesCS2D01G451900	syntenic	TRUE	0	0	0
TraesCS2A01G462400	TraesCS2B01G484000	TraesCS2D01G462800	syntenic	TRUE	0.01805	0.00744	0.26549
TraesCS3A01G085800	TraesCS3B01G101100	TraesCS3D01G085900	syntenic	TRUE	0.00386	0.00078	0.00479
TraesCS2A01G213300	TraesCS2B01G238100	TraesCS2D01G219200	syntenic	TRUE	0.00092	0	0
TraesCS7A01G354700	TraesCS7B01G273000	TraesCS7D01G368100	syntenic	TRUE	0	0.84822	0.73682
TraesCS3A01G021400	TraesCS3B01G024800	TraesCS3D01G025500	syntenic	TRUE	0.00184	0	0.00097
TraesCS6A01G173200	TraesCS6B01G200900	TraesCS6D01G162300	syntenic	TRUE	0.03133	0.08505	0
TraesCS2A01G356600	TraesCS2B01G375900	TraesCS2D01G355500	syntenic	TRUE	0.00051	0.00121	0.00103
TraesCS4A01G192200	TraesCS4B01G123200	TraesCS4D01G121300	syntenic	TRUE	0.04904	0.00244	0.01167
TraesCS3A01G239400	TraesCS3B01G268000	TraesCS3D01G239700	syntenic	TRUE	2.57648	2.28318	3.37901
TraesCS2A01G149100	TraesCS2B01G174000	TraesCS2D01G153900	syntenic	TRUE	0.00085	0.00229	0.00066
TraesCS7A01G329800	TraesCS7B01G230300	TraesCS7D01G326500	syntenic	TRUE	0	2.80152	0
TraesCS2A01G169700	TraesCS2B01G196000	TraesCS2D01G177200	syntenic	TRUE	0.82701	1.06062	1.98782
TraesCS4A01G021000	TraesCS4B01G282600	TraesCS4D01G281600	syntenic	TRUE	0.03826	0	0.00491
TraesCS4A01G206100	TraesCS4B01G109700	TraesCS4D01G107100	syntenic	TRUE	0	0	0.04542
TraesCS5A01G275100	TraesCS5B01G274900	TraesCS5D01G282700	syntenic	TRUE	3.08728	0.67003	17.04285
TraesCS5A01G516100	TraesCS4B01G347400	TraesCS4D01G342400	syntenic	TRUE	19.36021	14.77705	16.75341
TraesCS3A01G238100	TraesCS3B01G266600	TraesCS3D01G238500	syntenic	TRUE	1.54904	1.50962	1.51861
TraesCS6A01G295500	TraesCS6B01G325600	TraesCS6D01G276100	syntenic	TRUE	0.00377	0.00194	0.01147
TraesCS7A01G249600	TraesCS7B01G141700	TraesCS7D01G248300	syntenic	TRUE	0.06240	0.05165	0.10496
TraesCS3A01G100200	TraesCS3B01G117000	TraesCS3D01G100900	syntenic	TRUE	3.23966	2.85961	2.58344
TraesCS5A01G211900	TraesCS5B01G212000	TraesCS5D01G222000	syntenic	TRUE	5.21229	3.60715	9.06258
TraesCS5A01G439400	TraesCS5B01G442400	TraesCS5D01G446600	syntenic	TRUE	0	0.80556	0.83095
TraesCS4A01G160600	TraesCS4B01G163700	TraesCS4D01G165100	non-syntenic	TRUE	0	0	0
TraesCS4A01G126400	TraesCS4B01G178500	TraesCS4D01G180100	syntenic	TRUE	2.66689	1.77571	2.77044
TraesCS6A01G149900	TraesCS6B01G177800	TraesCS6D01G139200	syntenic	TRUE	0	0	0
TraesCS3A01G210200	TraesCS3B01G240800	TraesCS3D01G213000	syntenic	TRUE	0	7.62505	7.99560
TraesCS4A01G068700	TraesCS4B01G225800	TraesCS4D01G226500	syntenic	TRUE	0.00102	0.00050	0.00094
TraesCS1A01G243200	TraesCS1B01G254700	TraesCS1D01G243200	syntenic	TRUE	0	0.06131	0.19757
TraesCS3A01G222000	TraesCS3B01G251900	TraesCS3D01G231100	syntenic	TRUE	2.12732	0.58849	1.04823
TraesCS3A01G441600	TraesCS3B01G475500	TraesCS3D01G434400	syntenic	TRUE	0	0.69308	0.76680
TraesCS3A01G219500	TraesCS3B01G250000	TraesCS3D01G233000	syntenic	TRUE	0.63611	0	0
TraesCS1A01G200000	TraesCS1B01G214700	TraesCS1D01G203500	syntenic	TRUE	0	39.40238	0
TraesCS5A01G194500	TraesCS5B01G190000	TraesCS5D01G197700	syntenic	TRUE	0	1.60498	0
TraesCS4A01G122100	TraesCS4B01G182000	TraesCS4D01G183800	syntenic	TRUE	0.00056	0.00077	0.00840
TraesCS3A01G403300	TraesCS3B01G436900	TraesCS3D01G398200	syntenic	TRUE	0.59394	0.79033	1.62858
TraesCS5A01G036000	TraesCS5B01G036600	TraesCS5D01G044100	syntenic	TRUE	0.07878	0	0
TraesCS7A01G160500	TraesCS7B01G065400	TraesCS7D01G161400	syntenic	FALSE	0.00497	0.18932	0.03155
TraesCS1A01G119400	TraesCS1B01G138800	TraesCS1D01G120200	syntenic	TRUE	0.00050	0.00550	0.00390
TraesCS1A01G301300	TraesCS1B01G311100	TraesCS1D01G301000	syntenic	TRUE	0.00926	0.01653	0.00414
TraesCS2A01G069800	TraesCS2B01G083000	TraesCS2D01G068600	syntenic	TRUE	1.05567	1.07609	1.40263
TraesCS4A01G067200	TraesCS4B01G244800	TraesCS4D01G244600	syntenic	TRUE	0.06535	0.05141	0.03881
TraesCS5A01G019300	TraesCS5B01G016800	TraesCS5D01G024700	syntenic	TRUE	2.59612	0.21575	3.24516
TraesCS5A01G072600	TraesCS5B01G078400	TraesCS5D01G085300	syntenic	TRUE	3.44210	1.40584	1.01288
TraesCS7A01G282200	TraesCS7B01G179000	TraesCS7D01G280800	non-syntenic	TRUE	0	0	0
TraesCS3A01G435300	TraesCS3B01G470200	TraesCS3D01G428100	syntenic	TRUE	22.02826	51.40647	23.09243
TraesCS2A01G340900	TraesCS2B01G338700	TraesCS2D01G318500	syntenic	TRUE	1.06184	0	1.53777
TraesCS3A01G026800	TraesCS3B01G017500	TraesCS3D01G018700	syntenic	TRUE	0	0	0
TraesCS5A01G464200	TraesCS5B01G475600	TraesCS5D01G476900	syntenic	FALSE	0.00136	0.00272	0.00983
TraesCS2A01G141400	TraesCS2B01G166400	TraesCS2D01G144900	syntenic	TRUE	1.16730	1.11279	0
TraesCS1A01G194700	TraesCS1B01G209500	TraesCS1D01G198300	syntenic	TRUE	0	0	0
TraesCS3A01G425100	TraesCS3B01G461500	TraesCS3D01G420000	syntenic	TRUE	0.00995	0.00193	0.00042
TraesCS5A01G122100	TraesCS5B01G122200	TraesCS5D01G130500	syntenic	TRUE	0	0	0
TraesCS2A01G324900	TraesCS2B01G357400	TraesCS2D01G338000	syntenic	TRUE	0.34745	0.77901	0.97037
TraesCS5A01G178300	TraesCS5B01G176000	TraesCS5D01G182800	syntenic	TRUE	0.12171	0	0.11176
TraesCS4A01G367400	TraesCS5B01G505300	TraesCS5D01G506000	syntenic	TRUE	0	18.33995	25.39186
TraesCS6A01G288100	TraesCS6B01G317600	TraesCS6D01G270900	syntenic	TRUE	0	0	0
TraesCS6A01G165800	TraesCS6B01G193200	TraesCS6D01G154400	syntenic	TRUE	0	0	0
TraesCS1A01G149700	TraesCS1B01G167700	TraesCS1D01G146900	syntenic	TRUE	0.33884	0.59078	0.27432
TraesCS3A01G011500	TraesCS3B01G014500	TraesCS3D01G000200	syntenic	TRUE	0.01657	0.01743	0.00799
TraesCS2A01G276000	TraesCS2B01G293700	TraesCS2D01G275000	syntenic	TRUE	0.14690	0.38051	2.03621
TraesCS6A01G171000	TraesCS6B01G199200	TraesCS6D01G160700	syntenic	TRUE	0.01160	0.02233	0.00193
TraesCS5A01G386300	TraesCS5B01G391200	TraesCS5D01G396100	syntenic	TRUE	0	2.21026	0
TraesCS3A01G306900	TraesCS3B01G329400	TraesCS3D01G294900	syntenic	TRUE	0	0	0
TraesCS5A01G382600	TraesCS5B01G386800	TraesCS5D01G392000	syntenic	TRUE	4.64399	9.56164	3.10029
TraesCS1A01G237200	TraesCS1B01G246700	TraesCS1D01G235200	syntenic	TRUE	0	0	0
TraesCS1A01G444700	TraesCS1B01G479500	TraesCS1D01G452800	syntenic	TRUE	0.02603	0.24690	0.00011
TraesCS3A01G370900	TraesCS3B01G403100	TraesCS3D01G364000	syntenic	TRUE	0.02845	0.05275	0.02803
TraesCS2A01G189200	TraesCS2B01G218100	TraesCS2D01G198500	syntenic	TRUE	1.48273	1.23699	0.93847
TraesCS2A01G229500	TraesCS2B01G251200	TraesCS2D01G233400	syntenic	TRUE	0.00040	0.00025	0.00015
TraesCS1A01G247400	TraesCS1B01G258000	TraesCS1D01G246600	syntenic	TRUE	0.04388	0.02749	0.06190
TraesCS5A01G357600	TraesCS5B01G360200	TraesCS5D01G366700	syntenic	TRUE	0.07240	0.01575	0
TraesCS2A01G390000	TraesCS2B01G409200	TraesCS2D01G388700	syntenic	TRUE	0	0	0
TraesCS7A01G173100	TraesCS7B01G078400	TraesCS7D01G174500	syntenic	TRUE	5.57837	8.21813	7.89825
TraesCS6A01G301500	TraesCS6B01G330600	TraesCS6D01G280800	syntenic	TRUE	0.01554	0.32134	0.13730
TraesCS4A01G001200	TraesCS4B01G002200	TraesCS4D01G001100	syntenic	FALSE	0.00066	0.00080	0.00039
TraesCS3A01G458400	TraesCS3B01G498500	TraesCS3D01G451200	syntenic	TRUE	17.87030	1.04147	0.21732
TraesCS7A01G391900	TraesCS7B01G294000	TraesCS7D01G387500	syntenic	TRUE	0.00051	0.00201	0.00112
TraesCS7A01G226900	TraesCS7B01G192700	TraesCS7D01G227500	syntenic	TRUE	0.67193	0.41730	0.07184
TraesCS3A01G270900	TraesCS3B01G304700	TraesCS3D01G270600	syntenic	TRUE	1.48504	1.97287	1.69060
TraesCS3A01G157400	TraesCS3B01G184100	TraesCS3D01G165000	syntenic	TRUE	0.00311	0	0.02314
TraesCS5A01G054200	TraesCS5B01G062200	TraesCS5D01G065500	syntenic	TRUE	2.06344	1.90784	1.82553
TraesCS4A01G271300	TraesCS4B01G042700	TraesCS4D01G040100	syntenic	TRUE	0.00222	0.00041	0.00125
TraesCS5A01G438900	TraesCS5B01G441700	TraesCS5D01G446000	syntenic	TRUE	0.00685	0.00038	0.00074
TraesCS7A01G247700	TraesCS7B01G144100	TraesCS7D01G246300	syntenic	TRUE	12.93975	21.80111	17.63503
TraesCS4A01G100700	TraesCS4B01G203700	TraesCS4D01G204700	syntenic	TRUE	0.00436	0.00119	0.00238
TraesCS1A01G208800	TraesCS1B01G223000	TraesCS1D01G212100	syntenic	FALSE	0.02663	0.02961	0.00330
TraesCS1A01G159400	TraesCS1B01G175800	TraesCS1D01G156800	syntenic	TRUE	2.40679	1.74941	2.10970
TraesCS1A01G214500	TraesCS1B01G228400	TraesCS1D01G217500	syntenic	TRUE	0.00174	0.00105	0.00036
TraesCS4A01G123100	TraesCS4B01G182900	TraesCS4D01G182800	syntenic	TRUE	42.28162	38.86926	30.42821
TraesCS3A01G172100	TraesCS3B01G202900	TraesCS3D01G178600	non-syntenic	TRUE	0.14636	0	0
TraesCS1A01G244300	TraesCS1B01G255700	TraesCS1D01G244200	syntenic	TRUE	0.44466	1.41284	0.65489
TraesCS1A01G162100	TraesCS1B01G178700	TraesCS1D01G158900	syntenic	TRUE	0.03827	0.01061	0.00222
TraesCS6A01G112500	TraesCS6B01G141700	TraesCS6D01G102700	syntenic	TRUE	3.02834	3.27299	3.20484
TraesCS3A01G281200	TraesCS3B01G314900	TraesCS3D01G281100	syntenic	TRUE	4.88744	5.96156	10.65773
TraesCS3A01G144900	TraesCS3B01G171700	TraesCS3D01G153700	syntenic	TRUE	0	0.36806	0.00922
TraesCS3A01G416800	TraesCS3B01G451800	TraesCS3D01G412300	syntenic	TRUE	3119.53666	2125.51494	2015.52488
TraesCS2A01G464200	TraesCS2B01G485900	TraesCS2D01G465100	syntenic	TRUE	0	0.00829	0.04394
TraesCS4A01G174400	TraesCS4B01G143100	TraesCS4D01G141200	syntenic	FALSE	0.01010	0.00368	0.00163
TraesCS2A01G399400	TraesCS2B01G417400	TraesCS2D01G396900	syntenic	TRUE	0.64119	0.65207	0.95333
TraesCS2A01G331300	TraesCS2B01G350900	TraesCS2D01G331600	syntenic	TRUE	7.17817	7.52454	8.20238
TraesCS4A01G208400	TraesCS4B01G112000	TraesCS4D01G109500	syntenic	TRUE	144.86544	90.07480	32.14090
TraesCS2A01G183400	TraesCS2B01G210000	TraesCS2D01G191200	syntenic	TRUE	9.58592	11.05354	18.91642
TraesCS2A01G306200	TraesCS2B01G322900	TraesCS2D01G304600	syntenic	TRUE	18.38278	18.36632	10.41496
TraesCS2A01G149500	TraesCS2B01G174600	TraesCS2D01G154600	syntenic	TRUE	0	0.19957	0.01039
TraesCS2A01G396300	TraesCS2B01G414600	TraesCS2D01G394000	syntenic	TRUE	0.02188	0.29769	0.00046
TraesCS5A01G140900	TraesCS5B01G139200	TraesCS5D01G151600	syntenic	TRUE	0.19912	0.25231	0.21058
TraesCS3A01G128000	TraesCS3B01G147200	TraesCS3D01G129000	syntenic	TRUE	6.65931	6.25938	5.33195
TraesCS4A01G214800	TraesCS4B01G101300	TraesCS4D01G098000	syntenic	TRUE	2.63131	4.42164	1.38672
[truncated: 16,478 more rows]
