# Supplementary material for: Genomic variants affecting homoeologous gene expression dosage contribute to agronomic trait variation in allopolyploid wheat
Source: Nat Commun. 2022 Feb 11;13:826. doi: 10.1038/s41467-022-28453-y (PMC8837796; doi:10.1038/s41467-022-28453-y)
Supplement: Supplementary file 21 — Source Data [file 41467_2022_28453_MOESM21_ESM.zip › Source_data/Figure_3g_triplet_contact.shuffled.txt]

#the relationship of triplets are randomized.
#three genes from each subgenome are randomly selected to form a faked triplet
#column1: HiC contact freq between two homoeologous genes within a triplet. NA means no data.
8.0	shuffled
5.0	shuffled
6.0	shuffled
8.0	shuffled
5.0	shuffled
6.0	shuffled
14.0	shuffled
3.0	shuffled
6.0	shuffled
12.0	shuffled
7.0	shuffled
7.0	shuffled
9.0	shuffled
4.0	shuffled
8.0	shuffled
5.0	shuffled
5.0	shuffled
2.0	shuffled
12.0	shuffled
9.0	shuffled
12.0	shuffled
5.0	shuffled
6.0	shuffled
11.0	shuffled
7.0	shuffled
12.0	shuffled
7.0	shuffled
8.0	shuffled
1.0	shuffled
1.0	shuffled
6.0	shuffled
7.0	shuffled
2.0	shuffled
8.0	shuffled
2.0	shuffled
3.0	shuffled
4.0	shuffled
4.0	shuffled
5.0	shuffled
11.0	shuffled
11.0	shuffled
9.0	shuffled
6.0	shuffled
11.0	shuffled
7.0	shuffled
3.0	shuffled
6.0	shuffled
6.0	shuffled
3.0	shuffled
14.0	shuffled
5.0	shuffled
5.0	shuffled
10.0	shuffled
3.0	shuffled
6.0	shuffled
5.0	shuffled
11.0	shuffled
3.0	shuffled
14.0	shuffled
12.0	shuffled
4.0	shuffled
8.0	shuffled
7.0	shuffled
6.0	shuffled
6.0	shuffled
8.0	shuffled
9.0	shuffled
2.0	shuffled
10.0	shuffled
7.0	shuffled
9.0	shuffled
7.0	shuffled
7.0	shuffled
7.0	shuffled
6.0	shuffled
2.0	shuffled
6.0	shuffled
8.0	shuffled
5.0	shuffled
7.0	shuffled
12.0	shuffled
5.0	shuffled
9.0	shuffled
4.0	shuffled
3.0	shuffled
8.0	shuffled
5.0	shuffled
8.0	shuffled
8.0	shuffled
7.0	shuffled
11.0	shuffled
12.0	shuffled
3.0	shuffled
9.0	shuffled
11.0	shuffled
9.0	shuffled
4.0	shuffled
6.0	shuffled
7.0	shuffled
9.0	shuffled
9.0	shuffled
7.0	shuffled
9.0	shuffled
12.0	shuffled
4.0	shuffled
7.0	shuffled
4.0	shuffled
5.0	shuffled
5.0	shuffled
9.0	shuffled
7.0	shuffled
9.0	shuffled
12.0	shuffled
4.0	shuffled
4.0	shuffled
6.0	shuffled
8.0	shuffled
6.0	shuffled
8.0	shuffled
5.0	shuffled
4.0	shuffled
5.0	shuffled
5.0	shuffled
15.0	shuffled
3.0	shuffled
9.0	shuffled
8.0	shuffled
14.0	shuffled
6.0	shuffled
7.0	shuffled
10.0	shuffled
9.0	shuffled
3.0	shuffled
11.0	shuffled
11.0	shuffled
2.0	shuffled
3.0	shuffled
3.0	shuffled
6.0	shuffled
4.0	shuffled
9.0	shuffled
7.0	shuffled
11.0	shuffled
7.0	shuffled
9.0	shuffled
6.0	shuffled
14.0	shuffled
5.0	shuffled
10.0	shuffled
5.0	shuffled
16.0	shuffled
6.0	shuffled
7.0	shuffled
18.0	shuffled
9.0	shuffled
9.0	shuffled
13.0	shuffled
9.0	shuffled
16.0	shuffled
4.0	shuffled
10.0	shuffled
10.0	shuffled
3.0	shuffled
7.0	shuffled
1.0	shuffled
6.0	shuffled
4.0	shuffled
5.0	shuffled
6.0	shuffled
7.0	shuffled
4.0	shuffled
5.0	shuffled
10.0	shuffled
5.0	shuffled
9.0	shuffled
7.0	shuffled
7.0	shuffled
8.0	shuffled
11.0	shuffled
3.0	shuffled
5.0	shuffled
7.0	shuffled
9.0	shuffled
2.0	shuffled
5.0	shuffled
5.0	shuffled
9.0	shuffled
6.0	shuffled
7.0	shuffled
5.0	shuffled
3.0	shuffled
1.0	shuffled
6.0	shuffled
11.0	shuffled
6.0	shuffled
6.0	shuffled
9.0	shuffled
10.0	shuffled
7.0	shuffled
8.0	shuffled
6.0	shuffled
3.0	shuffled
7.0	shuffled
4.0	shuffled
3.0	shuffled
8.0	shuffled
5.0	shuffled
10.0	shuffled
7.0	shuffled
5.0	shuffled
4.0	shuffled
13.0	shuffled
7.0	shuffled
5.0	shuffled
6.0	shuffled
11.0	shuffled
3.0	shuffled
5.0	shuffled
2.0	shuffled
5.0	shuffled
8.0	shuffled
9.0	shuffled
2.0	shuffled
4.0	shuffled
4.0	shuffled
6.0	shuffled
7.0	shuffled
5.0	shuffled
3.0	shuffled
10.0	shuffled
4.0	shuffled
4.0	shuffled
9.0	shuffled
16.0	shuffled
8.0	shuffled
6.0	shuffled
3.0	shuffled
9.0	shuffled
5.0	shuffled
2.0	shuffled
6.0	shuffled
2.0	shuffled
8.0	shuffled
6.0	shuffled
10.0	shuffled
7.0	shuffled
3.0	shuffled
7.0	shuffled
7.0	shuffled
12.0	shuffled
7.0	shuffled
6.0	shuffled
5.0	shuffled
5.0	shuffled
2.0	shuffled
5.0	shuffled
3.0	shuffled
2.0	shuffled
8.0	shuffled
4.0	shuffled
4.0	shuffled
6.0	shuffled
3.0	shuffled
8.0	shuffled
2.0	shuffled
10.0	shuffled
4.0	shuffled
5.0	shuffled
7.0	shuffled
NA	shuffled
6.0	shuffled
7.0	shuffled
7.0	shuffled
NA	shuffled
6.0	shuffled
NA	shuffled
10.0	shuffled
13.0	shuffled
7.0	shuffled
6.0	shuffled
9.0	shuffled
5.0	shuffled
6.0	shuffled
8.0	shuffled
5.0	shuffled
8.0	shuffled
7.0	shuffled
8.0	shuffled
3.0	shuffled
7.0	shuffled
4.0	shuffled
5.0	shuffled
13.0	shuffled
10.0	shuffled
6.0	shuffled
11.0	shuffled
10.0	shuffled
23.0	shuffled
8.0	shuffled
6.0	shuffled
5.0	shuffled
6.0	shuffled
9.0	shuffled
2.0	shuffled
6.0	shuffled
8.0	shuffled
9.0	shuffled
2.0	shuffled
7.0	shuffled
2.0	shuffled
5.0	shuffled
13.0	shuffled
12.0	shuffled
6.0	shuffled
1.0	shuffled
9.0	shuffled
10.0	shuffled
10.0	shuffled
18.0	shuffled
4.0	shuffled
13.0	shuffled
3.0	shuffled
5.0	shuffled
10.0	shuffled
7.0	shuffled
2.0	shuffled
7.0	shuffled
5.0	shuffled
16.0	shuffled
9.0	shuffled
7.0	shuffled
7.0	shuffled
4.0	shuffled
7.0	shuffled
7.0	shuffled
6.0	shuffled
9.0	shuffled
13.0	shuffled
4.0	shuffled
6.0	shuffled
9.0	shuffled
7.0	shuffled
8.0	shuffled
12.0	shuffled
13.0	shuffled
8.0	shuffled
8.0	shuffled
2.0	shuffled
11.0	shuffled
4.0	shuffled
7.0	shuffled
6.0	shuffled
2.0	shuffled
8.0	shuffled
2.0	shuffled
6.0	shuffled
5.0	shuffled
4.0	shuffled
5.0	shuffled
5.0	shuffled
3.0	shuffled
8.0	shuffled
2.0	shuffled
7.0	shuffled
5.0	shuffled
5.0	shuffled
4.0	shuffled
10.0	shuffled
10.0	shuffled
6.0	shuffled
10.0	shuffled
7.0	shuffled
9.0	shuffled
7.0	shuffled
10.0	shuffled
9.0	shuffled
10.0	shuffled
8.0	shuffled
6.0	shuffled
10.0	shuffled
15.0	shuffled
4.0	shuffled
7.0	shuffled
5.0	shuffled
13.0	shuffled
8.0	shuffled
8.0	shuffled
2.0	shuffled
5.0	shuffled
NA	shuffled
8.0	shuffled
5.0	shuffled
7.0	shuffled
17.0	shuffled
10.0	shuffled
10.0	shuffled
6.0	shuffled
8.0	shuffled
14.0	shuffled
5.0	shuffled
5.0	shuffled
4.0	shuffled
9.0	shuffled
7.0	shuffled
11.0	shuffled
5.0	shuffled
5.0	shuffled
7.0	shuffled
12.0	shuffled
5.0	shuffled
9.0	shuffled
10.0	shuffled
3.0	shuffled
5.0	shuffled
5.0	shuffled
11.0	shuffled
6.0	shuffled
5.0	shuffled
9.0	shuffled
3.0	shuffled
6.0	shuffled
8.0	shuffled
4.0	shuffled
7.0	shuffled
4.0	shuffled
10.0	shuffled
7.0	shuffled
7.0	shuffled
6.0	shuffled
10.0	shuffled
13.0	shuffled
12.0	shuffled
3.0	shuffled
12.0	shuffled
6.0	shuffled
3.0	shuffled
2.0	shuffled
7.0	shuffled
8.0	shuffled
6.0	shuffled
4.0	shuffled
1.0	shuffled
7.0	shuffled
4.0	shuffled
6.0	shuffled
12.0	shuffled
12.0	shuffled
8.0	shuffled
6.0	shuffled
8.0	shuffled
3.0	shuffled
15.0	shuffled
2.0	shuffled
6.0	shuffled
12.0	shuffled
6.0	shuffled
3.0	shuffled
1.0	shuffled
6.0	shuffled
6.0	shuffled
9.0	shuffled
4.0	shuffled
7.0	shuffled
8.0	shuffled
1.0	shuffled
15.0	shuffled
11.0	shuffled
9.0	shuffled
8.0	shuffled
10.0	shuffled
2.0	shuffled
7.0	shuffled
2.0	shuffled
6.0	shuffled
6.0	shuffled
17.0	shuffled
6.0	shuffled
5.0	shuffled
10.0	shuffled
8.0	shuffled
12.0	shuffled
7.0	shuffled
13.0	shuffled
6.0	shuffled
10.0	shuffled
4.0	shuffled
6.0	shuffled
5.0	shuffled
6.0	shuffled
3.0	shuffled
6.0	shuffled
6.0	shuffled
9.0	shuffled
7.0	shuffled
3.0	shuffled
10.0	shuffled
8.0	shuffled
6.0	shuffled
10.0	shuffled
6.0	shuffled
8.0	shuffled
7.0	shuffled
8.0	shuffled
3.0	shuffled
8.0	shuffled
11.0	shuffled
8.0	shuffled
10.0	shuffled
7.0	shuffled
5.0	shuffled
8.0	shuffled
2.0	shuffled
6.0	shuffled
12.0	shuffled
3.0	shuffled
8.0	shuffled
3.0	shuffled
7.0	shuffled
3.0	shuffled
10.0	shuffled
9.0	shuffled
2.0	shuffled
9.0	shuffled
8.0	shuffled
11.0	shuffled
9.0	shuffled
5.0	shuffled
5.0	shuffled
8.0	shuffled
5.0	shuffled
11.0	shuffled
6.0	shuffled
5.0	shuffled
3.0	shuffled
8.0	shuffled
7.0	shuffled
5.0	shuffled
9.0	shuffled
6.0	shuffled
1.0	shuffled
8.0	shuffled
7.0	shuffled
5.0	shuffled
11.0	shuffled
12.0	shuffled
1.0	shuffled
4.0	shuffled
11.0	shuffled
2.0	shuffled
8.0	shuffled
9.0	shuffled
8.0	shuffled
5.0	shuffled
7.0	shuffled
3.0	shuffled
7.0	shuffled
7.0	shuffled
9.0	shuffled
6.0	shuffled
9.0	shuffled
9.0	shuffled
10.0	shuffled
6.0	shuffled
30.0	shuffled
NA	shuffled
2.0	shuffled
NA	shuffled
5.0	shuffled
4.0	shuffled
7.0	shuffled
9.0	shuffled
12.0	shuffled
3.0	shuffled
2.0	shuffled
4.0	shuffled
3.0	shuffled
11.0	shuffled
12.0	shuffled
8.0	shuffled
5.0	shuffled
2.0	shuffled
9.0	shuffled
4.0	shuffled
8.0	shuffled
8.0	shuffled
5.0	shuffled
5.0	shuffled
7.0	shuffled
10.0	shuffled
7.0	shuffled
8.0	shuffled
3.0	shuffled
6.0	shuffled
6.0	shuffled
5.0	shuffled
1.0	shuffled
8.0	shuffled
1.0	shuffled
4.0	shuffled
4.0	shuffled
4.0	shuffled
6.0	shuffled
6.0	shuffled
7.0	shuffled
7.0	shuffled
8.0	shuffled
4.0	shuffled
5.0	shuffled
7.0	shuffled
7.0	shuffled
7.0	shuffled
10.0	shuffled
3.0	shuffled
15.0	shuffled
4.0	shuffled
4.0	shuffled
11.0	shuffled
5.0	shuffled
9.0	shuffled
8.0	shuffled
8.0	shuffled
7.0	shuffled
5.0	shuffled
4.0	shuffled
6.0	shuffled
12.0	shuffled
2.0	shuffled
2.0	shuffled
6.0	shuffled
3.0	shuffled
5.0	shuffled
13.0	shuffled
4.0	shuffled
3.0	shuffled
1.0	shuffled
9.0	shuffled
6.0	shuffled
5.0	shuffled
2.0	shuffled
NA	shuffled
NA	shuffled
6.0	shuffled
7.0	shuffled
4.0	shuffled
11.0	shuffled
5.0	shuffled
10.0	shuffled
6.0	shuffled
4.0	shuffled
8.0	shuffled
8.0	shuffled
3.0	shuffled
3.0	shuffled
12.0	shuffled
4.0	shuffled
6.0	shuffled
6.0	shuffled
10.0	shuffled
7.0	shuffled
4.0	shuffled
5.0	shuffled
11.0	shuffled
6.0	shuffled
6.0	shuffled
7.0	shuffled
5.0	shuffled
8.0	shuffled
6.0	shuffled
6.0	shuffled
8.0	shuffled
11.0	shuffled
8.0	shuffled
7.0	shuffled
6.0	shuffled
4.0	shuffled
11.0	shuffled
4.0	shuffled
11.0	shuffled
17.0	shuffled
9.0	shuffled
10.0	shuffled
3.0	shuffled
5.0	shuffled
5.0	shuffled
12.0	shuffled
11.0	shuffled
5.0	shuffled
4.0	shuffled
6.0	shuffled
2.0	shuffled
6.0	shuffled
3.0	shuffled
3.0	shuffled
19.0	shuffled
16.0	shuffled
12.0	shuffled
8.0	shuffled
21.0	shuffled
7.0	shuffled
9.0	shuffled
7.0	shuffled
4.0	shuffled
9.0	shuffled
7.0	shuffled
5.0	shuffled
9.0	shuffled
8.0	shuffled
4.0	shuffled
7.0	shuffled
11.0	shuffled
4.0	shuffled
4.0	shuffled
5.0	shuffled
7.0	shuffled
7.0	shuffled
3.0	shuffled
3.0	shuffled
13.0	shuffled
4.0	shuffled
4.0	shuffled
14.0	shuffled
9.0	shuffled
7.0	shuffled
12.0	shuffled
11.0	shuffled
9.0	shuffled
7.0	shuffled
6.0	shuffled
3.0	shuffled
6.0	shuffled
9.0	shuffled
10.0	shuffled
7.0	shuffled
11.0	shuffled
7.0	shuffled
6.0	shuffled
6.0	shuffled
8.0	shuffled
7.0	shuffled
4.0	shuffled
3.0	shuffled
3.0	shuffled
6.0	shuffled
6.0	shuffled
10.0	shuffled
6.0	shuffled
7.0	shuffled
5.0	shuffled
11.0	shuffled
11.0	shuffled
5.0	shuffled
9.0	shuffled
1.0	shuffled
6.0	shuffled
9.0	shuffled
6.0	shuffled
8.0	shuffled
10.0	shuffled
9.0	shuffled
11.0	shuffled
6.0	shuffled
6.0	shuffled
10.0	shuffled
7.0	shuffled
9.0	shuffled
7.0	shuffled
7.0	shuffled
12.0	shuffled
4.0	shuffled
8.0	shuffled
6.0	shuffled
5.0	shuffled
8.0	shuffled
7.0	shuffled
5.0	shuffled
11.0	shuffled
6.0	shuffled
5.0	shuffled
16.0	shuffled
6.0	shuffled
7.0	shuffled
5.0	shuffled
3.0	shuffled
3.0	shuffled
10.0	shuffled
10.0	shuffled
4.0	shuffled
3.0	shuffled
8.0	shuffled
7.0	shuffled
11.0	shuffled
5.0	shuffled
7.0	shuffled
8.0	shuffled
3.0	shuffled
8.0	shuffled
6.0	shuffled
13.0	shuffled
6.0	shuffled
9.0	shuffled
6.0	shuffled
5.0	shuffled
5.0	shuffled
6.0	shuffled
9.0	shuffled
8.0	shuffled
7.0	shuffled
6.0	shuffled
4.0	shuffled
7.0	shuffled
9.0	shuffled
4.0	shuffled
9.0	shuffled
10.0	shuffled
6.0	shuffled
8.0	shuffled
6.0	shuffled
4.0	shuffled
6.0	shuffled
12.0	shuffled
6.0	shuffled
5.0	shuffled
5.0	shuffled
10.0	shuffled
10.0	shuffled
5.0	shuffled
12.0	shuffled
3.0	shuffled
4.0	shuffled
6.0	shuffled
4.0	shuffled
4.0	shuffled
5.0	shuffled
7.0	shuffled
7.0	shuffled
5.0	shuffled
6.0	shuffled
8.0	shuffled
8.0	shuffled
11.0	shuffled
1.0	shuffled
6.0	shuffled
6.0	shuffled
6.0	shuffled
5.0	shuffled
1.0	shuffled
7.0	shuffled
4.0	shuffled
7.0	shuffled
13.0	shuffled
5.0	shuffled
5.0	shuffled
12.0	shuffled
11.0	shuffled
13.0	shuffled
8.0	shuffled
8.0	shuffled
6.0	shuffled
5.0	shuffled
6.0	shuffled
4.0	shuffled
10.0	shuffled
1.0	shuffled
1.0	shuffled
18.0	shuffled
9.0	shuffled
6.0	shuffled
6.0	shuffled
3.0	shuffled
4.0	shuffled
7.0	shuffled
9.0	shuffled
9.0	shuffled
2.0	shuffled
3.0	shuffled
3.0	shuffled
6.0	shuffled
7.0	shuffled
12.0	shuffled
11.0	shuffled
6.0	shuffled
4.0	shuffled
22.0	shuffled
5.0	shuffled
13.0	shuffled
7.0	shuffled
5.0	shuffled
4.0	shuffled
8.0	shuffled
13.0	shuffled
5.0	shuffled
3.0	shuffled
5.0	shuffled
5.0	shuffled
9.0	shuffled
6.0	shuffled
5.0	shuffled
8.0	shuffled
4.0	shuffled
8.0	shuffled
12.0	shuffled
3.0	shuffled
10.0	shuffled
6.0	shuffled
6.0	shuffled
11.0	shuffled
9.0	shuffled
7.0	shuffled
8.0	shuffled
3.0	shuffled
8.0	shuffled
11.0	shuffled
1.0	shuffled
4.0	shuffled
7.0	shuffled
10.0	shuffled
9.0	shuffled
8.0	shuffled
10.0	shuffled
13.0	shuffled
4.0	shuffled
14.0	shuffled
6.0	shuffled
10.0	shuffled
5.0	shuffled
10.0	shuffled
2.0	shuffled
4.0	shuffled
8.0	shuffled
3.0	shuffled
10.0	shuffled
9.0	shuffled
9.0	shuffled
10.0	shuffled
7.0	shuffled
5.0	shuffled
4.0	shuffled
11.0	shuffled
10.0	shuffled
6.0	shuffled
4.0	shuffled
7.0	shuffled
12.0	shuffled
4.0	shuffled
2.0	shuffled
1.0	shuffled
3.0	shuffled
11.0	shuffled
5.0	shuffled
5.0	shuffled
5.0	shuffled
13.0	shuffled
8.0	shuffled
4.0	shuffled
2.0	shuffled
7.0	shuffled
9.0	shuffled
8.0	shuffled
6.0	shuffled
2.0	shuffled
5.0	shuffled
9.0	shuffled
5.0	shuffled
9.0	shuffled
6.0	shuffled
4.0	shuffled
7.0	shuffled
12.0	shuffled
13.0	shuffled
17.0	shuffled
NA	shuffled
NA	shuffled
8.0	shuffled
10.0	shuffled
8.0	shuffled
14.0	shuffled
8.0	shuffled
6.0	shuffled
4.0	shuffled
9.0	shuffled
3.0	shuffled
5.0	shuffled
10.0	shuffled
10.0	shuffled
5.0	shuffled
7.0	shuffled
9.0	shuffled
7.0	shuffled
8.0	shuffled
10.0	shuffled
4.0	shuffled
5.0	shuffled
7.0	shuffled
12.0	shuffled
14.0	shuffled
14.0	shuffled
4.0	shuffled
12.0	shuffled
6.0	shuffled
8.0	shuffled
17.0	shuffled
13.0	shuffled
5.0	shuffled
6.0	shuffled
6.0	shuffled
3.0	shuffled
5.0	shuffled
6.0	shuffled
9.0	shuffled
12.0	shuffled
3.0	shuffled
6.0	shuffled
1.0	shuffled
5.0	shuffled
6.0	shuffled
11.0	shuffled
9.0	shuffled
6.0	shuffled
10.0	shuffled
4.0	shuffled
5.0	shuffled
8.0	shuffled
9.0	shuffled
5.0	shuffled
2.0	shuffled
2.0	shuffled
5.0	shuffled
7.0	shuffled
9.0	shuffled
7.0	shuffled
7.0	shuffled
7.0	shuffled
6.0	shuffled
3.0	shuffled
13.0	shuffled
7.0	shuffled
10.0	shuffled
4.0	shuffled
4.0	shuffled
6.0	shuffled
1.0	shuffled
4.0	shuffled
11.0	shuffled
2.0	shuffled
7.0	shuffled
7.0	shuffled
7.0	shuffled
4.0	shuffled
12.0	shuffled
9.0	shuffled
5.0	shuffled
9.0	shuffled
9.0	shuffled
9.0	shuffled
14.0	shuffled
2.0	shuffled
5.0	shuffled
12.0	shuffled
8.0	shuffled
7.0	shuffled
5.0	shuffled
7.0	shuffled
11.0	shuffled
8.0	shuffled
7.0	shuffled
8.0	shuffled
10.0	shuffled
9.0	shuffled
5.0	shuffled
7.0	shuffled
1.0	shuffled
2.0	shuffled
8.0	shuffled
12.0	shuffled
11.0	shuffled
6.0	shuffled
3.0	shuffled
2.0	shuffled
7.0	shuffled
9.0	shuffled
3.0	shuffled
8.0	shuffled
5.0	shuffled
14.0	shuffled
8.0	shuffled
11.0	shuffled
5.0	shuffled
5.0	shuffled
4.0	shuffled
8.0	shuffled
5.0	shuffled
8.0	shuffled
12.0	shuffled
8.0	shuffled
8.0	shuffled
7.0	shuffled
8.0	shuffled
8.0	shuffled
5.0	shuffled
6.0	shuffled
3.0	shuffled
4.0	shuffled
8.0	shuffled
3.0	shuffled
8.0	shuffled
7.0	shuffled
5.0	shuffled
7.0	shuffled
4.0	shuffled
2.0	shuffled
3.0	shuffled
9.0	shuffled
6.0	shuffled
5.0	shuffled
7.0	shuffled
7.0	shuffled
9.0	shuffled
9.0	shuffled
6.0	shuffled
7.0	shuffled
5.0	shuffled
6.0	shuffled
11.0	shuffled
9.0	shuffled
6.0	shuffled
6.0	shuffled
4.0	shuffled
6.0	shuffled
4.0	shuffled
9.0	shuffled
4.0	shuffled
15.0	shuffled
5.0	shuffled
8.0	shuffled
10.0	shuffled
5.0	shuffled
9.0	shuffled
8.0	shuffled
12.0	shuffled
2.0	shuffled
7.0	shuffled
7.0	shuffled
7.0	shuffled
4.0	shuffled
8.0	shuffled
8.0	shuffled
3.0	shuffled
12.0	shuffled
6.0	shuffled
11.0	shuffled
7.0	shuffled
5.0	shuffled
4.0	shuffled
8.0	shuffled
10.0	shuffled
6.0	shuffled
7.0	shuffled
8.0	shuffled
6.0	shuffled
10.0	shuffled
7.0	shuffled
10.0	shuffled
13.0	shuffled
5.0	shuffled
6.0	shuffled
7.0	shuffled
5.0	shuffled
9.0	shuffled
14.0	shuffled
8.0	shuffled
5.0	shuffled
24.0	shuffled
6.0	shuffled
13.0	shuffled
7.0	shuffled
6.0	shuffled
7.0	shuffled
5.0	shuffled
6.0	shuffled
6.0	shuffled
15.0	shuffled
9.0	shuffled
3.0	shuffled
10.0	shuffled
3.0	shuffled
8.0	shuffled
6.0	shuffled
6.0	shuffled
6.0	shuffled
9.0	shuffled
12.0	shuffled
5.0	shuffled
7.0	shuffled
11.0	shuffled
5.0	shuffled
7.0	shuffled
5.0	shuffled
9.0	shuffled
7.0	shuffled
8.0	shuffled
4.0	shuffled
4.0	shuffled
3.0	shuffled
6.0	shuffled
14.0	shuffled
4.0	shuffled
11.0	shuffled
14.0	shuffled
8.0	shuffled
10.0	shuffled
13.0	shuffled
6.0	shuffled
2.0	shuffled
4.0	shuffled
2.0	shuffled
5.0	shuffled
8.0	shuffled
6.0	shuffled
8.0	shuffled
10.0	shuffled
5.0	shuffled
9.0	shuffled
12.0	shuffled
9.0	shuffled
7.0	shuffled
2.0	shuffled
4.0	shuffled
7.0	shuffled
7.0	shuffled
6.0	shuffled
10.0	shuffled
6.0	shuffled
6.0	shuffled
5.0	shuffled
5.0	shuffled
15.0	shuffled
8.0	shuffled
7.0	shuffled
4.0	shuffled
2.0	shuffled
1.0	shuffled
3.0	shuffled
8.0	shuffled
6.0	shuffled
NA	shuffled
2.0	shuffled
9.0	shuffled
6.0	shuffled
4.0	shuffled
8.0	shuffled
8.0	shuffled
7.0	shuffled
8.0	shuffled
8.0	shuffled
13.0	shuffled
5.0	shuffled
10.0	shuffled
4.0	shuffled
2.0	shuffled
9.0	shuffled
5.0	shuffled
10.0	shuffled
6.0	shuffled
10.0	shuffled
9.0	shuffled
6.0	shuffled
7.0	shuffled
7.0	shuffled
13.0	shuffled
11.0	shuffled
9.0	shuffled
9.0	shuffled
4.0	shuffled
8.0	shuffled
6.0	shuffled
3.0	shuffled
10.0	shuffled
5.0	shuffled
4.0	shuffled
5.0	shuffled
6.0	shuffled
2.0	shuffled
5.0	shuffled
8.0	shuffled
8.0	shuffled
6.0	shuffled
3.0	shuffled
6.0	shuffled
9.0	shuffled
9.0	shuffled
3.0	shuffled
7.0	shuffled
4.0	shuffled
8.0	shuffled
3.0	shuffled
7.0	shuffled
10.0	shuffled
6.0	shuffled
5.0	shuffled
11.0	shuffled
12.0	shuffled
8.0	shuffled
13.0	shuffled
7.0	shuffled
1.0	shuffled
9.0	shuffled
2.0	shuffled
10.0	shuffled
9.0	shuffled
6.0	shuffled
4.0	shuffled
6.0	shuffled
8.0	shuffled
6.0	shuffled
11.0	shuffled
7.0	shuffled
5.0	shuffled
3.0	shuffled
9.0	shuffled
1.0	shuffled
12.0	shuffled
9.0	shuffled
6.0	shuffled
4.0	shuffled
7.0	shuffled
4.0	shuffled
8.0	shuffled
10.0	shuffled
9.0	shuffled
1.0	shuffled
11.0	shuffled
8.0	shuffled
3.0	shuffled
6.0	shuffled
5.0	shuffled
3.0	shuffled
3.0	shuffled
4.0	shuffled
9.0	shuffled
14.0	shuffled
4.0	shuffled
5.0	shuffled
8.0	shuffled
4.0	shuffled
11.0	shuffled
12.0	shuffled
9.0	shuffled
9.0	shuffled
5.0	shuffled
6.0	shuffled
7.0	shuffled
NA	shuffled
NA	shuffled
8.0	shuffled
10.0	shuffled
2.0	shuffled
10.0	shuffled
11.0	shuffled
11.0	shuffled
4.0	shuffled
4.0	shuffled
5.0	shuffled
6.0	shuffled
3.0	shuffled
7.0	shuffled
14.0	shuffled
11.0	shuffled
9.0	shuffled
10.0	shuffled
6.0	shuffled
3.0	shuffled
10.0	shuffled
NA	shuffled
4.0	shuffled
8.0	shuffled
7.0	shuffled
4.0	shuffled
5.0	shuffled
12.0	shuffled
3.0	shuffled
7.0	shuffled
5.0	shuffled
10.0	shuffled
8.0	shuffled
7.0	shuffled
4.0	shuffled
5.0	shuffled
5.0	shuffled
8.0	shuffled
7.0	shuffled
13.0	shuffled
3.0	shuffled
10.0	shuffled
12.0	shuffled
4.0	shuffled
8.0	shuffled
7.0	shuffled
7.0	shuffled
5.0	shuffled
11.0	shuffled
7.0	shuffled
2.0	shuffled
6.0	shuffled
7.0	shuffled
9.0	shuffled
5.0	shuffled
7.0	shuffled
8.0	shuffled
11.0	shuffled
9.0	shuffled
9.0	shuffled
6.0	shuffled
8.0	shuffled
6.0	shuffled
4.0	shuffled
7.0	shuffled
12.0	shuffled
5.0	shuffled
9.0	shuffled
8.0	shuffled
8.0	shuffled
10.0	shuffled
7.0	shuffled
7.0	shuffled
5.0	shuffled
7.0	shuffled
10.0	shuffled
4.0	shuffled
9.0	shuffled
3.0	shuffled
9.0	shuffled
6.0	shuffled
14.0	shuffled
11.0	shuffled
4.0	shuffled
7.0	shuffled
4.0	shuffled
4.0	shuffled
9.0	shuffled
9.0	shuffled
5.0	shuffled
8.0	shuffled
5.0	shuffled
9.0	shuffled
7.0	shuffled
6.0	shuffled
8.0	shuffled
8.0	shuffled
11.0	shuffled
10.0	shuffled
4.0	shuffled
7.0	shuffled
9.0	shuffled
5.0	shuffled
5.0	shuffled
8.0	shuffled
6.0	shuffled
9.0	shuffled
7.0	shuffled
4.0	shuffled
5.0	shuffled
3.0	shuffled
14.0	shuffled
8.0	shuffled
14.0	shuffled
4.0	shuffled
2.0	shuffled
5.0	shuffled
4.0	shuffled
2.0	shuffled
9.0	shuffled
6.0	shuffled
2.0	shuffled
13.0	shuffled
13.0	shuffled
10.0	shuffled
6.0	shuffled
6.0	shuffled
11.0	shuffled
7.0	shuffled
8.0	shuffled
7.0	shuffled
1.0	shuffled
6.0	shuffled
9.0	shuffled
5.0	shuffled
15.0	shuffled
11.0	shuffled
6.0	shuffled
5.0	shuffled
6.0	shuffled
8.0	shuffled
9.0	shuffled
3.0	shuffled
10.0	shuffled
6.0	shuffled
5.0	shuffled
10.0	shuffled
9.0	shuffled
10.0	shuffled
6.0	shuffled
6.0	shuffled
8.0	shuffled
15.0	shuffled
5.0	shuffled
4.0	shuffled
4.0	shuffled
2.0	shuffled
7.0	shuffled
1.0	shuffled
4.0	shuffled
7.0	shuffled
3.0	shuffled
14.0	shuffled
4.0	shuffled
4.0	shuffled
11.0	shuffled
6.0	shuffled
16.0	shuffled
8.0	shuffled
5.0	shuffled
5.0	shuffled
11.0	shuffled
4.0	shuffled
3.0	shuffled
9.0	shuffled
10.0	shuffled
5.0	shuffled
5.0	shuffled
6.0	shuffled
13.0	shuffled
11.0	shuffled
10.0	shuffled
8.0	shuffled
11.0	shuffled
3.0	shuffled
4.0	shuffled
5.0	shuffled
2.0	shuffled
7.0	shuffled
9.0	shuffled
6.0	shuffled
4.0	shuffled
3.0	shuffled
8.0	shuffled
9.0	shuffled
14.0	shuffled
14.0	shuffled
6.0	shuffled
5.0	shuffled
5.0	shuffled
8.0	shuffled
5.0	shuffled
4.0	shuffled
9.0	shuffled
7.0	shuffled
11.0	shuffled
10.0	shuffled
4.0	shuffled
6.0	shuffled
2.0	shuffled
7.0	shuffled
6.0	shuffled
11.0	shuffled
8.0	shuffled
7.0	shuffled
10.0	shuffled
4.0	shuffled
NA	shuffled
6.0	shuffled
8.0	shuffled
8.0	shuffled
8.0	shuffled
7.0	shuffled
8.0	shuffled
8.0	shuffled
11.0	shuffled
9.0	shuffled
11.0	shuffled
9.0	shuffled
6.0	shuffled
6.0	shuffled
9.0	shuffled
8.0	shuffled
9.0	shuffled
7.0	shuffled
8.0	shuffled
10.0	shuffled
6.0	shuffled
6.0	shuffled
16.0	shuffled
14.0	shuffled
4.0	shuffled
4.0	shuffled
9.0	shuffled
2.0	shuffled
5.0	shuffled
4.0	shuffled
6.0	shuffled
6.0	shuffled
6.0	shuffled
12.0	shuffled
7.0	shuffled
10.0	shuffled
10.0	shuffled
9.0	shuffled
16.0	shuffled
3.0	shuffled
7.0	shuffled
7.0	shuffled
5.0	shuffled
7.0	shuffled
6.0	shuffled
2.0	shuffled
8.0	shuffled
9.0	shuffled
5.0	shuffled
3.0	shuffled
3.0	shuffled
4.0	shuffled
6.0	shuffled
11.0	shuffled
5.0	shuffled
12.0	shuffled
11.0	shuffled
6.0	shuffled
5.0	shuffled
6.0	shuffled
6.0	shuffled
10.0	shuffled
8.0	shuffled
7.0	shuffled
8.0	shuffled
12.0	shuffled
10.0	shuffled
6.0	shuffled
6.0	shuffled
8.0	shuffled
4.0	shuffled
6.0	shuffled
6.0	shuffled
7.0	shuffled
6.0	shuffled
9.0	shuffled
5.0	shuffled
3.0	shuffled
NA	shuffled
6.0	shuffled
10.0	shuffled
6.0	shuffled
5.0	shuffled
1.0	shuffled
10.0	shuffled
8.0	shuffled
11.0	shuffled
13.0	shuffled
13.0	shuffled
3.0	shuffled
9.0	shuffled
8.0	shuffled
1.0	shuffled
6.0	shuffled
6.0	shuffled
9.0	shuffled
4.0	shuffled
8.0	shuffled
5.0	shuffled
8.0	shuffled
3.0	shuffled
2.0	shuffled
5.0	shuffled
10.0	shuffled
5.0	shuffled
6.0	shuffled
4.0	shuffled
9.0	shuffled
6.0	shuffled
4.0	shuffled
11.0	shuffled
9.0	shuffled
6.0	shuffled
6.0	shuffled
8.0	shuffled
4.0	shuffled
7.0	shuffled
6.0	shuffled
15.0	shuffled
5.0	shuffled
6.0	shuffled
6.0	shuffled
6.0	shuffled
6.0	shuffled
6.0	shuffled
12.0	shuffled
5.0	shuffled
5.0	shuffled
3.0	shuffled
5.0	shuffled
6.0	shuffled
8.0	shuffled
4.0	shuffled
7.0	shuffled
9.0	shuffled
9.0	shuffled
7.0	shuffled
4.0	shuffled
6.0	shuffled
9.0	shuffled
6.0	shuffled
5.0	shuffled
9.0	shuffled
6.0	shuffled
2.0	shuffled
9.0	shuffled
6.0	shuffled
15.0	shuffled
4.0	shuffled
6.0	shuffled
14.0	shuffled
5.0	shuffled
5.0	shuffled
4.0	shuffled
8.0	shuffled
10.0	shuffled
6.0	shuffled
9.0	shuffled
8.0	shuffled
5.0	shuffled
7.0	shuffled
10.0	shuffled
6.0	shuffled
8.0	shuffled
2.0	shuffled
4.0	shuffled
10.0	shuffled
6.0	shuffled
2.0	shuffled
5.0	shuffled
17.0	shuffled
6.0	shuffled
9.0	shuffled
8.0	shuffled
4.0	shuffled
5.0	shuffled
8.0	shuffled
6.0	shuffled
5.0	shuffled
2.0	shuffled
2.0	shuffled
6.0	shuffled
12.0	shuffled
1.0	shuffled
10.0	shuffled
8.0	shuffled
9.0	shuffled
6.0	shuffled
5.0	shuffled
7.0	shuffled
8.0	shuffled
9.0	shuffled
6.0	shuffled
6.0	shuffled
9.0	shuffled
3.0	shuffled
3.0	shuffled
13.0	shuffled
8.0	shuffled
5.0	shuffled
3.0	shuffled
6.0	shuffled
45.0	shuffled
7.0	shuffled
3.0	shuffled
14.0	shuffled
5.0	shuffled
8.0	shuffled
11.0	shuffled
3.0	shuffled
7.0	shuffled
9.0	shuffled
11.0	shuffled
9.0	shuffled
8.0	shuffled
10.0	shuffled
1.0	shuffled
4.0	shuffled
5.0	shuffled
3.0	shuffled
5.0	shuffled
6.0	shuffled
8.0	shuffled
1.0	shuffled
5.0	shuffled
3.0	shuffled
5.0	shuffled
6.0	shuffled
11.0	shuffled
8.0	shuffled
8.0	shuffled
3.0	shuffled
2.0	shuffled
7.0	shuffled
7.0	shuffled
7.0	shuffled
4.0	shuffled
4.0	shuffled
4.0	shuffled
7.0	shuffled
7.0	shuffled
7.0	shuffled
8.0	shuffled
7.0	shuffled
9.0	shuffled
3.0	shuffled
7.0	shuffled
9.0	shuffled
5.0	shuffled
7.0	shuffled
10.0	shuffled
5.0	shuffled
2.0	shuffled
5.0	shuffled
4.0	shuffled
6.0	shuffled
4.0	shuffled
13.0	shuffled
4.0	shuffled
10.0	shuffled
6.0	shuffled
4.0	shuffled
8.0	shuffled
2.0	shuffled
11.0	shuffled
3.0	shuffled
1.0	shuffled
NA	shuffled
6.0	shuffled
7.0	shuffled
6.0	shuffled
9.0	shuffled
7.0	shuffled
6.0	shuffled
14.0	shuffled
9.0	shuffled
7.0	shuffled
9.0	shuffled
6.0	shuffled
12.0	shuffled
5.0	shuffled
14.0	shuffled
7.0	shuffled
8.0	shuffled
13.0	shuffled
2.0	shuffled
4.0	shuffled
5.0	shuffled
7.0	shuffled
3.0	shuffled
7.0	shuffled
6.0	shuffled
10.0	shuffled
8.0	shuffled
8.0	shuffled
9.0	shuffled
6.0	shuffled
6.0	shuffled
11.0	shuffled
7.0	shuffled
8.0	shuffled
8.0	shuffled
8.0	shuffled
4.0	shuffled
2.0	shuffled
9.0	shuffled
7.0	shuffled
12.0	shuffled
4.0	shuffled
10.0	shuffled
4.0	shuffled
6.0	shuffled
8.0	shuffled
2.0	shuffled
7.0	shuffled
9.0	shuffled
7.0	shuffled
4.0	shuffled
7.0	shuffled
9.0	shuffled
7.0	shuffled
11.0	shuffled
5.0	shuffled
7.0	shuffled
5.0	shuffled
6.0	shuffled
3.0	shuffled
7.0	shuffled
5.0	shuffled
6.0	shuffled
8.0	shuffled
9.0	shuffled
11.0	shuffled
11.0	shuffled
8.0	shuffled
8.0	shuffled
2.0	shuffled
2.0	shuffled
8.0	shuffled
4.0	shuffled
8.0	shuffled
5.0	shuffled
10.0	shuffled
7.0	shuffled
8.0	shuffled
6.0	shuffled
7.0	shuffled
4.0	shuffled
9.0	shuffled
5.0	shuffled
4.0	shuffled
6.0	shuffled
9.0	shuffled
6.0	shuffled
6.0	shuffled
8.0	shuffled
5.0	shuffled
11.0	shuffled
4.0	shuffled
8.0	shuffled
4.0	shuffled
5.0	shuffled
7.0	shuffled
4.0	shuffled
2.0	shuffled
8.0	shuffled
7.0	shuffled
7.0	shuffled
7.0	shuffled
6.0	shuffled
10.0	shuffled
4.0	shuffled
5.0	shuffled
2.0	shuffled
6.0	shuffled
3.0	shuffled
5.0	shuffled
10.0	shuffled
5.0	shuffled
7.0	shuffled
6.0	shuffled
4.0	shuffled
4.0	shuffled
8.0	shuffled
6.0	shuffled
12.0	shuffled
8.0	shuffled
8.0	shuffled
3.0	shuffled
4.0	shuffled
11.0	shuffled
7.0	shuffled
6.0	shuffled
8.0	shuffled
5.0	shuffled
5.0	shuffled
3.0	shuffled
4.0	shuffled
4.0	shuffled
2.0	shuffled
3.0	shuffled
3.0	shuffled
6.0	shuffled
5.0	shuffled
4.0	shuffled
8.0	shuffled
3.0	shuffled
NA	shuffled
10.0	shuffled
11.0	shuffled
4.0	shuffled
4.0	shuffled
9.0	shuffled
2.0	shuffled
4.0	shuffled
12.0	shuffled
2.0	shuffled
5.0	shuffled
11.0	shuffled
8.0	shuffled
5.0	shuffled
16.0	shuffled
7.0	shuffled
11.0	shuffled
9.0	shuffled
12.0	shuffled
7.0	shuffled
11.0	shuffled
8.0	shuffled
[truncated: 19,810 more rows]
