# Supplementary material for: Genomic variants affecting homoeologous gene expression dosage contribute to agronomic trait variation in allopolyploid wheat
Source: Nat Commun. 2022 Feb 11;13:826. doi: 10.1038/s41467-022-28453-y (PMC8837796; doi:10.1038/s41467-022-28453-y)
Supplement: Supplementary file 21 — Source Data [file 41467_2022_28453_MOESM21_ESM.zip › Source_data/Figure_4a_Supplementary_Figure_4.txt]

#cis- and trans-eQTL identified using RNA-seq data generated for wheat seedlings
#eQTL location (chromosome_position),Gene ID,GWAS t-statistics,GWAS p-value (two-tailed),FDR,effect size,R^2,eQTL type
chr1A_1190739,TraesCS1A01G001800.1,-10.15219,1.51E-19,5.37E-15,-0.95323,0.35655,cis
chr2B_716591780,TraesCS1A01G001800.1,6.82094,1.23E-10,1.37E-06,1.01299,0.200087,trans
chr1A_1160182,TraesCS1A01G001900.10,16.52297,2.47E-38,4.59E-33,0.80822,0.594779,cis
chr1A_1145920,TraesCS1A01G001900.5,27.90281,2.16E-68,4.90E-62,0.92766,0.807167,cis
chr5A_90618697,TraesCS1A01G001900.5,-7.26682,9.84E-12,1.33E-07,-0.67435,0.221127,trans
chr7B_720539575,TraesCS1A01G001900.5,-6.76722,1.66E-10,1.80E-06,-0.48795,0.197568,trans
chr1A_1159868,TraesCS1A01G001900.6,8.96871,3.20E-16,7.97E-12,0.83764,0.301901,cis
chr1A_1160223,TraesCS1A01G001900.6,-11.40036,3.58E-23,1.81E-18,-0.96551,0.411333,cis
chr1A_1155624,TraesCS1A01G001900.7,17.15721,3.55E-40,7.66E-35,0.8293,0.612798,cis
chr3B_20169117,TraesCS1A01G001900.7,6.63997,3.35E-10,3.43E-06,0.37499,0.191618,trans
chr4A_638195756,TraesCS1A01G001900.7,6.67137,2.82E-10,2.93E-06,0.43732,0.193084,trans
chr1A_1190671,TraesCS1A01G001900.8,-9.82672,1.28E-18,4.14E-14,-0.67396,0.341743,cis
chr1A_1190671,TraesCS1A01G001900.9,-24.38073,8.00E-60,8.66E-54,-1.75112,0.761667,cis
chr1A_1162006,TraesCS1A01G002000.1,15.62784,1.04E-35,1.57E-30,0.67802,0.567673,cis
chr1A_1169520,TraesCS1A01G002100.1,-7.38591,4.94E-12,6.99E-08,-0.31561,0.226778,cis
chr1A_554972673,TraesCS1A01G002100.1,-6.83027,1.17E-10,1.31E-06,-0.32345,0.200525,NA
chr3B_3282889,TraesCS1A01G002200.1,-7.78974,4.58E-13,7.57E-09,-1.05658,0.245987,trans
chr7A_20102690,TraesCS1A01G002200.1,-8.72528,1.49E-15,3.42E-11,-1.01973,0.29043,trans
chr1A_1210830,TraesCS1A01G002300.1,-8.88012,5.61E-16,1.36E-11,-0.52082,0.297733,cis
chr1A_1237901,TraesCS1A01G002400.1,12.58642,1.12E-26,7.84E-22,1.01559,0.459959,cis
chr1D_2143226,TraesCS1A01G002400.1,7.30359,7.96E-12,1.09E-07,0.49395,0.222871,trans
chr1A_1847486,TraesCS1A01G002500.1,-6.60257,4.11E-10,4.14E-06,-0.24871,0.189874,cis
chr1A_1343518,TraesCS1A01G002700.1,-8.34615,1.57E-14,3.17E-10,-0.55245,0.272466,cis
chr5B_468883012,TraesCS1A01G002700.1,-8.59624,3.33E-15,7.33E-11,-0.84556,0.284328,trans
chr1A_1206570,TraesCS1A01G002900.1,-7.91424,2.17E-13,3.76E-09,-0.37088,0.251916,cis
chr1A_4054790,TraesCS1A01G002900.1,-6.7941,1.43E-10,1.57E-06,-0.33534,0.198828,NA
chr1A_1206570,TraesCS1A01G002900.2,-8.19295,4.01E-14,7.68E-10,-0.30843,0.265184,cis
chr1A_4063605,TraesCS1A01G002900.2,-7.10396,2.50E-11,3.15E-07,-0.25089,0.213418,NA
chr1A_1206570,TraesCS1A01G003000.1,-8.88499,5.44E-16,1.32E-11,-0.63368,0.297962,cis
chr1A_4063605,TraesCS1A01G003000.1,-7.44544,3.49E-12,5.06E-08,-0.50438,0.229605,NA
chr1A_1208242,TraesCS1A01G004200.1,-7.78295,4.77E-13,7.86E-09,-0.75833,0.245664,NA
chr1A_2935454,TraesCS1A01G004200.1,-16.93708,1.54E-39,3.15E-34,-1.39264,0.606653,cis
chr1A_4063158,TraesCS1A01G004200.1,8.85281,6.67E-16,1.60E-11,0.94521,0.296447,NA
chr7A_126553104,TraesCS1A01G004200.1,6.67941,2.69E-10,2.81E-06,1.03644,0.193459,trans
chr1A_3116285,TraesCS1A01G005000.1,11.29368,7.36E-23,3.62E-18,0.70524,0.406788,cis
chr5B_518238576,TraesCS1A01G005000.1,-6.5332,5.99E-10,5.84E-06,-0.41666,0.186646,trans
chr1D_411410333,TraesCS1A01G005100.1,8.50845,5.75E-15,1.23E-10,0.5668,0.280168,trans
chr1A_3256686,TraesCS1A01G005500.1,6.90323,7.77E-11,8.98E-07,0.3028,0.203953,cis
chr1A_3256255,TraesCS1A01G005600.2,-15.6602,8.38E-36,1.27E-30,-0.75762,0.568688,cis
chr1A_3256394,TraesCS1A01G005600.6,6.81266,1.29E-10,1.43E-06,0.30443,0.199698,cis
chr1A_3214644,TraesCS1A01G005800.2,-7.32948,6.85E-12,9.48E-08,-0.33383,0.224099,cis
chr1A_3583146,TraesCS1A01G005800.2,-6.57999,4.64E-10,4.63E-06,-0.56542,0.188822,cis
chr1A_3466103,TraesCS1A01G005900.1,-7.19236,1.51E-11,1.97E-07,-0.9309,0.2176,cis
chr1D_411410333,TraesCS1A01G005900.1,-14.01269,6.37E-31,6.41E-26,-1.54677,0.513542,trans
chr1A_3437069,TraesCS1A01G006000.1,18.52455,4.27E-44,1.27E-38,0.77139,0.648499,cis
chr2A_658581003,TraesCS1A01G006000.1,7.01732,4.09E-11,4.97E-07,0.43975,0.209328,trans
chr3A_10030826,TraesCS1A01G006000.1,6.9072,7.60E-11,8.80E-07,0.43929,0.20414,trans
chr3A_26189292,TraesCS1A01G006000.1,6.98119,5.01E-11,6.00E-07,0.36759,0.207624,trans
chr4A_702645001,TraesCS1A01G006000.1,6.80692,1.33E-10,1.47E-06,0.41883,0.199429,trans
chr5A_699314170,TraesCS1A01G006000.1,6.92648,6.82E-11,7.97E-07,0.42968,0.205047,trans
chr7B_637642401,TraesCS1A01G006000.1,-6.44648,9.58E-10,8.94E-06,-0.41206,0.182623,trans
chr1B_4226451,TraesCS1A01G006300.1,-9.61666,5.02E-18,1.53E-13,-0.43491,0.332089,trans
chr2B_734281872,TraesCS1A01G006300.1,7.0751,2.95E-11,3.67E-07,0.8045,0.212055,trans
chr7D_2881235,TraesCS1A01G006300.1,7.97128,1.54E-13,2.72E-09,0.75311,0.254633,trans
chr1A_3582213,TraesCS1A01G006800.1,-12.38235,4.51E-26,3.00E-21,-0.47203,0.451849,cis
chr5B_437188715,TraesCS1A01G006800.1,9.72958,2.41E-18,7.59E-14,1.00725,0.337288,trans
chr6B_3868060,TraesCS1A01G006800.1,6.48631,7.73E-10,7.35E-06,0.46196,0.184469,trans
chr1A_4500574,TraesCS1A01G007500.1,-8.41657,1.02E-14,2.10E-10,-0.5017,0.27581,cis
chr6B_480846468,TraesCS1A01G007500.1,-6.5178,6.51E-10,6.30E-06,-0.6986,0.185931,trans
chr1A_3387575,TraesCS1A01G007800.1,6.56533,5.03E-10,4.98E-06,0.87748,0.18814,cis
chr1A_4045995,TraesCS1A01G007800.1,16.89417,2.05E-39,4.16E-34,1.24207,0.605441,cis
chr1A_4063158,TraesCS1A01G007800.1,-9.54712,7.87E-18,2.35E-13,-1.19685,0.328877,cis
chr1A_6402904,TraesCS1A01G008200.1,-10.93459,8.26E-22,3.67E-17,-0.74828,0.391292,NA
chr1A_7657480,TraesCS1A01G008200.1,9.27554,4.53E-17,1.24E-12,1.15964,0.316266,NA
chr3D_30974161,TraesCS1A01G008600.1,6.53176,6.04E-10,5.88E-06,0.68426,0.186579,trans
chr1A_5494504,TraesCS1A01G009000.3,-13.07614,3.91E-28,3.11E-23,-0.44157,0.47897,cis
chr1D_907508,TraesCS1A01G009000.3,-7.64656,1.07E-12,1.68E-08,-0.62134,0.23917,trans
chr1A_4097196,TraesCS1A01G009100.1,7.14429,1.99E-11,2.55E-07,0.52466,0.215325,NA
chr1A_5494457,TraesCS1A01G009100.1,-6.60158,4.13E-10,4.16E-06,-0.82641,0.189828,cis
chr1A_6402904,TraesCS1A01G009200.1,-10.93459,8.26E-22,3.67E-17,-0.74828,0.391292,cis
chr1A_7657480,TraesCS1A01G009200.1,9.27554,4.53E-17,1.24E-12,1.15964,0.316266,NA
chr1A_6153157,TraesCS1A01G009400.1,-14.75732,3.91E-33,4.75E-28,-0.4665,0.539351,cis
chr1A_6153157,TraesCS1A01G009800.1,-9.44847,1.49E-17,4.31E-13,-0.4153,0.324308,cis
chr1A_6153157,TraesCS1A01G009900.2,-15.12842,3.11E-34,4.16E-29,-0.44531,0.551666,cis
chr6B_668676283,TraesCS1A01G009900.2,-7.23736,1.17E-11,1.55E-07,-0.52227,0.219731,trans
chr1A_6402904,TraesCS1A01G010300.1,-10.93459,8.26E-22,3.67E-17,-0.74828,0.391292,cis
chr1A_7657480,TraesCS1A01G010300.1,9.27554,4.53E-17,1.24E-12,1.15964,0.316266,NA
chr1A_6517912,TraesCS1A01G011100.1,-9.06937,1.69E-16,4.35E-12,-0.35755,0.306626,cis
chr7A_691298328,TraesCS1A01G011100.1,12.04645,4.46E-25,2.71E-20,1.09748,0.438265,trans
chr1A_6515903,TraesCS1A01G011200.1,-8.46407,7.57E-15,1.59E-10,-0.4571,0.278064,cis
chr1A_6721144,TraesCS1A01G011200.1,-9.60487,5.41E-18,1.64E-13,-0.30292,0.331545,cis
chr5B_398159213,TraesCS1A01G011200.1,6.48627,7.73E-10,7.36E-06,0.33363,0.184467,trans
chr1A_6787973,TraesCS1A01G011500.1,11.71679,4.20E-24,2.33E-19,1.5997,0.424653,cis
chr1A_7181674,TraesCS1A01G011500.1,-11.15009,1.94E-22,9.14E-18,-0.84026,0.400628,cis
chr1A_6561132,TraesCS1A01G011600.1,-20.75657,2.65E-50,1.32E-44,-1.94145,0.698461,cis
chr1A_7184242,TraesCS1A01G012500.4,-9.04518,1.97E-16,5.03E-12,-0.24152,0.305492,cis
chr1A_7184821,TraesCS1A01G012500.4,-13.52722,1.78E-29,1.58E-24,-0.20844,0.495916,cis
chr7A_83541188,TraesCS1A01G012700.1,7.01311,4.19E-11,5.08E-07,0.52659,0.209129,trans
chr1A_7658612,TraesCS1A01G013600.1,-6.48774,7.67E-10,7.30E-06,-0.64149,0.184535,cis
chr1A_7651920,TraesCS1A01G013700.1,-11.51178,1.69E-23,8.80E-19,-0.46758,0.416051,cis
chr1A_1339256,TraesCS1A01G013800.2,16.54002,2.21E-38,4.11E-33,1.18328,0.595276,NA
chr1A_8247200,TraesCS1A01G013800.2,7.28315,8.95E-12,1.22E-07,0.44161,0.221901,cis
chr1A_8295096,TraesCS1A01G013800.2,8.0928,7.38E-14,1.36E-09,0.64045,0.260418,cis
chr1D_49972642,TraesCS1A01G013800.2,-6.48811,7.65E-10,7.29E-06,-0.64914,0.184552,trans
chr3B_803513522,TraesCS1A01G013800.2,6.73107,2.03E-10,2.17E-06,0.68647,0.195875,trans
chr5A_413188654,TraesCS1A01G013800.2,6.53489,5.94E-10,5.79E-06,0.60205,0.186725,trans
chr5B_599958303,TraesCS1A01G013800.2,6.85479,1.02E-10,1.15E-06,0.63805,0.201676,trans
chr6A_2396065,TraesCS1A01G013800.2,6.47543,8.19E-10,7.76E-06,0.59815,0.183964,trans
chr1A_10136114,TraesCS1A01G013800.3,-6.56675,4.99E-10,4.94E-06,-0.59919,0.188206,NA
chr1A_7658855,TraesCS1A01G013800.3,-13.67001,6.67E-30,6.17E-25,-1.28435,0.501165,cis
chr1A_7669717,TraesCS1A01G013800.4,-18.62785,2.18E-44,6.66E-39,-0.70154,0.65103,cis
chr5B_600651092,TraesCS1A01G014600.1,7.07155,3.01E-11,3.74E-07,0.41916,0.211887,trans
chr7B_174050181,TraesCS1A01G014600.1,-6.81859,1.25E-10,1.39E-06,-0.45693,0.199976,trans
chr7B_21813852,TraesCS1A01G014600.1,6.66982,2.84E-10,2.95E-06,0.33803,0.193011,trans
chr2A_774861307,TraesCS1A01G015100.1,-6.43364,1.03E-09,9.52E-06,-0.76022,0.182028,trans
chr1A_8239289,TraesCS1A01G015200.1,-12.45575,2.73E-26,1.85E-21,-0.34902,0.454779,cis
chr1A_8720496,TraesCS1A01G015200.1,-6.64602,3.24E-10,3.33E-06,-0.26785,0.1919,cis
chr1A_10136114,TraesCS1A01G015300.1,-6.90213,7.82E-11,9.03E-07,-0.33239,0.203901,NA
chr1A_4500574,TraesCS1A01G015300.1,-9.18905,7.88E-17,2.11E-12,-0.46557,0.312228,NA
chr1B_554234581,TraesCS1A01G015300.1,-6.85213,1.03E-10,1.17E-06,-0.63547,0.201551,trans
chr5B_697930905,TraesCS1A01G015300.1,-6.65834,3.02E-10,3.13E-06,-0.60498,0.192475,trans
chr6B_480846468,TraesCS1A01G015300.1,-8.3895,1.20E-14,2.46E-10,-0.74038,0.274525,trans
chr1A_9103899,TraesCS1A01G016900.2,-16.54208,2.18E-38,4.05E-33,-0.97063,0.595336,cis
chr1A_9356233,TraesCS1A01G017900.1,-21.97338,1.40E-53,9.14E-48,-1.57051,0.721902,cis
chr1A_9356345,TraesCS1A01G018000.1,-11.56881,1.15E-23,6.08E-19,-0.56318,0.418454,cis
chr1A_9476747,TraesCS1A01G018300.1,-10.3975,2.98E-20,1.14E-15,-0.319,0.367579,cis
chr3D_775697,TraesCS1A01G018300.1,6.53279,6.01E-10,5.85E-06,0.52687,0.186627,trans
chr1D_7897509,TraesCS1A01G018500.1,6.7443,1.88E-10,2.03E-06,0.26614,0.196494,trans
chr1A_9582806,TraesCS1A01G018600.1,-16.4673,3.60E-38,6.59E-33,-1.04868,0.593151,cis
chr6A_61211113,TraesCS1A01G018600.1,-6.845,1.08E-10,1.21E-06,-0.55226,0.201216,trans
chr1A_9587005,TraesCS1A01G018900.1,-18.02515,1.13E-42,3.00E-37,-0.54912,0.635941,cis
chr1A_9587005,TraesCS1A01G019000.1,-14.41094,4.17E-32,4.64E-27,-0.89989,0.527529,cis
chr5A_2932752,TraesCS1A01G019000.1,-7.04707,3.45E-11,4.25E-07,-1.49295,0.210731,trans
chr1A_9586733,TraesCS1A01G019200.1,-19.6807,2.42E-47,9.46E-42,-0.47029,0.675579,cis
chr1A_11148259,TraesCS1A01G020300.1,-6.47166,8.36E-10,7.90E-06,-0.66444,0.18379,NA
chr1A_9978020,TraesCS1A01G020300.1,-22.09022,6.86E-54,4.59E-48,-1.17542,0.724027,cis
chr1A_10049666,TraesCS1A01G020500.1,-15.35922,6.47E-35,9.13E-30,-1.2898,0.559143,cis
chr1A_10223986,TraesCS1A01G020500.1,-6.93236,6.60E-11,7.73E-07,-0.4137,0.205324,cis
chr1A_12364396,TraesCS1A01G020500.1,-7.00676,4.34E-11,5.25E-07,-0.51117,0.208829,NA
chr1A_10066455,TraesCS1A01G020600.1,-14.79155,3.09E-33,3.79E-28,-0.39023,0.540502,cis
chr1A_10213793,TraesCS1A01G020900.1,-7.69502,8.04E-13,1.28E-08,-1.41443,0.241477,cis
chr1A_10748487,TraesCS1A01G020900.1,10.14718,1.56E-19,5.55E-15,1.14991,0.356324,cis
chr1A_10132973,TraesCS1A01G021000.1,25.32257,3.52E-62,4.67E-56,2.59002,0.775154,cis
chr1A_10151843,TraesCS1A01G021100.1,-22.04842,8.86E-54,5.87E-48,-1.10044,0.723269,cis
chr5B_687814612,TraesCS1A01G021400.1,6.85942,9.93E-11,1.13E-06,1.07588,0.201894,trans
chr1A_10708216,TraesCS1A01G022500.1,6.62568,3.62E-10,3.68E-06,1.013,0.190951,cis
chr1A_10951541,TraesCS1A01G022500.1,-19.85099,8.15E-48,3.31E-42,-1.2111,0.679345,cis
chr1A_11567153,TraesCS1A01G023400.2,-16.25546,1.50E-37,2.61E-32,-0.39187,0.586887,cis
chr1A_11643689,TraesCS1A01G023700.1,-18.58409,2.90E-44,8.76E-39,-0.93984,0.64996,cis
chr1A_10068150,TraesCS1A01G023800.1,-16.14551,3.14E-37,5.33E-32,-1.0338,0.583592,NA
chr2A_507719005,TraesCS1A01G023800.1,6.45734,9.03E-10,8.48E-06,0.52709,0.183126,trans
chr1A_12093363,TraesCS1A01G024400.1,-6.55493,5.32E-10,5.24E-06,-0.36773,0.187656,cis
chr1A_12093363,TraesCS1A01G024500.1,-13.50595,2.05E-29,1.82E-24,-1.15324,0.495129,cis
chr1A_12094317,TraesCS1A01G024600.1,-11.65775,6.27E-24,3.41E-19,-0.38776,0.422186,cis
chr1A_12094591,TraesCS1A01G024700.1,-9.19356,7.66E-17,2.05E-12,-0.76581,0.312439,cis
chr1A_13738614,TraesCS1A01G024700.1,-7.3647,5.59E-12,7.84E-08,-0.53316,0.22577,NA
chr1A_10068150,TraesCS1A01G025200.1,-9.01873,2.33E-16,5.90E-12,-0.51261,0.30425,NA
chr1A_12303817,TraesCS1A01G025500.1,-14.23451,1.40E-31,1.49E-26,-0.87906,0.521385,cis
chr1A_12305116,TraesCS1A01G025500.1,-7.42811,3.86E-12,5.56E-08,-0.58941,0.228782,cis
chr1A_12305362,TraesCS1A01G025600.1,-11.0819,3.07E-22,1.42E-17,-0.3921,0.397685,cis
chr1A_12357319,TraesCS1A01G025900.1,-8.67551,2.03E-15,4.59E-11,-0.31647,0.288078,cis
chr3A_40249759,TraesCS1A01G025900.1,-6.70508,2.34E-10,2.47E-06,-0.28463,0.194659,trans
chr1A_12818490,TraesCS1A01G026200.1,-10.87334,1.25E-21,5.43E-17,-0.91533,0.38862,cis
chr1A_12504950,TraesCS1A01G026400.2,-10.07224,2.55E-19,8.89E-15,-0.60048,0.352931,cis
chr1A_12819185,TraesCS1A01G026400.2,-10.54994,1.08E-20,4.31E-16,-0.67041,0.374372,cis
chr1A_12308759,TraesCS1A01G026800.1,7.78907,4.60E-13,7.60E-09,0.51853,0.245955,cis
chr3B_474018797,TraesCS1A01G026800.1,10.61115,7.19E-21,2.91E-16,0.88512,0.377086,trans
chr1D_10645545,TraesCS1A01G027200.1,9.52667,8.99E-18,2.66E-13,0.64508,0.327931,trans
chr1A_13271668,TraesCS1A01G027500.1,10.32062,4.95E-20,1.85E-15,0.37799,0.364136,cis
chr1A_13742554,TraesCS1A01G027500.1,8.34432,1.59E-14,3.20E-10,0.26874,0.272379,cis
chr7A_121998591,TraesCS1A01G027500.1,7.33285,6.72E-12,9.31E-08,0.45625,0.224259,trans
chr1B_17359287,TraesCS1A01G028500.1,12.30108,7.85E-26,5.11E-21,0.45798,0.448589,trans
chr1A_12916822,TraesCS1A01G028600.3,20.73428,3.04E-50,1.51E-44,0.43533,0.698008,cis
chr1B_16854554,TraesCS1A01G028600.4,10.44161,2.22E-20,8.59E-16,0.32563,0.36955,trans
chr1A_13764326,TraesCS1A01G029300.1,-8.08049,7.95E-14,1.46E-09,-0.45475,0.259832,cis
chr6B_282987919,TraesCS1A01G029300.1,6.96073,5.63E-11,6.67E-07,1.04845,0.20666,trans
chr1A_13979501,TraesCS1A01G030000.1,-10.23403,8.78E-20,3.21E-15,-1.33796,0.360243,cis
chr1A_14144066,TraesCS1A01G030400.1,-10.58023,8.83E-21,3.55E-16,-0.76017,0.375716,cis
chr1A_14072995,TraesCS1A01G030600.1,-7.1164,2.33E-11,2.95E-07,-0.45696,0.214006,cis
chr1A_14144262,TraesCS1A01G030600.1,-12.58608,1.12E-26,7.86E-22,-0.69423,0.459945,cis
chr1A_14145676,TraesCS1A01G030600.1,-10.8258,1.71E-21,7.37E-17,-0.67452,0.38654,cis
chr1A_14160389,TraesCS1A01G030700.1,-8.34681,1.56E-14,3.16E-10,-0.38752,0.272497,cis
chr1A_14466872,TraesCS1A01G030900.3,-16.96906,1.24E-39,2.56E-34,-0.89904,0.607553,cis
chr1A_15432707,TraesCS1A01G030900.3,-7.77922,4.87E-13,8.03E-09,-0.67483,0.245486,NA
chr1A_14518164,TraesCS1A01G031200.1,-12.64443,7.52E-27,5.36E-22,-0.54183,0.462244,cis
chr1A_14520902,TraesCS1A01G031200.1,-7.94447,1.81E-13,3.17E-09,-0.61396,0.253356,cis
chr1A_14520518,TraesCS1A01G031300.1,-17.82612,4.19E-42,1.06E-36,-1.05267,0.630784,cis
chr4A_242785563,TraesCS1A01G032500.1,-7.24756,1.10E-11,1.47E-07,-0.29046,0.220215,trans
chr1A_15199192,TraesCS1A01G032900.1,8.81148,8.65E-16,2.05E-11,0.74497,0.294498,cis
chr1A_14796226,TraesCS1A01G033000.1,-11.17287,1.66E-22,7.89E-18,-0.37797,0.401608,cis
chr1A_15437216,TraesCS1A01G033000.1,-9.74567,2.17E-18,6.86E-14,-0.36,0.338027,cis
chr1A_15516516,TraesCS1A01G033100.1,6.55371,5.36E-10,5.27E-06,0.20329,0.187599,cis
chr1A_16039060,TraesCS1A01G033300.1,-13.44009,3.23E-29,2.82E-24,-0.43905,0.492685,cis
chr2B_758807976,TraesCS1A01G033400.1,6.82587,1.20E-10,1.34E-06,0.76572,0.200318,trans
chr5D_242618584,TraesCS1A01G033400.1,20.02035,2.77E-48,1.18E-42,0.95185,0.683034,trans
chr1A_16406529,TraesCS1A01G033600.1,7.76358,5.35E-13,8.76E-09,0.70109,0.244741,cis
chr1A_16933186,TraesCS1A01G034300.1,-7.86645,2.89E-13,4.93E-09,-0.31142,0.24964,cis
chr1A_17259959,TraesCS1A01G034700.1,15.01841,6.58E-34,8.56E-29,0.57597,0.548053,cis
chr4B_12904303,TraesCS1A01G034700.1,6.70665,2.32E-10,2.45E-06,0.34904,0.194732,trans
chr6B_169318759,TraesCS1A01G034700.1,-6.71548,2.21E-10,2.34E-06,-0.35959,0.195145,trans
chr1A_18486646,TraesCS1A01G035500.1,-8.60426,3.17E-15,6.99E-11,-0.58515,0.284707,cis
chr1A_18486646,TraesCS1A01G035800.1,-23.74176,3.38E-58,3.19E-52,-2.39532,0.751891,NA
chr1A_20094659,TraesCS1A01G036100.1,-6.8295,1.17E-10,1.31E-06,-0.3609,0.200489,cis
chr1A_20094659,TraesCS1A01G036100.2,-6.70066,2.40E-10,2.53E-06,-0.38923,0.194453,cis
chr6A_20273565,TraesCS1A01G036100.2,-6.44528,9.64E-10,8.99E-06,-0.65392,0.182567,trans
chr1A_20094659,TraesCS1A01G036200.1,-11.73201,3.79E-24,2.11E-19,-0.53528,0.425287,cis
chr1B_329296715,TraesCS1A01G036200.1,8.28437,2.29E-14,4.53E-10,0.99882,0.26953,trans
chr5A_382284427,TraesCS1A01G036200.1,-6.47562,8.19E-10,7.75E-06,-0.49049,0.183973,trans
chr1A_16925606,TraesCS1A01G037400.2,-10.89184,1.10E-21,4.82E-17,-0.55354,0.389428,NA
chr1A_20984999,TraesCS1A01G037900.1,-11.77086,2.91E-24,1.64E-19,-0.6214,0.426904,cis
chr1A_20933658,TraesCS1A01G038300.1,9.61652,5.02E-18,1.53E-13,0.42406,0.332082,cis
chr1A_548400077,TraesCS1A01G038300.1,6.95105,5.94E-11,7.02E-07,0.36808,0.206204,NA
chr7A_732728482,TraesCS1A01G038300.1,6.46083,8.87E-10,8.33E-06,0.50027,0.183288,trans
chr1D_19876375,TraesCS1A01G039200.1,12.37837,4.63E-26,3.08E-21,0.25319,0.45169,trans
chr1A_21626746,TraesCS1A01G039400.1,27.4729,2.21E-67,4.60E-61,0.84029,0.802288,cis
chr1A_21618293,TraesCS1A01G039400.2,-9.41978,1.79E-17,5.14E-13,-0.37804,0.322977,cis
chr1A_21279421,TraesCS1A01G039800.1,-9.54542,7.96E-18,2.37E-13,-0.33712,0.328799,cis
chr1A_22080120,TraesCS1A01G040400.1,-17.47046,4.41E-41,1.02E-35,-0.46849,0.621349,cis
chr1A_22533544,TraesCS1A01G040500.1,-11.57281,1.11E-23,5.92E-19,-0.5334,0.418623,cis
chr1A_22300806,TraesCS1A01G040600.1,-11.75886,3.15E-24,1.77E-19,-0.6484,0.426405,cis
chr2A_754443761,TraesCS1A01G041300.1,6.46229,8.80E-10,8.27E-06,0.76005,0.183355,trans
chr1A_20420657,TraesCS1A01G041400.1,6.59502,4.28E-10,4.29E-06,1.01065,0.189522,NA
chr6B_635177093,TraesCS1A01G041400.1,6.66895,2.85E-10,2.96E-06,1.16705,0.192971,trans
chr3B_26489114,TraesCS1A01G041500.1,6.67342,2.78E-10,2.90E-06,0.3059,0.19318,trans
chr4A_625374380,TraesCS1A01G041500.1,-7.27705,9.27E-12,1.26E-07,-0.32535,0.221612,trans
chr4B_9523183,TraesCS1A01G041500.1,7.40182,4.50E-12,6.42E-08,0.30113,0.227533,trans
chr6D_468838176,TraesCS1A01G041500.1,-6.45517,9.14E-10,8.57E-06,-0.23359,0.183025,trans
chr6D_469288944,TraesCS1A01G041500.1,-7.45269,3.35E-12,4.87E-08,-0.38972,0.229949,trans
chr1A_23966759,TraesCS1A01G043200.1,-9.89195,8.34E-19,2.76E-14,-0.2561,0.344726,cis
chr3A_559265064,TraesCS1A01G043200.1,6.49097,7.53E-10,7.19E-06,0.5386,0.184685,trans
chr4A_584044449,TraesCS1A01G043200.1,-6.80337,1.36E-10,1.50E-06,-0.31549,0.199263,trans
chr2B_640596390,TraesCS1A01G043600.1,6.45513,9.14E-10,8.57E-06,0.50076,0.183023,trans
chr1A_24814826,TraesCS1A01G044200.1,-8.3159,1.89E-14,3.78E-10,-0.17211,0.271029,cis
chr5B_243377031,TraesCS1A01G044500.1,7.42817,3.86E-12,5.56E-08,0.47277,0.228785,trans
chr7A_617031017,TraesCS1A01G044500.1,-7.3836,5.01E-12,7.08E-08,-0.55224,0.226668,trans
chr1A_25545406,TraesCS1A01G044500.2,-6.91214,7.39E-11,8.58E-07,-0.38006,0.204372,cis
chr1A_27253549,TraesCS1A01G045800.1,-15.78393,3.62E-36,5.65E-31,-0.62336,0.572544,cis
chr1A_27257804,TraesCS1A01G045800.1,7.41517,4.17E-12,5.97E-08,0.64611,0.228167,cis
chr1A_28363063,TraesCS1A01G046400.1,-14.42866,3.70E-32,4.13E-27,-0.51019,0.528142,cis
chr1A_28362042,TraesCS1A01G046500.1,-9.84352,1.14E-18,3.73E-14,-0.36279,0.342512,cis
chr1A_301772501,TraesCS1A01G046500.1,-10.0247,3.49E-19,1.20E-14,-0.74405,0.350773,NA
chr2B_45565501,TraesCS1A01G046500.1,6.6601,3.00E-10,3.10E-06,0.65094,0.192557,trans
chr1A_1172094,TraesCS1A01G046500.2,6.43656,1.01E-09,9.38E-06,0.38919,0.182163,NA
chr1A_24075201,TraesCS1A01G046500.2,6.49723,7.28E-10,6.97E-06,0.36359,0.184976,NA
chr1A_27876495,TraesCS1A01G046500.2,8.54385,4.61E-15,9.98E-11,0.38281,0.281846,cis
chr1A_301772501,TraesCS1A01G046500.2,9.40182,2.01E-17,5.74E-13,0.51385,0.322143,NA
chr1A_30269714,TraesCS1A01G046500.2,-7.82544,3.70E-13,6.20E-09,-0.42278,0.247687,NA
chr1A_344190983,TraesCS1A01G046500.2,7.79553,4.42E-13,7.33E-09,0.44469,0.246263,NA
chr1A_396290058,TraesCS1A01G046500.2,-8.34024,1.63E-14,3.28E-10,-0.48986,0.272186,NA
chr1B_637944471,TraesCS1A01G046500.2,7.70329,7.66E-13,1.23E-08,0.33916,0.241871,trans
chr3A_20835158,TraesCS1A01G046500.2,6.6707,2.83E-10,2.94E-06,0.43234,0.193052,trans
chr3B_368124100,TraesCS1A01G046500.2,-6.81797,1.25E-10,1.39E-06,-0.43419,0.199947,trans
chr5B_474527337,TraesCS1A01G046500.2,6.7059,2.33E-10,2.46E-06,0.35404,0.194698,trans
chr1A_27876495,TraesCS1A01G046600.1,-7.2231,1.27E-11,1.68E-07,-0.67132,0.219056,cis
chr1A_308202820,TraesCS1A01G046600.1,-11.42797,2.97E-23,1.51E-18,-1.12531,0.412505,NA
chr1A_344190983,TraesCS1A01G046600.1,-6.94014,6.32E-11,7.42E-07,-0.80843,0.20569,NA
chr1A_396290058,TraesCS1A01G046600.1,8.17466,4.48E-14,8.54E-10,0.96023,0.264314,NA
chr1B_1255216,TraesCS1A01G046600.1,-6.67393,2.78E-10,2.89E-06,-0.98874,0.193203,trans
chr1B_637924433,TraesCS1A01G046600.1,-6.46254,8.78E-10,8.26E-06,-0.54982,0.183367,trans
chr2B_45565501,TraesCS1A01G046600.1,7.54084,2.00E-12,3.01E-08,1.02896,0.23414,trans
chr3B_22669323,TraesCS1A01G046600.1,-7.88121,2.65E-13,4.53E-09,-0.87659,0.250343,trans
chr7A_617031017,TraesCS1A01G047500.1,-7.69861,7.87E-13,1.26E-08,-0.48662,0.241648,trans
chr1A_30178830,TraesCS1A01G048600.1,-8.16529,4.75E-14,9.01E-10,-0.25435,0.263868,cis
chr1A_30263834,TraesCS1A01G048700.1,7.21765,1.31E-11,1.73E-07,0.40719,0.218797,cis
chr1A_30879177,TraesCS1A01G049300.1,-9.03739,2.07E-16,5.27E-12,-0.19596,0.305126,cis
chr1A_31779240,TraesCS1A01G049700.1,-23.87967,1.50E-58,1.46E-52,-0.65927,0.754046,cis
chr1A_31779424,TraesCS1A01G049700.2,17.67138,1.17E-41,2.84E-36,0.39895,0.626714,cis
chr1A_32088197,TraesCS1A01G050100.1,16.97488,1.20E-39,2.47E-34,0.69838,0.607716,cis
chr2B_144036601,TraesCS1A01G050100.1,7.58965,1.50E-12,2.30E-08,0.71428,0.236462,trans
chr1A_31255052,TraesCS1A01G050100.2,-8.71163,1.62E-15,3.70E-11,-0.5517,0.289785,cis
chr1B_56312405,TraesCS1A01G050700.1,9.58231,6.27E-18,1.89E-13,0.78079,0.330503,trans
chr1A_32888960,TraesCS1A01G051200.1,31.76999,4.58E-77,2.19E-70,1.0968,0.844395,cis
chr1A_33019391,TraesCS1A01G051500.1,-10.42109,2.54E-20,9.79E-16,-0.58046,0.368634,cis
chr1A_32894232,TraesCS1A01G051700.1,-8.14736,5.30E-14,9.99E-10,-0.44608,0.263015,cis
chr4A_714079560,TraesCS1A01G051700.1,-6.60695,4.01E-10,4.05E-06,-0.51136,0.190078,trans
chr1A_33375779,TraesCS1A01G051800.1,9.32866,3.22E-17,8.99E-13,0.26212,0.318741,cis
chr1A_33375691,TraesCS1A01G051900.1,-18.38785,1.04E-43,3.01E-38,-0.94929,0.645115,cis
chr1A_35563761,TraesCS1A01G052200.3,-6.42666,1.07E-09,9.85E-06,-0.21519,0.181705,NA
chr2B_180329520,TraesCS1A01G052200.3,-7.57451,1.64E-12,2.50E-08,-0.49245,0.235742,trans
chr2B_703678626,TraesCS1A01G052200.3,8.03634,1.04E-13,1.88E-09,0.5659,0.25773,trans
chr2B_746546288,TraesCS1A01G052200.3,-6.85857,9.98E-11,1.13E-06,-0.48097,0.201854,trans
chr4B_633704982,TraesCS1A01G052200.3,-6.9817,5.00E-11,5.98E-07,-0.43174,0.207648,trans
chr6B_659618593,TraesCS1A01G052200.3,-8.98005,2.98E-16,7.45E-12,-0.63906,0.302433,trans
chr1A_36268490,TraesCS1A01G052400.1,15.37744,5.71E-35,8.11E-30,0.43412,0.559728,NA
chr1A_36771120,TraesCS1A01G052400.1,7.22468,1.25E-11,1.66E-07,0.43635,0.219131,NA
chr1A_35932549,TraesCS1A01G054300.1,-10.1088,2.01E-19,7.06E-15,-0.14308,0.354587,cis
chr4A_709910025,TraesCS1A01G054900.2,6.53366,5.98E-10,5.82E-06,0.15979,0.186667,trans
chr1A_36268490,TraesCS1A01G055200.1,-8.75799,1.21E-15,2.81E-11,-0.14179,0.291974,cis
chr1A_35546161,TraesCS1A01G055400.2,-6.97709,5.13E-11,6.13E-07,-0.77767,0.207431,NA
chr1A_36281021,TraesCS1A01G055400.2,-35.32531,2.02E-84,2.00E-77,-0.88674,0.870282,cis
chr1A_36771567,TraesCS1A01G056500.2,-7.1852,1.57E-11,2.05E-07,-0.26968,0.217261,cis
chr4A_544595319,TraesCS1A01G056800.1,-6.53087,6.07E-10,5.90E-06,-0.27685,0.186538,trans
chr1A_41540926,TraesCS1A01G060100.1,10.28164,6.41E-20,2.37E-15,0.22608,0.362385,cis
chr1A_41747346,TraesCS1A01G060700.1,-10.50095,1.50E-20,5.89E-16,-0.278,0.372194,cis
chr7A_19001671,TraesCS1A01G060800.1,8.41348,1.04E-14,2.14E-10,0.31904,0.275663,trans
chr1A_42113408,TraesCS1A01G061700.1,-8.44656,8.44E-15,1.77E-10,-0.55238,0.277233,cis
chr1A_504246325,TraesCS1A01G061900.1,10.67672,4.64E-21,1.92E-16,0.30282,0.379984,NA
chr3A_611948672,TraesCS1A01G061900.1,6.87485,9.11E-11,1.04E-06,0.28618,0.202619,trans
chr1A_44406289,TraesCS1A01G063500.1,-14.41644,4.02E-32,4.48E-27,-0.53155,0.52772,cis
chr1A_45793880,TraesCS1A01G064100.1,8.78493,1.02E-15,2.40E-11,0.31304,0.293246,cis
chr1A_47791665,TraesCS1A01G065200.1,-15.68041,7.30E-36,1.11E-30,-0.56537,0.56932,cis
chr1A_49345848,TraesCS1A01G066300.1,-7.69561,8.01E-13,1.28E-08,-0.32716,0.241505,cis
chr1A_49365414,TraesCS1A01G068000.1,-9.61149,5.19E-18,1.58E-13,-0.19856,0.33185,cis
chr1A_49527674,TraesCS1A01G068300.3,-17.92952,2.12E-42,5.50E-37,-0.51813,0.633474,cis
chr1A_45266825,TraesCS1A01G070100.1,-7.22102,1.28E-11,1.70E-07,-0.54426,0.218957,NA
chr1A_53038761,TraesCS1A01G070100.1,8.33887,1.64E-14,3.31E-10,0.33024,0.27212,cis
chr1A_53188831,TraesCS1A01G070400.2,-32.0003,1.47E-77,7.33E-71,-1.3813,0.846283,cis
chr2B_735531363,TraesCS1A01G070400.2,6.84691,1.06E-10,1.20E-06,0.97262,0.201306,trans
chr2B_746142235,TraesCS1A01G070400.2,8.32495,1.79E-14,3.59E-10,0.92064,0.271459,trans
chr1A_54016433,TraesCS1A01G071400.2,-9.71335,2.67E-18,8.39E-14,-0.56593,0.336542,cis
chr1A_54354871,TraesCS1A01G071500.1,-7.26592,9.89E-12,1.33E-07,-0.44951,0.221085,cis
chr1A_54460442,TraesCS1A01G071600.1,-10.30893,5.35E-20,2.00E-15,-0.92813,0.363611,cis
chr1A_63748714,TraesCS1A01G071700.1,7.59788,1.43E-12,2.20E-08,0.12674,0.236854,NA
chr1A_54014551,TraesCS1A01G071800.1,-7.82448,3.72E-13,6.23E-09,-0.25227,0.247641,cis
chr1A_54462021,TraesCS1A01G072000.1,-10.78892,2.19E-21,9.34E-17,-0.39195,0.384922,cis
chr1A_54018687,TraesCS1A01G072100.1,-7.49825,2.56E-12,3.79E-08,-0.1799,0.232115,cis
chr3B_2126676,TraesCS1A01G072100.1,6.72058,2.15E-10,2.28E-06,0.36405,0.195384,trans
chr1A_56336317,TraesCS1A01G073000.2,-6.45427,9.18E-10,8.61E-06,-0.12453,0.182984,cis
chr1A_57308930,TraesCS1A01G073500.3,-13.82542,2.30E-30,2.21E-25,-0.56548,0.506817,cis
chr5A_552942465,TraesCS1A01G073500.3,6.92498,6.88E-11,8.03E-07,0.40325,0.204977,trans
chr6D_55112115,TraesCS1A01G073500.3,-6.63176,3.50E-10,3.57E-06,-0.3051,0.191235,trans
chr2A_770926111,TraesCS1A01G075000.1,6.62394,3.65E-10,3.72E-06,0.45103,0.19087,trans
chr1B_94827841,TraesCS1A01G075200.1,26.21353,2.30E-64,3.71E-58,0.95112,0.786978,trans
chr6A_595890365,TraesCS1A01G075200.1,6.6344,3.45E-10,3.53E-06,0.43965,0.191358,trans
chr6B_718336186,TraesCS1A01G075200.1,-6.54518,5.61E-10,5.50E-06,-0.48644,0.187203,trans
chr1A_304043164,TraesCS1A01G076100.1,-24.84651,5.39E-61,6.47E-55,-1.44237,0.768469,NA
chr1A_61119290,TraesCS1A01G076100.1,-6.45343,9.23E-10,8.64E-06,-0.42203,0.182945,NA
chr1B_508704955,TraesCS1A01G076100.1,-6.85826,1.00E-10,1.13E-06,-0.6525,0.201839,trans
chr5A_703414860,TraesCS1A01G076100.1,-6.44912,9.44E-10,8.83E-06,-0.74687,0.182745,trans
chr7A_667188822,TraesCS1A01G076100.1,-6.52345,6.32E-10,6.12E-06,-0.98312,0.186193,trans
chr7B_703505039,TraesCS1A01G076100.1,6.53593,5.90E-10,5.76E-06,0.78009,0.186773,trans
chr1B_571759865,TraesCS1A01G077200.1,6.58849,4.43E-10,4.44E-06,0.26482,0.189218,trans
chr2B_708063688,TraesCS1A01G077200.1,6.92128,7.02E-11,8.18E-07,0.27929,0.204803,trans
chr2B_748556183,TraesCS1A01G077200.1,-7.00917,4.28E-11,5.18E-07,-0.25173,0.208943,trans
chr6B_204473082,TraesCS1A01G077200.1,-7.15763,1.84E-11,2.37E-07,-0.29469,0.215956,trans
chr5A_1694032,TraesCS1A01G078200.1,6.94528,6.14E-11,7.23E-07,0.36562,0.205932,trans
chr1A_62796886,TraesCS1A01G080600.1,-10.73772,3.09E-21,1.30E-16,-1.77528,0.382672,cis
chr1A_65904978,TraesCS1A01G081400.1,-23.77588,2.77E-58,2.63E-52,-1.90921,0.752427,NA
chr1B_312915723,TraesCS1A01G081400.1,6.59522,4.27E-10,4.29E-06,0.98376,0.189531,trans
chr1B_577676922,TraesCS1A01G081400.1,-6.70527,2.34E-10,2.47E-06,-0.48996,0.194668,trans
chr3A_713227319,TraesCS1A01G081400.1,6.4313,1.04E-09,9.63E-06,0.52774,0.18192,trans
chr4A_104097751,TraesCS1A01G081400.1,-6.45586,9.11E-10,8.54E-06,-0.93103,0.183057,trans
chr6A_558916717,TraesCS1A01G081400.1,-7.2321,1.20E-11,1.60E-07,-1.00179,0.219482,trans
chr2A_569905685,TraesCS1A01G082000.1,-6.75239,1.80E-10,1.94E-06,-0.67328,0.196873,trans
chr2B_41145921,TraesCS1A01G082000.1,-6.47496,8.21E-10,7.78E-06,-0.54777,0.183942,trans
chr7B_684740650,TraesCS1A01G082000.1,-7.03417,3.72E-11,4.55E-07,-0.67671,0.210122,trans
chr7A_660403972,TraesCS1A01G082500.2,-7.50995,2.39E-12,3.56E-08,-0.55801,0.232671,trans
chr6A_604933687,TraesCS1A01G085400.1,8.0586,9.08E-14,1.66E-09,0.54088,0.25879,trans
chr7B_727532311,TraesCS1A01G085400.1,6.85569,1.01E-10,1.15E-06,0.4184,0.201719,trans
chr1A_65759904,TraesCS1A01G085400.2,-18.66794,1.68E-44,5.18E-39,-1.09275,0.652006,NA
chr1A_65759057,TraesCS1A01G085500.1,-14.44873,3.22E-32,3.62E-27,-0.40423,0.528835,NA
chr2B_638263239,TraesCS1A01G088600.1,7.8962,2.42E-13,4.17E-09,0.3807,0.251057,trans
chr2D_411730644,TraesCS1A01G088600.1,6.54913,5.49E-10,5.39E-06,0.36643,0.187387,trans
chr3D_1744676,TraesCS1A01G088600.1,6.66749,2.88E-10,2.99E-06,0.40887,0.192903,trans
chr1A_94624330,TraesCS1A01G089400.1,-7.44714,3.46E-12,5.02E-08,-0.3435,0.229686,NA
chr7A_686127457,TraesCS1A01G092700.1,-6.4894,7.60E-10,7.24E-06,-0.36617,0.184612,trans
chr1B_631963705,TraesCS1A01G094900.1,-6.46476,8.68E-10,8.17E-06,-0.42442,0.18347,trans
chr7B_145371132,TraesCS1A01G095700.1,-6.8462,1.07E-10,1.21E-06,-0.38374,0.201273,trans
chr1A_96137533,TraesCS1A01G095800.2,-18.38926,1.03E-43,2.99E-38,-1.22658,0.64515,NA
chr1A_96137533,TraesCS1A01G095800.3,-14.81511,2.63E-33,3.25E-28,-0.81024,0.541293,NA
chr1A_94099987,TraesCS1A01G096100.1,-7.34042,6.43E-12,8.94E-08,-0.17646,0.224618,NA
chr1A_93367911,TraesCS1A01G097000.1,-7.4463,3.47E-12,5.04E-08,-0.21679,0.229646,cis
chr1B_454830921,TraesCS1A01G097500.2,-6.55815,5.23E-10,5.16E-06,-0.25086,0.187806,trans
chr2B_787157381,TraesCS1A01G098900.1,6.50612,6.94E-10,6.67E-06,0.34845,0.185388,trans
chr3A_659558847,TraesCS1A01G098900.1,8.83859,7.29E-16,1.74E-11,0.38251,0.295777,trans
chr3A_183304,TraesCS1A01G099000.1,7.95805,1.67E-13,2.94E-09,0.91549,0.254002,trans
chr1A_92566528,TraesCS1A01G099500.3,8.5372,4.81E-15,1.04E-10,0.27831,0.281531,NA
chr1B_123685378,TraesCS1A01G101300.1,6.52967,6.11E-10,5.94E-06,0.27669,0.186482,trans
chr3D_4071075,TraesCS1A01G101300.1,7.32094,7.20E-12,9.93E-08,0.37434,0.223694,trans
chr1A_99294776,TraesCS1A01G101500.1,-9.24522,5.50E-17,1.50E-12,-0.32837,0.314852,NA
chr1A_57769611,TraesCS1A01G104300.1,8.01238,1.20E-13,2.16E-09,0.98911,0.25659,NA
chr2A_5161152,TraesCS1A01G104300.1,7.32185,7.16E-12,9.88E-08,0.85529,0.223737,trans
chr2B_774959415,TraesCS1A01G104300.1,6.86022,9.89E-11,1.12E-06,0.77984,0.201931,trans
chr3B_818085121,TraesCS1A01G104300.1,-7.31745,7.34E-12,1.01E-07,-1.09703,0.223528,trans
chr5B_423106424,TraesCS1A01G104300.1,-6.69665,2.45E-10,2.58E-06,-0.87555,0.194265,trans
chr7A_37746007,TraesCS1A01G104300.1,7.05496,3.30E-11,4.08E-07,0.95929,0.211104,trans
chr7A_47820190,TraesCS1A01G104300.1,6.51591,6.58E-10,6.36E-06,0.87624,0.185843,trans
chr7B_552439840,TraesCS1A01G104300.1,6.70758,2.31E-10,2.44E-06,0.92287,0.194776,trans
chr7B_607280333,TraesCS1A01G104300.1,6.7011,2.39E-10,2.52E-06,0.89382,0.194473,trans
chr7B_715599421,TraesCS1A01G104300.1,11.5267,1.52E-23,7.99E-19,1.75619,0.416681,trans
chr1A_101768033,TraesCS1A01G105600.1,-11.83378,1.90E-24,1.09E-19,-0.23955,0.429515,cis
chr1A_99295371,TraesCS1A01G105900.1,-7.32142,7.18E-12,9.90E-08,-0.15363,0.223717,NA
chr1A_111153323,TraesCS1A01G107300.1,-10.71437,3.61E-21,1.51E-16,-0.36019,0.381644,NA
chr1A_111153323,TraesCS1A01G107300.2,13.44987,3.02E-29,2.64E-24,0.4948,0.493048,NA
chr1A_231837670,TraesCS1A01G107300.2,7.00921,4.28E-11,5.18E-07,0.70109,0.208945,NA
chr1A_107779255,TraesCS1A01G107500.1,-11.15746,1.85E-22,8.72E-18,-0.69078,0.400945,NA
chr1A_108310131,TraesCS1A01G108300.1,-17.38315,7.88E-41,1.79E-35,-0.67652,0.618988,cis
chr1A_118503182,TraesCS1A01G108300.1,-7.26484,9.95E-12,1.34E-07,-0.23264,0.221034,NA
chr1A_331324715,TraesCS1A01G108300.1,-6.91029,7.47E-11,8.66E-07,-0.37789,0.204285,NA
chr3B_763694329,TraesCS1A01G108300.1,6.62269,3.68E-10,3.74E-06,0.40323,0.190812,trans
chr5D_58253531,TraesCS1A01G108300.1,-7.03267,3.75E-11,4.59E-07,-0.39771,0.210052,trans
chr1A_119496869,TraesCS1A01G109200.1,-10.09283,2.23E-19,7.81E-15,-0.13764,0.353864,NA
chr2B_42260475,TraesCS1A01G110100.1,-6.60232,4.11E-10,4.14E-06,-0.65414,0.189862,trans
chr1A_369698229,TraesCS1A01G110800.1,-7.99343,1.35E-13,2.40E-09,-0.46498,0.255687,NA
chr7B_715599421,TraesCS1A01G110800.1,-7.97933,1.47E-13,2.60E-09,-0.65606,0.255016,trans
chr1A_104923412,TraesCS1A01G112000.1,-13.56184,1.40E-29,1.26E-24,-0.24776,0.497193,NA
chr1A_117195965,TraesCS1A01G112100.1,-10.96948,6.53E-22,2.93E-17,-0.29781,0.392811,NA
chr1A_111992022,TraesCS1A01G112500.1,-7.28516,8.85E-12,1.20E-07,-0.23938,0.221997,NA
chr1A_120363991,TraesCS1A01G114600.1,-28.80945,1.71E-70,4.65E-64,-0.46602,0.816926,NA
chr1A_208215667,TraesCS1A01G114600.1,-6.93807,6.39E-11,7.50E-07,-0.50664,0.205593,NA
chr1A_32466868,TraesCS1A01G114600.1,6.77672,1.57E-10,1.72E-06,0.2964,0.198013,NA
chr1A_120363991,TraesCS1A01G115100.1,-17.61969,1.64E-41,3.94E-36,-0.4598,0.625343,cis
chr1A_352013273,TraesCS1A01G115100.1,7.50497,2.47E-12,3.66E-08,0.28865,0.232434,NA
chr1A_125149738,TraesCS1A01G115400.1,-7.52906,2.14E-12,3.21E-08,-0.37955,0.23358,NA
chr3A_724527446,TraesCS1A01G116000.3,-7.00061,4.49E-11,5.42E-07,-0.41826,0.208539,trans
chr1A_351883710,TraesCS1A01G116600.1,-15.91183,1.52E-36,2.45E-31,-0.98406,0.576489,NA
chr1A_132124031,TraesCS1A01G117400.1,14.31722,7.92E-32,8.61E-27,0.75175,0.524276,NA
chr1A_326220916,TraesCS1A01G117400.1,6.68581,2.60E-10,2.72E-06,0.76557,0.193758,NA
chr5B_580088656,TraesCS1A01G119100.1,6.43291,1.03E-09,9.55E-06,0.81227,0.181995,trans
chr1A_108106033,TraesCS1A01G119300.1,-7.60886,1.34E-12,2.07E-08,-0.57563,0.237376,NA
chr5D_556425834,TraesCS1A01G119700.1,-7.32854,6.89E-12,9.53E-08,-0.30704,0.224054,trans
chr1A_128044350,TraesCS1A01G120200.1,-10.26978,6.94E-20,2.56E-15,-0.23281,0.361852,NA
chr1A_179533049,TraesCS1A01G121300.1,-12.03845,4.71E-25,2.85E-20,-0.18018,0.437938,NA
chr1A_17155378,TraesCS1A01G121400.1,9.75217,2.08E-18,6.59E-14,0.72063,0.338325,NA
chr1A_29285680,TraesCS1A01G121400.1,-6.83506,1.14E-10,1.28E-06,-0.38972,0.20075,NA
chr1A_32293878,TraesCS1A01G121400.1,7.10029,2.55E-11,3.21E-07,0.40831,0.213245,NA
chr1A_36100291,TraesCS1A01G121400.1,-6.54897,5.50E-10,5.40E-06,-0.31632,0.187379,NA
chr1A_489539031,TraesCS1A01G121400.1,-7.5963,1.44E-12,2.22E-08,-0.39131,0.236779,NA
chr1A_503125421,TraesCS1A01G121400.1,6.6008,4.15E-10,4.17E-06,0.35111,0.189792,NA
chr1A_50336473,TraesCS1A01G121400.1,-6.79019,1.46E-10,1.60E-06,-0.37182,0.198644,NA
chr2A_496922204,TraesCS1A01G121400.1,-6.43221,1.03E-09,9.59E-06,-0.34657,0.181962,trans
chr2A_768680184,TraesCS1A01G121400.1,-6.74934,1.83E-10,1.97E-06,-0.37327,0.19673,trans
chr3B_221903055,TraesCS1A01G121400.1,-6.97098,5.31E-11,6.33E-07,-0.35732,0.207143,trans
chr3B_24547372,TraesCS1A01G121400.1,8.16699,4.70E-14,8.92E-10,0.50197,0.263949,trans
chr4A_67270659,TraesCS1A01G121400.1,6.62944,3.54E-10,3.62E-06,0.36744,0.191127,trans
chr5A_73824116,TraesCS1A01G121400.1,6.7419,1.91E-10,2.05E-06,0.36416,0.196382,trans
chr6B_676880046,TraesCS1A01G121400.1,6.63033,3.53E-10,3.60E-06,0.33186,0.191168,trans
chr1A_177467098,TraesCS1A01G121700.3,-7.00556,4.37E-11,5.28E-07,-0.25747,0.208773,NA
chr1A_138228854,TraesCS1A01G122500.1,-8.87294,5.87E-16,1.42E-11,-0.42409,0.297395,cis
chr7A_22839553,TraesCS1A01G123300.1,12.28049,9.04E-26,5.84E-21,0.41268,0.447761,trans
chr4A_191591501,TraesCS1A01G123400.1,8.2137,3.53E-14,6.82E-10,0.43593,0.26617,trans
chr4B_602187913,TraesCS1A01G123400.1,8.30036,2.08E-14,4.13E-10,0.3219,0.270291,trans
chr7A_691540046,TraesCS1A01G123400.1,-8.14339,5.43E-14,1.02E-09,-0.37762,0.262826,trans
chr1B_632776742,TraesCS1A01G124200.1,-6.54739,5.55E-10,5.44E-06,-0.44039,0.187306,trans
chr3B_20243676,TraesCS1A01G125100.1,-7.48294,2.80E-12,4.13E-08,-0.69056,0.231387,trans
chr6A_533397571,TraesCS1A01G125100.1,6.83971,1.11E-10,1.25E-06,0.57251,0.200968,trans
chr1A_276801176,TraesCS1A01G125200.1,31.72297,5.78E-77,2.74E-70,0.84933,0.844005,NA
chr6B_440455591,TraesCS1A01G125200.1,6.53241,6.02E-10,5.86E-06,0.56452,0.186609,trans
chr1B_188936315,TraesCS1A01G125400.1,8.32013,1.84E-14,3.69E-10,0.34612,0.27123,trans
chr2B_653623826,TraesCS1A01G125400.1,7.07392,2.97E-11,3.69E-07,0.17707,0.211999,trans
chr1A_251333644,TraesCS1A01G126900.1,-7.50642,2.44E-12,3.63E-08,-0.26144,0.232503,NA
chr1B_605010051,TraesCS1A01G127000.1,-6.43536,1.02E-09,9.44E-06,-0.33707,0.182108,trans
chr3A_335484531,TraesCS1A01G127000.1,-6.74411,1.89E-10,2.03E-06,-0.32588,0.196485,trans
chr5A_705848114,TraesCS1A01G127000.1,-8.81036,8.71E-16,2.06E-11,-0.56771,0.294445,trans
chr5B_512951168,TraesCS1A01G127000.1,8.92907,4.12E-16,1.01E-11,0.55832,0.300037,trans
chr7A_12125273,TraesCS1A01G127000.1,6.49982,7.18E-10,6.88E-06,0.35705,0.185096,trans
chr7A_145445960,TraesCS1A01G127000.1,-6.5466,5.57E-10,5.46E-06,-0.36562,0.187269,trans
chr7A_647025752,TraesCS1A01G127000.1,-8.86665,6.11E-16,1.47E-11,-0.60522,0.297099,trans
chr1A_250200795,TraesCS1A01G127400.1,-9.56901,6.83E-18,2.05E-13,-0.20093,0.329889,NA
chr1A_237529556,TraesCS1A01G127900.1,-7.11779,2.31E-11,2.93E-07,-0.18499,0.214072,NA
chr1A_179532650,TraesCS1A01G129200.1,-10.13761,1.66E-19,5.89E-15,-0.22437,0.355891,NA
chr1A_166322397,TraesCS1A01G129500.1,-9.12652,1.18E-16,3.08E-12,-0.27323,0.309303,cis
chr1A_9601862,TraesCS1A01G130400.1,6.65834,3.02E-10,3.13E-06,0.84985,0.192475,NA
chr2B_441639353,TraesCS1A01G130600.1,-6.778,1.56E-10,1.71E-06,-0.36233,0.198073,trans
chr2A_166789116,TraesCS1A01G131000.4,-7.88354,2.61E-13,4.47E-09,-0.41795,0.250454,trans
chr2B_180554103,TraesCS1A01G131000.4,-6.95986,5.65E-11,6.70E-07,-0.38512,0.206619,trans
chr1A_153336117,TraesCS1A01G131500.2,-18.09477,7.14E-43,1.93E-37,-0.49657,0.637724,NA
chr1A_389828648,TraesCS1A01G131500.2,7.17717,1.65E-11,2.14E-07,0.27916,0.216881,NA
chr5A_381696154,TraesCS1A01G131500.2,-6.85793,1.00E-10,1.13E-06,-0.26621,0.201824,trans
chr1A_138228202,TraesCS1A01G131900.1,-7.211,1.36E-11,1.79E-07,-0.4154,0.218482,NA
chr1A_442457325,TraesCS1A01G132000.1,9.56362,7.07E-18,2.12E-13,0.45377,0.32964,NA
chr6D_262419038,TraesCS1A01G132000.1,7.06342,3.15E-11,3.90E-07,0.47556,0.211503,trans
chr1A_209394734,TraesCS1A01G132600.5,-6.88144,8.78E-11,1.01E-06,-0.20764,0.202929,NA
chr1A_550611776,TraesCS1A01G133300.1,6.50203,7.10E-10,6.81E-06,0.40765,0.185198,NA
chr1A_208681974,TraesCS1A01G135500.1,-6.98183,5.00E-11,5.98E-07,-0.32024,0.207654,cis
chr1A_118561359,TraesCS1A01G135600.1,-6.98411,4.93E-11,5.91E-07,-0.26342,0.207761,NA
chr1A_177521299,TraesCS1A01G135600.1,-8.6749,2.04E-15,4.61E-11,-0.74972,0.288049,NA
chr7D_195287517,TraesCS1A01G135600.1,-6.59872,4.19E-10,4.22E-06,-0.64112,0.189695,trans
chr1A_113860349,TraesCS1A01G136100.1,6.79493,1.42E-10,1.57E-06,0.86799,0.198867,NA
chr1A_150323606,TraesCS1A01G136100.1,-7.17082,1.71E-11,2.21E-07,-1.19889,0.216581,NA
chr1A_176449108,TraesCS1A01G136100.1,-9.85656,1.05E-18,3.44E-14,-1.10855,0.343108,NA
chr1A_132124031,TraesCS1A01G136400.2,-6.48283,7.87E-10,7.48E-06,-0.10794,0.184308,NA
chr1A_173774669,TraesCS1A01G136500.2,8.03672,1.04E-13,1.88E-09,0.22935,0.257748,NA
chr1A_163397683,TraesCS1A01G136900.1,-9.60148,5.53E-18,1.68E-13,-0.20068,0.331388,NA
chr1A_244455985,TraesCS1A01G137700.1,12.54486,1.48E-26,1.03E-21,0.46667,0.458316,NA
chr1A_389828648,TraesCS1A01G137700.1,-6.84232,1.09E-10,1.23E-06,-0.29496,0.201091,NA
chr6B_98724155,TraesCS1A01G137700.2,7.33244,6.73E-12,9.33E-08,0.70993,0.224239,trans
chr1A_229420769,TraesCS1A01G138200.2,-13.52531,1.80E-29,1.61E-24,-0.28203,0.495845,cis
chr1A_228531517,TraesCS1A01G138800.1,-15.40584,4.71E-35,6.73E-30,-0.27356,0.560637,NA
chr1A_388847414,TraesCS1A01G138800.1,6.78141,1.53E-10,1.68E-06,0.14221,0.198233,NA
chr1A_236721213,TraesCS1A01G139100.1,-7.97803,1.48E-13,2.62E-09,-0.13794,0.254954,NA
chr1A_215665523,TraesCS1A01G141900.1,7.3078,7.77E-12,1.07E-07,0.4405,0.22307,NA
chr1A_247314006,TraesCS1A01G142500.1,-11.23795,1.07E-22,5.19E-18,-0.28797,0.404403,NA
chr7A_1726388,TraesCS1A01G142700.1,-6.90127,7.86E-11,9.07E-07,-0.56482,0.203861,trans
chr1A_256818836,TraesCS1A01G143000.1,11.89485,1.25E-24,7.29E-20,0.27959,0.432039,NA
chr1A_241748815,TraesCS1A01G143200.1,-9.32098,3.38E-17,9.42E-13,-0.26664,0.318384,NA
chr1A_291732591,TraesCS1A01G143200.1,-10.13114,1.73E-19,6.14E-15,-0.3576,0.355599,NA
chr3B_24068896,TraesCS1A01G143300.1,-6.63284,3.48E-10,3.55E-06,-0.43962,0.191285,trans
chr1A_257575292,TraesCS1A01G145900.1,-10.43398,2.34E-20,9.02E-16,-0.28935,0.369209,NA
chr3A_659558859,TraesCS1A01G146000.1,7.84759,3.24E-13,5.48E-09,0.73704,0.248742,trans
chr3B_498917262,TraesCS1A01G146000.1,6.67311,2.79E-10,2.90E-06,0.45482,0.193165,trans
chr5D_245001737,TraesCS1A01G146000.1,6.45798,9.00E-10,8.45E-06,0.596,0.183156,trans
chr3D_39426238,TraesCS1A01G146900.1,-11.9755,7.23E-25,4.31E-20,-0.85359,0.435359,trans
chr5D_162413276,TraesCS1A01G146900.1,-6.61507,3.83E-10,3.88E-06,-0.36805,0.190457,trans
chr1A_267176990,TraesCS1A01G147700.1,7.36631,5.53E-12,7.78E-08,0.23428,0.225847,NA
chr1A_251589343,TraesCS1A01G148000.2,7.81988,3.82E-13,6.40E-09,0.09917,0.247422,NA
chr1A_351883710,TraesCS1A01G149800.1,-23.1755,9.76E-57,8.17E-51,-1.90568,0.742775,NA
chr2B_689870658,TraesCS1A01G149800.1,-6.99206,4.72E-11,5.67E-07,-0.76785,0.208136,trans
chr1A_351883710,TraesCS1A01G150100.1,-18.31917,1.64E-43,4.65E-38,-1.72275,0.643399,NA
chr2B_689870658,TraesCS1A01G150100.1,-6.62595,3.61E-10,3.68E-06,-0.71439,0.190964,trans
chr7A_603630428,TraesCS1A01G150100.1,-7.51453,2.33E-12,3.47E-08,-0.69595,0.232889,trans
chr1A_486384631,TraesCS1A01G150200.1,7.21963,1.29E-11,1.71E-07,0.65468,0.218891,NA
chr1A_282704522,TraesCS1A01G150300.1,17.00393,9.86E-40,2.05E-34,0.7889,0.608531,NA
chr1A_319076889,TraesCS1A01G150300.1,-6.47071,8.41E-10,7.94E-06,-0.70862,0.183745,NA
chr1A_369085170,TraesCS1A01G150300.1,-7.33152,6.77E-12,9.38E-08,-0.37319,0.224196,NA
chr6B_662244593,TraesCS1A01G150300.1,8.53833,4.78E-15,1.03E-10,0.90703,0.281584,trans
chr7D_5329172,TraesCS1A01G150300.1,6.47515,8.21E-10,7.77E-06,0.78384,0.183951,trans
chr2A_770926111,TraesCS1A01G150800.1,8.39502,1.16E-14,2.39E-10,0.50429,0.274787,trans
chr2B_687633538,TraesCS1A01G150800.1,-6.49745,7.27E-10,6.96E-06,-0.37444,0.184986,trans
chr6A_524290601,TraesCS1A01G150800.1,7.1808,1.61E-11,2.10E-07,0.46305,0.217053,trans
chr1B_636473187,TraesCS1A01G150900.1,6.54482,5.62E-10,5.51E-06,0.49718,0.187186,trans
chr1A_284336707,TraesCS1A01G151000.1,48.88736,4.26E-108,3.52E-100,2.05892,0.927794,NA
chr3D_497371577,TraesCS1A01G151000.1,6.62555,3.62E-10,3.69E-06,1.46118,0.190945,trans
chr1A_260836883,TraesCS1A01G151000.2,-59.90645,1.55E-123,5.07E-115,-2.12265,0.950726,NA
chr1A_279741138,TraesCS1A01G151000.2,-8.85273,6.67E-16,1.60E-11,-2.24205,0.296443,NA
chr3D_497371577,TraesCS1A01G151000.2,-6.82975,1.17E-10,1.31E-06,-1.52554,0.2005,trans
chr1A_148610828,TraesCS1A01G151100.1,-6.45022,9.39E-10,8.78E-06,-0.10397,0.182796,NA
chr1A_276801421,TraesCS1A01G151400.2,-26.14068,3.46E-64,5.47E-58,-0.93512,0.786043,NA
chr1A_294042174,TraesCS1A01G151400.2,-6.57086,4.88E-10,4.84E-06,-0.61017,0.188397,NA
chr7B_49369758,TraesCS1A01G152600.1,6.83332,1.15E-10,1.29E-06,0.82802,0.200668,trans
chr1A_279734057,TraesCS1A01G152900.1,-11.76326,3.06E-24,1.72E-19,-0.27603,0.426588,NA
chr1A_281648592,TraesCS1A01G154300.3,-6.51753,6.52E-10,6.31E-06,-0.11428,0.185918,NA
chr1A_291247882,TraesCS1A01G154700.2,-8.94462,3.73E-16,9.22E-12,-0.1595,0.300768,NA
chr1A_520409183,TraesCS1A01G154700.2,-6.47512,8.21E-10,7.77E-06,-0.20579,0.18395,NA
chr1B_305178188,TraesCS1A01G155200.1,8.0727,8.34E-14,1.53E-09,0.13898,0.259461,trans
chr1A_281358126,TraesCS1A01G155500.1,6.4838,7.83E-10,7.45E-06,0.11417,0.184352,NA
chr1A_284912292,TraesCS1A01G155900.1,-25.39019,2.39E-62,3.23E-56,-0.57097,0.776082,NA
chr1A_321227508,TraesCS1A01G155900.1,6.98098,5.02E-11,6.00E-07,0.35109,0.207614,NA
chr1A_497874669,TraesCS1A01G155900.1,-6.64356,3.28E-10,3.37E-06,-0.55306,0.191785,NA
chr4B_589180288,TraesCS1A01G156500.2,6.90237,7.81E-11,9.02E-07,0.51227,0.203913,trans
chr1A_272647338,TraesCS1A01G157600.1,-8.42092,9.89E-15,2.05E-10,-0.23859,0.276016,NA
chr1B_315529981,TraesCS1A01G157600.1,8.91781,4.42E-16,1.08E-11,0.26826,0.299507,trans
chr1A_260839475,TraesCS1A01G157800.1,-12.41403,3.63E-26,2.43E-21,-0.30461,0.453115,NA
chr1A_262832539,TraesCS1A01G158300.1,-17.39582,7.25E-41,1.65E-35,-0.34029,0.619332,NA
chr1A_352013273,TraesCS1A01G158300.1,7.30256,8.00E-12,1.10E-07,0.21492,0.222822,NA
chr5B_446361787,TraesCS1A01G158300.1,-6.52532,6.25E-10,6.07E-06,-0.45838,0.18628,trans
chr7A_111289995,TraesCS1A01G158300.1,-6.71897,2.17E-10,2.30E-06,-0.31426,0.195309,trans
chr1A_276801176,TraesCS1A01G158800.1,-22.601,3.08E-55,2.29E-49,-0.78581,0.733067,NA
chr1A_262007990,TraesCS1A01G159100.1,-14.41245,4.13E-32,4.60E-27,-0.27627,0.527582,NA
chr1A_279741138,TraesCS1A01G159100.1,-6.9767,5.14E-11,6.14E-07,-0.32529,0.207412,NA
chr1A_389766916,TraesCS1A01G159100.1,8.34247,1.60E-14,3.24E-10,0.20959,0.272292,NA
chr1A_262832539,TraesCS1A01G159700.1,46.74069,9.67E-105,6.07E-97,1.51894,0.921542,NA
chr1A_352013273,TraesCS1A01G159700.1,-10.36895,3.60E-20,1.36E-15,-1.00834,0.366302,NA
chr1A_449857953,TraesCS1A01G159700.1,6.44375,9.72E-10,9.06E-06,1.02276,0.182496,NA
chr6B_60582370,TraesCS1A01G159700.1,6.77726,1.57E-10,1.71E-06,1.16074,0.198038,trans
chr7A_9326255,TraesCS1A01G159700.1,6.72772,2.06E-10,2.20E-06,0.80305,0.195718,trans
chr1A_86558395,TraesCS1A01G160200.2,-7.42439,3.95E-12,5.68E-08,-0.34824,0.228605,NA
chr1A_281889605,TraesCS1A01G160700.2,-8.90824,4.70E-16,1.15E-11,-0.23694,0.299057,NA
chr6A_38106529,TraesCS1A01G161200.1,7.29396,8.41E-12,1.15E-07,0.6545,0.222414,trans
chr1A_294858688,TraesCS1A01G162300.2,6.69627,2.46E-10,2.58E-06,0.10711,0.194247,NA
chr1A_292752905,TraesCS1A01G163400.2,-6.68423,2.62E-10,2.75E-06,-0.22372,0.193684,cis
chr1A_295227948,TraesCS1A01G163500.1,-21.04746,4.29E-51,2.28E-45,-0.42746,0.70429,NA
chr1A_389794458,TraesCS1A01G163500.1,7.68954,8.31E-13,1.32E-08,0.2192,0.241216,NA
chr6B_60582370,TraesCS1A01G163500.1,-6.42542,1.07E-09,9.91E-06,-0.28169,0.181648,trans
chr1A_298124848,TraesCS1A01G163700.2,-7.0475,3.45E-11,4.24E-07,-0.39871,0.210752,NA
chr1A_290349808,TraesCS1A01G163900.1,-7.26814,9.76E-12,1.32E-07,-0.13583,0.22119,NA
chr1A_300395630,TraesCS1A01G164000.1,-7.30934,7.70E-12,1.06E-07,-0.10896,0.223143,NA
chr1A_295459044,TraesCS1A01G164400.1,-15.31357,8.82E-35,1.23E-29,-0.19996,0.557675,cis
chr1A_292747744,TraesCS1A01G164800.1,6.57862,4.68E-10,4.66E-06,0.61536,0.188759,NA
chr1A_295231353,TraesCS1A01G164900.1,-12.31921,6.94E-26,4.53E-21,-0.45113,0.449318,NA
chr1A_297876949,TraesCS1A01G165300.1,-15.66046,8.36E-36,1.27E-30,-0.35792,0.568696,cis
chr1A_294858269,TraesCS1A01G165500.1,6.47789,8.09E-10,7.67E-06,0.37306,0.184078,NA
chr1A_298108344,TraesCS1A01G165500.1,-22.36638,1.28E-54,9.04E-49,-0.50074,0.728964,cis
chr1A_298648720,TraesCS1A01G165800.1,-8.04918,9.62E-14,1.75E-09,-0.14918,0.258342,cis
chr1A_298646041,TraesCS1A01G165900.1,-13.90549,1.33E-30,1.30E-25,-0.7854,0.509704,cis
chr1A_298646041,TraesCS1A01G165900.2,-13.38472,4.72E-29,4.06E-24,-0.79306,0.490621,cis
chr1A_298646041,TraesCS1A01G166000.1,20.51705,1.19E-49,5.66E-44,1.19454,0.693549,cis
chr1A_300100842,TraesCS1A01G167200.1,-20.91111,1.00E-50,5.19E-45,-0.4251,0.701576,cis
chr1B_403101125,TraesCS1A01G168000.1,20.58611,7.72E-50,3.72E-44,1.05906,0.694976,trans
chr1B_426965167,TraesCS1A01G168000.1,-7.27805,9.22E-12,1.25E-07,-0.93643,0.22166,trans
chr1A_301127599,TraesCS1A01G168100.1,8.34824,1.55E-14,3.13E-10,0.3558,0.272566,cis
chr1A_342866020,TraesCS1A01G168600.1,7.06611,3.10E-11,3.85E-07,0.41119,0.21163,NA
chr1A_301857694,TraesCS1A01G168900.1,-6.70386,2.35E-10,2.49E-06,-0.12171,0.194602,cis
chr1A_301863674,TraesCS1A01G168900.1,-10.72998,3.25E-21,1.36E-16,-0.29513,0.382332,cis
chr1B_335978789,TraesCS1A01G169300.2,6.51358,6.66E-10,6.43E-06,0.20057,0.185735,trans
chr1A_303855198,TraesCS1A01G169600.1,-7.85926,3.02E-13,5.13E-09,-0.30136,0.249298,NA
chr1A_302025411,TraesCS1A01G170300.1,-8.08195,7.88E-14,1.45E-09,-0.13089,0.259901,NA
chr2D_638333019,TraesCS1A01G170600.1,6.70826,2.30E-10,2.43E-06,0.64741,0.194808,trans
chr5B_488835524,TraesCS1A01G170600.1,6.61219,3.90E-10,3.94E-06,0.60181,0.190323,trans
chr7B_692337663,TraesCS1A01G170600.1,-7.21064,1.36E-11,1.79E-07,-0.69903,0.218465,trans
chr1A_306106911,TraesCS1A01G170900.1,-18.79953,7.12E-45,2.27E-39,-0.813,0.655187,cis
chr1A_323205208,TraesCS1A01G170900.1,-7.30458,7.91E-12,1.08E-07,-0.50231,0.222918,NA
chr1A_327015399,TraesCS1A01G171000.2,-9.43734,1.60E-17,4.62E-13,-0.91692,0.323792,NA
chr1A_305605302,TraesCS1A01G171100.3,9.02846,2.19E-16,5.57E-12,0.20994,0.304707,cis
chr1A_306117792,TraesCS1A01G171400.1,6.96615,5.46E-11,6.49E-07,0.23058,0.206915,cis
chr1A_306553649,TraesCS1A01G171600.1,-12.49331,2.11E-26,1.45E-21,-0.91158,0.456272,cis
chr1A_309712129,TraesCS1A01G174000.2,-6.84993,1.05E-10,1.18E-06,-0.19575,0.201448,cis
chr1A_313164090,TraesCS1A01G174000.3,12.22791,1.29E-25,8.25E-21,0.54603,0.44564,NA
chr1A_318552887,TraesCS1A01G174500.1,6.52808,6.16E-10,5.99E-06,0.13473,0.186408,NA
chr1A_312563093,TraesCS1A01G174600.1,-6.94118,6.28E-11,7.38E-07,-0.0883,0.205739,cis
chr1A_310922496,TraesCS1A01G174900.1,10.95061,7.42E-22,3.31E-17,0.31174,0.39199,NA
chr1A_312608678,TraesCS1A01G174900.1,12.28543,8.74E-26,5.66E-21,0.59839,0.44796,cis
chr1A_313324090,TraesCS1A01G175700.1,-8.21191,3.57E-14,6.89E-10,-0.14193,0.266085,cis
chr1A_311782550,TraesCS1A01G175800.1,-9.42658,1.72E-17,4.93E-13,-0.14741,0.323293,NA
chr1A_315837694,TraesCS1A01G176200.1,17.33694,1.07E-40,2.41E-35,0.1953,0.617732,NA
chr1A_307493446,TraesCS1A01G176400.1,-8.35963,1.44E-14,2.93E-10,-0.70325,0.273106,NA
chr1A_371076031,TraesCS1A01G176400.1,9.05509,1.85E-16,4.74E-12,1.00353,0.305956,NA
chr1A_42180609,TraesCS1A01G176400.1,7.65157,1.04E-12,1.63E-08,0.78397,0.239409,NA
chr1A_99496342,TraesCS1A01G176400.1,7.2603,1.02E-11,1.37E-07,0.53785,0.220818,NA
chr4A_620651137,TraesCS1A01G176400.1,8.39009,1.20E-14,2.46E-10,0.86357,0.274553,trans
chr4B_649588840,TraesCS1A01G176400.1,-7.61381,1.30E-12,2.01E-08,-0.84211,0.237611,trans
chr4B_661248180,TraesCS1A01G176400.1,-7.08769,2.74E-11,3.44E-07,-0.80442,0.21265,trans
chr5B_654146408,TraesCS1A01G176400.1,7.7386,6.21E-13,1.01E-08,0.7724,0.243552,trans
chr5D_22454269,TraesCS1A01G176400.1,7.0748,2.95E-11,3.68E-07,0.82287,0.212041,trans
chr7A_36261001,TraesCS1A01G176400.1,7.71071,7.33E-13,1.18E-08,0.91131,0.242224,trans
chr7B_221309827,TraesCS1A01G176400.1,6.67642,2.74E-10,2.86E-06,0.71166,0.19332,trans
chr7B_715599421,TraesCS1A01G176400.1,10.51448,1.37E-20,5.40E-16,1.37471,0.372796,trans
chr1A_309778706,TraesCS1A01G176500.3,-6.99445,4.65E-11,5.60E-07,-0.14001,0.208249,NA
chr1A_316895349,TraesCS1A01G176600.1,-10.99012,5.69E-22,2.57E-17,-0.34559,0.393708,cis
chr1A_498536722,TraesCS1A01G176600.1,7.7558,5.60E-13,9.15E-09,0.3771,0.244371,NA
chr2A_698894683,TraesCS1A01G176600.1,6.47488,8.22E-10,7.78E-06,0.34534,0.183939,trans
chr2B_704766115,TraesCS1A01G176600.1,-6.44637,9.58E-10,8.95E-06,-0.26632,0.182618,trans
chr1A_308905609,TraesCS1A01G176900.1,-17.74794,7.03E-42,1.74E-36,-0.64923,0.628735,NA
chr1A_311846987,TraesCS1A01G176900.2,-18.65947,1.77E-44,5.46E-39,-0.58691,0.6518,NA
chr1A_344191574,TraesCS1A01G176900.2,6.44637,9.58E-10,8.95E-06,0.59362,0.182618,NA
chr1B_559112037,TraesCS1A01G176900.2,6.57027,4.90E-10,4.86E-06,0.51679,0.18837,trans
chr1A_319889239,TraesCS1A01G177100.1,9.61797,4.97E-18,1.52E-13,0.21008,0.332149,cis
chr2B_634788133,TraesCS1A01G177400.1,6.48007,7.99E-10,7.58E-06,0.30725,0.184179,trans
chr7B_730232571,TraesCS1A01G177400.1,-6.45287,9.26E-10,8.67E-06,-0.34116,0.182919,trans
chr1A_320226100,TraesCS1A01G179500.1,7.15889,1.83E-11,2.36E-07,0.17821,0.216016,NA
chr1A_326214280,TraesCS1A01G179500.1,-12.05746,4.14E-25,2.52E-20,-0.54935,0.438715,NA
chr1A_77159577,TraesCS1A01G179500.1,-6.70448,2.35E-10,2.48E-06,-0.26821,0.194631,NA
chr7B_611152234,TraesCS1A01G179700.1,7.29296,8.46E-12,1.15E-07,0.25047,0.222366,trans
chr1A_325050028,TraesCS1A01G180300.1,-11.02975,4.36E-22,1.99E-17,-0.21632,0.395427,cis
chr6A_132948148,TraesCS1A01G180700.1,10.49932,1.51E-20,5.95E-16,0.63712,0.372122,trans
chr1A_321181691,TraesCS1A01G182900.1,9.21379,6.73E-17,1.81E-12,0.42818,0.313385,NA
chr1A_574485757,TraesCS1A01G182900.1,6.99326,4.68E-11,5.63E-07,0.20279,0.208193,NA
chr6B_687085881,TraesCS1A01G182900.1,7.66425,9.65E-13,1.52E-08,0.43709,0.240012,trans
chr1A_258006484,TraesCS1A01G183700.1,6.46628,8.61E-10,8.11E-06,0.43992,0.18354,NA
chr1A_351351662,TraesCS1A01G183700.1,8.50106,6.02E-15,1.28E-10,0.4339,0.279818,NA
chr2B_653743140,TraesCS1A01G183900.2,-6.73216,2.01E-10,2.15E-06,-0.33429,0.195926,trans
chr6B_155546992,TraesCS1A01G185000.1,-15.95083,1.17E-36,1.90E-31,-0.43152,0.577684,trans
chr6B_200820199,TraesCS1A01G185000.1,-6.6803,2.68E-10,2.80E-06,-0.44245,0.193501,trans
chr1A_76021795,TraesCS1A01G185200.1,6.84194,1.09E-10,1.23E-06,0.5065,0.201072,NA
chr1A_355736089,TraesCS1A01G185300.1,6.97019,5.33E-11,6.35E-07,0.14095,0.207106,NA
chr1A_359690404,TraesCS1A01G185300.1,11.38396,4.00E-23,2.01E-18,0.3674,0.410636,NA
chr3B_752001256,TraesCS1A01G185300.1,6.46748,8.55E-10,8.07E-06,0.16518,0.183596,trans
chr5B_17976744,TraesCS1A01G185300.1,6.89589,8.10E-11,9.33E-07,0.19559,0.203608,trans
chr1A_336220228,TraesCS1A01G185500.1,-7.53469,2.07E-12,3.11E-08,-0.35017,0.233847,cis
chr1A_335664816,TraesCS1A01G185700.1,-15.65625,8.60E-36,1.30E-30,-0.96205,0.568564,cis
chr1B_659169207,TraesCS1A01G185900.1,6.72458,2.10E-10,2.24E-06,0.30795,0.195571,trans
chr5B_567014633,TraesCS1A01G185900.1,-6.53031,6.09E-10,5.92E-06,-0.25846,0.186512,trans
chr7A_107917580,TraesCS1A01G186400.1,-6.79721,1.40E-10,1.55E-06,-1.445,0.198973,trans
chr1A_337301274,TraesCS1A01G186800.1,17.08206,5.85E-40,1.24E-34,0.80697,0.610713,cis
chr7A_107917131,TraesCS1A01G187000.1,-6.98909,4.80E-11,5.76E-07,-1.28214,0.207996,trans
chr7A_13884590,TraesCS1A01G187000.1,-6.44722,9.54E-10,8.91E-06,-0.998,0.182657,trans
chr1A_334526770,TraesCS1A01G187600.1,7.49648,2.59E-12,3.83E-08,0.49241,0.232031,NA
chr1A_337018854,TraesCS1A01G187600.1,11.65633,6.33E-24,3.45E-19,0.45028,0.422127,NA
chr1A_337018322,TraesCS1A01G187600.2,-11.11325,2.49E-22,1.16E-17,-0.41718,0.399039,NA
chr1A_347618912,TraesCS1A01G187600.2,-7.0943,2.64E-11,3.32E-07,-0.69898,0.212962,NA
chr1A_341868743,TraesCS1A01G189000.1,6.90001,7.91E-11,9.13E-07,0.1306,0.203802,cis
chr1A_343414515,TraesCS1A01G189700.1,-8.45014,8.25E-15,1.73E-10,-0.36904,0.277403,cis
chr1A_341589832,TraesCS1A01G190000.1,6.42596,1.07E-09,9.88E-06,0.16035,0.181673,NA
chr1A_345303043,TraesCS1A01G190800.1,-9.07737,1.61E-16,4.14E-12,-0.39488,0.307001,cis
chr1A_344294106,TraesCS1A01G190800.2,-11.16252,1.78E-22,8.44E-18,-0.18777,0.401163,cis
chr1A_345110262,TraesCS1A01G191400.1,-17.55521,2.52E-41,5.96E-36,-0.4933,0.623623,cis
chr1B_374329594,TraesCS1A01G192300.1,10.79573,2.09E-21,8.94E-17,0.314,0.385221,trans
chr3B_578627503,TraesCS1A01G193000.1,-6.51057,6.77E-10,6.52E-06,-0.35074,0.185595,trans
chr6A_12312270,TraesCS1A01G193000.1,-6.55004,5.47E-10,5.37E-06,-0.41039,0.187429,trans
chr6B_207298893,TraesCS1A01G193000.1,7.30354,7.96E-12,1.09E-07,0.35376,0.222868,trans
chr1A_351864571,TraesCS1A01G194400.1,-6.79475,1.42E-10,1.57E-06,-0.09701,0.198858,cis
chr1A_352314134,TraesCS1A01G194900.1,6.5024,7.08E-10,6.79E-06,0.2768,0.185215,cis
chr1A_349376601,TraesCS1A01G195300.1,-6.87783,8.96E-11,1.02E-06,-0.31587,0.202759,NA
chr5B_132279771,TraesCS1A01G195300.1,8.35585,1.48E-14,3.00E-10,0.46552,0.272927,trans
chr5B_498797562,TraesCS1A01G195300.1,-7.21384,1.33E-11,1.76E-07,-0.32581,0.218617,trans
chr5B_706849856,TraesCS1A01G195300.1,-7.39772,4.61E-12,6.56E-08,-0.35306,0.227338,trans
chr6A_446308137,TraesCS1A01G195300.1,6.56099,5.15E-10,5.09E-06,0.23513,0.187938,trans
chr1A_363449800,TraesCS1A01G195400.3,9.24056,5.67E-17,1.54E-12,0.47852,0.314634,NA
chr4A_741993779,TraesCS1A01G195400.4,7.66364,9.68E-13,1.53E-08,0.75273,0.239983,trans
chr4B_601868734,TraesCS1A01G195400.4,-6.50361,7.03E-10,6.75E-06,-0.56811,0.185272,trans
chr5B_150044551,TraesCS1A01G195400.4,6.59212,4.35E-10,4.36E-06,0.64361,0.189387,trans
chr6B_32697911,TraesCS1A01G195400.4,6.48465,7.80E-10,7.41E-06,0.64181,0.184392,trans
chr6D_458371198,TraesCS1A01G195400.4,6.85095,1.04E-10,1.18E-06,0.68992,0.201496,trans
chr1A_353615624,TraesCS1A01G195500.2,-7.00153,4.47E-11,5.40E-07,-0.41766,0.208583,cis
chr1A_354309976,TraesCS1A01G195900.1,-9.85827,1.04E-18,3.40E-14,-0.46409,0.343187,cis
chr2B_732233427,TraesCS1A01G195900.1,-6.53866,5.82E-10,5.68E-06,-0.61702,0.1869,trans
chr6D_458371198,TraesCS1A01G196300.1,6.74216,1.91E-10,2.05E-06,0.4305,0.196394,trans
chr1A_320294056,TraesCS1A01G196500.1,-7.67514,9.05E-13,1.43E-08,-0.50893,0.24053,NA
chr1A_349376601,TraesCS1A01G196500.1,-8.73546,1.39E-15,3.22E-11,-0.85937,0.29091,NA
chr1A_368797752,TraesCS1A01G196500.1,-9.16351,9.28E-17,2.46E-12,-0.77332,0.311034,NA
chr7A_35695527,TraesCS1A01G196500.1,-6.44204,9.81E-10,9.14E-06,-0.55658,0.182417,trans
chr1A_355324299,TraesCS1A01G197000.2,-20.72093,3.31E-50,1.64E-44,-0.48616,0.697736,cis
chr1A_355334036,TraesCS1A01G197000.2,-6.47403,8.26E-10,7.81E-06,-0.53368,0.183899,cis
chr1A_356474445,TraesCS1A01G197000.2,-6.69237,2.51E-10,2.63E-06,-0.34312,0.194065,NA
chr4A_741993779,TraesCS1A01G197300.1,6.84716,1.06E-10,1.20E-06,0.56712,0.201318,trans
chr6B_32697911,TraesCS1A01G197300.1,6.80492,1.35E-10,1.49E-06,0.54892,0.199335,trans
chr6D_458371198,TraesCS1A01G197300.1,7.37605,5.23E-12,7.38E-08,0.60145,0.226309,trans
chr1A_355342489,TraesCS1A01G197500.1,-7.77954,4.86E-13,8.02E-09,-0.18058,0.245501,cis
chr4A_741993779,TraesCS1A01G197800.1,6.86666,9.54E-11,1.08E-06,0.5406,0.202234,trans
chr5A_589005694,TraesCS1A01G197800.1,-7.2633,1.00E-11,1.35E-07,-0.57356,0.220961,trans
chr1A_357070141,TraesCS1A01G198000.1,-7.27733,9.26E-12,1.26E-07,-0.20986,0.221626,NA
chr2A_775720759,TraesCS1A01G198100.2,-7.39154,4.78E-12,6.78E-08,-0.424,0.227045,trans
chr3A_12460616,TraesCS1A01G198100.2,6.84867,1.05E-10,1.19E-06,0.39733,0.201389,trans
chr3B_312147287,TraesCS1A01G198100.2,-6.5836,4.55E-10,4.55E-06,-0.33044,0.188991,trans
chr2A_699869138,TraesCS1A01G198200.3,-6.5878,4.45E-10,4.45E-06,-0.39478,0.189186,trans
chr1A_367380025,TraesCS1A01G198800.1,-9.31257,3.57E-17,9.92E-13,-0.619,0.317992,NA
chr1B_501368047,TraesCS1A01G199100.1,-7.88789,2.54E-13,4.37E-09,-1.77789,0.250661,trans
chr1B_526557003,TraesCS1A01G199100.1,10.43894,2.26E-20,8.74E-16,2.03862,0.369431,trans
chr1B_585320783,TraesCS1A01G199100.1,6.53907,5.80E-10,5.67E-06,0.82276,0.186919,trans
chr6A_38456045,TraesCS1A01G199100.1,8.44049,8.76E-15,1.83E-10,1.55312,0.276945,trans
chr6A_555382784,TraesCS1A01G199100.1,6.6068,4.01E-10,4.05E-06,0.98619,0.190071,trans
chr6B_645379875,TraesCS1A01G199100.1,-6.58739,4.46E-10,4.46E-06,-1.28077,0.189167,trans
chr1A_357061912,TraesCS1A01G199200.2,-7.39313,4.74E-12,6.73E-08,-0.36141,0.22712,cis
chr1A_439927117,TraesCS1A01G199200.2,-6.44805,9.50E-10,8.87E-06,-0.57421,0.182695,NA
chr2A_699419383,TraesCS1A01G199200.2,6.67031,2.83E-10,2.94E-06,0.72591,0.193034,trans
chr3B_587986772,TraesCS1A01G199600.2,7.42598,3.91E-12,5.63E-08,0.52521,0.228681,trans
chr1A_232089171,TraesCS1A01G200000.1,-9.18381,8.15E-17,2.17E-12,-0.65483,0.311984,NA
chr3B_14090504,TraesCS1A01G200400.1,10.2927,5.96E-20,2.21E-15,1.23625,0.362882,trans
chr5B_403530409,TraesCS1A01G200400.1,-9.41666,1.83E-17,5.24E-13,-0.81652,0.322832,trans
chr1A_361509966,TraesCS1A01G200800.1,-11.87816,1.40E-24,8.13E-20,-0.17204,0.43135,cis
chr1A_355335681,TraesCS1A01G201000.2,6.84976,1.05E-10,1.18E-06,0.3001,0.20144,NA
chr1A_363006380,TraesCS1A01G201000.2,20.39341,2.60E-49,1.20E-43,0.80085,0.690974,cis
chr1A_363007152,TraesCS1A01G201400.1,-8.99257,2.75E-16,6.91E-12,-0.32182,0.303022,cis
chr7A_21208421,TraesCS1A01G201500.1,10.87926,1.20E-21,5.23E-17,0.38912,0.388878,trans
chr1A_364227542,TraesCS1A01G202700.1,-21.97001,1.43E-53,9.33E-48,-0.60722,0.721841,cis
chr3D_393665851,TraesCS1A01G202700.1,10.41868,2.59E-20,9.95E-16,0.49435,0.368526,trans
chr5B_565310300,TraesCS1A01G202900.1,-6.97774,5.11E-11,6.11E-07,-0.73601,0.207461,trans
chr1A_364227542,TraesCS1A01G203000.1,-10.60258,7.61E-21,3.08E-16,-0.18797,0.376706,cis
chr1A_364654456,TraesCS1A01G203000.1,-7.54506,1.95E-12,2.94E-08,-0.28577,0.234341,cis
chr1A_368807571,TraesCS1A01G203000.1,-6.85099,1.04E-10,1.18E-06,-0.14745,0.201498,NA
chr2A_751757117,TraesCS1A01G203000.2,6.4564,9.08E-10,8.52E-06,0.49606,0.183082,trans
chr1A_365449466,TraesCS1A01G203700.1,6.49341,7.43E-10,7.10E-06,0.49816,0.184798,cis
chr1A_364227542,TraesCS1A01G203800.1,20.28994,5.01E-49,2.26E-43,1.03695,0.688798,NA
chr3D_393665851,TraesCS1A01G203800.1,-9.65901,3.81E-18,1.18E-13,-0.82279,0.334041,trans
chr1A_366265130,TraesCS1A01G204200.2,7.34273,6.34E-12,8.83E-08,0.37665,0.224728,cis
chr1B_321684436,TraesCS1A01G204200.2,7.90355,2.32E-13,4.00E-09,0.57412,0.251407,trans
chr1A_366273742,TraesCS1A01G204300.1,-7.05279,3.34E-11,4.13E-07,-0.13525,0.211001,cis
chr1A_362866044,TraesCS1A01G205700.1,-7.27509,9.38E-12,1.27E-07,-0.19144,0.221519,NA
chr1A_368745550,TraesCS1A01G206100.2,-14.48,2.60E-32,2.95E-27,-0.53352,0.529912,cis
chr1A_368746917,TraesCS1A01G206200.1,-16.25972,1.45E-37,2.53E-32,-0.40639,0.587014,cis
chr1A_368800497,TraesCS1A01G206300.1,-10.86332,1.33E-21,5.80E-17,-0.3745,0.388181,cis
chr1A_368745648,TraesCS1A01G206300.2,-7.33774,6.53E-12,9.07E-08,-0.23123,0.224491,cis
chr1A_367879052,TraesCS1A01G206600.2,-9.7763,1.77E-18,5.67E-14,-0.16882,0.339433,cis
chr1A_370023333,TraesCS1A01G208400.1,-7.68373,8.60E-13,1.37E-08,-0.20992,0.240939,cis
chr1A_370097408,TraesCS1A01G208500.1,-7.95603,1.69E-13,2.97E-09,-0.16304,0.253906,cis
chr1A_370101151,TraesCS1A01G208500.1,-9.34008,2.99E-17,8.38E-13,-0.21556,0.319273,cis
chr1A_370101112,TraesCS1A01G208600.1,12.91049,1.22E-27,9.29E-23,0.32723,0.472611,cis
chr1A_370107929,TraesCS1A01G208600.2,11.91044,1.13E-24,6.58E-20,0.5473,0.432682,cis
chr1A_372068481,TraesCS1A01G208900.1,-12.69012,5.50E-27,3.97E-22,-0.57479,0.464037,cis
chr1A_372065088,TraesCS1A01G209100.1,-6.7195,2.16E-10,2.30E-06,-0.4601,0.195334,cis
chr1A_334381188,TraesCS1A01G210200.2,7.57778,1.61E-12,2.45E-08,0.62322,0.235897,NA
chr1A_372554621,TraesCS1A01G210200.2,-19.71023,2.00E-47,7.88E-42,-1.11661,0.676236,cis
chr3A_335484531,TraesCS1A01G210200.2,-6.8435,1.09E-10,1.22E-06,-0.66571,0.201146,trans
chr6B_20384462,TraesCS1A01G210600.1,-7.85706,3.06E-13,5.19E-09,-0.35397,0.249193,trans
chr1A_375477760,TraesCS1A01G210800.1,-7.05236,3.35E-11,4.14E-07,-0.1458,0.210981,NA
chr1A_535506872,TraesCS1A01G212000.1,-6.53051,6.08E-10,5.91E-06,-0.6602,0.186521,NA
chr1A_585981054,TraesCS1A01G212400.1,6.96365,5.53E-11,6.57E-07,0.45866,0.206797,NA
chr2A_770926111,TraesCS1A01G212400.1,6.72016,2.15E-10,2.29E-06,0.40892,0.195364,trans
chr2B_680226466,TraesCS1A01G212400.1,-8.28108,2.34E-14,4.62E-10,-0.47798,0.269374,trans
chr6B_675547340,TraesCS1A01G212400.1,6.48387,7.83E-10,7.44E-06,0.3422,0.184355,trans
chr3B_501416460,TraesCS1A01G212700.2,-6.56364,5.08E-10,5.02E-06,-0.33525,0.188061,trans
chr1A_376143894,TraesCS1A01G213000.1,-13.46862,2.65E-29,2.33E-24,-0.66314,0.493745,cis
chr1A_376479169,TraesCS1A01G213600.1,9.73611,2.31E-18,7.28E-14,0.25839,0.337588,cis
chr1A_381098809,TraesCS1A01G216300.1,-7.45518,3.30E-12,4.80E-08,-0.16221,0.230068,NA
chr1A_381099670,TraesCS1A01G216900.1,-7.59619,1.44E-12,2.22E-08,-0.1314,0.236773,NA
chr5A_564573120,TraesCS1A01G217300.1,6.7603,1.72E-10,1.87E-06,0.67038,0.197243,trans
chr5B_595380120,TraesCS1A01G217300.1,7.1243,2.23E-11,2.83E-07,0.7138,0.21438,trans
chr6B_3582603,TraesCS1A01G217300.1,-7.00604,4.36E-11,5.27E-07,-0.75981,0.208795,trans
chr6B_709116100,TraesCS1A01G217300.1,-6.72971,2.04E-10,2.18E-06,-0.7235,0.195811,trans
chr7A_82518257,TraesCS1A01G217300.1,-6.56942,4.92E-10,4.88E-06,-0.66238,0.18833,trans
chr7B_632862078,TraesCS1A01G217300.1,-6.5001,7.17E-10,6.87E-06,-0.64648,0.185109,trans
chr7B_740970113,TraesCS1A01G217300.1,-6.66792,2.87E-10,2.98E-06,-0.61475,0.192922,trans
chr1A_369578174,TraesCS1A01G218000.1,-7.14584,1.97E-11,2.53E-07,-0.18614,0.215398,NA
chr1A_387515632,TraesCS1A01G218400.2,-10.66848,4.90E-21,2.02E-16,-0.43472,0.37962,cis
chr7A_91857482,TraesCS1A01G218600.1,-6.84605,1.07E-10,1.21E-06,-0.51625,0.201266,trans
chr1A_387524232,TraesCS1A01G218800.1,9.68787,3.16E-18,9.83E-14,0.29857,0.33537,cis
chr1A_387524288,TraesCS1A01G218900.1,-13.99605,7.14E-31,7.16E-26,-0.28297,0.512948,cis
chr1A_389128012,TraesCS1A01G220500.1,-8.58859,3.49E-15,7.67E-11,-0.31754,0.283965,cis
chr5B_638835223,TraesCS1A01G220500.1,7.36135,5.70E-12,7.99E-08,0.68068,0.225611,trans
chr1A_579864216,TraesCS1A01G221000.1,-6.75012,1.82E-10,1.97E-06,-0.69414,0.196767,NA
chr4A_679089210,TraesCS1A01G221000.1,-7.16092,1.81E-11,2.33E-07,-0.85664,0.216112,trans
chr1A_389797415,TraesCS1A01G221200.1,-12.47644,2.37E-26,1.62E-21,-0.36034,0.455602,cis
chr1A_391260213,TraesCS1A01G222000.1,-21.23821,1.31E-51,7.23E-46,-1.06551,0.708035,cis
chr1A_394302585,TraesCS1A01G222000.1,7.81768,3.87E-13,6.48E-09,0.95272,0.247317,NA
chr1A_231837670,TraesCS1A01G222000.2,8.09946,7.09E-14,1.31E-09,1.63628,0.260735,NA
chr1A_391260213,TraesCS1A01G222000.2,38.39028,2.46E-90,4.14E-83,2.01626,0.887939,cis
chr1A_390087273,TraesCS1A01G222800.2,-10.89651,1.07E-21,4.68E-17,-0.54039,0.389632,NA
chr1A_394326075,TraesCS1A01G222800.2,6.98834,4.82E-11,5.78E-07,0.25656,0.207961,NA
chr7B_36955994,TraesCS1A01G222900.1,-6.75374,1.79E-10,1.93E-06,-0.4667,0.196936,trans
chr1A_449853355,TraesCS1A01G223200.1,-6.53218,6.02E-10,5.87E-06,-0.39232,0.186599,NA
chr1A_393463301,TraesCS1A01G223300.1,8.14461,5.39E-14,1.01E-09,0.65539,0.262884,cis
chr1A_394151561,TraesCS1A01G223300.2,-7.72592,6.69E-13,1.08E-08,-0.39043,0.242948,cis
chr1A_394321005,TraesCS1A01G223900.1,-12.78053,2.96E-27,2.19E-22,-0.19568,0.46757,cis
chr7B_630916378,TraesCS1A01G225800.1,-6.47941,8.02E-10,7.61E-06,-0.83446,0.184149,trans
chr2A_70236696,TraesCS1A01G226400.1,-6.95879,5.69E-11,6.74E-07,-0.33242,0.206568,trans
chr2B_233565425,TraesCS1A01G226400.1,-6.58185,4.60E-10,4.59E-06,-0.34082,0.188909,trans
chr2B_450737197,TraesCS1A01G226400.1,-9.67545,3.42E-18,1.06E-13,-0.30279,0.334798,trans
chr6B_712125705,TraesCS1A01G226400.1,7.1523,1.90E-11,2.44E-07,0.47773,0.215704,trans
chr1A_393306240,TraesCS1A01G227200.1,-28.44517,1.18E-69,2.99E-63,-1.67767,0.813089,NA
chr4B_639152552,TraesCS1A01G227200.1,6.59507,4.28E-10,4.29E-06,0.36331,0.189525,trans
chr1A_393306240,TraesCS1A01G227200.2,-11.33583,5.54E-23,2.75E-18,-0.66329,0.408587,NA
chr1A_311806278,TraesCS1A01G227600.1,-7.15091,1.91E-11,2.46E-07,-0.35111,0.215639,NA
chr1A_397656209,TraesCS1A01G227600.1,-6.94037,6.31E-11,7.41E-07,-0.29261,0.205701,cis
chr1A_58909602,TraesCS1A01G227600.1,-7.75199,5.73E-13,9.35E-09,-0.44146,0.244189,NA
chr2B_75695462,TraesCS1A01G227600.1,-7.35492,5.91E-12,8.27E-08,-0.43038,0.225306,trans
chr7A_116967399,TraesCS1A01G227600.1,-6.92826,6.75E-11,7.89E-07,-0.43105,0.205131,trans
chr1A_399228752,TraesCS1A01G227900.1,-14.37608,5.30E-32,5.84E-27,-0.33103,0.526322,cis
chr1A_488233787,TraesCS1A01G227900.1,-6.76039,1.72E-10,1.87E-06,-0.30095,0.197248,NA
chr4A_664956525,TraesCS1A01G228500.1,6.46655,8.60E-10,8.10E-06,0.71987,0.183553,trans
chr4B_13983564,TraesCS1A01G228500.1,6.79418,1.43E-10,1.57E-06,0.7743,0.198831,trans
chr5A_70678672,TraesCS1A01G228500.1,-7.44955,3.41E-12,4.95E-08,-0.88327,0.2298,trans
chr7A_13884304,TraesCS1A01G228500.1,-10.67171,4.80E-21,1.98E-16,-0.99629,0.379763,trans
chr1A_402209665,TraesCS1A01G228700.1,-9.60174,5.53E-18,1.68E-13,-0.33098,0.3314,NA
chr1A_402278660,TraesCS1A01G229800.1,-7.56707,1.71E-12,2.60E-08,-0.20035,0.235388,cis
chr7A_705295110,TraesCS1A01G230500.3,6.89211,8.27E-11,9.51E-07,0.57847,0.20343,trans
chr2A_133470772,TraesCS1A01G231400.1,-9.11316,1.28E-16,3.33E-12,-0.48912,0.308678,trans
chr7A_107917131,TraesCS1A01G231700.1,-6.7831,1.52E-10,1.66E-06,-0.35311,0.198312,trans
chr1A_398460845,TraesCS1A01G232300.1,-6.70176,2.38E-10,2.51E-06,-0.23435,0.194504,NA
chr2B_689051901,TraesCS1A01G234000.1,-8.19672,3.92E-14,7.52E-10,-0.62703,0.265363,trans
chr3A_24488611,TraesCS1A01G234500.1,6.76202,1.71E-10,1.85E-06,0.46332,0.197324,trans
chr1B_333856285,TraesCS1A01G235800.1,10.24198,8.33E-20,3.05E-15,0.53577,0.360601,trans
chr1B_433645174,TraesCS1A01G235800.1,10.82347,1.74E-21,7.48E-17,0.55276,0.386437,trans
chr3D_598876429,TraesCS1A01G235800.1,6.62545,3.62E-10,3.69E-06,0.29974,0.190941,trans
chr7A_572136612,TraesCS1A01G235800.1,7.58092,1.58E-12,2.41E-08,0.42261,0.236047,trans
chr1A_424803886,TraesCS1A01G237000.1,-10.61197,7.15E-21,2.90E-16,-1.066,0.377122,NA
chr1A_75383289,TraesCS1A01G237000.1,6.90695,7.61E-11,8.81E-07,1.44893,0.204128,NA
chr3B_750922796,TraesCS1A01G237000.1,6.47359,8.28E-10,7.83E-06,1.31705,0.183879,trans
chr6A_559169082,TraesCS1A01G237000.1,6.72808,2.06E-10,2.20E-06,1.57399,0.195735,trans
chr7A_9364227,TraesCS1A01G237000.1,-6.44817,9.49E-10,8.87E-06,-1.0421,0.182701,trans
chr1A_420518917,TraesCS1A01G238400.1,-26.13379,3.59E-64,5.68E-58,-0.7951,0.785955,NA
chr2A_545797130,TraesCS1A01G238400.1,-6.8729,9.21E-11,1.05E-06,-0.43308,0.202527,trans
chr2B_793132165,TraesCS1A01G238400.1,6.99239,4.71E-11,5.66E-07,0.4126,0.208152,trans
chr4B_564902523,TraesCS1A01G243300.1,-6.51431,6.64E-10,6.41E-06,-0.16775,0.185768,trans
chr4D_341924767,TraesCS1A01G243300.1,-6.77408,1.60E-10,1.74E-06,-0.15457,0.197889,trans
chr1A_465430684,TraesCS1A01G244400.1,-6.53433,5.96E-10,5.80E-06,-0.19081,0.186698,NA
chr5A_457906697,TraesCS1A01G245000.3,7.19793,1.46E-11,1.92E-07,0.28327,0.217863,trans
chr1A_458507140,TraesCS1A01G245500.1,7.73817,6.22E-13,1.01E-08,0.27174,0.243531,NA
chr1A_437587147,TraesCS1A01G245500.2,9.01113,2.45E-16,6.18E-12,0.50801,0.303894,NA
chr1A_23419945,TraesCS1A01G245500.3,6.49678,7.30E-10,6.98E-06,0.39657,0.184954,NA
chr1A_436429827,TraesCS1A01G245600.1,15.12228,3.24E-34,4.33E-29,0.30564,0.551465,NA
chr1A_435566501,TraesCS1A01G246300.1,-19.20559,5.13E-46,1.80E-40,-0.42893,0.664777,cis
chr1A_460280467,TraesCS1A01G246300.1,8.54306,4.64E-15,1.00E-10,0.57072,0.281809,NA
chr3B_607417256,TraesCS1A01G246300.1,-6.76955,1.64E-10,1.78E-06,-0.49657,0.197677,trans
chr4B_404875783,TraesCS1A01G246300.1,-9.09056,1.48E-16,3.82E-12,-0.52406,0.307619,trans
chr6A_456782091,TraesCS1A01G246300.1,6.73191,2.02E-10,2.16E-06,0.38496,0.195914,trans
chr6A_7596282,TraesCS1A01G246300.1,-6.50838,6.86E-10,6.60E-06,-0.21879,0.185493,trans
chr1A_434637051,TraesCS1A01G246600.1,-6.49911,7.21E-10,6.90E-06,-0.16735,0.185063,NA
chr1A_440411542,TraesCS1A01G246800.1,8.86519,6.17E-16,1.48E-11,0.26547,0.29703,NA
chr1A_437582779,TraesCS1A01G246900.1,-7.31081,7.63E-12,1.05E-07,-0.13292,0.223213,cis
chr1A_436429536,TraesCS1A01G247100.1,-13.21624,1.50E-28,1.23E-23,-0.57582,0.484292,NA
chr1B_526322152,TraesCS1A01G247100.1,7.25933,1.03E-11,1.38E-07,0.53242,0.220772,trans
chr3A_664911979,TraesCS1A01G247100.1,6.79079,1.46E-10,1.60E-06,0.39292,0.198672,trans
chr1A_440413631,TraesCS1A01G247200.1,32.11279,8.46E-78,4.30E-71,0.74938,0.847194,NA
chr1A_435566501,TraesCS1A01G247900.1,-40.53591,2.92E-94,7.06E-87,-1.14829,0.898314,NA
chr5A_510277668,TraesCS1A01G247900.1,-6.67186,2.81E-10,2.92E-06,-0.6863,0.193106,trans
chr1A_440026167,TraesCS1A01G247900.2,37.01674,9.90E-88,1.33E-80,0.94019,0.880481,cis
chr1A_439934206,TraesCS1A01G248000.1,9.27186,4.64E-17,1.27E-12,0.40186,0.316094,cis
chr1A_461776741,TraesCS1A01G248900.1,-13.25874,1.12E-28,9.33E-24,-0.69772,0.485896,NA
chr1B_457472912,TraesCS1A01G248900.1,7.20212,1.43E-11,1.87E-07,0.23678,0.218062,trans
chr2A_751037505,TraesCS1A01G248900.1,6.47963,8.01E-10,7.60E-06,0.38208,0.184159,trans
chr3B_43451328,TraesCS1A01G248900.1,6.42928,1.05E-09,9.72E-06,0.3649,0.181826,trans
chr1A_466610870,TraesCS1A01G249100.1,10.38826,3.16E-20,1.21E-15,0.53395,0.367166,NA
chr2B_188527380,TraesCS1A01G249100.1,-6.86323,9.72E-11,1.10E-06,-0.46181,0.202072,trans
chr4A_660465675,TraesCS1A01G249100.1,6.45799,9.00E-10,8.45E-06,0.40324,0.183156,trans
chr4B_63894865,TraesCS1A01G249100.1,6.59507,4.28E-10,4.29E-06,0.48675,0.189525,trans
chr6A_3836382,TraesCS1A01G249100.1,-7.55302,1.86E-12,2.81E-08,-0.44888,0.234719,trans
chr1A_441235985,TraesCS1A01G249400.4,10.83717,1.59E-21,6.85E-17,0.38304,0.387038,cis
chr1A_442613397,TraesCS1A01G249600.1,-13.57534,1.28E-29,1.15E-24,-0.5213,0.497691,cis
chr1A_540056041,TraesCS1A01G249600.1,7.29884,8.18E-12,1.12E-07,0.38991,0.222645,NA
chr2B_454346401,TraesCS1A01G249600.1,-6.88015,8.84E-11,1.01E-06,-0.29289,0.202868,trans
chr1A_444255418,TraesCS1A01G249700.1,-57.90193,6.33E-121,1.55E-112,-2.58168,0.947437,NA
chr1A_474450324,TraesCS1A01G249700.1,-6.42852,1.06E-09,9.76E-06,-0.91914,0.181791,NA
chr2B_464430676,TraesCS1A01G249700.1,-6.65744,3.04E-10,3.14E-06,-1.54801,0.192433,trans
chr4D_439287316,TraesCS1A01G249700.1,-6.65735,3.04E-10,3.14E-06,-0.77984,0.192429,trans
chr5B_516471747,TraesCS1A01G249700.1,8.32545,1.78E-14,3.57E-10,1.85394,0.271483,trans
chr1A_442609431,TraesCS1A01G251100.1,-8.97882,3.01E-16,7.50E-12,-0.25272,0.302376,cis
chr1A_445917621,TraesCS1A01G251200.1,-9.29682,3.95E-17,1.09E-12,-0.32913,0.317258,NA
chr1A_441235985,TraesCS1A01G251700.4,-10.89897,1.05E-21,4.61E-17,-0.21112,0.389739,NA
chr2A_691238481,TraesCS1A01G252900.1,-7.44655,3.47E-12,5.03E-08,-0.65223,0.229658,trans
chr1A_444146267,TraesCS1A01G253000.1,-8.54791,4.50E-15,9.74E-11,-0.22801,0.282038,cis
chr1A_444775397,TraesCS1A01G253200.1,-8.18737,4.15E-14,7.94E-10,-1.13924,0.264918,cis
chr1A_444255418,TraesCS1A01G253200.2,8.54716,4.52E-15,9.79E-11,0.95883,0.282003,cis
chr1A_481235690,TraesCS1A01G253200.2,-6.56304,5.09E-10,5.04E-06,-1.094,0.188033,NA
chr1A_438367858,TraesCS1A01G253900.1,6.46083,8.87E-10,8.33E-06,0.27456,0.183287,NA
chr7A_679842571,TraesCS1A01G253900.1,-6.51222,6.71E-10,6.47E-06,-0.41686,0.185671,trans
chr7A_696977537,TraesCS1A01G253900.1,6.58227,4.59E-10,4.58E-06,0.44498,0.188929,trans
chr1A_12505529,TraesCS1A01G254100.1,-6.47904,8.04E-10,7.62E-06,-0.31183,0.184132,NA
chr3B_54275335,TraesCS1A01G254100.1,-7.14794,1.95E-11,2.50E-07,-0.39392,0.215498,trans
chr4A_584933582,TraesCS1A01G254100.1,-7.87422,2.76E-13,4.71E-09,-0.37652,0.25001,trans
chr1B_67523570,TraesCS1A01G255000.1,8.29466,2.15E-14,4.27E-10,0.51395,0.27002,trans
chr2B_680001101,TraesCS1A01G255000.1,6.45533,9.13E-10,8.56E-06,0.39803,0.183033,trans
chr4A_130361573,TraesCS1A01G255000.1,-8.19028,4.08E-14,7.80E-10,-0.6862,0.265057,trans
chr4B_652277946,TraesCS1A01G255000.1,7.1333,2.12E-11,2.70E-07,0.46168,0.214805,trans
chr5B_25990868,TraesCS1A01G255000.1,-7.07486,2.95E-11,3.68E-07,-0.41622,0.212043,trans
chr5B_433849388,TraesCS1A01G255000.1,-6.56384,5.07E-10,5.02E-06,-0.42009,0.188071,trans
chr6B_720512934,TraesCS1A01G255000.1,-8.21918,3.42E-14,6.61E-10,-0.57085,0.266431,trans
chr7A_16237468,TraesCS1A01G255000.1,-6.84959,1.05E-10,1.18E-06,-0.53752,0.201432,trans
chr7B_505372243,TraesCS1A01G255000.1,7.61969,1.26E-12,1.95E-08,0.48691,0.237891,trans
chr1B_492307066,TraesCS1A01G256300.1,6.43404,1.02E-09,9.50E-06,0.36429,0.182047,trans
chr5B_473753685,TraesCS1A01G256300.1,-6.52125,6.39E-10,6.19E-06,-0.35013,0.186091,trans
chr5B_94980763,TraesCS1A01G256300.1,-12.39817,4.05E-26,2.70E-21,-1.04831,0.452482,trans
chr3B_218074054,TraesCS1A01G256300.3,7.44281,3.55E-12,5.14E-08,0.606,0.22948,trans
chr3B_218074072,TraesCS1A01G256400.1,9.36546,2.54E-17,7.18E-13,1.18596,0.320453,trans
chr1A_19545490,TraesCS1A01G256400.2,6.65038,3.16E-10,3.25E-06,0.48177,0.192104,NA
chr3B_218074072,TraesCS1A01G256400.2,11.6142,8.42E-24,4.53E-19,1.19517,0.420361,trans
chr4B_13394344,TraesCS1A01G256400.2,6.7913,1.45E-10,1.60E-06,0.429,0.198696,trans
chr6A_602967885,TraesCS1A01G256400.2,-6.67296,2.79E-10,2.91E-06,-0.45942,0.193158,trans
chr1A_436447595,TraesCS1A01G257300.1,-7.38418,4.99E-12,7.06E-08,-0.21513,0.226695,NA
chr1A_449755971,TraesCS1A01G257500.1,-9.94106,6.04E-19,2.03E-14,-0.72584,0.346967,cis
chr1A_449858517,TraesCS1A01G258200.1,-9.38141,2.29E-17,6.51E-13,-0.31739,0.321195,cis
chr2B_138080548,TraesCS1A01G258800.1,6.49789,7.26E-10,6.95E-06,0.36634,0.185006,trans
chr1A_452018216,TraesCS1A01G259100.1,-7.25179,1.07E-11,1.44E-07,-1.93388,0.220415,cis
chr1A_450573250,TraesCS1A01G260400.2,-7.25168,1.07E-11,1.44E-07,-0.33567,0.22041,NA
chr7B_527895042,TraesCS1A01G260400.2,-6.80272,1.36E-10,1.50E-06,-0.35948,0.199232,trans
chr2A_13601185,TraesCS1A01G262100.1,8.45667,7.93E-15,1.66E-10,0.68018,0.277713,trans
chr4A_727800227,TraesCS1A01G262100.1,6.72996,2.04E-10,2.18E-06,0.45763,0.195823,trans
chr5D_394266042,TraesCS1A01G262100.1,-6.68057,2.68E-10,2.80E-06,-0.49701,0.193514,trans
chr7A_660528949,TraesCS1A01G262100.1,-8.32395,1.80E-14,3.61E-10,-0.69527,0.271412,trans
chr3B_581689408,TraesCS1A01G262200.1,6.50132,7.12E-10,6.83E-06,0.4419,0.185165,trans
chr1A_457152547,TraesCS1A01G262500.1,-6.81105,1.30E-10,1.44E-06,-0.24103,0.199623,cis
chr1A_7275685,TraesCS1A01G263000.2,-6.48897,7.62E-10,7.26E-06,-0.48,0.184592,NA
chr1A_458531323,TraesCS1A01G263300.1,-9.56312,7.10E-18,2.13E-13,-0.21223,0.329617,cis
chr1A_458564530,TraesCS1A01G264100.1,10.00199,4.05E-19,1.38E-14,0.29435,0.349741,cis
chr1A_460861802,TraesCS1A01G265200.1,-9.08557,1.53E-16,3.94E-12,-0.51495,0.307385,cis
chr1A_587911749,TraesCS1A01G265500.1,-6.83937,1.11E-10,1.25E-06,-0.31367,0.200952,NA
chr1B_621989461,TraesCS1A01G265500.1,-6.83437,1.14E-10,1.28E-06,-0.3735,0.200717,trans
chr4A_662962191,TraesCS1A01G265500.1,7.1088,2.43E-11,3.07E-07,0.41537,0.213647,trans
chr1A_461999554,TraesCS1A01G266300.1,-15.14989,2.69E-34,3.61E-29,-0.71134,0.552367,cis
chr1A_457371103,TraesCS1A01G266300.2,-7.94896,1.76E-13,3.09E-09,-0.24585,0.253569,NA
chr1A_462793945,TraesCS1A01G267900.2,6.58978,4.40E-10,4.41E-06,0.43204,0.189278,cis
chr1A_463288479,TraesCS1A01G268400.1,-8.86882,6.03E-16,1.45E-11,-0.37407,0.297201,cis
chr1A_463457706,TraesCS1A01G268900.1,-17.48596,3.98E-41,9.28E-36,-0.80447,0.621766,cis
chr4B_633630833,TraesCS1A01G268900.1,7.31394,7.49E-12,1.03E-07,0.5922,0.223362,trans
chr1A_460548762,TraesCS1A01G269100.3,8.84021,7.22E-16,1.72E-11,0.30781,0.295853,NA
chr4A_580292784,TraesCS1A01G269100.3,-6.57824,4.69E-10,4.67E-06,-0.21392,0.188741,trans
chr1A_463930967,TraesCS1A01G269400.1,-13.29051,9.00E-29,7.56E-24,-0.60447,0.487091,cis
chr1A_465281932,TraesCS1A01G269400.1,-6.42757,1.06E-09,9.80E-06,-0.22935,0.181747,NA
chr1A_486812774,TraesCS1A01G269400.1,-8.11035,6.64E-14,1.23E-09,-0.61659,0.261253,NA
chr1A_463924497,TraesCS1A01G269400.2,-10.75151,2.81E-21,1.19E-16,-0.30129,0.383279,cis
chr1A_467257924,TraesCS1A01G269500.1,-8.74475,1.32E-15,3.04E-11,-0.38477,0.291349,NA
chr1A_464797305,TraesCS1A01G270200.1,-13.79274,2.88E-30,2.74E-25,-0.39628,0.505634,cis
chr1A_463819711,TraesCS1A01G270500.1,8.4159,1.02E-14,2.11E-10,0.16884,0.275778,cis
chr1A_465282290,TraesCS1A01G270900.1,31.38629,3.08E-76,1.37E-69,2.53064,0.841175,cis
chr1A_477735679,TraesCS1A01G270900.1,-6.58447,4.53E-10,4.53E-06,-2.56297,0.189031,NA
chr1A_484334495,TraesCS1A01G270900.1,6.97784,5.11E-11,6.10E-07,1.23258,0.207466,NA
chr1A_465282345,TraesCS1A01G271000.1,-14.57782,1.33E-32,1.55E-27,-0.91228,0.533265,cis
chr1A_465495549,TraesCS1A01G272400.1,8.87257,5.89E-16,1.42E-11,0.25006,0.297377,cis
chr6B_153351178,TraesCS1A01G272400.1,-6.46971,8.45E-10,7.98E-06,-0.18561,0.183699,trans
chr1A_465513468,TraesCS1A01G272600.1,-9.74005,2.25E-18,7.11E-14,-0.39836,0.337769,cis
chr1A_469643723,TraesCS1A01G272900.4,6.73143,2.02E-10,2.16E-06,0.3378,0.195892,NA
chr5A_3379597,TraesCS1A01G273200.1,7.66846,9.41E-13,1.49E-08,0.39157,0.240212,trans
chr6A_602746537,TraesCS1A01G273200.1,6.70177,2.38E-10,2.51E-06,0.28273,0.194504,trans
chr1A_469654880,TraesCS1A01G273500.1,7.21073,1.36E-11,1.79E-07,0.43098,0.21847,NA
chr1A_467218524,TraesCS1A01G274400.1,6.82917,1.18E-10,1.32E-06,0.32514,0.200473,NA
chr4A_599348872,TraesCS1A01G275700.1,20.31449,4.29E-49,1.95E-43,0.71472,0.689316,trans
chr2B_731031861,TraesCS1A01G275900.1,6.84484,1.08E-10,1.21E-06,0.38159,0.201209,trans
chr6A_23626659,TraesCS1A01G275900.1,-6.71409,2.23E-10,2.36E-06,-0.2581,0.19508,trans
chr6B_566502568,TraesCS1A01G276300.1,6.50673,6.92E-10,6.65E-06,0.49465,0.185416,trans
chr1A_471505614,TraesCS1A01G276500.1,-11.55847,1.23E-23,6.50E-19,-0.32999,0.418019,cis
chr1A_472430758,TraesCS1A01G277300.1,-22.64378,2.38E-55,1.79E-49,-0.92625,0.733807,cis
chr1A_473637156,TraesCS1A01G277500.1,-9.96584,5.14E-19,1.74E-14,-0.21188,0.348096,cis
chr3A_56678353,TraesCS1A01G277600.1,-6.75812,1.74E-10,1.89E-06,-0.22794,0.197141,trans
chr4A_611706730,TraesCS1A01G277600.1,-9.2059,7.08E-17,1.90E-12,-0.381,0.313016,trans
chr5B_479205745,TraesCS1A01G277600.1,-8.0973,7.18E-14,1.33E-09,-0.28124,0.260632,trans
chr5B_549638600,TraesCS1A01G277600.1,-7.2936,8.43E-12,1.15E-07,-0.26101,0.222397,trans
chr7A_136469418,TraesCS1A01G277600.1,-7.5756,1.63E-12,2.48E-08,-0.27768,0.235793,trans
chr3A_724228232,TraesCS1A01G278100.2,-6.49226,7.48E-10,7.14E-06,-0.25565,0.184745,trans
chr6B_682872017,TraesCS1A01G278100.2,8.98097,2.97E-16,7.41E-12,0.45822,0.302477,trans
chr7B_743562385,TraesCS1A01G278100.2,6.82953,1.17E-10,1.31E-06,0.26119,0.20049,trans
chr1A_474452301,TraesCS1A01G278800.1,-11.10119,2.70E-22,1.25E-17,-1.54349,0.398519,cis
chr1A_474642192,TraesCS1A01G279000.4,9.10547,1.34E-16,3.49E-12,0.23166,0.308317,cis
chr1A_476908990,TraesCS1A01G279300.1,6.66605,2.90E-10,3.01E-06,0.12532,0.192835,NA
chr1A_477046854,TraesCS1A01G279500.3,-7.12272,2.25E-11,2.86E-07,-0.52367,0.214305,cis
chr1A_477015134,TraesCS1A01G280200.1,8.62677,2.75E-15,6.12E-11,0.14907,0.285772,cis
chr4D_37495602,TraesCS1A01G281000.1,-6.56652,5.00E-10,4.95E-06,-1.39882,0.188196,trans
chr5B_666616901,TraesCS1A01G281000.1,-6.504,7.02E-10,6.74E-06,-1.41679,0.18529,trans
chr6A_555432738,TraesCS1A01G281000.1,-7.32725,6.94E-12,9.60E-08,-1.42194,0.223993,trans
chr1B_577199988,TraesCS1A01G281000.2,-7.29673,8.28E-12,1.13E-07,-1.31433,0.222546,trans
chr5B_666616901,TraesCS1A01G281000.2,-7.16729,1.74E-11,2.26E-07,-1.41222,0.216413,trans
chr7A_119470779,TraesCS1A01G281000.2,-7.28349,8.94E-12,1.21E-07,-1.72703,0.221918,trans
chr1A_481685849,TraesCS1A01G281900.1,8.10197,6.98E-14,1.30E-09,0.40444,0.260855,NA
chr5A_675780021,TraesCS1A01G281900.1,7.46537,3.11E-12,4.54E-08,0.36093,0.230552,trans
chr1A_480574889,TraesCS1A01G282200.1,-6.75839,1.74E-10,1.89E-06,-0.16139,0.197154,cis
chr1A_479842067,TraesCS1A01G282600.1,-6.85611,1.01E-10,1.15E-06,-0.37201,0.201738,cis
chr1A_480606554,TraesCS1A01G283000.2,-6.9939,4.67E-11,5.61E-07,-0.151,0.208223,cis
chr1A_480826134,TraesCS1A01G283100.1,-8.4133,1.04E-14,2.15E-10,-0.23178,0.275655,cis
chr1A_480751660,TraesCS1A01G283200.2,-8.63518,2.61E-15,5.83E-11,-0.21991,0.28617,cis
chr1A_481685098,TraesCS1A01G284000.1,-6.58142,4.61E-10,4.60E-06,-0.20608,0.188889,cis
chr1A_390662004,TraesCS1A01G284900.1,-6.42363,1.08E-09,9.99E-06,-0.69226,0.181565,NA
chr1A_481920689,TraesCS1A01G284900.1,7.58878,1.51E-12,2.31E-08,0.5051,0.236421,cis
chr1A_482339429,TraesCS1A01G285200.1,9.56766,6.89E-18,2.07E-13,0.14203,0.329827,cis
chr1A_482328679,TraesCS1A01G285300.1,8.05936,9.04E-14,1.65E-09,0.53717,0.258826,cis
chr1B_508390337,TraesCS1A01G285300.1,8.29176,2.19E-14,4.34E-10,0.48697,0.269882,trans
chr1B_585353855,TraesCS1A01G285300.1,6.56171,5.13E-10,5.07E-06,0.51062,0.187972,trans
chr2B_23550086,TraesCS1A01G285300.1,6.7964,1.41E-10,1.55E-06,0.48286,0.198935,trans
chr3B_567247915,TraesCS1A01G285300.1,6.56838,4.95E-10,4.90E-06,0.4103,0.188282,trans
chr5A_526619855,TraesCS1A01G285300.1,6.87226,9.24E-11,1.05E-06,0.49656,0.202497,trans
chr1A_482761802,TraesCS1A01G285400.1,-8.29051,2.21E-14,4.38E-10,-0.1898,0.269822,cis
chr1A_482967589,TraesCS1A01G286200.1,-16.74426,5.60E-39,1.09E-33,-0.24035,0.601175,cis
chr1A_483033318,TraesCS1A01G286300.1,-13.92177,1.19E-30,1.17E-25,-0.32509,0.510289,cis
chr1A_311527836,TraesCS1A01G286900.1,-10.34131,4.32E-20,1.62E-15,-1.37184,0.365063,NA
chr1A_508553161,TraesCS1A01G286900.1,-7.56845,1.70E-12,2.58E-08,-1.0487,0.235453,NA
chr1A_589009133,TraesCS1A01G286900.1,-9.15273,9.94E-17,2.62E-12,-1.22041,0.31053,NA
chr2A_23485762,TraesCS1A01G286900.1,-8.31467,1.90E-14,3.80E-10,-1.23343,0.270971,trans
chr3A_622706706,TraesCS1A01G286900.1,-6.53462,5.95E-10,5.80E-06,-0.92844,0.186712,trans
chr3B_729718944,TraesCS1A01G286900.1,-7.45869,3.23E-12,4.71E-08,-1.14538,0.230234,trans
chr3B_778430960,TraesCS1A01G286900.1,-6.46014,8.90E-10,8.36E-06,-0.90525,0.183255,trans
chr4B_161877825,TraesCS1A01G286900.1,-8.44068,8.75E-15,1.83E-10,-1.22274,0.276954,trans
chr5B_510720115,TraesCS1A01G286900.1,7.40625,4.39E-12,6.26E-08,1.02777,0.227743,trans
chr5B_666616901,TraesCS1A01G286900.1,-10.50816,1.43E-20,5.62E-16,-1.34026,0.372515,trans
chr6A_13673585,TraesCS1A01G286900.1,-6.43425,1.02E-09,9.49E-06,-0.94535,0.182057,trans
chr6A_99411561,TraesCS1A01G286900.1,-6.61818,3.77E-10,3.83E-06,-0.98627,0.190601,trans
chr6B_579705213,TraesCS1A01G286900.1,-7.15183,1.90E-11,2.45E-07,-1.08689,0.215682,trans
chr6D_341154875,TraesCS1A01G286900.1,-6.74922,1.83E-10,1.98E-06,-0.97526,0.196725,trans
chr7A_259393533,TraesCS1A01G286900.1,-6.67633,2.74E-10,2.86E-06,-0.9651,0.193316,trans
chr7D_563346569,TraesCS1A01G286900.1,-7.57131,1.67E-12,2.54E-08,-0.8526,0.235589,trans
chr1A_483035494,TraesCS1A01G287000.1,-9.25061,5.32E-17,1.45E-12,-1.15741,0.315103,cis
chr1A_485010607,TraesCS1A01G287600.3,-8.73443,1.40E-15,3.24E-11,-0.23575,0.290862,cis
chr1D_8716503,TraesCS1A01G287700.1,7.70341,7.65E-13,1.23E-08,0.43833,0.241876,trans
chr2D_293869093,TraesCS1A01G287700.1,6.99323,4.68E-11,5.63E-07,0.50013,0.208192,trans
chr5B_530620025,TraesCS1A01G287700.1,13.67908,6.27E-30,5.81E-25,0.51746,0.501497,trans
chr6B_20708737,TraesCS1A01G287700.1,6.75988,1.73E-10,1.87E-06,0.5452,0.197224,trans
chr1A_347592802,TraesCS1A01G289000.1,-6.43029,1.05E-09,9.68E-06,-0.39881,0.181873,NA
chr1A_477014808,TraesCS1A01G289000.1,-8.55666,4.26E-15,9.25E-11,-0.26743,0.282453,NA
chr1A_482328679,TraesCS1A01G289000.1,-11.96059,8.00E-25,4.75E-20,-0.57323,0.434746,NA
chr1A_485343051,TraesCS1A01G289000.1,-11.05408,3.70E-22,1.70E-17,-0.30033,0.396482,cis
chr1A_488230752,TraesCS1A01G289200.1,7.23439,1.19E-11,1.58E-07,0.58282,0.219591,NA
chr3D_609085458,TraesCS1A01G290200.1,6.50382,7.03E-10,6.75E-06,0.88699,0.185281,trans
chr1A_481752951,TraesCS1A01G290800.2,-6.69649,2.45E-10,2.58E-06,-0.34778,0.194258,NA
chr1A_486818792,TraesCS1A01G290800.2,-19.56603,5.04E-47,1.92E-41,-0.80335,0.673013,cis
chr4A_325590782,TraesCS1A01G291100.1,-7.19126,1.52E-11,1.99E-07,-0.40148,0.217548,trans
chr6A_19593318,TraesCS1A01G291100.1,-6.51196,6.72E-10,6.48E-06,-0.36252,0.185659,trans
chr7A_13835873,TraesCS1A01G291100.1,7.36297,5.64E-12,7.92E-08,0.3902,0.225688,trans
chr1A_488096410,TraesCS1A01G291400.1,-9.80848,1.44E-18,4.64E-14,-0.31332,0.340908,cis
chr1A_488113292,TraesCS1A01G291400.1,6.93224,6.60E-11,7.73E-07,0.17065,0.205318,cis
chr1A_487728865,TraesCS1A01G292000.1,-7.69049,8.26E-13,1.32E-08,-0.23245,0.241261,cis
chr1A_478357684,TraesCS1A01G292300.1,6.45973,8.92E-10,8.38E-06,0.13546,0.183237,NA
chr1A_488070861,TraesCS1A01G292300.1,-18.53224,4.06E-44,1.21E-38,-0.29329,0.648688,cis
chr1A_489920957,TraesCS1A01G294700.1,-6.61975,3.74E-10,3.80E-06,-0.20339,0.190675,cis
chr3A_598987011,TraesCS1A01G294700.1,6.44528,9.64E-10,8.99E-06,0.32103,0.182567,trans
chr5A_573320684,TraesCS1A01G294700.1,6.95232,5.90E-11,6.97E-07,0.43471,0.206264,trans
chr6A_545154782,TraesCS1A01G294700.1,6.56373,5.07E-10,5.02E-06,0.37417,0.188066,trans
chr1A_494441369,TraesCS1A01G295600.1,-9.21879,6.52E-17,1.76E-12,-0.29178,0.313618,NA
chr1A_491991478,TraesCS1A01G296100.1,-6.48304,7.86E-10,7.47E-06,-0.23818,0.184317,cis
chr1A_462633363,TraesCS1A01G297000.1,-6.46221,8.80E-10,8.28E-06,-0.1768,0.183352,NA
chr3A_618029271,TraesCS1A01G297400.1,-6.49866,7.23E-10,6.92E-06,-0.36433,0.185042,trans
chr1A_493746263,TraesCS1A01G298900.1,-6.77286,1.61E-10,1.75E-06,-0.24921,0.197832,cis
chr3B_508522594,TraesCS1A01G298900.1,-7.95106,1.74E-13,3.06E-09,-0.58669,0.253669,trans
chr3B_583816644,TraesCS1A01G298900.1,6.93769,6.41E-11,7.52E-07,0.46065,0.205575,trans
chr2A_770926111,TraesCS1A01G300200.1,6.48212,7.90E-10,7.51E-06,0.80039,0.184275,trans
chr2B_680226466,TraesCS1A01G300200.1,-7.72996,6.53E-13,1.06E-08,-0.9152,0.24314,trans
chr7B_742069234,TraesCS1A01G300200.1,6.64143,3.32E-10,3.40E-06,0.73414,0.191686,trans
chr2D_83865136,TraesCS1A01G300900.1,6.46792,8.53E-10,8.05E-06,0.34272,0.183616,trans
chr3B_671434658,TraesCS1A01G300900.1,6.75113,1.81E-10,1.96E-06,0.42158,0.196814,trans
chr5A_597688613,TraesCS1A01G301100.1,6.76585,1.67E-10,1.82E-06,0.47016,0.197503,trans
chr1A_495706831,TraesCS1A01G301600.1,-15.44847,3.53E-35,5.09E-30,-0.53223,0.561998,cis
chr4B_574532546,TraesCS1A01G301900.1,-6.4593,8.94E-10,8.40E-06,-0.40312,0.183217,trans
chr7B_83920546,TraesCS1A01G302100.1,-7.07511,2.95E-11,3.67E-07,-0.40738,0.212055,trans
chr1A_496302032,TraesCS1A01G302600.1,9.39068,2.16E-17,6.15E-13,0.39774,0.321626,cis
chr1A_496310076,TraesCS1A01G302600.2,-10.84661,1.49E-21,6.45E-17,-0.52756,0.387451,cis
chr7A_593377716,TraesCS1A01G303100.1,-6.68152,2.66E-10,2.78E-06,-0.71742,0.193558,trans
chr7B_60029554,TraesCS1A01G303100.1,6.82769,1.19E-10,1.32E-06,0.63184,0.200403,trans
chr7B_723060293,TraesCS1A01G303100.1,6.77477,1.59E-10,1.74E-06,0.5958,0.197921,trans
chr1A_497265837,TraesCS1A01G303700.1,-10.2857,6.24E-20,2.31E-15,-0.27664,0.362567,cis
chr1A_497344318,TraesCS1A01G304000.1,-7.31044,7.65E-12,1.05E-07,-0.23376,0.223196,cis
chr3B_32027790,TraesCS1A01G304000.1,6.45144,9.33E-10,8.73E-06,0.34882,0.182852,trans
chr3A_11432321,TraesCS1A01G304300.1,-6.84594,1.07E-10,1.21E-06,-0.59905,0.20126,trans
chr6A_5603262,TraesCS1A01G304300.1,-6.47518,8.20E-10,7.77E-06,-0.65391,0.183953,trans
chr1A_497749145,TraesCS1A01G304400.2,-7.70365,7.64E-13,1.22E-08,-0.15061,0.241887,cis
chr1A_498811477,TraesCS1A01G306200.1,-12.18602,1.72E-25,1.09E-20,-0.28793,0.443945,cis
chr2B_33851437,TraesCS1A01G306600.1,7.07793,2.90E-11,3.62E-07,1.45451,0.212189,trans
chr1A_499440191,TraesCS1A01G307800.1,-12.84045,1.96E-27,1.47E-22,-0.34777,0.4699,cis
chr1B_543480218,TraesCS1A01G308400.1,9.76078,1.96E-18,6.25E-14,0.15268,0.33872,trans
chr1A_499734973,TraesCS1A01G308500.1,-7.09589,2.62E-11,3.29E-07,-0.24227,0.213037,cis
chr1A_391853237,TraesCS1A01G310300.1,6.66969,2.84E-10,2.95E-06,0.30341,0.193005,NA
chr3B_53221294,TraesCS1A01G310300.1,7.74833,5.86E-13,9.54E-09,0.3544,0.244015,trans
chr5B_584856525,TraesCS1A01G310300.1,-6.8216,1.23E-10,1.37E-06,-0.31788,0.200118,trans
chr6B_157236265,TraesCS1A01G310300.1,-6.44414,9.70E-10,9.04E-06,-0.3072,0.182515,trans
chr1A_500983879,TraesCS1A01G310500.1,-7.07368,2.97E-11,3.70E-07,-0.19664,0.211988,cis
chr1A_498401793,TraesCS1A01G310600.1,6.64755,3.21E-10,3.30E-06,0.78453,0.191972,NA
chr1A_503366583,TraesCS1A01G310600.1,-7.02165,3.99E-11,4.86E-07,-0.38413,0.209532,NA
chr3B_486412415,TraesCS1A01G310600.1,6.60823,3.98E-10,4.02E-06,0.56318,0.190138,trans
chr7B_124650359,TraesCS1A01G310900.1,13.98173,7.88E-31,7.87E-26,0.78707,0.512436,trans
chr1A_502642775,TraesCS1A01G311000.1,6.42675,1.07E-09,9.84E-06,0.16401,0.181709,cis
chr1A_503366661,TraesCS1A01G311800.1,-8.18663,4.17E-14,7.97E-10,-0.12705,0.264883,cis
chr1A_503381121,TraesCS1A01G312000.2,-17.85459,3.47E-42,8.86E-37,-0.80467,0.631527,cis
chr1A_577786889,TraesCS1A01G312000.2,6.59381,4.31E-10,4.32E-06,1.04956,0.189466,NA
chr1A_504577564,TraesCS1A01G312700.1,6.71811,2.18E-10,2.31E-06,0.33352,0.195269,cis
chr1A_504632673,TraesCS1A01G312800.1,-9.32357,3.33E-17,9.27E-13,-0.32297,0.318504,cis
chr1A_505269630,TraesCS1A01G313200.2,-10.39036,3.12E-20,1.19E-15,-0.18272,0.36726,cis
chr1B_1215055,TraesCS1A01G314100.1,-7.10154,2.54E-11,3.19E-07,-0.40109,0.213304,trans
chr4A_662626445,TraesCS1A01G314100.1,6.44078,9.88E-10,9.19E-06,0.32608,0.182359,trans
chr6B_681208873,TraesCS1A01G314100.1,6.52416,6.29E-10,6.10E-06,0.28805,0.186226,trans
chr6D_226333073,TraesCS1A01G314100.1,-6.84808,1.06E-10,1.19E-06,-0.35903,0.201361,trans
chr7B_55183598,TraesCS1A01G314100.1,-6.99118,4.74E-11,5.69E-07,-0.36678,0.208095,trans
chr7B_677692772,TraesCS1A01G314100.1,-6.44044,9.90E-10,9.21E-06,-0.32105,0.182343,trans
chr1A_506857399,TraesCS1A01G314500.1,16.39126,6.00E-38,1.08E-32,0.884,0.590915,cis
chr1A_506280610,TraesCS1A01G314600.1,-7.75162,5.74E-13,9.37E-09,-0.34391,0.244172,cis
chr1A_506543819,TraesCS1A01G315300.1,-9.84778,1.11E-18,3.63E-14,-0.30775,0.342707,cis
chr1A_506559843,TraesCS1A01G315400.1,-9.74092,2.24E-18,7.07E-14,-0.26518,0.337809,cis
chr1A_507081332,TraesCS1A01G315600.1,-21.59955,1.40E-52,8.36E-47,-0.49786,0.71496,cis
chr1A_508035864,TraesCS1A01G315900.1,11.61527,8.36E-24,4.50E-19,0.16187,0.420406,cis
chr1A_507078525,TraesCS1A01G316100.2,7.20195,1.43E-11,1.88E-07,0.58428,0.218054,NA
chr1A_508527866,TraesCS1A01G316100.2,-26.92241,4.50E-66,8.39E-60,-0.79107,0.795788,cis
chr1A_508527866,TraesCS1A01G316900.1,-36.69921,4.06E-87,5.13E-80,-1.03549,0.878656,cis
chr1A_513654088,TraesCS1A01G316900.1,-6.79888,1.39E-10,1.53E-06,-0.50464,0.199052,NA
chr1A_520531769,TraesCS1A01G316900.1,7.45101,3.38E-12,4.91E-08,0.6456,0.229869,NA
chr1A_507764254,TraesCS1A01G317700.1,-7.46304,3.15E-12,4.60E-08,-0.46989,0.230441,NA
chr1A_509036248,TraesCS1A01G319100.1,-7.66381,9.67E-13,1.53E-08,-0.11755,0.239991,NA
chr1A_508641198,TraesCS1A01G319300.1,-11.78882,2.57E-24,1.46E-19,-0.45944,0.42765,NA
chr1A_511104483,TraesCS1A01G319500.1,6.99541,4.63E-11,5.57E-07,0.24879,0.208294,cis
chr6B_229284604,TraesCS1A01G320500.1,-11.31594,6.34E-23,3.13E-18,-1.11237,0.407738,trans
chr6B_498841706,TraesCS1A01G320500.1,-7.49241,2.65E-12,3.92E-08,-0.68342,0.231837,trans
chr1A_511016873,TraesCS1A01G320900.2,7.67527,9.04E-13,1.43E-08,0.19095,0.240537,cis
chr5B_584101120,TraesCS1A01G321900.1,-6.4535,9.22E-10,8.64E-06,-0.43338,0.182948,trans
chr1B_561710990,TraesCS1A01G322100.2,6.83423,1.14E-10,1.28E-06,0.1725,0.200711,trans
chr1A_512884779,TraesCS1A01G322300.1,-13.58715,1.18E-29,1.07E-24,-0.19858,0.498125,cis
chr1A_513381706,TraesCS1A01G322700.1,20.56668,8.73E-50,4.19E-44,0.61486,0.694575,cis
chr1A_516430070,TraesCS1A01G322700.1,6.71435,2.22E-10,2.36E-06,0.6238,0.195093,NA
chr1A_513731098,TraesCS1A01G323000.1,-11.43287,2.87E-23,1.47E-18,-0.28164,0.412713,cis
chr1A_514136220,TraesCS1A01G323600.1,-13.4541,2.93E-29,2.57E-24,-0.26603,0.493206,cis
chr1A_516565562,TraesCS1A01G324600.1,-7.21685,1.31E-11,1.73E-07,-0.31484,0.21876,NA
chr1A_521133564,TraesCS1A01G324600.1,7.19304,1.50E-11,1.97E-07,0.41889,0.217632,NA
chr1B_565334980,TraesCS1A01G324600.1,16.76062,5.02E-39,9.85E-34,0.41978,0.601643,trans
chr3A_695655509,TraesCS1A01G324600.1,-6.72318,2.12E-10,2.25E-06,-0.32665,0.195506,trans
chr1B_565334980,TraesCS1A01G324800.1,6.95209,5.91E-11,6.98E-07,0.15454,0.206253,trans
chr1A_516003785,TraesCS1A01G325600.1,6.76661,1.66E-10,1.81E-06,0.18014,0.197539,cis
chr1A_516567166,TraesCS1A01G325800.1,9.56804,6.87E-18,2.06E-13,0.38983,0.329844,cis
chr1A_516626233,TraesCS1A01G326200.1,-9.08697,1.51E-16,3.91E-12,-0.2183,0.307451,cis
chr1A_516626331,TraesCS1A01G326900.2,-6.76059,1.72E-10,1.87E-06,-0.12242,0.197257,cis
chr1A_516784105,TraesCS1A01G326900.2,-8.56441,4.06E-15,8.84E-11,-0.15551,0.28282,cis
chr3B_16127911,TraesCS1A01G327100.1,-6.90532,7.68E-11,8.89E-07,-0.16868,0.204051,trans
chr1A_516790097,TraesCS1A01G327200.1,-11.81163,2.20E-24,1.26E-19,-0.13899,0.428597,cis
chr1A_517095806,TraesCS1A01G327200.1,-8.27953,2.36E-14,4.66E-10,-0.13039,0.2693,cis
chr1A_517106508,TraesCS1A01G327700.1,12.51366,1.84E-26,1.27E-21,0.24337,0.45708,cis
chr1A_520392361,TraesCS1A01G327800.1,-13.73508,4.27E-30,4.01E-25,-0.46164,0.50354,NA
chr1D_412818571,TraesCS1A01G327800.1,-7.96965,1.56E-13,2.75E-09,-0.39746,0.254555,trans
chr7A_128780758,TraesCS1A01G327800.1,-7.19881,1.45E-11,1.91E-07,-0.3044,0.217905,trans
chr2A_125803363,TraesCS1A01G328400.1,7.38694,4.91E-12,6.95E-08,0.76498,0.226826,trans
chr2B_449486949,TraesCS1A01G328400.1,-7.89138,2.49E-13,4.28E-09,-0.53367,0.250828,trans
chr6B_450794360,TraesCS1A01G328400.1,-6.95658,5.76E-11,6.82E-07,-0.54826,0.206464,trans
chr7A_501651893,TraesCS1A01G328400.1,7.13404,2.11E-11,2.69E-07,0.59079,0.21484,trans
chr1A_517487694,TraesCS1A01G328400.2,-17.69957,9.67E-42,2.37E-36,-0.65362,0.62746,cis
chr1A_517490212,TraesCS1A01G328500.2,-8.56527,4.04E-15,8.80E-11,-0.66027,0.282861,cis
chr6A_605102246,TraesCS1A01G328500.2,-7.07396,2.97E-11,3.69E-07,-0.74345,0.212001,trans
chr4A_739762683,TraesCS1A01G328800.1,-8.60538,3.15E-15,6.95E-11,-0.81224,0.28476,trans
chr6B_151420463,TraesCS1A01G328800.1,-6.60545,4.04E-10,4.08E-06,-0.5178,0.190008,trans
chr7D_9034989,TraesCS1A01G328800.1,-6.85369,1.03E-10,1.16E-06,-0.59688,0.201624,trans
chr1A_20252788,TraesCS1A01G329800.1,6.87107,9.30E-11,1.06E-06,0.43867,0.202441,NA
chr1B_635909076,TraesCS1A01G329800.1,7.03881,3.62E-11,4.44E-07,0.43385,0.210342,trans
chr2B_784363870,TraesCS1A01G329800.1,7.16493,1.77E-11,2.28E-07,0.4196,0.216302,trans
chr3B_20243676,TraesCS1A01G329800.1,6.8599,9.90E-11,1.12E-06,0.45218,0.201916,trans
chr3B_47223101,TraesCS1A01G329800.1,6.43151,1.04E-09,9.62E-06,0.33385,0.18193,trans
chr3B_545978347,TraesCS1A01G329800.1,6.55364,5.36E-10,5.27E-06,0.41403,0.187596,trans
chr5A_441174456,TraesCS1A01G329800.1,-6.50062,7.15E-10,6.85E-06,-0.40397,0.185133,trans
chr7A_273093555,TraesCS1A01G329800.1,-7.65764,1.00E-12,1.58E-08,-0.51858,0.239697,trans
chr1A_515649808,TraesCS1A01G330100.1,-15.30819,9.15E-35,1.28E-29,-0.96752,0.557502,NA
chr1A_531560096,TraesCS1A01G330100.1,-6.43243,1.03E-09,9.57E-06,-0.35898,0.181972,NA
chr1B_168618817,TraesCS1A01G330100.1,-6.51897,6.47E-10,6.26E-06,-0.54795,0.185985,trans
chr4B_517365703,TraesCS1A01G330100.1,-6.43619,1.01E-09,9.40E-06,-0.52486,0.182146,trans
chr4B_649224104,TraesCS1A01G330100.1,-7.07804,2.90E-11,3.61E-07,-0.3901,0.212194,trans
chr5A_8651722,TraesCS1A01G330100.1,6.78346,1.52E-10,1.66E-06,0.55,0.198329,trans
chr6A_75921735,TraesCS1A01G330100.1,-7.00332,4.43E-11,5.35E-07,-0.37835,0.208667,trans
chr6D_16160359,TraesCS1A01G330100.1,-6.90982,7.49E-11,8.68E-07,-0.56555,0.204263,trans
chr1A_512355890,TraesCS1A01G331000.1,6.71355,2.23E-10,2.37E-06,0.35873,0.195055,NA
chr1B_573574872,TraesCS1A01G331700.1,12.12687,2.58E-25,1.60E-20,0.23831,0.441544,trans
chr1A_515657626,TraesCS1A01G332600.1,-6.72106,2.14E-10,2.28E-06,-0.41601,0.195407,NA
chr1A_520807538,TraesCS1A01G332600.1,8.00041,1.29E-13,2.31E-09,0.46268,0.25602,cis
chr1A_520822039,TraesCS1A01G332600.1,13.21449,1.52E-28,1.25E-23,0.6828,0.484225,cis
chr1A_520944183,TraesCS1A01G332600.1,9.98717,4.47E-19,1.52E-14,0.71165,0.349067,cis
chr1A_521275540,TraesCS1A01G333000.1,-12.00892,5.76E-25,3.46E-20,-0.22726,0.436729,cis
chr1A_511612525,TraesCS1A01G333700.1,-6.56732,4.98E-10,4.93E-06,-0.23891,0.188233,NA
chr1A_521337141,TraesCS1A01G333700.1,-19.09359,1.06E-45,3.61E-40,-0.39578,0.662165,cis
chr3B_739022371,TraesCS1A01G333700.1,-6.62622,3.61E-10,3.67E-06,-0.29662,0.190976,trans
chr6D_6831173,TraesCS1A01G333700.1,-6.50526,6.97E-10,6.70E-06,-0.37836,0.185348,trans
chr1A_525905313,TraesCS1A01G334800.1,-7.40069,4.53E-12,6.46E-08,-0.97627,0.227479,NA
chr3A_22228592,TraesCS1A01G334800.1,-6.87308,9.20E-11,1.05E-06,-0.62549,0.202536,trans
chr3A_535543607,TraesCS1A01G334800.1,-6.44249,9.79E-10,9.12E-06,-0.67672,0.182438,trans
chr3A_614576295,TraesCS1A01G334800.1,-6.49153,7.51E-10,7.17E-06,-0.95929,0.184711,trans
chr6A_58912774,TraesCS1A01G334800.1,-6.49669,7.30E-10,6.99E-06,-0.84186,0.18495,trans
chr1A_521913672,TraesCS1A01G334900.1,7.36901,5.45E-12,7.66E-08,0.21189,0.225975,cis
chr1A_532088577,TraesCS1A01G334900.1,6.91051,7.46E-11,8.65E-07,0.18058,0.204296,NA
chr1A_532247731,TraesCS1A01G334900.1,11.32757,5.86E-23,2.90E-18,0.46462,0.408235,NA
chr1A_522148390,TraesCS1A01G335200.1,-10.85304,1.43E-21,6.19E-17,-0.74925,0.387732,cis
chr1A_522148390,TraesCS1A01G335300.1,-9.55475,7.49E-18,2.24E-13,-0.3871,0.32923,cis
chr2D_20372763,TraesCS1A01G337800.1,7.20734,1.38E-11,1.82E-07,0.793,0.218309,trans
chr5B_587337776,TraesCS1A01G337800.1,6.55003,5.47E-10,5.37E-06,0.58583,0.187428,trans
chr1A_527096680,TraesCS1A01G337900.1,-7.20409,1.41E-11,1.86E-07,-0.59448,0.218155,cis
chr1A_522953810,TraesCS1A01G338300.1,9.89117,8.38E-19,2.77E-14,0.32088,0.34469,NA
chr1A_527950075,TraesCS1A01G338500.1,-13.94727,9.98E-31,9.88E-26,-0.57929,0.511203,cis
chr2B_754654389,TraesCS1A01G338600.1,6.67977,2.69E-10,2.81E-06,0.75954,0.193476,trans
chr5A_584428469,TraesCS1A01G338600.1,6.87466,9.12E-11,1.04E-06,0.62141,0.20261,trans
chr1A_525905313,TraesCS1A01G338700.1,-9.5975,5.68E-18,1.72E-13,-0.7132,0.331204,NA
chr1A_529254489,TraesCS1A01G340000.1,-7.2457,1.11E-11,1.49E-07,-0.12947,0.220126,cis
chr2B_52341119,TraesCS1A01G340200.1,-8.5371,4.81E-15,1.04E-10,-0.53108,0.281526,trans
chr2B_20076596,TraesCS1A01G340300.1,-7.5898,1.50E-12,2.30E-08,-0.4416,0.236469,trans
chr5A_650435386,TraesCS1A01G340300.1,6.51077,6.77E-10,6.52E-06,0.33373,0.185604,trans
chr1A_530601434,TraesCS1A01G341700.1,-9.24891,5.37E-17,1.46E-12,-0.67306,0.315024,cis
chr2B_568826882,TraesCS1A01G342500.2,6.84722,1.06E-10,1.20E-06,0.4143,0.201321,trans
chr3A_733115053,TraesCS1A01G342500.2,-6.55275,5.39E-10,5.30E-06,-0.48015,0.187555,trans
chr4B_636462437,TraesCS1A01G342500.2,6.55032,5.46E-10,5.36E-06,0.45192,0.187442,trans
chr6B_510722820,TraesCS1A01G342500.2,7.80061,4.29E-13,7.13E-09,0.51528,0.246505,trans
chr7A_680595659,TraesCS1A01G342500.2,-9.10178,1.38E-16,3.57E-12,-0.52237,0.308145,trans
chr7B_629028893,TraesCS1A01G342500.2,7.79403,4.46E-13,7.39E-09,0.45041,0.246191,trans
chr1A_531556066,TraesCS1A01G342600.1,7.28633,8.79E-12,1.20E-07,0.34773,0.222052,cis
chr1B_205499553,TraesCS1A01G342800.1,6.55564,5.30E-10,5.22E-06,0.44983,0.187689,trans
chr1A_531687234,TraesCS1A01G342900.1,7.22684,1.24E-11,1.64E-07,0.24639,0.219233,cis
chr1A_531687107,TraesCS1A01G342900.3,-8.81914,8.24E-16,1.95E-11,-0.35122,0.29486,cis
chr7B_287673569,TraesCS1A01G342900.3,-6.6349,3.44E-10,3.52E-06,-0.74166,0.191382,trans
chr1A_532376745,TraesCS1A01G343300.1,-6.67824,2.71E-10,2.83E-06,-0.59658,0.193405,cis
chr1D_41308611,TraesCS1A01G346800.2,6.86452,9.65E-11,1.10E-06,0.58397,0.202133,trans
chr1D_51770359,TraesCS1A01G347000.1,-6.45161,9.32E-10,8.72E-06,-0.30838,0.18286,trans
chr1A_533257067,TraesCS1A01G347100.1,-9.82348,1.30E-18,4.23E-14,-0.19457,0.341594,cis
chr1A_533324307,TraesCS1A01G347200.1,-8.67507,2.04E-15,4.60E-11,-0.25535,0.288057,cis
chr1A_533257067,TraesCS1A01G347400.1,-8.37895,1.28E-14,2.62E-10,-0.15796,0.274024,cis
chr1A_534265890,TraesCS1A01G349100.1,-8.79071,9.86E-16,2.31E-11,-0.23412,0.293519,cis
chr1A_534272127,TraesCS1A01G349200.1,-15.57765,1.47E-35,2.18E-30,-0.38445,0.566093,cis
chr1A_534972703,TraesCS1A01G350100.1,7.4164,4.14E-12,5.93E-08,0.13744,0.228225,cis
chr1A_535433723,TraesCS1A01G350700.1,-16.03212,6.76E-37,1.12E-31,-0.4102,0.580163,cis
chr1A_535732356,TraesCS1A01G351200.1,-24.28424,1.40E-59,1.49E-53,-0.77333,0.760224,cis
chr1A_541897349,TraesCS1A01G351200.1,-6.84788,1.06E-10,1.19E-06,-0.3578,0.201351,NA
chr2B_777523061,TraesCS1A01G351200.1,6.88025,8.84E-11,1.01E-06,0.45678,0.202872,trans
chr3A_21373013,TraesCS1A01G351200.1,8.92412,4.25E-16,1.04E-11,0.46726,0.299804,trans
chr6B_667080126,TraesCS1A01G351200.1,6.54034,5.76E-10,5.63E-06,0.34784,0.186978,trans
chr7A_512286194,TraesCS1A01G351200.1,7.2257,1.25E-11,1.65E-07,0.44557,0.219179,trans
chr7B_124083117,TraesCS1A01G351200.1,7.1058,2.47E-11,3.12E-07,0.36995,0.213505,trans
chr7B_84132204,TraesCS1A01G351200.1,7.72319,6.80E-13,1.10E-08,0.4232,0.242818,trans
chr1A_536245530,TraesCS1A01G351300.1,-6.62019,3.73E-10,3.79E-06,-0.24158,0.190695,cis
chr1A_536296512,TraesCS1A01G351900.1,-7.89315,2.46E-13,4.24E-09,-0.257,0.250912,cis
chr3A_739291923,TraesCS1A01G352200.1,-6.42787,1.06E-09,9.79E-06,-0.38924,0.181761,trans
chr1A_536656333,TraesCS1A01G352500.1,-8.82685,7.85E-16,1.87E-11,-0.51772,0.295223,cis
chr1A_536667655,TraesCS1A01G352700.2,-17.43573,5.56E-41,1.28E-35,-0.48272,0.620412,cis
chr1A_536672972,TraesCS1A01G352700.2,6.76173,1.71E-10,1.85E-06,0.29549,0.19731,cis
chr1B_599988060,TraesCS1A01G352800.1,7.71291,7.23E-13,1.16E-08,0.25088,0.242329,trans
chr1A_536933462,TraesCS1A01G353300.1,11.61308,8.48E-24,4.56E-19,0.33361,0.420314,cis
chr1A_536963834,TraesCS1A01G353300.1,8.12071,6.23E-14,1.16E-09,0.41044,0.261746,cis
chr1A_537091588,TraesCS1A01G353300.1,6.51766,6.52E-10,6.30E-06,0.40064,0.185924,cis
chr2A_502335108,TraesCS1A01G353500.1,9.81402,1.39E-18,4.48E-14,0.6734,0.341161,trans
chr4A_532075495,TraesCS1A01G353500.1,8.80705,8.89E-16,2.10E-11,0.55766,0.294289,trans
chr4B_38595485,TraesCS1A01G353500.1,-6.50979,6.80E-10,6.55E-06,-0.43528,0.185558,trans
chr1A_535715233,TraesCS1A01G353700.1,7.58149,1.57E-12,2.40E-08,1.04284,0.236074,NA
chr1A_537067337,TraesCS1A01G353800.1,6.70977,2.28E-10,2.41E-06,0.162,0.194879,cis
chr1A_537068805,TraesCS1A01G353800.1,-7.00555,4.37E-11,5.28E-07,-0.23552,0.208773,cis
chr1A_464082802,TraesCS1A01G354400.1,-6.50185,7.10E-10,6.81E-06,-0.44133,0.18519,NA
chr1A_537358095,TraesCS1A01G354500.1,6.60479,4.06E-10,4.09E-06,0.143,0.189978,cis
chr3A_691450929,TraesCS1A01G354500.1,6.53903,5.80E-10,5.67E-06,0.25963,0.186917,trans
chr1A_537538204,TraesCS1A01G354800.1,-10.1669,1.37E-19,4.90E-15,-0.5025,0.357215,cis
chr1A_537542956,TraesCS1A01G355100.1,10.45466,2.04E-20,7.91E-16,0.28476,0.370132,cis
chr1A_537977681,TraesCS1A01G355500.1,-10.87761,1.21E-21,5.29E-17,-0.2528,0.388806,cis
chr1A_538690956,TraesCS1A01G355600.1,-12.13311,2.47E-25,1.54E-20,-0.35149,0.441797,cis
chr1A_540052383,TraesCS1A01G357500.1,7.94737,1.78E-13,3.12E-09,0.23787,0.253494,cis
chr1A_540050708,TraesCS1A01G357500.3,-8.5454,4.57E-15,9.89E-11,-0.35333,0.28192,cis
chr1A_13412651,TraesCS1A01G357700.1,7.02346,3.95E-11,4.81E-07,0.85885,0.209617,NA
chr3B_66614242,TraesCS1A01G357700.1,6.48653,7.72E-10,7.35E-06,0.88893,0.184479,trans
chr5A_698389131,TraesCS1A01G357700.1,7.85412,3.11E-13,5.28E-09,1.06136,0.249053,trans
chr7B_685478906,TraesCS1A01G357700.1,-7.11587,2.34E-11,2.96E-07,-0.93965,0.213981,trans
chr1A_540151417,TraesCS1A01G357900.1,-10.88073,1.19E-21,5.18E-17,-0.37878,0.388942,cis
chr1A_540152730,TraesCS1A01G358000.1,-8.93547,3.96E-16,9.74E-12,-0.22416,0.300338,cis
chr1A_540410608,TraesCS1A01G358700.1,12.03811,4.72E-25,2.86E-20,0.41355,0.437924,cis
chr1A_541632017,TraesCS1A01G358800.3,-7.6324,1.16E-12,1.82E-08,-0.16664,0.238496,NA
chr1A_540461394,TraesCS1A01G359100.1,-6.48958,7.59E-10,7.24E-06,-0.20971,0.184621,cis
chr4A_733001768,TraesCS1A01G359100.1,-6.55236,5.40E-10,5.31E-06,-0.46038,0.187537,trans
chr1A_541158980,TraesCS1A01G359400.1,-15.20292,1.87E-34,2.55E-29,-0.39494,0.554095,cis
chr1A_541627615,TraesCS1A01G360300.1,7.68316,8.63E-13,1.37E-08,0.18393,0.240912,cis
chr1A_541987758,TraesCS1A01G361000.1,-15.13395,3.00E-34,4.01E-29,-0.47516,0.551846,cis
chr1A_541987240,TraesCS1A01G361200.1,-10.16037,1.43E-19,5.10E-15,-0.25603,0.35692,cis
chr1A_541998181,TraesCS1A01G361300.1,-14.91251,1.36E-33,1.71E-28,-0.61488,0.544545,cis
chr1A_542827500,TraesCS1A01G362000.1,-12.49215,2.13E-26,1.46E-21,-0.21592,0.456226,cis
chr1A_542444161,TraesCS1A01G362100.1,-10.21354,1.01E-19,3.65E-15,-0.34841,0.35932,cis
chr1A_543927252,TraesCS1A01G363100.1,-8.92529,4.22E-16,1.04E-11,-0.15483,0.299859,cis
chr1A_543955530,TraesCS1A01G363200.1,-13.51285,1.96E-29,1.74E-24,-0.39467,0.495384,cis
chr1A_544050701,TraesCS1A01G363600.1,-11.14709,1.98E-22,9.32E-18,-0.50508,0.400498,cis
chr1A_542439491,TraesCS1A01G363600.2,-6.51835,6.49E-10,6.28E-06,-0.27091,0.185956,NA
chr5A_290514852,TraesCS1A01G363900.1,7.9864,1.41E-13,2.50E-09,0.68777,0.255353,trans
chr5B_455334357,TraesCS1A01G363900.1,6.62602,3.61E-10,3.68E-06,0.44622,0.190967,trans
chr5B_12939473,TraesCS1A01G364000.1,7.74147,6.10E-13,9.91E-09,1.17562,0.243688,trans
chr1A_544192788,TraesCS1A01G364000.2,7.05725,3.26E-11,4.03E-07,0.40312,0.211212,cis
chr1B_503462098,TraesCS1A01G364000.2,7.27893,9.17E-12,1.24E-07,0.758,0.221701,trans
chr1B_487487805,TraesCS1A01G364500.1,-6.52757,6.18E-10,6.00E-06,-0.3307,0.186384,trans
chr1A_544363282,TraesCS1A01G364700.1,9.59391,5.81E-18,1.76E-13,0.41772,0.331039,cis
chr1A_544476256,TraesCS1A01G365100.1,-19.05616,1.35E-45,4.56E-40,-0.60839,0.661287,cis
chr1A_544432534,TraesCS1A01G365100.2,14.13997,2.67E-31,2.77E-26,0.52311,0.518058,cis
chr1A_544476426,TraesCS1A01G365100.2,-9.83317,1.22E-18,3.98E-14,-0.29406,0.342038,cis
chr1A_544594639,TraesCS1A01G365700.1,-14.72538,4.86E-33,5.87E-28,-0.32417,0.538274,cis
chr1A_544639572,TraesCS1A01G365800.1,7.22992,1.22E-11,1.62E-07,0.39362,0.219379,cis
chr1A_544998591,TraesCS1A01G366100.1,7.32122,7.19E-12,9.91E-08,0.17974,0.223707,cis
chr1B_668053318,TraesCS1A01G366700.1,-6.69289,2.50E-10,2.63E-06,-0.41261,0.194089,trans
chr7A_692914834,TraesCS1A01G366700.1,7.38962,4.83E-12,6.85E-08,0.56361,0.226953,trans
chr1A_545525708,TraesCS1A01G366700.2,-7.50769,2.43E-12,3.60E-08,-0.40063,0.232564,cis
chr4A_744276080,TraesCS1A01G366700.2,-6.44614,9.60E-10,8.96E-06,-0.54682,0.182607,trans
chr6B_561698428,TraesCS1A01G366700.2,-7.06185,3.18E-11,3.93E-07,-0.75127,0.211429,trans
chr6B_717413198,TraesCS1A01G366700.2,-6.58391,4.55E-10,4.54E-06,-0.54447,0.189005,trans
chr1A_545924016,TraesCS1A01G367000.1,-6.56776,4.96E-10,4.92E-06,-0.45321,0.188253,cis
chr1A_545879201,TraesCS1A01G367300.1,7.93219,1.95E-13,3.40E-09,0.12713,0.252771,cis
chr1A_545897633,TraesCS1A01G367300.1,-6.6477,3.21E-10,3.30E-06,-0.14753,0.191979,cis
chr1A_546044084,TraesCS1A01G367500.1,-21.29675,9.09E-52,5.10E-46,-1.1149,0.709171,cis
chr1A_546044944,TraesCS1A01G367600.1,-25.19668,7.22E-62,9.35E-56,-0.87399,0.773412,cis
chr1A_567625408,TraesCS1A01G367600.1,-6.44531,9.64E-10,8.99E-06,-0.43386,0.182569,NA
chr1A_546504426,TraesCS1A01G367900.1,9.72394,2.50E-18,7.86E-14,0.94063,0.337028,cis
chr6A_609138793,TraesCS1A01G367900.1,6.48803,7.65E-10,7.29E-06,0.74348,0.184548,trans
chr1B_604623781,TraesCS1A01G368100.1,8.56048,4.16E-15,9.05E-11,0.76584,0.282634,trans
chr2A_698822724,TraesCS1A01G368100.1,7.14438,1.99E-11,2.55E-07,0.57884,0.21533,trans
chr2B_722623398,TraesCS1A01G368100.1,6.64482,3.26E-10,3.35E-06,0.52382,0.191844,trans
chr2B_736184869,TraesCS1A01G368100.1,8.06269,8.86E-14,1.62E-09,0.51575,0.258985,trans
chr2B_90999291,TraesCS1A01G368100.1,6.94412,6.18E-11,7.27E-07,0.55645,0.205877,trans
chr3B_487761600,TraesCS1A01G368100.1,-8.99721,2.67E-16,6.72E-12,-0.74121,0.30324,trans
chr3B_700238431,TraesCS1A01G368100.1,7.52859,2.15E-12,3.21E-08,0.59912,0.233558,trans
chr4A_13510097,TraesCS1A01G368100.1,7.07984,2.87E-11,3.58E-07,0.59095,0.212279,trans
chr6A_2222226,TraesCS1A01G368100.1,7.05956,3.22E-11,3.98E-07,0.5782,0.211321,trans
chr6A_9355423,TraesCS1A01G368100.1,6.84585,1.07E-10,1.21E-06,0.51382,0.201256,trans
chr6B_451691699,TraesCS1A01G368100.1,7.31864,7.29E-12,1.01E-07,0.58327,0.223584,trans
chr7A_553994258,TraesCS1A01G368100.1,8.70662,1.67E-15,3.82E-11,0.62329,0.289548,trans
chr7A_66633700,TraesCS1A01G368100.1,8.73491,1.40E-15,3.23E-11,0.67467,0.290884,trans
chr7A_84028926,TraesCS1A01G368100.1,9.66328,3.70E-18,1.14E-13,0.93684,0.334238,trans
chr7B_708093139,TraesCS1A01G368100.1,9.23477,5.88E-17,1.59E-12,0.6749,0.314364,trans
chr1A_546510271,TraesCS1A01G368800.1,-13.6936,5.68E-30,5.28E-25,-0.29483,0.502028,cis
chr1A_546520098,TraesCS1A01G368900.1,7.43629,3.68E-12,5.32E-08,0.74554,0.22917,cis
chr6A_37438624,TraesCS1A01G368900.1,6.57052,4.89E-10,4.85E-06,0.70743,0.188382,trans
chr1A_547319895,TraesCS1A01G369700.1,-10.84695,1.49E-21,6.44E-17,-0.38418,0.387465,cis
chr1A_547411216,TraesCS1A01G369900.1,-6.99522,4.63E-11,5.58E-07,-0.63266,0.208285,cis
chr5A_423241782,TraesCS1A01G369900.1,-6.86299,9.73E-11,1.11E-06,-0.58058,0.202062,trans
chr7A_15120326,TraesCS1A01G369900.1,-6.50565,6.96E-10,6.69E-06,-0.56945,0.185366,trans
chr7A_555652004,TraesCS1A01G369900.1,-8.26117,2.64E-14,5.19E-10,-0.85719,0.268428,trans
chr4A_456294088,TraesCS1A01G370700.1,-6.51529,6.60E-10,6.38E-06,-0.87623,0.185814,trans
chr7B_571590220,TraesCS1A01G371400.1,-9.04734,1.95E-16,4.97E-12,-0.48154,0.305593,trans
chr3B_485447798,TraesCS1A01G371600.1,-6.99023,4.76E-11,5.72E-07,-0.81632,0.20805,trans
chr1A_548941327,TraesCS1A01G372400.2,7.10964,2.42E-11,3.06E-07,0.22198,0.213687,cis
chr1A_549315431,TraesCS1A01G372900.1,-10.76783,2.52E-21,1.07E-16,-0.5993,0.383996,cis
chr1A_549315896,TraesCS1A01G373200.1,-20.71434,3.45E-50,1.71E-44,-0.5952,0.697602,cis
chr5A_575318187,TraesCS1A01G374400.1,-6.46,8.91E-10,8.37E-06,-0.63412,0.183249,trans
chr7A_4744713,TraesCS1A01G374400.1,-6.51318,6.68E-10,6.44E-06,-0.77638,0.185716,trans
chr2A_648720746,TraesCS1A01G374500.1,8.66039,2.23E-15,5.02E-11,0.5573,0.287363,trans
chr3B_820162512,TraesCS1A01G374500.1,-6.4823,7.89E-10,7.50E-06,-0.35518,0.184283,trans
chr7B_677399462,TraesCS1A01G374500.1,6.81854,1.25E-10,1.39E-06,0.38951,0.199974,trans
chr7D_122681304,TraesCS1A01G374500.1,6.64071,3.33E-10,3.42E-06,0.3335,0.191652,trans
chr1A_549704338,TraesCS1A01G374800.2,-11.48226,2.06E-23,1.07E-18,-0.28697,0.414804,cis
chr1A_550311867,TraesCS1A01G375200.1,-10.28576,6.24E-20,2.31E-15,-0.47141,0.36257,cis
chr1A_3020837,TraesCS1A01G375900.1,7.11779,2.31E-11,2.93E-07,0.20863,0.214072,NA
chr1A_551565229,TraesCS1A01G375900.1,7.21209,1.35E-11,1.78E-07,0.27962,0.218534,NA
chr1A_551565229,TraesCS1A01G376100.1,9.20027,7.34E-17,1.97E-12,0.33917,0.312753,NA
chr1A_550668344,TraesCS1A01G376500.1,20.21256,8.17E-49,3.63E-43,0.63411,0.687157,cis
chr6B_452534456,TraesCS1A01G376500.1,6.57973,4.65E-10,4.63E-06,0.44667,0.18881,trans
chr6B_134820647,TraesCS1A01G376700.1,7.4548,3.31E-12,4.81E-08,0.80401,0.230049,trans
chr1A_550972163,TraesCS1A01G377900.1,-7.41315,4.21E-12,6.03E-08,-0.20972,0.228071,cis
chr2B_795318158,TraesCS1A01G378500.1,6.57765,4.70E-10,4.68E-06,0.60862,0.188713,trans
chr1A_551183195,TraesCS1A01G379000.1,-6.60061,4.15E-10,4.18E-06,-0.21907,0.189783,cis
chr1A_551321974,TraesCS1A01G379000.1,-23.27548,5.38E-57,4.59E-51,-0.39003,0.744417,cis
chr1A_551466463,TraesCS1A01G379200.1,29.45168,5.91E-72,1.83E-65,0.68022,0.823429,cis
chr1A_551484607,TraesCS1A01G379200.1,7.51829,2.28E-12,3.40E-08,0.74237,0.233068,cis
chr1A_551533235,TraesCS1A01G379500.1,-22.34102,1.49E-54,1.05E-48,-0.37738,0.728515,cis
chr1B_632010432,TraesCS1A01G379800.1,11.67657,5.51E-24,3.02E-19,0.18996,0.422974,trans
chr1A_551533736,TraesCS1A01G379900.1,-7.93768,1.89E-13,3.30E-09,-0.30421,0.253032,cis
chr1A_551663964,TraesCS1A01G380300.1,26.90994,4.82E-66,8.96E-60,0.8007,0.795637,cis
chr4A_708566816,TraesCS1A01G380300.1,7.96675,1.58E-13,2.80E-09,0.43547,0.254417,trans
chr1B_633138319,TraesCS1A01G381200.1,11.00212,5.25E-22,2.37E-17,0.17943,0.394229,trans
chr1A_553984461,TraesCS1A01G383200.1,7.28213,9.01E-12,1.22E-07,0.34875,0.221853,cis
chr1A_29812983,TraesCS1A01G383400.1,-6.91998,7.08E-11,8.24E-07,-1.48371,0.204741,NA
chr1A_572215389,TraesCS1A01G383400.1,6.91222,7.39E-11,8.58E-07,0.6717,0.204376,NA
chr2B_237978544,TraesCS1A01G383400.1,6.46928,8.47E-10,8.00E-06,1.31345,0.183679,trans
chr1A_558980344,TraesCS1A01G383500.1,9.82324,1.31E-18,4.23E-14,1.10542,0.341584,NA
chr7B_624151898,TraesCS1A01G383700.1,6.96048,5.63E-11,6.68E-07,0.35622,0.206648,trans
chr1A_550896775,TraesCS1A01G383800.1,-6.48209,7.90E-10,7.51E-06,-0.59919,0.184273,NA
chr1A_554557630,TraesCS1A01G383800.1,-7.76398,5.34E-13,8.74E-09,-1.01618,0.24476,cis
chr1A_554202211,TraesCS1A01G384000.1,-10.87156,1.26E-21,5.50E-17,-1.23997,0.388542,cis
chr7A_670756591,TraesCS1A01G384000.1,6.58036,4.64E-10,4.62E-06,0.68765,0.18884,trans
chr1A_554572566,TraesCS1A01G384200.2,7.58148,1.57E-12,2.40E-08,0.50932,0.236073,cis
chr3B_129431529,TraesCS1A01G384400.1,-6.71805,2.18E-10,2.31E-06,-0.24143,0.195266,trans
chr5A_7507258,TraesCS1A01G384800.1,-7.69501,8.04E-13,1.28E-08,-0.70159,0.241476,trans
chr5B_583246733,TraesCS1A01G384800.1,-6.67958,2.69E-10,2.81E-06,-0.56696,0.193467,trans
chr7A_31611146,TraesCS1A01G384800.1,6.48164,7.92E-10,7.53E-06,0.37367,0.184252,trans
chr1A_554527968,TraesCS1A01G385400.3,9.59911,5.62E-18,1.70E-13,1.14105,0.331279,cis
chr1A_550618732,TraesCS1A01G385900.1,-7.08173,2.84E-11,3.54E-07,-0.91274,0.212368,NA
chr1A_555489143,TraesCS1A01G385900.1,-18.56915,3.19E-44,9.62E-39,-1.18172,0.649594,cis
chr1B_640156718,TraesCS1A01G387700.1,10.02238,3.54E-19,1.22E-14,0.21051,0.350668,trans
chr1A_556796391,TraesCS1A01G387900.1,-13.82954,2.24E-30,2.15E-25,-0.40659,0.506966,cis
chr1A_560879894,TraesCS1A01G387900.1,6.45032,9.38E-10,8.77E-06,0.23973,0.182801,NA
chr4A_292929058,TraesCS1A01G388500.2,-7.23321,1.19E-11,1.59E-07,-0.40967,0.219535,trans
chr4A_326137980,TraesCS1A01G388500.2,23.51347,1.31E-57,1.18E-51,0.50418,0.748269,trans
chr1A_557120963,TraesCS1A01G388800.1,6.84878,1.05E-10,1.19E-06,0.41991,0.201394,cis
chr1A_557420258,TraesCS1A01G388800.1,-8.72023,1.53E-15,3.52E-11,-0.88129,0.290191,cis
chr1A_557155106,TraesCS1A01G389100.1,-12.35698,5.36E-26,3.54E-21,-0.26617,0.450833,cis
chr1A_557487680,TraesCS1A01G389500.1,-23.89619,1.36E-58,1.33E-52,-0.36411,0.754302,cis
chr1A_557488593,TraesCS1A01G389600.1,-11.99484,6.34E-25,3.79E-20,-0.23025,0.436152,cis
chr1A_557945393,TraesCS1A01G390400.1,-9.28976,4.14E-17,1.14E-12,-0.20039,0.316929,cis
chr1A_558517216,TraesCS1A01G391300.1,-22.28473,2.10E-54,1.46E-48,-0.6354,0.727516,cis
chr1A_558978393,TraesCS1A01G391700.1,-7.9979,1.31E-13,2.34E-09,-0.27905,0.2559,cis
chr1A_558517216,TraesCS1A01G391800.1,-6.69092,2.53E-10,2.65E-06,-0.20638,0.193997,cis
chr4A_704659935,TraesCS1A01G392400.1,-6.74457,1.88E-10,2.02E-06,-0.25941,0.196507,trans
chr3A_659558859,TraesCS1A01G394100.1,6.52862,6.14E-10,5.97E-06,0.59139,0.186433,trans
chr3B_498917117,TraesCS1A01G394100.1,6.43095,1.04E-09,9.64E-06,0.51032,0.181904,trans
chr4B_642751566,TraesCS1A01G394100.1,6.87544,9.08E-11,1.04E-06,0.60934,0.202647,trans
chr1D_420561821,TraesCS1A01G395600.1,-6.72339,2.11E-10,2.25E-06,-0.22718,0.195516,trans
chr2B_712641619,TraesCS1A01G395600.1,-7.82914,3.62E-13,6.07E-09,-0.33044,0.247863,trans
chr2B_733719391,TraesCS1A01G395600.1,-7.02864,3.83E-11,4.68E-07,-0.25114,0.209861,trans
chr2B_752403466,TraesCS1A01G395800.1,6.96136,5.61E-11,6.65E-07,0.55189,0.20669,trans
chr7A_17163570,TraesCS1A01G396600.1,-7.6318,1.17E-12,1.82E-08,-0.36266,0.238467,trans
chr2A_84365099,TraesCS1A01G397400.1,-6.52473,6.27E-10,6.09E-06,-0.74164,0.186252,trans
chr1A_548530314,TraesCS1A01G397500.1,7.30643,7.83E-12,1.07E-07,0.812,0.223006,NA
chr1A_563183717,TraesCS1A01G397500.1,-24.09196,4.32E-59,4.38E-53,-1.63786,0.757314,cis
chr1A_564310004,TraesCS1A01G397500.1,7.95727,1.68E-13,2.95E-09,0.84853,0.253965,NA
chr6B_554126386,TraesCS1A01G398400.1,-6.66978,2.84E-10,2.95E-06,-0.33376,0.19301,trans
chr1A_564300427,TraesCS1A01G400200.1,-7.43914,3.62E-12,5.24E-08,-0.20017,0.229306,cis
chr1A_564401045,TraesCS1A01G400700.1,7.15764,1.84E-11,2.37E-07,0.4204,0.215957,cis
chr1A_562469372,TraesCS1A01G401200.1,8.11394,6.49E-14,1.21E-09,0.56988,0.261424,NA
chr1A_565423611,TraesCS1A01G401200.1,17.84323,3.74E-42,9.51E-37,0.57785,0.631231,cis
chr1A_565089537,TraesCS1A01G401300.1,-9.92896,6.54E-19,2.19E-14,-0.41705,0.346415,cis
chr1A_565281601,TraesCS1A01G401300.1,-13.23629,1.30E-28,1.08E-23,-0.29791,0.485049,cis
chr1A_556823636,TraesCS1A01G402400.1,7.48178,2.82E-12,4.15E-08,0.45466,0.231332,NA
chr1A_566477989,TraesCS1A01G402800.1,-23.50815,1.35E-57,1.21E-51,-0.71711,0.748184,cis
chr1A_566479420,TraesCS1A01G402800.1,-7.45187,3.36E-12,4.89E-08,-0.59399,0.229911,cis
chr1A_566492341,TraesCS1A01G403100.1,10.24788,8.02E-20,2.94E-15,0.47771,0.360867,cis
chr3B_30903842,TraesCS1A01G403200.1,6.78706,1.49E-10,1.63E-06,0.3025,0.198497,trans
chr1A_566498069,TraesCS1A01G403400.1,-13.45085,3.00E-29,2.62E-24,-0.6375,0.493085,cis
chr1A_568013275,TraesCS1A01G403400.1,-7.92877,1.99E-13,3.47E-09,-0.37999,0.252608,NA
chr1A_572218774,TraesCS1A01G403400.1,6.89231,8.26E-11,9.50E-07,0.40157,0.20344,NA
chr4A_598315889,TraesCS1A01G403400.1,9.38267,2.28E-17,6.46E-13,0.49822,0.321253,trans
chr1A_571864142,TraesCS1A01G403500.2,7.24724,1.10E-11,1.47E-07,0.24305,0.220199,NA
chr1B_660826952,TraesCS1A01G403900.1,-6.69302,2.50E-10,2.63E-06,-0.33633,0.194095,trans
chr4B_615662044,TraesCS1A01G403900.1,-6.55199,5.41E-10,5.32E-06,-0.34175,0.187519,trans
chr7B_630550754,TraesCS1A01G403900.1,-6.51097,6.76E-10,6.51E-06,-0.39332,0.185614,trans
chr1A_572006386,TraesCS1A01G404200.1,-8.01596,1.18E-13,2.12E-09,-0.6381,0.25676,NA
chr3B_825717453,TraesCS1A01G404200.1,-8.25974,2.67E-14,5.23E-10,-1.37412,0.26836,trans
chr5B_620003884,TraesCS1A01G404500.1,-6.52566,6.24E-10,6.06E-06,-0.81056,0.186295,trans
chr6A_10515150,TraesCS1A01G404500.1,7.04355,3.52E-11,4.33E-07,1.21627,0.210565,trans
chr6B_664264676,TraesCS1A01G404500.1,-7.29871,8.18E-12,1.12E-07,-0.91568,0.222639,trans
chr7A_41880444,TraesCS1A01G404500.1,-7.21007,1.36E-11,1.80E-07,-0.86465,0.218439,trans
chr1A_568013275,TraesCS1A01G404500.2,-11.7018,4.65E-24,2.56E-19,-1.23537,0.424028,cis
chr1B_329296715,TraesCS1A01G404600.1,-6.87024,9.35E-11,1.06E-06,-0.79693,0.202402,trans
chr2D_19485261,TraesCS1A01G404600.1,-7.14391,1.99E-11,2.55E-07,-0.86753,0.215307,trans
chr3B_30679591,TraesCS1A01G404600.1,-7.1577,1.84E-11,2.37E-07,-0.80653,0.215959,trans
chr4A_743787690,TraesCS1A01G404600.1,-6.58177,4.60E-10,4.59E-06,-0.71383,0.188905,trans
chr5A_674220778,TraesCS1A01G404600.1,7.37939,5.13E-12,7.24E-08,0.88425,0.226468,trans
chr5D_550116836,TraesCS1A01G404600.1,6.50409,7.02E-10,6.74E-06,0.68392,0.185294,trans
chr7B_41297428,TraesCS1A01G404600.1,6.7285,2.06E-10,2.19E-06,0.69895,0.195755,trans
chr7B_674717332,TraesCS1A01G404600.1,-6.62518,3.63E-10,3.69E-06,-0.7154,0.190928,trans
chr1A_568107208,TraesCS1A01G404700.1,-10.72545,3.35E-21,1.40E-16,-0.31058,0.382132,cis
chr1A_586755964,TraesCS1A01G405200.1,6.78449,1.51E-10,1.65E-06,0.64035,0.198377,NA
chr2B_17882402,TraesCS1A01G405200.1,6.83178,1.16E-10,1.30E-06,0.63451,0.200596,trans
chr7B_747624717,TraesCS1A01G405200.1,6.57203,4.85E-10,4.82E-06,0.63812,0.188452,trans
chr1B_577822973,TraesCS1A01G405300.1,6.90592,7.66E-11,8.86E-07,0.98706,0.20408,trans
chr1A_566497865,TraesCS1A01G406300.1,6.58581,4.50E-10,4.50E-06,0.74403,0.189093,NA
chr1A_569377960,TraesCS1A01G406300.1,-13.92742,1.14E-30,1.13E-25,-0.74154,0.510492,cis
chr1A_569377960,TraesCS1A01G406400.1,-12.51244,1.85E-26,1.28E-21,-0.34379,0.457031,cis
chr1A_569133298,TraesCS1A01G406500.1,-8.01058,1.21E-13,2.18E-09,-0.42622,0.256504,cis
chr1A_569379212,TraesCS1A01G407000.2,-10.52852,1.25E-20,4.94E-16,-0.57147,0.37342,cis
chr1A_570253489,TraesCS1A01G407000.2,7.19217,1.51E-11,1.98E-07,0.6,0.217591,cis
chr1A_569951107,TraesCS1A01G407600.1,-15.04833,5.37E-34,7.03E-29,-0.85433,0.549039,cis
chr1A_570226695,TraesCS1A01G407600.1,-7.72521,6.72E-13,1.09E-08,-0.77886,0.242914,cis
chr7B_119890,TraesCS1A01G407600.1,6.4366,1.01E-09,9.38E-06,0.82809,0.182165,trans
chr1A_570145493,TraesCS1A01G407700.1,6.48281,7.87E-10,7.48E-06,0.19913,0.184307,cis
chr1A_568727211,TraesCS1A01G407700.2,8.90096,4.92E-16,1.20E-11,0.43928,0.298714,NA
chr2A_59990792,TraesCS1A01G407700.4,-7.41443,4.18E-12,5.99E-08,-0.82311,0.228132,trans
chr7B_69532,TraesCS1A01G407700.4,-7.43408,3.73E-12,5.39E-08,-0.65062,0.229065,trans
chr1B_660745776,TraesCS1A01G408700.1,15.71174,5.91E-36,9.07E-31,0.37054,0.570299,trans
chr1A_570620227,TraesCS1A01G408800.1,-9.154,9.86E-17,2.60E-12,-0.29792,0.31059,cis
chr1A_570620384,TraesCS1A01G408800.2,-11.59082,9.87E-24,5.27E-19,-0.47772,0.41938,cis
chr1A_570257235,TraesCS1A01G408900.1,12.64894,7.29E-27,5.20E-22,1.71671,0.462421,cis
chr1A_570450382,TraesCS1A01G408900.1,-31.87925,2.67E-77,1.30E-70,-1.25902,0.845295,cis
chr1A_570450382,TraesCS1A01G409200.1,21.90432,2.14E-53,1.38E-47,0.65697,0.720637,cis
chr1A_566497865,TraesCS1A01G410800.1,6.70238,2.37E-10,2.50E-06,0.49823,0.194533,NA
chr1A_571789836,TraesCS1A01G410800.1,-11.60641,8.88E-24,4.76E-19,-0.44959,0.420035,cis
chr1A_571650628,TraesCS1A01G410800.2,-8.66746,2.14E-15,4.81E-11,-0.28294,0.287697,cis
chr1A_572155540,TraesCS1A01G411200.1,7.65541,1.02E-12,1.60E-08,0.36209,0.239591,cis
chr4B_667428319,TraesCS1A01G411200.1,7.52155,2.24E-12,3.34E-08,0.65869,0.233223,trans
chr1A_573061466,TraesCS1A01G412900.1,-13.38265,4.78E-29,4.12E-24,-0.39783,0.490544,cis
chr1A_573072141,TraesCS1A01G413300.1,-11.68992,5.04E-24,2.77E-19,-0.32654,0.423531,cis
chr7A_654067986,TraesCS1A01G413700.1,-6.93347,6.56E-11,7.68E-07,-0.35751,0.205376,trans
chr1A_331153849,TraesCS1A01G413900.1,6.93131,6.64E-11,7.77E-07,0.49945,0.205274,NA
chr1A_51106474,TraesCS1A01G413900.1,-7.81932,3.84E-13,6.42E-09,-0.56999,0.247395,NA
chr2B_18308007,TraesCS1A01G413900.1,-6.97627,5.15E-11,6.15E-07,-0.5105,0.207392,trans
chr2B_5817387,TraesCS1A01G413900.1,7.86303,2.95E-13,5.02E-09,0.61406,0.249477,trans
chr4B_643020539,TraesCS1A01G413900.1,6.79421,1.43E-10,1.57E-06,0.48057,0.198833,trans
chr7A_40456237,TraesCS1A01G413900.1,-7.92136,2.08E-13,3.61E-09,-0.6398,0.252255,trans
chr7A_654199997,TraesCS1A01G413900.1,-6.80422,1.35E-10,1.49E-06,-0.47717,0.199302,trans
chr7B_100015328,TraesCS1A01G413900.1,6.76775,1.65E-10,1.80E-06,0.46488,0.197592,trans
chr7B_706649784,TraesCS1A01G413900.1,7.22792,1.23E-11,1.63E-07,0.55985,0.219284,trans
chr6B_663758499,TraesCS1A01G415200.2,6.4803,7.98E-10,7.57E-06,0.69375,0.18419,trans
chr7D_568947464,TraesCS1A01G416000.1,-7.34056,6.42E-12,8.93E-08,-0.37861,0.224625,trans
chr1A_574659990,TraesCS1A01G416200.1,-7.03896,3.62E-11,4.44E-07,-0.16178,0.210348,cis
chr1A_574934790,TraesCS1A01G416600.1,-14.54598,1.66E-32,1.91E-27,-0.54151,0.532176,cis
chr1A_530255653,TraesCS1A01G417300.1,-10.93388,8.30E-22,3.68E-17,-1.30105,0.391261,NA
chr1A_541895600,TraesCS1A01G417300.1,-8.23248,3.15E-14,6.12E-10,-0.59616,0.267063,NA
chr1A_575239783,TraesCS1A01G417300.1,6.88425,8.64E-11,9.91E-07,0.56409,0.203061,cis
chr1D_468700181,TraesCS1A01G417300.1,-7.17955,1.62E-11,2.11E-07,-0.7957,0.216994,trans
chr6D_29392653,TraesCS1A01G417300.1,-7.56253,1.76E-12,2.67E-08,-0.81008,0.235172,trans
chr1A_548740762,TraesCS1A01G418300.1,-6.58712,4.47E-10,4.47E-06,-0.45368,0.189154,NA
chr3A_518907397,TraesCS1A01G418400.1,-6.57802,4.69E-10,4.67E-06,-0.23691,0.188731,trans
chr2A_165838716,TraesCS1A01G418500.1,-7.09413,2.64E-11,3.32E-07,-0.55582,0.212954,trans
chr3B_502930973,TraesCS1A01G418500.1,7.40344,4.46E-12,6.36E-08,0.86271,0.22761,trans
chr4A_704524780,TraesCS1A01G418500.1,6.53323,5.99E-10,5.84E-06,0.7007,0.186647,trans
chr6B_126316565,TraesCS1A01G418500.1,6.42387,1.08E-09,9.98E-06,0.68177,0.181576,trans
chr6B_695782164,TraesCS1A01G418500.1,6.42886,1.05E-09,9.74E-06,0.53938,0.181807,trans
chr6B_663758499,TraesCS1A01G418800.1,6.71627,2.20E-10,2.33E-06,0.83127,0.195182,trans
chr2B_596674635,TraesCS1A01G419100.1,-6.48039,7.98E-10,7.57E-06,-0.90407,0.184194,trans
chr6A_610800408,TraesCS1A01G419100.1,-7.68004,8.79E-13,1.40E-08,-1.3315,0.240764,trans
chr6A_26271789,TraesCS1A01G419200.1,-6.75505,1.77E-10,1.92E-06,-0.93061,0.196998,trans
chr1B_667062908,TraesCS1A01G419700.1,21.63325,1.13E-52,6.84E-47,1.38535,0.715595,trans
chr6B_676483233,TraesCS1A01G419700.1,6.94775,6.05E-11,7.14E-07,0.65998,0.206049,trans
chr5A_455859100,TraesCS1A01G420300.1,-6.97078,5.32E-11,6.33E-07,-0.47495,0.207133,trans
chr5A_698123489,TraesCS1A01G420300.1,-7.26207,1.01E-11,1.36E-07,-0.33535,0.220902,trans
chr1A_576864969,TraesCS1A01G420300.2,-8.26684,2.55E-14,5.02E-10,-0.29188,0.268697,cis
chr7A_699569959,TraesCS1A01G420500.1,-6.63831,3.38E-10,3.46E-06,-0.26174,0.19154,trans
chr2B_779567001,TraesCS1A01G420800.1,7.70199,7.72E-13,1.24E-08,0.46155,0.241808,trans
chr7B_176733682,TraesCS1A01G420900.1,-7.67077,9.28E-13,1.47E-08,-0.49209,0.240323,trans
chr3B_11963309,TraesCS1A01G421900.1,6.43695,1.01E-09,9.37E-06,0.23069,0.182181,trans
chr1A_577841123,TraesCS1A01G422100.1,-10.54524,1.11E-20,4.44E-16,-0.24017,0.374163,cis
chr2A_77233422,TraesCS1A01G422400.2,-6.55901,5.21E-10,5.14E-06,-0.22066,0.187846,trans
chr6B_663758499,TraesCS1A01G422400.2,6.44468,9.67E-10,9.02E-06,0.25562,0.18254,trans
chr1A_578208116,TraesCS1A01G422800.2,7.23188,1.20E-11,1.60E-07,0.20857,0.219472,cis
chr1A_578837073,TraesCS1A01G423800.1,-6.43932,9.96E-10,9.26E-06,-0.54695,0.182291,cis
chr1A_578927438,TraesCS1A01G424000.1,8.13345,5.77E-14,1.08E-09,0.57859,0.262353,cis
chr1A_579577204,TraesCS1A01G424200.1,7.92653,2.02E-13,3.51E-09,0.24334,0.252501,cis
chr1B_671503985,TraesCS1A01G424800.1,7.47798,2.89E-12,4.24E-08,0.31154,0.231152,trans
chr1A_585232405,TraesCS1A01G425100.2,-7.94372,1.82E-13,3.19E-09,-0.55644,0.25332,NA
chr3B_21743151,TraesCS1A01G425100.2,6.68466,2.62E-10,2.74E-06,0.46968,0.193704,trans
chr5B_559391221,TraesCS1A01G425100.2,6.94193,6.25E-11,7.35E-07,0.45613,0.205774,trans
chr1A_580496867,TraesCS1A01G425400.1,7.82091,3.80E-13,6.36E-09,0.22732,0.247471,cis
chr1A_581577842,TraesCS1A01G426800.1,9.97276,4.91E-19,1.66E-14,0.3868,0.348411,cis
chr1A_521336327,TraesCS1A01G427000.1,-6.67644,2.74E-10,2.86E-06,-0.31334,0.19332,NA
chr1A_564343753,TraesCS1A01G427000.1,-6.83215,1.16E-10,1.30E-06,-0.29857,0.200613,NA
chr1D_484560366,TraesCS1A01G427200.1,9.97689,4.78E-19,1.62E-14,0.29364,0.348599,trans
chr1A_581438133,TraesCS1A01G427300.1,-7.84088,3.37E-13,5.69E-09,-0.3679,0.248422,cis
chr1A_581876380,TraesCS1A01G427500.1,-7.25884,1.03E-11,1.39E-07,-0.19808,0.220749,cis
chr1A_582219904,TraesCS1A01G428100.1,-9.45456,1.43E-17,4.15E-13,-0.25906,0.324591,cis
chr1A_585212655,TraesCS1A01G428100.1,6.47579,8.18E-10,7.74E-06,0.40118,0.183981,NA
chr1A_582420140,TraesCS1A01G428400.1,-15.24877,1.37E-34,1.89E-29,-0.47725,0.555582,cis
chr2A_77233422,TraesCS1A01G428700.2,-6.4887,7.63E-10,7.27E-06,-0.38615,0.18458,trans
chr1A_583288767,TraesCS1A01G430200.1,-8.12246,6.16E-14,1.15E-09,-0.21626,0.26183,cis
chr1D_485563299,TraesCS1A01G430400.1,8.12791,5.96E-14,1.12E-09,0.18707,0.262089,trans
chr1A_580422511,TraesCS1A01G431300.1,-6.65989,3.00E-10,3.10E-06,-0.57131,0.192547,NA
chr1A_583604155,TraesCS1A01G431300.1,11.39982,3.59E-23,1.82E-18,0.74754,0.41131,cis
chr1A_583663401,TraesCS1A01G431400.1,9.52908,8.85E-18,2.62E-13,0.68818,0.328043,cis
chr1A_584469113,TraesCS1A01G432800.1,-24.83935,5.62E-61,6.73E-55,-0.72371,0.768367,cis
chr5B_536230376,TraesCS1A01G432800.1,6.53295,6.00E-10,5.84E-06,0.41857,0.186634,trans
chr1B_623271151,TraesCS1A01G432900.1,-7.54433,1.96E-12,2.95E-08,-0.45786,0.234306,trans
chr5B_638754845,TraesCS1A01G432900.1,6.59479,4.28E-10,4.30E-06,0.40244,0.189512,trans
chr6B_652013499,TraesCS1A01G432900.1,6.45213,9.29E-10,8.70E-06,0.54074,0.182884,trans
chr1A_584480352,TraesCS1A01G432900.2,-10.55368,1.05E-20,4.21E-16,-0.32902,0.374538,cis
chr1B_623271151,TraesCS1A01G433000.1,-7.37648,5.22E-12,7.36E-08,-0.52582,0.22633,trans
chr1A_584676409,TraesCS1A01G433300.1,-10.94115,7.90E-22,3.51E-17,-0.68723,0.391578,cis
chr6B_163183009,TraesCS1A01G433300.1,7.26502,9.94E-12,1.34E-07,0.66401,0.221042,trans
chr1A_584676592,TraesCS1A01G433400.1,-11.61915,8.14E-24,4.39E-19,-0.68393,0.420569,cis
chr1A_584706804,TraesCS1A01G433400.1,-6.88883,8.43E-11,9.68E-07,-0.37799,0.203276,cis
chr6B_163183009,TraesCS1A01G433400.1,6.90803,7.57E-11,8.76E-07,0.62787,0.204179,trans
chr1A_584679901,TraesCS1A01G433500.1,-24.42826,6.07E-60,6.63E-54,-1.11256,0.762373,cis
chr1B_523090347,TraesCS1A01G433800.1,7.30823,7.75E-12,1.06E-07,0.42756,0.223091,trans
chr1A_585629395,TraesCS1A01G434100.1,-31.79357,4.08E-77,1.96E-70,-0.74895,0.84459,cis
chr1A_585629395,TraesCS1A01G434200.1,-30.69713,9.86E-75,3.85E-68,-0.59017,0.835152,cis
chr1A_585743283,TraesCS1A01G435100.1,9.1285,1.16E-16,3.04E-12,0.87473,0.309396,cis
chr2B_787157381,TraesCS1A01G435200.1,6.65559,3.07E-10,3.17E-06,0.56534,0.192347,trans
chr3A_659558859,TraesCS1A01G435200.1,7.96684,1.58E-13,2.79E-09,0.56536,0.254421,trans
chr4B_411923705,TraesCS1A01G435200.1,6.64071,3.33E-10,3.42E-06,0.50678,0.191653,trans
chr1A_586753743,TraesCS1A01G436100.1,-19.13988,7.84E-46,2.70E-40,-1.27947,0.663248,cis
chr5A_698175701,TraesCS1A01G437400.1,-7.63868,1.12E-12,1.75E-08,-0.3733,0.238795,trans
chr7A_268874679,TraesCS1A01G437400.1,6.56707,4.98E-10,4.94E-06,0.41215,0.188221,trans
chr3D_952372,TraesCS1A01G437500.1,8.57488,3.80E-15,8.31E-11,0.54328,0.283316,trans
chr1A_586993969,TraesCS1A01G437500.2,-13.24754,1.21E-28,1.00E-23,-0.69499,0.485473,cis
chr1B_656666886,TraesCS1A01G437500.2,6.79102,1.45E-10,1.60E-06,0.67651,0.198683,trans
chr1A_321228220,TraesCS1A01G438600.2,6.87723,8.99E-11,1.03E-06,0.85465,0.202731,NA
chr1A_588301655,TraesCS1A01G438600.2,-20.07787,1.92E-48,8.27E-43,-1.40738,0.684275,cis
chr1B_590504605,TraesCS1A01G438600.2,7.25073,1.08E-11,1.45E-07,0.84754,0.220365,trans
chr5A_473647019,TraesCS1A01G438600.2,-6.77838,1.56E-10,1.70E-06,-0.74538,0.198091,trans
chr1A_57293431,TraesCS1A01G439100.1,-6.60508,4.05E-10,4.08E-06,-0.75503,0.189991,NA
chr1A_588301655,TraesCS1A01G439100.1,-18.46563,6.28E-44,1.85E-38,-1.3227,0.647045,cis
chr1A_588301655,TraesCS1A01G439100.2,-17.98729,1.45E-42,3.81E-37,-1.35169,0.634967,cis
chr1A_588905744,TraesCS1A01G439300.1,12.78756,2.82E-27,2.09E-22,0.47134,0.467844,cis
chr1A_588909699,TraesCS1A01G439400.1,21.34832,6.60E-52,3.75E-46,1.52851,0.710168,cis
chr1B_576055046,TraesCS1A01G439400.1,6.55277,5.39E-10,5.30E-06,1.14374,0.187556,trans
chr1D_491794762,TraesCS1A01G439400.1,6.67753,2.72E-10,2.84E-06,0.70588,0.193372,trans
chr4A_606712890,TraesCS1A01G439400.1,-6.5397,5.78E-10,5.65E-06,-0.6038,0.186948,trans
chr5A_565434768,TraesCS1A01G439600.1,-6.44277,9.77E-10,9.10E-06,-0.4496,0.182451,trans
chr5A_698129004,TraesCS1A01G439600.1,-6.91308,7.35E-11,8.54E-07,-0.40788,0.204416,trans
chr1A_502839543,TraesCS1A01G439800.2,6.70458,2.35E-10,2.48E-06,0.64882,0.194636,NA
chr1D_491049559,TraesCS1A01G439800.2,16.10803,4.05E-37,6.80E-32,0.8096,0.582462,trans
chr1A_589444177,TraesCS1A01G440200.1,-15.39508,5.07E-35,7.22E-30,-0.78928,0.560293,cis
chr1A_589444177,TraesCS1A01G440200.2,-14.45584,3.07E-32,3.45E-27,-0.49217,0.52908,cis
chr1A_589444177,TraesCS1A01G440300.1,-42.08659,5.36E-97,1.67E-89,-0.92049,0.90497,cis
chr1A_589041942,TraesCS1A01G440400.1,-19.36796,1.80E-46,6.55E-41,-0.68317,0.668519,cis
chr4B_583592247,TraesCS1A01G440400.1,6.98018,5.04E-11,6.03E-07,0.42693,0.207576,trans
chr7B_130758001,TraesCS1A01G440400.1,7.759,5.50E-13,8.99E-09,0.42137,0.244523,trans
chr2B_25258792,TraesCS1A01G440500.1,12.14721,2.24E-25,1.40E-20,0.52061,0.44237,trans
chr1A_589637454,TraesCS1A01G441000.1,-7.11618,2.33E-11,2.96E-07,-0.28868,0.213996,cis
chr1A_591000547,TraesCS1A01G441000.1,11.32686,5.89E-23,2.92E-18,0.30135,0.408205,NA
chr1B_628938508,TraesCS1A01G441400.1,6.6989,2.42E-10,2.55E-06,0.46403,0.19437,trans
chr7A_652344884,TraesCS1A01G441400.1,-6.83083,1.16E-10,1.30E-06,-0.42904,0.200551,trans
chr1A_592089116,TraesCS1A01G441500.1,-13.55469,1.47E-29,1.32E-24,-1.84514,0.49693,NA
chr1A_592089116,TraesCS1A01G441600.1,-13.85003,1.94E-30,1.88E-25,-0.9368,0.507707,NA
chr1A_589447636,TraesCS1A01G441600.3,-10.50636,1.44E-20,5.69E-16,-0.89684,0.372435,cis
chr1A_592089116,TraesCS1A01G441600.4,-11.86805,1.50E-24,8.69E-20,-0.82505,0.430933,NA
chr1A_389867483,TraesCS1A01G441800.1,-6.83226,1.16E-10,1.29E-06,-0.74541,0.200618,NA
chr1A_589447703,TraesCS1A01G441800.1,-8.16291,4.82E-14,9.14E-10,-0.87535,0.263755,NA
chr1A_590999553,TraesCS1A01G441800.2,-8.09309,7.37E-14,1.36E-09,-0.81447,0.260432,cis
chr7A_188893838,TraesCS1A01G442100.1,10.56686,9.65E-21,3.87E-16,0.509,0.375123,trans
chr1A_591097007,TraesCS1A01G442200.1,14.58569,1.26E-32,1.47E-27,0.39226,0.533533,cis
chr1A_591926158,TraesCS1A01G442300.1,7.40165,4.51E-12,6.42E-08,0.26886,0.227525,cis
chr3D_775697,TraesCS1A01G442300.1,7.73128,6.48E-13,1.05E-08,0.61093,0.243203,trans
chr1B_645532489,TraesCS1A01G442400.2,-6.86571,9.59E-11,1.09E-06,-0.35072,0.202189,trans
chr5A_473252210,TraesCS1A01G442400.2,-6.86756,9.49E-11,1.08E-06,-0.37159,0.202276,trans
chr1B_645532489,TraesCS1A01G442500.1,-8.02724,1.10E-13,1.98E-09,-0.4819,0.257297,trans
chr2B_640595591,TraesCS1A01G442500.1,7.29464,8.38E-12,1.14E-07,0.44148,0.222446,trans
chr2B_670989018,TraesCS1A01G442500.1,6.54004,5.77E-10,5.64E-06,0.39623,0.186964,trans
chr2B_677818607,TraesCS1A01G442500.1,6.44667,9.57E-10,8.93E-06,0.35855,0.182632,trans
chr3D_534670013,TraesCS1A01G442500.1,-6.70224,2.38E-10,2.51E-06,-0.42391,0.194526,trans
chr5A_473252210,TraesCS1A01G442500.1,-8.0394,1.02E-13,1.85E-09,-0.51105,0.257876,trans
chr5B_512842310,TraesCS1A01G442500.1,7.10172,2.53E-11,3.19E-07,0.46058,0.213312,trans
chr5B_696951531,TraesCS1A01G442500.1,-7.38585,4.94E-12,6.99E-08,-0.44919,0.226775,trans
chr6B_164396931,TraesCS1A01G442500.1,-7.11586,2.34E-11,2.96E-07,-0.40553,0.213981,trans
chr7A_53619229,TraesCS1A01G442500.1,-6.47869,8.05E-10,7.64E-06,-0.37407,0.184115,trans
chr7B_568042764,TraesCS1A01G442500.1,7.06581,3.11E-11,3.85E-07,0.41575,0.211616,trans
chr1A_310264190,TraesCS1A01G442600.1,6.67436,2.77E-10,2.89E-06,0.41285,0.193224,NA
chr2B_640595591,TraesCS1A01G442600.1,6.72073,2.15E-10,2.28E-06,0.42617,0.195391,trans
chr2B_775495960,TraesCS1A01G442600.1,-6.87131,9.29E-11,1.06E-06,-0.43201,0.202452,trans
chr2B_93073225,TraesCS1A01G442600.1,6.9977,4.57E-11,5.50E-07,0.42922,0.208402,trans
chr4B_598417452,TraesCS1A01G442600.1,-6.56214,5.12E-10,5.06E-06,-0.34885,0.187992,trans
chr5A_473252210,TraesCS1A01G442600.1,-7.20287,1.42E-11,1.87E-07,-0.48408,0.218098,trans
chr5A_565434768,TraesCS1A01G442600.1,-6.77626,1.58E-10,1.72E-06,-0.43482,0.197991,trans
chr5B_696575360,TraesCS1A01G442600.1,-7.12891,2.17E-11,2.76E-07,-0.44266,0.214598,trans
chr6A_23605907,TraesCS1A01G442600.1,-6.64791,3.20E-10,3.30E-06,-0.40249,0.191988,trans
chr7A_652499446,TraesCS1A01G442600.1,-6.6478,3.20E-10,3.30E-06,-0.36802,0.191983,trans
chr1D_491032916,TraesCS1A01G442700.1,10.42849,2.42E-20,9.34E-16,0.69809,0.368964,trans
chr1A_591148752,TraesCS1A01G443200.1,-9.0364,2.09E-16,5.31E-12,-0.24317,0.305079,cis
chr1D_476593140,TraesCS1A01G443400.1,-7.00136,4.47E-11,5.40E-07,-0.52459,0.208575,trans
chr2B_600491355,TraesCS1A01G443400.1,-7.8783,2.69E-13,4.61E-09,-0.59848,0.250205,trans
chr2B_670989018,TraesCS1A01G443400.1,6.95524,5.80E-11,6.86E-07,0.50411,0.206401,trans
chr2B_775495960,TraesCS1A01G443400.1,-6.61476,3.84E-10,3.89E-06,-0.49259,0.190442,trans
chr4B_623075594,TraesCS1A01G443400.1,-6.61015,3.94E-10,3.98E-06,-0.4683,0.190227,trans
chr5A_565434768,TraesCS1A01G443400.1,-7.94384,1.82E-13,3.18E-09,-0.57822,0.253325,trans
chr5B_582780159,TraesCS1A01G443400.1,7.36681,5.52E-12,7.75E-08,0.58121,0.225871,trans
chr5B_696951531,TraesCS1A01G443400.1,-6.77813,1.56E-10,1.71E-06,-0.50834,0.198079,trans
chr7B_568042764,TraesCS1A01G443400.1,6.62143,3.70E-10,3.76E-06,0.47796,0.190753,trans
chr7B_642255318,TraesCS1A01G443400.1,-6.64249,3.30E-10,3.39E-06,-0.53464,0.191735,trans
chr1A_591147633,TraesCS1A01G443700.1,-12.56263,1.32E-26,9.17E-22,-0.51821,0.459019,cis
chr5A_493824236,TraesCS1A01G443700.1,-6.73234,2.01E-10,2.15E-06,-0.70515,0.195934,trans
chr1B_49108988,TraesCS1A01G443900.1,-6.88573,8.57E-11,9.83E-07,-1.01727,0.20313,trans
chr6B_632237699,TraesCS1A01G443900.1,7.68562,8.50E-13,1.35E-08,1.73962,0.241029,trans
chr1D_491038576,TraesCS1A01G444300.1,10.84084,1.55E-21,6.69E-17,0.71162,0.387198,trans
chr3B_564200685,TraesCS1A01G444800.1,8.73436,1.40E-15,3.24E-11,1.05689,0.290858,trans
chr7B_642076977,TraesCS1A01G444800.1,6.84478,1.08E-10,1.21E-06,0.65806,0.201206,trans
chr2B_150119336,TraesCS1A01G445000.1,6.77239,1.61E-10,1.76E-06,0.40494,0.19781,trans
chr3B_564200685,TraesCS1A01G445000.1,7.87071,2.82E-13,4.81E-09,0.58329,0.249843,trans
chr5A_697874836,TraesCS1A01G445000.1,-6.94027,6.31E-11,7.42E-07,-0.38421,0.205696,trans
chr7B_633056419,TraesCS1A01G445000.1,-6.90193,7.83E-11,9.04E-07,-0.3974,0.203892,trans
chr1A_593283708,TraesCS1A01G445500.1,7.70222,7.70E-13,1.23E-08,0.39241,0.24182,cis
chr1A_593399608,TraesCS1A01G445700.1,-13.09729,3.38E-28,2.71E-23,-1.00268,0.479777,cis
chr1A_591614047,TraesCS1A01G445700.3,7.2161,1.32E-11,1.74E-07,1.30539,0.218724,NA
chr1A_593405914,TraesCS1A01G445700.3,-29.27307,1.50E-71,4.48E-65,-1.99123,0.821653,cis
chr1A_593405384,TraesCS1A01G445800.1,-8.03341,1.06E-13,1.92E-09,-0.22301,0.257591,cis
chr1D_484415996,TraesCS1A01G445900.1,-7.10739,2.45E-11,3.10E-07,-0.17018,0.213581,trans
chr3A_746546449,TraesCS1B01G000600.1,6.78684,1.49E-10,1.63E-06,1.00156,0.198487,trans
chr5A_586318238,TraesCS1B01G000600.1,6.4927,7.46E-10,7.13E-06,0.84302,0.184765,trans
chr5B_527342919,TraesCS1B01G000600.1,11.13571,2.14E-22,1.00E-17,1.05803,0.400008,trans
chr6B_468308090,TraesCS1B01G000600.1,-6.57699,4.72E-10,4.70E-06,-0.92364,0.188683,trans
chr7B_80369506,TraesCS1B01G000600.1,-6.65758,3.04E-10,3.14E-06,-0.81772,0.19244,trans
chr1B_1253537,TraesCS1B01G000800.3,-11.32068,6.14E-23,3.04E-18,-0.76283,0.407941,cis
chr1B_1206519,TraesCS1B01G000800.4,-31.58351,1.16E-76,5.32E-70,-1.58941,0.842841,cis
chr1B_1267877,TraesCS1B01G000800.4,6.842,1.09E-10,1.23E-06,1.48807,0.201075,cis
chr1B_1206519,TraesCS1B01G000800.5,-13.40453,4.12E-29,3.57E-24,-0.62973,0.491361,cis
chr1B_1253537,TraesCS1B01G000900.1,-12.85865,1.73E-27,1.31E-22,-0.64909,0.470606,cis
chr1B_1258848,TraesCS1B01G001000.2,-19.73279,1.73E-47,6.86E-42,-0.46393,0.676737,cis
chr1B_1431518,TraesCS1B01G001000.2,-6.46514,8.66E-10,8.16E-06,-0.60909,0.183487,cis
chr1B_11859136,TraesCS1B01G001100.1,-6.91706,7.19E-11,8.36E-07,-0.80123,0.204604,NA
chr1B_1431518,TraesCS1B01G001100.1,-13.13381,2.63E-28,2.13E-23,-1.46967,0.481167,cis
chr3B_221979432,TraesCS1B01G001100.1,-7.13302,2.12E-11,2.70E-07,-0.82638,0.214792,trans
chr5D_409874387,TraesCS1B01G001100.1,-6.48644,7.72E-10,7.35E-06,-0.67143,0.184475,trans
chr6B_233087179,TraesCS1B01G001100.1,-7.14445,1.98E-11,2.55E-07,-1.03764,0.215333,trans
chr7A_6509869,TraesCS1B01G001100.1,7.25232,1.07E-11,1.43E-07,0.99093,0.22044,trans
chr1B_1431518,TraesCS1B01G001500.1,-11.96503,7.76E-25,4.61E-20,-0.70086,0.434929,cis
chr1B_1431518,TraesCS1B01G001600.2,-17.34463,1.02E-40,2.29E-35,-1.28038,0.617941,cis
chr1B_1422989,TraesCS1B01G001700.1,-23.59509,8.05E-58,7.37E-52,-1.64401,0.749572,cis
chr1B_1431210,TraesCS1B01G001800.1,-25.58559,7.89E-63,1.11E-56,-0.79764,0.778735,cis
chr1B_1423734,TraesCS1B01G001900.1,14.13415,2.77E-31,2.88E-26,0.68147,0.517853,cis
chr1B_1489384,TraesCS1B01G002000.1,-11.55995,1.22E-23,6.44E-19,-0.54815,0.418082,cis
chr1B_1941187,TraesCS1B01G002900.2,-18.57151,3.14E-44,9.48E-39,-0.45968,0.649652,cis
chr1B_2100691,TraesCS1B01G003300.1,-16.39476,5.86E-38,1.05E-32,-1.21389,0.591019,cis
chr1B_2100691,TraesCS1B01G003300.2,-12.10507,2.99E-25,1.84E-20,-0.73065,0.440657,cis
chr2A_650626940,TraesCS1B01G003300.2,6.43923,9.96E-10,9.26E-06,0.44514,0.182287,trans
chr2B_546178377,TraesCS1B01G003300.2,6.79278,1.44E-10,1.58E-06,0.57417,0.198766,trans
chr7D_72450865,TraesCS1B01G003300.2,-6.84155,1.10E-10,1.23E-06,-0.51073,0.201054,trans
chr1B_2100691,TraesCS1B01G003400.1,-22.22418,3.03E-54,2.08E-48,-0.86243,0.726436,cis
chr1A_6402199,TraesCS1B01G004000.1,7.55762,1.81E-12,2.74E-08,0.58709,0.234938,trans
chr1A_3388980,TraesCS1B01G004600.1,7.84922,3.21E-13,5.43E-09,0.4116,0.248819,trans
chr1D_246067053,TraesCS1B01G004600.1,6.83685,1.13E-10,1.26E-06,0.35874,0.200834,trans
chr2D_379106738,TraesCS1B01G004600.1,7.11155,2.39E-11,3.03E-07,0.41092,0.213777,trans
chr3B_821076749,TraesCS1B01G005000.1,7.73144,6.48E-13,1.05E-08,0.6531,0.243211,trans
chr5A_475309636,TraesCS1B01G005000.1,6.44587,9.61E-10,8.97E-06,1.18545,0.182595,trans
chr1B_3046037,TraesCS1B01G005100.3,-6.4997,7.19E-10,6.88E-06,-0.31925,0.18509,cis
chr5B_694036927,TraesCS1B01G005100.3,6.60136,4.13E-10,4.16E-06,0.44403,0.189817,trans
chr1B_4226451,TraesCS1B01G005600.1,-19.93587,4.74E-48,1.96E-42,-1.06527,0.681201,cis
chr1B_4336039,TraesCS1B01G006500.1,-7.21237,1.35E-11,1.78E-07,-0.33126,0.218547,cis
chr1B_4478899,TraesCS1B01G006500.1,-25.10423,1.23E-61,1.56E-55,-0.79866,0.772121,cis
chr3B_281416810,TraesCS1B01G006500.1,-7.0428,3.54E-11,4.35E-07,-0.65632,0.21053,trans
chr1B_4226451,TraesCS1B01G007100.1,-17.90902,2.43E-42,6.26E-37,-0.98584,0.632943,cis
chr7D_2881235,TraesCS1B01G007100.1,7.18004,1.62E-11,2.11E-07,1.14154,0.217017,trans
chr1B_4226451,TraesCS1B01G007300.1,-29.03073,5.35E-71,1.52E-64,-0.5676,0.819204,cis
chr1A_1209986,TraesCS1B01G007700.1,6.75651,1.76E-10,1.90E-06,0.6693,0.197066,trans
chr1B_4335636,TraesCS1B01G007700.1,-14.32112,7.71E-32,8.40E-27,-0.64997,0.524412,cis
chr1B_4335758,TraesCS1B01G007800.1,-9.41088,1.90E-17,5.43E-13,-0.299,0.322564,cis
chr1B_4992893,TraesCS1B01G007800.1,-7.73298,6.42E-13,1.04E-08,-0.33623,0.243284,cis
chr7A_13152778,TraesCS1B01G007800.1,-6.47568,8.18E-10,7.75E-06,-0.30987,0.183976,trans
chr1B_4477817,TraesCS1B01G008200.1,-14.04295,5.18E-31,5.25E-26,-0.78681,0.51462,cis
chr1B_4478899,TraesCS1B01G008500.1,-18.68727,1.48E-44,4.58E-39,-0.73245,0.652476,cis
chr2B_158442435,TraesCS1B01G008500.1,-8.50927,5.72E-15,1.22E-10,-0.89248,0.280207,trans
chr7A_159563541,TraesCS1B01G008500.1,7.03886,3.62E-11,4.44E-07,0.74297,0.210344,trans
chr1B_4517048,TraesCS1B01G008600.1,-13.59891,1.09E-29,9.87E-25,-0.5421,0.498558,cis
chr3B_768336272,TraesCS1B01G008600.1,6.59532,4.27E-10,4.29E-06,0.2924,0.189536,trans
chr6B_463365269,TraesCS1B01G008600.1,7.07576,2.94E-11,3.66E-07,0.26778,0.212086,trans
chr6B_473639192,TraesCS1B01G008600.1,6.68075,2.67E-10,2.79E-06,0.20979,0.193522,trans
chr6B_6837642,TraesCS1B01G008600.1,7.60275,1.39E-12,2.14E-08,0.34557,0.237085,trans
chr6B_8582016,TraesCS1B01G008600.1,7.67207,9.21E-13,1.46E-08,0.35481,0.240385,trans
chr1B_4964163,TraesCS1B01G008800.1,9.3961,2.09E-17,5.95E-13,0.40476,0.321877,cis
chr1B_5159672,TraesCS1B01G009800.1,-12.7255,4.32E-27,3.14E-22,-0.54835,0.465422,cis
chr2A_535244297,TraesCS1B01G011100.1,-7.24177,1.14E-11,1.52E-07,-0.79574,0.21994,trans
chr2A_718834053,TraesCS1B01G011100.1,-6.87415,9.15E-11,1.04E-06,-0.73404,0.202586,trans
chr2B_218936924,TraesCS1B01G011100.1,-6.71819,2.18E-10,2.31E-06,-0.68742,0.195272,trans
chr2B_748713165,TraesCS1B01G011100.1,-6.42764,1.06E-09,9.80E-06,-0.62739,0.181751,trans
chr6B_457168585,TraesCS1B01G011100.1,-6.55727,5.26E-10,5.18E-06,-0.64409,0.187765,trans
chr7B_730377720,TraesCS1B01G011100.1,-8.44563,8.49E-15,1.78E-10,-0.80449,0.277189,trans
chr1B_5990607,TraesCS1B01G011400.1,-13.12599,2.78E-28,2.24E-23,-1.06993,0.48087,cis
chr1B_6437889,TraesCS1B01G011400.1,7.14824,1.94E-11,2.50E-07,1.10433,0.215512,NA
chr1B_5099051,TraesCS1B01G011500.1,-8.24473,2.92E-14,5.70E-10,-0.32919,0.267646,cis
chr1B_6477395,TraesCS1B01G011900.1,20.50475,1.29E-49,6.10E-44,0.63702,0.693294,cis
chr1B_6474849,TraesCS1B01G013900.1,-41.47479,6.29E-96,1.77E-88,-0.96521,0.902422,cis
chr1B_6474849,TraesCS1B01G014000.1,-28.54736,6.87E-70,1.77E-63,-1.05842,0.814177,cis
chr1B_5156467,TraesCS1B01G016400.1,7.85216,3.15E-13,5.34E-09,0.36634,0.248959,NA
chr1B_5993123,TraesCS1B01G017800.1,-8.72958,1.45E-15,3.33E-11,-0.98398,0.290633,NA
chr1B_8663544,TraesCS1B01G017800.3,9.25105,5.30E-17,1.44E-12,0.60371,0.315124,cis
chr1B_8675351,TraesCS1B01G017900.1,-15.83166,2.62E-36,4.14E-31,-0.81954,0.574021,cis
chr2A_719739344,TraesCS1B01G017900.1,-6.68116,2.67E-10,2.79E-06,-0.34955,0.193541,trans
chr2A_739869507,TraesCS1B01G017900.1,-6.82245,1.22E-10,1.36E-06,-0.4823,0.200158,trans
chr2B_71295892,TraesCS1B01G017900.1,-6.70516,2.34E-10,2.47E-06,-0.50336,0.194663,trans
chr2D_317059520,TraesCS1B01G017900.1,-6.47536,8.20E-10,7.76E-06,-0.41918,0.183961,trans
chr5B_598298730,TraesCS1B01G017900.1,-6.82173,1.23E-10,1.37E-06,-0.47938,0.200124,trans
chr7A_13136975,TraesCS1B01G017900.1,-6.64621,3.23E-10,3.32E-06,-0.4007,0.191909,trans
chr1B_8675351,TraesCS1B01G018900.1,-8.72042,1.53E-15,3.52E-11,-0.93885,0.2902,cis
chr7B_26677232,TraesCS1B01G018900.1,-6.43282,1.03E-09,9.56E-06,-0.65815,0.18199,trans
chr1B_8675351,TraesCS1B01G019100.2,-12.17585,1.85E-25,1.16E-20,-1.10275,0.443532,cis
chr3B_741648594,TraesCS1B01G019100.2,-6.45461,9.17E-10,8.59E-06,-0.68831,0.182999,trans
chr3B_753583333,TraesCS1B01G019100.2,-6.71764,2.18E-10,2.32E-06,-0.7349,0.195246,trans
chr3B_77643807,TraesCS1B01G019100.2,-7.91325,2.18E-13,3.78E-09,-0.79138,0.251869,trans
chr6A_25635157,TraesCS1B01G019100.2,-6.4357,1.02E-09,9.42E-06,-0.56106,0.182124,trans
chr7B_26288861,TraesCS1B01G019100.2,-7.75114,5.76E-13,9.39E-09,-0.82634,0.244149,trans
chr1B_9081410,TraesCS1B01G019200.2,-8.3276,1.76E-14,3.53E-10,-0.38221,0.271585,cis
chr1B_9081410,TraesCS1B01G019200.4,-8.21276,3.55E-14,6.86E-10,-0.42912,0.266126,cis
chr1B_9427209,TraesCS1B01G019800.1,-7.186,1.57E-11,2.04E-07,-0.29939,0.217299,cis
chr6B_718368747,TraesCS1B01G019800.1,6.73039,2.03E-10,2.17E-06,0.67543,0.195843,trans
chr1B_9844337,TraesCS1B01G020600.1,-24.63663,1.81E-60,2.07E-54,-1.79709,0.765437,cis
chr1B_10075970,TraesCS1B01G020700.1,-6.72126,2.14E-10,2.28E-06,-0.46792,0.195416,cis
chr1B_9844337,TraesCS1B01G020700.1,-18.41007,9.03E-44,2.62E-38,-0.87604,0.645668,cis
chr1B_9711621,TraesCS1B01G020700.2,8.32777,1.76E-14,3.53E-10,0.30515,0.271593,cis
chr1B_9844337,TraesCS1B01G020700.3,-20.66918,4.58E-50,2.25E-44,-1.26677,0.696681,cis
chr1B_9558124,TraesCS1B01G020700.4,-8.72566,1.48E-15,3.41E-11,-0.43109,0.290448,cis
chr1B_9646057,TraesCS1B01G020900.1,18.07245,8.27E-43,2.22E-37,0.63519,0.637154,cis
chr1B_11859136,TraesCS1B01G021300.2,-9.82761,1.27E-18,4.12E-14,-0.79948,0.341784,NA
chr1B_9711366,TraesCS1B01G021300.2,7.90171,2.34E-13,4.04E-09,0.31273,0.251319,cis
chr5A_8132485,TraesCS1B01G021300.2,-7.79324,4.48E-13,7.43E-09,-0.71421,0.246154,trans
chr5B_22121907,TraesCS1B01G021300.2,7.33245,6.73E-12,9.33E-08,0.59565,0.22424,trans
chr1B_10014838,TraesCS1B01G022000.1,-8.76366,1.17E-15,2.72E-11,-0.18146,0.292242,cis
chr2B_694532826,TraesCS1B01G022000.1,-7.17856,1.63E-11,2.12E-07,-0.42737,0.216947,trans
chr6A_610672177,TraesCS1B01G022000.1,6.74316,1.90E-10,2.04E-06,0.42444,0.196441,trans
chr1B_10016489,TraesCS1B01G022100.1,-29.06225,4.53E-71,1.30E-64,-0.66221,0.819525,cis
chr1B_10111721,TraesCS1B01G022100.1,-6.59543,4.27E-10,4.29E-06,-0.45697,0.189541,cis
chr1B_10086248,TraesCS1B01G022300.1,-20.24395,6.70E-49,3.00E-43,-1.70847,0.687824,cis
chr1B_10075970,TraesCS1B01G022400.1,-10.52714,1.26E-20,4.98E-16,-1.03533,0.373359,cis
chr1D_7921403,TraesCS1B01G022400.1,14.03874,5.33E-31,5.40E-26,1.21936,0.51447,trans
chr1B_10111721,TraesCS1B01G022700.1,-12.82112,2.24E-27,1.67E-22,-0.49547,0.46915,cis
chr1B_11859136,TraesCS1B01G022700.1,-10.14061,1.63E-19,5.78E-15,-0.67011,0.356027,NA
chr5A_8132485,TraesCS1B01G022700.1,-6.53612,5.90E-10,5.75E-06,-0.51094,0.186782,trans
chr1B_10103946,TraesCS1B01G022800.1,-19.71937,1.89E-47,7.45E-42,-0.91391,0.676439,cis
chr6B_521032166,TraesCS1B01G022800.1,-7.09021,2.70E-11,3.39E-07,-0.8328,0.212768,trans
chr1B_10204650,TraesCS1B01G022900.1,-42.70464,4.58E-98,1.61E-90,-1.00808,0.907448,cis
chr1B_12356228,TraesCS1B01G022900.1,-7.15829,1.83E-11,2.37E-07,-0.57493,0.215987,NA
chr1B_12942150,TraesCS1B01G023000.2,-9.91991,6.94E-19,2.31E-14,-0.55083,0.346002,NA
chr1B_11181532,TraesCS1B01G023800.1,-10.76109,2.64E-21,1.12E-16,-0.78511,0.3837,cis
chr1B_11410448,TraesCS1B01G023800.1,-9.22853,6.12E-17,1.66E-12,-0.54275,0.314073,cis
chr1B_11859136,TraesCS1B01G024300.1,-12.5792,1.17E-26,8.22E-22,-0.97387,0.459674,cis
chr3B_586525604,TraesCS1B01G024300.1,6.61189,3.90E-10,3.95E-06,0.4989,0.190308,trans
chr5B_562417213,TraesCS1B01G024300.1,6.93165,6.63E-11,7.76E-07,0.79161,0.20529,trans
chr6B_468309292,TraesCS1B01G024300.1,-7.41913,4.07E-12,5.84E-08,-0.68336,0.228355,trans
chr7D_602173410,TraesCS1B01G024300.1,-7.31485,7.46E-12,1.03E-07,-0.65983,0.223405,trans
chr1B_11181532,TraesCS1B01G024500.1,-7.70833,7.43E-13,1.19E-08,-0.68175,0.242111,cis
chr1B_11859136,TraesCS1B01G024500.1,-13.37365,5.09E-29,4.37E-24,-1.41159,0.490208,cis
chr1B_11861314,TraesCS1B01G024500.1,-10.4353,2.32E-20,8.95E-16,-0.54744,0.369268,cis
chr5B_22121907,TraesCS1B01G024500.1,6.72058,2.15E-10,2.28E-06,0.81972,0.195384,trans
chr6A_496099595,TraesCS1B01G024500.1,-6.66303,2.95E-10,3.05E-06,-0.86375,0.192694,trans
chr6B_4489336,TraesCS1B01G024500.1,-6.4905,7.55E-10,7.20E-06,-0.73093,0.184663,trans
chr1B_11860008,TraesCS1B01G024600.1,-28.52282,7.83E-70,2.01E-63,-0.5739,0.813916,cis
chr1B_13013956,TraesCS1B01G024600.1,7.33829,6.51E-12,9.04E-08,0.46106,0.224517,NA
chr1B_9638143,TraesCS1B01G024800.1,-7.07068,3.02E-11,3.76E-07,-0.86929,0.211846,NA
chr1B_10075970,TraesCS1B01G024900.1,-6.58308,4.57E-10,4.56E-06,-0.60051,0.188966,NA
chr1B_11859541,TraesCS1B01G024900.1,-15.74572,4.69E-36,7.26E-31,-1.04585,0.571357,cis
chr1B_24636361,TraesCS1B01G029100.1,-8.61193,3.02E-15,6.68E-11,-0.39042,0.28507,NA
chr1B_14855033,TraesCS1B01G029900.1,7.7141,7.18E-13,1.15E-08,0.28868,0.242385,cis
chr1B_14846136,TraesCS1B01G030000.1,-29.90917,5.53E-73,1.86E-66,-0.8968,0.827867,cis
chr1B_15240605,TraesCS1B01G030000.1,-7.09723,2.60E-11,3.27E-07,-0.53107,0.2131,cis
chr1B_14855033,TraesCS1B01G030700.1,7.17429,1.67E-11,2.17E-07,0.51758,0.216744,cis
chr1B_15171336,TraesCS1B01G030700.1,-12.98509,7.30E-28,5.68E-23,-1.14137,0.475484,cis
chr2B_6338708,TraesCS1B01G030700.1,-6.78778,1.48E-10,1.62E-06,-0.75807,0.198531,trans
chr1B_15171336,TraesCS1B01G030800.1,-17.81296,4.57E-42,1.15E-36,-0.6523,0.63044,cis
chr7D_602173410,TraesCS1B01G030800.1,-6.6717,2.81E-10,2.92E-06,-0.44953,0.193099,trans
chr1B_15286407,TraesCS1B01G031000.1,-7.91788,2.12E-13,3.69E-09,-0.31563,0.252089,cis
chr1B_14845572,TraesCS1B01G031100.1,-15.80923,3.05E-36,4.79E-31,-0.56609,0.573328,cis
chr1B_14912574,TraesCS1B01G031100.1,6.68763,2.57E-10,2.70E-06,0.4266,0.193844,cis
chr1B_24636361,TraesCS1B01G031500.1,-8.5881,3.50E-15,7.69E-11,-0.42333,0.283942,NA
chr7B_730377720,TraesCS1B01G031500.1,-6.7237,2.11E-10,2.25E-06,-0.38022,0.19553,trans
chr1B_15448151,TraesCS1B01G031600.1,-8.46001,7.76E-15,1.63E-10,-0.29506,0.277871,cis
chr1B_24636361,TraesCS1B01G031600.1,-12.13032,2.52E-25,1.56E-20,-0.78352,0.441684,NA
chr1B_15745304,TraesCS1B01G032500.1,-18.73844,1.06E-44,3.33E-39,-0.40765,0.653715,cis
chr1A_12587164,TraesCS1B01G032700.2,-9.76978,1.85E-18,5.91E-14,-0.83401,0.339133,trans
chr1B_16216344,TraesCS1B01G033100.1,-8.99447,2.72E-16,6.83E-12,-1.32188,0.303111,cis
chr1B_16217136,TraesCS1B01G033100.1,-20.11841,1.49E-48,6.46E-43,-1.51042,0.685146,cis
chr1A_471695275,TraesCS1B01G033900.1,7.3049,7.90E-12,1.08E-07,0.49096,0.222933,trans
chr2B_432798368,TraesCS1B01G033900.1,-6.94452,6.16E-11,7.26E-07,-0.568,0.205896,trans
chr3B_781050117,TraesCS1B01G033900.1,-6.71402,2.23E-10,2.36E-06,-0.53842,0.195077,trans
chr5B_595019984,TraesCS1B01G033900.1,6.81276,1.29E-10,1.43E-06,0.54923,0.199703,trans
chr5D_51632721,TraesCS1B01G033900.1,6.49797,7.25E-10,6.94E-06,0.41246,0.18501,trans
chr3A_11394821,TraesCS1B01G034200.1,6.97087,5.31E-11,6.33E-07,0.781,0.207137,trans
chr3A_20014394,TraesCS1B01G034200.1,7.88868,2.53E-13,4.35E-09,1.04299,0.250699,trans
chr3A_532038026,TraesCS1B01G034200.1,6.76985,1.63E-10,1.78E-06,0.76373,0.197691,trans
chr5B_703176281,TraesCS1B01G034200.1,-7.57797,1.61E-12,2.45E-08,-0.81471,0.235906,trans
chr7A_699296230,TraesCS1B01G034200.1,6.91939,7.10E-11,8.26E-07,0.76175,0.204713,trans
chr1B_17892137,TraesCS1B01G034700.1,-7.51409,2.34E-12,3.48E-08,-0.4509,0.232868,NA
chr1B_16926162,TraesCS1B01G034900.1,7.38388,5.00E-12,7.07E-08,0.40566,0.226681,cis
chr1B_345396186,TraesCS1B01G034900.1,6.68949,2.55E-10,2.67E-06,0.87739,0.19393,NA
chr2A_36374756,TraesCS1B01G034900.1,6.49661,7.31E-10,6.99E-06,0.55749,0.184947,trans
chr2B_646971692,TraesCS1B01G034900.1,-7.14406,1.99E-11,2.55E-07,-0.9792,0.215315,trans
chr2D_15529063,TraesCS1B01G034900.1,6.70382,2.36E-10,2.49E-06,0.58196,0.1946,trans
chr3A_670602558,TraesCS1B01G034900.1,6.60241,4.11E-10,4.14E-06,0.69016,0.189867,trans
chr4A_683877105,TraesCS1B01G034900.1,7.20201,1.43E-11,1.88E-07,0.61315,0.218057,trans
chr7A_10192125,TraesCS1B01G034900.1,8.6146,2.97E-15,6.58E-11,0.86082,0.285196,trans
chr1B_17380697,TraesCS1B01G035500.1,-14.13997,2.67E-31,2.77E-26,-0.36726,0.518058,cis
chr1B_17380697,TraesCS1B01G035600.1,-18.27327,2.21E-43,6.22E-38,-0.45909,0.642247,cis
chr1B_17890252,TraesCS1B01G036300.1,12.86817,1.63E-27,1.23E-22,0.87923,0.470974,cis
chr1B_564315701,TraesCS1B01G036300.1,6.85682,1.01E-10,1.14E-06,0.44153,0.201772,NA
chr1D_473348514,TraesCS1B01G036300.1,8.20678,3.69E-14,7.10E-10,0.53693,0.265841,trans
chr2A_504105544,TraesCS1B01G036300.1,6.46634,8.61E-10,8.11E-06,0.40784,0.183543,trans
chr2A_748083047,TraesCS1B01G036300.1,6.52988,6.10E-10,5.93E-06,0.40528,0.186492,trans
chr2B_783656575,TraesCS1B01G036300.1,8.81737,8.34E-16,1.97E-11,0.58909,0.294776,trans
chr2B_794326446,TraesCS1B01G036300.1,7.20898,1.37E-11,1.81E-07,0.47512,0.218387,trans
chr2B_79521070,TraesCS1B01G036300.1,6.68668,2.59E-10,2.71E-06,0.46171,0.193799,trans
chr3B_780240122,TraesCS1B01G036300.1,-6.9425,6.23E-11,7.33E-07,-0.45946,0.205801,trans
chr4A_608276234,TraesCS1B01G036300.1,6.93357,6.56E-11,7.68E-07,0.44155,0.205381,trans
chr4B_609595780,TraesCS1B01G036300.1,8.08277,7.85E-14,1.45E-09,0.56224,0.259941,trans
chr5A_617496644,TraesCS1B01G036300.1,-6.9759,5.17E-11,6.17E-07,-0.44072,0.207375,trans
chr6A_522625630,TraesCS1B01G036300.1,-9.41131,1.89E-17,5.42E-13,-0.72493,0.322584,trans
chr6A_617935793,TraesCS1B01G036300.1,8.04121,1.01E-13,1.83E-09,0.56728,0.257962,trans
chr6B_29681144,TraesCS1B01G036300.1,8.77681,1.08E-15,2.51E-11,0.60146,0.292863,trans
chr6B_521505712,TraesCS1B01G036300.1,-6.96501,5.49E-11,6.52E-07,-0.42874,0.206861,trans
chr6D_1533533,TraesCS1B01G036300.1,6.79941,1.39E-10,1.53E-06,0.45591,0.199077,trans
chr6D_5080764,TraesCS1B01G036300.1,6.87399,9.15E-11,1.04E-06,0.38837,0.202578,trans
chr7A_206577527,TraesCS1B01G036300.1,-6.86061,9.87E-11,1.12E-06,-0.43266,0.201949,trans
chr7A_607550147,TraesCS1B01G036300.1,7.08902,2.72E-11,3.41E-07,0.43011,0.212712,trans
chr7D_546767361,TraesCS1B01G036300.1,6.58739,4.46E-10,4.46E-06,0.40355,0.189167,trans
chr1B_15168213,TraesCS1B01G036700.1,7.09606,2.62E-11,3.29E-07,0.37375,0.213045,NA
chr7A_24956381,TraesCS1B01G036700.1,8.04464,9.89E-14,1.80E-09,0.4268,0.258126,trans
chr1B_17623214,TraesCS1B01G036900.1,-22.5404,4.44E-55,3.26E-49,-1.12141,0.732015,cis
chr1B_17732505,TraesCS1B01G037100.1,-18.93442,2.97E-45,9.75E-40,-1.34173,0.65841,cis
chr2A_60115856,TraesCS1B01G037100.1,-6.72843,2.06E-10,2.20E-06,-0.90758,0.195752,trans
chr3A_688896245,TraesCS1B01G037100.1,-7.0324,3.75E-11,4.59E-07,-0.98401,0.210039,trans
chr6B_465674246,TraesCS1B01G037100.1,-6.50205,7.09E-10,6.81E-06,-0.93511,0.185199,trans
chr7B_667309404,TraesCS1B01G037100.1,-6.51272,6.70E-10,6.46E-06,-1.08001,0.185695,trans
chr1B_13245762,TraesCS1B01G037700.1,-6.75806,1.75E-10,1.89E-06,-0.43184,0.197139,NA
chr1B_17818186,TraesCS1B01G037700.1,-9.15933,9.53E-17,2.52E-12,-0.45404,0.310839,cis
chr1B_19234296,TraesCS1B01G037700.1,6.46399,8.72E-10,8.21E-06,0.44345,0.183434,NA
chr1B_24636361,TraesCS1B01G037700.1,-8.46541,7.51E-15,1.58E-10,-0.88824,0.278127,NA
chr1B_24636361,TraesCS1B01G037900.2,-8.74635,1.30E-15,3.01E-11,-0.38492,0.291425,NA
chr1B_17817015,TraesCS1B01G038000.1,-10.12957,1.75E-19,6.20E-15,-0.5917,0.355528,cis
chr1B_18681321,TraesCS1B01G038000.1,-12.96074,8.62E-28,6.67E-23,-0.62279,0.474548,cis
chr1B_20054040,TraesCS1B01G038100.1,-21.44799,3.56E-52,2.06E-46,-1.48675,0.712081,NA
chr1B_18681321,TraesCS1B01G038700.1,-18.95611,2.58E-45,8.51E-40,-1.58982,0.658925,cis
chr1B_18681321,TraesCS1B01G038800.1,-21.57124,1.66E-52,9.89E-47,-1.2016,0.714425,cis
chr1B_121844714,TraesCS1B01G039300.1,7.52281,2.22E-12,3.32E-08,0.50436,0.233283,NA
chr1B_673642011,TraesCS1B01G039300.1,6.62343,3.66E-10,3.73E-06,0.36071,0.190847,NA
chr6A_608862758,TraesCS1B01G039300.1,-6.5056,6.96E-10,6.69E-06,-0.35,0.185364,trans
chr1B_20588030,TraesCS1B01G041200.1,-19.91808,5.31E-48,2.19E-42,-0.90891,0.680813,cis
chr2A_27538920,TraesCS1B01G041200.1,6.63295,3.48E-10,3.55E-06,0.62344,0.19129,trans
chr1B_20588030,TraesCS1B01G041300.1,-13.12809,2.74E-28,2.21E-23,-0.88217,0.48095,cis
chr1B_20588936,TraesCS1B01G041300.1,-10.32031,4.96E-20,1.86E-15,-0.46846,0.364122,cis
chr1B_17815857,TraesCS1B01G041900.1,-7.5444,1.96E-12,2.95E-08,-0.45725,0.23431,NA
chr1B_21841831,TraesCS1B01G041900.1,-9.27666,4.50E-17,1.23E-12,-0.63287,0.316318,cis
chr1B_24636361,TraesCS1B01G041900.1,-7.25904,1.03E-11,1.38E-07,-0.63583,0.220759,NA
chr1B_22074432,TraesCS1B01G042000.1,-6.94779,6.05E-11,7.13E-07,-0.18535,0.20605,cis
chr1B_22205990,TraesCS1B01G042000.1,-13.17913,1.93E-28,1.58E-23,-0.48369,0.482887,cis
chr1B_32766585,TraesCS1B01G042000.1,-6.57813,4.69E-10,4.67E-06,-0.22694,0.188736,NA
chr2D_27782047,TraesCS1B01G042000.1,-6.46068,8.87E-10,8.34E-06,-0.34743,0.183281,trans
chr1B_22205990,TraesCS1B01G043200.1,-7.42427,3.95E-12,5.68E-08,-1.26484,0.228599,cis
chr1B_22074432,TraesCS1B01G043600.1,-7.80884,4.08E-13,6.81E-09,-0.55248,0.246896,NA
chr1B_22205990,TraesCS1B01G043600.1,-11.44407,2.67E-23,1.36E-18,-1.21833,0.413188,NA
chr1B_23982640,TraesCS1B01G043600.1,-6.5103,6.78E-10,6.53E-06,-0.50331,0.185582,cis
chr1B_11859136,TraesCS1B01G044100.1,-6.79574,1.42E-10,1.56E-06,-0.31226,0.198905,NA
chr1B_22205990,TraesCS1B01G044300.1,-8.8239,8.00E-16,1.90E-11,-0.58303,0.295084,NA
chr1B_24292990,TraesCS1B01G044300.1,-13.94915,9.85E-31,9.76E-26,-0.6405,0.511271,cis
chr1B_17792950,TraesCS1B01G044500.2,-6.83163,1.16E-10,1.30E-06,-0.39787,0.200589,NA
chr1B_20048352,TraesCS1B01G044500.2,-7.0189,4.05E-11,4.93E-07,-0.41102,0.209402,NA
chr1B_24636361,TraesCS1B01G044500.2,-25.01434,2.05E-61,2.56E-55,-0.95661,0.770856,cis
chr1B_18385974,TraesCS1B01G044800.1,-8.88061,5.59E-16,1.35E-11,-0.33948,0.297756,NA
chr1B_25112917,TraesCS1B01G045300.1,-16.34233,8.34E-38,1.48E-32,-0.63866,0.589469,cis
chr2B_739985478,TraesCS1B01G045700.1,7.37941,5.13E-12,7.24E-08,0.4466,0.226469,trans
chr3B_741598345,TraesCS1B01G045700.1,7.13137,2.14E-11,2.73E-07,0.46093,0.214714,trans
chr5B_294273518,TraesCS1B01G045700.1,7.58947,1.50E-12,2.30E-08,0.48755,0.236454,trans
chr1B_106898321,TraesCS1B01G046200.1,-6.59737,4.22E-10,4.24E-06,-0.54624,0.189632,NA
chr1B_26137088,TraesCS1B01G046200.1,-12.95827,8.77E-28,6.78E-23,-0.87471,0.474453,cis
chr1B_26185562,TraesCS1B01G046200.1,9.60409,5.44E-18,1.65E-13,0.45639,0.331509,cis
chr1B_24636361,TraesCS1B01G046300.1,-6.66507,2.91E-10,3.02E-06,-0.7071,0.19279,NA
chr1B_22205990,TraesCS1B01G046300.2,-6.74715,1.85E-10,2.00E-06,-0.57256,0.196628,NA
chr1B_26186660,TraesCS1B01G046800.1,-6.43869,9.99E-10,9.29E-06,-0.47708,0.182262,cis
chr1B_26620731,TraesCS1B01G046800.1,11.94877,8.67E-25,5.13E-20,0.57371,0.43426,cis
chr1B_28038308,TraesCS1B01G047900.1,-8.63431,2.63E-15,5.86E-11,-0.35222,0.286129,cis
chr1B_28165744,TraesCS1B01G048100.1,-8.92216,4.30E-16,1.05E-11,-0.26646,0.299712,cis
chr2B_164641634,TraesCS1B01G048100.1,-6.96468,5.50E-11,6.54E-07,-0.41194,0.206846,trans
chr4A_597839101,TraesCS1B01G048100.1,7.13323,2.12E-11,2.70E-07,0.44991,0.214802,trans
chr7A_205218313,TraesCS1B01G048100.1,-6.99754,4.57E-11,5.51E-07,-0.40606,0.208394,trans
chr7A_260878541,TraesCS1B01G048100.1,-7.3436,6.31E-12,8.79E-08,-0.47492,0.224769,trans
chr7A_728330082,TraesCS1B01G048100.1,8.10033,7.05E-14,1.31E-09,0.45935,0.260777,trans
chr2B_741999526,TraesCS1B01G048200.1,6.61609,3.81E-10,3.87E-06,0.31078,0.190504,trans
chr2B_801020919,TraesCS1B01G048200.1,-8.16713,4.70E-14,8.92E-10,-0.48892,0.263955,trans
chr4A_597839101,TraesCS1B01G048200.1,6.62802,3.57E-10,3.64E-06,0.32467,0.191061,trans
chr4B_23409374,TraesCS1B01G048200.1,8.30984,1.96E-14,3.91E-10,0.40745,0.270741,trans
chr5A_26116128,TraesCS1B01G048200.1,7.6029,1.39E-12,2.14E-08,0.28252,0.237093,trans
chr1B_554611900,TraesCS1B01G048300.1,6.48417,7.82E-10,7.43E-06,0.38104,0.184369,NA
chr7B_60029554,TraesCS1B01G048300.1,6.70948,2.28E-10,2.42E-06,0.32819,0.194865,trans
chr1B_136313289,TraesCS1B01G048800.1,-6.53862,5.82E-10,5.68E-06,-0.68502,0.186898,NA
chr1B_28563888,TraesCS1B01G048800.1,-19.39258,1.54E-46,5.62E-41,-0.76527,0.669082,cis
chr1B_29821613,TraesCS1B01G049900.1,-6.73767,1.95E-10,2.10E-06,-0.87373,0.196184,cis
chr1B_29824084,TraesCS1B01G049900.1,-28.45063,1.15E-69,2.91E-63,-1.30252,0.813148,cis
chr1B_36274206,TraesCS1B01G049900.1,-7.71644,7.08E-13,1.14E-08,-0.49342,0.242497,NA
chr1B_39592045,TraesCS1B01G049900.1,7.11441,2.36E-11,2.98E-07,0.55876,0.213912,NA
chr2B_6747844,TraesCS1B01G049900.1,7.25994,1.02E-11,1.38E-07,0.83903,0.220801,trans
chr1B_24636361,TraesCS1B01G050200.2,-8.56529,4.04E-15,8.80E-11,-0.58991,0.282862,NA
chr1B_30399150,TraesCS1B01G050200.2,-9.06863,1.70E-16,4.37E-12,-0.29121,0.306591,cis
chr1B_30730796,TraesCS1B01G050600.1,-8.41224,1.04E-14,2.16E-10,-0.57034,0.275604,cis
chr5A_688786306,TraesCS1B01G051400.1,7.18556,1.57E-11,2.05E-07,0.44631,0.217278,trans
chr5A_708183296,TraesCS1B01G051400.1,12.49795,2.05E-26,1.40E-21,0.8603,0.456456,trans
chr7B_648171959,TraesCS1B01G051400.1,7.36196,5.68E-12,7.96E-08,0.61537,0.22564,trans
chr1B_136313289,TraesCS1B01G051700.2,-6.42369,1.08E-09,9.99E-06,-0.43272,0.181568,NA
chr1B_24636361,TraesCS1B01G051700.2,-8.42736,9.50E-15,1.98E-10,-0.51719,0.276322,NA
chr2B_785951692,TraesCS1B01G051700.2,-6.42365,1.08E-09,9.99E-06,-0.4297,0.181566,trans
chr7D_602173410,TraesCS1B01G051700.2,-7.80783,4.11E-13,6.84E-09,-0.48166,0.246848,trans
chr1B_32766585,TraesCS1B01G052400.2,-28.94589,8.35E-71,2.34E-64,-1.06406,0.818335,cis
chr6B_18944566,TraesCS1B01G052400.2,-6.45653,9.07E-10,8.51E-06,-0.6479,0.183088,trans
chr1A_29813000,TraesCS1B01G052600.1,-7.26911,9.71E-12,1.31E-07,-0.30235,0.221236,trans
chr5B_14498239,TraesCS1B01G052600.1,6.46035,8.89E-10,8.35E-06,0.25113,0.183265,trans
chr1B_33948458,TraesCS1B01G052700.1,-12.47839,2.34E-26,1.60E-21,-0.924,0.455679,cis
chr1B_33982745,TraesCS1B01G053400.1,-18.41818,8.56E-44,2.49E-38,-0.48924,0.645869,cis
chr1B_24636361,TraesCS1B01G053500.1,-7.71232,7.26E-13,1.17E-08,-0.54625,0.2423,NA
chr1B_33982745,TraesCS1B01G053500.1,-10.5416,1.14E-20,4.54E-16,-0.44428,0.374001,cis
chr6B_233087179,TraesCS1B01G053500.1,-6.65364,3.10E-10,3.20E-06,-0.62275,0.192256,trans
chr1B_136313289,TraesCS1B01G053600.1,-8.44922,8.30E-15,1.74E-10,-0.64371,0.277359,NA
chr1B_32766585,TraesCS1B01G053600.1,-13.52819,1.76E-29,1.57E-24,-0.55152,0.495951,NA
chr6B_233087179,TraesCS1B01G053600.1,-6.44431,9.69E-10,9.04E-06,-0.64751,0.182522,trans
chr1B_33982745,TraesCS1B01G055100.1,-9.94126,6.03E-19,2.02E-14,-0.58646,0.346976,NA
chr1B_32766585,TraesCS1B01G055200.1,-9.33441,3.11E-17,8.68E-13,-0.40271,0.319009,NA
chr1B_33982745,TraesCS1B01G055400.1,-7.86096,2.99E-13,5.08E-09,-0.39015,0.249378,NA
chr1B_38116326,TraesCS1B01G055400.1,-12.70794,4.87E-27,3.53E-22,-0.47421,0.464736,cis
chr1B_136313289,TraesCS1B01G055900.1,-9.15427,9.84E-17,2.60E-12,-0.71115,0.310602,NA
chr1B_32766585,TraesCS1B01G055900.1,-8.64488,2.46E-15,5.50E-11,-0.43771,0.286629,NA
chr1B_38910896,TraesCS1B01G055900.1,-15.1184,3.33E-34,4.44E-29,-0.54932,0.551338,cis
chr1B_39576835,TraesCS1B01G056400.2,-13.75723,3.67E-30,3.47E-25,-0.59111,0.504345,cis
chr1B_40724097,TraesCS1B01G056400.2,6.85498,1.02E-10,1.15E-06,0.75308,0.201685,NA
chr1B_11859136,TraesCS1B01G056700.1,-7.69965,7.82E-13,1.25E-08,-0.56236,0.241697,NA
chr3B_24053480,TraesCS1B01G056700.1,-6.52278,6.34E-10,6.14E-06,-0.5167,0.186162,trans
chr5B_22121907,TraesCS1B01G056700.1,6.62955,3.54E-10,3.61E-06,0.45999,0.191132,trans
chr5D_409874387,TraesCS1B01G056700.1,-7.46691,3.08E-12,4.50E-08,-0.48481,0.230625,trans
chr6A_615812766,TraesCS1B01G056700.1,-6.92629,6.83E-11,7.97E-07,-0.43982,0.205038,trans
chr6B_233087179,TraesCS1B01G056700.1,-9.81106,1.41E-18,4.57E-14,-0.84327,0.341026,trans
chr7A_575755314,TraesCS1B01G056700.1,-6.60754,4.00E-10,4.03E-06,-0.52154,0.190105,trans
chr1B_41090499,TraesCS1B01G057100.1,7.84079,3.37E-13,5.69E-09,0.17776,0.248418,NA
chr1B_136313289,TraesCS1B01G057800.3,-8.2262,3.27E-14,6.35E-10,-0.56829,0.266765,NA
chr1B_24636361,TraesCS1B01G057800.3,-7.56255,1.76E-12,2.67E-08,-0.51695,0.235173,NA
chr2B_793171237,TraesCS1B01G057800.3,-6.47091,8.40E-10,7.93E-06,-0.42827,0.183755,trans
chr3B_24053480,TraesCS1B01G057800.3,-7.46654,3.09E-12,4.51E-08,-0.54335,0.230608,trans
chr5B_22121907,TraesCS1B01G057800.3,7.24399,1.12E-11,1.50E-07,0.46633,0.220045,trans
chr6A_26933065,TraesCS1B01G057800.3,-7.21977,1.29E-11,1.71E-07,-0.49296,0.218898,trans
chr6A_615812766,TraesCS1B01G057800.3,-6.63743,3.39E-10,3.47E-06,-0.40159,0.1915,trans
chr6B_233087179,TraesCS1B01G057800.3,-10.59273,8.12E-21,3.28E-16,-0.83689,0.37627,trans
chr4A_608826243,TraesCS1B01G057900.1,-7.15343,1.89E-11,2.43E-07,-0.56409,0.215757,trans
chr6B_233087179,TraesCS1B01G057900.1,-7.20948,1.37E-11,1.80E-07,-0.72839,0.21841,trans
chr1B_508047627,TraesCS1B01G058600.2,-7.50794,2.42E-12,3.60E-08,-0.40693,0.232575,NA
chr4A_610639442,TraesCS1B01G058600.2,-6.49208,7.49E-10,7.15E-06,-0.314,0.184737,trans
chr1B_32766585,TraesCS1B01G059000.1,-7.37962,5.12E-12,7.23E-08,-0.58162,0.226479,NA
chr1B_40301853,TraesCS1B01G059000.1,7.68576,8.49E-13,1.35E-08,0.58772,0.241036,NA
chr1B_41642828,TraesCS1B01G059000.1,-17.14308,3.90E-40,8.38E-35,-0.87046,0.612407,cis
chr1B_563008538,TraesCS1B01G059100.2,6.94759,6.06E-11,7.14E-07,0.86548,0.206041,NA
chr6A_26932010,TraesCS1B01G059100.2,-6.7988,1.39E-10,1.54E-06,-0.57866,0.199048,trans
chr6A_496552572,TraesCS1B01G059100.2,-6.51625,6.57E-10,6.34E-06,-0.60728,0.185859,trans
chr6B_468309292,TraesCS1B01G059100.2,-6.48335,7.85E-10,7.46E-06,-0.58755,0.184332,trans
chr1B_625313474,TraesCS1B01G059800.1,-7.26459,9.96E-12,1.34E-07,-0.50984,0.221021,NA
chr2A_79310316,TraesCS1B01G059800.1,6.6715,2.81E-10,2.93E-06,0.26264,0.19309,trans
chr2B_23717207,TraesCS1B01G059800.1,-6.59814,4.21E-10,4.23E-06,-0.40151,0.189668,trans
chr3A_22807657,TraesCS1B01G059800.1,-6.55884,5.21E-10,5.14E-06,-0.23819,0.187838,trans
chr5A_660206715,TraesCS1B01G059800.1,-13.58351,1.21E-29,1.09E-24,-0.66602,0.497991,trans
chr6A_26260142,TraesCS1B01G059800.1,-6.49801,7.25E-10,6.94E-06,-0.3327,0.185012,trans
chr6B_135110896,TraesCS1B01G059800.1,6.7674,1.66E-10,1.80E-06,0.275,0.197576,trans
chr6B_659234780,TraesCS1B01G059800.1,-7.00434,4.40E-11,5.32E-07,-0.27495,0.208715,trans
chr6D_8812975,TraesCS1B01G059800.1,-6.93376,6.55E-11,7.67E-07,-0.38347,0.20539,trans
chr7A_28258108,TraesCS1B01G059800.1,-6.54911,5.50E-10,5.40E-06,-0.24526,0.187386,trans
chr7B_703925952,TraesCS1B01G059800.1,-6.91128,7.43E-11,8.62E-07,-0.28159,0.204332,trans
chr1B_41744471,TraesCS1B01G059900.1,-24.71489,1.15E-60,1.34E-54,-0.98432,0.766574,NA
chr1B_136313289,TraesCS1B01G060000.1,-7.38152,5.07E-12,7.16E-08,-0.30827,0.226569,NA
chr5B_22121907,TraesCS1B01G060000.1,7.67112,9.26E-13,1.47E-08,0.28686,0.240339,trans
chr6A_26933065,TraesCS1B01G060000.1,-8.1297,5.90E-14,1.11E-09,-0.31755,0.262174,trans
chr6B_233087179,TraesCS1B01G060000.1,-8.51833,5.41E-15,1.16E-10,-0.42543,0.280637,trans
chr1B_41642180,TraesCS1B01G060100.1,-6.83339,1.15E-10,1.29E-06,-0.49892,0.200671,NA
chr1B_41744653,TraesCS1B01G060100.1,-14.13486,2.76E-31,2.87E-26,-0.84453,0.517878,NA
chr5D_409540760,TraesCS1B01G060100.1,-6.86066,9.86E-11,1.12E-06,-0.71872,0.201952,trans
chr1B_600347709,TraesCS1B01G060200.1,-6.87175,9.27E-11,1.06E-06,-0.38571,0.202473,NA
chr6A_609252106,TraesCS1B01G060200.1,-6.47006,8.43E-10,7.97E-06,-0.42967,0.183715,trans
chr1B_44070960,TraesCS1B01G060400.1,10.26278,7.26E-20,2.67E-15,0.29773,0.361537,cis
chr1B_44070960,TraesCS1B01G060500.1,14.21334,1.61E-31,1.71E-26,0.65097,0.520642,cis
chr1B_24636361,TraesCS1B01G060900.1,-7.88774,2.55E-13,4.37E-09,-0.6206,0.250654,NA
chr3B_24053480,TraesCS1B01G060900.1,-7.07757,2.91E-11,3.62E-07,-0.60604,0.212172,trans
chr6A_26933065,TraesCS1B01G060900.1,-7.66227,9.76E-13,1.54E-08,-0.60012,0.239918,trans
chr6A_583384536,TraesCS1B01G060900.1,-6.56237,5.11E-10,5.05E-06,-0.49076,0.188003,trans
chr6A_606036640,TraesCS1B01G060900.1,-6.44104,9.86E-10,9.18E-06,-0.53921,0.182371,trans
chr6B_233087179,TraesCS1B01G060900.1,-11.13699,2.12E-22,9.95E-18,-1.00346,0.400063,trans
chr6D_55075368,TraesCS1B01G060900.1,-6.56118,5.15E-10,5.08E-06,-0.46652,0.187947,trans
chr7A_575755314,TraesCS1B01G060900.1,-7.02372,3.94E-11,4.81E-07,-0.6017,0.20963,trans
chr7B_27956608,TraesCS1B01G060900.1,-7.10639,2.47E-11,3.11E-07,-0.67184,0.213533,trans
chr1B_45202310,TraesCS1B01G062000.1,-11.58551,1.02E-23,5.46E-19,-0.37206,0.419157,NA
chr1B_46086303,TraesCS1B01G062000.1,8.73635,1.39E-15,3.20E-11,0.35542,0.290953,NA
chr1B_47181574,TraesCS1B01G062300.1,-11.39788,3.64E-23,1.84E-18,-0.4167,0.411228,cis
chr3D_515283616,TraesCS1B01G062400.1,6.58034,4.64E-10,4.62E-06,0.51573,0.188839,trans
chr1B_47206679,TraesCS1B01G062600.1,28.35476,1.92E-69,4.74E-63,0.50224,0.81212,cis
chr2A_748198033,TraesCS1B01G062600.1,-6.73569,1.98E-10,2.12E-06,-0.3288,0.196091,trans
chr3A_24746436,TraesCS1B01G062600.1,6.97889,5.08E-11,6.07E-07,0.26596,0.207515,trans
chr1A_31902278,TraesCS1B01G062800.1,-7.15452,1.87E-11,2.41E-07,-0.15759,0.215809,trans
chr1B_47206053,TraesCS1B01G062800.1,-16.30721,1.06E-37,1.86E-32,-0.28472,0.588427,cis
chr1B_47624829,TraesCS1B01G063800.1,-7.78426,4.73E-13,7.81E-09,-0.31275,0.245726,cis
chr1B_50186214,TraesCS1B01G065100.2,-21.40629,4.61E-52,2.65E-46,-0.62891,0.711283,cis
chr1A_31779240,TraesCS1B01G065900.1,-6.97882,5.08E-11,6.07E-07,-0.29694,0.207512,trans
chr1B_43451913,TraesCS1B01G065900.1,6.68363,2.63E-10,2.75E-06,0.43826,0.193656,NA
chr6B_703800589,TraesCS1B01G065900.1,6.51566,6.59E-10,6.36E-06,0.8244,0.185831,trans
chr1B_47624829,TraesCS1B01G065900.2,-6.60005,4.16E-10,4.19E-06,-0.24822,0.189756,NA
chr1B_50204261,TraesCS1B01G066000.1,-11.08107,3.09E-22,1.43E-17,-0.29426,0.397649,cis
chr1B_51615074,TraesCS1B01G066400.1,7.1233,2.24E-11,2.85E-07,0.36135,0.214332,cis
chr1B_50778634,TraesCS1B01G067800.1,54.83785,8.94E-117,1.39E-108,0.95687,0.941751,NA
chr2B_793171237,TraesCS1B01G068200.1,-7.14144,2.02E-11,2.59E-07,-0.61057,0.21519,trans
chr4D_503418452,TraesCS1B01G068200.1,-7.04572,3.48E-11,4.28E-07,-0.76703,0.210667,trans
chr6A_26933065,TraesCS1B01G068200.1,-7.67042,9.30E-13,1.47E-08,-0.68044,0.240306,trans
chr6A_615812766,TraesCS1B01G068200.1,-6.62917,3.55E-10,3.62E-06,-0.52853,0.191114,trans
chr6B_233087179,TraesCS1B01G068200.1,-10.17566,1.29E-19,4.63E-15,-1.07484,0.357611,trans
chr7D_262695946,TraesCS1B01G068200.1,-6.70412,2.35E-10,2.48E-06,-0.50709,0.194614,trans
chr1B_52901694,TraesCS1B01G068300.1,-31.23835,6.46E-76,2.79E-69,-0.98962,0.839908,cis
chr1B_55458474,TraesCS1B01G068300.1,7.174,1.68E-11,2.18E-07,0.77891,0.216731,NA
chr1B_60532323,TraesCS1B01G068300.1,-6.45428,9.18E-10,8.61E-06,-0.37542,0.182984,NA
chr5A_8132485,TraesCS1B01G068400.1,-7.42164,4.01E-12,5.76E-08,-0.5112,0.228474,trans
chr5B_529335126,TraesCS1B01G068400.1,7.36397,5.61E-12,7.87E-08,0.7091,0.225736,trans
chr3A_721219846,TraesCS1B01G068400.2,6.55405,5.35E-10,5.26E-06,0.42514,0.187615,trans
chr5A_480343799,TraesCS1B01G068400.2,-7.74107,6.12E-13,9.94E-09,-0.50694,0.243669,trans
chr6B_233087179,TraesCS1B01G068400.2,-8.04234,1.00E-13,1.82E-09,-0.57318,0.258016,trans
chr1B_53049950,TraesCS1B01G068500.1,10.92481,8.82E-22,3.90E-17,1.20554,0.390866,cis
chr1B_136313289,TraesCS1B01G068500.2,-7.6446,1.08E-12,1.70E-08,-0.83671,0.239077,NA
chr6A_606036640,TraesCS1B01G068500.2,-7.58158,1.57E-12,2.40E-08,-0.82054,0.236078,trans
chr6A_613596591,TraesCS1B01G068500.2,-6.44551,9.63E-10,8.98E-06,-0.67277,0.182578,trans
chr6B_233087179,TraesCS1B01G068500.2,-8.70984,1.64E-15,3.74E-11,-1.14209,0.2897,trans
chr1B_57003231,TraesCS1B01G068600.1,-9.8293,1.26E-18,4.08E-14,-0.25887,0.341861,NA
chr1B_55009132,TraesCS1B01G069200.1,7.22871,1.22E-11,1.63E-07,0.28869,0.219321,cis
chr2A_755926762,TraesCS1B01G069300.3,-7.33102,6.79E-12,9.41E-08,-0.60999,0.224172,trans
chr6A_555219300,TraesCS1B01G069300.3,-7.33898,6.48E-12,9.01E-08,-0.65545,0.22455,trans
chr6B_233087179,TraesCS1B01G069300.3,-8.62508,2.78E-15,6.18E-11,-0.89491,0.285692,trans
chr6B_474352501,TraesCS1B01G069300.3,-6.71952,2.16E-10,2.30E-06,-0.55751,0.195334,trans
chr7A_158672185,TraesCS1B01G069300.3,6.73345,2.00E-10,2.14E-06,0.60651,0.195986,trans
chr1B_17890252,TraesCS1B01G071200.1,-6.82951,1.17E-10,1.31E-06,-0.53082,0.200489,NA
chr1B_53251268,TraesCS1B01G071200.1,-6.76866,1.65E-10,1.79E-06,-0.23164,0.197635,NA
chr1B_56312405,TraesCS1B01G071400.1,8.61467,2.97E-15,6.57E-11,0.27178,0.2852,cis
chr1B_56314367,TraesCS1B01G071400.1,-23.6602,5.48E-58,5.08E-52,-0.38292,0.750605,cis
chr3B_24053480,TraesCS1B01G071700.1,-6.58734,4.46E-10,4.46E-06,-0.30632,0.189164,trans
chr6B_18732753,TraesCS1B01G071700.1,-6.74263,1.90E-10,2.04E-06,-0.36174,0.196416,trans
chr6B_233087179,TraesCS1B01G071700.1,-7.92288,2.06E-13,3.58E-09,-0.4266,0.252327,trans
chr4A_610822247,TraesCS1B01G071700.2,-6.61891,3.75E-10,3.81E-06,-0.31629,0.190636,trans
chr6A_26932010,TraesCS1B01G071700.2,-6.88238,8.73E-11,1.00E-06,-0.27709,0.202972,trans
chr6A_585054978,TraesCS1B01G071700.2,-6.79947,1.39E-10,1.53E-06,-0.30538,0.19908,trans
chr2B_453795833,TraesCS1B01G071800.1,-7.16349,1.78E-11,2.30E-07,-0.51752,0.216233,trans
chr2B_793171634,TraesCS1B01G071800.1,-7.13761,2.06E-11,2.64E-07,-0.42626,0.215009,trans
chr6B_233087179,TraesCS1B01G071800.1,-8.07076,8.44E-14,1.55E-09,-0.62479,0.259369,trans
chr1B_57003730,TraesCS1B01G072000.1,25.07751,1.43E-61,1.81E-55,0.97969,0.771746,cis
chr1B_57005892,TraesCS1B01G072000.1,-7.05316,3.34E-11,4.12E-07,-0.68155,0.211019,cis
chr1B_57003399,TraesCS1B01G072200.1,10.73219,3.20E-21,1.34E-16,0.38493,0.382429,cis
chr1B_57003698,TraesCS1B01G072200.1,-17.15937,3.49E-40,7.55E-35,-0.46366,0.612858,cis
chr1B_57438023,TraesCS1B01G073600.1,-15.5302,2.02E-35,2.98E-30,-0.65565,0.564594,cis
chr1B_57437940,TraesCS1B01G073700.1,16.69325,7.89E-39,1.52E-33,0.94834,0.599711,cis
chr1B_57614806,TraesCS1B01G075800.1,-7.18041,1.62E-11,2.10E-07,-0.17306,0.217034,cis
chr4A_132700733,TraesCS1B01G075800.1,6.70262,2.37E-10,2.50E-06,0.33052,0.194544,trans
chr4B_59977016,TraesCS1B01G075800.1,6.50112,7.13E-10,6.84E-06,0.37363,0.185156,trans
chr6A_452266175,TraesCS1B01G075800.1,-6.78764,1.48E-10,1.63E-06,-0.39375,0.198525,trans
chr6B_233087179,TraesCS1B01G076300.3,-6.87397,9.16E-11,1.04E-06,-0.93157,0.202578,trans
chr1B_59474842,TraesCS1B01G076500.1,-21.00329,5.65E-51,2.97E-45,-0.45071,0.703415,cis
chr1B_59474733,TraesCS1B01G076600.1,-35.26527,2.66E-84,2.60E-77,-1.37381,0.869897,cis
chr1B_59474733,TraesCS1B01G076700.1,-39.55076,1.77E-92,3.61E-85,-1.74924,0.89373,cis
chr1B_59474733,TraesCS1B01G076800.1,-41.49509,5.79E-96,1.66E-88,-1.86235,0.902508,cis
chr1B_60256557,TraesCS1B01G077600.1,-9.71093,2.72E-18,8.52E-14,-0.32112,0.33643,cis
chr1B_24636361,TraesCS1B01G078600.1,-7.81155,4.02E-13,6.70E-09,-0.29981,0.247025,NA
chr6B_233087179,TraesCS1B01G078600.1,-7.73732,6.25E-13,1.01E-08,-0.38096,0.243491,trans
chr6B_233087179,TraesCS1B01G079000.1,-8.18393,4.24E-14,8.09E-10,-0.62528,0.264755,trans
chr7B_709192929,TraesCS1B01G079000.1,-6.55215,5.41E-10,5.31E-06,-0.38808,0.187527,trans
chr1B_24636361,TraesCS1B01G080400.1,-7.87423,2.76E-13,4.71E-09,-0.71141,0.250011,NA
chr2A_122134250,TraesCS1B01G080400.1,-9.09684,1.42E-16,3.68E-12,-0.84119,0.307913,trans
chr2A_747334817,TraesCS1B01G080400.1,-6.95283,5.88E-11,6.95E-07,-0.59785,0.206288,trans
chr4A_608486516,TraesCS1B01G080400.1,-6.60043,4.15E-10,4.18E-06,-0.61639,0.189774,trans
chr4B_13941465,TraesCS1B01G080400.1,-6.61949,3.74E-10,3.80E-06,-0.58707,0.190663,trans
chr5B_22121907,TraesCS1B01G080400.1,6.4267,1.07E-09,9.85E-06,0.56559,0.181707,trans
chr5B_527342919,TraesCS1B01G080400.1,6.81829,1.25E-10,1.39E-06,0.54432,0.199963,trans
chr5B_538309918,TraesCS1B01G080400.1,-6.70081,2.39E-10,2.52E-06,-0.63705,0.194459,trans
chr5D_409874387,TraesCS1B01G080400.1,-6.96413,5.52E-11,6.55E-07,-0.57895,0.20682,trans
chr6A_26933065,TraesCS1B01G080400.1,-6.82195,1.22E-10,1.36E-06,-0.62912,0.200134,trans
chr6A_610155256,TraesCS1B01G080400.1,-7.14982,1.92E-11,2.47E-07,-0.58777,0.215587,trans
chr7B_58751091,TraesCS1B01G080400.1,6.88997,8.37E-11,9.62E-07,0.62026,0.203329,trans
chr6B_233087179,TraesCS1B01G080500.1,-7.71561,7.12E-13,1.15E-08,-0.89747,0.242457,trans
chr1B_24636361,TraesCS1B01G081400.1,-6.93792,6.40E-11,7.51E-07,-0.37161,0.205586,NA
chr6B_233087179,TraesCS1B01G081400.1,-8.28249,2.32E-14,4.58E-10,-0.54448,0.269441,trans
chr1B_508048044,TraesCS1B01G081900.1,-7.62349,1.23E-12,1.91E-08,-0.66499,0.238072,NA
chr5A_8132485,TraesCS1B01G081900.1,-6.48202,7.91E-10,7.51E-06,-0.61307,0.18427,trans
chr1B_65547364,TraesCS1B01G082100.1,-27.31819,5.14E-67,1.04E-60,-0.78237,0.80049,cis
chr1B_74227611,TraesCS1B01G082100.1,-8.30954,1.96E-14,3.92E-10,-0.64441,0.270727,NA
chr3A_540651588,TraesCS1B01G083000.1,-7.22021,1.29E-11,1.70E-07,-0.73227,0.218919,trans
chr5A_475632696,TraesCS1B01G083000.1,7.7398,6.16E-13,1.00E-08,0.71448,0.243609,trans
chr5A_475632696,TraesCS1B01G083000.2,6.77819,1.56E-10,1.71E-06,0.46227,0.198082,trans
chr1B_67540776,TraesCS1B01G083600.1,-10.5268,1.26E-20,4.99E-16,-0.63069,0.373344,cis
chr3B_596424113,TraesCS1B01G083600.1,-6.95497,5.81E-11,6.87E-07,-0.97223,0.206388,trans
chr6A_498341102,TraesCS1B01G083600.1,-6.75392,1.79E-10,1.93E-06,-0.96872,0.196945,trans
chr4A_37824814,TraesCS1B01G083900.4,-6.70461,2.34E-10,2.48E-06,-0.2958,0.194637,trans
chr5A_575709777,TraesCS1B01G083900.4,-6.71785,2.18E-10,2.32E-06,-0.36126,0.195256,trans
chr6A_607145982,TraesCS1B01G083900.4,7.40903,4.32E-12,6.17E-08,0.49644,0.227875,trans
chr2B_793171237,TraesCS1B01G084600.1,-6.93801,6.39E-11,7.50E-07,-0.24887,0.20559,trans
chr6A_26933065,TraesCS1B01G084600.1,-6.59853,4.20E-10,4.22E-06,-0.2521,0.189686,trans
chr6B_233087179,TraesCS1B01G084600.1,-9.26089,4.98E-17,1.36E-12,-0.42106,0.315583,trans
chr1B_69543104,TraesCS1B01G084700.1,10.66348,5.07E-21,2.08E-16,0.54638,0.3794,cis
chr1B_69826015,TraesCS1B01G085100.1,6.95818,5.71E-11,6.76E-07,0.35559,0.20654,cis
chr5B_529335126,TraesCS1B01G085200.1,6.90139,7.85E-11,9.07E-07,0.87966,0.203867,trans
chr6B_233087179,TraesCS1B01G086100.2,-7.43033,3.81E-12,5.50E-08,-0.54926,0.228887,trans
chr6B_233087179,TraesCS1B01G086200.1,-8.27789,2.39E-14,4.71E-10,-0.48316,0.269222,trans
chr3A_528589894,TraesCS1B01G086600.1,-6.60826,3.98E-10,4.02E-06,-0.41053,0.190139,trans
chr6B_233087179,TraesCS1B01G086600.1,-6.77578,1.58E-10,1.73E-06,-0.4177,0.197969,trans
chr2B_773826519,TraesCS1B01G087100.1,6.93984,6.33E-11,7.43E-07,0.32319,0.205676,trans
chr3B_757520854,TraesCS1B01G087100.1,6.82807,1.18E-10,1.32E-06,0.396,0.200421,trans
chr5A_452282661,TraesCS1B01G087100.1,6.66082,2.98E-10,3.09E-06,0.36119,0.192591,trans
chr5B_230299030,TraesCS1B01G087100.1,-7.21724,1.31E-11,1.73E-07,-0.6253,0.218778,trans
chr4B_609595780,TraesCS1B01G087300.1,-7.4519,3.36E-12,4.89E-08,-0.45945,0.229912,trans
chr5A_547998442,TraesCS1B01G087300.1,6.6343,3.45E-10,3.53E-06,0.39731,0.191353,trans
chr2A_749748680,TraesCS1B01G087700.1,-6.73033,2.03E-10,2.17E-06,-0.48821,0.19584,trans
chr2B_784188276,TraesCS1B01G087700.1,-6.44348,9.74E-10,9.07E-06,-0.50713,0.182484,trans
chr4B_639123176,TraesCS1B01G087700.1,-6.46436,8.70E-10,8.19E-06,-0.43666,0.183451,trans
chr5A_67324734,TraesCS1B01G087700.1,-7.39079,4.80E-12,6.81E-08,-0.51782,0.227009,trans
chr5A_681138535,TraesCS1B01G087700.1,6.8901,8.37E-11,9.61E-07,0.47126,0.203336,trans
chr6A_298508606,TraesCS1B01G087700.1,6.50312,7.05E-10,6.77E-06,0.45882,0.185249,trans
chr6A_8696305,TraesCS1B01G087700.1,-7.16595,1.76E-11,2.27E-07,-0.47552,0.21635,trans
chr6B_148082957,TraesCS1B01G087700.1,-9.3354,3.09E-17,8.63E-13,-0.80739,0.319055,trans
chr6B_32124398,TraesCS1B01G087700.1,6.85358,1.03E-10,1.16E-06,0.60543,0.201619,trans
chr6B_562319465,TraesCS1B01G087700.1,-6.4789,8.04E-10,7.63E-06,-0.50843,0.184125,trans
chr7B_713418096,TraesCS1B01G087700.1,-7.18324,1.59E-11,2.07E-07,-0.4912,0.217168,trans
chr6A_454391915,TraesCS1B01G088000.2,-6.43324,1.03E-09,9.54E-06,-0.29544,0.18201,trans
chr7B_40080029,TraesCS1B01G088000.2,-6.46024,8.89E-10,8.36E-06,-0.35627,0.18326,trans
chr6A_384959012,TraesCS1B01G088700.1,6.48574,7.75E-10,7.37E-06,0.25697,0.184442,trans
chr6B_148082957,TraesCS1B01G088700.1,-6.89275,8.24E-11,9.48E-07,-0.38352,0.20346,trans
chr1B_85406303,TraesCS1B01G088900.1,11.43688,2.80E-23,1.43E-18,0.61352,0.412883,NA
chr2A_118440929,TraesCS1B01G088900.1,7.21088,1.36E-11,1.79E-07,0.77788,0.218477,trans
chr3B_11486117,TraesCS1B01G088900.1,-6.91543,7.26E-11,8.44E-07,-0.53751,0.204527,trans
chr7B_477412715,TraesCS1B01G088900.1,7.08739,2.75E-11,3.44E-07,0.5631,0.212636,trans
chr2B_546746582,TraesCS1B01G088900.2,-7.99287,1.35E-13,2.41E-09,-1.08453,0.25566,trans
chr3B_11485370,TraesCS1B01G088900.2,-6.88337,8.69E-11,9.95E-07,-0.77231,0.203019,trans
chr5A_597780606,TraesCS1B01G088900.2,-6.97034,5.33E-11,6.35E-07,-0.82349,0.207113,trans
chr1B_87972675,TraesCS1B01G089000.1,-10.90012,1.04E-21,4.58E-17,-0.50932,0.389789,cis
chr1B_88003580,TraesCS1B01G089100.1,-12.10592,2.97E-25,1.83E-20,-0.45,0.440691,cis
chr1B_87972675,TraesCS1B01G089800.1,-8.47427,7.11E-15,1.50E-10,-0.40485,0.278548,NA
chr1D_473348514,TraesCS1B01G089900.1,-6.89533,8.12E-11,9.36E-07,-0.38733,0.203582,trans
chr4D_502885474,TraesCS1B01G089900.1,-7.30288,7.99E-12,1.09E-07,-0.41935,0.222837,trans
chr6B_21347106,TraesCS1B01G089900.1,-8.43229,9.22E-15,1.92E-10,-0.53675,0.276556,trans
chr7D_56513552,TraesCS1B01G089900.1,-6.76439,1.69E-10,1.83E-06,-0.36173,0.197435,trans
chr1B_90993270,TraesCS1B01G090300.1,-12.55792,1.36E-26,9.46E-22,-0.36521,0.458833,cis
chr2A_88090001,TraesCS1B01G090300.1,-7.91046,2.22E-13,3.84E-09,-0.48697,0.251736,trans
chr4B_664652344,TraesCS1B01G090300.1,-6.5012,7.13E-10,6.83E-06,-0.36649,0.18516,trans
chr6A_496389318,TraesCS1B01G090300.1,-7.69079,8.24E-13,1.31E-08,-0.46179,0.241275,trans
chr6D_24419964,TraesCS1B01G090300.1,-8.0131,1.20E-13,2.15E-09,-0.52758,0.256624,trans
chr6D_26257914,TraesCS1B01G090300.1,-6.63208,3.49E-10,3.57E-06,-0.39587,0.19125,trans
chr7A_143162332,TraesCS1B01G090300.1,-7.36975,5.42E-12,7.63E-08,-0.55062,0.22601,trans
chr1B_90994061,TraesCS1B01G090400.1,40.43082,4.50E-94,1.08E-86,1.40381,0.897839,cis
chr1B_92327725,TraesCS1B01G090400.1,-7.1744,1.67E-11,2.17E-07,-0.62623,0.21675,NA
chr2A_758052250,TraesCS1B01G090400.1,-6.51096,6.76E-10,6.51E-06,-0.6776,0.185613,trans
chr2A_80533868,TraesCS1B01G090400.1,6.53567,5.91E-10,5.77E-06,0.60121,0.186761,trans
chr7B_17647040,TraesCS1B01G090400.1,6.46091,8.86E-10,8.33E-06,0.71258,0.183291,trans
chr7B_478009620,TraesCS1B01G090400.1,7.37689,5.20E-12,7.34E-08,0.91394,0.226349,trans
chr1B_90994061,TraesCS1B01G090400.2,-46.61815,1.52E-104,9.42E-97,-2.05078,0.921161,cis
chr1B_92327725,TraesCS1B01G090400.2,7.53185,2.11E-12,3.16E-08,0.93785,0.233712,NA
chr2A_80541914,TraesCS1B01G090400.2,-6.8076,1.33E-10,1.47E-06,-0.82358,0.199461,trans
chr1B_91557574,TraesCS1B01G090700.1,-9.06278,1.76E-16,4.52E-12,-0.34516,0.306317,cis
chr3D_2067715,TraesCS1B01G090800.1,8.91833,4.41E-16,1.08E-11,0.49592,0.299531,trans
chr2B_470032036,TraesCS1B01G091100.2,-6.68627,2.59E-10,2.72E-06,-0.73641,0.19378,trans
chr2B_19968527,TraesCS1B01G091500.1,-9.43759,1.60E-17,4.61E-13,-1.29634,0.323804,trans
chr2B_794326446,TraesCS1B01G091500.1,-7.13451,2.10E-11,2.68E-07,-0.77169,0.214863,trans
chr2D_73555444,TraesCS1B01G091500.1,-6.56284,5.10E-10,5.04E-06,-0.70907,0.188024,trans
chr3A_718876487,TraesCS1B01G091500.1,6.73174,2.02E-10,2.16E-06,0.71453,0.195906,trans
chr3A_721219846,TraesCS1B01G091500.1,6.54725,5.55E-10,5.45E-06,0.72267,0.187299,trans
chr3A_727537329,TraesCS1B01G091500.1,-8.32521,1.78E-14,3.58E-10,-0.87115,0.271472,trans
chr3B_675569101,TraesCS1B01G091500.1,-6.90232,7.81E-11,9.03E-07,-0.74488,0.20391,trans
chr5A_502819786,TraesCS1B01G091500.1,-8.69045,1.85E-15,4.20E-11,-1.11276,0.288784,trans
chr5A_505210002,TraesCS1B01G091500.1,-7.67679,8.96E-13,1.42E-08,-0.82119,0.240609,trans
chr5B_243921173,TraesCS1B01G091500.1,-6.69402,2.49E-10,2.61E-06,-0.68544,0.194142,trans
chr6A_387434553,TraesCS1B01G091500.1,6.62422,3.65E-10,3.71E-06,0.70189,0.190883,trans
chr7D_609712307,TraesCS1B01G091500.1,-6.7728,1.61E-10,1.75E-06,-0.54829,0.197829,trans
chr2A_676992194,TraesCS1B01G091800.1,8.77676,1.08E-15,2.52E-11,0.45729,0.29286,trans
chr4A_175895469,TraesCS1B01G091800.1,7.06496,3.12E-11,3.87E-07,0.29037,0.211576,trans
chr4A_608276234,TraesCS1B01G091800.1,-6.65615,3.06E-10,3.16E-06,-0.28132,0.192373,trans
chr4B_609595780,TraesCS1B01G091800.1,-7.32364,7.09E-12,9.79E-08,-0.34345,0.223822,trans
chr5A_681138535,TraesCS1B01G091800.1,8.44442,8.55E-15,1.79E-10,0.32753,0.277132,trans
chr5B_43277163,TraesCS1B01G091800.1,-7.43066,3.81E-12,5.49E-08,-0.3062,0.228903,trans
chr5B_50519874,TraesCS1B01G091800.1,-6.64673,3.22E-10,3.32E-06,-0.27338,0.191933,trans
chr7B_27808672,TraesCS1B01G091800.1,-6.83852,1.12E-10,1.25E-06,-0.29764,0.200912,trans
chr7D_1303180,TraesCS1B01G091800.1,-6.52218,6.36E-10,6.16E-06,-0.27629,0.186134,trans
chr7D_553481132,TraesCS1B01G091800.1,-6.70888,2.29E-10,2.42E-06,-0.23023,0.194837,trans
chr1B_94831894,TraesCS1B01G092200.1,-24.14599,3.15E-59,3.23E-53,-0.69608,0.758137,cis
chr2B_671256990,TraesCS1B01G092200.1,-6.5937,4.31E-10,4.32E-06,-0.30795,0.189461,trans
chr3A_478168656,TraesCS1B01G092200.1,-6.73292,2.01E-10,2.15E-06,-0.48245,0.195961,trans
chr6A_610061520,TraesCS1B01G092200.1,-6.806,1.34E-10,1.48E-06,-0.46404,0.199386,trans
chr7A_700081310,TraesCS1B01G092200.1,-6.48777,7.66E-10,7.30E-06,-0.49673,0.184536,trans
chr1B_94828204,TraesCS1B01G092300.1,-14.56476,1.46E-32,1.69E-27,-0.39201,0.532819,cis
chr1D_58758078,TraesCS1B01G092300.1,6.46705,8.57E-10,8.08E-06,0.42163,0.183576,trans
chr1B_94828204,TraesCS1B01G092400.1,-14.41482,4.06E-32,4.53E-27,-0.77799,0.527664,cis
chr1B_87733580,TraesCS1B01G093300.1,6.84335,1.09E-10,1.22E-06,0.33612,0.201139,NA
chr1B_92327725,TraesCS1B01G093300.1,6.55895,5.21E-10,5.14E-06,0.34113,0.187843,NA
chr1B_94828204,TraesCS1B01G093300.1,-29.92459,5.11E-73,1.72E-66,-0.65449,0.828014,cis
chr7B_474415602,TraesCS1B01G093300.1,-7.3626,5.65E-12,7.93E-08,-0.49708,0.225671,trans
chr1B_119583135,TraesCS1B01G093400.1,6.60026,4.16E-10,4.18E-06,0.55433,0.189766,NA
chr1B_137872900,TraesCS1B01G093400.1,6.48048,7.97E-10,7.57E-06,0.46261,0.184199,NA
chr1B_94957889,TraesCS1B01G093400.1,10.02227,3.55E-19,1.22E-14,0.36881,0.350663,cis
chr2A_770926111,TraesCS1B01G093600.1,6.75707,1.75E-10,1.90E-06,0.43616,0.197092,trans
chr4A_100958452,TraesCS1B01G093600.1,7.14199,2.01E-11,2.58E-07,0.50329,0.215216,trans
chr7A_4020668,TraesCS1B01G093600.1,6.52388,6.30E-10,6.11E-06,0.36225,0.186213,trans
chr1B_95290888,TraesCS1B01G093700.1,-8.07272,8.34E-14,1.53E-09,-0.24698,0.259462,cis
chr1B_94830227,TraesCS1B01G093800.1,-9.58921,5.99E-18,1.81E-13,-0.55501,0.330822,cis
chr3B_725581910,TraesCS1B01G093800.1,7.51691,2.30E-12,3.43E-08,0.41363,0.233002,trans
chr1B_100318682,TraesCS1B01G094000.1,11.70983,4.40E-24,2.43E-19,0.34996,0.424362,NA
chr1B_92327725,TraesCS1B01G094000.1,-6.58181,4.60E-10,4.59E-06,-0.21356,0.188907,NA
chr7B_229867893,TraesCS1B01G094000.1,-9.41951,1.80E-17,5.15E-13,-0.44288,0.322965,trans
chr1B_96587147,TraesCS1B01G094100.1,13.42256,3.64E-29,3.16E-24,0.62085,0.492033,NA
chr3B_133379888,TraesCS1B01G094100.1,6.61612,3.81E-10,3.86E-06,0.4815,0.190506,trans
chr5B_548316975,TraesCS1B01G094100.1,6.49746,7.27E-10,6.96E-06,0.37229,0.184986,trans
chr6B_591278409,TraesCS1B01G094100.1,6.84234,1.09E-10,1.23E-06,0.47751,0.201092,trans
chr1B_550273931,TraesCS1B01G094300.1,-6.4912,7.52E-10,7.18E-06,-0.55181,0.184695,NA
chr1B_641543485,TraesCS1B01G094300.1,-6.43739,1.01E-09,9.35E-06,-0.55625,0.182202,NA
chr1B_94827818,TraesCS1B01G094300.1,-8.90253,4.87E-16,1.19E-11,-0.39384,0.298788,cis
chr2A_696824203,TraesCS1B01G094300.1,-8.11587,6.42E-14,1.20E-09,-0.53483,0.261516,trans
chr2A_744448011,TraesCS1B01G094300.1,-6.54969,5.48E-10,5.38E-06,-0.49327,0.187413,trans
chr2B_793314744,TraesCS1B01G094300.1,-6.47536,8.20E-10,7.76E-06,-0.53824,0.183961,trans
chr2D_3754310,TraesCS1B01G094300.1,-7.65152,1.04E-12,1.63E-08,-0.62626,0.239406,trans
chr3B_603747277,TraesCS1B01G094300.1,-6.68506,2.61E-10,2.73E-06,-0.39255,0.193723,trans
chr1B_154162792,TraesCS1B01G094600.1,-8.23854,3.04E-14,5.91E-10,-0.46819,0.267352,NA
chr1B_99594200,TraesCS1B01G094600.1,-9.46917,1.30E-17,3.80E-13,-0.32208,0.325269,NA
chr2A_5700975,TraesCS1B01G094600.1,7.7327,6.43E-13,1.04E-08,0.55206,0.243271,trans
chr2A_709730961,TraesCS1B01G094600.1,-7.07052,3.02E-11,3.76E-07,-0.49036,0.211838,trans
chr2A_775983278,TraesCS1B01G094600.1,-6.67967,2.69E-10,2.81E-06,-0.49894,0.193471,trans
chr2A_78461732,TraesCS1B01G094600.1,-6.82838,1.18E-10,1.32E-06,-0.41538,0.200436,trans
chr2B_454453890,TraesCS1B01G094600.1,-6.50979,6.80E-10,6.55E-06,-0.43486,0.185558,trans
chr3D_477242732,TraesCS1B01G094600.1,-6.60475,4.06E-10,4.09E-06,-0.42859,0.189975,trans
chr5B_598298072,TraesCS1B01G094600.1,-7.0504,3.39E-11,4.18E-07,-0.53541,0.210888,trans
chr6B_210278665,TraesCS1B01G094600.1,-6.83774,1.12E-10,1.26E-06,-0.33748,0.200875,trans
chr6B_580966908,TraesCS1B01G094600.1,-6.96792,5.40E-11,6.43E-07,-0.48923,0.206998,trans
chr6B_711372342,TraesCS1B01G094600.1,-6.5205,6.42E-10,6.21E-06,-0.49663,0.186056,trans
chr7B_27808672,TraesCS1B01G094600.1,-6.76679,1.66E-10,1.81E-06,-0.51938,0.197547,trans
chr6A_317606084,TraesCS1B01G095200.2,7.62162,1.24E-12,1.93E-08,0.44908,0.237983,trans
chr7A_163627652,TraesCS1B01G095200.2,7.18524,1.57E-11,2.05E-07,0.48299,0.217263,trans
chr7B_36602307,TraesCS1B01G095200.2,-10.14747,1.56E-19,5.53E-15,-0.70505,0.356337,trans
chr1B_84949414,TraesCS1B01G095600.1,6.62867,3.56E-10,3.63E-06,0.3085,0.191091,NA
chr1B_99594200,TraesCS1B01G095600.1,-14.24898,1.26E-31,1.35E-26,-0.50253,0.521892,cis
chr1B_99596973,TraesCS1B01G095700.1,-15.16229,2.47E-34,3.33E-29,-0.58741,0.552772,cis
chr1B_106766095,TraesCS1B01G095800.1,-7.30463,7.91E-12,1.08E-07,-0.56085,0.22292,NA
chr3B_780240122,TraesCS1B01G096700.1,6.45935,8.94E-10,8.39E-06,0.3051,0.183219,trans
chr4B_438376556,TraesCS1B01G096700.1,-6.47594,8.17E-10,7.74E-06,-0.30341,0.183988,trans
chr5D_48835526,TraesCS1B01G096700.1,-8.07418,8.27E-14,1.52E-09,-0.35961,0.259532,trans
chr6B_148082957,TraesCS1B01G096700.1,-7.35709,5.84E-12,8.17E-08,-0.43191,0.225409,trans
chr7D_615952733,TraesCS1B01G096700.1,-6.82437,1.21E-10,1.35E-06,-0.31746,0.200248,trans
chr1A_581733848,TraesCS1B01G097200.1,-6.94858,6.02E-11,7.11E-07,-0.66677,0.206087,trans
chr1B_94828204,TraesCS1B01G097200.1,-7.52819,2.15E-12,3.22E-08,-0.34391,0.233539,NA
chr5D_517303474,TraesCS1B01G097200.1,-6.74869,1.84E-10,1.98E-06,-0.60663,0.1967,trans
chr6B_21323856,TraesCS1B01G097200.1,-7.62846,1.19E-12,1.86E-08,-0.94164,0.238309,trans
chr7A_143162332,TraesCS1B01G097200.1,-7.0882,2.74E-11,3.43E-07,-0.83391,0.212674,trans
chr1B_508554011,TraesCS1B01G097800.2,-7.11118,2.40E-11,3.04E-07,-0.49717,0.21376,NA
chr1B_99594200,TraesCS1B01G097800.2,-7.65807,1.00E-12,1.58E-08,-0.27611,0.239718,NA
chr7B_27808672,TraesCS1B01G097800.2,-7.27881,9.18E-12,1.25E-07,-0.54944,0.221696,trans
chr7D_242407364,TraesCS1B01G097800.2,-6.66141,2.97E-10,3.08E-06,-0.37461,0.192619,trans
chr1B_101606256,TraesCS1B01G097900.1,-13.73049,4.41E-30,4.14E-25,-0.739,0.503373,NA
chr1B_104772277,TraesCS1B01G098300.2,-9.92444,6.74E-19,2.25E-14,-0.25855,0.346209,cis
chr2A_744448011,TraesCS1B01G098300.2,-8.11624,6.40E-14,1.19E-09,-0.42384,0.261534,trans
chr5A_24654791,TraesCS1B01G098300.2,-6.51667,6.55E-10,6.33E-06,-0.37094,0.185878,trans
chr7B_482023777,TraesCS1B01G098300.2,-6.42684,1.06E-09,9.84E-06,-0.36682,0.181714,trans
chr1B_106388346,TraesCS1B01G098800.1,7.35613,5.87E-12,8.22E-08,0.46322,0.225364,cis
chr1B_120884188,TraesCS1B01G099000.1,-8.32037,1.84E-14,3.68E-10,-0.41391,0.271241,NA
chr5A_505210002,TraesCS1B01G099000.1,-7.05807,3.25E-11,4.01E-07,-0.51596,0.211251,trans
chr6A_3282463,TraesCS1B01G099000.1,-6.46839,8.51E-10,8.03E-06,-0.62683,0.183638,trans
chr6B_208154109,TraesCS1B01G099000.1,-6.69484,2.47E-10,2.60E-06,-0.48932,0.19418,trans
chr6B_227714504,TraesCS1B01G099000.1,-6.86244,9.76E-11,1.11E-06,-0.43081,0.202036,trans
chr1A_494448978,TraesCS1B01G099100.1,-8.41033,1.06E-14,2.18E-10,-0.59133,0.275514,trans
chr1B_118510455,TraesCS1B01G099100.1,-18.96462,2.44E-45,8.07E-40,-0.95368,0.659126,NA
chr1B_151739207,TraesCS1B01G099100.1,-8.11142,6.59E-14,1.23E-09,-0.3787,0.261304,NA
chr1B_28816923,TraesCS1B01G099100.1,6.43056,1.04E-09,9.66E-06,0.41367,0.181886,NA
chr1B_325287546,TraesCS1B01G099100.1,7.38464,4.97E-12,7.04E-08,0.38493,0.226717,NA
chr1B_74232423,TraesCS1B01G099100.1,-7.68625,8.47E-13,1.35E-08,-0.3953,0.241059,NA
chr3B_232592459,TraesCS1B01G099100.1,-6.89086,8.33E-11,9.58E-07,-0.59647,0.203371,trans
chr4B_498622646,TraesCS1B01G099100.1,-6.50115,7.13E-10,6.84E-06,-0.50109,0.185157,trans
chr5B_387895515,TraesCS1B01G099100.1,-8.00855,1.23E-13,2.21E-09,-0.79277,0.256407,trans
chr5B_516092704,TraesCS1B01G099100.1,7.69294,8.14E-13,1.30E-08,0.65424,0.241378,trans
chr6A_551092261,TraesCS1B01G099100.1,-7.70714,7.48E-13,1.20E-08,-0.65185,0.242054,trans
chr7D_19405128,TraesCS1B01G099100.1,-6.66332,2.94E-10,3.05E-06,-0.65131,0.192708,trans
chr1B_99593437,TraesCS1B01G099600.1,-7.68751,8.41E-13,1.34E-08,-0.39356,0.241119,NA
chr2A_696217787,TraesCS1B01G099600.1,-6.59558,4.27E-10,4.28E-06,-0.50584,0.189548,trans
chr2B_794326446,TraesCS1B01G099600.1,-7.04445,3.51E-11,4.31E-07,-0.50221,0.210608,trans
chr2D_27370436,TraesCS1B01G099600.1,-6.45647,9.08E-10,8.51E-06,-0.43756,0.183085,trans
chr2B_794326446,TraesCS1B01G099800.1,-7.31171,7.59E-12,1.04E-07,-0.57045,0.223256,trans
chr5D_531425526,TraesCS1B01G099800.1,-7.54439,1.96E-12,2.95E-08,-0.56924,0.234309,trans
chr7A_570142509,TraesCS1B01G099800.1,-7.02607,3.89E-11,4.75E-07,-0.5978,0.20974,trans
chr7D_58828805,TraesCS1B01G099800.1,-6.45404,9.20E-10,8.62E-06,-0.5103,0.182973,trans
chr7A_660403972,TraesCS1B01G100100.1,-7.50995,2.39E-12,3.56E-08,-0.55801,0.232671,trans
chr2A_726329930,TraesCS1B01G100200.1,-8.66684,2.14E-15,4.83E-11,-0.54254,0.287668,trans
chr7A_24961392,TraesCS1B01G100200.1,-8.21731,3.46E-14,6.68E-10,-0.44147,0.266342,trans
chr7A_657718064,TraesCS1B01G100200.1,-7.72582,6.70E-13,1.08E-08,-0.51469,0.242943,trans
chr6B_235927321,TraesCS1B01G100500.1,7.68831,8.37E-13,1.33E-08,0.54965,0.241157,trans
chr2A_760873872,TraesCS1B01G100800.1,7.63842,1.12E-12,1.76E-08,0.48223,0.238783,trans
chr4B_218589523,TraesCS1B01G100800.1,-7.57631,1.62E-12,2.47E-08,-0.49908,0.235827,trans
chr6B_148082957,TraesCS1B01G100800.1,-9.24076,5.66E-17,1.54E-12,-0.74768,0.314644,trans
chr6B_196486399,TraesCS1B01G100800.1,-6.54102,5.74E-10,5.62E-06,-0.454,0.187009,trans
chr6B_462642287,TraesCS1B01G100800.1,6.99491,4.64E-11,5.59E-07,0.4509,0.208271,trans
chr1B_110648034,TraesCS1B01G101000.2,-20.39902,2.51E-49,1.16E-43,-0.75284,0.691092,cis
chr1B_99593437,TraesCS1B01G101000.2,-6.46294,8.77E-10,8.25E-06,-0.58865,0.183385,NA
chr1B_99594200,TraesCS1B01G101600.1,-15.95687,1.12E-36,1.82E-31,-0.58034,0.577869,NA
chr2A_709730961,TraesCS1B01G101600.1,-6.43708,1.01E-09,9.36E-06,-0.61474,0.182187,trans
chr6A_498593282,TraesCS1B01G101600.1,-6.47877,8.05E-10,7.63E-06,-0.51071,0.184119,trans
chr6B_227587440,TraesCS1B01G101600.1,-7.0264,3.88E-11,4.74E-07,-0.38518,0.209756,trans
chr1B_154162792,TraesCS1B01G101700.1,-8.20213,3.79E-14,7.29E-10,-0.19302,0.26562,NA
chr1B_94637867,TraesCS1B01G101700.1,-7.88277,2.62E-13,4.49E-09,-0.1443,0.250417,NA
chr2A_706740613,TraesCS1B01G101700.1,-6.87078,9.32E-11,1.06E-06,-0.24015,0.202428,trans
chr2A_709730961,TraesCS1B01G101700.1,-6.70797,2.30E-10,2.43E-06,-0.19449,0.194794,trans
chr2B_783656575,TraesCS1B01G101700.1,-6.80766,1.33E-10,1.47E-06,-0.2322,0.199464,trans
chr6B_21323856,TraesCS1B01G101700.1,-7.13239,2.13E-11,2.71E-07,-0.28144,0.214762,trans
chr1B_109727164,TraesCS1B01G101800.2,-8.69516,1.80E-15,4.08E-11,-0.22848,0.289007,NA
chr1A_580410690,TraesCS1B01G102200.1,-6.62846,3.56E-10,3.63E-06,-0.25556,0.191081,trans
chr1B_157901588,TraesCS1B01G102200.1,-8.27476,2.43E-14,4.79E-10,-0.28883,0.269074,NA
chr1B_77546088,TraesCS1B01G102200.1,-7.58637,1.53E-12,2.34E-08,-0.22031,0.236306,NA
chr1B_94011078,TraesCS1B01G102200.1,-6.91116,7.43E-11,8.62E-07,-0.35252,0.204326,NA
chr3B_24053480,TraesCS1B01G102200.1,-6.60948,3.95E-10,4.00E-06,-0.36662,0.190196,trans
chr5B_488560648,TraesCS1B01G102200.1,-6.67817,2.71E-10,2.83E-06,-0.32605,0.193401,trans
chr7A_637919748,TraesCS1B01G102200.1,-6.98219,4.99E-11,5.97E-07,-0.36326,0.207671,trans
chr2B_795310072,TraesCS1B01G102600.1,-7.7158,7.11E-13,1.14E-08,-0.54456,0.242466,trans
chr7A_141572458,TraesCS1B01G102600.1,7.14737,1.95E-11,2.51E-07,0.44882,0.215471,trans
chr7D_520852196,TraesCS1B01G102600.1,-7.62843,1.19E-12,1.86E-08,-0.57129,0.238307,trans
chr1B_115278874,TraesCS1B01G103000.1,-14.8785,1.71E-33,2.14E-28,-0.58955,0.543413,NA
chr1B_119048438,TraesCS1B01G103100.1,-13.07404,3.97E-28,3.16E-23,-0.35399,0.47889,NA
chr1A_568115188,TraesCS1B01G103200.1,-6.8729,9.21E-11,1.05E-06,-0.41245,0.202527,trans
chr1B_105690630,TraesCS1B01G103200.1,7.71739,7.04E-13,1.13E-08,0.45268,0.242542,NA
chr1B_114690743,TraesCS1B01G103200.1,12.42999,3.26E-26,2.19E-21,0.59789,0.453752,NA
chr1B_18421412,TraesCS1B01G103200.1,6.98955,4.78E-11,5.74E-07,0.42699,0.208018,NA
chr2B_786021508,TraesCS1B01G103200.1,6.67486,2.76E-10,2.88E-06,0.32812,0.193247,trans
chr3A_520970640,TraesCS1B01G103200.1,6.49479,7.38E-10,7.05E-06,0.3786,0.184862,trans
chr5A_671395635,TraesCS1B01G103200.1,7.34576,6.23E-12,8.69E-08,0.38082,0.224872,trans
chr1B_115287298,TraesCS1B01G103800.1,-13.33239,6.75E-29,5.73E-24,-0.35855,0.488663,NA
chr1D_58758078,TraesCS1B01G103800.1,10.50344,1.47E-20,5.80E-16,0.58979,0.372305,trans
chr6B_238135027,TraesCS1B01G103800.1,-6.78364,1.51E-10,1.66E-06,-0.2975,0.198337,trans
chr6B_122294647,TraesCS1B01G103900.1,10.10536,2.05E-19,7.22E-15,0.41628,0.354432,trans
chr1B_120884051,TraesCS1B01G104500.1,-8.2676,2.54E-14,5.00E-10,-0.38185,0.268734,NA
chr6A_610061432,TraesCS1B01G104500.1,-6.47178,8.36E-10,7.90E-06,-0.38904,0.183795,trans
chr1B_117568739,TraesCS1B01G104600.1,8.17583,4.45E-14,8.48E-10,0.29508,0.264369,NA
chr1B_449952334,TraesCS1B01G104800.1,-8.32032,1.84E-14,3.68E-10,-0.36342,0.271239,NA
chr2A_33271679,TraesCS1B01G104800.1,-6.79932,1.39E-10,1.53E-06,-0.28302,0.199072,trans
chr5A_502602789,TraesCS1B01G104800.1,-7.27483,9.39E-12,1.27E-07,-0.25925,0.221507,trans
chr6A_428596954,TraesCS1B01G104800.1,6.64486,3.26E-10,3.35E-06,0.30615,0.191846,trans
chr6B_29681144,TraesCS1B01G104800.1,-6.91581,7.24E-11,8.42E-07,-0.33552,0.204545,trans
chr7A_115520419,TraesCS1B01G104800.1,-6.55177,5.42E-10,5.32E-06,-0.27378,0.187509,trans
chr1B_120884188,TraesCS1B01G104900.1,-7.8334,3.53E-13,5.93E-09,-0.22834,0.248066,NA
chr2B_476769724,TraesCS1B01G104900.1,-7.59132,1.48E-12,2.28E-08,-0.38231,0.236542,trans
chr2B_783656575,TraesCS1B01G104900.1,-8.5157,5.50E-15,1.18E-10,-0.36398,0.280512,trans
chr3A_25009728,TraesCS1B01G104900.1,-6.52845,6.15E-10,5.97E-06,-0.2432,0.186425,trans
chr3B_237492975,TraesCS1B01G104900.1,-6.64422,3.27E-10,3.36E-06,-0.31615,0.191816,trans
chr6A_617935793,TraesCS1B01G104900.1,-7.46966,3.03E-12,4.44E-08,-0.33983,0.230756,trans
chr1A_24780943,TraesCS1B01G105100.1,-6.78319,1.52E-10,1.66E-06,-0.35583,0.198316,trans
chr6A_498340970,TraesCS1B01G105100.1,-6.74183,1.91E-10,2.05E-06,-0.37529,0.196378,trans
chr6B_521505712,TraesCS1B01G105100.1,6.65354,3.11E-10,3.20E-06,0.35323,0.192251,trans
chr7A_143162332,TraesCS1B01G105100.1,-9.50811,1.01E-17,2.99E-13,-0.5807,0.327072,trans
chr7D_602173410,TraesCS1B01G105100.1,-7.56885,1.69E-12,2.58E-08,-0.3743,0.235473,trans
chr1B_117188767,TraesCS1B01G105200.2,-9.23671,5.81E-17,1.58E-12,-0.28309,0.314454,cis
chr1B_297290465,TraesCS1B01G105200.2,-7.012,4.21E-11,5.11E-07,-0.34972,0.209077,NA
chr2A_778137239,TraesCS1B01G105200.2,6.81921,1.24E-10,1.38E-06,0.29737,0.200006,trans
chr2D_12392059,TraesCS1B01G105200.2,-6.52221,6.36E-10,6.16E-06,-0.28631,0.186135,trans
chr4A_22491005,TraesCS1B01G105200.2,-7.00781,4.31E-11,5.22E-07,-0.30295,0.208879,trans
chr5A_546590134,TraesCS1B01G105200.2,-6.61115,3.92E-10,3.96E-06,-0.31272,0.190274,trans
chr5A_660722947,TraesCS1B01G105200.2,-6.99803,4.56E-11,5.49E-07,-0.31422,0.208418,trans
chr5B_33859095,TraesCS1B01G105200.2,-6.47985,8.00E-10,7.59E-06,-0.25827,0.184169,trans
chr5B_520108080,TraesCS1B01G105200.2,6.49419,7.40E-10,7.07E-06,0.24793,0.184834,trans
chr6A_252864061,TraesCS1B01G105200.2,7.66945,9.36E-13,1.48E-08,0.29068,0.24026,trans
chr6B_228972692,TraesCS1B01G105200.2,-6.61722,3.79E-10,3.84E-06,-0.29894,0.190557,trans
chr6D_458370875,TraesCS1B01G105200.2,7.08519,2.78E-11,3.48E-07,0.2702,0.212532,trans
chr7A_141884979,TraesCS1B01G105200.2,6.74575,1.87E-10,2.01E-06,0.29639,0.196562,trans
chr7A_636708570,TraesCS1B01G105200.2,-6.44759,9.52E-10,8.89E-06,-0.28536,0.182674,trans
chr7A_690189702,TraesCS1B01G105200.2,-6.73151,2.02E-10,2.16E-06,-0.2937,0.195896,trans
chr7A_703758429,TraesCS1B01G105200.2,-7.593,1.47E-12,2.26E-08,-0.30271,0.236621,trans
chr2B_784544839,TraesCS1B01G105300.1,-7.69129,8.22E-13,1.31E-08,-0.28174,0.241299,trans
chr2D_8476664,TraesCS1B01G105300.1,-9.35001,2.81E-17,7.89E-13,-0.35877,0.319734,trans
chr5A_660242621,TraesCS1B01G105300.1,-6.68882,2.56E-10,2.68E-06,-0.26125,0.193899,trans
chr5B_609432791,TraesCS1B01G105300.1,-7.0175,4.08E-11,4.96E-07,-0.2658,0.209336,trans
chr5D_531425526,TraesCS1B01G105300.1,-6.61264,3.89E-10,3.93E-06,-0.27859,0.190343,trans
chr6B_22561156,TraesCS1B01G105300.1,-7.6605,9.87E-13,1.55E-08,-0.29291,0.239833,trans
chr7A_167947008,TraesCS1B01G105300.1,7.24011,1.15E-11,1.53E-07,0.3004,0.219862,trans
chr7A_690189702,TraesCS1B01G105300.1,-7.06461,3.13E-11,3.88E-07,-0.28984,0.211559,trans
chr7A_726686303,TraesCS1B01G105300.1,6.75316,1.79E-10,1.94E-06,0.24232,0.196909,trans
chr1B_106790959,TraesCS1B01G106300.1,-8.39014,1.20E-14,2.45E-10,-0.61623,0.274555,NA
chr1B_497149686,TraesCS1B01G106300.1,-6.74085,1.92E-10,2.06E-06,-0.48599,0.196333,NA
chr1B_503462575,TraesCS1B01G106300.1,-8.7251,1.49E-15,3.42E-11,-0.99888,0.290421,NA
chr2B_221371619,TraesCS1B01G106300.1,-6.74988,1.83E-10,1.97E-06,-0.73269,0.196756,trans
chr1B_106790959,TraesCS1B01G106600.1,-8.39014,1.20E-14,2.45E-10,-0.61623,0.274555,NA
chr1B_497149686,TraesCS1B01G106600.1,-6.74085,1.92E-10,2.06E-06,-0.48599,0.196333,NA
chr1B_503462575,TraesCS1B01G106600.1,-8.7251,1.49E-15,3.42E-11,-0.99888,0.290421,NA
chr2B_221371619,TraesCS1B01G106600.1,-6.74988,1.83E-10,1.97E-06,-0.73269,0.196756,trans
chr1B_106764788,TraesCS1B01G106900.1,-8.16384,4.79E-14,9.09E-10,-0.26365,0.263799,NA
chr6A_498340970,TraesCS1B01G106900.1,-6.78387,1.51E-10,1.66E-06,-0.236,0.198348,trans
chr6A_617935793,TraesCS1B01G106900.1,-6.89095,8.33E-11,9.57E-07,-0.26934,0.203376,trans
chr7A_193680198,TraesCS1B01G107000.1,-7.38605,4.93E-12,6.99E-08,-0.55138,0.226784,trans
chr1B_117188767,TraesCS1B01G107100.1,-8.69015,1.85E-15,4.21E-11,-0.34374,0.28877,NA
chr2A_676992194,TraesCS1B01G107100.1,9.22883,6.11E-17,1.65E-12,0.6189,0.314086,trans
chr2B_794326446,TraesCS1B01G107100.1,-7.30687,7.81E-12,1.07E-07,-0.41308,0.223026,trans
chr2D_5238355,TraesCS1B01G107100.1,-6.6959,2.46E-10,2.59E-06,-0.3975,0.19423,trans
chr5A_568621601,TraesCS1B01G107100.1,7.2001,1.44E-11,1.90E-07,0.45152,0.217966,trans
chr5A_660722947,TraesCS1B01G107100.1,-6.62613,3.61E-10,3.68E-06,-0.38112,0.190972,trans
chr5B_570497141,TraesCS1B01G107100.1,-6.69094,2.53E-10,2.65E-06,-0.32494,0.193998,trans
chr5D_531425526,TraesCS1B01G107100.1,-9.12858,1.16E-16,3.04E-12,-0.47393,0.3094,trans
chr6A_39879262,TraesCS1B01G107100.1,-6.58937,4.41E-10,4.42E-06,-0.33578,0.189259,trans
chr6A_581330226,TraesCS1B01G107100.1,-7.54684,1.93E-12,2.91E-08,-0.41263,0.234426,trans
chr6A_617935793,TraesCS1B01G107100.1,-7.44258,3.55E-12,5.14E-08,-0.46031,0.229469,trans
chr6B_228972692,TraesCS1B01G107100.1,-6.87783,8.96E-11,1.02E-06,-0.39072,0.202759,trans
chr7A_642111543,TraesCS1B01G107100.1,-8.63234,2.66E-15,5.92E-11,-0.52287,0.286036,trans
chr7A_690189702,TraesCS1B01G107100.1,-6.63171,3.50E-10,3.57E-06,-0.36768,0.191232,trans
chr7D_619997182,TraesCS1B01G107100.1,-6.58843,4.44E-10,4.44E-06,-0.36735,0.189215,trans
chr1B_99596973,TraesCS1B01G107800.1,-11.59439,9.63E-24,5.15E-19,-0.58255,0.41953,NA
chr6A_5130647,TraesCS1B01G108200.1,-7.90113,2.35E-13,4.05E-09,-0.42906,0.251292,trans
chr1B_129554904,TraesCS1B01G108400.1,10.73844,3.07E-21,1.29E-16,0.54183,0.382704,NA
chr1B_120884188,TraesCS1B01G108500.1,-7.20237,1.42E-11,1.87E-07,-0.28149,0.218074,cis
chr1B_120884188,TraesCS1B01G108700.1,-15.54352,1.85E-35,2.73E-30,-0.35403,0.565015,cis
chr1B_94011078,TraesCS1B01G108700.1,-6.47823,8.07E-10,7.65E-06,-0.25182,0.184094,NA
chr7B_33381122,TraesCS1B01G108700.1,-6.73753,1.96E-10,2.10E-06,-0.2772,0.196177,trans
chr1B_120884188,TraesCS1B01G108800.1,-8.12382,6.11E-14,1.14E-09,-0.27616,0.261894,cis
chr1B_83940541,TraesCS1B01G109700.1,8.11403,6.49E-14,1.21E-09,1.34081,0.261428,NA
chr4A_579531151,TraesCS1B01G109700.1,7.08828,2.73E-11,3.42E-07,1.55917,0.212678,trans
chr1B_190627628,TraesCS1B01G109800.1,6.57888,4.67E-10,4.65E-06,0.99983,0.188771,NA
chr4A_579531151,TraesCS1B01G109800.1,6.42585,1.07E-09,9.89E-06,1.12729,0.181668,trans
chr1B_129176512,TraesCS1B01G110600.1,-14.26002,1.17E-31,1.26E-26,-0.49885,0.522279,NA
chr1B_106900677,TraesCS1B01G110800.1,7.08697,2.75E-11,3.45E-07,1.39116,0.212616,NA
chr1B_129176968,TraesCS1B01G110800.1,-48.52335,1.55E-107,1.17E-99,-2.52637,0.926787,NA
chr1B_123965833,TraesCS1B01G111200.1,-12.29361,8.26E-26,5.36E-21,-0.49054,0.448289,NA
chr1B_129177031,TraesCS1B01G111300.1,-11.90577,1.16E-24,6.79E-20,-0.26351,0.43249,cis
chr1B_154162792,TraesCS1B01G111300.1,-6.58562,4.50E-10,4.50E-06,-0.3046,0.189084,NA
chr1B_130010868,TraesCS1B01G111600.1,-15.09248,3.97E-34,5.27E-29,-0.84523,0.550489,cis
chr1B_516124312,TraesCS1B01G111600.1,-8.03308,1.06E-13,1.92E-09,-0.5753,0.257575,NA
chr2B_18316333,TraesCS1B01G111600.1,-6.48862,7.63E-10,7.27E-06,-0.44502,0.184576,trans
chr4B_660572052,TraesCS1B01G111600.1,-6.64164,3.32E-10,3.40E-06,-0.43952,0.191696,trans
chr5B_678624340,TraesCS1B01G111600.1,-7.00636,4.35E-11,5.26E-07,-0.53116,0.208811,trans
chr6D_1533533,TraesCS1B01G111600.1,-6.79662,1.41E-10,1.55E-06,-0.56436,0.198946,trans
chr7D_413129908,TraesCS1B01G111600.1,-6.92089,7.04E-11,8.20E-07,-0.55141,0.204784,trans
chr7D_621259477,TraesCS1B01G111600.1,-6.5059,6.95E-10,6.68E-06,-0.46818,0.185378,trans
chr1B_130010357,TraesCS1B01G112000.1,18.2039,3.49E-43,9.65E-38,0.55259,0.640498,cis
chr1B_129553148,TraesCS1B01G112100.1,25.25813,5.08E-62,6.66E-56,1.16477,0.774264,cis
chr1B_325287546,TraesCS1B01G112100.1,-8.09671,7.21E-14,1.33E-09,-0.4611,0.260604,NA
chr1B_429006721,TraesCS1B01G112100.1,6.79702,1.41E-10,1.55E-06,0.66824,0.198965,NA
chr2A_620986183,TraesCS1B01G112100.1,6.91897,7.12E-11,8.28E-07,0.80808,0.204694,trans
chr2B_648376258,TraesCS1B01G112100.1,6.56368,5.08E-10,5.02E-06,0.62392,0.188063,trans
chr3A_480125050,TraesCS1B01G112100.1,7.70736,7.47E-13,1.20E-08,0.86253,0.242064,trans
chr6A_38466625,TraesCS1B01G112100.1,6.94907,6.01E-11,7.09E-07,0.58242,0.20611,trans
chr6A_38765614,TraesCS1B01G112100.1,6.59074,4.38E-10,4.39E-06,0.73764,0.189323,trans
chr1B_130361380,TraesCS1B01G112700.1,-18.76045,9.18E-45,2.90E-39,-0.58317,0.654246,cis
chr1B_17890252,TraesCS1B01G112700.1,-6.76484,1.68E-10,1.83E-06,-0.7249,0.197456,NA
chr3A_50969552,TraesCS1B01G112700.1,-7.70896,7.40E-13,1.19E-08,-0.51461,0.242141,trans
chr7D_58828805,TraesCS1B01G112700.1,-7.2344,1.19E-11,1.58E-07,-0.59945,0.219591,trans
chr1A_494719733,TraesCS1B01G113300.3,-6.70224,2.38E-10,2.51E-06,-0.31533,0.194526,trans
chr1B_502645212,TraesCS1B01G113300.3,-6.42549,1.07E-09,9.90E-06,-0.3679,0.181651,NA
chr4D_502572843,TraesCS1B01G113300.3,-6.81815,1.25E-10,1.39E-06,-0.50912,0.199956,trans
chr7B_709243636,TraesCS1B01G113300.3,8.4127,1.04E-14,2.15E-10,0.78948,0.275626,trans
chr1B_594064180,TraesCS1B01G113400.1,8.56791,3.97E-15,8.66E-11,0.42557,0.282986,NA
chr2A_122134250,TraesCS1B01G113400.1,-8.63489,2.62E-15,5.84E-11,-0.38617,0.286157,trans
chr2A_755973344,TraesCS1B01G113400.1,-6.81926,1.24E-10,1.38E-06,-0.30296,0.200008,trans
chr2A_758403788,TraesCS1B01G113400.1,-6.56965,4.91E-10,4.87E-06,-0.29473,0.188341,trans
chr2B_244918794,TraesCS1B01G113400.1,6.7041,2.35E-10,2.48E-06,0.41624,0.194613,trans
chr3B_28480059,TraesCS1B01G113400.1,-7.3612,5.70E-12,7.99E-08,-0.33096,0.225604,trans
chr3B_798088866,TraesCS1B01G113400.1,-7.51694,2.30E-12,3.43E-08,-0.32441,0.233003,trans
chr4A_609184758,TraesCS1B01G113400.1,-6.78274,1.52E-10,1.67E-06,-0.26782,0.198295,trans
chr6A_26933065,TraesCS1B01G113400.1,-7.24284,1.13E-11,1.51E-07,-0.3141,0.219991,trans
chr6A_599198929,TraesCS1B01G113400.1,-6.45173,9.31E-10,8.71E-06,-0.26421,0.182866,trans
chr7A_607550147,TraesCS1B01G113400.1,-7.97917,1.47E-13,2.61E-09,-0.34832,0.255008,trans
chr7B_26646011,TraesCS1B01G113400.1,-7.68582,8.49E-13,1.35E-08,-0.35145,0.241039,trans
chr1B_114470209,TraesCS1B01G113700.1,11.7202,4.10E-24,2.27E-19,1.10171,0.424795,NA
chr1B_120884188,TraesCS1B01G113800.1,-14.46619,2.86E-32,3.23E-27,-0.99051,0.529436,NA
chr1B_168354736,TraesCS1B01G113800.1,-7.44603,3.48E-12,5.05E-08,-0.8001,0.229633,NA
chr1B_94011078,TraesCS1B01G113800.1,-7.20914,1.37E-11,1.81E-07,-0.79275,0.218394,NA
chr2A_103200092,TraesCS1B01G113800.1,6.45592,9.10E-10,8.54E-06,0.45378,0.18306,trans
chr2B_779278445,TraesCS1B01G113800.1,-7.23557,1.18E-11,1.57E-07,-0.54805,0.219646,trans
chr6B_11571661,TraesCS1B01G113800.1,6.98853,4.81E-11,5.77E-07,0.50436,0.20797,trans
chr7A_700081310,TraesCS1B01G113800.1,-6.44255,9.78E-10,9.11E-06,-0.68102,0.182441,trans
chr7B_481951412,TraesCS1B01G113800.1,-7.74233,6.07E-13,9.87E-09,-0.71498,0.243729,trans
chr1A_582853878,TraesCS1B01G114100.1,7.77967,4.86E-13,8.01E-09,0.33884,0.245507,trans
chr2A_760499351,TraesCS1B01G114100.1,6.92552,6.86E-11,8.01E-07,0.26494,0.205002,trans
chr1B_106764788,TraesCS1B01G115400.1,-8.47525,7.06E-15,1.49E-10,-0.34442,0.278594,NA
chr4A_700726503,TraesCS1B01G115400.1,-6.74523,1.87E-10,2.02E-06,-0.2457,0.196538,trans
chr6A_344193358,TraesCS1B01G115400.1,-7.13999,2.04E-11,2.61E-07,-0.29093,0.215122,trans
chr6B_21323856,TraesCS1B01G115400.1,-7.43359,3.74E-12,5.40E-08,-0.41232,0.229042,trans
chr6B_708046997,TraesCS1B01G115400.1,-6.67138,2.82E-10,2.93E-06,-0.22704,0.193084,trans
chr1A_575180086,TraesCS1B01G115500.1,-6.62467,3.64E-10,3.70E-06,-0.27533,0.190904,trans
chr1B_135938222,TraesCS1B01G115500.1,-21.01826,5.14E-51,2.72E-45,-0.57193,0.703712,cis
chr1B_674638840,TraesCS1B01G115500.1,6.49153,7.51E-10,7.17E-06,0.39913,0.184711,NA
chr1B_94011078,TraesCS1B01G115500.1,-6.86707,9.52E-11,1.08E-06,-0.5433,0.202253,NA
chr6A_606823850,TraesCS1B01G115500.1,-6.92021,7.07E-11,8.23E-07,-0.36,0.204752,trans
chr7B_481697639,TraesCS1B01G115500.1,-6.87179,9.27E-11,1.06E-06,-0.40603,0.202475,trans
chr2D_638310155,TraesCS1B01G115800.1,6.50351,7.04E-10,6.76E-06,0.27926,0.185267,trans
chr4A_651228862,TraesCS1B01G115800.1,7.16607,1.75E-11,2.27E-07,0.2953,0.216356,trans
chr7B_580983792,TraesCS1B01G115800.1,6.55547,5.31E-10,5.23E-06,0.33412,0.187681,trans
chr1B_136167606,TraesCS1B01G115900.1,-10.00133,4.07E-19,1.39E-14,-1.00283,0.349711,cis
chr1B_137156072,TraesCS1B01G117000.1,-11.9361,9.45E-25,5.57E-20,-0.35691,0.433739,cis
chr1A_365451033,TraesCS1B01G117200.1,6.47204,8.34E-10,7.89E-06,0.83186,0.183807,trans
chr1B_137141560,TraesCS1B01G117200.1,-10.6082,7.33E-21,2.97E-16,-0.81257,0.376955,cis
chr1B_142290649,TraesCS1B01G117200.1,6.98421,4.93E-11,5.90E-07,0.97654,0.207766,NA
chr1B_329204658,TraesCS1B01G117200.1,-6.43671,1.01E-09,9.38E-06,-0.45532,0.182171,NA
chr3B_497407123,TraesCS1B01G117400.1,-8.10294,6.94E-14,1.29E-09,-0.73146,0.260901,trans
chr4B_610094872,TraesCS1B01G117400.1,-6.56427,5.06E-10,5.00E-06,-0.70517,0.188091,trans
chr5A_8132485,TraesCS1B01G117400.1,-7.02082,4.01E-11,4.88E-07,-0.74487,0.209493,trans
chr5B_431081649,TraesCS1B01G117400.1,7.34606,6.22E-12,8.67E-08,0.76616,0.224886,trans
chr6A_26563247,TraesCS1B01G117400.1,-6.83934,1.11E-10,1.25E-06,-0.71195,0.20095,trans
chr7A_141046341,TraesCS1B01G117400.1,6.61295,3.88E-10,3.93E-06,0.73557,0.190358,trans
chr1B_137556006,TraesCS1B01G117500.1,-20.07012,2.02E-48,8.67E-43,-1.55292,0.684108,cis
chr1B_192276995,TraesCS1B01G117800.1,6.79933,1.39E-10,1.53E-06,0.28712,0.199073,NA
chr1B_137633240,TraesCS1B01G117900.1,-10.25184,7.81E-20,2.86E-15,-0.21354,0.361045,cis
chr2A_706681116,TraesCS1B01G117900.1,-7.15653,1.85E-11,2.39E-07,-0.3357,0.215904,trans
chr4B_15425128,TraesCS1B01G117900.1,6.51821,6.50E-10,6.28E-06,0.20043,0.185949,trans
chr5A_660722543,TraesCS1B01G117900.1,-6.44578,9.62E-10,8.97E-06,-0.23058,0.182591,trans
chr7B_474465397,TraesCS1B01G117900.1,-6.56525,5.03E-10,4.98E-06,-0.21889,0.188136,trans
chr1B_593001441,TraesCS1B01G118000.1,-7.91929,2.11E-13,3.66E-09,-0.47513,0.252156,NA
chr2A_722828866,TraesCS1B01G118000.1,-6.73609,1.97E-10,2.11E-06,-0.3641,0.19611,trans
chr2B_19968527,TraesCS1B01G118000.1,-9.99217,4.32E-19,1.47E-14,-0.78226,0.349294,trans
chr2B_780371688,TraesCS1B01G118000.1,-6.65816,3.03E-10,3.13E-06,-0.36494,0.192467,trans
chr2B_784188276,TraesCS1B01G118000.1,-7.2892,8.65E-12,1.18E-07,-0.48144,0.222188,trans
chr3A_718876487,TraesCS1B01G118000.1,6.70895,2.29E-10,2.42E-06,0.41401,0.19484,trans
chr3D_3182433,TraesCS1B01G118000.1,-6.42986,1.05E-09,9.70E-06,-0.34438,0.181853,trans
chr4B_519039270,TraesCS1B01G118000.1,6.82857,1.18E-10,1.32E-06,0.42508,0.200445,trans
chr4B_639123176,TraesCS1B01G118000.1,-6.56981,4.91E-10,4.87E-06,-0.38067,0.188349,trans
chr5A_505421223,TraesCS1B01G118000.1,-8.07606,8.17E-14,1.50E-09,-0.52149,0.259621,trans
chr5A_660722947,TraesCS1B01G118000.1,-8.38082,1.27E-14,2.59E-10,-0.50491,0.274113,trans
chr5B_26969859,TraesCS1B01G118000.1,-6.92217,6.99E-11,8.15E-07,-0.46208,0.204844,trans
chr5B_489227530,TraesCS1B01G118000.1,-8.11669,6.38E-14,1.19E-09,-0.45825,0.261555,trans
chr5B_572414646,TraesCS1B01G118000.1,-6.95375,5.85E-11,6.92E-07,-0.41206,0.206331,trans
chr6A_46597007,TraesCS1B01G118000.1,-6.62727,3.59E-10,3.66E-06,-0.41403,0.191025,trans
chr6B_196486399,TraesCS1B01G118000.1,-6.75471,1.78E-10,1.92E-06,-0.42989,0.196982,trans
chr6B_462642287,TraesCS1B01G118000.1,7.19695,1.47E-11,1.93E-07,0.42544,0.217817,trans
chr7A_126553496,TraesCS1B01G118000.1,-6.6615,2.97E-10,3.08E-06,-0.43536,0.192623,trans
chr7A_13114920,TraesCS1B01G118000.1,-6.61109,3.92E-10,3.96E-06,-0.4009,0.190271,trans
chr7B_26646011,TraesCS1B01G118000.1,-6.44871,9.46E-10,8.84E-06,-0.39359,0.182726,trans
chr6B_21323856,TraesCS1B01G118000.3,6.85786,1.00E-10,1.13E-06,0.55228,0.20182,trans
chr1B_139671085,TraesCS1B01G118400.1,12.29309,8.29E-26,5.38E-21,1.30285,0.448268,cis
chr1B_142290649,TraesCS1B01G118400.1,-9.6673,3.61E-18,1.12E-13,-1.56274,0.334423,NA
chr1B_315391163,TraesCS1B01G118400.1,7.11768,2.31E-11,2.93E-07,1.24034,0.214067,NA
chr1B_333633465,TraesCS1B01G118400.1,-6.72108,2.14E-10,2.28E-06,-0.64694,0.195408,NA
chr2A_717577522,TraesCS1B01G118900.2,-8.03868,1.02E-13,1.86E-09,-0.56575,0.257841,trans
chr2A_72391852,TraesCS1B01G118900.2,-7.07292,2.98E-11,3.71E-07,-0.39547,0.211952,trans
chr2D_21504903,TraesCS1B01G118900.2,6.49618,7.32E-10,7.01E-06,0.33925,0.184927,trans
chr3B_24556755,TraesCS1B01G118900.2,-7.38933,4.84E-12,6.86E-08,-0.4176,0.22694,trans
chr6B_21347106,TraesCS1B01G118900.2,-9.53409,8.56E-18,2.55E-13,-0.64642,0.328275,trans
chr6B_216655345,TraesCS1B01G118900.2,-6.9947,4.65E-11,5.59E-07,-0.40324,0.208261,trans
chr6B_711370290,TraesCS1B01G118900.2,-6.7844,1.51E-10,1.65E-06,-0.4089,0.198373,trans
chr7D_614279293,TraesCS1B01G118900.2,-6.99763,4.57E-11,5.51E-07,-0.46812,0.208399,trans
chr1B_1431518,TraesCS1B01G119000.1,-6.64904,3.18E-10,3.28E-06,-0.34667,0.192041,NA
chr1B_363635313,TraesCS1B01G119000.1,-6.60141,4.13E-10,4.16E-06,-0.28423,0.18982,NA
chr4A_679188567,TraesCS1B01G119000.1,-6.94676,6.09E-11,7.17E-07,-0.32268,0.206002,trans
chr4B_610094872,TraesCS1B01G119000.1,-7.62304,1.23E-12,1.91E-08,-0.33938,0.238051,trans
chr5B_490123525,TraesCS1B01G119000.1,-6.71296,2.24E-10,2.37E-06,-0.30258,0.195027,trans
chr6A_50259104,TraesCS1B01G119000.1,-6.78051,1.54E-10,1.69E-06,-0.3232,0.198191,trans
chr7A_703565338,TraesCS1B01G119000.1,6.54823,5.52E-10,5.42E-06,0.28006,0.187345,trans
chr1B_145362178,TraesCS1B01G119100.1,-6.70449,2.35E-10,2.48E-06,-0.24329,0.194632,NA
chr1B_157901588,TraesCS1B01G119600.1,-9.02898,2.19E-16,5.55E-12,-0.73325,0.304731,NA
chr1B_157901588,TraesCS1B01G119700.1,-6.50799,6.87E-10,6.61E-06,-0.54804,0.185475,NA
chr1B_594136417,TraesCS1B01G119800.1,-6.8597,9.92E-11,1.12E-06,-0.60106,0.201907,NA
chr2A_676992194,TraesCS1B01G120300.1,8.67223,2.07E-15,4.68E-11,0.49009,0.287923,trans
chr2B_715970514,TraesCS1B01G120300.1,6.59816,4.21E-10,4.23E-06,0.32617,0.189668,trans
chr2D_27370436,TraesCS1B01G120300.1,-6.43932,9.96E-10,9.26E-06,-0.28864,0.182291,trans
chr3B_675939158,TraesCS1B01G120300.1,-6.54459,5.63E-10,5.52E-06,-0.27363,0.187175,trans
chr4B_495346557,TraesCS1B01G120300.1,-7.57046,1.68E-12,2.55E-08,-0.34099,0.235549,trans
chr5A_585565778,TraesCS1B01G120300.1,6.91209,7.40E-11,8.58E-07,0.2954,0.20437,trans
chr5A_660722947,TraesCS1B01G120300.1,-6.5698,4.91E-10,4.87E-06,-0.31304,0.188348,trans
chr6A_26563247,TraesCS1B01G120300.1,-6.62519,3.63E-10,3.69E-06,-0.29664,0.190928,trans
chr6A_617929419,TraesCS1B01G120300.1,-6.91012,7.48E-11,8.67E-07,-0.35446,0.204277,trans
chr7D_619997182,TraesCS1B01G120300.1,-6.50359,7.04E-10,6.75E-06,-0.30064,0.185271,trans
chr2D_3788043,TraesCS1B01G120600.1,-6.6479,3.20E-10,3.30E-06,-0.35639,0.191988,trans
chr6A_5901361,TraesCS1B01G120600.1,-8.36135,1.43E-14,2.90E-10,-0.4566,0.273188,trans
chr1B_145362460,TraesCS1B01G121000.1,-8.37241,1.33E-14,2.72E-10,-0.46415,0.273713,NA
chr1B_474442070,TraesCS1B01G121000.1,-7.03428,3.71E-11,4.55E-07,-0.53626,0.210128,NA
chr7A_9327367,TraesCS1B01G121000.1,-7.03901,3.62E-11,4.44E-07,-0.52616,0.210351,trans
chr1A_551484354,TraesCS1B01G121400.1,7.11897,2.30E-11,2.91E-07,0.49314,0.214128,trans
chr1B_143116592,TraesCS1B01G121400.1,-7.37842,5.16E-12,7.28E-08,-0.43037,0.226422,cis
chr1B_497828089,TraesCS1B01G121500.1,-7.33757,6.54E-12,9.08E-08,-0.3134,0.224483,NA
chr1B_504500935,TraesCS1B01G121500.1,-7.54039,2.00E-12,3.01E-08,-0.44152,0.234119,NA
chr1B_508651151,TraesCS1B01G121500.1,-16.95956,1.33E-39,2.73E-34,-0.94678,0.607286,NA
chr2A_32390642,TraesCS1B01G121500.1,-6.59954,4.17E-10,4.20E-06,-0.38137,0.189733,trans
chr2A_709730961,TraesCS1B01G121500.1,-6.63014,3.53E-10,3.60E-06,-0.50572,0.191159,trans
chr2A_718350451,TraesCS1B01G121500.1,-6.69617,2.46E-10,2.58E-06,-0.30778,0.194242,trans
chr3D_3182433,TraesCS1B01G121500.1,-6.46719,8.57E-10,8.08E-06,-0.45745,0.183582,trans
chr6A_498340970,TraesCS1B01G121500.1,-6.84871,1.05E-10,1.19E-06,-0.55934,0.201391,trans
chr7A_128843481,TraesCS1B01G121500.1,-6.8557,1.01E-10,1.15E-06,-0.41638,0.201719,trans
chr7D_558983528,TraesCS1B01G121500.1,-6.92196,7.00E-11,8.15E-07,-0.36791,0.204834,trans
chr1B_151005141,TraesCS1B01G121700.1,-8.83317,7.55E-16,1.80E-11,-0.60767,0.295521,NA
chr1B_162810519,TraesCS1B01G121700.1,6.53402,5.96E-10,5.81E-06,0.33582,0.186684,NA
chr4A_713813003,TraesCS1B01G121700.1,-6.92793,6.77E-11,7.91E-07,-0.38635,0.205115,trans
chr1B_508555286,TraesCS1B01G122000.3,-6.54886,5.50E-10,5.40E-06,-0.4582,0.187374,NA
chr1B_593001441,TraesCS1B01G122000.3,-6.83069,1.17E-10,1.30E-06,-0.49145,0.200544,NA
chr3B_24053480,TraesCS1B01G122000.3,-8.1081,6.73E-14,1.25E-09,-0.54826,0.261146,trans
chr6A_3282463,TraesCS1B01G122000.3,-9.35909,2.65E-17,7.46E-13,-0.83177,0.320157,trans
chr7A_642111543,TraesCS1B01G122100.1,-6.48571,7.75E-10,7.38E-06,-0.3384,0.184441,trans
chr2A_758058103,TraesCS1B01G123100.1,6.47089,8.40E-10,7.93E-06,0.29452,0.183754,trans
chr2B_794326446,TraesCS1B01G123100.1,-6.42995,1.05E-09,9.69E-06,-0.2963,0.181858,trans
chr2D_73555444,TraesCS1B01G123100.1,-6.77428,1.60E-10,1.74E-06,-0.30361,0.197899,trans
chr3B_578393373,TraesCS1B01G123100.1,-6.7222,2.13E-10,2.27E-06,-0.33326,0.19546,trans
chr5A_480815669,TraesCS1B01G123100.1,-6.97999,5.05E-11,6.04E-07,-0.31859,0.207567,trans
chr5A_63368662,TraesCS1B01G123100.1,6.857,1.01E-10,1.14E-06,0.33541,0.20178,trans
chr6A_3282463,TraesCS1B01G123100.1,-10.24008,8.44E-20,3.09E-15,-0.54665,0.360515,trans
chr6D_457577526,TraesCS1B01G123100.1,7.03291,3.74E-11,4.58E-07,0.28954,0.210063,trans
chr7B_27808672,TraesCS1B01G123100.1,-7.91418,2.17E-13,3.76E-09,-0.34598,0.251913,trans
chr7D_45661083,TraesCS1B01G123100.1,-6.99085,4.75E-11,5.70E-07,-0.30074,0.208079,trans
chr2A_745268372,TraesCS1B01G123200.1,6.75304,1.79E-10,1.94E-06,0.27709,0.196903,trans
chr5A_607670232,TraesCS1B01G123200.1,-9.40281,2.00E-17,5.71E-13,-0.59221,0.322189,trans
chr6A_50259104,TraesCS1B01G123200.1,-8.3812,1.26E-14,2.59E-10,-0.45105,0.274131,trans
chr6D_471018322,TraesCS1B01G123200.1,7.02249,3.97E-11,4.84E-07,0.3566,0.209572,trans
chr7A_125675431,TraesCS1B01G123200.1,-7.28378,8.92E-12,1.21E-07,-0.37913,0.221931,trans
chr7D_630814470,TraesCS1B01G123200.1,-7.06441,3.13E-11,3.88E-07,-0.38479,0.21155,trans
chr1B_268824920,TraesCS1B01G123400.2,-7.71277,7.24E-13,1.16E-08,-0.48378,0.242322,NA
chr1B_687709241,TraesCS1B01G123400.2,8.36591,1.39E-14,2.83E-10,0.4832,0.273405,NA
chr2B_23969750,TraesCS1B01G123400.2,-6.42886,1.05E-09,9.74E-06,-0.41683,0.181807,trans
chr2B_575401111,TraesCS1B01G123400.2,-7.64828,1.06E-12,1.66E-08,-0.44939,0.239252,trans
chr3B_28370689,TraesCS1B01G123400.2,-10.50282,1.48E-20,5.82E-16,-0.68446,0.372277,trans
chr3B_801132654,TraesCS1B01G123400.2,-8.9279,4.15E-16,1.02E-11,-0.5817,0.299982,trans
chr4A_685767114,TraesCS1B01G123400.2,-7.41223,4.24E-12,6.06E-08,-0.4447,0.228027,trans
chr4A_707901967,TraesCS1B01G123400.2,-7.78719,4.65E-13,7.68E-09,-0.48381,0.245865,trans
chr5A_617496644,TraesCS1B01G123400.2,7.66164,9.80E-13,1.54E-08,0.48328,0.239888,trans
chr6A_18078407,TraesCS1B01G123400.2,-6.88218,8.74E-11,1.00E-06,-0.37713,0.202963,trans
chr6D_6359980,TraesCS1B01G123400.2,-8.10584,6.82E-14,1.27E-09,-0.50535,0.261039,trans
chr7A_570142509,TraesCS1B01G123400.2,-9.41784,1.81E-17,5.21E-13,-0.63684,0.322887,trans
chr7A_690931526,TraesCS1B01G123400.2,-7.30948,7.69E-12,1.06E-07,-0.43363,0.22315,trans
chr1B_146790283,TraesCS1B01G123900.1,31.57369,1.21E-76,5.58E-70,0.89211,0.842759,NA
chr2B_230971724,TraesCS1B01G123900.1,6.46652,8.60E-10,8.10E-06,0.45251,0.183551,trans
chr2B_25262681,TraesCS1B01G123900.1,-6.53405,5.96E-10,5.81E-06,-0.36634,0.186685,trans
chr5B_634675679,TraesCS1B01G123900.1,6.65116,3.15E-10,3.24E-06,0.28983,0.19214,trans
chr2A_676992194,TraesCS1B01G124100.2,7.79434,4.45E-13,7.38E-09,0.65882,0.246206,trans
chr5A_494283093,TraesCS1B01G124100.2,-6.99658,4.60E-11,5.54E-07,-0.47831,0.20835,trans
chr5A_546513375,TraesCS1B01G124100.2,-6.70674,2.32E-10,2.45E-06,-0.36712,0.194737,trans
chr5A_618482674,TraesCS1B01G124100.2,-6.83065,1.17E-10,1.31E-06,-0.4723,0.200542,trans
chr5A_659888274,TraesCS1B01G124100.2,-7.16344,1.78E-11,2.30E-07,-0.45801,0.216231,trans
chr6A_366038071,TraesCS1B01G124100.2,-6.48706,7.69E-10,7.33E-06,-0.44033,0.184503,trans
chr6A_495115171,TraesCS1B01G124100.2,-6.54211,5.71E-10,5.59E-06,-0.36821,0.18706,trans
chr7D_2245444,TraesCS1B01G124100.2,-6.80777,1.32E-10,1.47E-06,-0.44233,0.199469,trans
chr1B_154162792,TraesCS1B01G124700.1,-7.30962,7.68E-12,1.06E-07,-0.24852,0.223157,NA
chr1B_136648420,TraesCS1B01G124900.1,6.43059,1.04E-09,9.66E-06,0.41893,0.181887,NA
chr1D_469816001,TraesCS1B01G125100.1,-7.8816,2.64E-13,4.52E-09,-0.737,0.250361,trans
chr2A_749748680,TraesCS1B01G125100.1,-6.94011,6.32E-11,7.42E-07,-0.65967,0.205688,trans
chr2B_794326446,TraesCS1B01G125100.1,-6.79499,1.42E-10,1.57E-06,-0.66102,0.198869,trans
chr3B_49305015,TraesCS1B01G125100.1,-6.631,3.51E-10,3.59E-06,-0.58012,0.1912,trans
chr3B_780240122,TraesCS1B01G125100.1,7.04907,3.42E-11,4.21E-07,0.67799,0.210826,trans
chr4B_639123176,TraesCS1B01G125100.1,-7.34688,6.19E-12,8.64E-08,-0.63749,0.224925,trans
chr5A_333364055,TraesCS1B01G125100.1,-6.72164,2.13E-10,2.27E-06,-0.62767,0.195434,trans
chr6B_21323856,TraesCS1B01G125100.1,-9.10618,1.34E-16,3.48E-12,-1.02608,0.308351,trans
chr6B_468308090,TraesCS1B01G125100.1,-6.42972,1.05E-09,9.70E-06,-0.61932,0.181847,trans
chr6D_4810603,TraesCS1B01G125100.1,-6.64675,3.22E-10,3.31E-06,-0.59972,0.191934,trans
chr1B_325804265,TraesCS1B01G125200.1,8.23717,3.06E-14,5.96E-10,0.58349,0.267287,NA
chr1D_408564582,TraesCS1B01G125400.1,-6.74386,1.89E-10,2.03E-06,-0.74733,0.196474,trans
chr5A_505210002,TraesCS1B01G125400.1,-7.85916,3.02E-13,5.13E-09,-0.81987,0.249293,trans
chr7D_520852196,TraesCS1B01G125400.1,-7.80283,4.23E-13,7.04E-09,-0.95295,0.24661,trans
chr2A_749748680,TraesCS1B01G126100.1,-6.45573,9.11E-10,8.55E-06,-0.5003,0.183051,trans
chr2B_574687983,TraesCS1B01G126100.1,-6.45736,9.03E-10,8.48E-06,-0.50947,0.183127,trans
chr2B_785739306,TraesCS1B01G126100.1,-6.85744,1.00E-10,1.14E-06,-0.51437,0.201801,trans
chr2B_794326446,TraesCS1B01G126100.1,-6.75245,1.80E-10,1.94E-06,-0.52875,0.196876,trans
chr3B_780240122,TraesCS1B01G126100.1,6.95796,5.71E-11,6.77E-07,0.53948,0.206529,trans
chr4B_527287178,TraesCS1B01G126100.1,7.22334,1.26E-11,1.67E-07,0.54104,0.219067,trans
chr6A_606772257,TraesCS1B01G126100.1,-6.94746,6.06E-11,7.15E-07,-0.50663,0.206035,trans
chr6B_21347109,TraesCS1B01G126100.1,-9.7186,2.58E-18,8.12E-14,-0.84386,0.336783,trans
chr6B_714970545,TraesCS1B01G126100.1,-6.42512,1.07E-09,9.92E-06,-0.48986,0.181634,trans
chr7A_126553496,TraesCS1B01G126100.1,-6.51901,6.47E-10,6.26E-06,-0.52704,0.185987,trans
chr7A_146686355,TraesCS1B01G126100.1,6.79826,1.40E-10,1.54E-06,0.50368,0.199023,trans
chr7A_690189702,TraesCS1B01G126100.1,-6.6713,2.82E-10,2.93E-06,-0.50333,0.193081,trans
chr7D_628225476,TraesCS1B01G126100.1,-6.48091,7.95E-10,7.55E-06,-0.498,0.184218,trans
chr1D_473348514,TraesCS1B01G126300.1,-7.297,8.27E-12,1.13E-07,-0.33386,0.222558,trans
chr2B_19968527,TraesCS1B01G126300.1,-8.30686,2.00E-14,3.98E-10,-0.49183,0.270599,trans
chr2D_77119170,TraesCS1B01G126300.1,-6.74184,1.91E-10,2.05E-06,-0.29006,0.196379,trans
chr3A_727537329,TraesCS1B01G126300.1,-8.01336,1.19E-13,2.15E-09,-0.35153,0.256636,trans
chr3B_603599712,TraesCS1B01G126300.1,-6.58659,4.48E-10,4.48E-06,-0.30304,0.189129,trans
chr3B_800169097,TraesCS1B01G126300.1,-6.67119,2.82E-10,2.93E-06,-0.31353,0.193075,trans
chr4B_218589523,TraesCS1B01G126300.1,-7.1674,1.74E-11,2.25E-07,-0.31509,0.216418,trans
chr4B_495346557,TraesCS1B01G126300.1,-6.5698,4.91E-10,4.87E-06,-0.29121,0.188348,trans
chr5A_24137364,TraesCS1B01G126300.1,-6.50294,7.06E-10,6.78E-06,-0.27926,0.185241,trans
chr5A_660722947,TraesCS1B01G126300.1,-7.13102,2.14E-11,2.73E-07,-0.3192,0.214698,trans
chr5D_536280870,TraesCS1B01G126300.1,-6.6147,3.84E-10,3.89E-06,-0.28148,0.19044,trans
chr7A_690189702,TraesCS1B01G126300.1,-6.7578,1.75E-10,1.89E-06,-0.29487,0.197127,trans
chr7D_1469914,TraesCS1B01G126300.1,-6.76998,1.63E-10,1.78E-06,-0.29122,0.197697,trans
chr7D_56513552,TraesCS1B01G126300.1,-7.56718,1.71E-12,2.60E-08,-0.32561,0.235393,trans
chr2A_758393433,TraesCS1B01G126500.1,-6.87552,9.08E-11,1.04E-06,-0.29044,0.20265,trans
chr2B_54459778,TraesCS1B01G126500.1,-6.90006,7.91E-11,9.13E-07,-0.29729,0.203804,trans
chr3A_49466374,TraesCS1B01G126500.1,-6.99309,4.69E-11,5.64E-07,-0.28892,0.208185,trans
chr5A_502819786,TraesCS1B01G126500.1,-8.00947,1.22E-13,2.19E-09,-0.42601,0.256451,trans
chr5A_505210002,TraesCS1B01G126500.1,-7.26276,1.01E-11,1.36E-07,-0.31969,0.220935,trans
chr5A_679457944,TraesCS1B01G126500.1,6.61638,3.81E-10,3.86E-06,0.26854,0.190517,trans
chr6B_21323856,TraesCS1B01G126500.1,-9.7773,1.76E-18,5.64E-14,-0.49125,0.339478,trans
chr7A_690189702,TraesCS1B01G126500.1,-6.61958,3.74E-10,3.80E-06,-0.28388,0.190667,trans
chr1B_154162818,TraesCS1B01G126600.1,-12.19695,1.60E-25,1.01E-20,-0.76273,0.444387,NA
chr1B_512876639,TraesCS1B01G126600.1,-6.7128,2.24E-10,2.38E-06,-0.34029,0.19502,NA
chr1B_1431518,TraesCS1B01G126700.1,-6.6279,3.57E-10,3.64E-06,-0.39348,0.191055,NA
chr1B_508389275,TraesCS1B01G126700.1,-7.41782,4.10E-12,5.88E-08,-0.36946,0.228293,NA
chr2B_784188276,TraesCS1B01G126700.1,-6.75855,1.74E-10,1.88E-06,-0.38631,0.197161,trans
chr6A_3282463,TraesCS1B01G126700.1,-8.30828,1.98E-14,3.95E-10,-0.56167,0.270667,trans
chr6A_579987940,TraesCS1B01G126700.1,-6.59952,4.17E-10,4.20E-06,-0.33701,0.189732,trans
chr7A_141046341,TraesCS1B01G126700.1,6.79949,1.39E-10,1.53E-06,0.3662,0.199081,trans
chr2A_717577522,TraesCS1B01G127000.1,-6.51422,6.64E-10,6.41E-06,-0.54065,0.185764,trans
chr2A_744448011,TraesCS1B01G127000.1,-7.54291,1.97E-12,2.97E-08,-0.44583,0.234239,trans
chr2A_758058103,TraesCS1B01G127200.1,7.0486,3.42E-11,4.22E-07,0.66847,0.210803,trans
chr2B_574687983,TraesCS1B01G127200.1,-6.96716,5.43E-11,6.45E-07,-0.66921,0.206963,trans
chr2B_781926539,TraesCS1B01G127200.1,-7.29925,8.16E-12,1.12E-07,-0.67049,0.222665,trans
chr2D_12390427,TraesCS1B01G127200.1,-9.65628,3.88E-18,1.20E-13,-0.84591,0.333915,trans
chr2D_5238355,TraesCS1B01G127200.1,-7.83379,3.52E-13,5.92E-09,-0.7562,0.248085,trans
chr3B_780240122,TraesCS1B01G127200.1,7.38805,4.88E-12,6.91E-08,0.69863,0.226879,trans
chr3B_797006688,TraesCS1B01G127200.1,-6.59977,4.17E-10,4.19E-06,-0.597,0.189743,trans
chr4A_608982422,TraesCS1B01G127200.1,-6.9513,5.93E-11,7.01E-07,-0.62947,0.206216,trans
chr4B_673200476,TraesCS1B01G127200.1,-6.86024,9.89E-11,1.12E-06,-0.61316,0.201932,trans
chr5B_26969859,TraesCS1B01G127200.1,-6.80589,1.34E-10,1.48E-06,-0.69395,0.199381,trans
chr5D_536280870,TraesCS1B01G127200.1,-6.50071,7.15E-10,6.85E-06,-0.59144,0.185137,trans
chr6A_46597007,TraesCS1B01G127200.1,-6.48097,7.95E-10,7.55E-06,-0.61893,0.184221,trans
chr6B_148082957,TraesCS1B01G127200.1,-9.1972,7.48E-17,2.00E-12,-1.04667,0.312609,trans
chr6B_521505712,TraesCS1B01G127200.1,6.90596,7.65E-11,8.86E-07,0.61672,0.204081,trans
chr7A_126553496,TraesCS1B01G127200.1,-6.50834,6.86E-10,6.60E-06,-0.65033,0.185491,trans
chr4B_54353276,TraesCS1B01G127600.1,7.48638,2.75E-12,4.05E-08,0.30986,0.231551,trans
chr6B_39813906,TraesCS1B01G127600.1,-6.4388,9.98E-10,9.28E-06,-0.25209,0.182267,trans
chr4D_502572843,TraesCS1B01G127700.1,-7.35398,5.94E-12,8.31E-08,-0.37826,0.225262,trans
chr6A_263879404,TraesCS1B01G127700.1,-6.71856,2.17E-10,2.31E-06,-0.33393,0.19529,trans
chr6B_21323856,TraesCS1B01G127700.1,-7.77199,5.09E-13,8.36E-09,-0.45857,0.245142,trans
chr1B_154162818,TraesCS1B01G127900.2,-14.10459,3.40E-31,3.50E-26,-0.77029,0.516807,NA
chr1B_162810519,TraesCS1B01G127900.2,8.97631,3.05E-16,7.62E-12,0.53506,0.302258,NA
chr2D_617080120,TraesCS1B01G127900.2,-6.50544,6.97E-10,6.69E-06,-0.45584,0.185357,trans
chr4A_683965571,TraesCS1B01G127900.2,-7.36258,5.65E-12,7.93E-08,-0.56118,0.22567,trans
chr5A_482419830,TraesCS1B01G127900.2,6.99481,4.64E-11,5.59E-07,0.66921,0.208266,trans
chr5A_670817325,TraesCS1B01G127900.2,-7.07708,2.91E-11,3.63E-07,-0.55001,0.212149,trans
chr5D_531255128,TraesCS1B01G127900.2,-6.77838,1.56E-10,1.70E-06,-0.51931,0.198091,trans
chr6A_5958769,TraesCS1B01G127900.2,-7.23487,1.18E-11,1.57E-07,-0.65217,0.219613,trans
chr6A_606610044,TraesCS1B01G127900.2,-6.44798,9.50E-10,8.88E-06,-0.49235,0.182692,trans
chr1B_565749947,TraesCS1B01G128100.1,-6.56673,4.99E-10,4.94E-06,-0.3723,0.188205,NA
chr3A_721219846,TraesCS1B01G128100.1,7.29935,8.15E-12,1.12E-07,0.42672,0.22267,trans
chr3B_2304257,TraesCS1B01G128100.1,-9.82697,1.27E-18,4.13E-14,-0.65804,0.341754,trans
chr3B_603599712,TraesCS1B01G128100.1,-7.27282,9.50E-12,1.29E-07,-0.42785,0.221412,trans
chr3B_675569101,TraesCS1B01G128100.1,-7.84169,3.36E-13,5.66E-09,-0.44528,0.248461,trans
chr4B_673200476,TraesCS1B01G128100.1,-6.81897,1.24E-10,1.39E-06,-0.37364,0.199994,trans
chr5A_480815669,TraesCS1B01G128100.1,-7.36281,5.65E-12,7.92E-08,-0.43105,0.225681,trans
chr5B_609432791,TraesCS1B01G128100.1,-6.64036,3.34E-10,3.42E-06,-0.34975,0.191636,trans
chr6A_298508606,TraesCS1B01G128100.1,7.40183,4.50E-12,6.42E-08,0.40777,0.227533,trans
chr7A_158406703,TraesCS1B01G128100.1,7.86571,2.91E-13,4.95E-09,0.45221,0.249605,trans
chr7D_1469914,TraesCS1B01G128100.1,-7.97519,1.50E-13,2.67E-09,-0.43142,0.254819,trans
chr1B_154162818,TraesCS1B01G128200.1,-6.6475,3.21E-10,3.30E-06,-0.29571,0.191969,NA
chr1B_353490725,TraesCS1B01G128300.1,-7.11307,2.37E-11,3.01E-07,-0.48209,0.213849,NA
chr2B_779347893,TraesCS1B01G128300.1,-6.59155,4.36E-10,4.37E-06,-0.50472,0.189361,trans
chr4B_438376556,TraesCS1B01G128400.1,-6.98418,4.93E-11,5.91E-07,-0.42847,0.207765,trans
chr5A_660722802,TraesCS1B01G128400.1,-7.60636,1.36E-12,2.10E-08,-0.43203,0.237257,trans
chr5B_26969859,TraesCS1B01G128400.1,-6.84724,1.06E-10,1.20E-06,-0.45033,0.201321,trans
chr6B_148082957,TraesCS1B01G128400.1,-9.53082,8.75E-18,2.60E-13,-0.69251,0.328123,trans
chr6B_196486399,TraesCS1B01G128400.1,-6.7289,2.05E-10,2.19E-06,-0.42131,0.195773,trans
chr6B_711372354,TraesCS1B01G128400.1,-6.49323,7.44E-10,7.11E-06,-0.3991,0.18479,trans
chr7A_122031741,TraesCS1B01G128400.1,-6.44577,9.62E-10,8.97E-06,-0.38803,0.18259,trans
chr1B_150661337,TraesCS1B01G128500.1,6.89908,7.95E-11,9.18E-07,0.33275,0.203758,NA
chr1B_508047627,TraesCS1B01G128600.1,-7.0475,3.45E-11,4.24E-07,-0.48151,0.210751,NA
chr1B_157279501,TraesCS1B01G128800.1,7.38312,5.02E-12,7.10E-08,0.33846,0.226645,NA
chr3B_2304257,TraesCS1B01G128800.1,-8.30944,1.97E-14,3.92E-10,-0.67411,0.270722,trans
chr5A_505210002,TraesCS1B01G128800.1,-6.81418,1.28E-10,1.42E-06,-0.46641,0.19977,trans
chr7A_636168631,TraesCS1B01G128800.1,-6.65381,3.10E-10,3.20E-06,-0.44905,0.192264,trans
chr7B_26648447,TraesCS1B01G128800.1,-6.99905,4.53E-11,5.47E-07,-0.45552,0.208466,trans
chr3A_620763426,TraesCS1B01G129000.1,-6.68925,2.55E-10,2.68E-06,-0.52369,0.193919,trans
chr7B_736571649,TraesCS1B01G129000.1,-6.75021,1.82E-10,1.97E-06,-0.4775,0.196771,trans
chr1B_268824920,TraesCS1B01G129300.1,-7.73375,6.39E-13,1.04E-08,-0.30789,0.243321,NA
chr7D_520873476,TraesCS1B01G129300.1,-6.47535,8.20E-10,7.76E-06,-0.30023,0.18396,trans
chr2A_676992194,TraesCS1B01G129400.1,9.74281,2.21E-18,6.99E-14,0.59852,0.337895,trans
chr2B_574687983,TraesCS1B01G129400.1,-6.64648,3.23E-10,3.32E-06,-0.35695,0.191922,trans
chr2B_715970514,TraesCS1B01G129400.1,6.71557,2.21E-10,2.34E-06,0.37297,0.195149,trans
chr2B_731612742,TraesCS1B01G129400.1,-6.55045,5.46E-10,5.36E-06,-0.37264,0.187448,trans
chr2B_794326446,TraesCS1B01G129400.1,-6.64095,3.33E-10,3.41E-06,-0.35704,0.191664,trans
chr2B_79521070,TraesCS1B01G129400.1,-6.67465,2.77E-10,2.88E-06,-0.36983,0.193237,trans
chr3B_780240122,TraesCS1B01G129400.1,6.64109,3.33E-10,3.41E-06,0.35568,0.19167,trans
chr4B_609595780,TraesCS1B01G129400.1,-7.73829,6.22E-13,1.01E-08,-0.43654,0.243537,trans
chr5A_480815669,TraesCS1B01G129400.1,-7.45956,3.22E-12,4.69E-08,-0.39388,0.230276,trans
chr5D_531425526,TraesCS1B01G129400.1,-7.24173,1.14E-11,1.52E-07,-0.37256,0.219938,trans
chr6A_617929419,TraesCS1B01G129400.1,-6.92174,7.01E-11,8.16E-07,-0.40012,0.204824,trans
chr6A_8676090,TraesCS1B01G129400.1,-6.87008,9.36E-11,1.07E-06,-0.34045,0.202395,trans
chr6D_8659830,TraesCS1B01G129400.1,-6.62771,3.58E-10,3.65E-06,-0.34766,0.191046,trans
chr7D_45661083,TraesCS1B01G129400.1,-6.46901,8.48E-10,8.01E-06,-0.33165,0.183667,trans
chr7D_619997182,TraesCS1B01G129400.1,-6.55044,5.46E-10,5.36E-06,-0.34091,0.187447,trans
chr2A_718350467,TraesCS1B01G129600.1,-6.55285,5.38E-10,5.30E-06,-0.40437,0.18756,trans
chr2A_751538280,TraesCS1B01G129600.1,-6.88697,8.51E-11,9.77E-07,-0.38601,0.203189,trans
chr2B_794326446,TraesCS1B01G129600.1,-6.58447,4.53E-10,4.53E-06,-0.42784,0.189031,trans
chr2D_27058692,TraesCS1B01G129600.1,-6.5174,6.53E-10,6.31E-06,-0.39369,0.185912,trans
chr3A_8903520,TraesCS1B01G129600.1,-6.50362,7.03E-10,6.75E-06,-0.33781,0.185272,trans
chr5A_607670232,TraesCS1B01G129600.1,-7.82536,3.70E-13,6.20E-09,-0.59472,0.247683,trans
chr6A_615783189,TraesCS1B01G129600.1,-6.46562,8.64E-10,8.14E-06,-0.40447,0.18351,trans
chr7D_630814470,TraesCS1B01G129600.1,-6.94649,6.10E-11,7.18E-07,-0.4349,0.205989,trans
chr2B_19968527,TraesCS1B01G129700.1,-7.27846,9.20E-12,1.25E-07,-0.57857,0.221679,trans
chr2B_789952984,TraesCS1B01G129900.3,-6.42528,1.07E-09,9.91E-06,-0.35087,0.181641,trans
chr3B_676269016,TraesCS1B01G129900.3,-6.51979,6.44E-10,6.24E-06,-0.37712,0.186023,trans
chr7A_193680198,TraesCS1B01G129900.3,-9.8133,1.39E-18,4.50E-14,-0.62609,0.341129,trans
chr5B_586811717,TraesCS1B01G130000.1,-8.07913,8.02E-14,1.48E-09,-0.94884,0.259768,trans
chr6A_615791041,TraesCS1B01G130000.1,6.70267,2.37E-10,2.50E-06,0.7268,0.194546,trans
chr7A_624804897,TraesCS1B01G130000.1,6.75363,1.79E-10,1.93E-06,0.60832,0.196931,trans
chr7A_657418735,TraesCS1B01G130000.1,7.41256,4.23E-12,6.05E-08,0.58477,0.228043,trans
chr1B_154636201,TraesCS1B01G130100.1,7.62807,1.20E-12,1.86E-08,0.22816,0.23829,NA
chr1B_164838256,TraesCS1B01G130500.1,17.42822,5.84E-41,1.34E-35,0.55828,0.620209,NA
chr1B_268583751,TraesCS1B01G130500.1,-7.68449,8.56E-13,1.36E-08,-0.20802,0.240975,NA
chr1B_274853387,TraesCS1B01G130500.1,-6.52495,6.27E-10,6.08E-06,-0.21435,0.186263,NA
chr6B_133745042,TraesCS1B01G130500.1,7.1996,1.45E-11,1.90E-07,0.21994,0.217943,trans
chr7A_17158933,TraesCS1B01G130500.1,-6.58702,4.47E-10,4.47E-06,-0.32869,0.18915,trans
chr1B_508571607,TraesCS1B01G130800.1,-17.94288,1.94E-42,5.05E-37,-1.04161,0.63382,NA
chr1B_94011078,TraesCS1B01G130800.1,-6.46317,8.75E-10,8.24E-06,-0.52163,0.183396,NA
chr3D_3182433,TraesCS1B01G130800.1,-7.08435,2.80E-11,3.50E-07,-0.52842,0.212492,trans
chr6A_38462991,TraesCS1B01G130800.1,-6.42778,1.06E-09,9.80E-06,-0.53071,0.181757,trans
chr7D_520852196,TraesCS1B01G130800.1,-7.14127,2.02E-11,2.59E-07,-0.74845,0.215183,trans
chr1B_17890252,TraesCS1B01G130900.1,-8.66825,2.12E-15,4.79E-11,-0.91709,0.287734,NA
chr2A_78492790,TraesCS1B01G130900.1,-6.72396,2.11E-10,2.25E-06,-0.56859,0.195542,trans
chr2B_574687983,TraesCS1B01G130900.1,-6.99883,4.54E-11,5.47E-07,-0.61888,0.208456,trans
chr2B_781926539,TraesCS1B01G130900.1,-7.37356,5.31E-12,7.48E-08,-0.62271,0.226191,trans
chr2D_12390427,TraesCS1B01G130900.1,-8.21551,3.49E-14,6.75E-10,-0.69605,0.266256,trans
chr2D_5238355,TraesCS1B01G130900.1,-6.89351,8.21E-11,9.44E-07,-0.6311,0.203496,trans
chr4A_439064152,TraesCS1B01G130900.1,6.49494,7.37E-10,7.05E-06,0.52856,0.184869,trans
chr4A_608982422,TraesCS1B01G130900.1,-8.26757,2.54E-14,5.00E-10,-0.66215,0.268732,trans
chr4B_639123176,TraesCS1B01G130900.1,-6.57504,4.77E-10,4.74E-06,-0.53431,0.188592,trans
chr5A_505421223,TraesCS1B01G130900.1,-7.11721,2.32E-11,2.94E-07,-0.66418,0.214045,trans
chr6B_193055601,TraesCS1B01G130900.1,6.88414,8.65E-11,9.91E-07,0.54281,0.203056,trans
chr6B_511693963,TraesCS1B01G130900.1,-6.8111,1.30E-10,1.44E-06,-0.59806,0.199625,trans
chr6B_562319465,TraesCS1B01G130900.1,-7.04878,3.42E-11,4.21E-07,-0.65654,0.210812,trans
chr7D_619991765,TraesCS1B01G130900.1,-6.85586,1.01E-10,1.15E-06,-0.56639,0.201727,trans
chr1B_502946846,TraesCS1B01G131000.1,-6.72517,2.09E-10,2.23E-06,-0.32612,0.195599,NA
chr1D_469816001,TraesCS1B01G131000.1,-6.77101,1.62E-10,1.77E-06,-0.36187,0.197745,trans
chr2B_19968527,TraesCS1B01G131000.1,-8.56456,4.06E-15,8.83E-11,-0.59596,0.282827,trans
chr2B_412662372,TraesCS1B01G131000.1,-6.54428,5.64E-10,5.53E-06,-0.34126,0.187161,trans
chr3A_727537329,TraesCS1B01G131000.1,-7.36949,5.43E-12,7.64E-08,-0.39099,0.225998,trans
chr4B_495346557,TraesCS1B01G131000.1,-7.70548,7.56E-13,1.21E-08,-0.39122,0.241975,trans
chr5B_609432791,TraesCS1B01G131000.1,-6.84514,1.08E-10,1.21E-06,-0.32553,0.201223,trans
chr7A_141653405,TraesCS1B01G131000.1,8.47265,7.18E-15,1.52E-10,0.41314,0.278471,trans
chr7D_520852196,TraesCS1B01G131000.1,-8.15795,4.97E-14,9.40E-10,-0.49402,0.263519,trans
chr1B_154162792,TraesCS1B01G131300.1,-8.58689,3.53E-15,7.75E-11,-0.2968,0.283885,NA
chr6A_3282463,TraesCS1B01G131300.1,-7.65159,1.04E-12,1.63E-08,-0.46457,0.239409,trans
chr1B_162810519,TraesCS1B01G132100.1,8.96879,3.20E-16,7.97E-12,0.28986,0.301904,NA
chr3A_27591240,TraesCS1B01G132100.1,-6.55731,5.26E-10,5.18E-06,-0.29098,0.187767,trans
chr1B_154162792,TraesCS1B01G132200.1,-8.21583,3.49E-14,6.74E-10,-0.28634,0.266272,NA
chr1B_162810519,TraesCS1B01G132200.1,7.63568,1.14E-12,1.78E-08,0.24096,0.238652,NA
chr2D_3020486,TraesCS1B01G132200.1,-7.29251,8.48E-12,1.16E-07,-0.35567,0.222345,trans
chr3A_32125294,TraesCS1B01G132200.1,-6.67836,2.71E-10,2.83E-06,-0.28629,0.19341,trans
chr5A_480343799,TraesCS1B01G132200.1,-7.21208,1.35E-11,1.78E-07,-0.35412,0.218534,trans
chr5A_63368662,TraesCS1B01G132200.1,7.19872,1.46E-11,1.91E-07,0.3621,0.217901,trans
chr6A_3282463,TraesCS1B01G132200.1,-7.41002,4.29E-12,6.14E-08,-0.45155,0.227922,trans
chr6A_239302961,TraesCS1B01G132300.1,6.70699,2.31E-10,2.45E-06,0.22696,0.194748,trans
chr6B_233087179,TraesCS1B01G132300.1,-6.85473,1.02E-10,1.15E-06,-0.28149,0.201674,trans
chr1B_259514242,TraesCS1B01G132400.1,-14.36752,5.61E-32,6.18E-27,-0.52211,0.526025,NA
chr1B_259514242,TraesCS1B01G132400.2,-12.68518,5.69E-27,4.10E-22,-0.42525,0.463844,NA
chr7D_205573334,TraesCS1B01G132600.1,-6.61899,3.75E-10,3.81E-06,-0.18931,0.190639,trans
chr1A_32534406,TraesCS1B01G132800.1,-6.55018,5.46E-10,5.37E-06,-0.30928,0.187435,trans
chr1B_154163556,TraesCS1B01G132800.1,-7.06311,3.15E-11,3.91E-07,-0.23804,0.211488,NA
chr2D_77119170,TraesCS1B01G132900.1,-6.65291,3.12E-10,3.21E-06,-0.30962,0.192222,trans
chr6A_3282463,TraesCS1B01G132900.1,-6.64747,3.21E-10,3.30E-06,-0.42796,0.191968,trans
chr6D_13498130,TraesCS1B01G132900.1,-7.31854,7.30E-12,1.01E-07,-0.32861,0.22358,trans
chr7A_141046341,TraesCS1B01G132900.1,7.25575,1.05E-11,1.41E-07,0.34877,0.220603,trans
chr1B_590008885,TraesCS1B01G133100.1,6.55824,5.23E-10,5.16E-06,0.38315,0.18781,NA
chr3B_24937769,TraesCS1B01G133100.1,-10.30905,5.35E-20,1.99E-15,-0.82241,0.363616,trans
chr5A_586318238,TraesCS1B01G133100.1,7.53525,2.06E-12,3.10E-08,0.50773,0.233874,trans
chr6A_609174170,TraesCS1B01G133100.1,-6.48661,7.71E-10,7.34E-06,-0.39358,0.184483,trans
chr7A_692521898,TraesCS1B01G133100.1,-7.30157,8.05E-12,1.10E-07,-0.50085,0.222775,trans
chr1B_625766036,TraesCS1B01G134900.1,-7.66155,9.80E-13,1.55E-08,-0.7672,0.239884,NA
chr2A_758058103,TraesCS1B01G134900.1,6.48045,7.97E-10,7.57E-06,0.66347,0.184197,trans
chr2B_794326446,TraesCS1B01G134900.1,-6.89529,8.13E-11,9.36E-07,-0.70538,0.20358,trans
chr2B_79521070,TraesCS1B01G134900.1,-6.58215,4.59E-10,4.58E-06,-0.70096,0.188923,trans
chr2D_21618245,TraesCS1B01G134900.1,6.53495,5.93E-10,5.79E-06,0.6254,0.186727,trans
chr3A_17519804,TraesCS1B01G134900.1,-6.43306,1.03E-09,9.55E-06,-0.68477,0.182001,trans
chr3A_718876487,TraesCS1B01G134900.1,6.55831,5.23E-10,5.15E-06,0.65698,0.187814,trans
chr3B_2304257,TraesCS1B01G134900.1,-10.37409,3.48E-20,1.32E-15,-1.18169,0.366532,trans
chr4B_495346557,TraesCS1B01G134900.1,-6.47283,8.31E-10,7.86E-06,-0.65098,0.183844,trans
chr5A_480815669,TraesCS1B01G134900.1,-7.67489,9.06E-13,1.44E-08,-0.77163,0.240518,trans
chr5A_482419830,TraesCS1B01G134900.1,8.07205,8.37E-14,1.54E-09,0.81986,0.25943,trans
chr6A_39878784,TraesCS1B01G134900.1,-6.51996,6.44E-10,6.23E-06,-0.60178,0.186031,trans
chr6A_8696305,TraesCS1B01G134900.1,-6.76264,1.70E-10,1.85E-06,-0.63154,0.197353,trans
chr6B_713482047,TraesCS1B01G134900.1,6.74513,1.87E-10,2.02E-06,0.63877,0.196533,trans
chr6D_457475431,TraesCS1B01G134900.1,-6.60009,4.16E-10,4.19E-06,-0.60832,0.189758,trans
chr7A_131809203,TraesCS1B01G134900.1,-7.39274,4.75E-12,6.74E-08,-0.71432,0.227102,trans
chr7B_713418624,TraesCS1B01G134900.1,-6.45892,8.96E-10,8.41E-06,-0.64818,0.183199,trans
chr7D_1469914,TraesCS1B01G134900.1,-6.64759,3.21E-10,3.30E-06,-0.64933,0.191973,trans
chr7D_619997182,TraesCS1B01G134900.1,-6.54948,5.48E-10,5.39E-06,-0.65341,0.187403,trans
chr2B_19968527,TraesCS1B01G135000.1,-9.14943,1.02E-16,2.68E-12,-0.47012,0.310375,trans
chr2B_784545576,TraesCS1B01G135000.1,-6.87953,8.88E-11,1.02E-06,-0.24993,0.202839,trans
chr4B_438376556,TraesCS1B01G135000.1,-6.63045,3.52E-10,3.60E-06,-0.26655,0.191174,trans
chr5A_505210002,TraesCS1B01G135000.1,-6.92595,6.84E-11,7.99E-07,-0.28079,0.205022,trans
chr5B_489227530,TraesCS1B01G135000.1,-6.64741,3.21E-10,3.30E-06,-0.25029,0.191965,trans
chr7A_141046341,TraesCS1B01G135000.1,6.43724,1.01E-09,9.35E-06,0.26221,0.182195,trans
chr7D_520852196,TraesCS1B01G135000.1,-7.74027,6.15E-13,9.98E-09,-0.3577,0.243631,trans
chr1B_174652092,TraesCS1B01G135400.1,-13.30425,8.19E-29,6.91E-24,-0.45945,0.487608,NA
chr1B_315391163,TraesCS1B01G135600.1,21.20705,1.59E-51,8.72E-46,1.08791,0.707427,NA
chr1B_398857931,TraesCS1B01G135600.1,-6.58866,4.43E-10,4.43E-06,-0.61808,0.189226,NA
chr1B_444867264,TraesCS1B01G135600.1,-6.84344,1.09E-10,1.22E-06,-0.38638,0.201143,NA
chr1B_641924854,TraesCS1B01G135600.1,-6.45365,9.22E-10,8.63E-06,-0.43927,0.182955,NA
chr2A_423141739,TraesCS1B01G135600.1,-7.67139,9.25E-13,1.46E-08,-0.70428,0.240352,trans
chr2D_615717031,TraesCS1B01G135600.1,7.42442,3.95E-12,5.68E-08,0.5517,0.228606,trans
chr1B_315391163,TraesCS1B01G135600.2,15.11711,3.36E-34,4.48E-29,0.83844,0.551296,NA
chr1B_398857931,TraesCS1B01G135600.2,-6.6633,2.94E-10,3.05E-06,-0.54454,0.192707,NA
chr1B_399334589,TraesCS1B01G135600.2,-7.08227,2.83E-11,3.53E-07,-0.33321,0.212394,NA
chr1B_429976134,TraesCS1B01G135600.2,-6.9467,6.09E-11,7.17E-07,-0.29856,0.205999,NA
chr1B_482715307,TraesCS1B01G135600.2,6.63516,3.43E-10,3.51E-06,0.40122,0.191394,NA
chr2A_423141739,TraesCS1B01G135600.2,-7.2668,9.84E-12,1.33E-07,-0.58975,0.221127,trans
chr4B_1257842,TraesCS1B01G135600.2,7.52562,2.18E-12,3.27E-08,0.45287,0.233416,trans
chr7B_700439516,TraesCS1B01G135600.2,-7.57341,1.65E-12,2.51E-08,-0.61594,0.235689,trans
chr1B_314571916,TraesCS1B01G135800.1,-22.33234,1.57E-54,1.10E-48,-3.58679,0.728361,NA
chr1B_639066917,TraesCS1B01G135800.1,-7.21664,1.31E-11,1.74E-07,-1.60811,0.21875,NA
chr2B_732223741,TraesCS1B01G135800.1,-7.23771,1.16E-11,1.55E-07,-1.63108,0.219748,trans
chr2D_615716984,TraesCS1B01G135800.1,-7.05448,3.31E-11,4.09E-07,-1.52925,0.211081,trans
chr4A_617420676,TraesCS1B01G135800.1,-7.41268,4.23E-12,6.05E-08,-1.74018,0.228049,trans
chr5A_112143715,TraesCS1B01G135800.1,-8.17135,4.58E-14,8.70E-10,-2.16537,0.264156,trans
chr6D_2028797,TraesCS1B01G135800.1,-6.45295,9.25E-10,8.66E-06,-1.80734,0.182922,trans
chr7A_31808576,TraesCS1B01G135800.1,6.80157,1.37E-10,1.51E-06,0.99598,0.199178,trans
chr7B_704108913,TraesCS1B01G135800.1,7.17221,1.69E-11,2.20E-07,1.2374,0.216646,trans
chr1B_508571607,TraesCS1B01G135900.1,-8.67877,1.99E-15,4.50E-11,-0.5224,0.288232,NA
chr2B_731727300,TraesCS1B01G135900.1,-8.5202,5.34E-15,1.15E-10,-0.63352,0.280725,trans
chr2D_75560977,TraesCS1B01G135900.1,-6.94983,5.98E-11,7.06E-07,-0.38787,0.206146,trans
chr3A_17519804,TraesCS1B01G135900.1,-6.54365,5.66E-10,5.54E-06,-0.45353,0.187132,trans
chr3B_800169097,TraesCS1B01G135900.1,-6.78275,1.52E-10,1.67E-06,-0.46959,0.198296,trans
chr4B_215070054,TraesCS1B01G135900.1,-7.01688,4.10E-11,4.98E-07,-0.45688,0.209307,trans
chr5A_505586306,TraesCS1B01G135900.1,-7.22957,1.22E-11,1.62E-07,-0.49003,0.219362,trans
chr5B_598298072,TraesCS1B01G135900.1,-7.44042,3.60E-12,5.20E-08,-0.48408,0.229366,trans
chr7A_642111543,TraesCS1B01G135900.1,-6.92461,6.89E-11,8.04E-07,-0.51669,0.204959,trans
chr3B_558089676,TraesCS1B01G135900.2,8.61806,2.91E-15,6.44E-11,0.50065,0.28536,trans
chr7B_481056573,TraesCS1B01G135900.2,7.68375,8.60E-13,1.37E-08,0.45249,0.24094,trans
chr1D_473348514,TraesCS1B01G136600.1,-6.9057,7.67E-11,8.87E-07,-0.55236,0.204069,trans
chr4B_609595780,TraesCS1B01G136600.1,-7.56275,1.76E-12,2.67E-08,-0.62793,0.235182,trans
chr1D_473348514,TraesCS1B01G136700.2,-7.27894,9.17E-12,1.24E-07,-0.88993,0.221702,trans
chr2D_12390427,TraesCS1B01G136700.2,-8.53612,4.84E-15,1.04E-10,-0.97334,0.28148,trans
chr3A_17519804,TraesCS1B01G136700.2,-7.25365,1.06E-11,1.42E-07,-0.88965,0.220503,trans
chr4A_611940457,TraesCS1B01G136700.2,-6.73166,2.02E-10,2.16E-06,-0.78039,0.195903,trans
chr4B_438376556,TraesCS1B01G136700.2,-7.16278,1.79E-11,2.31E-07,-0.8482,0.2162,trans
chr5D_465010741,TraesCS1B01G136700.2,-6.49717,7.28E-10,6.97E-06,-0.77192,0.184973,trans
chr6B_468309378,TraesCS1B01G136700.2,-6.4242,1.08E-09,9.97E-06,-0.75294,0.181591,trans
chr7A_143162332,TraesCS1B01G136700.2,-8.32446,1.79E-14,3.60E-10,-1.12348,0.271436,trans
chr7B_27808672,TraesCS1B01G136700.2,-6.61421,3.85E-10,3.90E-06,-0.79886,0.190417,trans
chr1A_302031291,TraesCS1B01G138000.1,-7.38521,4.96E-12,7.02E-08,-0.30851,0.226744,trans
chr4B_440923841,TraesCS1B01G138000.1,-6.43056,1.04E-09,9.66E-06,-0.22046,0.181886,trans
chr2A_778137239,TraesCS1B01G138300.1,7.50113,2.52E-12,3.74E-08,0.37748,0.232252,trans
chr2A_81004319,TraesCS1B01G138300.1,-6.52179,6.37E-10,6.17E-06,-0.24225,0.186116,trans
chr2B_748949440,TraesCS1B01G138300.1,-7.48618,2.75E-12,4.05E-08,-0.33863,0.231541,trans
chr2B_792856298,TraesCS1B01G138300.1,-7.07177,3.00E-11,3.74E-07,-0.35888,0.211898,trans
chr3A_38040435,TraesCS1B01G138300.1,-7.8664,2.89E-13,4.93E-09,-0.38091,0.249638,trans
chr7A_5419508,TraesCS1B01G138300.1,-6.64614,3.23E-10,3.33E-06,-0.39113,0.191906,trans
chr1B_121763407,TraesCS1B01G138900.1,8.3144,1.91E-14,3.81E-10,1.40958,0.270958,NA
chr6B_148082957,TraesCS1B01G139200.1,-6.51119,6.75E-10,6.50E-06,-0.46211,0.185624,trans
chr1B_195560078,TraesCS1B01G139500.1,-7.96528,1.60E-13,2.82E-09,-0.4244,0.254347,NA
chr1B_180405371,TraesCS1B01G139500.2,10.30828,5.38E-20,2.00E-15,0.50001,0.363582,NA
chr4A_574770517,TraesCS1B01G139500.2,6.60441,4.06E-10,4.10E-06,0.43113,0.18996,trans
chr2A_749748680,TraesCS1B01G139600.1,-6.96345,5.54E-11,6.58E-07,-0.52631,0.206788,trans
chr2A_758058103,TraesCS1B01G139600.1,6.87539,9.08E-11,1.04E-06,0.52502,0.202644,trans
chr2B_574687983,TraesCS1B01G139600.1,-6.50062,7.15E-10,6.85E-06,-0.50702,0.185133,trans
chr4B_639123176,TraesCS1B01G139600.1,-6.798,1.40E-10,1.54E-06,-0.47714,0.199011,trans
chr5A_473041335,TraesCS1B01G139600.1,7.70059,7.78E-13,1.24E-08,0.51309,0.241742,trans
chr5A_502819786,TraesCS1B01G139600.1,-9.84551,1.13E-18,3.68E-14,-0.85868,0.342603,trans
chr5B_562337786,TraesCS1B01G139600.1,-6.48887,7.62E-10,7.26E-06,-0.45766,0.184587,trans
chr5D_531425526,TraesCS1B01G139600.1,-7.32763,6.92E-12,9.58E-08,-0.54376,0.224011,trans
chr6B_21323856,TraesCS1B01G139600.1,-9.21038,6.88E-17,1.85E-12,-0.82289,0.313225,trans
chr7A_116754849,TraesCS1B01G139600.1,-6.70172,2.38E-10,2.51E-06,-0.52045,0.194502,trans
chr7D_619997182,TraesCS1B01G139600.1,-6.51224,6.71E-10,6.47E-06,-0.49069,0.185672,trans
chr2B_745285106,TraesCS1B01G139900.1,-6.53925,5.80E-10,5.66E-06,-0.4657,0.186927,trans
chr4D_501968015,TraesCS1B01G139900.1,-7.72683,6.66E-13,1.08E-08,-0.49854,0.242991,trans
chr7A_141060239,TraesCS1B01G139900.1,7.56205,1.76E-12,2.68E-08,0.51808,0.235149,trans
chr7A_690189702,TraesCS1B01G139900.1,-8.21515,3.50E-14,6.76E-10,-0.49098,0.266239,trans
chr6A_398249611,TraesCS1B01G140200.1,6.54974,5.48E-10,5.38E-06,0.33625,0.187415,trans
chr6B_29681144,TraesCS1B01G140200.1,-6.51437,6.64E-10,6.40E-06,-0.41078,0.185771,trans
chr2B_19968527,TraesCS1B01G140300.1,-10.08517,2.34E-19,8.20E-15,-1.11902,0.353517,trans
chr2B_574687983,TraesCS1B01G140300.1,-6.54673,5.57E-10,5.46E-06,-0.59463,0.187275,trans
chr2B_715970514,TraesCS1B01G140300.1,7.30112,8.07E-12,1.10E-07,0.672,0.222754,trans
chr2B_784188276,TraesCS1B01G140300.1,-7.33454,6.65E-12,9.23E-08,-0.68787,0.224339,trans
chr4A_608982422,TraesCS1B01G140300.1,-7.13279,2.12E-11,2.71E-07,-0.60007,0.214781,trans
chr4A_689846681,TraesCS1B01G140300.1,-6.48974,7.58E-10,7.23E-06,-0.53748,0.184628,trans
chr4B_495346557,TraesCS1B01G140300.1,-7.98163,1.45E-13,2.57E-09,-0.67466,0.255125,trans
chr4B_639123176,TraesCS1B01G140300.1,-6.74026,1.93E-10,2.07E-06,-0.55259,0.196305,trans
chr5A_660722947,TraesCS1B01G140300.1,-7.95658,1.68E-13,2.96E-09,-0.69101,0.253932,trans
chr5B_26969859,TraesCS1B01G140300.1,-7.61831,1.27E-12,1.96E-08,-0.70797,0.237826,trans
chr5D_465010741,TraesCS1B01G140300.1,-6.85288,1.03E-10,1.16E-06,-0.60063,0.201586,trans
chr6A_34534700,TraesCS1B01G140300.1,6.44144,9.84E-10,9.16E-06,0.52458,0.182389,trans
chr6A_46597007,TraesCS1B01G140300.1,-7.20436,1.41E-11,1.85E-07,-0.62916,0.218168,trans
chr6A_511622559,TraesCS1B01G140300.1,-7.02122,4.00E-11,4.87E-07,-0.62474,0.209511,trans
chr6A_617929419,TraesCS1B01G140300.1,-7.99593,1.33E-13,2.37E-09,-0.75409,0.255806,trans
chr6B_196486399,TraesCS1B01G140300.1,-6.70376,2.36E-10,2.49E-06,-0.60756,0.194597,trans
chr6B_228972692,TraesCS1B01G140300.1,-7.24662,1.11E-11,1.48E-07,-0.64018,0.22017,trans
chr6B_462642287,TraesCS1B01G140300.1,6.54641,5.58E-10,5.47E-06,0.56091,0.18726,trans
chr6D_5080858,TraesCS1B01G140300.1,-6.48929,7.60E-10,7.25E-06,-0.52479,0.184607,trans
chr7A_13114920,TraesCS1B01G140300.1,-6.5655,5.03E-10,4.97E-06,-0.56686,0.188148,trans
chr7B_26646011,TraesCS1B01G140300.1,-6.88942,8.40E-11,9.65E-07,-0.59033,0.203304,trans
chr7D_546767361,TraesCS1B01G140300.1,-6.85778,1.00E-10,1.14E-06,-0.56386,0.201817,trans
chr7D_628225476,TraesCS1B01G140300.1,-7.40403,4.44E-12,6.34E-08,-0.63892,0.227638,trans
chr1A_302031291,TraesCS1B01G140400.3,-9.48209,1.20E-17,3.51E-13,-0.54559,0.325867,trans
chr1A_590429704,TraesCS1B01G140400.3,-6.56727,4.98E-10,4.93E-06,-0.40357,0.18823,trans
chr1A_593999609,TraesCS1B01G140400.3,6.5474,5.55E-10,5.44E-06,0.34308,0.187306,trans
chr1B_626600722,TraesCS1B01G140400.3,-6.50331,7.05E-10,6.76E-06,-0.36523,0.185258,NA
chr1D_101942916,TraesCS1B01G140400.3,-7.5757,1.63E-12,2.48E-08,-0.35553,0.235798,trans
chr2A_698287566,TraesCS1B01G140400.3,7.32065,7.21E-12,9.94E-08,0.3884,0.22368,trans
chr2A_712183591,TraesCS1B01G140400.3,-7.13185,2.13E-11,2.72E-07,-0.37068,0.214737,trans
chr2B_2968708,TraesCS1B01G140400.3,6.59474,4.29E-10,4.30E-06,0.36836,0.189509,trans
chr3A_7921866,TraesCS1B01G140400.3,-6.69481,2.48E-10,2.60E-06,-0.31422,0.194179,trans
chr3D_609868264,TraesCS1B01G140400.3,6.66331,2.94E-10,3.05E-06,0.38185,0.192707,trans
chr4A_288447767,TraesCS1B01G140400.3,6.80576,1.34E-10,1.48E-06,0.37775,0.199374,trans
chr4A_637358563,TraesCS1B01G140400.3,-7.84317,3.33E-13,5.61E-09,-0.42901,0.248531,trans
chr4A_704617220,TraesCS1B01G140400.3,-6.59035,4.39E-10,4.40E-06,-0.31479,0.189305,trans
chr5A_618482674,TraesCS1B01G140400.3,-6.49121,7.52E-10,7.18E-06,-0.35998,0.184696,trans
chr5D_45343090,TraesCS1B01G140400.3,-7.78239,4.78E-13,7.89E-09,-0.37273,0.245637,trans
chr6A_8696305,TraesCS1B01G140400.3,-6.49662,7.31E-10,6.99E-06,-0.32664,0.184947,trans
chr6D_471018322,TraesCS1B01G140400.3,6.58979,4.40E-10,4.41E-06,0.32947,0.189279,trans
chr7B_667309404,TraesCS1B01G140400.3,-6.53002,6.10E-10,5.93E-06,-0.41007,0.186498,trans
chr7D_258242048,TraesCS1B01G140400.3,-6.49346,7.43E-10,7.10E-06,-0.29123,0.1848,trans
chr7D_630814470,TraesCS1B01G140400.3,-7.67768,8.91E-13,1.41E-08,-0.39899,0.240651,trans
chr5A_463764406,TraesCS1B01G140700.1,-6.59747,4.22E-10,4.24E-06,-0.63155,0.189637,trans
chr5A_502819786,TraesCS1B01G140700.1,-9.19848,7.42E-17,1.99E-12,-0.70388,0.312669,trans
chr1B_444039128,TraesCS1B01G140800.1,-6.77753,1.57E-10,1.71E-06,-0.38997,0.198051,NA
chr2A_712519950,TraesCS1B01G140800.1,-8.42921,9.39E-15,1.95E-10,-0.54618,0.27641,trans
chr4A_728346261,TraesCS1B01G140800.1,7.50637,2.45E-12,3.63E-08,0.46865,0.232501,trans
chr5A_502819786,TraesCS1B01G140800.1,-9.65866,3.82E-18,1.18E-13,-0.80612,0.334025,trans
chr6D_26247080,TraesCS1B01G140800.1,-8.18838,4.12E-14,7.89E-10,-0.54259,0.264966,trans
chr5A_660722802,TraesCS1B01G140900.2,-7.22034,1.29E-11,1.70E-07,-0.48152,0.218925,trans
chr6A_581330226,TraesCS1B01G140900.2,-6.97613,5.16E-11,6.16E-07,-0.48951,0.207385,trans
chr6A_615783189,TraesCS1B01G140900.2,-6.56183,5.13E-10,5.07E-06,-0.45896,0.187977,trans
chr2A_709730961,TraesCS1B01G141200.1,-7.41085,4.27E-12,6.11E-08,-0.45044,0.227962,trans
chr2D_8476746,TraesCS1B01G141200.1,-6.66303,2.95E-10,3.05E-06,-0.44475,0.192694,trans
chr3A_20335192,TraesCS1B01G141200.1,-6.79832,1.40E-10,1.54E-06,-0.4397,0.199025,trans
chr3B_2304257,TraesCS1B01G141200.1,-9.05719,1.83E-16,4.68E-12,-0.72041,0.306055,trans
chr3D_3182433,TraesCS1B01G141200.1,-6.67572,2.75E-10,2.87E-06,-0.38285,0.193287,trans
chr4B_495346557,TraesCS1B01G141200.1,-7.40839,4.33E-12,6.19E-08,-0.4835,0.227845,trans
chr5A_505210002,TraesCS1B01G141200.1,-8.26365,2.60E-14,5.11E-10,-0.54352,0.268546,trans
chr6D_457577526,TraesCS1B01G141200.1,6.54555,5.60E-10,5.49E-06,0.41032,0.18722,trans
chr7A_141046341,TraesCS1B01G141200.1,8.38905,1.20E-14,2.47E-10,0.54435,0.274503,trans
chr1B_136822823,TraesCS1B01G141400.1,-7.60527,1.37E-12,2.11E-08,-0.28857,0.237205,NA
chr3A_8032348,TraesCS1B01G141400.1,-7.26261,1.01E-11,1.36E-07,-0.3272,0.220928,trans
chr1B_192278155,TraesCS1B01G141700.1,-9.12479,1.19E-16,3.11E-12,-0.52934,0.309223,NA
chr1B_199575182,TraesCS1B01G141900.1,-13.15974,2.20E-28,1.79E-23,-0.24701,0.482152,NA
chr4A_584937684,TraesCS1B01G141900.1,-8.53846,4.77E-15,1.03E-10,-0.34944,0.28159,trans
chr5B_33859095,TraesCS1B01G141900.1,-6.67241,2.80E-10,2.91E-06,-0.27686,0.193132,trans
chr5B_47728418,TraesCS1B01G141900.1,-6.90152,7.85E-11,9.06E-07,-0.27977,0.203873,trans
chr3A_49315168,TraesCS1B01G142200.2,-6.51207,6.72E-10,6.48E-06,-0.3849,0.185664,trans
chr3A_9298793,TraesCS1B01G142200.2,-6.6367,3.41E-10,3.49E-06,-0.41551,0.191465,trans
chr3B_2304257,TraesCS1B01G142200.2,-8.25566,2.73E-14,5.35E-10,-0.60232,0.268166,trans
chr4A_612081939,TraesCS1B01G142200.2,-6.80748,1.33E-10,1.47E-06,-0.38182,0.199455,trans
chr4B_609519107,TraesCS1B01G142200.2,-6.59155,4.36E-10,4.37E-06,-0.42071,0.189361,trans
chr5B_557959072,TraesCS1B01G142200.2,-6.97383,5.23E-11,6.23E-07,-0.43365,0.207277,trans
chr6A_453118522,TraesCS1B01G142200.2,-6.76967,1.64E-10,1.78E-06,-0.37245,0.197683,trans
chr6D_4810603,TraesCS1B01G142200.2,-6.51494,6.62E-10,6.39E-06,-0.37085,0.185798,trans
chr7B_33500220,TraesCS1B01G142200.2,-6.66548,2.91E-10,3.02E-06,-0.38557,0.192809,trans
chr1A_302031291,TraesCS1B01G142300.1,-7.36397,5.61E-12,7.87E-08,-0.33814,0.225736,trans
chr4B_440923841,TraesCS1B01G142300.1,-6.43324,1.03E-09,9.54E-06,-0.24226,0.18201,trans
chr5B_33860097,TraesCS1B01G142300.1,-6.91862,7.13E-11,8.30E-07,-0.24265,0.204677,trans
chr7D_613615846,TraesCS1B01G142300.1,-7.395,4.68E-12,6.66E-08,-0.30102,0.227209,trans
chr2A_32943253,TraesCS1B01G142600.2,-7.49424,2.63E-12,3.88E-08,-0.49837,0.231924,trans
chr3B_800756778,TraesCS1B01G142600.2,-6.47474,8.22E-10,7.78E-06,-0.43845,0.183932,trans
chr4A_713946248,TraesCS1B01G142600.2,-6.69442,2.48E-10,2.61E-06,-0.37336,0.194161,trans
chr5A_611990531,TraesCS1B01G142600.2,6.69336,2.49E-10,2.62E-06,0.40072,0.194111,trans
chr6B_55724286,TraesCS1B01G142600.2,-6.63838,3.37E-10,3.46E-06,-0.50345,0.191544,trans
chr1B_631215829,TraesCS1B01G143000.1,-7.7764,4.96E-13,8.16E-09,-0.43234,0.245351,NA
chr5B_517855794,TraesCS1B01G143000.1,-7.22696,1.24E-11,1.64E-07,-0.44691,0.219239,trans
chr6B_719715408,TraesCS1B01G143000.1,-6.47762,8.10E-10,7.68E-06,-0.4013,0.184066,trans
chr5A_502819786,TraesCS1B01G143100.4,-8.49514,6.24E-15,1.33E-10,-0.55121,0.279537,trans
chr1D_430575582,TraesCS1B01G143600.1,-6.59667,4.24E-10,4.26E-06,-0.64879,0.189599,trans
chr2A_676992194,TraesCS1B01G143600.1,8.65555,2.30E-15,5.17E-11,1.06774,0.287134,trans
chr3D_503183289,TraesCS1B01G143600.1,-6.82426,1.21E-10,1.35E-06,-0.75289,0.200243,trans
chr4D_501976722,TraesCS1B01G143600.1,-6.65993,3.00E-10,3.10E-06,-0.71439,0.192549,trans
chr5A_663321640,TraesCS1B01G143600.1,-6.8055,1.34E-10,1.48E-06,-0.63593,0.199363,trans
chr5D_410494007,TraesCS1B01G143600.1,-6.58381,4.55E-10,4.54E-06,-0.65194,0.189,trans
chr5D_531425526,TraesCS1B01G143600.1,-8.34208,1.61E-14,3.25E-10,-0.80219,0.272273,trans
chr7A_13114920,TraesCS1B01G143600.1,-7.24329,1.13E-11,1.51E-07,-0.70343,0.220012,trans
chr7D_520852196,TraesCS1B01G143600.1,-8.90965,4.66E-16,1.14E-11,-1.0144,0.299123,trans
chr3D_774409,TraesCS1B01G143800.1,7.50962,2.40E-12,3.57E-08,0.81564,0.232655,trans
chr1B_195560078,TraesCS1B01G144000.1,-23.17535,9.77E-57,8.18E-51,-0.78384,0.742773,cis
chr1B_431032567,TraesCS1B01G144000.1,6.49115,7.53E-10,7.18E-06,0.32089,0.184693,NA
chr1B_503476121,TraesCS1B01G144000.1,-7.58775,1.52E-12,2.32E-08,-0.27166,0.236372,NA
chr2A_32390642,TraesCS1B01G144000.1,-6.82904,1.18E-10,1.32E-06,-0.34073,0.200467,trans
chr2B_785943758,TraesCS1B01G144000.1,-8.06422,8.78E-14,1.61E-09,-0.41048,0.259057,trans
chr3A_697075607,TraesCS1B01G144000.1,-6.55454,5.34E-10,5.25E-06,-0.29631,0.187638,trans
chr6A_7260277,TraesCS1B01G144000.1,-6.68386,2.63E-10,2.75E-06,-0.39553,0.193667,trans
chr1B_508555286,TraesCS1B01G144300.1,-7.29309,8.45E-12,1.15E-07,-0.54296,0.222373,NA
chr1B_594064180,TraesCS1B01G144300.1,8.03801,1.03E-13,1.87E-09,0.65916,0.25781,NA
chr2A_753101828,TraesCS1B01G144300.1,-6.55588,5.30E-10,5.22E-06,-0.4824,0.187701,trans
chr2B_784188276,TraesCS1B01G144300.1,-7.25948,1.03E-11,1.38E-07,-0.60547,0.220779,trans
chr3A_721219846,TraesCS1B01G144300.1,7.41714,4.12E-12,5.90E-08,0.58479,0.228261,trans
chr4B_438376556,TraesCS1B01G144300.1,-7.50528,2.46E-12,3.65E-08,-0.58163,0.232449,trans
chr6B_148082957,TraesCS1B01G144300.1,-9.14594,1.04E-16,2.73E-12,-0.86415,0.310213,trans
chr6B_208154109,TraesCS1B01G144300.1,-6.96255,5.57E-11,6.61E-07,-0.55194,0.206746,trans
chr7A_126553496,TraesCS1B01G144300.1,-6.81293,1.29E-10,1.43E-06,-0.55927,0.199711,trans
chr7A_205128451,TraesCS1B01G144300.1,6.76963,1.64E-10,1.78E-06,0.47562,0.197681,trans
chr7A_690189702,TraesCS1B01G144300.1,-6.90273,7.79E-11,9.01E-07,-0.52971,0.20393,trans
chr7D_625210884,TraesCS1B01G144300.1,-6.76103,1.72E-10,1.86E-06,-0.46323,0.197278,trans
chr7B_40080029,TraesCS1B01G145200.1,-6.51606,6.58E-10,6.35E-06,-0.29484,0.185849,trans
chr1B_260049062,TraesCS1B01G145300.1,8.85378,6.63E-16,1.59E-11,0.70621,0.296492,NA
chr2A_749748680,TraesCS1B01G145500.1,-6.50517,6.98E-10,6.70E-06,-0.26048,0.185344,trans
chr2B_19968527,TraesCS1B01G145500.1,-10.31604,5.11E-20,1.91E-15,-0.50899,0.36393,trans
chr4B_527287178,TraesCS1B01G145500.1,6.49903,7.21E-10,6.91E-06,0.2573,0.185059,trans
chr5B_13108272,TraesCS1B01G145500.1,-6.62233,3.69E-10,3.75E-06,-0.25499,0.190795,trans
chr6B_117629752,TraesCS1B01G145500.1,6.67896,2.70E-10,2.82E-06,0.22734,0.193438,trans
chr7A_146906888,TraesCS1B01G145500.1,6.91409,7.31E-11,8.49E-07,0.25373,0.204464,trans
chr1B_225787106,TraesCS1B01G145800.1,-10.27649,6.63E-20,2.45E-15,-0.6431,0.362154,NA
chr2A_676992194,TraesCS1B01G145800.1,10.54486,1.12E-20,4.45E-16,1.32782,0.374147,trans
chr2A_776601365,TraesCS1B01G145800.1,7.16351,1.78E-11,2.30E-07,0.60737,0.216235,trans
chr3A_26481969,TraesCS1B01G145800.1,-6.67739,2.72E-10,2.84E-06,-0.65866,0.193365,trans
chr3A_724041772,TraesCS1B01G145800.1,-7.95373,1.71E-13,3.01E-09,-0.91126,0.253797,trans
chr4B_609595780,TraesCS1B01G145800.1,-7.30772,7.77E-12,1.07E-07,-0.88083,0.223066,trans
chr5A_486735376,TraesCS1B01G145800.1,-6.43045,1.04E-09,9.67E-06,-0.72198,0.181881,trans
chr6B_132656263,TraesCS1B01G145800.1,6.5558,5.30E-10,5.22E-06,0.56168,0.187697,trans
chr3B_2304257,TraesCS1B01G146000.1,-9.28158,4.36E-17,1.20E-12,-0.53059,0.316548,trans
chr3B_578393373,TraesCS1B01G146000.1,-7.41501,4.17E-12,5.97E-08,-0.39143,0.228159,trans
chr5A_660250514,TraesCS1B01G146000.1,-6.45934,8.94E-10,8.40E-06,-0.3074,0.183219,trans
chr5B_33860097,TraesCS1B01G146000.1,-6.8721,9.25E-11,1.05E-06,-0.29311,0.20249,trans
chr5B_598298072,TraesCS1B01G146000.1,-6.68246,2.65E-10,2.77E-06,-0.32898,0.193602,trans
chr5B_609432791,TraesCS1B01G146000.1,-6.44564,9.62E-10,8.98E-06,-0.28602,0.182584,trans
chr7A_167675015,TraesCS1B01G146000.1,7.16995,1.72E-11,2.22E-07,0.33642,0.216539,trans
chr7A_690189702,TraesCS1B01G146000.1,-7.45212,3.36E-12,4.88E-08,-0.34815,0.229923,trans
chr7A_690206572,TraesCS1B01G146000.1,-6.52395,6.30E-10,6.11E-06,-0.28613,0.186216,trans
chr2A_758058103,TraesCS1B01G146100.1,6.87034,9.34E-11,1.06E-06,0.55572,0.202407,trans
chr3B_780240122,TraesCS1B01G146100.1,7.46308,3.15E-12,4.60E-08,0.59735,0.230443,trans
chr4B_378454723,TraesCS1B01G146100.1,-7.44722,3.46E-12,5.01E-08,-0.56387,0.229689,trans
chr5B_596453325,TraesCS1B01G146100.1,-6.82128,1.23E-10,1.37E-06,-0.54185,0.200103,trans
chr6A_239302961,TraesCS1B01G146100.1,6.73225,2.01E-10,2.15E-06,0.52315,0.19593,trans
chr6A_46597007,TraesCS1B01G146100.1,-6.69038,2.54E-10,2.66E-06,-0.53881,0.193972,trans
chr6A_496828270,TraesCS1B01G146100.1,-7.56527,1.73E-12,2.63E-08,-0.57546,0.235302,trans
chr6B_21323856,TraesCS1B01G146100.1,-8.58602,3.55E-15,7.79E-11,-0.82963,0.283843,trans
chr6B_715167338,TraesCS1B01G146100.1,-6.5893,4.41E-10,4.42E-06,-0.49232,0.189256,trans
chr2A_778137239,TraesCS1B01G146300.1,6.62943,3.54E-10,3.62E-06,0.41677,0.191126,trans
chr2B_54461783,TraesCS1B01G146600.1,-6.68492,2.61E-10,2.74E-06,-0.35343,0.193717,trans
chr5B_43277163,TraesCS1B01G146600.1,-6.53645,5.89E-10,5.74E-06,-0.34712,0.186797,trans
chr5D_48835526,TraesCS1B01G146600.1,-9.16504,9.19E-17,2.44E-12,-0.46219,0.311106,trans
chr1D_43075610,TraesCS1B01G146700.2,-7.53112,2.11E-12,3.17E-08,-0.29167,0.233678,trans
chr2B_529100568,TraesCS1B01G146700.2,-6.77085,1.63E-10,1.77E-06,-0.23599,0.197738,trans
chr4A_687826486,TraesCS1B01G146700.2,-6.56737,4.98E-10,4.93E-06,-0.24804,0.188235,trans
chr5A_480815669,TraesCS1B01G146700.2,-6.95378,5.85E-11,6.92E-07,-0.24312,0.206332,trans
chr5D_44051701,TraesCS1B01G146700.2,-7.86224,2.97E-13,5.04E-09,-0.25947,0.24944,trans
chr1B_595614594,TraesCS1B01G147600.1,6.54518,5.61E-10,5.50E-06,0.48148,0.187203,NA
chr2B_794326446,TraesCS1B01G147600.1,-6.56305,5.09E-10,5.03E-06,-0.50093,0.188034,trans
chr5D_531425526,TraesCS1B01G147600.1,-6.88695,8.51E-11,9.77E-07,-0.50722,0.203187,trans
chr6B_21323856,TraesCS1B01G147600.1,-13.08238,3.75E-28,2.99E-23,-0.99689,0.479208,trans
chr6D_10173001,TraesCS1B01G147600.1,-6.86791,9.47E-11,1.08E-06,-0.43891,0.202293,trans
chr2B_786567712,TraesCS1B01G147700.1,-6.53053,6.08E-10,5.91E-06,-0.33551,0.186522,trans
chr6A_5901361,TraesCS1B01G147700.1,-7.21697,1.31E-11,1.73E-07,-0.54001,0.218765,trans
chr2B_776972994,TraesCS1B01G148000.1,-6.70721,2.31E-10,2.44E-06,-0.51307,0.194759,trans
chr2D_322855669,TraesCS1B01G148000.1,-8.04751,9.72E-14,1.77E-09,-0.5472,0.258262,trans
chr4A_674551902,TraesCS1B01G148000.1,-6.4615,8.83E-10,8.31E-06,-0.47229,0.183319,trans
chr4D_503599155,TraesCS1B01G148000.1,-8.06217,8.89E-14,1.63E-09,-0.58419,0.25896,trans
chr6B_21237085,TraesCS1B01G148000.1,-7.2916,8.53E-12,1.16E-07,-0.51126,0.222302,trans
chr7A_122167143,TraesCS1B01G148000.1,-6.90451,7.72E-11,8.92E-07,-0.47623,0.204013,trans
chr1A_302031291,TraesCS1B01G148100.1,-7.83913,3.41E-13,5.74E-09,-0.481,0.248339,trans
chr4A_687826486,TraesCS1B01G148100.1,-8.21544,3.50E-14,6.75E-10,-0.4679,0.266253,trans
chr6A_3282463,TraesCS1B01G148100.1,-8.18631,4.18E-14,7.98E-10,-0.56884,0.264868,trans
chr1B_569970583,TraesCS1B01G148200.1,6.42728,1.06E-09,9.82E-06,0.25975,0.181734,NA
chr4B_597032046,TraesCS1B01G148200.1,-6.64451,3.26E-10,3.35E-06,-0.26947,0.19183,trans
chr4B_609597179,TraesCS1B01G148200.1,-6.7409,1.92E-10,2.06E-06,-0.28249,0.196335,trans
chr4D_503418452,TraesCS1B01G148200.1,-8.48473,6.66E-15,1.41E-10,-0.36483,0.279044,trans
chr5A_581931984,TraesCS1B01G148200.1,8.81747,8.33E-16,1.97E-11,0.45385,0.294781,trans
chr6D_26247080,TraesCS1B01G148200.1,-7.08656,2.76E-11,3.46E-07,-0.27919,0.212596,trans
chr7D_546767361,TraesCS1B01G148200.1,-6.48369,7.84E-10,7.45E-06,-0.2524,0.184347,trans
chr7D_628225476,TraesCS1B01G148200.1,-6.48586,7.74E-10,7.37E-06,-0.26937,0.184448,trans
chr1B_590257087,TraesCS1B01G148400.1,7.97041,1.55E-13,2.74E-09,0.35261,0.254591,NA
chr2A_722828866,TraesCS1B01G148400.1,-6.58249,4.58E-10,4.57E-06,-0.28435,0.188939,trans
chr2B_783656575,TraesCS1B01G148400.1,-9.03294,2.13E-16,5.42E-12,-0.45351,0.304917,trans
chr2D_356541932,TraesCS1B01G148400.1,-6.71089,2.27E-10,2.40E-06,-0.31705,0.194931,trans
chr3B_780240122,TraesCS1B01G148400.1,6.70089,2.39E-10,2.52E-06,0.33807,0.194463,trans
chr4B_527287178,TraesCS1B01G148400.1,6.65275,3.12E-10,3.22E-06,0.32729,0.192214,trans
chr5A_585565778,TraesCS1B01G148400.1,6.53981,5.78E-10,5.65E-06,0.30056,0.186953,trans
chr7B_703308431,TraesCS1B01G148400.1,-7.07091,3.02E-11,3.75E-07,-0.30952,0.211857,trans
chr1B_209655977,TraesCS1B01G148500.1,6.80236,1.36E-10,1.51E-06,0.16257,0.199215,NA
chr2A_504105544,TraesCS1B01G148900.1,-6.52643,6.22E-10,6.03E-06,-0.33197,0.186331,trans
chr2A_749748680,TraesCS1B01G148900.1,-7.24387,1.12E-11,1.50E-07,-0.37807,0.22004,trans
chr2B_784188276,TraesCS1B01G148900.1,-6.97921,5.07E-11,6.06E-07,-0.3951,0.20753,trans
chr2B_794326446,TraesCS1B01G148900.1,-6.8073,1.33E-10,1.47E-06,-0.36681,0.199447,trans
chr3A_100384015,TraesCS1B01G148900.1,6.74254,1.90E-10,2.04E-06,0.35386,0.196412,trans
chr3B_2304257,TraesCS1B01G148900.1,-9.38763,2.20E-17,6.27E-13,-0.58143,0.321484,trans
chr3B_43317849,TraesCS1B01G148900.1,6.61214,3.90E-10,3.94E-06,0.32838,0.19032,trans
chr4B_495346557,TraesCS1B01G148900.1,-7.18492,1.57E-11,2.05E-07,-0.37179,0.217248,trans
chr4B_597032046,TraesCS1B01G148900.1,-6.7037,2.36E-10,2.49E-06,-0.34605,0.194594,trans
chr5A_480815669,TraesCS1B01G148900.1,-8.09438,7.31E-14,1.35E-09,-0.4219,0.260493,trans
chr5A_617496644,TraesCS1B01G148900.1,6.5039,7.02E-10,6.74E-06,0.33654,0.185285,trans
chr5B_43277163,TraesCS1B01G148900.1,-6.62268,3.68E-10,3.74E-06,-0.34307,0.190811,trans
chr5D_531425526,TraesCS1B01G148900.1,-6.97942,5.06E-11,6.05E-07,-0.36447,0.20754,trans
chr6A_46597007,TraesCS1B01G148900.1,-7.49387,2.63E-12,3.89E-08,-0.38737,0.231907,trans
chr6D_25441435,TraesCS1B01G148900.1,-6.8963,8.08E-11,9.31E-07,-0.34954,0.203627,trans
chr6D_471018322,TraesCS1B01G148900.1,6.44509,9.65E-10,9.00E-06,0.31818,0.182558,trans
chr7A_122031741,TraesCS1B01G148900.1,-6.73239,2.01E-10,2.15E-06,-0.34721,0.195937,trans
chr7D_1469914,TraesCS1B01G148900.1,-6.78249,1.52E-10,1.67E-06,-0.3467,0.198283,trans
chr7D_546767361,TraesCS1B01G148900.1,-7.05673,3.27E-11,4.04E-07,-0.34446,0.211187,trans
chr7D_628225476,TraesCS1B01G148900.1,-7.12617,2.20E-11,2.80E-07,-0.37035,0.214468,trans
chr2D_76881151,TraesCS1B01G149000.1,-6.8223,1.22E-10,1.36E-06,-0.2619,0.20015,trans
chr4A_608982422,TraesCS1B01G149000.1,-7.47675,2.91E-12,4.27E-08,-0.26837,0.231093,trans
chr4B_495346557,TraesCS1B01G149000.1,-6.64427,3.27E-10,3.36E-06,-0.25222,0.191818,trans
chr5A_502819786,TraesCS1B01G149000.1,-6.7438,1.89E-10,2.03E-06,-0.32692,0.196471,trans
chr5B_23356007,TraesCS1B01G149000.1,6.83569,1.13E-10,1.27E-06,0.26912,0.200779,trans
chr6A_387434553,TraesCS1B01G149000.1,7.12121,2.27E-11,2.88E-07,0.26486,0.214234,trans
chr6B_39813906,TraesCS1B01G149000.1,-6.51033,6.78E-10,6.53E-06,-0.21026,0.185583,trans
chr6B_468308090,TraesCS1B01G149000.1,-6.56313,5.09E-10,5.03E-06,-0.25194,0.188038,trans
chr7A_146474181,TraesCS1B01G149000.1,6.63077,3.52E-10,3.59E-06,0.26736,0.191189,trans
chr1B_508555286,TraesCS1B01G149400.2,-7.36877,5.46E-12,7.67E-08,-0.30279,0.225964,NA
chr1B_590257087,TraesCS1B01G149400.2,6.47504,8.21E-10,7.77E-06,0.26292,0.183946,NA
chr2B_19968527,TraesCS1B01G149400.2,-10.05695,2.82E-19,9.79E-15,-0.54827,0.352238,trans
chr2B_72918621,TraesCS1B01G149400.2,-6.73424,1.99E-10,2.13E-06,-0.29232,0.196023,trans
chr2B_777653671,TraesCS1B01G149400.2,-6.51781,6.51E-10,6.30E-06,-0.2299,0.185931,trans
chr3A_724042296,TraesCS1B01G149400.2,-6.90409,7.73E-11,8.94E-07,-0.3187,0.203994,trans
chr4B_519039270,TraesCS1B01G149400.2,7.1358,2.09E-11,2.67E-07,0.30721,0.214924,trans
chr5A_502613088,TraesCS1B01G149400.2,-7.26294,1.01E-11,1.36E-07,-0.30436,0.220944,trans
chr6B_208154109,TraesCS1B01G149400.2,-6.55047,5.45E-10,5.36E-06,-0.29074,0.187449,trans
chr6D_7432982,TraesCS1B01G149400.2,-6.71048,2.27E-10,2.40E-06,-0.25637,0.194912,trans
chr7B_28762379,TraesCS1B01G149400.2,-7.02434,3.93E-11,4.79E-07,-0.29113,0.209659,trans
chr2A_676992194,TraesCS1B01G149500.1,8.35353,1.50E-14,3.04E-10,0.55271,0.272817,trans
chr2A_751509957,TraesCS1B01G149500.1,-6.92827,6.75E-11,7.89E-07,-0.33006,0.205131,trans
chr3A_650520222,TraesCS1B01G149500.1,7.74507,5.97E-13,9.72E-09,0.42541,0.24386,trans
chr3B_780240122,TraesCS1B01G149500.1,7.08699,2.75E-11,3.45E-07,0.385,0.212617,trans
chr4B_419611666,TraesCS1B01G149500.1,-7.11635,2.33E-11,2.95E-07,-0.36993,0.214004,trans
chr4D_501968041,TraesCS1B01G149500.1,-7.11912,2.29E-11,2.91E-07,-0.39625,0.214135,trans
chr5B_580088656,TraesCS1B01G149500.1,-6.91055,7.46E-11,8.65E-07,-0.40503,0.204297,trans
chr3A_9298793,TraesCS1B01G149800.1,-6.7826,1.52E-10,1.67E-06,-0.28483,0.198288,trans
chr5A_502819786,TraesCS1B01G149800.1,-6.95721,5.74E-11,6.79E-07,-0.35468,0.206494,trans
chr7A_193680198,TraesCS1B01G149800.1,-8.64407,2.47E-15,5.53E-11,-0.4037,0.286591,trans
chr2A_722828866,TraesCS1B01G150000.2,-6.45568,9.12E-10,8.55E-06,-0.2777,0.183049,trans
chr2B_777384171,TraesCS1B01G150000.2,-6.59822,4.20E-10,4.23E-06,-0.25862,0.189671,trans
chr3B_43317849,TraesCS1B01G150000.2,6.593,4.33E-10,4.34E-06,0.30458,0.189428,trans
chr3B_780240122,TraesCS1B01G150000.2,7.35587,5.88E-12,8.23E-08,0.3611,0.225351,trans
chr5A_436608778,TraesCS1B01G150000.2,-6.78887,1.47E-10,1.62E-06,-0.32724,0.198582,trans
chr6A_3282463,TraesCS1B01G150000.2,-9.23732,5.79E-17,1.57E-12,-0.56111,0.314483,trans
chr7A_121939547,TraesCS1B01G150000.2,-6.55442,5.34E-10,5.25E-06,-0.30385,0.187632,trans
chr7A_690189702,TraesCS1B01G150000.2,-6.69707,2.44E-10,2.57E-06,-0.32353,0.194285,trans
chr2B_777618682,TraesCS1B01G150100.1,-6.98877,4.80E-11,5.77E-07,-0.48798,0.207981,trans
chr4B_409233174,TraesCS1B01G150100.1,-6.53611,5.90E-10,5.75E-06,-0.3265,0.186781,trans
chr4D_501683891,TraesCS1B01G150100.1,-11.33201,5.69E-23,2.82E-18,-0.85342,0.408424,trans
chr5A_636924328,TraesCS1B01G150100.1,-6.46734,8.56E-10,8.07E-06,-0.54453,0.183589,trans
chr6A_409815524,TraesCS1B01G150100.1,7.82223,3.77E-13,6.31E-09,0.62547,0.247534,trans
chr1B_480613988,TraesCS1B01G150200.1,-6.65202,3.13E-10,3.23E-06,-0.45322,0.19218,NA
chr2B_19968527,TraesCS1B01G150200.1,-10.05028,2.95E-19,1.02E-14,-0.98508,0.351935,trans
chr2B_784188276,TraesCS1B01G150200.1,-7.19243,1.51E-11,1.97E-07,-0.59772,0.217603,trans
chr2B_79521070,TraesCS1B01G150200.1,-6.58492,4.52E-10,4.52E-06,-0.54427,0.189052,trans
chr2D_77119170,TraesCS1B01G150200.1,-6.86401,9.68E-11,1.10E-06,-0.51681,0.202109,trans
chr3B_675569101,TraesCS1B01G150200.1,-6.97947,5.06E-11,6.05E-07,-0.54775,0.207543,trans
chr4A_439064152,TraesCS1B01G150200.1,6.57122,4.87E-10,4.83E-06,0.47724,0.188414,trans
chr4A_608982422,TraesCS1B01G150200.1,-7.3205,7.22E-12,9.95E-08,-0.54028,0.223673,trans
chr4B_495346557,TraesCS1B01G150200.1,-7.09098,2.69E-11,3.38E-07,-0.54363,0.212805,trans
chr4B_527287178,TraesCS1B01G150200.1,6.77692,1.57E-10,1.72E-06,0.5238,0.198022,trans
chr4B_639123176,TraesCS1B01G150200.1,-6.82466,1.21E-10,1.35E-06,-0.49243,0.200261,trans
chr4B_673200476,TraesCS1B01G150200.1,-7.30819,7.75E-12,1.06E-07,-0.53114,0.223089,trans
chr5A_502819786,TraesCS1B01G150200.1,-9.32024,3.40E-17,9.47E-13,-0.85158,0.318349,trans
chr5A_617496644,TraesCS1B01G150200.1,6.6237,3.66E-10,3.72E-06,0.50463,0.190859,trans
chr5B_13108272,TraesCS1B01G150200.1,-7.01552,4.13E-11,5.02E-07,-0.52553,0.209243,trans
chr5B_596453325,TraesCS1B01G150200.1,-7.42829,3.86E-12,5.56E-08,-0.56283,0.22879,trans
chr6A_46597007,TraesCS1B01G150200.1,-6.43373,1.03E-09,9.51E-06,-0.50704,0.182033,trans
chr6A_617929419,TraesCS1B01G150200.1,-8.23069,3.18E-14,6.18E-10,-0.67969,0.266978,trans
chr6B_474166924,TraesCS1B01G150200.1,6.8711,9.30E-11,1.06E-06,0.50257,0.202443,trans
chr6B_521505712,TraesCS1B01G150200.1,6.51912,6.47E-10,6.26E-06,0.48522,0.185992,trans
chr6D_5944642,TraesCS1B01G150200.1,-7.15188,1.90E-11,2.45E-07,-0.49087,0.215684,trans
chr7A_690189702,TraesCS1B01G150200.1,-6.57,4.90E-10,4.86E-06,-0.50622,0.188358,trans
chr7B_703308431,TraesCS1B01G150200.1,-6.60249,4.11E-10,4.14E-06,-0.46202,0.18987,trans
chr7D_81369017,TraesCS1B01G150200.1,-6.77955,1.55E-10,1.69E-06,-0.47656,0.198146,trans
chr1B_204558745,TraesCS1B01G150300.1,7.23773,1.16E-11,1.55E-07,0.49215,0.219749,NA
chr5A_660722947,TraesCS1B01G150400.1,-7.44946,3.41E-12,4.95E-08,-0.38346,0.229796,trans
chr7D_2000950,TraesCS1B01G150400.1,-7.21556,1.32E-11,1.75E-07,-0.35838,0.218699,trans
chr7D_619997182,TraesCS1B01G150400.1,-6.68377,2.63E-10,2.75E-06,-0.34088,0.193663,trans
chr1B_225787106,TraesCS1B01G150500.3,-7.13405,2.11E-11,2.69E-07,-0.20147,0.214841,NA
chr6A_3282463,TraesCS1B01G150500.3,-7.29363,8.43E-12,1.15E-07,-0.43217,0.222398,trans
chr7B_40080029,TraesCS1B01G150800.1,-6.73265,2.01E-10,2.15E-06,-0.35767,0.195949,trans
chr1B_112203625,TraesCS1B01G151300.1,6.70182,2.38E-10,2.51E-06,0.39304,0.194507,NA
chr1B_508555286,TraesCS1B01G151300.1,-6.53435,5.95E-10,5.80E-06,-0.76342,0.186699,NA
chr1B_198418905,TraesCS1B01G151700.1,7.02563,3.90E-11,4.76E-07,0.44455,0.20972,NA
chr1B_300958751,TraesCS1B01G152000.2,-7.60133,1.40E-12,2.16E-08,-0.69526,0.237018,NA
chr1B_39310607,TraesCS1B01G152000.2,-7.19248,1.51E-11,1.97E-07,-0.5346,0.217606,NA
chr1B_50184987,TraesCS1B01G152000.2,-14.57253,1.38E-32,1.60E-27,-1.14173,0.533084,NA
chr1D_309843574,TraesCS1B01G152000.2,-6.52011,6.43E-10,6.23E-06,-0.40719,0.186038,trans
chr3A_27598531,TraesCS1B01G152000.2,-9.19319,7.68E-17,2.05E-12,-0.95518,0.312422,trans
chr3A_734518611,TraesCS1B01G152000.2,-6.95145,5.93E-11,7.00E-07,-0.73768,0.206223,trans
chr5B_603045749,TraesCS1B01G152000.2,-6.82966,1.17E-10,1.31E-06,-0.56711,0.200496,trans
chr7B_640149334,TraesCS1B01G152000.2,7.15731,1.84E-11,2.38E-07,0.51245,0.215941,trans
chr2B_249362901,TraesCS1B01G152100.1,-7.304,7.94E-12,1.09E-07,-0.43223,0.22289,trans
chr3B_623652186,TraesCS1B01G152100.1,-6.64725,3.21E-10,3.31E-06,-0.39743,0.191958,trans
chr4B_24690543,TraesCS1B01G152100.1,-14.09946,3.52E-31,3.62E-26,-1.67589,0.516625,trans
chr6B_149054000,TraesCS1B01G152100.1,-6.48554,7.76E-10,7.38E-06,-0.35462,0.184433,trans
chr6B_29245555,TraesCS1B01G152100.1,-6.95887,5.69E-11,6.74E-07,-0.49149,0.206572,trans
chr2B_167471829,TraesCS1B01G152200.1,7.89493,2.44E-13,4.20E-09,0.26686,0.250996,trans
chr2B_249416397,TraesCS1B01G152200.1,-8.60455,3.16E-15,6.98E-11,-0.30769,0.284721,trans
chr3B_622774976,TraesCS1B01G152200.1,-6.48631,7.73E-10,7.35E-06,-0.26079,0.184469,trans
chr4B_24690543,TraesCS1B01G152200.1,-14.71949,5.06E-33,6.10E-28,-1.10124,0.538076,trans
chr3B_829194656,TraesCS1B01G152200.2,-7.29358,8.43E-12,1.15E-07,-0.3761,0.222396,trans
chr1B_216092929,TraesCS1B01G152300.1,-16.0332,6.71E-37,1.11E-31,-0.8822,0.580196,NA
chr1B_48624895,TraesCS1B01G152300.1,-8.06199,8.90E-14,1.63E-09,-0.45297,0.258951,NA
chr2B_168613081,TraesCS1B01G152300.1,-6.87282,9.21E-11,1.05E-06,-0.23736,0.202523,trans
chr3A_40557058,TraesCS1B01G152300.1,-7.31017,7.66E-12,1.05E-07,-0.38901,0.223183,trans
chr6B_147057125,TraesCS1B01G152300.1,-6.46586,8.63E-10,8.13E-06,-0.22266,0.18352,trans
chr1B_303597741,TraesCS1B01G152500.2,6.65518,3.08E-10,3.18E-06,0.33897,0.192328,NA
chr2D_529540670,TraesCS1B01G152800.1,-6.55568,5.30E-10,5.22E-06,-0.16232,0.187691,trans
chr5A_3380950,TraesCS1B01G153000.1,-6.64507,3.25E-10,3.34E-06,-0.29584,0.191856,trans
chr1B_323631003,TraesCS1B01G153600.7,-7.2697,9.68E-12,1.31E-07,-0.55354,0.221264,NA
chr3B_7124880,TraesCS1B01G153600.7,6.71106,2.26E-10,2.40E-06,0.50395,0.194939,trans
chr4A_727800227,TraesCS1B01G153600.7,9.02943,2.18E-16,5.53E-12,0.64151,0.304752,trans
chr7B_683923617,TraesCS1B01G153600.7,-6.98402,4.93E-11,5.91E-07,-0.57288,0.207757,trans
chr1B_168618817,TraesCS1B01G154700.2,6.91607,7.23E-11,8.41E-07,0.24113,0.204557,NA
chr1B_198656453,TraesCS1B01G154700.2,6.68757,2.58E-10,2.70E-06,0.12639,0.193841,NA
chr2B_141721861,TraesCS1B01G154700.2,6.60111,4.14E-10,4.17E-06,0.2189,0.189806,trans
chr6B_707161582,TraesCS1B01G154700.2,6.68628,2.59E-10,2.72E-06,0.1713,0.19378,trans
chr1A_380320151,TraesCS1B01G154800.2,-6.44747,9.53E-10,8.90E-06,-0.21991,0.182669,trans
chr1A_558336611,TraesCS1B01G154800.2,6.44692,9.56E-10,8.92E-06,0.28838,0.182643,trans
chr1B_610897920,TraesCS1B01G154800.2,-6.46079,8.87E-10,8.34E-06,-0.22166,0.183286,NA
chr3A_192362424,TraesCS1B01G154800.2,-6.51755,6.52E-10,6.30E-06,-0.26757,0.185919,trans
chr6A_391866139,TraesCS1B01G154800.2,6.58776,4.45E-10,4.45E-06,0.23811,0.189184,trans
chr3B_766632479,TraesCS1B01G155800.1,7.53924,2.02E-12,3.03E-08,0.63078,0.234064,trans
chr7B_346211141,TraesCS1B01G155800.1,7.19664,1.47E-11,1.93E-07,0.59729,0.217802,trans
chr4B_95721083,TraesCS1B01G157700.1,6.71208,2.25E-10,2.38E-06,0.32536,0.194986,trans
chr1B_202014493,TraesCS1B01G158300.3,-7.24807,1.10E-11,1.47E-07,-0.35966,0.220239,NA
chr1B_268821245,TraesCS1B01G158300.3,7.17275,1.69E-11,2.19E-07,0.43138,0.216671,cis
chr2B_31543467,TraesCS1B01G159100.1,-6.4366,1.01E-09,9.38E-06,-0.71446,0.182165,trans
chr5D_556556796,TraesCS1B01G159100.1,-9.41547,1.84E-17,5.28E-13,-0.84992,0.322777,trans
chr1B_332062071,TraesCS1B01G160100.1,6.49546,7.35E-10,7.03E-06,0.34378,0.184893,NA
chr1B_333473933,TraesCS1B01G160100.1,-7.63849,1.12E-12,1.76E-08,-0.38296,0.238786,NA
chr1B_338038440,TraesCS1B01G160100.1,-7.19459,1.49E-11,1.95E-07,-0.40846,0.217705,NA
chr5A_561649971,TraesCS1B01G160100.1,6.96044,5.64E-11,6.68E-07,0.33435,0.206646,trans
chr5D_358215041,TraesCS1B01G160100.1,-6.50777,6.88E-10,6.62E-06,-0.40693,0.185465,trans
chr6D_472740492,TraesCS1B01G160100.1,-7.12823,2.18E-11,2.77E-07,-0.28892,0.214566,trans
chr1B_288449101,TraesCS1B01G160300.1,-28.82328,1.59E-70,4.34E-64,-1.08748,0.81707,NA
chr1B_272408106,TraesCS1B01G160700.2,-9.71799,2.60E-18,8.15E-14,-0.33495,0.336755,NA
chr1B_299451202,TraesCS1B01G160700.2,11.41193,3.31E-23,1.68E-18,0.37222,0.411824,NA
chr1B_532067491,TraesCS1B01G160700.2,-6.46737,8.56E-10,8.07E-06,-0.36969,0.183591,NA
chr5A_83930020,TraesCS1B01G160700.2,7.11173,2.39E-11,3.03E-07,0.46367,0.213786,trans
chr1B_277760126,TraesCS1B01G161300.1,-15.80849,3.07E-36,4.81E-31,-0.87658,0.573305,cis
chr1B_192770578,TraesCS1B01G162300.1,-13.95765,9.29E-31,9.23E-26,-0.90875,0.511575,NA
chr1B_283122692,TraesCS1B01G162700.2,-6.89605,8.09E-11,9.32E-07,-0.17079,0.203616,cis
chr1B_284493522,TraesCS1B01G162900.1,-7.5366,2.05E-12,3.08E-08,-0.27788,0.233938,NA
chr1B_280990265,TraesCS1B01G163000.1,8.25618,2.72E-14,5.34E-10,0.59977,0.26819,NA
chr1B_281318862,TraesCS1B01G163000.2,14.20618,1.69E-31,1.79E-26,0.38916,0.52039,NA
chr1A_494375344,TraesCS1B01G163400.2,-6.44955,9.42E-10,8.81E-06,-0.27188,0.182765,trans
chr7A_646961503,TraesCS1B01G163400.2,-6.90536,7.68E-11,8.89E-07,-0.31942,0.204053,trans
chr7A_694779692,TraesCS1B01G163400.2,-7.79568,4.42E-13,7.32E-09,-0.33208,0.246269,trans
chr7B_730812388,TraesCS1B01G163400.2,-6.88607,8.56E-11,9.81E-07,-0.28563,0.203146,trans
chr7B_736088955,TraesCS1B01G163400.2,-6.56643,5.00E-10,4.95E-06,-0.27855,0.188191,trans
chr3B_498917117,TraesCS1B01G164200.1,6.80531,1.34E-10,1.49E-06,0.79065,0.199353,trans
chr5B_437804152,TraesCS1B01G164200.1,6.69244,2.51E-10,2.63E-06,0.95129,0.194068,trans
chr1B_282283316,TraesCS1B01G164300.2,-14.39855,4.54E-32,5.04E-27,-0.28814,0.5271,NA
chr2B_249215455,TraesCS1B01G164300.2,-6.55198,5.41E-10,5.32E-06,-0.20949,0.187519,trans
chr1B_86808435,TraesCS1B01G164700.1,-7.58904,1.50E-12,2.31E-08,-0.40023,0.236433,NA
chr5A_3388925,TraesCS1B01G164700.1,-8.60258,3.20E-15,7.06E-11,-0.42826,0.284627,trans
chr1B_277960751,TraesCS1B01G164900.1,10.00179,4.06E-19,1.38E-14,0.44751,0.349732,NA
chr7A_627011836,TraesCS1B01G164900.1,-6.83498,1.14E-10,1.28E-06,-0.56959,0.200746,trans
chr1B_153422268,TraesCS1B01G165100.1,-6.86475,9.64E-11,1.10E-06,-0.30416,0.202144,NA
chr1B_288395987,TraesCS1B01G165500.1,13.61029,1.00E-29,9.16E-25,0.52595,0.498976,cis
chr1A_16216140,TraesCS1B01G165600.3,-6.48972,7.58E-10,7.23E-06,-0.32308,0.184627,trans
chr1B_272389695,TraesCS1B01G165600.3,-12.77528,3.07E-27,2.26E-22,-0.426,0.467366,NA
chr1B_280214203,TraesCS1B01G165700.1,6.51917,6.47E-10,6.25E-06,0.17772,0.185994,NA
chr7B_98265322,TraesCS1B01G166100.1,-6.49873,7.22E-10,6.92E-06,-0.4738,0.185045,trans
chr1B_205420160,TraesCS1B01G166300.1,7.03369,3.73E-11,4.56E-07,0.39691,0.2101,NA
chr1B_293567717,TraesCS1B01G166300.1,-8.02442,1.12E-13,2.02E-09,-0.99383,0.257163,NA
chr1B_302209293,TraesCS1B01G166300.1,-14.66504,7.34E-33,8.72E-28,-1.15691,0.536233,NA
chr1B_324355464,TraesCS1B01G166400.1,16.52253,2.48E-38,4.60E-33,1.68766,0.594766,NA
chr1B_343662726,TraesCS1B01G166400.1,-6.7995,1.39E-10,1.53E-06,-0.72451,0.199081,NA
chr1B_429006721,TraesCS1B01G166400.1,-6.73643,1.97E-10,2.11E-06,-1.22574,0.196126,NA
chr1B_487951734,TraesCS1B01G166400.1,-7.99721,1.32E-13,2.35E-09,-1.26326,0.255867,NA
chr1B_289525982,TraesCS1B01G166700.1,12.60915,9.57E-27,6.76E-22,0.629,0.460855,NA
chr1B_297455725,TraesCS1B01G168100.1,-9.63291,4.51E-18,1.38E-13,-0.28574,0.332838,cis
chr5B_437185100,TraesCS1B01G168100.1,7.01103,4.24E-11,5.13E-07,0.4359,0.209031,trans
chr6B_439679298,TraesCS1B01G168400.1,7.1731,1.69E-11,2.19E-07,0.48907,0.216688,trans
chr1B_54860275,TraesCS1B01G168500.1,7.69068,8.25E-13,1.32E-08,0.35134,0.24127,NA
chr2A_567161294,TraesCS1B01G168500.1,-6.96555,5.48E-11,6.51E-07,-0.44474,0.206887,trans
chr2B_580022783,TraesCS1B01G168500.1,-7.23731,1.17E-11,1.55E-07,-0.34263,0.219729,trans
chr4B_660670026,TraesCS1B01G168500.1,8.81761,8.32E-16,1.97E-11,0.49875,0.294787,trans
chr1B_299438291,TraesCS1B01G168600.1,-7.78448,4.72E-13,7.80E-09,-0.26082,0.245737,cis
chr1B_308633465,TraesCS1B01G168700.3,8.80876,8.80E-16,2.08E-11,0.17642,0.29437,NA
chr1B_322398925,TraesCS1B01G168700.3,-9.05245,1.88E-16,4.82E-12,-0.22546,0.305833,NA
chr1B_299550154,TraesCS1B01G168800.1,7.9492,1.76E-13,3.09E-09,0.12412,0.253581,cis
chr1B_299656297,TraesCS1B01G168900.1,-12.9087,1.23E-27,9.40E-23,-0.35286,0.472542,cis
chr1B_300336449,TraesCS1B01G169600.2,9.26969,4.70E-17,1.29E-12,0.81971,0.315993,cis
chr1B_306077010,TraesCS1B01G169900.1,-16.63037,1.20E-38,2.29E-33,-0.52873,0.597898,NA
chr1B_305544062,TraesCS1B01G169900.2,-15.99134,8.90E-37,1.46E-31,-0.50818,0.578922,NA
chr1B_300959638,TraesCS1B01G170200.1,10.73484,3.15E-21,1.32E-16,1.6364,0.382546,NA
chr1B_380889273,TraesCS1B01G170200.1,-7.12456,2.22E-11,2.83E-07,-0.85752,0.214392,NA
chr5A_666739771,TraesCS1B01G170200.1,6.90841,7.55E-11,8.75E-07,1.56753,0.204197,trans
chr1B_306077010,TraesCS1B01G170300.1,-21.55445,1.84E-52,1.09E-46,-0.44659,0.714108,NA
chr1B_305278658,TraesCS1B01G170500.2,-11.89507,1.25E-24,7.28E-20,-0.54573,0.432049,NA
chr1B_326007305,TraesCS1B01G170500.2,-7.10634,2.47E-11,3.11E-07,-0.27288,0.213531,NA
chr1B_317183272,TraesCS1B01G170600.2,-7.23925,1.15E-11,1.54E-07,-0.12782,0.219821,NA
chr1B_304187117,TraesCS1B01G171100.1,-7.20901,1.37E-11,1.81E-07,-0.18742,0.218388,cis
chr6B_644719386,TraesCS1B01G171400.1,6.5556,5.30E-10,5.22E-06,0.35654,0.187688,trans
chr1B_301253112,TraesCS1B01G171600.1,-8.30627,2.00E-14,3.99E-10,-0.20568,0.270571,NA
chr1B_306072464,TraesCS1B01G171700.1,-11.98727,6.67E-25,3.99E-20,-0.28725,0.435842,cis
chr1B_305542323,TraesCS1B01G171800.1,-23.42001,2.27E-57,2.01E-51,-0.8259,0.746765,cis
chr1B_308632920,TraesCS1B01G171800.2,-11.78058,2.72E-24,1.54E-19,-0.41956,0.427308,NA
chr1B_305269480,TraesCS1B01G171900.1,-12.46437,2.57E-26,1.75E-21,-0.31796,0.455121,cis
chr1B_305269480,TraesCS1B01G172300.1,-14.32256,7.64E-32,8.32E-27,-0.39341,0.524462,NA
chr1B_300950263,TraesCS1B01G172400.1,-11.63661,7.23E-24,3.92E-19,-0.22452,0.421301,NA
chr1B_302780422,TraesCS1B01G173000.1,-16.82064,3.36E-39,6.68E-34,-0.58257,0.603356,NA
chr1B_317189456,TraesCS1B01G173200.1,7.93947,1.87E-13,3.26E-09,0.71839,0.253118,NA
chr1B_289522446,TraesCS1B01G173400.1,10.35879,3.85E-20,1.45E-15,0.87009,0.365847,NA
chr1B_311424713,TraesCS1B01G173400.1,6.79182,1.45E-10,1.59E-06,0.41133,0.198721,NA
chr1B_316761046,TraesCS1B01G174000.1,-9.78614,1.66E-18,5.33E-14,-0.21676,0.339884,NA
chr1B_302518998,TraesCS1B01G174600.1,-7.48102,2.84E-12,4.17E-08,-0.3107,0.231296,NA
chr1B_317320498,TraesCS1B01G174600.2,21.66941,9.07E-53,5.52E-47,1.48829,0.716275,NA
chr1B_317363110,TraesCS1B01G174700.1,-18.29375,1.93E-43,5.46E-38,-0.39077,0.642762,NA
chr1B_317363110,TraesCS1B01G174800.1,-14.70899,5.44E-33,6.53E-28,-0.40253,0.537721,NA
chr1B_302784066,TraesCS1B01G175000.1,7.76649,5.26E-13,8.62E-09,0.58175,0.244879,NA
chr1B_313448939,TraesCS1B01G175000.2,-15.51384,2.26E-35,3.31E-30,-0.96926,0.564075,NA
chr1B_317363715,TraesCS1B01G175400.1,11.32173,6.09E-23,3.02E-18,0.48938,0.407986,cis
chr1B_317320548,TraesCS1B01G175400.2,-17.8207,4.34E-42,1.10E-36,-0.55845,0.630643,cis
chr1B_317184301,TraesCS1B01G175600.1,-12.67831,5.96E-27,4.29E-22,-0.51805,0.463574,cis
chr1B_317183828,TraesCS1B01G175700.1,-8.13583,5.68E-14,1.07E-09,-0.21041,0.262466,cis
chr1B_317365577,TraesCS1B01G175800.1,-17.97301,1.59E-42,4.17E-37,-0.49092,0.634598,cis
chr1B_317365051,TraesCS1B01G175900.2,10.11749,1.90E-19,6.69E-15,0.30807,0.354981,cis
chr1B_322108878,TraesCS1B01G176200.1,-11.37736,4.18E-23,2.10E-18,-0.31784,0.410356,NA
chr1B_317572279,TraesCS1B01G176700.1,-7.32926,6.86E-12,9.49E-08,-0.26621,0.224089,cis
chr1B_308383092,TraesCS1B01G177000.2,8.36491,1.40E-14,2.84E-10,0.81618,0.273357,NA
chr1B_322400928,TraesCS1B01G177000.2,-56.81926,1.76E-119,3.89E-111,-1.59851,0.945525,NA
chr1B_308383092,TraesCS1B01G177400.2,8.17434,4.49E-14,8.56E-10,0.48467,0.264298,NA
chr1B_325286228,TraesCS1B01G177400.2,-32.74835,3.81E-79,2.20E-72,-0.9167,0.8522,NA
chr4B_619940859,TraesCS1B01G177400.3,-7.58952,1.50E-12,2.30E-08,-0.25887,0.236456,trans
chr1B_322477835,TraesCS1B01G177800.1,-15.45585,3.35E-35,4.85E-30,-0.48925,0.562233,cis
chr1B_334441879,TraesCS1B01G177800.1,6.75788,1.75E-10,1.89E-06,0.4079,0.19713,NA
chr2B_602578936,TraesCS1B01G178500.1,-6.89744,8.03E-11,9.26E-07,-0.72156,0.203681,trans
chr1B_325287546,TraesCS1B01G178800.1,12.91655,1.17E-27,8.92E-23,0.26942,0.472845,cis
chr1B_324778730,TraesCS1B01G178900.1,-8.69193,1.83E-15,4.16E-11,-0.27148,0.288854,cis
chr1B_326783044,TraesCS1B01G180000.1,-13.23746,1.29E-28,1.07E-23,-0.56903,0.485093,cis
chr1B_307152547,TraesCS1B01G180300.1,6.44735,9.53E-10,8.90E-06,0.52203,0.182663,NA
chr1B_327360377,TraesCS1B01G180300.1,-13.52159,1.85E-29,1.65E-24,-0.56939,0.495707,cis
chr1B_327355935,TraesCS1B01G180400.1,-20.26626,5.82E-49,2.62E-43,-0.98377,0.688297,cis
chr1B_327486439,TraesCS1B01G180900.1,-9.86284,1.01E-18,3.31E-14,-0.12409,0.343396,cis
chr1B_326010408,TraesCS1B01G181000.3,8.01449,1.19E-13,2.13E-09,0.12005,0.25669,NA
chr1B_327838540,TraesCS1B01G181200.1,-16.4798,3.31E-38,6.07E-33,-0.24816,0.593517,cis
chr1B_328439687,TraesCS1B01G181500.1,-16.95688,1.35E-39,2.77E-34,-0.68193,0.60721,cis
chr1B_334449536,TraesCS1B01G181500.1,7.71928,6.96E-13,1.12E-08,0.34978,0.242632,NA
chr7A_81639288,TraesCS1B01G181500.1,6.7245,2.10E-10,2.24E-06,0.36087,0.195568,trans
chr1B_325820031,TraesCS1B01G181600.1,-11.01236,4.90E-22,2.22E-17,-0.85767,0.394673,NA
chr1B_328646209,TraesCS1B01G181600.1,10.0596,2.77E-19,9.63E-15,0.35617,0.352358,cis
chr2B_705349965,TraesCS1B01G181600.1,-6.60177,4.12E-10,4.15E-06,-0.47685,0.189837,trans
chr1B_302244235,TraesCS1B01G181800.2,-6.67749,2.72E-10,2.84E-06,-0.96259,0.19337,NA
chr1B_328646966,TraesCS1B01G181800.2,-10.80746,1.94E-21,8.29E-17,-0.74068,0.385736,cis
chr1B_328881061,TraesCS1B01G182000.1,-6.43001,1.05E-09,9.69E-06,-0.31768,0.18186,cis
chr1B_330554171,TraesCS1B01G182500.2,-7.8894,2.52E-13,4.33E-09,-0.35647,0.250733,NA
chr4B_604056963,TraesCS1B01G183100.1,7.21253,1.34E-11,1.77E-07,0.43304,0.218555,trans
chr1B_329487298,TraesCS1B01G183200.1,-7.98517,1.42E-13,2.52E-09,-0.68823,0.255294,cis
chr1B_330500747,TraesCS1B01G183200.1,-40.5283,3.01E-94,7.27E-87,-1.37324,0.89828,cis
chr1B_329961977,TraesCS1B01G183500.1,8.57973,3.69E-15,8.08E-11,0.35359,0.283546,cis
chr1A_298568539,TraesCS1B01G183600.1,10.30416,5.52E-20,2.06E-15,0.22649,0.363397,trans
chr1B_329487298,TraesCS1B01G183700.1,-6.62917,3.55E-10,3.62E-06,-0.18922,0.191114,NA
chr1B_330500747,TraesCS1B01G183700.1,-26.00412,7.43E-64,1.14E-57,-0.40774,0.784276,cis
chr1B_329298542,TraesCS1B01G184000.1,-10.68458,4.40E-21,1.82E-16,-0.34503,0.380331,NA
chr1B_109217070,TraesCS1B01G184400.1,-6.86758,9.49E-11,1.08E-06,-0.27377,0.202277,NA
chr1B_326017032,TraesCS1B01G184400.1,-6.53938,5.79E-10,5.66E-06,-0.16493,0.186933,NA
chr2A_663329660,TraesCS1B01G184400.1,-6.69307,2.50E-10,2.63E-06,-0.34651,0.194098,trans
chr4A_603983856,TraesCS1B01G184400.1,-6.50484,6.99E-10,6.71E-06,-0.31521,0.185329,trans
chr1B_332808063,TraesCS1B01G186100.3,-6.76783,1.65E-10,1.80E-06,-0.23957,0.197596,cis
chr1B_332844648,TraesCS1B01G186200.2,7.50079,2.53E-12,3.74E-08,0.1857,0.232236,cis
chr1B_332808063,TraesCS1B01G186400.1,9.71111,2.71E-18,8.51E-14,0.2451,0.336439,cis
chr1B_332808063,TraesCS1B01G186700.1,-7.08152,2.84E-11,3.55E-07,-0.32009,0.212358,cis
chr1B_333625306,TraesCS1B01G186700.1,9.4379,1.59E-17,4.60E-13,0.3501,0.323818,cis
chr1B_334548683,TraesCS1B01G186800.1,-14.77654,3.43E-33,4.19E-28,-0.49475,0.539998,cis
chr1B_335492094,TraesCS1B01G186800.1,-6.45549,9.13E-10,8.56E-06,-0.44823,0.18304,NA
chr1B_314571916,TraesCS1B01G187400.1,9.74436,2.19E-18,6.92E-14,0.64928,0.337966,NA
chr1B_322691185,TraesCS1B01G187400.1,-6.66312,2.95E-10,3.05E-06,-0.45199,0.192698,NA
chr1B_336069625,TraesCS1B01G187400.1,-9.95397,5.55E-19,1.87E-14,-0.35706,0.347555,NA
chr1B_336210205,TraesCS1B01G187600.1,-12.02442,5.18E-25,3.13E-20,-0.54378,0.437364,cis
chr1B_335975810,TraesCS1B01G187800.1,-7.49649,2.59E-12,3.83E-08,-0.30529,0.232031,cis
chr1B_336210205,TraesCS1B01G187800.1,-12.74956,3.66E-27,2.68E-22,-0.3316,0.466363,cis
chr1B_336069625,TraesCS1B01G188000.1,-13.37632,5.00E-29,4.30E-24,-0.2298,0.490308,cis
chr1B_339079050,TraesCS1B01G188000.1,-8.46323,7.61E-15,1.60E-10,-0.24042,0.278024,NA
chr3A_68571023,TraesCS1B01G188500.2,6.62328,3.67E-10,3.73E-06,0.70508,0.190839,trans
chr1B_338012218,TraesCS1B01G188700.1,18.90645,3.56E-45,1.16E-39,0.58894,0.657745,cis
chr1B_444679694,TraesCS1B01G188700.1,6.5069,6.91E-10,6.64E-06,0.36746,0.185425,NA
chr1B_340372963,TraesCS1B01G189500.1,-24.53516,3.26E-60,3.65E-54,-0.88483,0.763952,cis
chr1B_429977258,TraesCS1B01G189500.1,-7.33721,6.55E-12,9.10E-08,-0.4303,0.224465,NA
chr1B_343662246,TraesCS1B01G190400.5,-15.75417,4.43E-36,6.87E-31,-0.35843,0.57162,NA
chr3B_9428325,TraesCS1B01G191000.1,7.21301,1.34E-11,1.77E-07,0.6925,0.218578,trans
chr4D_3717386,TraesCS1B01G191000.1,-7.32329,7.10E-12,9.80E-08,-0.78841,0.223805,trans
chr5B_411936461,TraesCS1B01G191000.1,-6.76866,1.65E-10,1.79E-06,-0.66815,0.197635,trans
chr6A_522423087,TraesCS1B01G191000.1,7.02153,3.99E-11,4.86E-07,0.68488,0.209526,trans
chr1B_13012871,TraesCS1B01G191000.2,6.48023,7.98E-10,7.58E-06,0.41278,0.184187,NA
chr1B_8629675,TraesCS1B01G191000.2,-6.94047,6.31E-11,7.41E-07,-0.48203,0.205706,NA
chr1D_58563870,TraesCS1B01G191000.2,-7.17287,1.69E-11,2.19E-07,-0.5237,0.216678,trans
chr2B_467258389,TraesCS1B01G191000.2,6.82984,1.17E-10,1.31E-06,0.44592,0.200505,trans
chr5A_537348955,TraesCS1B01G191000.2,6.99172,4.72E-11,5.68E-07,0.49102,0.20812,trans
chr7A_690059481,TraesCS1B01G191000.2,-7.08088,2.85E-11,3.56E-07,-0.5238,0.212328,trans
chr4A_454594785,TraesCS1B01G192600.3,6.77054,1.63E-10,1.77E-06,0.48096,0.197723,trans
chr4A_715070219,TraesCS1B01G192600.3,-6.94019,6.32E-11,7.42E-07,-0.53554,0.205693,trans
chr4A_722413909,TraesCS1B01G192600.3,-7.27076,9.62E-12,1.30E-07,-0.57158,0.221314,trans
chr6A_447170426,TraesCS1B01G192600.3,-6.55095,5.44E-10,5.35E-06,-0.49715,0.187471,trans
chr4A_18025975,TraesCS1B01G193100.1,-6.55733,5.25E-10,5.18E-06,-1.00981,0.187768,trans
chr4B_672315489,TraesCS1B01G193100.1,-13.09229,3.50E-28,2.80E-23,-1.98586,0.479587,trans
chr4B_672315489,TraesCS1B01G193200.2,-12.23563,1.23E-25,7.84E-21,-0.55836,0.445951,trans
chr1D_31165584,TraesCS1B01G193700.1,-6.959,5.68E-11,6.73E-07,-0.24313,0.206578,trans
chr2B_239641943,TraesCS1B01G193700.1,-9.23769,5.78E-17,1.57E-12,-0.48836,0.3145,trans
chr3B_32723095,TraesCS1B01G193700.1,6.83109,1.16E-10,1.30E-06,0.40296,0.200563,trans
chr4B_672315489,TraesCS1B01G194100.1,-9.30228,3.82E-17,1.06E-12,-1.18087,0.317512,trans
chr5B_519457312,TraesCS1B01G194200.1,6.83156,1.16E-10,1.30E-06,0.35592,0.200585,trans
chr3A_45128035,TraesCS1B01G194300.1,-7.33364,6.69E-12,9.27E-08,-1.04682,0.224296,trans
chr3B_741501230,TraesCS1B01G194300.1,-6.94762,6.06E-11,7.14E-07,-1.01902,0.206042,trans
chr1B_311135877,TraesCS1B01G194400.1,7.91226,2.20E-13,3.81E-09,0.63256,0.251822,NA
chr1B_349565300,TraesCS1B01G194400.1,26.5436,3.65E-65,6.30E-59,1.09466,0.791143,cis
chr1B_513486385,TraesCS1B01G194400.1,7.71972,6.94E-13,1.12E-08,0.96977,0.242653,NA
chr4B_326095114,TraesCS1B01G194400.1,6.43051,1.04E-09,9.67E-06,0.50366,0.181883,trans
chr7B_35283631,TraesCS1B01G194400.1,6.80763,1.33E-10,1.47E-06,0.69226,0.199462,trans
chr1A_373393923,TraesCS1B01G194600.1,7.14473,1.98E-11,2.54E-07,0.54736,0.215346,trans
chr6D_63129447,TraesCS1B01G194600.1,6.74564,1.87E-10,2.01E-06,0.37191,0.196557,trans
chr1B_326007597,TraesCS1B01G194800.1,8.34599,1.57E-14,3.17E-10,0.64112,0.272459,NA
chr1B_349592623,TraesCS1B01G194800.1,26.65953,1.92E-65,3.40E-59,1.36729,0.79258,cis
chr1B_354547081,TraesCS1B01G194800.1,7.05558,3.29E-11,4.07E-07,0.76958,0.211133,NA
chr1B_531728378,TraesCS1B01G194800.1,7.05111,3.38E-11,4.16E-07,0.56463,0.210922,NA
chr7B_35283631,TraesCS1B01G194800.1,6.48903,7.61E-10,7.26E-06,0.63612,0.184595,trans
chr3A_40390957,TraesCS1B01G195200.1,-6.61621,3.81E-10,3.86E-06,-0.30023,0.19051,trans
chr4B_672315489,TraesCS1B01G195200.1,-13.21942,1.46E-28,1.21E-23,-0.6382,0.484412,trans
chr2A_719204220,TraesCS1B01G195500.1,-7.98472,1.42E-13,2.52E-09,-1.18449,0.255272,trans
chr3B_24054221,TraesCS1B01G195500.1,-7.15526,1.87E-11,2.40E-07,-0.98142,0.215844,trans
chr6B_134002005,TraesCS1B01G195500.1,7.32666,6.96E-12,9.63E-08,0.62042,0.223965,trans
chr1B_351454733,TraesCS1B01G195800.1,13.08084,3.79E-28,3.02E-23,1.2015,0.47915,cis
chr3A_45935620,TraesCS1B01G195800.2,-7.39164,4.78E-12,6.78E-08,-0.90405,0.227049,trans
chr4B_672315489,TraesCS1B01G195800.2,-14.19608,1.82E-31,1.91E-26,-1.81338,0.520035,trans
chr6D_372164019,TraesCS1B01G195800.2,-6.457,9.05E-10,8.49E-06,-0.67896,0.18311,trans
chr1B_349836137,TraesCS1B01G196200.1,6.85491,1.02E-10,1.15E-06,0.35634,0.201682,NA
chr5B_407820215,TraesCS1B01G196800.1,-6.85787,1.00E-10,1.13E-06,-0.47873,0.201821,trans
chr6B_14774290,TraesCS1B01G196800.1,6.51294,6.69E-10,6.45E-06,0.38227,0.185705,trans
chr6B_678806793,TraesCS1B01G196800.1,-6.46258,8.78E-10,8.26E-06,-0.54596,0.183369,trans
chr1A_284339250,TraesCS1B01G198000.1,6.51862,6.49E-10,6.27E-06,0.44321,0.185968,trans
chr6B_182916742,TraesCS1B01G198000.1,-6.68248,2.65E-10,2.77E-06,-0.35728,0.193603,trans
chr7B_64453250,TraesCS1B01G198000.1,-6.57231,4.84E-10,4.81E-06,-0.40207,0.188465,trans
chr1A_508963148,TraesCS1B01G198200.1,7.63909,1.12E-12,1.75E-08,0.39247,0.238815,trans
chr1B_41315604,TraesCS1B01G198200.1,7.45976,3.21E-12,4.68E-08,0.38204,0.230285,NA
chr2A_4942293,TraesCS1B01G198200.1,6.4705,8.41E-10,7.95E-06,0.31576,0.183736,trans
chr3B_26193426,TraesCS1B01G198200.1,6.77789,1.56E-10,1.71E-06,0.36538,0.198068,trans
chr3B_729038632,TraesCS1B01G198200.1,-6.45009,9.39E-10,8.78E-06,-0.33304,0.18279,trans
chr4A_744303013,TraesCS1B01G198200.1,6.72802,2.06E-10,2.20E-06,0.30634,0.195732,trans
chr4B_537785502,TraesCS1B01G198200.1,-6.52564,6.24E-10,6.06E-06,-0.249,0.186295,trans
chr5A_537358517,TraesCS1B01G198200.1,6.51892,6.47E-10,6.26E-06,0.3244,0.185983,trans
chr5B_571703178,TraesCS1B01G198200.1,-6.97569,5.17E-11,6.17E-07,-0.30349,0.207365,trans
chr6A_2411006,TraesCS1B01G198200.1,7.08848,2.73E-11,3.42E-07,0.30833,0.212687,trans
chr6B_680526479,TraesCS1B01G198200.1,6.64607,3.24E-10,3.33E-06,0.32966,0.191903,trans
chr4A_725665935,TraesCS1B01G198400.1,-6.63515,3.44E-10,3.51E-06,-0.36715,0.191393,trans
chr1B_356454088,TraesCS1B01G198500.1,-8.25238,2.79E-14,5.46E-10,-0.29439,0.26801,cis
chr2B_209817475,TraesCS1B01G198500.1,-6.99247,4.70E-11,5.66E-07,-0.45172,0.208155,trans
chr5A_469135518,TraesCS1B01G199100.1,-6.48159,7.93E-10,7.53E-06,-0.37664,0.18425,trans
chr1B_359896560,TraesCS1B01G200000.5,-11.66648,5.91E-24,3.23E-19,-0.3284,0.422552,NA
chr1B_416825172,TraesCS1B01G200200.2,-7.60911,1.34E-12,2.07E-08,-0.47233,0.237388,NA
chr4A_660466260,TraesCS1B01G200200.2,-6.82161,1.23E-10,1.37E-06,-0.39987,0.200118,trans
chr6B_229676885,TraesCS1B01G200200.2,-7.01837,4.06E-11,4.94E-07,-0.45831,0.209377,trans
chr1A_4204575,TraesCS1B01G200400.1,-6.52151,6.38E-10,6.18E-06,-0.66383,0.186103,trans
chr1B_359198225,TraesCS1B01G200400.1,-17.60722,1.78E-41,4.27E-36,-0.77271,0.625011,cis
chr1B_305418838,TraesCS1B01G200700.1,-7.28942,8.64E-12,1.18E-07,-0.39292,0.222199,NA
chr1B_359225667,TraesCS1B01G200700.1,6.65551,3.07E-10,3.17E-06,0.19839,0.192343,cis
chr6B_143521716,TraesCS1B01G200700.1,-6.5676,4.97E-10,4.92E-06,-0.27074,0.188246,trans
chr1B_360809617,TraesCS1B01G201000.1,-12.78809,2.81E-27,2.08E-22,-0.45892,0.467865,cis
chr5B_123749870,TraesCS1B01G201400.1,-6.46715,8.57E-10,8.08E-06,-0.68105,0.18358,trans
chr1B_359903275,TraesCS1B01G202100.1,-22.36185,1.31E-54,9.28E-49,-0.94035,0.728884,NA
chr6B_143521716,TraesCS1B01G202100.2,-6.62268,3.68E-10,3.74E-06,-0.35006,0.190812,trans
chr2A_524149422,TraesCS1B01G202600.2,-6.45553,9.12E-10,8.55E-06,-0.35493,0.183042,trans
chr1A_1194469,TraesCS1B01G202800.1,-6.44858,9.47E-10,8.85E-06,-0.26063,0.18272,trans
chr1B_533982340,TraesCS1B01G202800.1,6.56838,4.95E-10,4.90E-06,0.34268,0.188282,NA
chr3B_699917607,TraesCS1B01G202800.1,6.4465,9.58E-10,8.94E-06,0.23269,0.182624,trans
chr6A_5104057,TraesCS1B01G202800.1,6.5301,6.09E-10,5.93E-06,0.3115,0.186502,trans
chr2A_754375104,TraesCS1B01G203200.1,6.72911,2.05E-10,2.19E-06,0.4645,0.195783,trans
chr5A_706790099,TraesCS1B01G203500.1,6.94713,6.07E-11,7.16E-07,0.64716,0.206019,trans
chr5B_38003927,TraesCS1B01G203500.1,-6.73274,2.01E-10,2.15E-06,-0.49765,0.195953,trans
chr6B_157866720,TraesCS1B01G203600.2,6.48073,7.96E-10,7.56E-06,0.46091,0.18421,trans
chr3B_487555653,TraesCS1B01G204300.1,6.45066,9.37E-10,8.76E-06,0.25436,0.182816,trans
chr2D_610043168,TraesCS1B01G205000.1,6.61525,3.83E-10,3.88E-06,0.308,0.190465,trans
chr3B_83331953,TraesCS1B01G205000.1,6.58614,4.49E-10,4.49E-06,0.33044,0.189109,trans
chr4A_742317898,TraesCS1B01G205000.1,-6.96287,5.56E-11,6.60E-07,-0.35776,0.206761,trans
chr7A_721583534,TraesCS1B01G205000.1,6.82322,1.22E-10,1.36E-06,0.32425,0.200194,trans
chr7B_556423269,TraesCS1B01G205000.1,6.73305,2.00E-10,2.14E-06,0.34009,0.195968,trans
chr1B_415613324,TraesCS1B01G205300.1,-15.0264,6.23E-34,8.12E-29,-1.757,0.548316,NA
chr2B_19031679,TraesCS1B01G205300.1,-6.66499,2.92E-10,3.02E-06,-0.86101,0.192786,trans
chr6A_1013467,TraesCS1B01G205500.1,6.48627,7.73E-10,7.36E-06,0.32158,0.184467,trans
chr1B_383834745,TraesCS1B01G205600.2,-8.26563,2.57E-14,5.05E-10,-0.48768,0.26864,NA
chr2B_69119906,TraesCS1B01G205600.2,-6.61455,3.85E-10,3.90E-06,-0.3722,0.190432,trans
chr1B_409636945,TraesCS1B01G205600.3,7.89008,2.51E-13,4.31E-09,0.4201,0.250766,NA
chr1A_284339250,TraesCS1B01G206000.1,7.31073,7.63E-12,1.05E-07,0.70389,0.223209,trans
chr1A_556448798,TraesCS1B01G206000.1,7.77477,5.00E-13,8.23E-09,0.60851,0.245274,trans
chr4A_662070318,TraesCS1B01G206000.1,-6.65092,3.15E-10,3.25E-06,-0.53367,0.192129,trans
chr6B_229676885,TraesCS1B01G206000.1,-7.73432,6.37E-13,1.03E-08,-0.68266,0.243348,trans
chr1B_354547022,TraesCS1B01G206300.1,-9.99859,4.14E-19,1.41E-14,-0.64265,0.349586,NA
chr7B_332816104,TraesCS1B01G206300.1,-7.93285,1.94E-13,3.39E-09,-0.67904,0.252802,trans
chr5B_596648409,TraesCS1B01G207000.1,-6.49174,7.50E-10,7.16E-06,-0.58186,0.184721,trans
chr1B_328646754,TraesCS1B01G207100.1,8.30632,2.00E-14,3.99E-10,0.47624,0.270574,NA
chr1B_375258359,TraesCS1B01G207100.1,-21.47099,3.09E-52,1.80E-46,-0.69201,0.712521,cis
chr1B_375258359,TraesCS1B01G207300.1,-17.24109,2.03E-40,4.46E-35,-0.40446,0.61511,cis
chr1B_421545501,TraesCS1B01G207300.1,6.54835,5.52E-10,5.42E-06,0.38582,0.18735,NA
chr4A_420599215,TraesCS1B01G207900.1,7.19658,1.47E-11,1.93E-07,0.51747,0.2178,trans
chr5A_469894479,TraesCS1B01G207900.1,-7.08544,2.78E-11,3.48E-07,-0.55441,0.212543,trans
chr1A_257663888,TraesCS1B01G208500.1,6.66089,2.98E-10,3.09E-06,0.67423,0.192594,trans
chr4B_417134598,TraesCS1B01G208500.1,6.48036,7.98E-10,7.57E-06,0.68714,0.184193,trans
chr4B_672292826,TraesCS1B01G208500.1,6.57048,4.89E-10,4.85E-06,0.66964,0.18838,trans
chr5A_469135518,TraesCS1B01G208500.1,-6.53861,5.82E-10,5.68E-06,-0.79701,0.186898,trans
chr5B_448586565,TraesCS1B01G208500.1,-6.46829,8.52E-10,8.03E-06,-0.68539,0.183633,trans
chr5B_547100380,TraesCS1B01G208500.1,6.46604,8.62E-10,8.12E-06,0.70529,0.183529,trans
chr6B_151675804,TraesCS1B01G208500.1,7.16635,1.75E-11,2.27E-07,0.87324,0.216369,trans
chr6B_229676885,TraesCS1B01G208500.1,-6.72676,2.08E-10,2.21E-06,-0.7758,0.195673,trans
chr2B_767782730,TraesCS1B01G209000.1,-6.9545,5.83E-11,6.89E-07,-0.72217,0.206366,trans
chr3A_37621794,TraesCS1B01G209000.1,6.95399,5.84E-11,6.91E-07,0.73923,0.206342,trans
chr5A_469135518,TraesCS1B01G209000.1,-7.10003,2.56E-11,3.22E-07,-0.81878,0.213233,trans
chr5A_510012564,TraesCS1B01G209000.1,6.77636,1.58E-10,1.72E-06,0.71507,0.197996,trans
chr6A_3282463,TraesCS1B01G209000.1,-7.68428,8.57E-13,1.36E-08,-0.8137,0.240966,trans
chr7A_682876876,TraesCS1B01G209000.1,-6.78655,1.49E-10,1.63E-06,-0.7673,0.198474,trans
chr1B_384503601,TraesCS1B01G209200.1,6.78849,1.47E-10,1.62E-06,0.57122,0.198564,NA
chr7A_84375892,TraesCS1B01G209200.1,-7.11611,2.33E-11,2.96E-07,-0.57965,0.213993,trans
chr7B_637777008,TraesCS1B01G209200.1,-6.47957,8.01E-10,7.60E-06,-0.49469,0.184156,trans
chr1B_121234110,TraesCS1B01G209300.1,-6.73171,2.02E-10,2.16E-06,-0.37926,0.195905,NA
chr4A_739601189,TraesCS1B01G209300.1,6.49675,7.30E-10,6.99E-06,0.44184,0.184953,trans
chr1B_376621386,TraesCS1B01G209600.1,-15.67071,7.80E-36,1.19E-30,-0.35469,0.569017,NA
chr2B_635604147,TraesCS1B01G209900.1,-6.84947,1.05E-10,1.18E-06,-0.42215,0.201426,trans
chr1B_384299173,TraesCS1B01G210000.1,-9.43258,1.65E-17,4.75E-13,-0.36723,0.323571,NA
chr5A_472274197,TraesCS1B01G210300.4,-6.9232,6.95E-11,8.10E-07,-0.60988,0.204893,trans
chr6B_151675804,TraesCS1B01G210300.4,7.32922,6.86E-12,9.50E-08,0.78147,0.224087,trans
chr6B_229676885,TraesCS1B01G210300.4,-7.02768,3.86E-11,4.71E-07,-0.70644,0.209816,trans
chr1B_382215548,TraesCS1B01G210500.1,-10.85731,1.39E-21,6.02E-17,-0.91491,0.387919,cis
chr2B_649674149,TraesCS1B01G210900.1,-6.70619,2.32E-10,2.46E-06,-0.39266,0.194711,trans
chr2B_653665590,TraesCS1B01G210900.1,6.46804,8.53E-10,8.04E-06,0.38258,0.183622,trans
chr3A_530941927,TraesCS1B01G210900.1,6.8281,1.18E-10,1.32E-06,0.42155,0.200423,trans
chr3B_4139776,TraesCS1B01G210900.1,-6.81534,1.27E-10,1.41E-06,-0.38193,0.199824,trans
chr5A_469135518,TraesCS1B01G210900.1,-6.69047,2.53E-10,2.66E-06,-0.46036,0.193976,trans
chr6B_229676885,TraesCS1B01G210900.1,-6.722,2.13E-10,2.27E-06,-0.4396,0.19545,trans
chr7A_590363852,TraesCS1B01G210900.1,6.52108,6.40E-10,6.20E-06,0.37229,0.186083,trans
chr7A_34922924,TraesCS1B01G211100.1,7.04661,3.46E-11,4.26E-07,0.65491,0.210709,trans
chr7A_677000802,TraesCS1B01G211100.1,-7.34965,6.10E-12,8.51E-08,-0.58358,0.225056,trans
chr1B_378400217,TraesCS1B01G211200.1,14.5087,2.14E-32,2.44E-27,0.93791,0.530898,NA
chr1B_380467766,TraesCS1B01G211200.2,-8.57845,3.72E-15,8.14E-11,-0.39215,0.283485,NA
chr1B_374062017,TraesCS1B01G211600.1,-7.758,5.53E-13,9.04E-09,-0.32986,0.244475,NA
chr1B_385029080,TraesCS1B01G211600.1,-19.73207,1.74E-47,6.89E-42,-0.41171,0.676721,cis
chr1B_422558643,TraesCS1B01G211600.1,7.38925,4.84E-12,6.87E-08,0.36679,0.226936,NA
chr1B_428060843,TraesCS1B01G211600.1,10.13128,1.73E-19,6.13E-15,0.51512,0.355605,NA
chr3A_326448,TraesCS1B01G211800.1,6.56973,4.91E-10,4.87E-06,0.53193,0.188345,trans
chr6B_155759385,TraesCS1B01G211800.1,-6.44136,9.85E-10,9.17E-06,-0.49787,0.182386,trans
chr2D_633688348,TraesCS1B01G211900.2,-6.84721,1.06E-10,1.20E-06,-0.61203,0.20132,trans
chr5B_32574897,TraesCS1B01G211900.2,8.28618,2.27E-14,4.49E-10,0.88217,0.269617,trans
chr6A_16702166,TraesCS1B01G211900.2,7.04427,3.51E-11,4.32E-07,0.64543,0.210599,trans
chr7B_556423269,TraesCS1B01G211900.2,6.60573,4.04E-10,4.07E-06,0.65927,0.190021,trans
chr1B_385646962,TraesCS1B01G212200.2,-10.27748,6.59E-20,2.43E-15,-0.40929,0.362198,cis
chr1A_516791854,TraesCS1B01G212500.1,6.54205,5.71E-10,5.59E-06,0.47525,0.187057,trans
chr2B_767782730,TraesCS1B01G212500.1,-6.57859,4.68E-10,4.66E-06,-0.49855,0.188757,trans
chr5A_462898713,TraesCS1B01G212500.1,-6.87896,8.90E-11,1.02E-06,-0.51272,0.202812,trans
chr5A_510012564,TraesCS1B01G212500.1,6.55874,5.21E-10,5.14E-06,0.50273,0.187834,trans
chr6A_3282463,TraesCS1B01G212500.1,-6.45682,9.06E-10,8.50E-06,-0.512,0.183102,trans
chr1B_390388229,TraesCS1B01G212600.1,7.79422,4.46E-13,7.38E-09,0.48095,0.2462,NA
chr1B_375256934,TraesCS1B01G212800.1,11.71573,4.23E-24,2.34E-19,0.42502,0.424609,NA
chr1B_588491112,TraesCS1B01G212800.1,6.51005,6.79E-10,6.54E-06,0.43297,0.185571,NA
chr1B_375256934,TraesCS1B01G212800.2,-24.56633,2.72E-60,3.07E-54,-0.95493,0.764409,NA
chr1B_388008537,TraesCS1B01G213200.1,-7.90731,2.26E-13,3.91E-09,-0.19753,0.251586,cis
chr2B_688434327,TraesCS1B01G213300.1,6.58259,4.58E-10,4.57E-06,0.52467,0.188944,trans
chr3D_598710145,TraesCS1B01G213300.1,-6.44938,9.43E-10,8.82E-06,-0.48638,0.182757,trans
chr6A_2140354,TraesCS1B01G213300.1,-6.97474,5.20E-11,6.20E-07,-0.62216,0.20732,trans
chr6B_667962158,TraesCS1B01G213300.1,7.2397,1.15E-11,1.53E-07,0.60429,0.219842,trans
chr1B_387308134,TraesCS1B01G214000.3,-7.10768,2.45E-11,3.09E-07,-0.16979,0.213594,NA
chr3A_37621794,TraesCS1B01G214400.1,6.72436,2.10E-10,2.24E-06,0.64928,0.195561,trans
chr4A_624051714,TraesCS1B01G214400.1,6.47142,8.37E-10,7.91E-06,0.48623,0.183779,trans
chr5B_448586565,TraesCS1B01G214400.1,-6.83119,1.16E-10,1.30E-06,-0.62155,0.200568,trans
chr1A_284339250,TraesCS1B01G215800.1,6.55777,5.24E-10,5.17E-06,0.92246,0.187788,trans
chr2A_144266716,TraesCS1B01G215800.3,7.39805,4.60E-12,6.55E-08,0.49119,0.227354,trans
chr2A_723238478,TraesCS1B01G215800.3,6.52191,6.37E-10,6.17E-06,0.43107,0.186122,trans
chr5B_470357776,TraesCS1B01G216500.1,-8.20369,3.76E-14,7.22E-10,-0.67391,0.265694,trans
chr1B_393541973,TraesCS1B01G217200.1,-7.43779,3.65E-12,5.28E-08,-0.2985,0.229241,cis
chr1B_394410895,TraesCS1B01G217500.1,-9.20361,7.18E-17,1.93E-12,-0.13782,0.312909,cis
chr1B_403125046,TraesCS1B01G217600.1,-10.07292,2.54E-19,8.85E-15,-0.65071,0.352962,NA
chr1B_380887446,TraesCS1B01G217800.1,-7.00125,4.48E-11,5.40E-07,-0.14682,0.20857,NA
chr1B_376621386,TraesCS1B01G217900.1,8.357,1.47E-14,2.98E-10,0.25622,0.272981,NA
chr2B_454454205,TraesCS1B01G217900.1,6.63171,3.50E-10,3.57E-06,0.32182,0.191233,trans
chr5B_678624340,TraesCS1B01G217900.1,6.65174,3.14E-10,3.23E-06,0.36738,0.192167,trans
chr3B_190467631,TraesCS1B01G218300.1,-6.71986,2.16E-10,2.29E-06,-0.30709,0.195351,trans
chr1B_396362162,TraesCS1B01G218900.1,-8.00021,1.29E-13,2.31E-09,-0.12696,0.25601,cis
chr1B_396531147,TraesCS1B01G219100.2,-9.85904,1.03E-18,3.39E-14,-0.56657,0.343222,cis
chr1A_568765600,TraesCS1B01G219300.1,-6.64892,3.19E-10,3.28E-06,-0.37025,0.192035,trans
chr4B_617786266,TraesCS1B01G219300.1,6.84532,1.07E-10,1.21E-06,0.48032,0.201231,trans
chr1B_395330122,TraesCS1B01G219600.1,7.77468,5.01E-13,8.24E-09,0.49636,0.24527,NA
chr1B_396593160,TraesCS1B01G219600.1,-26.96917,3.48E-66,6.54E-60,-1.0685,0.796351,cis
chr5A_7356660,TraesCS1B01G219900.1,6.48213,7.90E-10,7.51E-06,0.20261,0.184275,trans
chr1B_407541802,TraesCS1B01G220300.2,-10.71614,3.57E-21,1.49E-16,-0.36554,0.381722,NA
chr1B_397792132,TraesCS1B01G220400.1,-14.19367,1.85E-31,1.94E-26,-0.44845,0.519951,cis
chr2D_18301986,TraesCS1B01G220400.1,-7.15662,1.85E-11,2.39E-07,-0.57925,0.215909,trans
chr3B_23138074,TraesCS1B01G220400.1,-6.99699,4.59E-11,5.52E-07,-0.37186,0.208369,trans
chr1B_396530699,TraesCS1B01G222100.1,-6.68226,2.65E-10,2.77E-06,-0.69956,0.193592,NA
chr1B_400302916,TraesCS1B01G222100.1,-15.67021,7.83E-36,1.19E-30,-0.66534,0.569001,cis
chr1B_403099660,TraesCS1B01G222600.2,-7.14896,1.93E-11,2.49E-07,-0.13438,0.215546,NA
chr1B_403101125,TraesCS1B01G224100.1,-12.82162,2.24E-27,1.67E-22,-0.86139,0.469169,cis
chr1B_402140700,TraesCS1B01G224200.1,-7.6908,8.24E-13,1.31E-08,-0.13909,0.241276,cis
chr1B_403101125,TraesCS1B01G224600.1,-12.8379,2.00E-27,1.50E-22,-0.26901,0.469801,cis
chr1B_367738790,TraesCS1B01G224800.1,-7.95828,1.67E-13,2.93E-09,-0.21936,0.254013,NA
chr1B_411564619,TraesCS1B01G224800.1,-8.51645,5.47E-15,1.17E-10,-0.21573,0.280548,NA
chr1B_404918762,TraesCS1B01G225600.1,12.76709,3.25E-27,2.39E-22,0.23027,0.467047,cis
chr2A_770926111,TraesCS1B01G225700.2,6.64422,3.27E-10,3.36E-06,0.73691,0.191816,trans
chr7B_52357722,TraesCS1B01G225700.2,6.63554,3.43E-10,3.51E-06,0.82415,0.191411,trans
chr7B_742069234,TraesCS1B01G225700.2,6.82157,1.23E-10,1.37E-06,0.67691,0.200117,trans
chr2A_770926111,TraesCS1B01G226000.1,7.54191,1.98E-12,2.99E-08,0.66814,0.234191,trans
chr2B_686820621,TraesCS1B01G226000.1,-6.66781,2.87E-10,2.98E-06,-0.50734,0.192917,trans
chr7B_742069234,TraesCS1B01G226000.1,6.87549,9.08E-11,1.04E-06,0.55895,0.202649,trans
chr1B_334541286,TraesCS1B01G226400.1,-6.44106,9.86E-10,9.18E-06,-0.22071,0.182372,NA
chr1B_408641845,TraesCS1B01G226400.1,-14.21552,1.59E-31,1.68E-26,-0.32591,0.520719,NA
chr1B_409281292,TraesCS1B01G226800.1,6.83249,1.15E-10,1.29E-06,0.08351,0.200629,NA
chr1B_406048996,TraesCS1B01G227100.1,-9.19454,7.61E-17,2.04E-12,-0.24143,0.312485,NA
chr1B_407542370,TraesCS1B01G227100.1,-12.31841,6.98E-26,4.56E-21,-0.50661,0.449286,cis
chr1B_404900487,TraesCS1B01G227200.1,-11.7266,3.93E-24,2.18E-19,-0.41873,0.425062,NA
chr1B_442174120,TraesCS1B01G227200.1,-7.13613,2.08E-11,2.66E-07,-0.16733,0.214939,NA
chr1B_399194517,TraesCS1B01G227400.2,-16.25653,1.49E-37,2.59E-32,-0.55002,0.586919,NA
chr1B_515933656,TraesCS1B01G227400.2,-7.6039,1.38E-12,2.13E-08,-0.23447,0.23714,NA
chr1B_531617532,TraesCS1B01G227400.2,-6.86533,9.61E-11,1.09E-06,-0.36082,0.202171,NA
chr1B_407541802,TraesCS1B01G227500.1,-19.40696,1.40E-46,5.14E-41,-0.70065,0.66941,NA
chr1B_480475035,TraesCS1B01G227500.1,-7.3065,7.82E-12,1.07E-07,-0.24683,0.223009,NA
chr4B_326095114,TraesCS1B01G227500.1,-8.06864,8.55E-14,1.57E-09,-0.29889,0.259268,trans
chr6B_611353678,TraesCS1B01G227500.1,-6.53013,6.09E-10,5.93E-06,-0.36692,0.186503,trans
chr1B_407291486,TraesCS1B01G227600.1,-6.5004,7.16E-10,6.86E-06,-0.20441,0.185123,NA
chr1B_409272488,TraesCS1B01G227700.1,-12.32765,6.55E-26,4.29E-21,-0.56057,0.449657,cis
chr2A_658581003,TraesCS1B01G227700.1,6.83497,1.14E-10,1.28E-06,0.49268,0.200745,trans
chr1B_409675255,TraesCS1B01G228000.2,23.50377,1.38E-57,1.24E-51,0.5119,0.748113,cis
chr1B_411440643,TraesCS1B01G229100.1,11.0365,4.16E-22,1.90E-17,0.53737,0.39572,cis
chr1B_643044719,TraesCS1B01G229100.1,-7.39868,4.58E-12,6.53E-08,-0.16768,0.227384,NA
chr6B_695920621,TraesCS1B01G229100.2,6.43705,1.01E-09,9.36E-06,0.24597,0.182186,trans
chr1B_411166759,TraesCS1B01G229200.1,-10.92089,9.05E-22,4.00E-17,-0.20152,0.390695,cis
chr1B_420351313,TraesCS1B01G229300.1,7.16471,1.77E-11,2.29E-07,0.1324,0.216291,NA
chr1B_415613324,TraesCS1B01G229700.1,11.78911,2.57E-24,1.45E-19,1.28466,0.427663,NA
chr1B_420684139,TraesCS1B01G229700.1,6.46341,8.74E-10,8.23E-06,0.54661,0.183407,NA
chr1B_329932691,TraesCS1B01G230100.1,6.83457,1.14E-10,1.28E-06,0.36186,0.200727,NA
chr1B_416819759,TraesCS1B01G230100.1,-10.18246,1.23E-19,4.44E-15,-0.25351,0.357918,NA
chr1B_416824263,TraesCS1B01G230300.1,-6.64518,3.25E-10,3.34E-06,-0.18453,0.191861,NA
chr1B_418670567,TraesCS1B01G230500.1,8.39302,1.17E-14,2.41E-10,0.22334,0.274692,NA
chr1B_414806053,TraesCS1B01G230800.1,-6.88735,8.50E-11,9.75E-07,-0.2853,0.203206,cis
chr1B_416824650,TraesCS1B01G230800.1,-7.74149,6.10E-13,9.91E-09,-0.20859,0.243689,NA
chr1B_520809700,TraesCS1B01G231200.1,-7.10529,2.48E-11,3.13E-07,-0.24883,0.213481,NA
chr1B_415743300,TraesCS1B01G231900.1,-12.63444,8.05E-27,5.72E-22,-0.27118,0.461851,NA
chr1B_406048996,TraesCS1B01G232200.2,9.01492,2.39E-16,6.04E-12,0.16947,0.304071,NA
chr2B_57683037,TraesCS1B01G232300.1,-6.72594,2.08E-10,2.22E-06,-0.41455,0.195635,trans
chr1B_414774927,TraesCS1B01G232900.1,6.72877,2.05E-10,2.19E-06,0.19837,0.195767,NA
chr7A_461941230,TraesCS1B01G232900.1,6.55765,5.25E-10,5.17E-06,0.39739,0.187783,trans
chr1B_416824151,TraesCS1B01G233200.1,-7.46558,3.10E-12,4.54E-08,-0.12769,0.230562,NA
chr1A_308378899,TraesCS1B01G233700.1,-7.03251,3.75E-11,4.59E-07,-0.37885,0.210044,trans
chr2A_504057629,TraesCS1B01G233700.1,-7.50213,2.51E-12,3.71E-08,-0.38,0.2323,trans
chr3A_572958530,TraesCS1B01G233700.1,6.44436,9.69E-10,9.03E-06,0.34586,0.182525,trans
chr3A_739721107,TraesCS1B01G233700.1,-6.49591,7.33E-10,7.01E-06,-0.35508,0.184914,trans
chr3B_14090504,TraesCS1B01G233700.1,7.02194,3.98E-11,4.85E-07,0.43644,0.209546,trans
chr1B_420357469,TraesCS1B01G234100.1,-11.15962,1.82E-22,8.60E-18,-0.29429,0.401038,cis
chr1B_420364953,TraesCS1B01G234300.2,-43.42038,2.76E-99,1.07E-91,-1.82152,0.910203,cis
chr1B_433597302,TraesCS1B01G234300.2,-8.01237,1.20E-13,2.16E-09,-1.06553,0.256589,NA
chr1B_671500502,TraesCS1B01G234300.2,6.61882,3.76E-10,3.81E-06,0.92113,0.190632,NA
chr1B_420365490,TraesCS1B01G234500.1,9.04265,2.00E-16,5.11E-12,0.25426,0.305373,cis
chr1B_421097904,TraesCS1B01G235000.1,7.49893,2.55E-12,3.78E-08,0.15597,0.232147,cis
chr1B_423208404,TraesCS1B01G235600.1,-13.31746,7.48E-29,6.33E-24,-0.31724,0.488104,NA
chr1B_421099630,TraesCS1B01G236200.1,-7.8694,2.84E-13,4.84E-09,-0.15378,0.249781,NA
chr1B_421096874,TraesCS1B01G236500.1,-11.01489,4.82E-22,2.19E-17,-0.29487,0.394783,NA
chr1B_423966732,TraesCS1B01G237000.1,-13.00571,6.33E-28,4.96E-23,-0.17974,0.476276,cis
chr1B_328880060,TraesCS1B01G237700.1,6.4253,1.07E-09,9.91E-06,0.5751,0.181642,NA
chr1B_368077937,TraesCS1B01G237700.1,-6.83142,1.16E-10,1.30E-06,-0.7428,0.200579,NA
chr1B_426072800,TraesCS1B01G237700.1,-43.26261,5.11E-99,1.95E-91,-1.28277,0.909606,NA
chr1B_433641643,TraesCS1B01G237700.1,7.04557,3.48E-11,4.29E-07,0.55634,0.21066,NA
chr1B_526349075,TraesCS1B01G237700.1,-6.6595,3.01E-10,3.11E-06,-0.71014,0.192529,NA
chr1B_426451396,TraesCS1B01G238000.1,-24.94498,3.06E-61,3.75E-55,-0.49286,0.769874,cis
chr1B_434832979,TraesCS1B01G238000.1,7.04266,3.54E-11,4.35E-07,0.2286,0.210523,NA
chr1B_526376185,TraesCS1B01G238000.1,-6.70625,2.32E-10,2.46E-06,-0.27062,0.194714,NA
chr1B_426072800,TraesCS1B01G238200.1,-16.76756,4.79E-39,9.42E-34,-0.71612,0.601842,cis
chr1B_437596162,TraesCS1B01G238200.2,17.44116,5.36E-41,1.24E-35,0.62857,0.620558,NA
chr7B_581448220,TraesCS1B01G238200.2,6.54608,5.59E-10,5.48E-06,0.37882,0.187245,trans
chr1B_428069415,TraesCS1B01G240400.1,-27.72282,5.71E-68,1.25E-61,-1.017,0.805145,cis
chr1B_433595544,TraesCS1B01G240400.1,6.97579,5.17E-11,6.17E-07,0.62531,0.207369,NA
chr1B_428069415,TraesCS1B01G240400.2,13.12454,2.81E-28,2.26E-23,0.4536,0.480815,cis
chr1B_428069356,TraesCS1B01G240500.1,-7.90636,2.28E-13,3.93E-09,-0.13398,0.251541,cis
chr1B_428111258,TraesCS1B01G240600.1,-13.40312,4.16E-29,3.60E-24,-0.34705,0.491308,cis
chr1B_429761930,TraesCS1B01G242100.1,6.76055,1.72E-10,1.87E-06,0.16346,0.197255,cis
chr1B_428623103,TraesCS1B01G242300.1,-7.79674,4.39E-13,7.28E-09,-0.31003,0.24632,NA
chr3B_8022858,TraesCS1B01G242700.1,6.59671,4.24E-10,4.26E-06,0.51847,0.189601,trans
chr6D_466620403,TraesCS1B01G242700.1,-7.30955,7.69E-12,1.06E-07,-0.55896,0.223154,trans
chr7A_107917131,TraesCS1B01G242700.1,-7.35138,6.03E-12,8.43E-08,-0.60682,0.225138,trans
chr7A_13884304,TraesCS1B01G242700.1,-6.63423,3.45E-10,3.53E-06,-0.47444,0.19135,trans
chr7B_652948904,TraesCS1B01G242700.1,-6.94508,6.14E-11,7.24E-07,-0.60349,0.205923,trans
chr1B_431196464,TraesCS1B01G243300.1,17.59302,1.96E-41,4.68E-36,0.46299,0.624632,NA
chr1B_432376783,TraesCS1B01G243400.1,-9.30174,3.83E-17,1.06E-12,-0.34825,0.317487,cis
chr7A_689944370,TraesCS1B01G243400.1,-7.50142,2.52E-12,3.73E-08,-0.56005,0.232266,trans
chr7B_173339522,TraesCS1B01G243400.1,-7.86916,2.85E-13,4.85E-09,-0.76765,0.249769,trans
chr1B_432815441,TraesCS1B01G243700.2,-9.83374,1.22E-18,3.96E-14,-0.43332,0.342065,cis
chr1B_432820356,TraesCS1B01G243800.2,-7.27985,9.13E-12,1.24E-07,-0.28902,0.221745,cis
chr1A_292563286,TraesCS1B01G244000.1,-7.19877,1.45E-11,1.91E-07,-0.66573,0.217903,trans
chr3A_705109365,TraesCS1B01G244000.1,-6.45081,9.36E-10,8.75E-06,-0.5187,0.182823,trans
chr5A_467383979,TraesCS1B01G244000.1,-6.44007,9.92E-10,9.22E-06,-0.57798,0.182326,trans
chr7A_469980685,TraesCS1B01G244000.1,-7.01585,4.12E-11,5.01E-07,-0.72251,0.209258,trans
chr1B_433642714,TraesCS1B01G244400.2,-8.39134,1.19E-14,2.44E-10,-0.19923,0.274612,cis
chr1B_427779846,TraesCS1B01G244900.1,-6.62975,3.54E-10,3.61E-06,-0.27346,0.191141,NA
chr1B_433646422,TraesCS1B01G244900.1,11.33814,5.45E-23,2.71E-18,0.35883,0.408685,cis
chr2B_56919398,TraesCS1B01G246800.1,-6.60095,4.14E-10,4.17E-06,-0.46949,0.189799,trans
chr1B_435163647,TraesCS1B01G247700.2,-8.33253,1.71E-14,3.43E-10,-0.42258,0.271819,NA
chr1B_439115415,TraesCS1B01G248200.1,-12.88942,1.40E-27,1.07E-22,-0.55593,0.471797,cis
chr2B_777941832,TraesCS1B01G248200.1,-6.46873,8.50E-10,8.02E-06,-0.35294,0.183654,trans
chr7B_527853975,TraesCS1B01G248200.1,-6.76928,1.64E-10,1.78E-06,-0.25063,0.197664,trans
chr6B_48414190,TraesCS1B01G249000.1,6.48942,7.60E-10,7.24E-06,1.10441,0.184613,trans
chr1B_441189052,TraesCS1B01G249300.1,7.83709,3.45E-13,5.81E-09,0.28688,0.248242,cis
chr1B_440518613,TraesCS1B01G249300.2,-8.52356,5.23E-15,1.12E-10,-0.13481,0.280884,NA
chr1B_442107085,TraesCS1B01G249800.1,-10.30811,5.38E-20,2.01E-15,-0.46741,0.363574,cis
chr1B_443468519,TraesCS1B01G251600.1,-7.96294,1.62E-13,2.86E-09,-0.22237,0.254235,cis
chr1B_456276256,TraesCS1B01G251600.1,6.82368,1.21E-10,1.35E-06,0.21371,0.200215,NA
chr2B_21750854,TraesCS1B01G252000.1,-8.01599,1.18E-13,2.11E-09,-0.56307,0.256761,trans
chr5B_609683877,TraesCS1B01G252000.1,-6.4635,8.74E-10,8.23E-06,-0.45725,0.183411,trans
chr6B_716626475,TraesCS1B01G252000.1,-8.44689,8.42E-15,1.76E-10,-0.77794,0.277249,trans
chr7A_487478584,TraesCS1B01G252000.1,-8.40267,1.11E-14,2.28E-10,-0.79507,0.27515,trans
chr7B_66178000,TraesCS1B01G252000.1,6.92303,6.96E-11,8.11E-07,0.46651,0.204885,trans
chr7B_709428920,TraesCS1B01G252700.2,-7.33204,6.75E-12,9.35E-08,-0.27281,0.22422,trans
chr1B_448751178,TraesCS1B01G252900.1,-11.14754,1.97E-22,9.29E-18,-0.72942,0.400518,NA
chr1B_544306200,TraesCS1B01G252900.1,6.63815,3.38E-10,3.46E-06,0.59719,0.191533,NA
chr2B_578099545,TraesCS1B01G252900.1,-8.7009,1.73E-15,3.95E-11,-0.78166,0.289278,trans
chr5A_36367574,TraesCS1B01G252900.1,-7.42377,3.96E-12,5.70E-08,-0.6645,0.228576,trans
chr6D_11346575,TraesCS1B01G252900.1,-6.66424,2.93E-10,3.04E-06,-0.61614,0.192751,trans
chr7A_206774539,TraesCS1B01G252900.1,7.13878,2.05E-11,2.62E-07,0.63903,0.215065,trans
chr2B_705875225,TraesCS1B01G253100.2,-6.65776,3.03E-10,3.14E-06,-0.39831,0.192448,trans
chr1B_449756694,TraesCS1B01G253600.1,6.57772,4.70E-10,4.68E-06,0.52303,0.188717,NA
chr1B_443587454,TraesCS1B01G253700.1,6.47632,8.15E-10,7.72E-06,0.17185,0.184005,NA
chr1B_447583386,TraesCS1B01G253700.1,-15.41258,4.50E-35,6.44E-30,-0.4122,0.560852,cis
chr1B_452571679,TraesCS1B01G257000.1,-17.55829,2.47E-41,5.84E-36,-0.50557,0.623705,cis
chr1B_453513088,TraesCS1B01G257200.1,7.08521,2.78E-11,3.48E-07,0.16597,0.212532,cis
chr1B_453337601,TraesCS1B01G257500.1,-7.32274,7.12E-12,9.83E-08,-0.08708,0.223779,cis
chr1B_443989696,TraesCS1B01G258700.1,6.56327,5.09E-10,5.03E-06,0.32099,0.188044,NA
chr1B_456185126,TraesCS1B01G258700.1,-27.99403,1.32E-68,3.05E-62,-0.5552,0.808181,cis
chr2A_704764412,TraesCS1B01G258700.1,6.6068,4.01E-10,4.05E-06,0.29462,0.190071,trans
chr1B_478721908,TraesCS1B01G258800.1,-7.27986,9.12E-12,1.24E-07,-0.7762,0.221745,NA
chr1B_456977206,TraesCS1B01G259600.1,-25.64919,5.50E-63,7.82E-57,-0.54092,0.77959,cis
chr1B_470778688,TraesCS1B01G259600.1,-6.58909,4.42E-10,4.42E-06,-0.24278,0.189246,NA
chr1B_456977206,TraesCS1B01G259700.1,-28.93447,8.87E-71,2.47E-64,-0.72898,0.818218,cis
chr1B_457381436,TraesCS1B01G260000.1,-10.62499,6.55E-21,2.67E-16,-0.26665,0.377698,cis
chr1B_457866340,TraesCS1B01G260400.1,-9.05399,1.87E-16,4.77E-12,-0.18952,0.305905,cis
chr1B_458079143,TraesCS1B01G260800.1,14.85419,2.02E-33,2.51E-28,0.58869,0.542601,cis
chr1B_460274388,TraesCS1B01G261500.1,10.20159,1.09E-19,3.93E-15,0.18798,0.358781,cis
chr1B_457863707,TraesCS1B01G261600.1,-9.27861,4.44E-17,1.22E-12,-0.17564,0.316409,NA
chr1B_458323377,TraesCS1B01G262000.1,10.94124,7.90E-22,3.51E-17,0.85449,0.391582,NA
chr1B_460268686,TraesCS1B01G262100.2,-6.53215,6.03E-10,5.87E-06,-0.15432,0.186597,cis
chr1B_460578584,TraesCS1B01G262200.1,-90.32189,1.41E-155,7.47E-145,-2.32497,0.977709,cis
chr1B_461298691,TraesCS1B01G262500.1,-10.89861,1.05E-21,4.62E-17,-0.25313,0.389723,cis
chr1B_458190543,TraesCS1B01G262600.3,-14.38118,5.11E-32,5.65E-27,-0.35985,0.526499,NA
chr1B_584458145,TraesCS1B01G262600.3,7.08375,2.81E-11,3.51E-07,0.37107,0.212463,NA
chr5B_458946656,TraesCS1B01G262600.3,-6.64503,3.25E-10,3.34E-06,-0.41848,0.191854,trans
chr6B_653009197,TraesCS1B01G262600.3,-6.53185,6.04E-10,5.88E-06,-0.34184,0.186583,trans
chr1B_458262697,TraesCS1B01G263000.1,-7.72358,6.79E-13,1.10E-08,-0.16175,0.242836,NA
chr1B_460578704,TraesCS1B01G263100.1,-6.68724,2.58E-10,2.70E-06,-0.2272,0.193825,NA
chr4B_642265130,TraesCS1B01G263100.1,6.53576,5.91E-10,5.76E-06,0.38505,0.186765,trans
chr1B_465682579,TraesCS1B01G264800.1,-9.22138,6.41E-17,1.73E-12,-0.28058,0.313739,cis
chr1B_325804265,TraesCS1B01G264900.1,-7.88282,2.62E-13,4.49E-09,-0.96988,0.25042,NA
chr1B_33924490,TraesCS1B01G264900.1,-7.74681,5.91E-13,9.62E-09,-0.90035,0.243943,NA
chr1B_674499626,TraesCS1B01G264900.1,-6.87726,8.99E-11,1.03E-06,-0.77385,0.202732,NA
chr1B_95400751,TraesCS1B01G264900.1,-6.89347,8.21E-11,9.45E-07,-0.68238,0.203494,NA
chr2B_57683037,TraesCS1B01G264900.1,-7.38055,5.09E-12,7.20E-08,-0.93832,0.226523,trans
chr3B_738684289,TraesCS1B01G264900.1,-8.65965,2.24E-15,5.04E-11,-1.0084,0.287328,trans
chr7A_717176752,TraesCS1B01G264900.1,-6.81207,1.29E-10,1.43E-06,-0.98515,0.199671,trans
chr1B_465696582,TraesCS1B01G264900.2,-7.5502,1.89E-12,2.86E-08,-0.39063,0.234585,cis
chr1B_465979226,TraesCS1B01G265200.1,-23.24825,6.32E-57,5.37E-51,-0.97657,0.743971,cis
chr1B_466089374,TraesCS1B01G265500.1,-13.61994,9.40E-30,8.59E-25,-0.4824,0.499331,cis
chr1B_449851392,TraesCS1B01G265700.1,-9.91287,7.27E-19,2.42E-14,-0.35586,0.345681,NA
chr1B_565753887,TraesCS1B01G265700.1,7.0265,3.88E-11,4.74E-07,0.19296,0.20976,NA
chr4B_656897365,TraesCS1B01G265700.1,6.51866,6.48E-10,6.27E-06,0.18013,0.18597,trans
chr6A_596351863,TraesCS1B01G265700.1,6.46809,8.53E-10,8.04E-06,0.35679,0.183624,trans
chr6D_265307332,TraesCS1B01G265700.1,-6.534,5.97E-10,5.81E-06,-0.34422,0.186683,trans
chr4B_644330323,TraesCS1B01G266200.1,7.57077,1.68E-12,2.55E-08,0.82962,0.235564,trans
chr7B_750569651,TraesCS1B01G266500.1,-6.54692,5.56E-10,5.45E-06,-0.59176,0.187284,trans
chr1B_470001751,TraesCS1B01G266600.1,-9.17287,8.74E-17,2.32E-12,-0.12,0.311472,cis
chr1B_470692199,TraesCS1B01G267000.2,-9.27427,4.57E-17,1.25E-12,-0.19872,0.316207,cis
chr1B_469970104,TraesCS1B01G267100.1,6.42484,1.08E-09,9.94E-06,0.13252,0.181621,cis
chr1B_470696244,TraesCS1B01G267600.1,-13.87358,1.65E-30,1.61E-25,-0.4796,0.508556,cis
chr2A_768507693,TraesCS1B01G267600.1,7.06502,3.12E-11,3.87E-07,0.36114,0.211579,trans
chr2A_709841488,TraesCS1B01G267700.1,6.46104,8.86E-10,8.33E-06,0.24785,0.183297,trans
chr1B_475484761,TraesCS1B01G269100.1,-7.62671,1.20E-12,1.87E-08,-0.36478,0.238225,NA
chr1B_474453105,TraesCS1B01G269500.1,-12.50583,1.94E-26,1.33E-21,-0.42723,0.456769,cis
chr1B_473557134,TraesCS1B01G269600.1,-7.43942,3.62E-12,5.23E-08,-0.1577,0.229319,cis
chr1B_477142313,TraesCS1B01G270900.2,-13.73108,4.39E-30,4.12E-25,-0.5054,0.503394,NA
chr1B_623729422,TraesCS1B01G270900.2,7.34865,6.13E-12,8.55E-08,0.38108,0.225009,NA
chr1B_477141777,TraesCS1B01G271800.2,-9.08506,1.53E-16,3.95E-12,-0.20374,0.307361,cis
chr1B_478721908,TraesCS1B01G272900.1,-12.65414,7.03E-27,5.03E-22,-1.10469,0.462625,cis
chr3B_4707500,TraesCS1B01G272900.1,-6.75887,1.74E-10,1.88E-06,-0.82429,0.197177,trans
chr3B_670115744,TraesCS1B01G272900.1,-7.38228,5.04E-12,7.13E-08,-0.70547,0.226605,trans
chr3D_558086130,TraesCS1B01G272900.1,-6.89598,8.09E-11,9.33E-07,-0.69852,0.203612,trans
chr4B_419680229,TraesCS1B01G272900.1,-7.2483,1.09E-11,1.47E-07,-0.77745,0.22025,trans
chr1B_478721908,TraesCS1B01G272900.2,-14.72766,4.79E-33,5.78E-28,-1.46407,0.538352,cis
chr2A_36374756,TraesCS1B01G272900.2,-6.50298,7.06E-10,6.77E-06,-0.76272,0.185242,trans
chr3A_646114008,TraesCS1B01G272900.2,-6.6601,3.00E-10,3.10E-06,-0.90822,0.192557,trans
chr3A_77425639,TraesCS1B01G272900.2,-6.69348,2.49E-10,2.62E-06,-0.9028,0.194117,trans
chr3B_670115769,TraesCS1B01G272900.2,-7.74112,6.11E-13,9.93E-09,-0.86787,0.243671,trans
chr3D_558086130,TraesCS1B01G272900.2,-6.97866,5.09E-11,6.08E-07,-0.86635,0.207505,trans
chr4A_3135134,TraesCS1B01G272900.2,6.53725,5.86E-10,5.72E-06,0.85449,0.186834,trans
chr4B_419680229,TraesCS1B01G272900.2,-7.55726,1.81E-12,2.75E-08,-0.98645,0.234921,trans
chr7A_36336194,TraesCS1B01G272900.2,-6.66134,2.98E-10,3.08E-06,-0.84858,0.192615,trans
chr7B_510493451,TraesCS1B01G272900.2,-7.93861,1.88E-13,3.28E-09,-1.04539,0.253077,trans
chr1B_479793365,TraesCS1B01G273000.1,-15.64629,9.21E-36,1.39E-30,-0.51434,0.568252,cis
chr6A_12131582,TraesCS1B01G273400.1,-6.64268,3.30E-10,3.38E-06,-0.52747,0.191744,trans
chr2B_250064116,TraesCS1B01G273600.1,-7.56283,1.76E-12,2.66E-08,-0.46536,0.235186,trans
chr6D_29742127,TraesCS1B01G273600.1,-16.27333,1.33E-37,2.32E-32,-1.74605,0.58742,trans
chr7B_20488058,TraesCS1B01G273600.1,6.42642,1.07E-09,9.86E-06,0.63039,0.181694,trans
chr1B_480969681,TraesCS1B01G274000.2,-7.51401,2.34E-12,3.48E-08,-0.21751,0.232864,cis
chr1B_482165741,TraesCS1B01G275000.1,14.7855,3.22E-33,3.95E-28,0.74674,0.540299,cis
chr1B_482165793,TraesCS1B01G275400.1,6.69013,2.54E-10,2.66E-06,0.15482,0.19396,cis
chr1B_485807460,TraesCS1B01G275600.1,-14.58444,1.27E-32,1.48E-27,-0.48664,0.533491,NA
chr1B_483596252,TraesCS1B01G276000.1,16.31974,9.71E-38,1.72E-32,0.98345,0.588799,cis
chr1B_483138997,TraesCS1B01G276700.1,9.34818,2.84E-17,7.98E-13,1.23599,0.319649,NA
chr1B_483882181,TraesCS1B01G277300.1,-8.90623,4.76E-16,1.16E-11,-0.18098,0.298962,NA
chr1A_1350035,TraesCS1B01G279000.1,6.66549,2.91E-10,3.02E-06,0.28003,0.192809,trans
chr1B_396529144,TraesCS1B01G279200.1,-6.4577,9.02E-10,8.46E-06,-0.70814,0.183143,NA
chr1B_467207167,TraesCS1B01G279200.1,6.55235,5.40E-10,5.31E-06,0.45322,0.187536,NA
chr1B_487939857,TraesCS1B01G279200.1,-16.07005,5.23E-37,8.71E-32,-0.97475,0.581314,cis
chr5A_33753972,TraesCS1B01G279200.1,6.58515,4.52E-10,4.51E-06,0.78779,0.189063,trans
chr1B_11404924,TraesCS1B01G279400.1,7.12558,2.21E-11,2.81E-07,0.37183,0.21444,NA
chr1B_488170189,TraesCS1B01G279500.1,7.80777,4.11E-13,6.85E-09,0.34154,0.246846,cis
chr1B_488672701,TraesCS1B01G279600.1,-6.6732,2.79E-10,2.90E-06,-0.26604,0.193169,cis
chr3B_598974040,TraesCS1B01G279600.1,-6.6095,3.95E-10,3.99E-06,-0.17591,0.190197,trans
chr1B_488820955,TraesCS1B01G280500.1,-22.70669,1.63E-55,1.24E-49,-1.17269,0.734889,cis
chr4B_590867300,TraesCS1B01G280500.1,-6.46099,8.86E-10,8.33E-06,-1.08158,0.183295,trans
chr6D_467206299,TraesCS1B01G280500.1,-6.45992,8.91E-10,8.37E-06,-1.04373,0.183246,trans
chr7A_48971106,TraesCS1B01G280500.1,-6.54975,5.48E-10,5.38E-06,-1.07345,0.187415,trans
chr7A_95233424,TraesCS1B01G280500.1,-7.36404,5.61E-12,7.87E-08,-0.93041,0.225739,trans
chr1B_488826347,TraesCS1B01G280600.1,-13.01041,6.13E-28,4.80E-23,-0.44439,0.476456,cis
chr1B_489990791,TraesCS1B01G280600.1,-9.28265,4.33E-17,1.19E-12,-0.27329,0.316597,NA
chr1B_489201943,TraesCS1B01G280700.1,-12.64229,7.63E-27,5.43E-22,-0.14333,0.46216,cis
chr1B_489201943,TraesCS1B01G280800.1,-21.08041,3.49E-51,1.87E-45,-0.39676,0.704942,cis
chr1B_488819781,TraesCS1B01G280900.1,-14.29372,9.30E-32,1.01E-26,-0.22565,0.523456,cis
chr1B_489244806,TraesCS1B01G281000.1,-8.77203,1.11E-15,2.59E-11,-0.18996,0.292637,cis
chr1B_489993559,TraesCS1B01G281100.1,-7.0373,3.65E-11,4.48E-07,-0.3057,0.21027,cis
chr1B_491223911,TraesCS1B01G282500.1,15.14033,2.87E-34,3.84E-29,0.56601,0.552055,cis
chr1B_491978928,TraesCS1B01G282500.1,6.99961,4.52E-11,5.45E-07,0.22739,0.208492,cis
chr3A_688451846,TraesCS1B01G282500.1,7.05796,3.25E-11,4.02E-07,0.35479,0.211245,trans
chr3A_726108512,TraesCS1B01G282500.1,6.94341,6.20E-11,7.30E-07,0.33806,0.205844,trans
chr7A_699788384,TraesCS1B01G282500.1,6.94947,5.99E-11,7.07E-07,0.33795,0.20613,trans
chr1B_491534216,TraesCS1B01G282900.1,-9.41506,1.85E-17,5.29E-13,-0.23464,0.322758,cis
chr5A_665968539,TraesCS1B01G283200.1,-6.46519,8.66E-10,8.16E-06,-0.47167,0.183489,trans
chr1B_492307066,TraesCS1B01G283300.1,-7.52098,2.24E-12,3.35E-08,-0.40576,0.233196,cis
chr1B_496095685,TraesCS1B01G285300.1,-7.25414,1.06E-11,1.42E-07,-0.29712,0.220526,cis
chr1A_540191149,TraesCS1B01G286100.1,-6.69729,2.44E-10,2.57E-06,-0.25578,0.194295,trans
chr1B_497780651,TraesCS1B01G286100.1,-14.77971,3.36E-33,4.10E-28,-0.3689,0.540105,cis
chr6A_24830322,TraesCS1B01G286100.1,-6.98155,5.00E-11,5.99E-07,-0.42373,0.207641,trans
chr2A_32342024,TraesCS1B01G286500.1,-6.58189,4.60E-10,4.58E-06,-0.73918,0.188911,trans
chr2B_779334941,TraesCS1B01G286500.1,-6.47484,8.22E-10,7.78E-06,-0.64974,0.183937,trans
chr1B_499589830,TraesCS1B01G287200.1,-7.657,1.01E-12,1.59E-08,-0.2376,0.239667,cis
chr5B_328368639,TraesCS1B01G288000.1,6.5538,5.36E-10,5.27E-06,0.3645,0.187604,trans
chr1B_503512048,TraesCS1B01G288800.1,-11.48142,2.07E-23,1.07E-18,-0.35928,0.414768,cis
chr1B_491087294,TraesCS1B01G288900.1,-7.28618,8.80E-12,1.20E-07,-0.91572,0.222045,NA
chr1B_503626858,TraesCS1B01G288900.1,-22.47961,6.42E-55,4.65E-49,-1.19596,0.730954,cis
chr1B_503628200,TraesCS1B01G289000.1,-15.74788,4.62E-36,7.16E-31,-0.73362,0.571424,cis
chr1B_504088144,TraesCS1B01G289200.1,-16.77705,4.50E-39,8.85E-34,-1.00013,0.602113,cis
chr1B_504098573,TraesCS1B01G289300.1,-14.0376,5.37E-31,5.44E-26,-0.38075,0.514429,cis
chr3B_675606473,TraesCS1B01G289300.1,-6.78519,1.50E-10,1.65E-06,-0.40805,0.19841,trans
chr1B_505068944,TraesCS1B01G289600.2,-17.16517,3.36E-40,7.27E-35,-0.45313,0.613018,cis
chr1B_507470980,TraesCS1B01G290300.1,-6.51214,6.72E-10,6.47E-06,-0.22712,0.185668,cis
chr5B_707001883,TraesCS1B01G290300.1,-6.77184,1.62E-10,1.76E-06,-0.29737,0.197784,trans
chr1B_507807907,TraesCS1B01G290700.1,-6.5246,6.28E-10,6.09E-06,-0.134,0.186246,cis
chr1B_507807472,TraesCS1B01G290800.1,8.75695,1.22E-15,2.83E-11,0.27138,0.291925,cis
chr1B_508393634,TraesCS1B01G290900.1,-10.22404,9.38E-20,3.41E-15,-0.21695,0.359793,cis
chr1A_8344394,TraesCS1B01G292000.1,-6.94568,6.12E-11,7.21E-07,-0.44972,0.205951,trans
chr1B_509016659,TraesCS1B01G292000.1,-7.23805,1.16E-11,1.55E-07,-0.30883,0.219764,cis
chr4A_472386108,TraesCS1B01G292000.1,6.7697,1.64E-10,1.78E-06,0.51166,0.197684,trans
chr7B_687896366,TraesCS1B01G292000.1,7.80666,4.14E-13,6.89E-09,0.59779,0.246793,trans
chr6B_679250290,TraesCS1B01G292300.1,-6.62137,3.70E-10,3.76E-06,-0.22065,0.190751,trans
chr1B_509130584,TraesCS1B01G292400.1,-30.17893,1.38E-73,4.90E-67,-1.21951,0.830411,cis
chr1B_575138922,TraesCS1B01G292400.1,7.81285,3.99E-13,6.65E-09,0.82203,0.247087,NA
chr1B_511975367,TraesCS1B01G293300.1,9.67115,3.52E-18,1.09E-13,0.64605,0.3346,cis
chr1B_535920324,TraesCS1B01G293300.1,7.17289,1.69E-11,2.19E-07,0.3346,0.216679,NA
chr1A_303860497,TraesCS1B01G293500.1,-7.40396,4.45E-12,6.34E-08,-0.41937,0.227634,trans
chr1B_470294379,TraesCS1B01G293500.1,7.85512,3.10E-13,5.25E-09,0.45339,0.249101,NA
chr2B_42260881,TraesCS1B01G293500.1,7.0308,3.79E-11,4.63E-07,0.43452,0.209963,trans
chr3B_12312292,TraesCS1B01G293500.1,7.77285,5.06E-13,8.32E-09,0.43506,0.245182,trans
chr3B_810290796,TraesCS1B01G293500.1,7.56309,1.75E-12,2.66E-08,0.47753,0.235198,trans
chr4A_683965571,TraesCS1B01G293500.1,6.79562,1.42E-10,1.56E-06,0.34339,0.198899,trans
chr5B_18136492,TraesCS1B01G293500.1,6.90882,7.53E-11,8.73E-07,0.42616,0.204216,trans
chr6A_160099285,TraesCS1B01G293500.1,6.95576,5.79E-11,6.85E-07,0.41212,0.206426,trans
chr1B_510791677,TraesCS1B01G293700.2,14.52445,1.92E-32,2.20E-27,0.3142,0.531438,cis
chr1B_512457777,TraesCS1B01G293800.1,-11.13918,2.09E-22,9.81E-18,-0.24224,0.400157,NA
chr1A_482330936,TraesCS1B01G294200.1,11.17496,1.64E-22,7.79E-18,0.22564,0.401698,trans
chr1B_482191286,TraesCS1B01G294500.1,8.32366,1.80E-14,3.61E-10,0.84192,0.271398,NA
chr1B_512423697,TraesCS1B01G294500.1,-10.23857,8.52E-20,3.12E-15,-0.71016,0.360447,cis
chr1B_535905496,TraesCS1B01G294500.1,8.2639,2.60E-14,5.10E-10,0.78232,0.268558,NA
chr1B_488219262,TraesCS1B01G294600.1,-6.49838,7.24E-10,6.93E-06,-0.52093,0.185029,NA
chr1B_512419498,TraesCS1B01G294600.1,-44.55799,3.42E-101,1.60E-93,-1.24295,0.914342,cis
chr1B_536573368,TraesCS1B01G294600.1,7.89231,2.48E-13,4.26E-09,0.63795,0.250872,NA
chr2A_87433216,TraesCS1B01G294800.1,7.1951,1.49E-11,1.95E-07,0.54969,0.21773,trans
chr2B_794562846,TraesCS1B01G294800.1,7.29021,8.60E-12,1.17E-07,0.67416,0.222236,trans
chr3A_452384563,TraesCS1B01G294800.1,-6.54903,5.50E-10,5.40E-06,-0.52228,0.187382,trans
chr5B_62148737,TraesCS1B01G294800.1,-6.52222,6.36E-10,6.16E-06,-0.50291,0.186136,trans
chr6B_33314420,TraesCS1B01G294800.1,6.55263,5.39E-10,5.30E-06,0.46802,0.187549,trans
chr1B_512632433,TraesCS1B01G295000.2,-11.14953,1.95E-22,9.18E-18,-0.5704,0.400603,cis
chr1A_482328169,TraesCS1B01G295600.1,11.80844,2.25E-24,1.28E-19,0.12422,0.428465,trans
chr1B_515438154,TraesCS1B01G296300.1,-7.38856,4.86E-12,6.89E-08,-0.26914,0.226903,cis
chr1B_518260568,TraesCS1B01G297800.1,-7.58295,1.56E-12,2.39E-08,-0.10332,0.236143,cis
chr1B_91966263,TraesCS1B01G298000.1,-11.65306,6.47E-24,3.52E-19,-0.26482,0.42199,NA
chr1B_91966263,TraesCS1B01G298000.2,9.54273,8.10E-18,2.41E-13,0.33728,0.328674,NA
chr1B_518260568,TraesCS1B01G298200.1,-7.60392,1.38E-12,2.13E-08,-0.13605,0.237141,cis
chr1B_520147184,TraesCS1B01G298300.1,-6.84236,1.09E-10,1.23E-06,-0.27737,0.201093,NA
chr1B_520366351,TraesCS1B01G298300.1,-25.95267,9.93E-64,1.50E-57,-1.33994,0.783605,NA
chr5B_335546254,TraesCS1B01G298300.1,6.42871,1.05E-09,9.75E-06,0.29288,0.1818,trans
chr6A_17588754,TraesCS1B01G298300.1,7.009,4.29E-11,5.19E-07,0.48435,0.208935,trans
chr1B_518794349,TraesCS1B01G298400.1,7.19398,1.50E-11,1.96E-07,0.49725,0.217677,cis
chr1B_520369170,TraesCS1B01G298400.1,10.34138,4.32E-20,1.62E-15,0.30812,0.365067,cis
chr1B_557943819,TraesCS1B01G298400.1,-6.56535,5.03E-10,4.98E-06,-0.22393,0.188141,NA
chr6A_52034858,TraesCS1B01G298400.1,6.45992,8.91E-10,8.37E-06,0.24711,0.183245,trans
chr1B_471177531,TraesCS1B01G298400.2,6.92872,6.74E-11,7.87E-07,0.47035,0.205152,NA
chr1B_492788596,TraesCS1B01G298400.2,8.90895,4.68E-16,1.14E-11,0.56603,0.29909,NA
chr1B_520373854,TraesCS1B01G298400.2,28.98297,6.87E-71,1.94E-64,0.8036,0.818716,cis
chr7B_606306715,TraesCS1B01G299700.1,6.47011,8.43E-10,7.96E-06,0.42294,0.183718,trans
chr1B_520677003,TraesCS1B01G299800.1,-8.60866,3.08E-15,6.81E-11,-0.18851,0.284915,cis
chr4A_325590782,TraesCS1B01G300500.1,-7.13346,2.11E-11,2.70E-07,-0.42666,0.214813,trans
chr6A_19593318,TraesCS1B01G300500.1,-6.49017,7.57E-10,7.22E-06,-0.38664,0.184648,trans
chr7A_13835873,TraesCS1B01G300500.1,7.37356,5.31E-12,7.48E-08,0.41777,0.226191,trans
chr1B_522726814,TraesCS1B01G300700.1,6.776,1.58E-10,1.72E-06,0.13718,0.197979,NA
chr1B_520999685,TraesCS1B01G301000.1,-8.98757,2.84E-16,7.12E-12,-0.23744,0.302787,cis
chr1B_521003248,TraesCS1B01G301200.1,6.65487,3.08E-10,3.18E-06,0.22891,0.192313,cis
chr1B_522117415,TraesCS1B01G301600.1,-9.119,1.23E-16,3.22E-12,-0.22124,0.308951,cis
chr1B_522745435,TraesCS1B01G301700.1,-8.44669,8.43E-15,1.76E-10,-0.30584,0.277239,cis
chr1D_415139727,TraesCS1B01G301700.1,6.46933,8.47E-10,7.99E-06,0.34696,0.183681,trans
chr1B_351440765,TraesCS1B01G303200.1,9.00636,2.52E-16,6.36E-12,0.33933,0.30367,NA
chr1B_327363151,TraesCS1B01G303300.1,-6.43907,9.97E-10,9.27E-06,-0.55277,0.182279,NA
chr1B_524161496,TraesCS1B01G303300.1,29.24118,1.77E-71,5.27E-65,1.45171,0.821334,cis
chr1B_351440765,TraesCS1B01G303600.1,21.64162,1.08E-52,6.51E-47,0.69068,0.715753,NA
chr5B_690972503,TraesCS1B01G303600.1,6.54281,5.69E-10,5.57E-06,0.42315,0.187093,trans
chr1B_526300473,TraesCS1B01G304700.1,-7.9476,1.78E-13,3.12E-09,-0.40701,0.253505,cis
chr1B_164421960,TraesCS1B01G305500.1,-6.44984,9.41E-10,8.80E-06,-0.35868,0.182778,NA
chr1B_528482900,TraesCS1B01G305500.1,22.76315,1.16E-55,8.90E-50,0.61609,0.735856,cis
chr1B_562623032,TraesCS1B01G305500.1,6.68987,2.54E-10,2.67E-06,0.28369,0.193948,NA
chr2B_659017294,TraesCS1B01G305700.1,-9.41147,1.89E-17,5.41E-13,-0.53239,0.322591,trans
chr2B_748713165,TraesCS1B01G305700.1,6.84922,1.05E-10,1.19E-06,0.3349,0.201415,trans
chr2D_59723492,TraesCS1B01G305700.1,6.64317,3.29E-10,3.38E-06,0.31565,0.191767,trans
chr3A_501239076,TraesCS1B01G305700.1,-10.99452,5.52E-22,2.49E-17,-0.66046,0.393899,trans
chr3A_713970121,TraesCS1B01G305700.1,-8.87963,5.63E-16,1.36E-11,-0.50493,0.29771,trans
chr3B_765586523,TraesCS1B01G305700.1,6.94889,6.01E-11,7.09E-07,0.34809,0.206102,trans
chr4A_658916403,TraesCS1B01G305700.1,6.66935,2.85E-10,2.96E-06,0.31352,0.192989,trans
chr4D_495113256,TraesCS1B01G305700.1,6.91458,7.29E-11,8.47E-07,0.34331,0.204487,trans
chr5A_567711954,TraesCS1B01G305700.1,6.43708,1.01E-09,9.36E-06,0.32514,0.182187,trans
chr5B_353939020,TraesCS1B01G305700.1,7.42009,4.05E-12,5.81E-08,0.38043,0.2284,trans
chr6B_11989660,TraesCS1B01G305700.1,7.07152,3.01E-11,3.74E-07,0.33378,0.211886,trans
chr6B_26771291,TraesCS1B01G305700.1,-7.68002,8.79E-13,1.40E-08,-0.38456,0.240763,trans
chr6B_560704034,TraesCS1B01G305700.1,6.7577,1.75E-10,1.89E-06,0.33237,0.197122,trans
chr6B_630195514,TraesCS1B01G305700.1,-7.45421,3.32E-12,4.83E-08,-0.37027,0.230022,trans
chr7A_680662065,TraesCS1B01G305700.1,-6.69742,2.44E-10,2.57E-06,-0.33364,0.194301,trans
chr7B_135494244,TraesCS1B01G305700.1,7.27336,9.47E-12,1.28E-07,0.37995,0.221437,trans
chr7B_330999683,TraesCS1B01G305700.1,7.73474,6.35E-13,1.03E-08,0.39442,0.243368,trans
chr7D_361031589,TraesCS1B01G305700.1,6.6764,2.74E-10,2.86E-06,0.32645,0.193319,trans
chr1B_529509884,TraesCS1B01G306100.1,6.53898,5.81E-10,5.67E-06,0.44201,0.186915,cis
chr1B_530465914,TraesCS1B01G307500.1,-7.25305,1.06E-11,1.43E-07,-0.34168,0.220475,cis
chr1B_522621985,TraesCS1B01G307600.1,-6.87415,9.15E-11,1.04E-06,-0.17076,0.202586,NA
chr1B_526557003,TraesCS1B01G307600.1,-7.17746,1.64E-11,2.14E-07,-0.39349,0.216895,NA
chr1B_530049201,TraesCS1B01G307600.1,-9.13673,1.10E-16,2.89E-12,-0.21754,0.309781,cis
chr1B_530779402,TraesCS1B01G308000.1,-23.73284,3.57E-58,3.36E-52,-0.91119,0.751751,cis
chr1B_554489397,TraesCS1B01G308000.1,-6.54879,5.50E-10,5.40E-06,-0.36207,0.187371,NA
chr1B_455202411,TraesCS1B01G308300.1,-6.57977,4.65E-10,4.63E-06,-0.31672,0.188812,NA
chr1B_530960803,TraesCS1B01G308300.1,-32.85857,2.23E-79,1.32E-72,-0.74271,0.853044,cis
chr1B_531166780,TraesCS1B01G308500.1,-24.46759,4.83E-60,5.32E-54,-1.04577,0.762955,cis
chr3D_20143130,TraesCS1B01G308500.1,-6.97431,5.21E-11,6.22E-07,-0.78418,0.2073,trans
chr1B_531166780,TraesCS1B01G308600.1,12.106,2.97E-25,1.83E-20,0.44681,0.440694,cis
chr1A_535506872,TraesCS1B01G310300.1,-7.30703,7.80E-12,1.07E-07,-0.70888,0.223034,trans
chr7B_742069234,TraesCS1B01G310300.1,6.47839,8.06E-10,7.65E-06,0.54935,0.184101,trans
chr1B_533965124,TraesCS1B01G310900.1,19.79431,1.17E-47,4.69E-42,0.94783,0.678097,cis
chr6D_289730114,TraesCS1B01G310900.1,7.82328,3.75E-13,6.28E-09,0.68092,0.247584,trans
chr7D_606803608,TraesCS1B01G310900.1,6.47272,8.31E-10,7.86E-06,0.49915,0.183839,trans
chr1B_539465692,TraesCS1B01G312800.1,-6.89844,7.98E-11,9.21E-07,-0.27473,0.203728,NA
chr1B_536709155,TraesCS1B01G313100.3,-10.54191,1.14E-20,4.54E-16,-0.22942,0.374015,cis
chr1B_536777853,TraesCS1B01G313200.1,-8.43485,9.07E-15,1.89E-10,-0.1941,0.276677,cis
chr1B_536772985,TraesCS1B01G313700.1,-7.15267,1.89E-11,2.44E-07,-0.20785,0.215722,cis
chr1B_539552330,TraesCS1B01G314700.1,-8.77091,1.12E-15,2.60E-11,-0.3258,0.292584,cis
chr1B_539554205,TraesCS1B01G314800.1,-9.29574,3.98E-17,1.10E-12,-0.28775,0.317208,cis
chr1B_540717231,TraesCS1B01G316300.1,-7.38381,5.00E-12,7.07E-08,-0.11909,0.226678,cis
chr1B_540844728,TraesCS1B01G316400.1,-10.34096,4.33E-20,1.63E-15,-0.19562,0.365048,cis
chr1B_543008763,TraesCS1B01G318100.1,-8.91522,4.50E-16,1.10E-11,-0.17786,0.299385,cis
chr1B_542930862,TraesCS1B01G318400.1,-8.65863,2.26E-15,5.07E-11,-0.14156,0.287279,cis
chr1B_543082572,TraesCS1B01G318700.1,7.42557,3.92E-12,5.64E-08,0.16672,0.228661,cis
chr1B_543474071,TraesCS1B01G319100.1,-23.03734,2.23E-56,1.81E-50,-0.67779,0.740484,cis
chr1B_544129959,TraesCS1B01G319100.1,-6.7464,1.86E-10,2.00E-06,-0.40887,0.196592,cis
chr1B_543499654,TraesCS1B01G319400.1,-10.58886,8.34E-21,3.36E-16,-0.18529,0.376098,cis
chr1B_543500440,TraesCS1B01G319400.1,-7.50422,2.48E-12,3.67E-08,-0.18707,0.232399,cis
chr1B_544132390,TraesCS1B01G320000.1,-12.17664,1.84E-25,1.15E-20,-0.70731,0.443564,cis
chr1B_544132366,TraesCS1B01G320000.2,-6.51648,6.56E-10,6.34E-06,-0.24534,0.185869,cis
chr1B_19401429,TraesCS1B01G320200.1,8.61513,2.96E-15,6.56E-11,1.10045,0.285222,NA
chr3A_512606877,TraesCS1B01G320200.1,7.03052,3.79E-11,4.64E-07,0.76638,0.20995,trans
chr1B_544808812,TraesCS1B01G320500.1,-15.26561,1.22E-34,1.69E-29,-0.29098,0.556127,cis
chr1B_544993975,TraesCS1B01G320600.1,-15.53177,2.00E-35,2.95E-30,-0.53448,0.564643,cis
chr1B_553636298,TraesCS1B01G320600.1,-6.50766,6.88E-10,6.62E-06,-0.33489,0.18546,NA
chr1B_547178585,TraesCS1B01G321900.1,8.50643,5.82E-15,1.24E-10,0.3015,0.280073,cis
chr1B_149514274,TraesCS1B01G322100.1,-6.9885,4.81E-11,5.77E-07,-0.47871,0.207968,NA
chr1B_545644356,TraesCS1B01G322100.1,-6.79015,1.46E-10,1.60E-06,-0.37784,0.198642,cis
chr1B_546535197,TraesCS1B01G322200.1,15.00211,7.36E-34,9.52E-29,0.72471,0.547515,cis
chr1B_546159178,TraesCS1B01G322400.1,-7.27777,9.24E-12,1.25E-07,-0.25047,0.221646,NA
chr1B_547577567,TraesCS1B01G322600.1,-7.07054,3.02E-11,3.76E-07,-0.35234,0.21184,cis
chr1B_548675197,TraesCS1B01G322700.1,-9.85686,1.05E-18,3.43E-14,-0.28329,0.343122,NA
chr1B_548969347,TraesCS1B01G322700.1,-6.59527,4.27E-10,4.29E-06,-0.18024,0.189534,NA
chr1B_548621973,TraesCS1B01G323500.1,-9.92323,6.79E-19,2.27E-14,-0.18821,0.346154,cis
chr1B_548278577,TraesCS1B01G323700.1,-10.09329,2.22E-19,7.79E-15,-0.33904,0.353885,cis
chr1D_408238869,TraesCS1B01G323700.1,8.02587,1.11E-13,2.00E-09,0.28936,0.257232,trans
chr1B_548624649,TraesCS1B01G323700.2,-12.80459,2.51E-27,1.87E-22,-0.2832,0.468507,cis
chr1B_549790507,TraesCS1B01G324300.1,7.14372,1.99E-11,2.56E-07,0.45336,0.215298,cis
chr1B_549794689,TraesCS1B01G324300.2,6.97955,5.06E-11,6.05E-07,0.46037,0.207546,cis
chr1B_549793684,TraesCS1B01G324500.1,-10.57419,9.19E-21,3.69E-16,-0.71129,0.375448,cis
chr1B_550651575,TraesCS1B01G324500.1,-7.50202,2.51E-12,3.72E-08,-0.32761,0.232294,cis
chr1B_551009907,TraesCS1B01G325000.2,-15.563,1.62E-35,2.40E-30,-0.31783,0.565631,cis
chr1B_643020098,TraesCS1B01G325500.1,-7.00895,4.29E-11,5.19E-07,-0.25812,0.208933,NA
chr7B_109199684,TraesCS1B01G325500.1,-7.60871,1.34E-12,2.07E-08,-0.25931,0.237369,trans
chr7B_516263458,TraesCS1B01G325500.1,-6.48941,7.60E-10,7.24E-06,-0.20486,0.184613,trans
chr1B_549793684,TraesCS1B01G326100.1,-7.49639,2.59E-12,3.83E-08,-0.34711,0.232027,NA
chr1B_551219947,TraesCS1B01G326100.1,-8.05507,9.28E-14,1.69E-09,-0.20169,0.258622,cis
chr7D_610854979,TraesCS1B01G326100.1,-6.74387,1.89E-10,2.03E-06,-0.33223,0.196474,trans
chr1B_554137013,TraesCS1B01G327300.1,8.89477,5.12E-16,1.24E-11,0.30549,0.298423,cis
chr1B_553454136,TraesCS1B01G327400.1,-12.0146,5.54E-25,3.33E-20,-0.53012,0.436962,cis
chr1B_549373255,TraesCS1B01G327600.1,8.40169,1.11E-14,2.30E-10,0.7603,0.275104,NA
chr1B_553630089,TraesCS1B01G327600.1,-30.70586,9.44E-75,3.69E-68,-1.80961,0.835231,cis
chr2A_701867972,TraesCS1B01G327600.1,-6.72219,2.13E-10,2.27E-06,-0.98991,0.195459,trans
chr5A_585403499,TraesCS1B01G327600.1,-7.08155,2.84E-11,3.55E-07,-0.79576,0.21236,trans
chr5B_558891388,TraesCS1B01G327600.1,-7.25403,1.06E-11,1.42E-07,-1.00564,0.220521,trans
chr3B_489403352,TraesCS1B01G328200.1,8.06621,8.67E-14,1.59E-09,0.65483,0.259152,trans
chr5A_478000986,TraesCS1B01G328200.1,7.24471,1.12E-11,1.49E-07,0.40231,0.22008,trans
chr5B_472531113,TraesCS1B01G328200.1,6.9705,5.33E-11,6.34E-07,0.35866,0.20712,trans
chr6B_641279195,TraesCS1B01G328200.1,6.89013,8.36E-11,9.61E-07,0.45453,0.203337,trans
chr3A_698024737,TraesCS1B01G328900.1,6.5758,4.75E-10,4.73E-06,0.6277,0.188627,trans
chr1B_556821321,TraesCS1B01G330100.1,-17.2112,2.47E-40,5.41E-35,-0.50326,0.614288,cis
chr1B_559104052,TraesCS1B01G330100.1,-7.42862,3.85E-12,5.55E-08,-0.23444,0.228806,NA
chr1B_556098435,TraesCS1B01G331400.2,-12.38049,4.57E-26,3.03E-21,-0.22138,0.451775,cis
chr1B_561705199,TraesCS1B01G331400.2,-7.56595,1.72E-12,2.62E-08,-0.13427,0.235335,NA
chr1B_567925175,TraesCS1B01G331900.1,9.14352,1.05E-16,2.77E-12,0.58862,0.310099,NA
chr3B_45524550,TraesCS1B01G331900.1,-6.43802,1.00E-09,9.32E-06,-0.30312,0.182231,trans
chr1B_558996818,TraesCS1B01G332700.1,-7.08288,2.82E-11,3.52E-07,-0.2814,0.212422,cis
chr1B_559960641,TraesCS1B01G333100.1,-12.65398,7.04E-27,5.03E-22,-0.35434,0.462619,cis
chr1B_561710733,TraesCS1B01G333300.1,-8.3165,1.88E-14,3.76E-10,-0.20192,0.271058,NA
chr1B_559967481,TraesCS1B01G333300.3,-6.60464,4.06E-10,4.09E-06,-0.29714,0.189971,cis
chr1B_560021104,TraesCS1B01G333300.5,-6.56726,4.98E-10,4.93E-06,-0.36514,0.18823,cis
chr1B_560024239,TraesCS1B01G333500.1,-17.07447,6.16E-40,1.30E-34,-0.35823,0.610502,cis
chr1D_110500742,TraesCS1B01G333500.1,-6.43121,1.04E-09,9.63E-06,-0.21646,0.181916,trans
chr5B_690003588,TraesCS1B01G333500.1,-7.02923,3.82E-11,4.67E-07,-0.49241,0.20989,trans
chr1B_560253737,TraesCS1B01G333800.1,6.98113,5.02E-11,6.00E-07,0.33543,0.207621,cis
chr1B_561494643,TraesCS1B01G334100.1,-8.60081,3.24E-15,7.14E-11,-0.32719,0.284544,cis
chr1B_561705098,TraesCS1B01G334500.1,-17.83178,4.04E-42,1.02E-36,-0.73909,0.630932,cis
chr1B_561703679,TraesCS1B01G334600.1,22.46801,6.89E-55,4.98E-49,0.79891,0.730751,cis
chr1B_557399630,TraesCS1B01G334600.2,6.5491,5.50E-10,5.40E-06,0.52416,0.187385,NA
chr1B_561645833,TraesCS1B01G334600.2,-33.3013,2.66E-80,1.75E-73,-1.3712,0.856368,cis
chr1B_562438419,TraesCS1B01G335100.1,-8.84016,7.22E-16,1.72E-11,-0.34006,0.29585,cis
chr1B_612827194,TraesCS1B01G335100.1,-6.57127,4.87E-10,4.83E-06,-0.56714,0.188416,NA
chr1B_562436030,TraesCS1B01G335400.1,-6.88183,8.76E-11,1.00E-06,-0.2682,0.202947,cis
chr1B_562468526,TraesCS1B01G335400.1,-7.13002,2.16E-11,2.75E-07,-0.51403,0.21465,cis
chr1B_569558433,TraesCS1B01G335600.1,-6.43577,1.01E-09,9.42E-06,-0.55714,0.182127,NA
chr2A_538636592,TraesCS1B01G336600.1,-6.42808,1.06E-09,9.78E-06,-0.63427,0.181771,trans
chr6A_16131074,TraesCS1B01G336600.1,7.84204,3.35E-13,5.65E-09,0.67279,0.248478,trans
chr6B_452616589,TraesCS1B01G336600.1,13.99214,7.34E-31,7.34E-26,0.73462,0.512809,trans
chr1B_566086443,TraesCS1B01G337200.1,6.84012,1.11E-10,1.24E-06,0.66607,0.200987,NA
chr2B_49691071,TraesCS1B01G337200.1,-6.90467,7.71E-11,8.92E-07,-0.70895,0.204021,trans
chr1B_565566129,TraesCS1B01G337500.1,-7.05175,3.36E-11,4.15E-07,-0.42001,0.210952,cis
chr1B_653233287,TraesCS1B01G337500.1,-6.55386,5.36E-10,5.27E-06,-0.52816,0.187606,NA
chr7D_58826675,TraesCS1B01G337500.1,7.35816,5.80E-12,8.13E-08,0.86718,0.22546,trans
chr1B_565665538,TraesCS1B01G337800.2,-8.23607,3.08E-14,6.00E-10,-0.38448,0.267235,cis
chr1B_566687248,TraesCS1B01G338800.1,-16.47973,3.31E-38,6.07E-33,-0.26923,0.593515,cis
chr1B_566686100,TraesCS1B01G339000.1,8.93169,4.05E-16,9.96E-12,1.24998,0.30016,cis
chr1B_566822698,TraesCS1B01G339000.1,-61.21838,3.35E-125,1.21E-116,-3.89638,0.952716,cis
chr4A_503632379,TraesCS1B01G339000.1,-6.9681,5.40E-11,6.42E-07,-2.24279,0.207007,trans
chr1B_443585903,TraesCS1B01G339200.2,-6.90126,7.86E-11,9.08E-07,-0.39699,0.20386,NA
chr1B_566977517,TraesCS1B01G339200.2,-6.62322,3.67E-10,3.73E-06,-0.1325,0.190837,cis
chr1B_566981370,TraesCS1B01G339500.1,-8.33259,1.70E-14,3.43E-10,-0.35639,0.271822,cis
chr1B_599205081,TraesCS1B01G340500.1,-10.35432,3.96E-20,1.50E-15,-0.23278,0.365647,NA
chr1B_558553454,TraesCS1B01G341000.1,-6.53338,5.99E-10,5.83E-06,-0.23433,0.186654,NA
chr1B_566711595,TraesCS1B01G341000.1,-6.9331,6.57E-11,7.70E-07,-0.6545,0.205359,NA
chr1B_568965779,TraesCS1B01G341000.1,-23.08166,1.71E-56,1.40E-50,-0.53687,0.741222,cis
chr1B_531166995,TraesCS1B01G341100.1,-6.52954,6.11E-10,5.94E-06,-0.26563,0.186476,NA
chr1B_538868932,TraesCS1B01G341100.1,-6.43778,1.00E-09,9.33E-06,-0.29338,0.18222,NA
chr1B_539643790,TraesCS1B01G341100.1,-7.20244,1.42E-11,1.87E-07,-0.29847,0.218077,NA
chr1B_555031106,TraesCS1B01G341100.1,-6.86208,9.78E-11,1.11E-06,-0.39997,0.202018,NA
chr1B_567925245,TraesCS1B01G341100.1,-26.20912,2.36E-64,3.79E-58,-1.55429,0.786922,NA
chr1B_568968001,TraesCS1B01G341100.1,-9.34101,2.98E-17,8.34E-13,-0.40972,0.319316,cis
chr1B_577930113,TraesCS1B01G341100.1,-8.66456,2.17E-15,4.90E-11,-0.34579,0.28756,NA
chr1B_641215353,TraesCS1B01G341100.1,-7.87988,2.67E-13,4.57E-09,-0.31224,0.25028,NA
chr6B_57239915,TraesCS1B01G341100.1,6.65473,3.09E-10,3.18E-06,0.3672,0.192307,trans
chr6B_691337287,TraesCS1B01G341100.1,-6.95708,5.74E-11,6.80E-07,-0.32566,0.206488,trans
chr1B_570522719,TraesCS1B01G341400.2,-11.76276,3.07E-24,1.72E-19,-0.32871,0.426567,cis
chr1B_567692156,TraesCS1B01G341900.1,-15.82088,2.82E-36,4.44E-31,-1.8409,0.573688,NA
chr1B_568572077,TraesCS1B01G341900.1,-6.44893,9.45E-10,8.83E-06,-0.46807,0.182736,NA
chr1B_577930670,TraesCS1B01G341900.1,-6.8805,8.83E-11,1.01E-06,-0.46786,0.202884,NA
chr1B_570294526,TraesCS1B01G342200.1,-15.32664,8.07E-35,1.13E-29,-0.25285,0.558096,cis
chr1B_536573368,TraesCS1B01G342300.1,-6.77474,1.59E-10,1.74E-06,-0.363,0.19792,NA
chr1B_565569126,TraesCS1B01G342300.1,-6.93966,6.33E-11,7.44E-07,-0.38492,0.205667,NA
chr2B_671166800,TraesCS1B01G342300.1,-6.76266,1.70E-10,1.85E-06,-0.92921,0.197354,trans
chr3A_732623942,TraesCS1B01G342300.1,-6.67307,2.79E-10,2.90E-06,-0.34545,0.193163,trans
chr1B_571435544,TraesCS1B01G342600.2,-6.8351,1.14E-10,1.28E-06,-0.09189,0.200751,cis
chr1B_571055911,TraesCS1B01G342700.1,13.96479,8.85E-31,8.80E-26,0.34736,0.511831,cis
chr1B_572288408,TraesCS1B01G343700.1,-59.14992,1.47E-122,4.44E-114,-2.47201,0.949521,cis
chr1B_572297681,TraesCS1B01G343900.4,-6.51258,6.70E-10,6.46E-06,-0.14714,0.185688,cis
chr1B_573574872,TraesCS1B01G345300.1,-13.28715,9.21E-29,7.73E-24,-0.4518,0.486965,cis
chr1B_573578589,TraesCS1B01G345300.1,-6.79552,1.42E-10,1.56E-06,-0.30212,0.198894,cis
chr1B_574270926,TraesCS1B01G345300.1,-8.31564,1.89E-14,3.78E-10,-0.5723,0.271017,cis
chr1B_582333807,TraesCS1B01G345300.1,6.49508,7.37E-10,7.04E-06,0.38168,0.184876,NA
chr1B_569929705,TraesCS1B01G345500.1,-8.13164,5.83E-14,1.09E-09,-0.58297,0.262267,NA
chr1B_573871208,TraesCS1B01G345500.1,-23.83129,2.00E-58,1.92E-52,-0.42972,0.753293,cis
chr1A_144563447,TraesCS1B01G345800.1,-6.679,2.70E-10,2.82E-06,-0.44973,0.19344,trans
chr1B_574270512,TraesCS1B01G345800.1,-11.34335,5.27E-23,2.62E-18,-0.49727,0.408908,cis
chr6D_389599248,TraesCS1B01G345800.1,-6.62641,3.60E-10,3.67E-06,-0.41596,0.190985,trans
chr1B_575724513,TraesCS1B01G346000.1,-7.62369,1.23E-12,1.91E-08,-0.17076,0.238082,NA
chr1B_574268712,TraesCS1B01G346600.1,-6.56171,5.13E-10,5.07E-06,-0.29868,0.187972,NA
chr1B_575727792,TraesCS1B01G346600.1,-21.55075,1.89E-52,1.12E-46,-0.36053,0.714038,cis
chr1B_577677487,TraesCS1B01G346600.1,7.10655,2.46E-11,3.11E-07,0.21284,0.213541,NA
chr1B_574281779,TraesCS1B01G346700.1,-9.54125,8.18E-18,2.44E-13,-0.43234,0.328606,NA
chr1B_575438899,TraesCS1B01G346700.2,-12.09676,3.16E-25,1.95E-20,-0.47117,0.440318,cis
chr1B_577604828,TraesCS1B01G346700.2,-7.36511,5.57E-12,7.83E-08,-0.33281,0.22579,NA
chr1B_575868058,TraesCS1B01G346800.1,-21.73173,6.18E-53,3.83E-47,-0.91282,0.71744,cis
chr1B_576521572,TraesCS1B01G347700.1,-11.72183,4.06E-24,2.25E-19,-0.61714,0.424863,cis
chr2B_671166800,TraesCS1B01G347700.1,-6.80699,1.33E-10,1.47E-06,-1.12048,0.199432,trans
chr3B_736130214,TraesCS1B01G347700.1,6.75753,1.75E-10,1.89E-06,0.63594,0.197114,trans
chr1B_579789479,TraesCS1B01G348800.1,-29.95292,4.41E-73,1.49E-66,-0.93181,0.828283,NA
chr5B_13860041,TraesCS1B01G348900.1,6.95091,5.95E-11,7.02E-07,0.58261,0.206197,trans
chr1B_579789479,TraesCS1B01G349200.1,-10.33709,4.44E-20,1.67E-15,-0.17124,0.364874,cis
chr1B_562375738,TraesCS1B01G349300.1,-9.04248,2.01E-16,5.11E-12,-0.4645,0.305365,NA
chr1B_579782617,TraesCS1B01G349300.1,-7.84498,3.29E-13,5.56E-09,-0.34407,0.248618,cis
chr6B_642945176,TraesCS1B01G349300.1,-7.14589,1.97E-11,2.53E-07,-0.40821,0.215401,trans
chr1B_583949879,TraesCS1B01G350700.1,10.08525,2.34E-19,8.19E-15,0.77477,0.353521,NA
chr1D_199671175,TraesCS1B01G350700.1,-9.34084,2.98E-17,8.35E-13,-1.18434,0.319308,trans
chr2A_718386069,TraesCS1B01G350700.1,-8.09737,7.18E-14,1.33E-09,-1.31236,0.260636,trans
chr1B_580629254,TraesCS1B01G351000.1,-7.97121,1.54E-13,2.73E-09,-1.09317,0.254629,cis
chr1B_583949458,TraesCS1B01G351200.1,6.46283,8.77E-10,8.25E-06,0.29829,0.18338,NA
chr2A_718386069,TraesCS1B01G351200.1,-6.44534,9.64E-10,8.99E-06,-0.5938,0.18257,trans
chr5D_513380817,TraesCS1B01G351200.1,-7.28674,8.77E-12,1.19E-07,-0.55087,0.222072,trans
chr1B_583209819,TraesCS1B01G352300.1,-7.18929,1.54E-11,2.01E-07,-0.16218,0.217454,cis
chr1B_583209819,TraesCS1B01G352500.1,-10.21214,1.02E-19,3.68E-15,-0.22797,0.359257,cis
chr1B_583446335,TraesCS1B01G353500.1,-16.19593,2.24E-37,3.84E-32,-0.38579,0.585107,cis
chr1B_583949645,TraesCS1B01G353900.1,-32.45831,1.56E-78,8.46E-72,-0.87422,0.849945,cis
chr2A_713022653,TraesCS1B01G353900.1,6.7164,2.20E-10,2.33E-06,0.62317,0.195188,trans
chr1B_583985924,TraesCS1B01G354000.1,-17.28149,1.55E-40,3.44E-35,-0.66048,0.616218,cis
chr1B_660430988,TraesCS1B01G354000.1,6.98341,4.95E-11,5.93E-07,0.47502,0.207729,NA
chr1B_584147579,TraesCS1B01G354400.2,21.54946,1.90E-52,1.13E-46,0.67213,0.714013,cis
chr5A_696938871,TraesCS1B01G354400.2,-6.67537,2.75E-10,2.87E-06,-0.37972,0.19327,trans
chr6B_170990326,TraesCS1B01G354400.2,-7.23957,1.15E-11,1.54E-07,-0.56159,0.219836,trans
chr1B_584462177,TraesCS1B01G354700.1,6.60096,4.14E-10,4.17E-06,0.73694,0.189799,cis
chr1B_585201848,TraesCS1B01G354900.1,7.62424,1.22E-12,1.90E-08,0.91945,0.238108,cis
chr1A_52965508,TraesCS1B01G355200.1,9.13952,1.08E-16,2.84E-12,0.53158,0.309912,trans
chr1B_584477807,TraesCS1B01G355200.1,-13.74644,3.95E-30,3.72E-25,-0.60249,0.503953,cis
chr2B_18200343,TraesCS1B01G355200.1,7.91276,2.19E-13,3.79E-09,0.57916,0.251846,trans
chr3B_141284523,TraesCS1B01G355200.1,6.91455,7.29E-11,8.47E-07,0.42831,0.204486,trans
chr6B_4818787,TraesCS1B01G355200.1,6.52449,6.28E-10,6.09E-06,0.38786,0.186241,trans
chr7B_628429712,TraesCS1B01G355200.1,7.06943,3.04E-11,3.78E-07,0.42455,0.211787,trans
chr7B_678882095,TraesCS1B01G355200.1,6.53172,6.04E-10,5.88E-06,0.3943,0.186577,trans
chr7B_688629544,TraesCS1B01G355200.1,-6.68051,2.68E-10,2.80E-06,-0.38227,0.193511,trans
chr5B_90517483,TraesCS1B01G355700.1,7.54968,1.90E-12,2.86E-08,0.48055,0.234561,trans
chr1B_585541827,TraesCS1B01G356600.1,6.88637,8.54E-11,9.80E-07,0.49462,0.20316,cis
chr1B_586290557,TraesCS1B01G356900.1,-11.82837,1.97E-24,1.13E-19,-0.15488,0.429291,cis
chr1B_587988000,TraesCS1B01G356900.1,-6.79891,1.39E-10,1.53E-06,-0.08655,0.199053,NA
chr1B_586300293,TraesCS1B01G357000.1,-15.48196,2.81E-35,4.08E-30,-0.33226,0.563063,cis
chr1B_587525020,TraesCS1B01G357300.1,-30.82513,5.16E-75,2.06E-68,-0.50102,0.836295,cis
chr1B_587985892,TraesCS1B01G357400.1,-10.68326,4.44E-21,1.84E-16,-0.37966,0.380273,cis
chr7B_4912163,TraesCS1B01G359100.1,16.15395,2.97E-37,5.04E-32,0.57799,0.583846,trans
chr1B_589071206,TraesCS1B01G360600.1,-12.03043,4.97E-25,3.01E-20,-0.49375,0.43761,cis
chr1B_589061542,TraesCS1B01G360600.2,-6.78025,1.54E-10,1.69E-06,-0.33504,0.198178,cis
chr1B_589072344,TraesCS1B01G360700.2,-17.00304,9.92E-40,2.06E-34,-0.72288,0.608506,cis
chr1D_435798238,TraesCS1B01G360800.1,9.16526,9.18E-17,2.43E-12,0.18354,0.311116,trans
chr1D_51770359,TraesCS1B01G361200.1,-6.92883,6.73E-11,7.87E-07,-0.3565,0.205158,trans
chr2B_20076596,TraesCS1B01G361200.1,-7.19257,1.51E-11,1.97E-07,-0.50321,0.21761,trans
chr1B_560495685,TraesCS1B01G361300.1,6.59237,4.34E-10,4.35E-06,0.18017,0.189399,NA
chr1B_589977040,TraesCS1B01G361300.1,9.23109,6.02E-17,1.63E-12,0.15443,0.314192,cis
chr1B_589977602,TraesCS1B01G361600.1,-21.8646,2.73E-53,1.74E-47,-0.56531,0.719905,cis
chr1B_566840473,TraesCS1B01G361800.1,-8.07457,8.25E-14,1.51E-09,-0.3535,0.25955,NA
chr1B_585340423,TraesCS1B01G361800.1,13.91727,1.23E-30,1.20E-25,0.87639,0.510127,NA
chr1B_643042256,TraesCS1B01G361800.1,7.76263,5.38E-13,8.81E-09,0.54709,0.244696,NA
chr2B_762216265,TraesCS1B01G361800.1,6.58942,4.41E-10,4.42E-06,0.36796,0.189262,trans
chr4A_606406702,TraesCS1B01G361800.1,-6.54774,5.54E-10,5.43E-06,-0.39946,0.187322,trans
chr4B_28415681,TraesCS1B01G361800.1,-7.55147,1.88E-12,2.84E-08,-0.42464,0.234646,trans
chr7B_588065645,TraesCS1B01G361800.1,6.64536,3.25E-10,3.34E-06,0.65163,0.191869,trans
chr1B_575138922,TraesCS1B01G363000.1,-6.98393,4.94E-11,5.91E-07,-0.34189,0.207753,NA
chr1B_592028048,TraesCS1B01G363000.1,-15.52696,2.07E-35,3.04E-30,-0.35975,0.564491,cis
chr1B_592170750,TraesCS1B01G363100.1,-6.50827,6.86E-10,6.60E-06,-0.17739,0.185488,cis
chr1B_592028548,TraesCS1B01G363400.1,-7.883,2.62E-13,4.49E-09,-0.16312,0.250428,cis
chr1B_592043929,TraesCS1B01G363400.1,-11.52703,1.52E-23,7.97E-19,-0.21335,0.416694,cis
chr1B_592639263,TraesCS1B01G363400.1,-7.76646,5.26E-13,8.62E-09,-0.15678,0.244878,cis
chr1B_592638966,TraesCS1B01G363700.1,-9.07968,1.58E-16,4.08E-12,-0.21176,0.307109,cis
chr1B_594138297,TraesCS1B01G364500.3,-18.13203,5.59E-43,1.52E-37,-0.51754,0.638674,cis
chr1D_10439747,TraesCS1B01G364800.1,-6.9579,5.72E-11,6.77E-07,-0.25138,0.206526,trans
chr4A_648663509,TraesCS1B01G364800.1,-6.81606,1.26E-10,1.41E-06,-0.19225,0.199858,trans
chr7B_642824901,TraesCS1B01G364800.1,-8.16267,4.83E-14,9.15E-10,-0.28055,0.263743,trans
chr1B_597462532,TraesCS1B01G366100.1,-18.3047,1.80E-43,5.10E-38,-0.47972,0.643037,cis
chr2A_770926111,TraesCS1B01G366600.1,-6.69379,2.49E-10,2.62E-06,-0.48669,0.194131,trans
chr5B_418377618,TraesCS1B01G366600.1,6.81431,1.28E-10,1.42E-06,0.55576,0.199776,trans
chr5B_680768781,TraesCS1B01G366800.1,6.83352,1.15E-10,1.29E-06,0.42902,0.200677,trans
chr1B_596495418,TraesCS1B01G367200.1,-9.60546,5.39E-18,1.64E-13,-0.22383,0.331572,NA
chr1B_597804697,TraesCS1B01G367300.2,-9.23147,6.01E-17,1.63E-12,-0.41013,0.31421,cis
chr1B_602262977,TraesCS1B01G367300.2,-11.21402,1.26E-22,6.05E-18,-0.59838,0.403376,NA
chr1B_612828056,TraesCS1B01G367300.2,6.61596,3.82E-10,3.87E-06,0.36359,0.190498,NA
chr2A_713630429,TraesCS1B01G367300.2,-6.45497,9.15E-10,8.58E-06,-0.40476,0.183016,trans
chr6B_577080380,TraesCS1B01G367300.2,-6.42574,1.07E-09,9.89E-06,-0.50473,0.181663,trans
chr7A_13084870,TraesCS1B01G367300.2,-6.50802,6.87E-10,6.61E-06,-0.45437,0.185477,trans
chr1B_605584363,TraesCS1B01G367600.2,-7.37652,5.21E-12,7.36E-08,-1.12628,0.226332,NA
chr1B_602234800,TraesCS1B01G367700.1,10.1613,1.42E-19,5.07E-15,1.32756,0.356962,NA
chr2A_751727077,TraesCS1B01G367700.1,-6.57695,4.72E-10,4.70E-06,-1.56199,0.188681,trans
chr1B_599341287,TraesCS1B01G368200.1,-7.03825,3.63E-11,4.45E-07,-0.30961,0.210315,cis
chr1B_549589023,TraesCS1B01G369000.1,-6.85863,9.97E-11,1.13E-06,-0.80096,0.201857,NA
chr1B_598393339,TraesCS1B01G369000.1,-39.60093,1.43E-92,2.95E-85,-1.59331,0.893971,cis
chr6D_427074182,TraesCS1B01G369000.1,-6.937,6.43E-11,7.54E-07,-1.09993,0.205542,trans
chr1B_599570179,TraesCS1B01G369400.1,-14.99018,7.98E-34,1.03E-28,-0.83507,0.547121,cis
chr4A_574868882,TraesCS1B01G369400.1,-6.70824,2.30E-10,2.43E-06,-0.62257,0.194807,trans
chr1B_600891525,TraesCS1B01G371100.1,-22.31881,1.70E-54,1.19E-48,-0.61598,0.728122,cis
chr1B_602257910,TraesCS1B01G372400.1,-8.02106,1.14E-13,2.05E-09,-0.26199,0.257003,cis
chr1B_603093644,TraesCS1B01G372400.1,8.38205,1.26E-14,2.57E-10,0.39623,0.274171,cis
chr1B_603092309,TraesCS1B01G372800.1,-7.31501,7.45E-12,1.03E-07,-0.25695,0.223413,cis
chr1B_604147399,TraesCS1B01G373100.1,-17.81263,4.58E-42,1.15E-36,-1.04689,0.630432,cis
chr1B_604147399,TraesCS1B01G373400.1,29.42115,6.93E-72,2.12E-65,1.15518,0.823127,cis
chr1B_604712072,TraesCS1B01G374200.1,-25.05392,1.64E-61,2.06E-55,-2.21839,0.771414,cis
chr1B_607138503,TraesCS1B01G376300.1,-7.37627,5.22E-12,7.37E-08,-0.45038,0.22632,cis
chr1B_611927250,TraesCS1B01G377000.1,7.77791,4.91E-13,8.09E-09,0.22939,0.245423,NA
chr1B_608533385,TraesCS1B01G377300.1,-14.01116,6.44E-31,6.48E-26,-0.42736,0.513487,cis
chr1B_612480030,TraesCS1B01G377800.1,10.2109,1.02E-19,3.71E-15,0.29084,0.359201,NA
chr1A_541998181,TraesCS1B01G377900.1,10.88622,1.14E-21,5.00E-17,0.31724,0.389182,trans
chr6B_675437176,TraesCS1B01G380100.1,6.65936,3.01E-10,3.11E-06,0.22557,0.192523,trans
chr2A_34353064,TraesCS1B01G380300.1,-6.54081,5.75E-10,5.62E-06,-0.40094,0.187,trans
chr3B_817817780,TraesCS1B01G380300.1,-7.73461,6.36E-13,1.03E-08,-0.39854,0.243362,trans
chr7A_671732226,TraesCS1B01G380300.1,-6.94293,6.22E-11,7.32E-07,-0.42866,0.205821,trans
chr7B_138034627,TraesCS1B01G380300.1,-6.85817,1.00E-10,1.13E-06,-0.2812,0.201835,trans
chr1B_613249680,TraesCS1B01G380400.1,25.62787,6.21E-63,8.79E-57,0.73547,0.779304,cis
chr6B_35938429,TraesCS1B01G380400.1,6.53506,5.93E-10,5.78E-06,0.68719,0.186732,trans
chr1B_613231545,TraesCS1B01G380400.2,23.74547,3.31E-58,3.13E-52,0.90876,0.75195,cis
chr1B_613323162,TraesCS1B01G380500.1,-8.09807,7.15E-14,1.32E-09,-0.23418,0.260669,cis
chr1B_613340322,TraesCS1B01G380800.1,-7.99867,1.31E-13,2.33E-09,-0.21918,0.255937,cis
chr1B_613422409,TraesCS1B01G381000.2,6.71232,2.25E-10,2.38E-06,0.22847,0.194998,cis
chr1B_613422409,TraesCS1B01G381000.3,-7.03153,3.77E-11,4.61E-07,-0.21405,0.209998,cis
chr1D_11089991,TraesCS1B01G381200.1,7.02528,3.91E-11,4.77E-07,0.39886,0.209703,trans
chr2A_3595906,TraesCS1B01G381200.1,-7.0159,4.12E-11,5.01E-07,-0.44226,0.20926,trans
chr4B_667693723,TraesCS1B01G381200.1,6.67383,2.78E-10,2.89E-06,0.33739,0.193198,trans
chr4D_37444461,TraesCS1B01G381200.1,7.6136,1.30E-12,2.01E-08,0.37449,0.237602,trans
chr6B_696483514,TraesCS1B01G381200.1,-7.00142,4.47E-11,5.40E-07,-0.415,0.208578,trans
chr2B_56716405,TraesCS1B01G381400.1,6.62829,3.57E-10,3.64E-06,0.36525,0.191073,trans
chr3A_434471652,TraesCS1B01G381400.1,6.5196,6.45E-10,6.24E-06,0.29203,0.186014,trans
chr3A_611956555,TraesCS1B01G381400.1,9.4354,1.62E-17,4.67E-13,0.46204,0.323702,trans
chr6B_13958789,TraesCS1B01G381400.1,-6.9692,5.36E-11,6.38E-07,-0.40094,0.207059,trans
chr1B_614499061,TraesCS1B01G381900.1,-6.5215,6.38E-10,6.18E-06,-0.08473,0.186102,cis
chr1B_615752078,TraesCS1B01G381900.1,-6.48786,7.66E-10,7.30E-06,-0.12387,0.184541,NA
chr1B_614444312,TraesCS1B01G382000.1,7.20222,1.43E-11,1.87E-07,0.12355,0.218067,cis
chr1B_615129078,TraesCS1B01G383300.1,9.04451,1.98E-16,5.05E-12,0.14232,0.30546,cis
chr1B_619420168,TraesCS1B01G383300.1,6.94832,6.03E-11,7.11E-07,0.16575,0.206075,NA
chr7A_582637031,TraesCS1B01G383300.1,-6.5165,6.56E-10,6.34E-06,-0.19061,0.18587,trans
chr1B_613423673,TraesCS1B01G383400.1,-8.55384,4.34E-15,9.41E-11,-0.2556,0.282319,NA
chr1B_615129078,TraesCS1B01G383400.1,-16.95872,1.33E-39,2.74E-34,-0.27814,0.607262,cis
chr1B_615732934,TraesCS1B01G383700.1,-6.73348,2.00E-10,2.14E-06,-0.22919,0.195988,cis
chr1B_617822379,TraesCS1B01G384100.1,-6.61122,3.92E-10,3.96E-06,-0.13941,0.190277,NA
chr2A_102130422,TraesCS1B01G385200.1,-6.56234,5.11E-10,5.05E-06,-0.49623,0.188001,trans
chr2B_703977223,TraesCS1B01G385300.1,-7.0452,3.49E-11,4.29E-07,-0.46345,0.210643,trans
chr7B_113637735,TraesCS1B01G385300.1,-6.46537,8.65E-10,8.15E-06,-0.3455,0.183498,trans
chr1B_616131334,TraesCS1B01G385900.1,-10.38486,3.24E-20,1.23E-15,-0.21865,0.367014,NA
chr1B_619092074,TraesCS1B01G386200.1,-9.05503,1.85E-16,4.74E-12,-0.50738,0.305954,NA
chr5B_558614086,TraesCS1B01G386200.1,-6.42464,1.08E-09,9.95E-06,-0.37326,0.181612,trans
chr1B_621269419,TraesCS1B01G386700.1,-8.66043,2.23E-15,5.02E-11,-0.21414,0.287365,cis
chr1B_621636668,TraesCS1B01G386900.1,-14.92731,1.23E-33,1.55E-28,-0.35831,0.545037,cis
chr1B_670975387,TraesCS1B01G387300.1,6.71881,2.17E-10,2.31E-06,0.3532,0.195301,NA
chr2D_629210944,TraesCS1B01G387300.1,-7.65702,1.01E-12,1.58E-08,-0.52191,0.239668,trans
chr3A_509418281,TraesCS1B01G387300.1,6.59822,4.20E-10,4.23E-06,0.43328,0.189671,trans
chr5B_498876474,TraesCS1B01G387300.1,7.11826,2.30E-11,2.92E-07,0.43886,0.214094,trans
chr6B_667201069,TraesCS1B01G387300.1,6.89875,7.97E-11,9.19E-07,0.47521,0.203742,trans
chr7B_750569474,TraesCS1B01G388200.1,-7.0294,3.82E-11,4.66E-07,-1.2762,0.209898,trans
chr2B_33851437,TraesCS1B01G388300.1,7.68387,8.59E-13,1.37E-08,1.0984,0.240946,trans
chr2B_680226466,TraesCS1B01G388300.1,-7.45345,3.33E-12,4.85E-08,-1.41989,0.229985,trans
chr2B_33851437,TraesCS1B01G388500.1,7.90521,2.29E-13,3.96E-09,0.98822,0.251486,trans
chr2B_680226466,TraesCS1B01G388500.1,-7.0355,3.69E-11,4.52E-07,-1.19537,0.210185,trans
chr3A_7200726,TraesCS1B01G388500.1,6.61232,3.89E-10,3.94E-06,0.96882,0.190328,trans
chr2A_535268527,TraesCS1B01G388800.1,-6.5908,4.38E-10,4.39E-06,-0.38896,0.189326,trans
chr1B_622571012,TraesCS1B01G388900.1,-29.23647,1.82E-71,5.39E-65,-0.99098,0.821286,cis
chr1B_622600901,TraesCS1B01G389000.1,-53.52387,6.23E-115,8.42E-107,-2.1546,0.939032,cis
chr1B_622708960,TraesCS1B01G389200.1,-10.44559,2.16E-20,8.38E-16,-0.65552,0.369727,cis
chr1B_623569883,TraesCS1B01G389600.1,-17.89336,2.69E-42,6.92E-37,-0.64461,0.632536,cis
chr4A_456294088,TraesCS1B01G389700.1,-8.2677,2.54E-14,4.99E-10,-1.1936,0.268738,trans
chr3B_133381398,TraesCS1B01G389800.1,-6.44144,9.84E-10,9.16E-06,-0.99669,0.18239,trans
chr1B_623730562,TraesCS1B01G390000.1,-28.63788,4.25E-70,1.12E-63,-1.16068,0.815133,cis
chr1B_623731579,TraesCS1B01G390900.2,-14.52027,1.97E-32,2.26E-27,-0.44236,0.531295,cis
chr1B_624883757,TraesCS1B01G391900.1,-7.67717,8.94E-13,1.42E-08,-0.34198,0.240627,cis
chr1B_626070884,TraesCS1B01G392900.1,-8.3251,1.78E-14,3.58E-10,-0.20167,0.271466,cis
chr1B_589898146,TraesCS1B01G393200.1,6.67376,2.78E-10,2.89E-06,0.46414,0.193195,NA
chr1B_626103837,TraesCS1B01G393200.1,-18.64587,1.94E-44,5.95E-39,-0.68032,0.651469,cis
chr1B_626227589,TraesCS1B01G393400.2,-17.70268,9.48E-42,2.32E-36,-0.63179,0.627542,cis
chr1A_549622487,TraesCS1B01G394500.1,7.77255,5.07E-13,8.34E-09,0.35218,0.245168,trans
chr7A_4744734,TraesCS1B01G394700.1,-6.79327,1.44E-10,1.58E-06,-1.37783,0.198789,trans
chr1B_626708884,TraesCS1B01G395000.1,-19.29545,2.87E-46,1.03E-40,-0.48567,0.666854,cis
chr1B_626856416,TraesCS1B01G395200.1,-7.72113,6.89E-13,1.11E-08,-0.27544,0.24272,cis
chr1B_627099046,TraesCS1B01G395400.1,-8.48808,6.52E-15,1.38E-10,-0.26818,0.279202,cis
chr1B_627819699,TraesCS1B01G395800.1,19.81451,1.03E-47,4.14E-42,0.42073,0.678543,cis
chr1B_631968792,TraesCS1B01G395800.1,-7.25187,1.07E-11,1.44E-07,-0.29105,0.220419,NA
chr1B_627818841,TraesCS1B01G396100.1,-11.61453,8.40E-24,4.52E-19,-0.69886,0.420375,cis
chr6B_705634112,TraesCS1B01G396100.1,-7.3305,6.81E-12,9.43E-08,-0.52125,0.224147,trans
chr1B_627946417,TraesCS1B01G396200.1,-17.85722,3.41E-42,8.71E-37,-0.46521,0.631596,cis
chr1B_628003691,TraesCS1B01G396300.1,-16.05412,5.82E-37,9.67E-32,-0.3533,0.580831,cis
chr1B_628053401,TraesCS1B01G396600.3,-12.23025,1.27E-25,8.12E-21,-0.14473,0.445734,cis
chr4B_2279072,TraesCS1B01G397100.1,18.71768,1.21E-44,3.79E-39,0.50553,0.653213,trans
chr4B_2688753,TraesCS1B01G397100.1,-8.13958,5.55E-14,1.04E-09,-0.33461,0.262645,trans
chr4B_5523582,TraesCS1B01G397100.1,6.89362,8.20E-11,9.44E-07,0.41128,0.203501,trans
chr1B_629054497,TraesCS1B01G397200.1,7.70511,7.57E-13,1.21E-08,0.71435,0.241957,cis
chr1B_628825112,TraesCS1B01G397500.1,8.48879,6.50E-15,1.38E-10,0.71192,0.279236,cis
chr1B_629054123,TraesCS1B01G397800.1,-6.49992,7.18E-10,6.88E-06,-0.52069,0.1851,cis
chr4B_645967650,TraesCS1B01G397800.1,6.50677,6.92E-10,6.65E-06,0.34678,0.185418,trans
chr4B_645967650,TraesCS1B01G397900.1,6.49517,7.36E-10,7.04E-06,0.41142,0.18488,trans
chr4D_464752444,TraesCS1B01G398000.1,6.83677,1.13E-10,1.26E-06,0.4447,0.20083,trans
chr6A_597799422,TraesCS1B01G398000.1,7.34377,6.31E-12,8.78E-08,0.45777,0.224777,trans
chr1B_629941989,TraesCS1B01G398800.1,-13.48938,2.30E-29,2.03E-24,-0.51723,0.494515,cis
chr2B_699234595,TraesCS1B01G399300.1,7.03408,3.72E-11,4.55E-07,0.54337,0.210118,trans
chr1B_630835501,TraesCS1B01G400300.1,-23.62307,6.82E-58,6.28E-52,-0.51458,0.750017,cis
chr1B_632010532,TraesCS1B01G400300.1,6.83876,1.11E-10,1.25E-06,0.27305,0.200923,NA
chr1B_630837130,TraesCS1B01G400300.2,8.26999,2.50E-14,4.93E-10,0.23709,0.268847,cis
chr1B_631231881,TraesCS1B01G401000.1,-20.47316,1.57E-49,7.39E-44,-1.0899,0.692638,cis
chr7B_741624200,TraesCS1B01G401200.1,-7.07425,2.96E-11,3.69E-07,-0.3139,0.212015,trans
chr1B_631719285,TraesCS1B01G401300.1,7.08608,2.77E-11,3.46E-07,0.44617,0.212574,cis
chr1B_631818084,TraesCS1B01G401300.1,-12.19427,1.63E-25,1.03E-20,-0.4634,0.444279,cis
chr1B_642675961,TraesCS1B01G401300.1,6.62175,3.70E-10,3.76E-06,0.278,0.190768,NA
chr1B_631621622,TraesCS1B01G401400.1,6.83329,1.15E-10,1.29E-06,1.23896,0.200666,cis
chr1B_631826965,TraesCS1B01G401400.1,8.15773,4.97E-14,9.41E-10,1.10543,0.263508,cis
chr1B_631895577,TraesCS1B01G401400.1,-17.18784,2.89E-40,6.29E-35,-1.38652,0.613644,cis
chr1B_631997627,TraesCS1B01G401400.1,9.86043,1.02E-18,3.36E-14,1.15294,0.343286,cis
chr1B_631818357,TraesCS1B01G401600.2,9.16452,9.22E-17,2.44E-12,0.24593,0.311081,cis
chr1B_631819337,TraesCS1B01G401700.1,-7.38574,4.94E-12,7.00E-08,-0.25424,0.226769,cis
chr1B_631998187,TraesCS1B01G401800.1,-32.59853,7.88E-79,4.41E-72,-0.88903,0.851041,cis
chr1B_632421098,TraesCS1B01G401900.1,-8.77801,1.07E-15,2.50E-11,-0.23135,0.292919,cis
chr1B_631998187,TraesCS1B01G402000.2,-14.17996,2.03E-31,2.13E-26,-0.56261,0.519468,cis
chr1B_631997059,TraesCS1B01G403100.1,-7.65132,1.04E-12,1.64E-08,-0.36146,0.239397,cis
chr1B_633138319,TraesCS1B01G403600.1,-13.50036,2.13E-29,1.89E-24,-0.34746,0.494922,cis
chr1B_633137598,TraesCS1B01G403700.1,7.25551,1.05E-11,1.41E-07,0.70077,0.220591,cis
chr1B_633138250,TraesCS1B01G403700.1,-31.6383,8.80E-77,4.10E-70,-1.02682,0.8433,cis
chr1B_636754477,TraesCS1B01G403700.1,-6.93086,6.66E-11,7.79E-07,-0.79113,0.205253,NA
chr1B_633138557,TraesCS1B01G403900.1,-11.45571,2.46E-23,1.27E-18,-0.85323,0.413681,cis
chr1B_633329411,TraesCS1B01G404000.2,-6.6626,2.95E-10,3.06E-06,-0.21915,0.192674,cis
chr1B_633307429,TraesCS1B01G404200.1,-8.93352,4.00E-16,9.85E-12,-0.18224,0.300246,cis
chr1B_634420572,TraesCS1B01G407300.1,15.65368,8.76E-36,1.33E-30,0.48583,0.568483,cis
chr1B_635436772,TraesCS1B01G407300.1,6.59933,4.18E-10,4.20E-06,0.42524,0.189723,NA
chr1B_635919693,TraesCS1B01G408200.1,6.90623,7.64E-11,8.85E-07,0.21245,0.204094,cis
chr6B_54902928,TraesCS1B01G408400.1,9.89873,7.97E-19,2.64E-14,0.36106,0.345035,trans
chr1B_636754123,TraesCS1B01G409300.1,-12.43203,3.21E-26,2.16E-21,-0.46703,0.453833,cis
chr1B_636753134,TraesCS1B01G409300.2,-36.58167,6.85E-87,8.53E-80,-1.45984,0.87797,cis
chr1B_633266249,TraesCS1B01G410300.1,-9.19985,7.36E-17,1.97E-12,-0.82222,0.312733,NA
chr1B_637369266,TraesCS1B01G410300.1,-8.15918,4.93E-14,9.33E-10,-0.93575,0.263577,cis
chr5D_563104983,TraesCS1B01G410300.1,6.63877,3.37E-10,3.45E-06,1.02072,0.191562,trans
chr1B_636868756,TraesCS1B01G410400.1,-8.5686,3.96E-15,8.63E-11,-1.00695,0.283018,cis
chr1B_637498829,TraesCS1B01G410800.2,-38.39664,2.40E-90,4.04E-83,-2.29111,0.887972,cis
chr1B_637498829,TraesCS1B01G411000.1,-55.32445,1.90E-117,3.17E-109,-1.0149,0.942713,cis
chr1B_643042256,TraesCS1B01G411000.1,6.68623,2.59E-10,2.72E-06,0.77473,0.193778,NA
chr1B_637826206,TraesCS1B01G411100.1,-10.40968,2.74E-20,1.05E-15,-0.8062,0.368124,cis
chr1B_637826449,TraesCS1B01G411400.1,-20.65314,5.07E-50,2.48E-44,-0.31009,0.696352,cis
chr1B_634314288,TraesCS1B01G411700.2,-7.10607,2.47E-11,3.12E-07,-0.34508,0.213518,NA
chr1B_637829480,TraesCS1B01G411700.2,42.78062,3.39E-98,1.20E-90,0.74429,0.907746,cis
chr1B_637895266,TraesCS1B01G411700.2,7.52043,2.25E-12,3.36E-08,0.58393,0.233169,cis
chr1B_634314288,TraesCS1B01G411700.3,7.59987,1.41E-12,2.17E-08,0.94313,0.236948,NA
chr1B_637829480,TraesCS1B01G411700.3,-76.2831,2.73E-142,9.05E-133,-1.99511,0.969026,cis
chr1B_637895266,TraesCS1B01G411700.3,-7.21019,1.36E-11,1.80E-07,-1.46633,0.218444,cis
chr1B_645699407,TraesCS1B01G411700.3,-6.56714,4.98E-10,4.93E-06,-0.81487,0.188224,NA
chr4B_548765301,TraesCS1B01G413100.1,-7.39602,4.66E-12,6.62E-08,-0.53456,0.227257,trans
chr1B_638933414,TraesCS1B01G413700.1,-10.15686,1.46E-19,5.22E-15,-0.70992,0.356761,cis
chr6B_122677633,TraesCS1B01G413700.1,-7.39904,4.58E-12,6.51E-08,-0.91135,0.227401,trans
chr7A_7834144,TraesCS1B01G413700.1,-6.60494,4.05E-10,4.09E-06,-0.62755,0.189984,trans
chr2B_755148911,TraesCS1B01G413900.1,-7.09996,2.56E-11,3.22E-07,-0.39358,0.213229,trans
chr1B_639448339,TraesCS1B01G414600.1,-7.9281,2.00E-13,3.48E-09,-0.24207,0.252576,cis
chr3B_750403906,TraesCS1B01G414600.1,-6.53725,5.86E-10,5.72E-06,-0.49695,0.186834,trans
chr1B_555939466,TraesCS1B01G415200.1,-6.48407,7.82E-10,7.44E-06,-0.30875,0.184365,NA
chr1B_640158017,TraesCS1B01G415200.1,-29.22418,1.94E-71,5.74E-65,-0.59382,0.821163,cis
chr1B_640165749,TraesCS1B01G415200.1,-7.08363,2.81E-11,3.51E-07,-0.51109,0.212458,cis
chr2B_671166800,TraesCS1B01G415200.1,-7.60171,1.40E-12,2.15E-08,-0.85597,0.237036,trans
chr1B_640556354,TraesCS1B01G415400.1,-25.55215,9.54E-63,1.33E-56,-0.31874,0.778284,cis
chr1B_642486445,TraesCS1B01G415400.1,-6.61943,3.74E-10,3.80E-06,-0.25989,0.19066,NA
chr1B_640556330,TraesCS1B01G415500.1,14.00264,6.83E-31,6.85E-26,0.35023,0.513183,cis
chr1B_640557083,TraesCS1B01G415500.2,-35.9764,1.04E-85,1.18E-78,-0.74966,0.87435,cis
chr5D_565263448,TraesCS1B01G415500.2,-8.06243,8.88E-14,1.62E-09,-0.98741,0.258972,trans
chr1B_566687248,TraesCS1B01G415600.1,-6.70174,2.38E-10,2.51E-06,-0.45506,0.194503,NA
chr1B_640607206,TraesCS1B01G415600.1,-34.87925,1.58E-83,1.45E-76,-0.91571,0.867386,cis
chr5B_541107282,TraesCS1B01G415600.1,6.56036,5.17E-10,5.10E-06,0.47225,0.187909,trans
chr1B_640848172,TraesCS1B01G415700.1,-21.67508,8.76E-53,5.34E-47,-0.56972,0.716381,cis
chr1B_444346281,TraesCS1B01G415800.1,-7.25672,1.04E-11,1.40E-07,-0.95502,0.220649,NA
chr1B_640850315,TraesCS1B01G415800.1,-28.45217,1.14E-69,2.89E-63,-1.42544,0.813164,cis
chr1B_643042256,TraesCS1B01G415800.1,-7.17709,1.65E-11,2.14E-07,-1.23082,0.216877,NA
chr1B_640848140,TraesCS1B01G415900.1,-27.98224,1.41E-68,3.24E-62,-0.60407,0.808051,cis
chr1B_641508384,TraesCS1B01G416600.1,-13.97389,8.31E-31,8.29E-26,-0.76323,0.512156,cis
chr1B_642118009,TraesCS1B01G416600.1,-6.8414,1.10E-10,1.24E-06,-0.45308,0.201047,cis
chr1B_642430942,TraesCS1B01G416600.1,-6.49971,7.19E-10,6.88E-06,-0.26824,0.185091,cis
chr2A_770309541,TraesCS1B01G416600.1,6.52502,6.26E-10,6.08E-06,0.49418,0.186266,trans
chr2B_538590906,TraesCS1B01G416600.1,-6.89463,8.16E-11,9.39E-07,-0.53944,0.203548,trans
chr7A_653588081,TraesCS1B01G416600.1,6.62726,3.59E-10,3.66E-06,0.37477,0.191025,trans
chr1B_641552453,TraesCS1B01G417000.1,-17.77558,5.85E-42,1.46E-36,-0.81692,0.629461,cis
chr1B_641631620,TraesCS1B01G417200.1,-27.66168,7.94E-68,1.72E-61,-0.69144,0.804451,cis
chr5A_548415949,TraesCS1B01G417200.1,-6.76223,1.71E-10,1.85E-06,-0.32597,0.197334,trans
chr1B_641639627,TraesCS1B01G417500.1,-14.30087,8.86E-32,9.59E-27,-0.5331,0.523706,cis
chr7B_607280697,TraesCS1B01G417500.1,6.92257,6.97E-11,8.13E-07,0.53804,0.204863,trans
chr1B_641943575,TraesCS1B01G417600.1,-18.45817,6.59E-44,1.93E-38,-0.62059,0.646861,cis
chr1B_643584552,TraesCS1B01G417600.1,7.82347,3.74E-13,6.27E-09,0.45522,0.247593,NA
chr3A_698932431,TraesCS1B01G417600.1,6.48788,7.66E-10,7.30E-06,0.48522,0.184541,trans
chr1B_642479249,TraesCS1B01G418600.1,-12.25613,1.07E-25,6.85E-21,-0.17592,0.446779,cis
chr1B_642497564,TraesCS1B01G418800.1,-7.99345,1.35E-13,2.40E-09,-0.40538,0.255688,cis
chr1B_643102265,TraesCS1B01G419800.1,-20.73027,3.12E-50,1.55E-44,-0.37334,0.697927,cis
chr3D_2625688,TraesCS1B01G420400.1,17.87716,2.99E-42,7.67E-37,0.46884,0.632115,trans
chr1B_643811598,TraesCS1B01G420500.1,-9.49223,1.12E-17,3.29E-13,-0.17711,0.326337,cis
chr2B_665930584,TraesCS1B01G422300.1,6.49983,7.18E-10,6.88E-06,0.31932,0.185096,trans
chr6A_613244838,TraesCS1B01G422300.1,7.23879,1.16E-11,1.54E-07,0.46239,0.219799,trans
chr1B_645706896,TraesCS1B01G422500.1,13.09714,3.39E-28,2.71E-23,0.46627,0.479771,cis
chr1B_164847070,TraesCS1B01G422600.1,6.72447,2.10E-10,2.24E-06,0.65072,0.195566,NA
chr4B_642751566,TraesCS1B01G422600.1,6.93147,6.63E-11,7.76E-07,0.76369,0.205282,trans
chr1B_645571248,TraesCS1B01G422800.1,-18.77561,8.32E-45,2.63E-39,-0.72531,0.654611,cis
chr1B_645571248,TraesCS1B01G422900.1,-55.86531,3.44E-118,6.05E-110,-1.95096,0.943755,cis
chr1B_645571248,TraesCS1B01G423000.1,-23.62187,6.87E-58,6.32E-52,-0.42517,0.749998,cis
chr1B_646171288,TraesCS1B01G423500.1,-17.43019,5.77E-41,1.33E-35,-0.40681,0.620262,cis
chr1B_646179502,TraesCS1B01G423600.1,-6.54101,5.74E-10,5.62E-06,-0.21866,0.187009,cis
chr1B_646193864,TraesCS1B01G423600.1,-6.65974,3.00E-10,3.11E-06,-0.34707,0.192541,cis
chr2B_752403426,TraesCS1B01G424300.1,7.50659,2.44E-12,3.63E-08,0.50218,0.232511,trans
chr4A_729817886,TraesCS1B01G424300.1,7.1248,2.22E-11,2.82E-07,0.35553,0.214404,trans
chr1B_649366338,TraesCS1B01G425200.1,-19.81952,9.96E-48,4.02E-42,-1.6917,0.678653,cis
chr1B_7086599,TraesCS1B01G425200.1,7.59618,1.44E-12,2.22E-08,1.25048,0.236773,NA
chr1B_651542357,TraesCS1B01G425600.1,-8.13659,5.66E-14,1.06E-09,-0.24114,0.262502,cis
chr1B_651557542,TraesCS1B01G425700.1,-37.97608,1.48E-89,2.31E-82,-1.20835,0.885762,cis
chr1B_653877136,TraesCS1B01G425700.1,6.68162,2.66E-10,2.78E-06,0.75775,0.193563,NA
chr1B_654516279,TraesCS1B01G425700.1,-7.04986,3.40E-11,4.19E-07,-1.08586,0.210863,NA
chr1B_652484003,TraesCS1B01G426100.1,8.22321,3.33E-14,6.46E-10,0.42109,0.266623,cis
chr5B_665741061,TraesCS1B01G426100.1,-7.281,9.07E-12,1.23E-07,-0.5773,0.221799,trans
chr6B_165336980,TraesCS1B01G426100.1,6.66335,2.94E-10,3.05E-06,0.37002,0.192709,trans
chr6D_50739928,TraesCS1B01G426100.1,7.96336,1.62E-13,2.85E-09,0.47413,0.254255,trans
chr1B_653046127,TraesCS1B01G426300.1,-8.12838,5.95E-14,1.11E-09,-0.38412,0.262111,cis
chr1B_648450416,TraesCS1B01G427700.1,-7.83602,3.47E-13,5.84E-09,-0.44503,0.248191,NA
chr1B_653045491,TraesCS1B01G427700.1,-17.36819,8.71E-41,1.97E-35,-0.4419,0.618582,cis
chr1B_657339894,TraesCS1B01G427700.1,6.42402,1.08E-09,9.98E-06,0.30243,0.181583,NA
chr1B_653185450,TraesCS1B01G427900.1,-11.98935,6.58E-25,3.93E-20,-0.22144,0.435927,cis
chr1B_653878361,TraesCS1B01G428800.1,-43.04509,1.20E-98,4.40E-91,-1.30301,0.908773,cis
chr1B_653878664,TraesCS1B01G428900.1,-12.68409,5.73E-27,4.13E-22,-0.22496,0.463801,cis
chr1B_653891802,TraesCS1B01G429200.1,-7.23944,1.15E-11,1.54E-07,-0.78128,0.21983,cis
chr1B_655594518,TraesCS1B01G431200.1,-10.35921,3.84E-20,1.45E-15,-0.56846,0.365866,cis
chr1B_656925933,TraesCS1B01G432200.1,8.43463,9.08E-15,1.89E-10,0.17247,0.276667,cis
chr1B_657176398,TraesCS1B01G432400.1,-15.19791,1.94E-34,2.63E-29,-0.59633,0.553932,cis
chr1B_657318177,TraesCS1B01G432600.1,-7.35556,5.89E-12,8.24E-08,-0.13722,0.225337,cis
chr2A_750615532,TraesCS1B01G432600.1,-7.22319,1.26E-11,1.68E-07,-0.30484,0.21906,trans
chr1B_657322030,TraesCS1B01G432700.1,-7.16255,1.79E-11,2.31E-07,-0.5854,0.216189,cis
chr1B_397441096,TraesCS1B01G432900.1,6.93351,6.56E-11,7.68E-07,0.58603,0.205378,NA
chr1B_657318737,TraesCS1B01G432900.1,15.45319,3.41E-35,4.93E-30,0.6085,0.562148,cis
chr5B_659027447,TraesCS1B01G432900.1,6.82765,1.19E-10,1.33E-06,0.53509,0.200401,trans
chr1B_657321883,TraesCS1B01G432900.2,-26.75877,1.11E-65,2.00E-59,-1.20772,0.793799,cis
chr1B_657830303,TraesCS1B01G433100.1,-9.87491,9.32E-19,3.07E-14,-0.23128,0.343948,cis
chr2B_33851437,TraesCS1B01G433200.1,6.66015,2.99E-10,3.10E-06,0.37565,0.19256,trans
chr2B_748210905,TraesCS1B01G433200.1,8.79193,9.78E-16,2.30E-11,0.64753,0.293576,trans
chr6D_456664547,TraesCS1B01G433200.1,-6.85434,1.02E-10,1.16E-06,-0.427,0.201655,trans
chr7A_128395874,TraesCS1B01G433200.1,7.87798,2.70E-13,4.62E-09,0.5937,0.250189,trans
chr1B_657506030,TraesCS1B01G433400.1,-10.20634,1.05E-19,3.82E-15,-0.43385,0.358995,cis
chr1B_658321663,TraesCS1B01G433400.3,9.66492,3.67E-18,1.13E-13,0.32695,0.334313,cis
chr1D_20708009,TraesCS1B01G433400.3,-7.58663,1.53E-12,2.34E-08,-0.43542,0.236318,trans
chr5A_487355071,TraesCS1B01G433400.3,-6.53341,5.98E-10,5.83E-06,-0.46227,0.186656,trans
chr6B_147865837,TraesCS1B01G433400.3,-6.89476,8.15E-11,9.38E-07,-0.3397,0.203555,trans
chr1B_658531387,TraesCS1B01G434000.1,-9.30604,3.73E-17,1.03E-12,-0.44169,0.317687,cis
chr3B_19911846,TraesCS1B01G434800.1,6.87263,9.22E-11,1.05E-06,1.01507,0.202514,trans
chr4B_424719869,TraesCS1B01G434900.1,7.3368,6.57E-12,9.12E-08,0.88289,0.224446,trans
chr5D_480380046,TraesCS1B01G434900.1,6.66683,2.89E-10,3.00E-06,0.72272,0.192872,trans
chr4B_424719869,TraesCS1B01G435100.1,7.61611,1.28E-12,1.99E-08,0.75586,0.237721,trans
chr5B_15220356,TraesCS1B01G435300.1,6.44191,9.82E-10,9.14E-06,0.77043,0.182411,trans
chr6A_604874899,TraesCS1B01G435300.1,6.89428,8.17E-11,9.41E-07,0.73297,0.203532,trans
chr1B_314559968,TraesCS1B01G435900.1,-6.92279,6.96E-11,8.12E-07,-0.42526,0.204874,NA
chr1B_659690248,TraesCS1B01G435900.1,-13.45942,2.83E-29,2.48E-24,-0.82556,0.493403,cis
chr6B_73159764,TraesCS1B01G436700.1,7.35933,5.76E-12,8.07E-08,1.13955,0.225516,trans
chr7B_33914508,TraesCS1B01G436700.1,-7.17786,1.64E-11,2.13E-07,-1.03632,0.216914,trans
chr1B_658971940,TraesCS1B01G437200.1,8.1153,6.44E-14,1.20E-09,0.31429,0.261489,NA
chr1B_659973145,TraesCS1B01G437200.1,-9.76177,1.95E-18,6.21E-14,-0.25674,0.338766,cis
chr1B_657505544,TraesCS1B01G437400.1,-7.06564,3.11E-11,3.86E-07,-0.215,0.211608,NA
chr1B_660111342,TraesCS1B01G437400.1,-11.82281,2.04E-24,1.17E-19,-0.32289,0.429061,cis
chr1B_660104451,TraesCS1B01G437500.1,-11.14633,1.99E-22,9.37E-18,-0.50612,0.400465,cis
chr6B_706351381,TraesCS1B01G437600.1,-7.15847,1.83E-11,2.36E-07,-0.45866,0.215996,trans
chr1B_660528914,TraesCS1B01G437700.1,-10.25707,7.54E-20,2.77E-15,-0.16202,0.36128,cis
chr1B_659775645,TraesCS1B01G438100.1,-12.69966,5.15E-27,3.73E-22,-0.8882,0.464411,cis
chr4A_725843555,TraesCS1B01G438100.1,-6.61338,3.87E-10,3.92E-06,-0.33975,0.190378,trans
chr7A_32155543,TraesCS1B01G438100.1,6.59766,4.22E-10,4.24E-06,0.56841,0.189645,trans
chr1B_659775645,TraesCS1B01G438600.1,-8.19273,4.02E-14,7.69E-10,-0.30559,0.265173,cis
chr1B_661920596,TraesCS1B01G438600.1,-6.79135,1.45E-10,1.59E-06,-0.27803,0.198699,NA
chr1B_660765737,TraesCS1B01G438800.1,-15.06794,4.70E-34,6.19E-29,-0.83771,0.549684,cis
chr1B_662556338,TraesCS1B01G438800.1,-6.54111,5.74E-10,5.61E-06,-0.43135,0.187014,NA
chr1B_660765737,TraesCS1B01G439200.2,-14.53274,1.81E-32,2.08E-27,-0.39648,0.531723,cis
chr1B_661633414,TraesCS1B01G440200.1,-9.1432,1.06E-16,2.78E-12,-0.56108,0.310084,cis
chr1B_662020314,TraesCS1B01G440300.1,-6.46489,8.67E-10,8.17E-06,-0.30487,0.183476,cis
chr1B_661929671,TraesCS1B01G440500.1,-7.02935,3.82E-11,4.67E-07,-0.24899,0.209895,cis
chr6A_9471785,TraesCS1B01G440700.1,6.66126,2.98E-10,3.08E-06,0.4095,0.192612,trans
chr1B_662023511,TraesCS1B01G440800.1,-32.31872,3.08E-78,1.63E-71,-0.80681,0.848842,cis
chr1B_28025817,TraesCS1B01G441000.1,7.69363,8.11E-13,1.29E-08,0.18447,0.241411,NA
chr5B_513727760,TraesCS1B01G441200.1,-6.75384,1.79E-10,1.93E-06,-0.42533,0.196941,trans
chr3B_280437470,TraesCS1B01G441400.1,-6.55168,5.42E-10,5.33E-06,-0.39826,0.187505,trans
chr1B_662596776,TraesCS1B01G441700.1,-32.21087,5.23E-78,2.71E-71,-0.98899,0.847982,cis
chr1B_662782202,TraesCS1B01G442000.1,-6.51122,6.75E-10,6.50E-06,-0.21662,0.185625,cis
chr1B_664287907,TraesCS1B01G442700.1,-24.74831,9.50E-61,1.12E-54,-0.5178,0.767057,cis
chr1B_664287907,TraesCS1B01G443100.1,-9.2158,6.64E-17,1.79E-12,-0.16661,0.313478,cis
chr1B_662015474,TraesCS1B01G443100.2,-7.01639,4.11E-11,4.99E-07,-0.25438,0.209284,NA
chr1B_662532920,TraesCS1B01G443700.1,-7.02966,3.81E-11,4.66E-07,-0.50091,0.20991,NA
chr1B_666360891,TraesCS1B01G443700.1,-6.73128,2.02E-10,2.16E-06,-0.38391,0.195885,NA
chr1B_664804204,TraesCS1B01G443900.1,-9.60432,5.43E-18,1.65E-13,-0.10005,0.33152,cis
chr6B_135400752,TraesCS1B01G443900.1,-6.42978,1.05E-09,9.70E-06,-0.1568,0.18185,trans
chr1B_665028169,TraesCS1B01G444000.1,-6.70641,2.32E-10,2.45E-06,-0.50058,0.194721,cis
chr1B_665311544,TraesCS1B01G445100.1,7.43699,3.67E-12,5.30E-08,0.27297,0.229203,cis
chr1B_665311919,TraesCS1B01G445200.1,-23.8676,1.61E-58,1.56E-52,-1.67435,0.753858,cis
chr5B_26453087,TraesCS1B01G445200.1,-7.11426,2.36E-11,2.99E-07,-1.25934,0.213905,trans
chr5B_653002512,TraesCS1B01G445200.1,-6.56516,5.04E-10,4.98E-06,-1.7785,0.188132,trans
chr1B_665310362,TraesCS1B01G445200.2,9.52649,9.00E-18,2.67E-13,0.40798,0.327923,cis
chr1B_665312651,TraesCS1B01G445600.1,-6.48406,7.82E-10,7.44E-06,-0.56355,0.184365,cis
chr1B_665417941,TraesCS1B01G445600.1,-13.21521,1.51E-28,1.24E-23,-0.54866,0.484253,cis
chr1B_666248794,TraesCS1B01G446300.2,-16.69918,7.58E-39,1.47E-33,-0.36736,0.599882,cis
chr1B_665454888,TraesCS1B01G446400.1,-13.24934,1.19E-28,9.92E-24,-0.76565,0.485541,cis
chr1B_666069746,TraesCS1B01G446500.1,-11.67727,5.49E-24,3.01E-19,-0.30004,0.423003,cis
chr1B_666824075,TraesCS1B01G446800.1,-53.65858,4.01E-115,5.64E-107,-1.52607,0.93932,cis
chr1B_668200656,TraesCS1B01G446800.1,-6.49813,7.25E-10,6.94E-06,-0.51157,0.185017,NA
chr1B_667213220,TraesCS1B01G447500.1,-9.02953,2.18E-16,5.53E-12,-0.18536,0.304757,cis
chr1B_667716380,TraesCS1B01G448400.1,-18.26748,2.30E-43,6.45E-38,-0.48517,0.642102,cis
chr1B_668245158,TraesCS1B01G448400.1,7.9215,2.08E-13,3.61E-09,0.44105,0.252262,cis
chr4B_600883745,TraesCS1B01G448400.1,6.43972,9.93E-10,9.24E-06,0.45076,0.18231,trans
chr1B_667821669,TraesCS1B01G448700.1,12.55672,1.37E-26,9.53E-22,0.36595,0.458785,cis
chr1B_667976257,TraesCS1B01G448700.2,-21.37301,5.66E-52,3.23E-46,-1.18779,0.710644,cis
chr5A_126276628,TraesCS1B01G448700.2,7.30709,7.80E-12,1.07E-07,0.96453,0.223037,trans
chr1B_665030568,TraesCS1B01G448800.1,7.48275,2.81E-12,4.13E-08,2.68578,0.231378,NA
chr1B_667348480,TraesCS1B01G448800.1,6.45293,9.25E-10,8.66E-06,1.97614,0.182922,cis
chr1B_667716873,TraesCS1B01G448800.1,-87.14959,9.33E-153,1.65E-142,-3.91554,0.976096,cis
chr7A_254382797,TraesCS1B01G448800.1,6.45182,9.31E-10,8.71E-06,1.74923,0.18287,trans
chr1B_667833967,TraesCS1B01G449100.1,-6.65554,3.07E-10,3.17E-06,-0.44276,0.192345,cis
chr1B_667931391,TraesCS1B01G449200.1,-12.47742,2.35E-26,1.61E-21,-0.67441,0.455641,cis
chr1B_668017004,TraesCS1B01G449300.1,8.14818,5.27E-14,9.94E-10,0.70698,0.263053,cis
chr1B_667965641,TraesCS1B01G449500.1,-26.0786,4.89E-64,7.65E-58,-0.58216,0.785243,cis
chr1B_668102980,TraesCS1B01G449500.1,-8.46559,7.50E-15,1.58E-10,-0.41185,0.278136,cis
chr1B_668201197,TraesCS1B01G449900.1,28.71817,2.78E-70,7.43E-64,1.91391,0.815975,cis
chr2A_778428062,TraesCS1B01G449900.1,7.23328,1.19E-11,1.59E-07,1.59707,0.219538,trans
chr6B_608362604,TraesCS1B01G449900.1,7.54163,1.99E-12,2.99E-08,1.08318,0.234178,trans
chr1B_668199174,TraesCS1B01G450000.1,19.87362,7.05E-48,2.88E-42,0.65546,0.679841,cis
chr2A_451015046,TraesCS1B01G450000.1,6.58817,4.44E-10,4.44E-06,0.42888,0.189203,trans
chr7A_700625861,TraesCS1B01G450000.1,6.86944,9.39E-11,1.07E-06,0.64659,0.202364,trans
chr1B_668201197,TraesCS1B01G450100.1,-30.42147,4.00E-74,1.48E-67,-1.39754,0.832653,cis
chr2A_778428062,TraesCS1B01G450100.1,-6.51012,6.79E-10,6.54E-06,-1.06139,0.185574,trans
chr6B_608362604,TraesCS1B01G450100.1,-7.08113,2.85E-11,3.56E-07,-0.74558,0.21234,trans
chr1B_668198894,TraesCS1B01G450300.1,-35.01424,8.45E-84,7.94E-77,-1.66274,0.868272,cis
chr6D_470663427,TraesCS1B01G450300.1,-6.88515,8.60E-11,9.86E-07,-0.98027,0.203103,trans
chr1B_668675748,TraesCS1B01G450500.1,-6.7609,1.72E-10,1.86E-06,-0.30029,0.197271,cis
chr1B_668911342,TraesCS1B01G450700.1,-8.67128,2.08E-15,4.71E-11,-0.41152,0.287878,cis
chr1B_668762563,TraesCS1B01G450700.2,-29.56957,3.20E-72,1.01E-65,-0.89764,0.824588,cis
chr1B_671485902,TraesCS1B01G450700.2,6.45357,9.22E-10,8.64E-06,0.40964,0.182951,NA
chr1B_668937619,TraesCS1B01G451600.1,-36.13059,5.19E-86,6.03E-79,-0.99139,0.875287,cis
chr1B_668718865,TraesCS1B01G451700.1,15.02709,6.20E-34,8.08E-29,0.52199,0.548339,cis
chr1B_668911342,TraesCS1B01G451700.1,7.71968,6.95E-13,1.12E-08,0.92282,0.242651,cis
chr1B_669807172,TraesCS1B01G453500.1,-8.00144,1.28E-13,2.30E-09,-0.29673,0.256068,cis
chr1A_333977492,TraesCS1B01G454100.1,6.49818,7.25E-10,6.94E-06,0.27321,0.185019,trans
chr1B_670783390,TraesCS1B01G455700.1,-12.35479,5.44E-26,3.59E-21,-0.43646,0.450746,cis
chr1B_672957336,TraesCS1B01G455700.1,-7.44394,3.52E-12,5.10E-08,-0.26568,0.229534,NA
chr1B_670781998,TraesCS1B01G455800.1,-12.7899,2.78E-27,2.06E-22,-0.4669,0.467935,cis
chr4B_9428877,TraesCS1B01G455800.1,6.64919,3.18E-10,3.27E-06,0.55451,0.192048,trans
chr1B_670677611,TraesCS1B01G455900.1,-10.56731,9.62E-21,3.86E-16,-0.79434,0.375143,cis
chr1B_671188226,TraesCS1B01G456700.1,-16.17406,2.59E-37,4.43E-32,-1.23169,0.584451,cis
chr1B_671236329,TraesCS1B01G456700.1,-8.68461,1.92E-15,4.35E-11,-0.79283,0.288508,cis
chr7B_4974332,TraesCS1B01G456700.1,6.75076,1.82E-10,1.96E-06,0.46745,0.196797,trans
chr1B_600348130,TraesCS1B01G456900.1,6.57843,4.68E-10,4.66E-06,0.34067,0.18875,NA
chr2A_756507978,TraesCS1B01G456900.1,8.82041,8.18E-16,1.94E-11,0.60574,0.294919,trans
chr6B_40703120,TraesCS1B01G456900.1,6.63349,3.47E-10,3.54E-06,0.37716,0.191315,trans
chr6B_469070741,TraesCS1B01G456900.1,6.73464,1.99E-10,2.13E-06,0.40629,0.196042,trans
chr1B_671507253,TraesCS1B01G457200.1,-13.90654,1.32E-30,1.29E-25,-0.90716,0.509742,cis
chr1B_675457566,TraesCS1B01G457200.1,-8.11567,6.42E-14,1.20E-09,-1.16805,0.261507,NA
chr1B_671507253,TraesCS1B01G457400.1,-20.80107,2.00E-50,1.01E-44,-0.68627,0.699362,cis
chr1B_669333064,TraesCS1B01G457600.1,-7.77812,4.91E-13,8.08E-09,-0.9977,0.245433,NA
chr1B_671507253,TraesCS1B01G457600.1,-13.13042,2.70E-28,2.18E-23,-0.67678,0.481038,cis
chr1B_669333064,TraesCS1B01G458900.2,-7.77812,4.91E-13,8.08E-09,-0.9977,0.245433,NA
chr1B_671507253,TraesCS1B01G458900.2,-13.13042,2.70E-28,2.18E-23,-0.67678,0.481038,NA
chr1B_671563340,TraesCS1B01G459100.1,-17.23191,2.16E-40,4.73E-35,-1.67357,0.614858,NA
chr1D_483071688,TraesCS1B01G459100.1,7.85963,3.01E-13,5.12E-09,0.76123,0.249315,trans
chr2A_722840978,TraesCS1B01G459100.1,-6.75133,1.81E-10,1.95E-06,-1.37585,0.196824,trans
chr6B_128925203,TraesCS1B01G459100.1,-6.97645,5.15E-11,6.15E-07,-0.93018,0.207401,trans
chr1B_673786009,TraesCS1B01G459800.1,-21.03517,4.63E-51,2.45E-45,-0.55711,0.704047,cis
chr1B_669811013,TraesCS1B01G459900.1,8.09561,7.26E-14,1.34E-09,0.55936,0.260552,NA
chr1B_673847393,TraesCS1B01G459900.1,-25.55432,9.42E-63,1.31E-56,-0.66126,0.778314,cis
chr1B_673979304,TraesCS1B01G460100.1,-8.46004,7.76E-15,1.63E-10,-0.36254,0.277872,cis
chr1B_673875141,TraesCS1B01G460700.2,-7.30457,7.91E-12,1.08E-07,-0.22729,0.222917,cis
chr1B_674498651,TraesCS1B01G461000.1,-36.44269,1.28E-86,1.55E-79,-1.57865,0.877152,cis
chr1A_521279250,TraesCS1B01G461200.1,6.74888,1.84E-10,1.98E-06,0.60272,0.196709,trans
chr1B_674005259,TraesCS1B01G461200.1,-14.87201,1.79E-33,2.24E-28,-0.90471,0.543196,cis
chr1B_674498651,TraesCS1B01G461200.1,-7.90098,2.35E-13,4.06E-09,-0.96521,0.251284,cis
chr1B_674498651,TraesCS1B01G461600.1,-19.87932,6.80E-48,2.78E-42,-1.1966,0.679966,cis
chr1B_674608415,TraesCS1B01G461600.1,-8.17951,4.35E-14,8.30E-10,-0.47321,0.264544,cis
chr1B_670784843,TraesCS1B01G461900.1,-8.60168,3.22E-15,7.10E-11,-0.23844,0.284585,NA
chr1B_674625158,TraesCS1B01G461900.1,-19.36281,1.86E-46,6.76E-41,-0.3359,0.668401,cis
chr1B_674625158,TraesCS1B01G462000.1,-9.92265,6.82E-19,2.27E-14,-0.16937,0.346127,cis
chr1B_670783518,TraesCS1B01G462100.1,6.54761,5.54E-10,5.44E-06,0.7468,0.187316,NA
chr1B_674627590,TraesCS1B01G462100.1,20.66315,4.76E-50,2.33E-44,1.29542,0.696557,cis
chr1B_678889508,TraesCS1B01G462100.1,6.48463,7.80E-10,7.42E-06,1.13997,0.184391,NA
chr1B_674625158,TraesCS1B01G462200.1,-10.43345,2.34E-20,9.05E-16,-0.29838,0.369186,cis
chr1B_675312793,TraesCS1B01G463000.1,-11.31269,6.48E-23,3.20E-18,-0.48587,0.4076,cis
chr1B_675372845,TraesCS1B01G463100.1,13.94466,1.02E-30,1.01E-25,0.36622,0.51111,cis
chr1D_487896854,TraesCS1B01G463400.1,8.51659,5.47E-15,1.17E-10,0.1612,0.280554,trans
chr1B_676071184,TraesCS1B01G464300.1,-21.50436,2.51E-52,1.47E-46,-1.6832,0.713157,cis
chr1D_485563311,TraesCS1B01G464300.1,6.47319,8.29E-10,7.84E-06,0.46079,0.183861,trans
chr6B_217467029,TraesCS1B01G464400.3,8.25931,2.67E-14,5.24E-10,0.43471,0.268339,trans
chr1B_676073245,TraesCS1B01G464900.1,-6.90959,7.50E-11,8.69E-07,-0.18499,0.204252,cis
chr1B_676756516,TraesCS1B01G464900.1,8.60774,3.10E-15,6.85E-11,0.42545,0.284872,cis
chr1B_676073929,TraesCS1B01G465000.1,6.53129,6.05E-10,5.89E-06,0.22444,0.186557,cis
chr1B_676779751,TraesCS1B01G465800.1,-9.99708,4.18E-19,1.43E-14,-0.37258,0.349517,cis
chr1B_676548039,TraesCS1B01G466200.1,-11.17769,1.61E-22,7.65E-18,-1.55127,0.401815,cis
chr1B_676775818,TraesCS1B01G466300.1,-17.66923,1.18E-41,2.87E-36,-0.5725,0.626657,cis
chr1B_676711029,TraesCS1B01G467100.1,-8.90402,4.83E-16,1.18E-11,-0.38243,0.298858,cis
chr1B_677319497,TraesCS1B01G467400.1,-20.48217,1.49E-49,7.00E-44,-0.48357,0.692826,cis
chr1B_677914913,TraesCS1B01G467700.1,-14.25782,1.19E-31,1.27E-26,-0.49477,0.522201,cis
chr1B_677913904,TraesCS1B01G468600.1,-34.70742,3.50E-83,3.10E-76,-0.7638,0.866245,cis
chr1B_678047448,TraesCS1B01G468700.1,-36.38029,1.69E-86,2.04E-79,-1.12785,0.876782,cis
chr1B_678264303,TraesCS1B01G469200.1,-20.29886,4.73E-49,2.14E-43,-0.8013,0.688986,cis
chr1B_679749052,TraesCS1B01G469200.1,-6.59877,4.19E-10,4.21E-06,-0.38995,0.189697,NA
chr1D_484408324,TraesCS1B01G469200.1,7.44043,3.60E-12,5.20E-08,0.52152,0.229367,trans
chr1B_678260041,TraesCS1B01G469300.1,-12.80566,2.49E-27,1.85E-22,-0.30633,0.468549,cis
chr1B_678264303,TraesCS1B01G469400.1,-15.09896,3.80E-34,5.05E-29,-0.5137,0.550701,cis
chr1B_678274270,TraesCS1B01G469400.1,6.4974,7.28E-10,6.96E-06,0.27281,0.184983,cis
chr1B_679749052,TraesCS1B01G469400.1,-6.79941,1.39E-10,1.53E-06,-0.28645,0.199077,NA
chr1B_678260625,TraesCS1B01G469500.1,-15.12556,3.17E-34,4.24E-29,-1.00895,0.551572,cis
chr1B_678264303,TraesCS1B01G469500.1,9.548,7.83E-18,2.34E-13,0.54952,0.328918,cis
chr1B_616327161,TraesCS1B01G469500.2,6.47205,8.34E-10,7.89E-06,0.4733,0.183808,NA
chr3A_659558847,TraesCS1B01G470900.1,6.54403,5.65E-10,5.53E-06,0.74804,0.187149,trans
chr2A_138526256,TraesCS1B01G471000.1,7.17513,1.67E-11,2.16E-07,0.64189,0.216784,trans
chr2B_206735985,TraesCS1B01G471000.1,6.73682,1.96E-10,2.10E-06,0.65938,0.196144,trans
chr5A_104211411,TraesCS1B01G471000.1,-7.99939,1.30E-13,2.32E-09,-0.8397,0.255971,trans
chr5A_650435386,TraesCS1B01G471000.1,6.63579,3.42E-10,3.50E-06,0.57798,0.191423,trans
chr5B_519258330,TraesCS1B01G471000.1,-7.27301,9.49E-12,1.28E-07,-0.72349,0.221421,trans
chr1B_679749010,TraesCS1B01G472000.1,-32.95289,1.42E-79,8.63E-73,-0.56276,0.853761,cis
chr1B_679749052,TraesCS1B01G472100.1,-18.54598,3.71E-44,1.11E-38,-0.49205,0.649026,cis
chr4A_596168494,TraesCS1B01G472100.1,-6.60144,4.13E-10,4.16E-06,-0.4101,0.189821,trans
chr1B_680163036,TraesCS1B01G472200.1,-13.28637,9.26E-29,7.77E-24,-0.34121,0.486936,cis
chr1D_485559852,TraesCS1B01G472500.1,6.68574,2.60E-10,2.72E-06,0.15988,0.193755,trans
chr4B_121180094,TraesCS1B01G472500.1,-6.75426,1.78E-10,1.93E-06,-0.36693,0.19696,trans
chr1D_492643550,TraesCS1B01G472800.1,12.13024,2.52E-25,1.56E-20,0.6429,0.441681,trans
chr5B_371292151,TraesCS1B01G473100.1,6.84423,1.08E-10,1.22E-06,0.4935,0.20118,trans
chr6B_229676885,TraesCS1B01G473100.1,7.43849,3.64E-12,5.26E-08,0.51718,0.229275,trans
chr1A_23826181,TraesCS1B01G473900.1,6.48385,7.83E-10,7.44E-06,0.67728,0.184355,trans
chr1D_48772055,TraesCS1B01G473900.1,8.6076,3.10E-15,6.86E-11,0.76541,0.284865,trans
chr2B_682745754,TraesCS1B01G473900.1,6.88674,8.52E-11,9.78E-07,0.73813,0.203178,trans
chr2B_76099029,TraesCS1B01G473900.1,6.52487,6.27E-10,6.08E-06,0.65672,0.186259,trans
chr2D_12265538,TraesCS1B01G473900.1,6.48061,7.97E-10,7.56E-06,0.77753,0.184205,trans
chr4A_45329222,TraesCS1B01G473900.1,-6.48838,7.64E-10,7.28E-06,-0.74232,0.184565,trans
chr5B_539293748,TraesCS1B01G473900.1,7.57066,1.68E-12,2.55E-08,0.67072,0.235559,trans
[truncated: 2,758,633 more chars]
