# Supplementary material for: Genomic variants affecting homoeologous gene expression dosage contribute to agronomic trait variation in allopolyploid wheat
Source: Nat Commun. 2022 Feb 11;13:826. doi: 10.1038/s41467-022-28453-y (PMC8837796; doi:10.1038/s41467-022-28453-y)
Supplement: Supplementary file 21 — Source Data [file 41467_2022_28453_MOESM21_ESM.zip › Source_data/Figure_3d_interChr_eQTL_vs_HiC.txt]

#eQTL and eGene located on different chromosomes
#HiC_unit_eQTL	HiC_unit_eGene	eQTL	eGene	pv_eQTL	HiC_contact_freq	log10_pv	log10_contact
chr1A_100000000	chr2A_5000000	chr2A_5161152	TraesCS1A01G104300.1	7.15965e-12	16.0	11.1451082076899	1.20411998265592
chr1A_100000000	chr2B_775000000	chr2B_774959415	TraesCS1A01G104300.1	9.88645e-11	4.0	10.0049596257113	0.602059991327962
chr1A_100000000	chr3B_818000000	chr3B_818085121	TraesCS1A01G104300.1	7.34387e-12	10.0	11.1340750195495	1
chr1A_100000000	chr5B_423000000	chr5B_423106424	TraesCS1A01G104300.1	2.45006e-10	7.0	9.61082327998247	0.845098040014257
chr1A_100000000	chr7A_38000000	chr7A_37746007	TraesCS1A01G104300.1	3.30344e-11	11.0	10.4810335768247	1.04139268515822
chr1A_100000000	chr7A_48000000	chr7A_47820190	TraesCS1A01G104300.1	6.58108e-10	16.0	9.18170282985836	1.20411998265592
chr1A_100000000	chr7B_552000000	chr7B_552439840	TraesCS1A01G104300.1	2.30683e-10	4.0	9.6369844092857	0.602059991327962
chr1A_100000000	chr7B_607000000	chr7B_607280333	TraesCS1A01G104300.1	2.39070e-10	8.0	9.62147491845509	0.903089986991943
chr1A_100000000	chr7B_716000000	chr7B_715599421	TraesCS1A01G104300.1	1.52344e-23	9.0	22.8171746455976	0.954242509439325
chr1A_10000000	chr1D_9000000	chr1A_10054563	TraesCS1D01G019600.1	2.43701e-16	179.0	15.6131426887324	2.25285303097989
chr1A_10000000	chr1D_9000000	chr1A_10054563	TraesCS1D01G019800.1	2.54995e-31	179.0	30.5934683352276	2.25285303097989
chr1A_10000000	chr6A_39000000	chr1A_10123573	TraesCS6A01G071400.1	1.83090e-11	13.0	10.7373353753237	1.11394335230684
chr1A_10000000	chr6B_38000000	chr1A_10132642	TraesCS6B01G057300.1	6.11040e-10	9.0	9.21393035897076	0.954242509439325
chr1A_10000000	chr6B_393000000	chr1A_10132973	TraesCS6B01G234100.1	3.50858e-23	2.0	22.4548686165664	0.301029995663981
chr1A_10000000	chr6D_156000000	chr1A_10132973	TraesCS6D01G169600.1	6.75095e-43	2.0	42.1706351085427	0.301029995663981
chr1A_10000000	chr5B_688000000	chr5B_687814612	TraesCS1A01G021400.1	9.93079e-11	6.0	10.003016201757	0.778151250383644
chr1A_10000000	chr4A_438000000	chr1A_10213645	TraesCS4A01G172600.1	2.36778e-10	4.0	9.62565865212843	0.602059991327962
chr1A_10000000	chr5A_692000000	chr1A_10213645	TraesCS5A01G535100.1	4.67307e-10	13.0	9.3303977134362	1.11394335230684
chr1A_10000000	chr7A_620000000	chr1A_10213645	TraesCS7A01G426700.1	5.80005e-12	12.0	11.2365682625353	1.07918124604762
chr1A_10000000	chr7A_620000000	chr1A_10213645	TraesCS7A01G426900.1	6.44989e-11	12.0	10.1904476920004	1.07918124604762
chr1A_10000000	chr7A_620000000	chr1A_10213645	TraesCS7A01G427000.1	9.59863e-14	12.0	13.0177907488249	1.07918124604762
chr1A_10000000	chr7D_539000000	chr1A_10213645	TraesCS7D01G418900.1	5.10003e-11	4.0	10.2924272692362	0.602059991327962
chr1A_10000000	chr7D_539000000	chr1A_10213645	TraesCS7D01G419000.1	5.10791e-11	4.0	10.2917567634931	0.602059991327962
chr1A_10000000	chr7D_539000000	chr1A_10213645	TraesCS7D01G419100.1	2.14697e-11	4.0	10.6681740239967	0.602059991327962
chr1A_10000000	chr7D_539000000	chr1A_10213645	TraesCS7D01G419300.1	5.27272e-14	4.0	13.2779652906226	0.602059991327962
chr1A_10000000	chr6A_308000000	chr1A_10243510	TraesCS6A01G198800.1	8.59025e-10	7.0	9.06599419681596	0.845098040014257
chr1A_10000000	chr6B_393000000	chr1A_10413463	TraesCS6B01G234100.1	4.16460e-11	2.0	10.380426705214	0.301029995663981
chr1A_11000000	chr7B_581000000	chr1A_10581316	TraesCS7B01G326900.1	1.37169e-10	2.0	9.86274402747874	0.301029995663981
chr1A_11000000	chr7D_538000000	chr1A_10581316	TraesCS7D01G418600.3	2.32771e-10	4.0	9.6330711276497	0.602059991327962
chr1A_11000000	chr5D_201000000	chr1A_10594573	TraesCS5D01G128200.1	5.01219e-10	5.0	9.29997247431245	0.698970004336019
chr1A_11000000	chr4A_600000000	chr1A_10597434	TraesCS4A01G304400.1	6.65305e-15	24.0	14.1769792126666	1.38021124171161
chr1A_11000000	chr2D_651000000	chr1A_10694803	TraesCS2D01G599600.1	3.34155e-10	5.0	9.47605203609299	0.698970004336019
chr1A_107000000	chr3B_764000000	chr3B_763694329	TraesCS1A01G108300.1	3.67780e-10	3.0	9.43441189153569	0.477121254719662
chr1A_107000000	chr5D_58000000	chr5D_58253531	TraesCS1A01G108300.1	3.74808e-11	4.0	10.4261911479903	0.602059991327962
chr1A_109000000	chr5D_60000000	chr1A_109035321	TraesCS5D01G065000.1	7.60347e-10	5.0	9.11898816325549	0.698970004336019
chr1A_109000000	chr2B_42000000	chr2B_42260475	TraesCS1A01G110100.1	4.11144e-10	6.0	9.38600604320345	0.778151250383644
chr1A_11000000	chr5A_544000000	chr1A_10950713	TraesCS5A01G334700.1	1.14766e-13	7.0	12.9401867547901	0.845098040014257
chr1A_110000000	chr7B_716000000	chr7B_715599421	TraesCS1A01G110800.1	1.46717e-13	12.0	12.8335195618319	1.07918124604762
chr1A_11000000	chr5D_62000000	chr1A_11200339	TraesCS5D01G066100.1	3.70307e-11	7.0	10.4314380783026	0.845098040014257
chr1A_112000000	chr7B_571000000	chr1A_112266205	TraesCS7B01G320800.1	1.05730e-11	7.0	10.9758017677931	0.845098040014257
chr1A_1000000	chr2B_717000000	chr2B_716591780	TraesCS1A01G001800.1	1.23079e-10	4.0	9.90981604099336	0.602059991327962
chr1A_12000000	chr3B_823000000	chr1A_11528638	TraesCS3B01G602400.1	5.81997e-11	4.0	10.2350792539872	0.602059991327962
chr1A_1000000	chr7B_690000000	chr1A_1156240	TraesCS7B01G420500.1	1.04045e-14	5.0	13.9827787854628	0.698970004336019
chr1A_1000000	chr3B_20000000	chr3B_20169117	TraesCS1A01G001900.7	3.34561e-10	2.0	9.47552468642193	0.301029995663981
chr1A_1000000	chr4A_638000000	chr4A_638195756	TraesCS1A01G001900.7	2.81586e-10	7.0	9.55038894141164	0.845098040014257
chr1A_1000000	chr5A_91000000	chr5A_90618697	TraesCS1A01G001900.5	9.83699e-12	7.0	11.007137770102	0.845098040014257
chr1A_1000000	chr7B_721000000	chr7B_720539575	TraesCS1A01G001900.5	1.65876e-10	4.0	9.78021644593204	0.602059991327962
chr1A_12000000	chr2A_508000000	chr2A_507719005	TraesCS1A01G023800.1	9.03439e-10	9.0	9.0441011655798	0.954242509439325
chr1A_1000000	chr3B_3000000	chr3B_3282889	TraesCS1A01G002200.1	4.57697e-13	1.0	12.3394219341703	0
chr1A_1000000	chr7A_20000000	chr7A_20102690	TraesCS1A01G002200.1	1.48653e-15	9.0	14.8278263217749	0.954242509439325
chr1A_119000000	chr3D_594000000	chr1A_119046979	TraesCS3D01G508100.1	2.38047e-10	6.0	9.62333728737433	0.778151250383644
chr1A_12000000	chr6A_380000000	chr1A_11911507	TraesCS6A01G209600.1	4.95302e-11	8.0	10.3051299183587	0.903089986991943
chr1A_1000000	chr1B_364000000	chr1A_1194469	TraesCS1B01G202800.1	9.47145e-10	1.0	9.02358352904389	0
chr1A_12000000	chr6D_156000000	chr1A_12005550	TraesCS6D01G169600.1	8.70440e-15	3.0	14.0602611597184	0.477121254719662
chr1A_12000000	chr5A_523000000	chr1A_12088900	TraesCS5A01G311300.1	1.50125e-12	8.0	11.823546979589	0.903089986991943
chr1A_12000000	chr5B_625000000	chr1A_12096775	TraesCS5B01G452300.1	5.93804e-10	3.0	9.22635688122284	0.477121254719662
chr1A_1000000	chr1B_4000000	chr1A_1209986	TraesCS1B01G007700.1	1.76023e-10	5.0	9.75443058150139	0.698970004336019
chr1A_121000000	chr3A_725000000	chr3A_724527446	TraesCS1A01G116000.3	4.49325e-11	20.0	10.3474394170179	1.30102999566398
chr1A_12000000	chr7A_559000000	chr1A_12126338	TraesCS7A01G384200.1	2.91298e-12	4.0	11.5356624971504	0.602059991327962
chr1A_12000000	chr7A_559000000	chr1A_12126338	TraesCS7A01G384200.3	5.75725e-10	4.0	9.23978491154485	0.602059991327962
chr1A_12000000	chr4B_28000000	chr1A_12137696	TraesCS4B01G038700.1	1.61872e-11	11.0	10.7908282673501	1.04139268515822
chr1A_1000000	chr1D_2000000	chr1D_2143226	TraesCS1A01G002400.1	7.95658e-12	499.0	11.099273566219	2.69810054562339
chr1A_12000000	chr3B_534000000	chr1A_12305614	TraesCS3B01G330100.1	1.67949e-13	5.0	12.7748225776858	0.698970004336019
chr1A_12000000	chr5D_316000000	chr1A_12359061	TraesCS5D01G209100.1	1.84376e-10	5.0	9.73429561118865	0.698970004336019
chr1A_12000000	chr3A_40000000	chr3A_40249759	TraesCS1A01G025900.1	2.33882e-10	8.0	9.63100320102746	0.903089986991943
chr1A_13000000	chr1B_16000000	chr1A_12587164	TraesCS1B01G032700.2	1.85183e-18	233.0	17.7323988845281	2.36735592102602
chr1A_13000000	chr3B_474000000	chr3B_474018797	TraesCS1A01G026800.1	7.18553e-21	3.0	20.143541193071	0.477121254719662
chr1A_127000000	chr5A_659000000	chr1A_127105249	TraesCS5A01G488700.1	1.44456e-11	8.0	10.8402644149636	0.903089986991943
chr1A_13000000	chr3A_730000000	chr1A_12735635	TraesCS3A01G509700.1	1.90061e-13	15.0	12.7211069900385	1.17609125905568
chr1A_13000000	chr3D_601000000	chr1A_12735635	TraesCS3D01G517600.1	4.36892e-10	7.0	9.35962590765405	0.845098040014257
chr1A_13000000	chr3D_601000000	chr1A_12735635	TraesCS3D01G517700.1	3.18770e-10	7.0	9.496522557563	0.845098040014257
chr1A_13000000	chr3B_808000000	chr1A_12735642	TraesCS3B01G578800.1	3.25902e-10	11.0	9.48691297434216	1.04139268515822
chr1A_129000000	chr5B_580000000	chr5B_580088656	TraesCS1A01G119100.1	1.03054e-09	8.0	8.98693514659012	0.903089986991943
chr1A_13000000	chr1D_11000000	chr1D_10645545	TraesCS1A01G027200.1	8.98590e-18	721.0	17.0464384187821	2.85793526471943
chr1A_13000000	chr7A_122000000	chr7A_121998591	TraesCS1A01G027500.1	6.71782e-12	22.0	11.1727716370014	1.34242268082221
chr1A_13000000	chr2D_12000000	chr1A_13014266	TraesCS2D01G030600.1	3.43157e-11	4.0	10.4645071375853	0.602059991327962
chr1A_132000000	chr5D_556000000	chr5D_556425834	TraesCS1A01G119700.1	6.88783e-12	7.0	11.1619175803368	0.845098040014257
chr1A_13000000	chr1B_17000000	chr1B_17359287	TraesCS1A01G028500.1	7.85404e-26	398.0	25.1049068912328	2.59988307207369
chr1A_13000000	chr1D_445000000	chr1A_13412651	TraesCS1D01G362100.1	6.03115e-10	7.0	9.21959987010935	0.845098040014257
chr1A_13000000	chr1D_445000000	chr1A_13412651	TraesCS1D01G362200.1	3.75175e-11	7.0	10.4257661087892	0.845098040014257
chr1A_13000000	chr1D_445000000	chr1A_13412651	TraesCS1D01G362300.1	7.66475e-11	7.0	10.1155020058965	0.845098040014257
chr1A_13000000	chr1D_445000000	chr1A_13412651	TraesCS1D01G362400.1	7.66475e-11	7.0	10.1155020058965	0.845098040014257
chr1A_13000000	chr1B_17000000	chr1B_16854554	TraesCS1A01G028600.4	2.22042e-20	398.0	19.6535648694997	2.59988307207369
chr1A_1000000	chr5B_469000000	chr5B_468883012	TraesCS1A01G002700.1	3.33034e-15	6.0	14.4775114263777	0.778151250383644
chr1A_135000000	chr2A_497000000	chr2A_496922204	TraesCS1A01G121400.1	1.03444e-09	18.0	8.98529469438887	1.25527250510331
chr1A_135000000	chr2A_769000000	chr2A_768680184	TraesCS1A01G121400.1	1.83147e-10	9.0	9.73720019080842	0.954242509439325
chr1A_135000000	chr3B_222000000	chr3B_221903055	TraesCS1A01G121400.1	5.31090e-11	6.0	10.2748318759217	0.778151250383644
chr1A_135000000	chr3B_25000000	chr3B_24547372	TraesCS1A01G121400.1	4.69974e-14	10.0	13.3279261675299	1
chr1A_135000000	chr4A_67000000	chr4A_67270659	TraesCS1A01G121400.1	3.54443e-10	13.0	9.45045359623787	1.11394335230684
chr1A_135000000	chr5A_74000000	chr5A_73824116	TraesCS1A01G121400.1	1.90848e-10	13.0	9.71931238689914	1.11394335230684
chr1A_135000000	chr6B_677000000	chr6B_676880046	TraesCS1A01G121400.1	3.52709e-10	3.0	9.45258345839186	0.477121254719662
chr1A_1000000	chr1B_487000000	chr1A_1350035	TraesCS1B01G279000.1	2.90834e-10	2.0	9.53635482357215	0.301029995663981
chr1A_14000000	chr2D_618000000	chr1A_13641983	TraesCS2D01G533800.1	1.03671e-10	8.0	9.9843427122836	0.903089986991943
chr1A_14000000	chr3A_730000000	chr1A_13667289	TraesCS3A01G509400.1	4.80129e-12	13.0	11.3186420616634	1.11394335230684
chr1A_14000000	chr6A_523000000	chr1A_13676880	TraesCS6A01G291300.1	6.43840e-10	4.0	9.1912220452962	0.602059991327962
chr1A_14000000	chr6B_283000000	chr6B_282987919	TraesCS1A01G029300.1	5.62650e-11	7.0	10.2497616767936	0.845098040014257
chr1A_1000000	chr3D_39000000	chr1A_1378494	TraesCS3D01G079000.2	4.42142e-10	2.0	9.35443822858685	0.301029995663981
chr1A_1000000	chr4D_224000000	chr1A_1378494	TraesCS4D01G158800.1	6.58082e-10	3.0	9.18171998795336	0.477121254719662
chr1A_138000000	chr2D_143000000	chr1A_137938596	TraesCS2D01G197000.1	8.14636e-11	14.0	10.0890364016943	1.14612803567824
chr1A_14000000	chr5D_504000000	chr1A_13881093	TraesCS5D01G459900.1	7.02114e-10	5.0	9.15359236714175	0.698970004336019
chr1A_14000000	chr3B_314000000	chr1A_13917999	TraesCS3B01G226300.4	1.39650e-11	5.0	10.854959059963	0.698970004336019
chr1A_140000000	chr5D_488000000	chr1A_139551018	TraesCS5D01G431400.1	4.39814e-10	8.0	9.3567309504505	0.903089986991943
chr1A_14000000	chr2A_652000000	chr1A_14069290	TraesCS2A01G399000.1	1.11987e-11	7.0	10.9508323894365	0.845098040014257
chr1A_14000000	chr2B_673000000	chr1A_14132432	TraesCS2B01G475500.1	1.64140e-10	7.0	9.78478557091277	0.845098040014257
chr1A_14000000	chr1D_2000000	chr1A_14146131	TraesCS1D01G003900.6	4.51614e-10	9.0	9.34523260344214	0.954242509439325
chr1A_14000000	chr2B_748000000	chr1A_14151688	TraesCS2B01G551800.1	9.70216e-12	8.0	11.0131315676254	0.903089986991943
chr1A_14000000	chr7D_2000000	chr1A_14151688	TraesCS7D01G003400.1	7.69080e-10	2.0	9.11402848236831	0.301029995663981
chr1A_143000000	chr7A_23000000	chr7A_22839553	TraesCS1A01G123300.1	9.03883e-26	9.0	25.0438877816296	0.954242509439325
chr1A_143000000	chr4A_192000000	chr4A_191591501	TraesCS1A01G123400.1	3.53361e-14	18.0	13.4517813847088	1.25527250510331
chr1A_143000000	chr4B_602000000	chr4B_602187913	TraesCS1A01G123400.1	2.07779e-14	4.0	13.6823983482369	0.602059991327962
chr1A_143000000	chr7A_692000000	chr7A_691540046	TraesCS1A01G123400.1	5.42672e-14	4.0	13.265462585937	0.602059991327962
chr1A_14000000	chr6D_156000000	chr1A_14433850	TraesCS6D01G169600.1	1.93910e-11	5.0	10.71239979364	0.698970004336019
chr1A_14000000	chr4A_618000000	chr1A_14433899	TraesCS4A01G335300.2	1.32549e-10	10.0	9.87762354440105	1
chr1A_145000000	chr1B_574000000	chr1A_144563447	TraesCS1B01G345800.1	2.70012e-10	2.0	9.56861693429296	0.301029995663981
chr1A_14000000	chr4A_267000000	chr1A_14466113	TraesCS4A01G147500.1	2.27233e-10	1.0	9.64352859779734	0
chr1A_14000000	chr4A_743000000	chr1A_14467014	TraesCS4A01G495800.1	6.49742e-11	4.0	10.1872590590793	0.602059991327962
chr1A_147000000	chr1B_633000000	chr1B_632776742	TraesCS1A01G124200.1	5.54682e-10	6.0	9.25595592719402	0.778151250383644
chr1A_149000000	chr3B_20000000	chr3B_20243676	TraesCS1A01G125100.1	2.80459e-12	9.0	11.5521306188115	0.954242509439325
chr1A_149000000	chr6A_533000000	chr6A_533397571	TraesCS1A01G125100.1	1.10859e-10	10.0	9.95522904326512	1
chr1A_149000000	chr6B_440000000	chr6B_440455591	TraesCS1A01G125200.1	6.01760e-10	6.0	9.22057668392168	0.778151250383644
chr1A_149000000	chr1B_189000000	chr1B_188936315	TraesCS1A01G125400.1	1.84014e-14	5.0	13.7351491341021	0.698970004336019
chr1A_149000000	chr2B_654000000	chr2B_653623826	TraesCS1A01G125400.1	2.96623e-11	7.0	10.5277951770237	0.845098040014257
chr1A_15000000	chr4A_243000000	chr4A_242785563	TraesCS1A01G032500.1	1.09908e-11	6.0	10.958970694934	0.778151250383644
chr1A_15000000	chr3B_823000000	chr1A_15081579	TraesCS3B01G602400.1	2.20018e-10	6.0	9.65754178744646	0.778151250383644
chr1A_15000000	chr2D_622000000	chr1A_15144086	TraesCS2D01G544200.1	8.44826e-10	4.0	9.07323272894524	0.602059991327962
chr1A_15000000	chr2D_7000000	chr1A_15176761	TraesCS2D01G013300.1	3.00654e-12	5.0	11.521933013783	0.698970004336019
chr1A_154000000	chr1B_605000000	chr1B_605010051	TraesCS1A01G127000.1	1.01706e-09	4.0	8.99265342573971	0.602059991327962
chr1A_154000000	chr3A_335000000	chr3A_335484531	TraesCS1A01G127000.1	1.88530e-10	14.0	9.72461953247256	1.14612803567824
chr1A_154000000	chr5A_706000000	chr5A_705848114	TraesCS1A01G127000.1	8.71105e-16	13.0	15.0599294934743	1.11394335230684
chr1A_154000000	chr5B_513000000	chr5B_512951168	TraesCS1A01G127000.1	4.11875e-16	8.0	15.3852345680619	0.903089986991943
chr1A_154000000	chr7A_12000000	chr7A_12125273	TraesCS1A01G127000.1	7.18072e-10	4.0	9.14383200751956	0.602059991327962
chr1A_154000000	chr7A_145000000	chr7A_145445960	TraesCS1A01G127000.1	5.57084e-10	7.0	9.25407931472579	0.845098040014257
chr1A_154000000	chr7A_647000000	chr7A_647025752	TraesCS1A01G127000.1	6.10962e-16	2.0	15.2139858007288	0.301029995663981
chr1A_159000000	chr2B_608000000	chr1A_158736206	TraesCS2B01G423100.1	9.45974e-11	4.0	10.0241207999742	0.602059991327962
chr1A_16000000	chr1B_289000000	chr1A_16216140	TraesCS1B01G165600.3	7.58438e-10	5.0	9.12007991567938	0.698970004336019
chr1A_16000000	chr1D_403000000	chr1A_16218212	TraesCS1D01G305400.1	1.66172e-14	6.0	13.7794421530545	0.778151250383644
chr1A_16000000	chr2B_759000000	chr2B_758807976	TraesCS1A01G033400.1	1.19748e-10	4.0	9.92173173132649	0.602059991327962
chr1A_16000000	chr5D_243000000	chr5D_242618584	TraesCS1A01G033400.1	2.76973e-48	3.0	47.5575625649519	0.477121254719662
chr1A_169000000	chr2B_442000000	chr2B_441639353	TraesCS1A01G130600.1	1.56252e-10	10.0	9.8061744150501	1
chr1A_17000000	chr4D_497000000	chr1A_16924434	TraesCS4D01G339500.1	2.44357e-11	1.0	10.6119752153924	0
chr1A_171000000	chr5D_450000000	chr1A_170736412	TraesCS5D01G379200.1	1.04246e-11	3.0	10.9819406002511	0.477121254719662
chr1A_171000000	chr6A_3000000	chr1A_170736412	TraesCS6A01G008000.1	1.93850e-10	3.0	9.71253419465677	0.477121254719662
chr1A_171000000	chr2A_167000000	chr2A_166789116	TraesCS1A01G131000.4	2.61108e-13	8.0	12.583179821771	0.903089986991943
chr1A_171000000	chr2B_181000000	chr2B_180554103	TraesCS1A01G131000.4	5.65407e-11	5.0	10.2476388190468	0.698970004336019
chr1A_17000000	chr5D_92000000	chr1A_17155378	TraesCS5D01G087100.1	1.76637e-12	1.0	11.7529183199388	0
chr1A_17000000	chr3D_444000000	chr1A_17163194	TraesCS3D01G331500.1	3.36618e-20	1.0	19.4728626646773	0
chr1A_17000000	chr4B_13000000	chr4B_12904303	TraesCS1A01G034700.1	2.31870e-10	5.0	9.63475543798243	0.698970004336019
chr1A_17000000	chr6B_169000000	chr6B_169318759	TraesCS1A01G034700.1	2.20844e-10	5.0	9.65591439537452	0.698970004336019
chr1A_175000000	chr5A_382000000	chr5A_381696154	TraesCS1A01G131500.2	1.00137e-10	4.0	9.99940542375159	0.602059991327962
chr1A_177000000	chr6D_262000000	chr6D_262419038	TraesCS1A01G132000.1	3.14857e-11	11.0	10.5018866468829	1.04139268515822
chr1A_178000000	chr7D_184000000	chr1A_177510681	TraesCS7D01G222400.1	3.13374e-10	6.0	9.50393703889787	0.778151250383644
chr1A_180000000	chr5B_249000000	chr1A_179531889	TraesCS5B01G133100.1	3.64481e-17	10.0	16.4383251060572	1
chr1A_188000000	chr6D_167000000	chr1A_188224667	TraesCS6D01G174700.1	1.77184e-10	10.0	9.75157549816816	1
chr1A_191000000	chr6A_230000000	chr1A_191357529	TraesCS6A01G188400.1	3.51554e-11	10.0	10.4540079562749	1
chr1A_20000000	chr1D_18000000	chr1A_19895476	TraesCS1D01G037300.1	5.72975e-41	619.0	40.2418643267218	2.79169064902012
chr1A_20000000	chr7A_682000000	chr1A_20083704	TraesCS7A01G493400.1	3.50351e-16	17.0	15.4554966385704	1.23044892137827
chr1A_20000000	chr6A_20000000	chr6A_20273565	TraesCS1A01G036100.2	9.64112e-10	34.0	9.0158725115779	1.53147891704226
chr1A_20000000	chr1B_329000000	chr1B_329296715	TraesCS1A01G036200.1	2.29216e-14	3.0	13.6397550705215	0.477121254719662
chr1A_20000000	chr5A_382000000	chr5A_382284427	TraesCS1A01G036200.1	8.18523e-10	9.0	9.08696911266897	0.954242509439325
chr1A_20000000	chr1D_18000000	chr1A_20201317	TraesCS1D01G037300.1	8.88690e-11	619.0	10.0512497067106	2.79169064902012
chr1A_20000000	chr2D_625000000	chr1A_20410871	TraesCS2D01G549100.1	1.08366e-09	15.0	8.9651069569911	1.17609125905568
chr1A_209000000	chr7D_195000000	chr7D_195287517	TraesCS1A01G135600.1	4.19305e-10	2.0	9.37746995882357	0.301029995663981
chr1A_21000000	chr2B_441000000	chr1A_20889811	TraesCS2B01G308000.2	1.07512e-11	10.0	10.96854305907	1
chr1A_21000000	chr5A_362000000	chr1A_20889811	TraesCS5A01G169600.1	1.01927e-23	8.0	22.9917107581153	0.903089986991943
chr1A_21000000	chr7A_680000000	chr1A_20996826	TraesCS7A01G489500.2	1.99494e-11	21.0	10.7000701616618	1.32221929473392
chr1A_21000000	chr4B_108000000	chr1A_20997732	TraesCS4B01G101800.1	1.46607e-10	6.0	9.83384529307282	0.778151250383644
chr1A_21000000	chr6D_410000000	chr1A_21010968	TraesCS6D01G299200.1	9.58908e-10	13.0	9.01822305811502	1.11394335230684
chr1A_21000000	chr7A_733000000	chr7A_732728482	TraesCS1A01G038300.1	8.86578e-10	27.0	9.0522830497084	1.43136376415899
chr1A_21000000	chr7B_433000000	chr1A_21320954	TraesCS7B01G230200.2	2.45799e-11	10.0	10.6094198883144	1
chr1A_21000000	chr3B_807000000	chr1A_21321589	TraesCS3B01G577200.1	2.79842e-11	12.0	10.5530871039994	1.07918124604762
chr1A_21000000	chr1D_20000000	chr1D_19876375	TraesCS1A01G039200.1	4.63300e-26	54.0	25.3341376997968	1.73239375982297
chr1A_21000000	chr3D_114000000	chr1A_21479251	TraesCS3D01G148900.1	2.78611e-12	5.0	11.5550017409451	0.698970004336019
chr1A_22000000	chr7A_682000000	chr1A_21549200	TraesCS7A01G493400.1	3.42289e-10	15.0	9.46560705737998	1.17609125905568
chr1A_22000000	chr2A_51000000	chr1A_21677332	TraesCS2A01G096900.1	2.90096e-21	13.0	20.5374582594424	1.11394335230684
chr1A_22000000	chr5B_346000000	chr1A_21677332	TraesCS5B01G192300.1	7.77889e-18	6.0	17.1090823697542	0.778151250383644
chr1A_22000000	chr5A_332000000	chr1A_22047895	TraesCS5A01G154900.1	7.45460e-12	9.0	11.1275756550216	0.954242509439325
chr1A_22000000	chr2B_23000000	chr1A_22054732	TraesCS2B01G046400.1	3.03803e-11	12.0	10.5174079418721	1.07918124604762
chr1A_221000000	chr6D_9000000	chr1A_220829575	TraesCS6D01G024600.1	4.37420e-11	7.0	10.3591013637514	0.845098040014257
chr1A_222000000	chr2B_26000000	chr1A_222380936	TraesCS2B01G053100.4	3.45379e-10	4.0	9.46170407227342	0.602059991327962
chr1A_22000000	chr3B_10000000	chr1A_22292678	TraesCS3B01G022700.1	7.85557e-10	11.0	9.10482229708188	1.04139268515822
chr1A_224000000	chr6B_99000000	chr6B_98724155	TraesCS1A01G137700.2	6.73385e-12	10.0	11.1717365619749	1
chr1A_22000000	chr7D_630000000	chr1A_22453652	TraesCS7D01G539600.2	8.15826e-12	9.0	11.0884024580327	0.954242509439325
chr1A_22000000	chr2D_533000000	chr1A_22453988	TraesCS2D01G418600.1	8.82841e-10	3.0	9.05411750598129	0.477121254719662
chr1A_23000000	chr2D_17000000	chr1A_22559357	TraesCS2D01G046800.1	4.55012e-13	7.0	12.3419771495735	0.845098040014257
chr1A_23000000	chr2A_541000000	chr1A_22560308	TraesCS2A01G315700.1	5.75922e-13	9.0	12.2396363312702	0.954242509439325
chr1A_23000000	chr7B_636000000	chr1A_22560308	TraesCS7B01G370400.1	1.35397e-13	7.0	12.8683909582349	0.845098040014257
chr1A_23000000	chr7D_453000000	chr1A_22560308	TraesCS7D01G352300.1	7.68028e-11	4.0	10.1146229466041	0.602059991327962
chr1A_23000000	chr1B_685000000	chr1A_22600490	TraesCS1B01G476600.1	5.42496e-11	14.0	10.2656034596625	1.14612803567824
chr1A_23000000	chr7D_108000000	chr1A_22607594	TraesCS7D01G159100.1	2.48163e-10	14.0	9.60526296938713	1.14612803567824
chr1A_23000000	chr7D_629000000	chr1A_22607594	TraesCS7D01G536800.1	9.92732e-13	11.0	12.0031679787255	1.04139268515822
chr1A_23000000	chr2A_754000000	chr2A_754443761	TraesCS1A01G041300.1	8.79618e-10	19.0	9.05570589206626	1.27875360095283
chr1A_23000000	chr6B_635000000	chr6B_635177093	TraesCS1A01G041400.1	2.85349e-10	1.0	9.54462364508889	0
chr1A_23000000	chr3B_26000000	chr3B_26489114	TraesCS1A01G041500.1	2.78419e-10	12.0	9.55530113072241	1.07918124604762
chr1A_23000000	chr4A_625000000	chr4A_625374380	TraesCS1A01G041500.1	9.27376e-12	11.0	11.0327441476061	1.04139268515822
chr1A_23000000	chr4B_10000000	chr4B_9523183	TraesCS1A01G041500.1	4.50203e-12	9.0	11.3465916153348	0.954242509439325
chr1A_23000000	chr6D_469000000	chr6D_468838176	TraesCS1A01G041500.1	9.14073e-10	12.0	9.03901911911169	1.07918124604762
chr1A_23000000	chr6D_469000000	chr6D_469288944	TraesCS1A01G041500.1	3.34701e-12	12.0	11.4753429900807	1.07918124604762
chr1A_2000000	chr7A_299000000	chr1A_2285167	TraesCS7A01G279500.1	2.63896e-11	7.0	10.5785671925427	0.845098040014257
chr1A_23000000	chr7B_725000000	chr1A_23118581	TraesCS7B01G467200.2	1.04825e-16	8.0	15.9795351289244	0.903089986991943
chr1A_23000000	chr7B_230000000	chr1A_23140350	TraesCS7B01G166700.1	1.17532e-10	5.0	9.92984387355097	0.698970004336019
chr1A_235000000	chr1D_140000000	chr1A_234817617	TraesCS1D01G127600.1	2.78582e-12	13.0	11.5550469480456	1.11394335230684
chr1A_24000000	chr5A_109000000	chr1A_23696239	TraesCS5A01G083700.1	7.09432e-10	7.0	9.14908922591485	0.845098040014257
chr1A_24000000	chr1B_682000000	chr1A_23826181	TraesCS1B01G473900.1	7.82918e-10	4.0	9.10628372199364	0.602059991327962
chr1A_24000000	chr3A_559000000	chr3A_559265064	TraesCS1A01G043200.1	7.53330e-10	19.0	9.12301473723351	1.27875360095283
chr1A_24000000	chr4A_584000000	chr4A_584044449	TraesCS1A01G043200.1	1.35715e-10	14.0	9.86737214897099	1.14612803567824
chr1A_240000000	chr7B_191000000	chr1A_240268154	TraesCS7B01G146400.1	2.20735e-10	4.0	9.65612879913688	0.602059991327962
chr1A_24000000	chr4A_478000000	chr1A_24147186	TraesCS4A01G196400.1	3.34209e-13	18.0	12.4759818590575	1.25527250510331
chr1A_24000000	chr2B_641000000	chr2B_640596390	TraesCS1A01G043600.1	9.14289e-10	4.0	9.03891650528738	0.602059991327962
chr1A_245000000	chr7A_2000000	chr7A_1726388	TraesCS1A01G142700.1	7.85792e-11	12.0	10.1046923969718	1.07918124604762
chr1A_25000000	chr3B_263000000	chr1A_24579679	TraesCS3B01G219000.1	4.01604e-10	7.0	9.39620197024233	0.845098040014257
chr1A_247000000	chr3B_24000000	chr3B_24068896	TraesCS1A01G143300.1	3.47897e-10	5.0	9.45854931626265	0.698970004336019
chr1A_25000000	chr1B_117000000	chr1A_24780943	TraesCS1B01G105100.1	1.51820e-10	9.0	9.81867101291027	0.954242509439325
chr1A_25000000	chr5B_589000000	chr1A_24786821	TraesCS5B01G414000.2	8.64145e-10	9.0	9.06341337856706	0.954242509439325
chr1A_25000000	chr1D_24000000	chr1A_24944708	TraesCS1D01G044700.1	1.48241e-12	115.0	11.8290316640277	2.06069784035361
chr1A_251000000	chr2B_374000000	chr1A_251077517	TraesCS2B01G272900.2	3.77224e-11	11.0	10.423400684079	1.04139268515822
chr1A_252000000	chr3A_660000000	chr3A_659558859	TraesCS1A01G146000.1	3.23890e-13	18.0	12.4896024604858	1.25527250510331
chr1A_252000000	chr3B_499000000	chr3B_498917262	TraesCS1A01G146000.1	2.78904e-10	6.0	9.55454525710193	0.778151250383644
chr1A_252000000	chr5D_245000000	chr5D_245001737	TraesCS1A01G146000.1	9.00302e-10	13.0	9.0456117850793	1.11394335230684
chr1A_253000000	chr7A_709000000	chr1A_252504631	TraesCS7A01G529300.1	1.46750e-21	8.0	20.8334218900803	0.903089986991943
chr1A_253000000	chr3D_39000000	chr3D_39426238	TraesCS1A01G146900.1	7.22921e-25	8.0	24.1409091593288	0.903089986991943
chr1A_253000000	chr5D_162000000	chr5D_162413276	TraesCS1A01G146900.1	3.83447e-10	12.0	9.41629465569991	1.07918124604762
chr1A_3000000	chr7A_127000000	chr7A_126553104	TraesCS1A01G004200.1	2.69404e-10	5.0	9.56959596033898	0.698970004336019
chr1A_26000000	chr5B_243000000	chr5B_243377031	TraesCS1A01G044500.1	3.86152e-12	3.0	11.4132417114751	0.477121254719662
chr1A_26000000	chr7A_617000000	chr7A_617031017	TraesCS1A01G044500.1	5.00501e-12	15.0	11.3005950504643	1.17609125905568
chr1A_257000000	chr3D_383000000	chr1A_256950871	TraesCS3D01G276000.2	3.67697e-11	15.0	10.4345099134783	1.17609125905568
chr1A_258000000	chr2B_690000000	chr2B_689870658	TraesCS1A01G149800.1	4.71548e-11	2.0	10.3264740928013	0.301029995663981
chr1A_258000000	chr2B_690000000	chr2B_689870658	TraesCS1A01G150100.1	3.61273e-10	2.0	9.44216449453265	0.301029995663981
chr1A_258000000	chr7A_604000000	chr7A_603630428	TraesCS1A01G150100.1	2.33101e-12	6.0	11.6324558633582	0.778151250383644
chr1A_258000000	chr1B_378000000	chr1A_257663888	TraesCS1B01G208500.1	2.98280e-10	10.0	9.52537586558138	1
chr1A_258000000	chr6B_662000000	chr6B_662244593	TraesCS1A01G150300.1	4.77562e-15	5.0	14.320970237672	0.698970004336019
chr1A_258000000	chr7D_5000000	chr7D_5329172	TraesCS1A01G150300.1	8.20586e-10	4.0	9.08587589679466	0.602059991327962
chr1A_259000000	chr2A_771000000	chr2A_770926111	TraesCS1A01G150800.1	1.16016e-14	10.0	13.9354821122168	1
chr1A_259000000	chr2B_688000000	chr2B_687633538	TraesCS1A01G150800.1	7.27377e-10	5.0	9.13824043565828	0.698970004336019
chr1A_259000000	chr6A_524000000	chr6A_524290601	TraesCS1A01G150800.1	1.61241e-11	7.0	10.7925245170612	0.845098040014257
chr1A_259000000	chr1B_636000000	chr1B_636473187	TraesCS1A01G150900.1	5.62489e-10	5.0	9.24988596616951	0.698970004336019
chr1A_259000000	chr6A_21000000	chr1A_259048837	TraesCS6A01G040400.1	9.75649e-12	4.0	11.0107063962476	0.602059991327962
chr1A_259000000	chr3D_497000000	chr3D_497371577	TraesCS1A01G151000.2	1.17186e-10	12.0	9.93112426959713	1.07918124604762
chr1A_26000000	chr2B_697000000	chr1A_26059425	TraesCS2B01G501500.2	1.28149e-12	5.0	11.8922847784472	0.698970004336019
chr1A_261000000	chr5B_174000000	chr1A_260787399	TraesCS5B01G112200.1	5.80338e-12	9.0	11.2363189913	0.954242509439325
chr1A_261000000	chr2D_131000000	chr1A_261372503	TraesCS2D01G185500.1	9.38136e-19	7.0	18.0277341981155	0.845098040014257
chr1A_26000000	chr1D_470000000	chr1A_26197527	TraesCS1D01G405300.2	2.90613e-10	3.0	9.53668496229545	0.477121254719662
chr1A_263000000	chr7B_49000000	chr7B_49369758	TraesCS1A01G152600.1	1.14875e-10	4.0	9.93977447560583	0.602059991327962
chr1A_26000000	chr3B_158000000	chr1A_26316259	TraesCS3B01G161600.1	4.01989e-10	6.0	9.39578583075797	0.778151250383644
chr1A_267000000	chr4A_741000000	chr1A_266888594	TraesCS4A01G491500.1	3.18774e-68	5.0	67.4965171079692	0.698970004336019
chr1A_267000000	chr3A_735000000	chr1A_267356881	TraesCS3A01G518000.1	6.63511e-12	11.0	11.1781518728	1.04139268515822
chr1A_273000000	chr1B_305000000	chr1B_305178188	TraesCS1A01G155200.1	8.33950e-14	2.0	13.0788599869822	0.301029995663981
chr1A_27000000	chr6D_457000000	chr1A_27315182	TraesCS6D01G371900.1	1.92334e-10	7.0	9.71594393621305	0.845098040014257
chr1A_27000000	chr7B_1000000	chr1A_27331793	TraesCS7B01G003100.1	2.16763e-14	10.0	13.6640148469823	1
chr1A_27000000	chr2B_230000000	chr1A_27331922	TraesCS2B01G232300.3	9.09698e-10	11.0	9.04110276009841	1.04139268515822
chr1A_275000000	chr6A_1000000	chr1A_275052802	TraesCS6A01G002900.1	3.77473e-11	7.0	10.4231141072676	0.845098040014257
chr1A_28000000	chr3B_356000000	chr1A_27508476	TraesCS3B01G232600.1	7.34659e-15	8.0	14.1339141966748	0.903089986991943
chr1A_28000000	chr3B_359000000	chr1A_27508476	TraesCS3B01G232800.1	8.58902e-21	2.0	20.0660563859792	0.301029995663981
chr1A_28000000	chr3B_359000000	chr1A_27508476	TraesCS3B01G233000.2	2.38847e-18	2.0	17.6218802092336	0.301029995663981
chr1A_28000000	chr3B_361000000	chr1A_27508476	TraesCS3B01G233300.1	3.86681e-18	6.0	17.4126471669439	0.778151250383644
chr1A_28000000	chr3B_362000000	chr1A_27508476	TraesCS3B01G233500.1	3.16287e-12	9.0	11.4999186580504	0.954242509439325
chr1A_28000000	chr3B_362000000	chr1A_27508476	TraesCS3B01G233800.2	1.85938e-17	9.0	16.7306318447422	0.954242509439325
chr1A_28000000	chr3B_363000000	chr1A_27508476	TraesCS3B01G233900.1	4.78183e-15	4.0	14.3204058676544	0.602059991327962
chr1A_28000000	chr3B_365000000	chr1A_27508476	TraesCS3B01G234000.1	3.33727e-11	12.0	10.4766086555668	1.07918124604762
chr1A_28000000	chr3D_243000000	chr1A_27509924	TraesCS3D01G201900.1	2.10868e-12	3.0	11.6759893210564	0.477121254719662
chr1A_3000000	chr2D_572000000	chr1A_2764705	TraesCS2D01G467200.1	1.49266e-10	1.0	9.82603910516156	0
chr1A_3000000	chr5A_144000000	chr1A_2764705	TraesCS5A01G100100.3	9.01246e-11	8.0	10.0451566497974	0.903089986991943
chr1A_278000000	chr4B_589000000	chr4B_589180288	TraesCS1A01G156500.2	7.80952e-11	9.0	10.1073756585372	0.954242509439325
chr1A_280000000	chr4A_562000000	chr1A_279824566	TraesCS4A01G251000.1	8.82537e-11	12.0	10.0542670779413	1.07918124604762
chr1A_280000000	chr1B_316000000	chr1B_315529981	TraesCS1A01G157600.1	4.42267e-16	5.0	15.3543154645476	0.698970004336019
chr1A_282000000	chr5B_446000000	chr5B_446361787	TraesCS1A01G158300.1	6.25379e-10	11.0	9.20385670629942	1.04139268515822
chr1A_282000000	chr7A_111000000	chr7A_111289995	TraesCS1A01G158300.1	2.16628e-10	9.0	9.66428540985483	0.954242509439325
chr1A_283000000	chr3A_9000000	chr1A_282707649	TraesCS3A01G010100.1	4.20902e-11	2.0	10.37581901061	0.301029995663981
chr1A_28000000	chr4B_244000000	chr1A_28361976	TraesCS4B01G151500.1	4.18324e-12	2.0	11.3784872184493	0.301029995663981
chr1A_28000000	chr1D_28000000	chr1A_28363063	TraesCS1D01G047400.3	2.43884e-19	26.0	18.6128166906237	1.41497334797082
chr1A_284000000	chr1B_356000000	chr1A_284339250	TraesCS1B01G198000.1	6.48524e-10	8.0	9.18807394729817	0.903089986991943
chr1A_284000000	chr1B_372000000	chr1A_284339250	TraesCS1B01G206000.1	7.63499e-12	6.0	11.1171915274285	0.778151250383644
chr1A_284000000	chr1B_392000000	chr1A_284339250	TraesCS1B01G215800.1	5.24228e-10	5.0	9.28047978628767	0.698970004336019
chr1A_29000000	chr2B_46000000	chr2B_45565501	TraesCS1A01G046500.1	2.99573e-10	4.0	9.52349733142456	0.602059991327962
chr1A_29000000	chr1B_638000000	chr1B_637944471	TraesCS1A01G046500.2	7.65551e-13	7.0	12.1160258718752	0.845098040014257
chr1A_29000000	chr3A_21000000	chr3A_20835158	TraesCS1A01G046500.2	2.82627e-10	27.0	9.54878635136612	1.43136376415899
chr1A_29000000	chr3B_368000000	chr3B_368124100	TraesCS1A01G046500.2	1.25130e-10	4.0	9.90263855543451	0.602059991327962
chr1A_29000000	chr5B_475000000	chr5B_474527337	TraesCS1A01G046500.2	2.32824e-10	12.0	9.63297225370286	1.07918124604762
chr1A_29000000	chr1B_1000000	chr1B_1255216	TraesCS1A01G046600.1	2.77643e-10	3.0	9.55651327158704	0.477121254719662
chr1A_29000000	chr1B_638000000	chr1B_637924433	TraesCS1A01G046600.1	8.78421e-10	7.0	9.05629729029482	0.845098040014257
chr1A_29000000	chr2B_46000000	chr2B_45565501	TraesCS1A01G046600.1	1.99750e-12	4.0	11.699513212014	0.602059991327962
chr1A_29000000	chr3B_23000000	chr3B_22669323	TraesCS1A01G046600.1	2.64784e-13	10.0	12.5771082613836	1
chr1A_29000000	chr5A_396000000	chr1A_28627064	TraesCS5A01G192600.1	5.23874e-11	18.0	10.2807731551629	1.25527250510331
chr1A_287000000	chr6B_61000000	chr6B_60582370	TraesCS1A01G159700.1	1.56897e-10	9.0	9.80438536040224	0.954242509439325
chr1A_287000000	chr7A_9000000	chr7A_9326255	TraesCS1A01G159700.1	2.06410e-10	6.0	9.68526926615522	0.778151250383644
chr1A_288000000	chr5A_13000000	chr1A_288483856	TraesCS5A01G017400.1	2.16985e-16	10.0	15.663570287545	1
chr1A_290000000	chr6A_38000000	chr6A_38106529	TraesCS1A01G161200.1	8.41158e-12	17.0	11.0751224202744	1.23044892137827
chr1A_290000000	chr6A_515000000	chr1A_290216036	TraesCS6A01G284000.1	5.44574e-12	13.0	11.2639430973443	1.11394335230684
chr1A_290000000	chr5D_449000000	chr1A_290375195	TraesCS5D01G377300.1	2.77479e-14	4.0	13.5567698793133	0.602059991327962
chr1A_292000000	chr4D_504000000	chr1A_291967457	TraesCS4D01G352000.1	2.39084e-11	7.0	10.6214494868044	0.845098040014257
chr1A_292000000	chr5B_182000000	chr1A_292081082	TraesCS5B01G113700.1	1.33450e-10	9.0	9.87468142187647	0.954242509439325
chr1A_293000000	chr1B_433000000	chr1A_292563286	TraesCS1B01G244000.1	1.45464e-11	3.0	10.8372444742784	0.477121254719662
chr1A_293000000	chr1D_200000000	chr1A_293245956	TraesCS1D01G144800.1	1.42143e-30	5.0	29.8472745227919	0.698970004336019
chr1A_3000000	chr1D_1000000	chr1A_2935454	TraesCS1D01G003300.1	8.25212e-13	2.0	12.0834344652652	0.301029995663981
chr1A_294000000	chr6B_61000000	chr6B_60582370	TraesCS1A01G163500.1	1.07295e-09	9.0	8.96942051589989	0.954242509439325
chr1A_294000000	chr6A_432000000	chr1A_294076304	TraesCS6A01G229400.1	6.99579e-13	16.0	12.1551632356728	1.20411998265592
chr1A_30000000	chr7A_617000000	chr7A_617031017	TraesCS1A01G047500.1	7.87126e-13	15.0	12.1039557419424	1.17609125905568
chr1A_297000000	chr7B_427000000	chr1A_297254279	TraesCS7B01G226400.2	2.39491e-10	7.0	9.62071080259923	0.845098040014257
chr1A_3000000	chr5B_518000000	chr5B_518238576	TraesCS1A01G005000.1	5.99163e-10	1.0	9.22245501338598	0
chr1A_298000000	chr3B_267000000	chr1A_297694819	TraesCS3B01G220100.1	6.77560e-11	7.0	10.1690522406526	0.845098040014257
chr1A_30000000	chr5A_674000000	chr1A_29789144	TraesCS5A01G509900.1	6.33173e-10	18.0	9.19847761276265	1.25527250510331
chr1A_30000000	chr5B_701000000	chr1A_29796167	TraesCS5B01G549700.1	6.66752e-11	13.0	10.1760356729194	1.11394335230684
chr1A_3000000	chr1D_411000000	chr1D_411410333	TraesCS1A01G005100.1	5.74938e-15	7.0	14.2403789861098	0.845098040014257
chr1A_30000000	chr1D_443000000	chr1A_29812983	TraesCS1D01G359400.1	3.77203e-10	4.0	9.42342486185659	0.602059991327962
chr1A_30000000	chr1D_444000000	chr1A_29812983	TraesCS1D01G360500.1	8.10787e-10	9.0	9.09109322331589	0.954242509439325
chr1A_30000000	chr2A_204000000	chr1A_29812983	TraesCS2A01G217000.1	7.81696e-12	9.0	11.1069621103563	0.954242509439325
chr1A_30000000	chr2A_677000000	chr1A_29812983	TraesCS2A01G421600.1	7.71343e-11	19.0	10.1127524573809	1.27875360095283
chr1A_30000000	chr2A_677000000	chr1A_29812983	TraesCS2A01G421700.1	7.71343e-11	19.0	10.1127524573809	1.27875360095283
chr1A_30000000	chr2A_677000000	chr1A_29812983	TraesCS2A01G421800.1	7.71343e-11	19.0	10.1127524573809	1.27875360095283
chr1A_30000000	chr2A_677000000	chr1A_29812983	TraesCS2A01G421900.1	7.71343e-11	19.0	10.1127524573809	1.27875360095283
chr1A_30000000	chr2B_183000000	chr1A_29812983	TraesCS2B01G203100.1	7.47405e-10	4.0	9.12644400112761	0.602059991327962
chr1A_30000000	chr3B_70000000	chr1A_29812983	TraesCS3B01G103300.1	4.76388e-11	9.0	10.3220391867346	0.954242509439325
chr1A_30000000	chr3D_536000000	chr1A_29812983	TraesCS3D01G424000.1	1.15475e-12	2.0	11.9375120290814	0.301029995663981
chr1A_30000000	chr4A_639000000	chr1A_29812983	TraesCS4A01G365500.1	2.24261e-13	18.0	12.649246245621	1.25527250510331
chr1A_30000000	chr4A_669000000	chr1A_29812983	TraesCS4A01G394200.1	1.88051e-10	16.0	9.72572435278491	1.20411998265592
chr1A_30000000	chr4B_20000000	chr1A_29812983	TraesCS4B01G026500.1	1.04858e-09	14.0	8.97939843002156	1.14612803567824
chr1A_30000000	chr4D_10000000	chr1A_29812983	TraesCS4D01G023900.1	1.78738e-10	22.0	9.74778310593932	1.34242268082221
chr1A_30000000	chr4D_2000000	chr1A_29812983	TraesCS4D01G004400.1	5.36115e-13	6.0	12.2707420414483	0.778151250383644
chr1A_30000000	chr5A_3000000	chr1A_29812983	TraesCS5A01G004900.1	3.38397e-10	18.0	9.47057349577847	1.25527250510331
chr1A_30000000	chr5A_434000000	chr1A_29812983	TraesCS5A01G216900.1	4.55351e-10	15.0	9.34165370532948	1.17609125905568
chr1A_30000000	chr5D_334000000	chr1A_29812983	TraesCS5D01G225900.1	4.15310e-11	10.0	10.3816276116483	1
chr1A_30000000	chr5D_524000000	chr1A_29812983	TraesCS5D01G488900.1	8.32158e-10	9.0	9.07979420734689	0.954242509439325
chr1A_30000000	chr5D_6000000	chr1A_29812983	TraesCS5D01G011900.1	9.19051e-10	14.0	9.03666038806545	1.14612803567824
chr1A_30000000	chr6A_533000000	chr1A_29812983	TraesCS6A01G300100.1	7.39807e-11	7.0	10.1308815637384	0.845098040014257
chr1A_30000000	chr6A_549000000	chr1A_29812983	TraesCS6A01G312600.1	2.60306e-10	11.0	9.58451582137651	1.04139268515822
chr1A_30000000	chr1B_33000000	chr1A_29813000	TraesCS1B01G052600.1	9.70849e-12	13.0	11.0128483123848	1.11394335230684
chr1A_30000000	chr3A_120000000	chr1A_29813000	TraesCS3A01G141100.1	5.57307e-11	14.0	10.2539055019962	1.14612803567824
chr1A_30000000	chr3A_683000000	chr1A_29813000	TraesCS3A01G441000.1	1.46617e-11	7.0	10.8338156710445	0.845098040014257
chr1A_30000000	chr4D_101000000	chr1A_29813000	TraesCS4D01G119900.1	3.85574e-11	8.0	10.4138922590981	0.903089986991943
chr1A_30000000	chr6D_403000000	chr1A_29813000	TraesCS6D01G292200.1	1.88821e-11	6.0	10.7239497066643	0.778151250383644
chr1A_30000000	chr2D_389000000	chr1A_29813163	TraesCS2D01G304300.1	8.98517e-10	8.0	9.04647370159747	0.903089986991943
chr1A_299000000	chr1B_331000000	chr1A_298568539	TraesCS1B01G183600.1	5.52406e-20	19.0	19.2577416129451	1.27875360095283
chr1A_299000000	chr4D_480000000	chr1A_299039488	TraesCS4D01G313900.2	2.71246e-11	9.0	10.5666366575332	0.954242509439325
chr1A_299000000	chr6D_442000000	chr1A_299236723	TraesCS6D01G342200.1	8.70907e-10	5.0	9.06002821875036	0.698970004336019
chr1A_300000000	chr5B_182000000	chr1A_300001723	TraesCS5B01G113700.1	2.52350e-10	5.0	9.59799669093029	0.698970004336019
chr1A_301000000	chr1B_403000000	chr1B_403101125	TraesCS1A01G168000.1	7.72134e-50	8.0	49.1123073234848	0.903089986991943
chr1A_301000000	chr1B_427000000	chr1B_426965167	TraesCS1A01G168000.1	9.22058e-12	4.0	11.0352417597623	0.602059991327962
chr1A_30000000	chr5A_693000000	chr1A_30177568	TraesCS5A01G536100.1	1.62593e-11	18.0	10.7888981557088	1.25527250510331
chr1A_30000000	chr6A_7000000	chr1A_30177783	TraesCS6A01G015300.1	5.16874e-10	14.0	9.28661531333535	1.14612803567824
chr1A_302000000	chr1B_336000000	chr1B_335978789	TraesCS1A01G169300.2	6.66485e-10	9.0	9.17620962042947	0.954242509439325
chr1A_302000000	chr1B_177000000	chr1A_302031291	TraesCS1B01G138000.1	4.95827e-12	7.0	11.3046698276454	0.845098040014257
chr1A_302000000	chr1B_186000000	chr1A_302031291	TraesCS1B01G140400.3	1.19882e-17	8.0	16.9212460203	0.903089986991943
chr1A_302000000	chr1B_191000000	chr1A_302031291	TraesCS1B01G142300.1	5.60906e-12	12.0	11.2511099143265	1.07918124604762
chr1A_302000000	chr1B_216000000	chr1A_302031291	TraesCS1B01G148100.1	3.40712e-13	11.0	12.4676125701539	1.04139268515822
chr1A_303000000	chr2A_533000000	chr1A_302897595	TraesCS2A01G309600.2	4.35005e-10	14.0	9.36150575118345	1.14612803567824
chr1A_303000000	chr5A_396000000	chr1A_303250888	TraesCS5A01G192600.1	5.72258e-10	16.0	9.24240812730074	1.20411998265592
chr1A_304000000	chr2D_2000000	chr1A_303519427	TraesCS2D01G004100.1	2.25971e-10	4.0	9.64594729248136	0.602059991327962
chr1A_304000000	chr1B_511000000	chr1A_303860497	TraesCS1B01G293500.1	4.44628e-12	3.0	11.3520031915187	0.477121254719662
chr1A_304000000	chr7D_625000000	chr1A_304049506	TraesCS7D01G530500.1	1.85996e-11	2.0	10.7304963955488	0.301029995663981
chr1A_305000000	chr4B_71000000	chr1A_304958920	TraesCS4B01G075000.1	5.71836e-12	4.0	11.2427285070592	0.602059991327962
chr1A_305000000	chr2D_638000000	chr2D_638333019	TraesCS1A01G170600.1	2.29813e-10	6.0	9.63862540789936	0.778151250383644
chr1A_305000000	chr5B_489000000	chr5B_488835524	TraesCS1A01G170600.1	3.89532e-10	9.0	9.40945685929419	0.954242509439325
chr1A_305000000	chr7B_692000000	chr7B_692337663	TraesCS1A01G170600.1	1.35888e-11	8.0	10.8668188932593	0.903089986991943
chr1A_306000000	chr1D_241000000	chr1A_305608133	TraesCS1D01G168600.2	3.12594e-19	88.0	18.5050193621834	1.94448267215017
chr1A_31000000	chr7B_630000000	chr1A_30649907	TraesCS7B01G366400.1	4.12306e-11	8.0	10.3847803451697	0.903089986991943
chr1A_31000000	chr7A_671000000	chr1A_30807261	TraesCS7A01G476100.1	4.23980e-53	9.0	52.3726546294792	0.954242509439325
chr1A_31000000	chr7A_671000000	chr1A_30807261	TraesCS7A01G476400.1	4.23980e-53	9.0	52.3726546294792	0.954242509439325
chr1A_31000000	chr7A_671000000	chr1A_30807261	TraesCS7A01G476500.1	7.89338e-14	9.0	13.102736989057	0.954242509439325
chr1A_308000000	chr1B_420000000	chr1A_308378899	TraesCS1B01G233700.1	3.75150e-11	5.0	10.4257950492138	0.698970004336019
chr1A_310000000	chr4D_461000000	chr1A_310263536	TraesCS4D01G290300.1	5.03656e-13	8.0	12.2978659879786	0.903089986991943
chr1A_31000000	chr7B_35000000	chr1A_31032593	TraesCS7B01G035600.1	3.96101e-11	8.0	10.4021940611707	0.903089986991943
chr1A_31000000	chr7A_671000000	chr1A_31032677	TraesCS7A01G476500.2	5.10785e-18	9.0	17.2917618649577	0.954242509439325
chr1A_313000000	chr1D_234000000	chr1A_313164173	TraesCS1D01G163400.1	3.51975e-22	12.0	21.4534881823958	1.07918124604762
chr1A_314000000	chr4A_597000000	chr1A_314486884	TraesCS4A01G297000.1	1.43867e-10	5.0	9.84203881246695	0.698970004336019
chr1A_315000000	chr4A_621000000	chr4A_620651137	TraesCS1A01G176400.1	1.19598e-14	7.0	13.9222760828579	0.845098040014257
chr1A_315000000	chr4B_650000000	chr4B_649588840	TraesCS1A01G176400.1	1.30002e-12	3.0	11.886049966291	0.477121254719662
chr1A_315000000	chr4B_661000000	chr4B_661248180	TraesCS1A01G176400.1	2.74298e-11	7.0	10.5617773589727	0.845098040014257
chr1A_315000000	chr5B_654000000	chr5B_654146408	TraesCS1A01G176400.1	6.20674e-13	5.0	12.2071364468057	0.698970004336019
chr1A_315000000	chr5D_22000000	chr5D_22454269	TraesCS1A01G176400.1	2.95145e-11	2.0	10.5299645696876	0.301029995663981
chr1A_315000000	chr7A_36000000	chr7A_36261001	TraesCS1A01G176400.1	7.32570e-13	9.0	12.1351508704124	0.954242509439325
chr1A_315000000	chr7B_221000000	chr7B_221309827	TraesCS1A01G176400.1	2.73864e-10	9.0	9.56246505291911	0.954242509439325
chr1A_315000000	chr7B_716000000	chr7B_715599421	TraesCS1A01G176400.1	1.36798e-20	12.0	19.8639202519968	1.07918124604762
chr1A_317000000	chr2A_699000000	chr2A_698894683	TraesCS1A01G176600.1	8.21815e-10	10.0	9.08522593613599	1
chr1A_317000000	chr2B_705000000	chr2B_704766115	TraesCS1A01G176600.1	9.58480e-10	9.0	9.01841694484148	0.954242509439325
chr1A_32000000	chr6A_372000000	chr1A_31776321	TraesCS6A01G208000.1	2.30679e-10	6.0	9.63699193993594	0.778151250383644
chr1A_32000000	chr1B_50000000	chr1A_31779240	TraesCS1B01G065900.1	5.08117e-11	28.0	10.2940362747164	1.44715803134222
chr1A_32000000	chr5D_375000000	chr1A_31841452	TraesCS5D01G270800.1	4.31326e-11	5.0	10.3651943621272	0.698970004336019
chr1A_32000000	chr3B_737000000	chr1A_31842120	TraesCS3B01G490900.1	5.79077e-10	4.0	9.23726368419709	0.602059991327962
chr1A_32000000	chr1B_48000000	chr1A_31902278	TraesCS1B01G062800.1	1.87394e-11	11.0	10.7272443185102	1.04139268515822
chr1A_319000000	chr1B_559000000	chr1B_559112037	TraesCS1A01G176900.2	4.89721e-10	5.0	9.31005127235798	0.698970004336019
chr1A_319000000	chr3B_611000000	chr1A_319438661	TraesCS3B01G388300.1	3.02486e-11	6.0	10.519294721056	0.778151250383644
chr1A_32000000	chr4D_485000000	chr1A_31955337	TraesCS4D01G322800.2	8.61597e-12	5.0	11.0646958218801	0.698970004336019
chr1A_320000000	chr7B_134000000	chr1A_320157327	TraesCS7B01G115600.1	6.01258e-11	4.0	10.2209391321021	0.602059991327962
chr1A_320000000	chr2B_635000000	chr2B_634788133	TraesCS1A01G177400.1	7.99075e-10	1.0	9.09741245653393	0
chr1A_320000000	chr7B_730000000	chr7B_730232571	TraesCS1A01G177400.1	9.25502e-10	4.0	9.0336226384043	0.602059991327962
chr1A_32000000	chr2B_144000000	chr2B_144036601	TraesCS1A01G050100.1	1.49906e-12	5.0	11.8241809841314	0.698970004336019
chr1A_32000000	chr2A_554000000	chr1A_32114119	TraesCS2A01G324200.1	7.92457e-10	13.0	9.1010242939927	1.11394335230684
chr1A_3000000	chr3A_264000000	chr1A_3218534	TraesCS3A01G193500.1	9.59089e-10	4.0	9.0181410899978	0.602059991327962
chr1A_32000000	chr2D_470000000	chr1A_32290432	TraesCS2D01G364400.1	3.50286e-11	7.0	10.4555772199311	0.845098040014257
chr1A_32000000	chr1B_56000000	chr1B_56312405	TraesCS1A01G050700.1	6.26688e-18	4.0	17.2029486212146	0.602059991327962
chr1A_325000000	chr6D_97000000	chr1A_324565223	TraesCS6D01G130200.1	4.16573e-11	9.0	10.3803088820863	0.954242509439325
chr1A_325000000	chr7B_611000000	chr7B_611152234	TraesCS1A01G179700.1	8.46059e-12	6.0	11.0725993503404	0.778151250383644
chr1A_33000000	chr1B_168000000	chr1A_32534406	TraesCS1B01G132800.1	5.46345e-10	3.0	9.26253302711343	0.477121254719662
chr1A_326000000	chr7D_633000000	chr1A_326023321	TraesCS7D01G546200.1	2.33194e-12	6.0	11.6322826280143	0.778151250383644
chr1A_326000000	chr4A_736000000	chr1A_326214280	TraesCS4A01G477900.1	3.29343e-11	3.0	10.482351562809	0.477121254719662
chr1A_326000000	chr6A_133000000	chr6A_132948148	TraesCS1A01G180700.1	1.51307e-20	13.0	19.8201409795046	1.11394335230684
chr1A_33000000	chr2B_717000000	chr1A_32939162	TraesCS2B01G521500.1	3.37090e-10	4.0	9.47225413092381	0.602059991327962
chr1A_330000000	chr5D_334000000	chr1A_330439714	TraesCS5D01G225700.1	6.78654e-12	6.0	11.1683515868233	0.778151250383644
chr1A_33000000	chr2D_577000000	chr1A_33114293	TraesCS2D01G473400.2	1.84222e-10	2.0	9.73465850710293	0.301029995663981
chr1A_331000000	chr6B_687000000	chr6B_687085881	TraesCS1A01G182900.1	9.64889e-13	7.0	12.0155226446461	0.845098040014257
chr1A_33000000	chr3A_421000000	chr1A_33301942	TraesCS3A01G224600.1	3.93111e-10	7.0	9.40548480361704	0.845098040014257
chr1A_33000000	chr4A_714000000	chr4A_714079560	TraesCS1A01G051700.1	4.00859e-10	2.0	9.39700836127088	0.301029995663981
chr1A_334000000	chr2B_654000000	chr2B_653743140	TraesCS1A01G183900.2	2.01400e-10	7.0	9.6959405337824	0.845098040014257
chr1A_334000000	chr1B_670000000	chr1A_333977492	TraesCS1B01G454100.1	7.24502e-10	6.0	9.1399604113139	0.778151250383644
chr1A_334000000	chr7D_615000000	chr1A_334345246	TraesCS7D01G513300.1	5.58311e-15	5.0	14.2531238154735	0.698970004336019
chr1A_334000000	chr3A_747000000	chr1A_334448611	TraesCS3A01G535700.1	3.63898e-11	5.0	10.4390203313095	0.698970004336019
chr1A_336000000	chr6B_156000000	chr6B_155546992	TraesCS1A01G185000.1	1.17039e-36	5.0	35.9316693975486	0.698970004336019
chr1A_336000000	chr6B_201000000	chr6B_200820199	TraesCS1A01G185000.1	2.68088e-10	6.0	9.57172262522047	0.778151250383644
chr1A_336000000	chr6B_664000000	chr1A_335658496	TraesCS6B01G389500.1	1.01539e-09	5.0	8.9933671180303	0.698970004336019
chr1A_336000000	chr3B_752000000	chr3B_752001256	TraesCS1A01G185300.1	8.55306e-10	5.0	9.06787848136998	0.698970004336019
chr1A_336000000	chr5B_18000000	chr5B_17976744	TraesCS1A01G185300.1	8.09825e-11	4.0	10.0916088203134	0.602059991327962
chr1A_336000000	chr6B_606000000	chr1A_336215115	TraesCS6B01G343900.1	7.32357e-20	8.0	19.1352771630199	0.903089986991943
chr1A_337000000	chr1B_659000000	chr1B_659169207	TraesCS1A01G185900.1	2.10024e-10	7.0	9.677731074447	0.845098040014257
chr1A_337000000	chr5B_567000000	chr5B_567014633	TraesCS1A01G185900.1	6.08637e-10	4.0	9.21564164973107	0.602059991327962
chr1A_337000000	chr1D_412000000	chr1A_337450318	TraesCS1D01G316400.1	5.04776e-11	3.0	10.2969013021699	0.477121254719662
chr1A_337000000	chr1D_412000000	chr1A_337450318	TraesCS1D01G316800.1	2.09701e-12	3.0	11.678399498512	0.477121254719662
chr1A_337000000	chr7D_387000000	chr1A_337450318	TraesCS7D01G304800.1	1.59594e-10	7.0	9.79698344015241	0.845098040014257
chr1A_338000000	chr7A_108000000	chr7A_107917580	TraesCS1A01G186400.1	1.40448e-10	16.0	9.85248444083512	1.20411998265592
chr1A_338000000	chr7A_108000000	chr7A_107917131	TraesCS1A01G187000.1	4.79512e-11	16.0	10.3192005199457	1.20411998265592
chr1A_338000000	chr7A_14000000	chr7A_13884590	TraesCS1A01G187000.1	9.54118e-10	2.0	9.02039791085169	0.301029995663981
chr1A_339000000	chr3D_135000000	chr1A_338583025	TraesCS3D01G163100.2	7.38804e-10	5.0	9.13147076188742	0.698970004336019
chr1A_3000000	chr7B_581000000	chr1A_3388826	TraesCS7B01G327200.1	3.97329e-10	8.0	9.40084973577438	0.903089986991943
chr1A_3000000	chr1B_3000000	chr1A_3388980	TraesCS1B01G004600.1	3.20754e-13	144.0	12.4938279189995	2.15836249209525
chr1A_340000000	chr6B_610000000	chr1A_339909340	TraesCS6B01G346400.1	4.82240e-10	3.0	9.31673676936546	0.477121254719662
chr1A_340000000	chr2A_763000000	chr1A_340014766	TraesCS2A01G562300.1	3.08384e-11	8.0	10.5109081626962	0.903089986991943
chr1A_340000000	chr6D_404000000	chr1A_340397991	TraesCS6D01G293200.1	3.65434e-14	8.0	13.4371910483205	0.903089986991943
chr1A_34000000	chr2B_180000000	chr2B_180329520	TraesCS1A01G052200.3	1.63876e-12	4.0	11.7854846451529	0.602059991327962
chr1A_34000000	chr2B_704000000	chr2B_703678626	TraesCS1A01G052200.3	1.03953e-13	7.0	12.9831629727621	0.845098040014257
chr1A_34000000	chr2B_747000000	chr2B_746546288	TraesCS1A01G052200.3	9.97808e-11	5.0	10.0009530183945	0.698970004336019
chr1A_34000000	chr4B_634000000	chr4B_633704982	TraesCS1A01G052200.3	4.99937e-11	4.0	10.3010847202164	0.602059991327962
chr1A_34000000	chr6B_660000000	chr6B_659618593	TraesCS1A01G052200.3	2.98247e-16	11.0	15.5254239161069	1.04139268515822
chr1A_344000000	chr3A_10000000	chr1A_344118895	TraesCS3A01G013200.1	1.46253e-10	10.0	9.83489521673239	1
chr1A_344000000	chr2B_14000000	chr1A_344472051	TraesCS2B01G031300.1	5.42385e-11	9.0	10.2656923296633	0.954242509439325
chr1A_3000000	chr1D_411000000	chr1D_411410333	TraesCS1A01G005900.1	6.37377e-31	7.0	30.1956036122669	0.845098040014257
chr1A_3000000	chr2A_659000000	chr2A_658581003	TraesCS1A01G006000.1	4.08826e-11	10.0	10.3884614922827	1
chr1A_3000000	chr3A_10000000	chr3A_10030826	TraesCS1A01G006000.1	7.60104e-11	9.0	10.1191269820139	0.954242509439325
chr1A_3000000	chr3A_26000000	chr3A_26189292	TraesCS1A01G006000.1	5.01379e-11	17.0	10.2998338601965	1.23044892137827
chr1A_3000000	chr4A_703000000	chr4A_702645001	TraesCS1A01G006000.1	1.33067e-10	44.0	9.87592963419366	1.64345267648619
chr1A_3000000	chr5A_699000000	chr5A_699314170	TraesCS1A01G006000.1	6.82173e-11	15.0	10.1661054737047	1.17609125905568
chr1A_3000000	chr7B_638000000	chr7B_637642401	TraesCS1A01G006000.1	9.57897e-10	3.0	9.0186811868886	0.477121254719662
chr1A_3000000	chr4A_600000000	chr1A_3455724	TraesCS4A01G304400.1	7.03200e-10	34.0	9.15292113793428	1.53147891704226
chr1A_347000000	chr2A_18000000	chr1A_347251381	TraesCS2A01G047300.1	1.83725e-11	8.0	10.7358317439483	0.903089986991943
chr1A_348000000	chr2B_743000000	chr1A_347618912	TraesCS2B01G546000.2	6.60723e-10	10.0	9.17998057498489	1
chr1A_348000000	chr1B_374000000	chr1B_374329594	TraesCS1A01G192300.1	2.09411e-21	8.0	20.6790005093151	0.903089986991943
chr1A_348000000	chr2A_687000000	chr1A_348400500	TraesCS2A01G435400.1	3.34959e-10	8.0	9.47500834867501	0.903089986991943
chr1A_349000000	chr2B_321000000	chr1A_348672738	TraesCS2B01G259100.2	1.06998e-09	8.0	8.97062434004452	0.903089986991943
chr1A_349000000	chr3B_579000000	chr3B_578627503	TraesCS1A01G193000.1	6.77456e-10	3.0	9.16911890647236	0.477121254719662
chr1A_349000000	chr6A_12000000	chr6A_12312270	TraesCS1A01G193000.1	5.46751e-10	7.0	9.26221041397101	0.845098040014257
chr1A_349000000	chr6B_207000000	chr6B_207298893	TraesCS1A01G193000.1	7.95898e-12	8.0	11.0991425866286	0.903089986991943
chr1A_349000000	chr6A_426000000	chr1A_349377078	TraesCS6A01G226100.1	7.98065e-10	10.0	9.09796173522608	1
chr1A_4000000	chr1B_4000000	chr1B_4226451	TraesCS1A01G006300.1	5.01524e-18	42.0	17.2997082793571	1.6232492903979
chr1A_4000000	chr2B_734000000	chr2B_734281872	TraesCS1A01G006300.1	2.94649e-11	8.0	10.5306950285048	0.903089986991943
chr1A_4000000	chr7D_3000000	chr7D_2881235	TraesCS1A01G006300.1	1.54017e-13	4.0	12.8124313402108	0.602059991327962
chr1A_351000000	chr3D_445000000	chr1A_350748645	TraesCS3D01G332300.1	2.37704e-12	8.0	11.6239635100543	0.903089986991943
chr1A_351000000	chr1D_274000000	chr1A_351340245	TraesCS1D01G195100.1	5.82774e-15	12.0	14.2344998321739	1.07918124604762
chr1A_351000000	chr6A_277000000	chr1A_351476798	TraesCS6A01G195100.3	7.51482e-10	22.0	9.12408141746469	1.34242268082221
chr1A_352000000	chr5B_683000000	chr1A_351592762	TraesCS5B01G521100.1	1.88013e-10	4.0	9.72581212077317	0.602059991327962
chr1A_352000000	chr1D_419000000	chr1A_352172403	TraesCS1D01G326400.1	9.17368e-11	9.0	10.0374564131748	0.954242509439325
chr1A_353000000	chr6B_606000000	chr1A_352851717	TraesCS6B01G344100.1	5.11833e-13	9.0	12.2908717167765	0.954242509439325
chr1A_353000000	chr5B_132000000	chr5B_132279771	TraesCS1A01G195300.1	1.47703e-14	6.0	13.8306106836304	0.778151250383644
chr1A_353000000	chr5B_499000000	chr5B_498797562	TraesCS1A01G195300.1	1.33418e-11	6.0	10.8747855739178	0.778151250383644
chr1A_353000000	chr5B_707000000	chr5B_706849856	TraesCS1A01G195300.1	4.61072e-12	5.0	11.3362312508336	0.698970004336019
chr1A_353000000	chr6A_446000000	chr6A_446308137	TraesCS1A01G195300.1	5.15111e-10	6.0	9.28809917582648	0.778151250383644
chr1A_353000000	chr4A_742000000	chr4A_741993779	TraesCS1A01G195400.4	9.68358e-13	2.0	12.0139640552111	0.301029995663981
chr1A_353000000	chr4B_602000000	chr4B_601868734	TraesCS1A01G195400.4	7.03481e-10	4.0	9.15274762773398	0.602059991327962
chr1A_353000000	chr5B_150000000	chr5B_150044551	TraesCS1A01G195400.4	4.34690e-10	5.0	9.36182035059539	0.698970004336019
chr1A_353000000	chr6B_33000000	chr6B_32697911	TraesCS1A01G195400.4	7.79531e-10	4.0	9.10816660932538	0.602059991327962
chr1A_353000000	chr6D_458000000	chr6D_458371198	TraesCS1A01G195400.4	1.04120e-10	6.0	9.9824658405628	0.778151250383644
chr1A_35000000	chr6B_330000000	chr1A_35329168	TraesCS6B01G222900.2	2.56376e-12	7.0	11.5911226326455	0.845098040014257
chr1A_354000000	chr2B_692000000	chr1A_353912010	TraesCS2B01G495700.2	1.42148e-10	2.0	9.8472592463856	0.301029995663981
chr1A_354000000	chr2B_732000000	chr2B_732233427	TraesCS1A01G195900.1	5.81651e-10	5.0	9.23533752091188	0.698970004336019
chr1A_354000000	chr6D_458000000	chr6D_458371198	TraesCS1A01G196300.1	1.90571e-10	5.0	9.71994318710907	0.698970004336019
chr1A_355000000	chr7A_36000000	chr7A_35695527	TraesCS1A01G196500.1	9.81127e-10	11.0	9.00827477261056	1.04139268515822
chr1A_355000000	chr1D_281000000	chr1A_354949809	TraesCS1D01G199200.2	1.60643e-15	5.0	14.7941381940316	0.698970004336019
chr1A_355000000	chr6B_33000000	chr6B_32697911	TraesCS1A01G197300.1	1.34557e-10	4.0	9.87109370420051	0.602059991327962
chr1A_355000000	chr6D_458000000	chr6D_458371198	TraesCS1A01G197300.1	5.22941e-12	10.0	11.2815473069642	1
chr1A_356000000	chr4A_742000000	chr4A_741993779	TraesCS1A01G197800.1	9.53726e-11	5.0	10.0205763776858	0.698970004336019
chr1A_356000000	chr5A_589000000	chr5A_589005694	TraesCS1A01G197800.1	1.00385e-11	9.0	10.9983311766722	0.954242509439325
chr1A_356000000	chr2A_776000000	chr2A_775720759	TraesCS1A01G198100.2	4.77927e-12	6.0	11.3206384337609	0.778151250383644
chr1A_356000000	chr3A_12000000	chr3A_12460616	TraesCS1A01G198100.2	1.05452e-10	10.0	9.97694517902808	1
chr1A_356000000	chr3B_312000000	chr3B_312147287	TraesCS1A01G198100.2	4.55385e-10	5.0	9.3416212787813	0.698970004336019
chr1A_356000000	chr2A_700000000	chr2A_699869138	TraesCS1A01G198200.3	4.45071e-10	18.0	9.35157070261769	1.25527250510331
chr1A_356000000	chr2D_618000000	chr1A_356470369	TraesCS2D01G533300.1	5.71060e-10	2.0	9.24331825900467	0.301029995663981
chr1A_358000000	chr1B_501000000	chr1B_501368047	TraesCS1A01G199100.1	2.54384e-13	7.0	12.594510208001	0.845098040014257
chr1A_358000000	chr1B_527000000	chr1B_526557003	TraesCS1A01G199100.1	2.26014e-20	8.0	19.6458646584879	0.903089986991943
chr1A_358000000	chr1B_585000000	chr1B_585320783	TraesCS1A01G199100.1	5.80363e-10	10.0	9.2363002830159	1
chr1A_358000000	chr6A_38000000	chr6A_38456045	TraesCS1A01G199100.1	8.75957e-15	10.0	14.0575172124633	1
chr1A_358000000	chr6A_555000000	chr6A_555382784	TraesCS1A01G199100.1	4.01199e-10	12.0	9.39664015814171	1.07918124604762
chr1A_358000000	chr6B_645000000	chr6B_645379875	TraesCS1A01G199100.1	4.46065e-10	5.0	9.3506018518608	0.698970004336019
chr1A_358000000	chr3B_494000000	chr1A_357786595	TraesCS3B01G307700.1	1.14167e-11	4.0	10.94245941088	0.602059991327962
chr1A_358000000	chr2A_699000000	chr2A_699419383	TraesCS1A01G199200.2	2.83219e-10	10.0	9.54787761497108	1
chr1A_359000000	chr2A_178000000	chr1A_358726771	TraesCS2A01G203100.1	1.84070e-12	15.0	11.7350169876835	1.17609125905568
chr1A_359000000	chr3B_588000000	chr3B_587986772	TraesCS1A01G199600.2	3.91108e-12	4.0	11.4077033005901	0.602059991327962
chr1A_359000000	chr1D_20000000	chr1A_359241479	TraesCS1D01G040500.1	2.52198e-10	3.0	9.59825836182482	0.477121254719662
chr1A_36000000	chr3B_672000000	chr1A_35935566	TraesCS3B01G432900.1	4.39466e-12	8.0	11.3570747191876	0.903089986991943
chr1A_360000000	chr3A_730000000	chr1A_359893382	TraesCS3A01G508700.1	7.43413e-11	5.0	10.1287698487032	0.698970004336019
chr1A_360000000	chr3B_14000000	chr3B_14090504	TraesCS1A01G200400.1	5.95946e-20	6.0	19.2247930908713	0.778151250383644
chr1A_360000000	chr5B_404000000	chr5B_403530409	TraesCS1A01G200400.1	1.82869e-17	4.0	16.7378599099966	0.602059991327962
chr1A_4000000	chr3B_780000000	chr1A_3608958	TraesCS3B01G541400.1	1.30252e-10	6.0	9.88521559945035	0.778151250383644
chr1A_361000000	chr2B_225000000	chr1A_361364001	TraesCS2B01G229900.2	5.42833e-12	7.0	11.2653337585026	0.845098040014257
chr1A_363000000	chr7A_21000000	chr7A_21208421	TraesCS1A01G201500.1	1.19681e-21	12.0	20.9219747906973	1.07918124604762
chr1A_36000000	chr4A_710000000	chr4A_709910025	TraesCS1A01G054900.2	5.97664e-10	4.0	9.22354290289513	0.602059991327962
chr1A_36000000	chr1D_37000000	chr1A_36281021	TraesCS1D01G056100.1	2.78595e-38	231.0	37.5550266822117	2.36361197989214
chr1A_364000000	chr3D_394000000	chr3D_393665851	TraesCS1A01G202700.1	2.58563e-20	5.0	19.5874336219363	0.698970004336019
chr1A_364000000	chr5B_565000000	chr5B_565310300	TraesCS1A01G202900.1	5.11230e-11	5.0	10.2913836688321	0.698970004336019
chr1A_364000000	chr2A_752000000	chr2A_751757117	TraesCS1A01G203000.2	9.08020e-10	9.0	9.04190458562651	0.954242509439325
chr1A_365000000	chr3A_653000000	chr1A_365015103	TraesCS3A01G408200.1	4.21588e-11	18.0	10.3751117592944	1.25527250510331
chr1A_365000000	chr7D_5000000	chr1A_365015103	TraesCS7D01G010100.1	6.83993e-14	9.0	13.1649483428368	0.954242509439325
chr1A_365000000	chr1B_137000000	chr1A_365451033	TraesCS1B01G117200.1	8.34498e-10	7.0	9.07857469983555	0.845098040014257
chr1A_366000000	chr3D_394000000	chr3D_393665851	TraesCS1A01G203800.1	3.80913e-18	11.0	17.4191742052547	1.04139268515822
chr1A_4000000	chr5B_437000000	chr5B_437188715	TraesCS1A01G006800.1	2.40662e-18	7.0	17.6185924784543	0.845098040014257
chr1A_4000000	chr6B_4000000	chr6B_3868060	TraesCS1A01G006800.1	7.72578e-10	4.0	9.1120576630235	0.602059991327962
chr1A_366000000	chr1B_322000000	chr1B_321684436	TraesCS1A01G204200.2	2.31553e-13	10.0	12.6353495879156	1
chr1A_366000000	chr5B_64000000	chr1A_366315207	TraesCS5B01G057800.1	1.01224e-09	6.0	8.99471650496831	0.778151250383644
chr1A_367000000	chr3B_611000000	chr1A_367425784	TraesCS3B01G388400.1	3.87102e-10	5.0	9.41217458485072	0.698970004336019
chr1A_367000000	chr4D_294000000	chr1A_367425784	TraesCS4D01G168700.2	3.93318e-10	11.0	9.40525617786741	1.04139268515822
chr1A_367000000	chr5B_28000000	chr1A_367425784	TraesCS5B01G028700.1	4.43132e-10	7.0	9.35346688702183	0.845098040014257
chr1A_367000000	chr6A_585000000	chr1A_367425784	TraesCS6A01G351500.1	1.83292e-10	8.0	9.73685648992963	0.903089986991943
chr1A_37000000	chr3A_292000000	chr1A_36771120	TraesCS3A01G195800.1	7.11942e-11	4.0	10.1475553857255	0.602059991327962
chr1A_37000000	chr7D_255000000	chr1A_36784915	TraesCS7D01G269900.1	5.62838e-10	4.0	9.24961658886133	0.602059991327962
chr1A_37000000	chr4A_545000000	chr4A_544595319	TraesCS1A01G056800.1	6.06795e-10	15.0	9.21695800646368	1.17609125905568
chr1A_369000000	chr3A_24000000	chr1A_369398241	TraesCS3A01G044100.1	5.73427e-10	6.0	9.24152186200874	0.778151250383644
chr1A_372000000	chr3D_435000000	chr1A_372244989	TraesCS3D01G321700.1	1.95932e-11	5.0	10.7078946283826	0.698970004336019
chr1A_373000000	chr3A_335000000	chr3A_335484531	TraesCS1A01G210200.2	1.08537e-10	13.0	9.96442218663946	1.11394335230684
chr1A_373000000	chr6B_20000000	chr6B_20384462	TraesCS1A01G210600.1	3.06036e-13	5.0	12.5142274830552	0.698970004336019
chr1A_373000000	chr1B_350000000	chr1A_373393923	TraesCS1B01G194600.1	1.98183e-11	1.0	10.7029336017319	0
chr1A_374000000	chr3B_68000000	chr1A_374053951	TraesCS3B01G101300.1	1.03638e-12	8.0	11.9844809765946	0.903089986991943
chr1A_374000000	chr6D_465000000	chr1A_374296904	TraesCS6D01G388000.1	4.43526e-14	3.0	13.3530809162481	0.477121254719662
chr1A_375000000	chr1D_141000000	chr1A_374668476	TraesCS1D01G127700.1	3.19807e-15	5.0	14.4951120345607	0.698970004336019
chr1A_375000000	chr2A_771000000	chr2A_770926111	TraesCS1A01G212400.1	2.15213e-10	20.0	9.66713149853658	1.30102999566398
chr1A_375000000	chr2B_680000000	chr2B_680226466	TraesCS1A01G212400.1	2.33877e-14	6.0	13.6310124856052	0.778151250383644
chr1A_375000000	chr6B_676000000	chr6B_675547340	TraesCS1A01G212400.1	7.82841e-10	5.0	9.10632643696464	0.698970004336019
chr1A_375000000	chr3B_501000000	chr3B_501416460	TraesCS1A01G212700.2	5.07744e-10	9.0	9.29435519994145	0.954242509439325
chr1A_376000000	chr3B_385000000	chr1A_376110143	TraesCS3B01G243500.1	5.37677e-11	7.0	10.2694785407718	0.845098040014257
chr1A_376000000	chr4B_563000000	chr1A_376146950	TraesCS4B01G280100.1	1.63272e-10	4.0	9.78708828732783	0.602059991327962
chr1A_4000000	chr5B_15000000	chr1A_3775468	TraesCS5B01G015400.1	1.70274e-12	7.0	11.7688516616004	0.845098040014257
chr1A_4000000	chr6B_446000000	chr1A_3775468	TraesCS6B01G248600.2	3.39204e-12	3.0	11.4695390350483	0.477121254719662
chr1A_380000000	chr1B_260000000	chr1A_380320151	TraesCS1B01G154800.2	9.52824e-10	3.0	9.02098731225545	0.477121254719662
chr1A_381000000	chr5A_24000000	chr1A_381303721	TraesCS5A01G027600.1	2.33971e-10	14.0	9.63083796874571	1.14612803567824
chr1A_385000000	chr5A_565000000	chr5A_564573120	TraesCS1A01G217300.1	1.72368e-10	16.0	9.76354335749834	1.20411998265592
chr1A_385000000	chr5B_595000000	chr5B_595380120	TraesCS1A01G217300.1	2.22687e-11	2.0	10.6523051354269	0.301029995663981
chr1A_385000000	chr6B_4000000	chr6B_3582603	TraesCS1A01G217300.1	4.35753e-11	2.0	10.360759614249	0.301029995663981
chr1A_385000000	chr6B_709000000	chr6B_709116100	TraesCS1A01G217300.1	2.04150e-10	11.0	9.69005061574098	1.04139268515822
chr1A_385000000	chr7A_83000000	chr7A_82518257	TraesCS1A01G217300.1	4.92005e-10	8.0	9.30803048369326	0.903089986991943
chr1A_385000000	chr7B_633000000	chr7B_632862078	TraesCS1A01G217300.1	7.16981e-10	2.0	9.1444923529856	0.301029995663981
chr1A_385000000	chr7B_741000000	chr7B_740970113	TraesCS1A01G217300.1	2.86979e-10	3.0	9.54214988207368	0.477121254719662
chr1A_39000000	chr6A_25000000	chr1A_38697970	TraesCS6A01G048900.1	7.13915e-14	12.0	13.1463534930256	1.07918124604762
chr1A_387000000	chr7A_92000000	chr7A_91857482	TraesCS1A01G218600.1	1.07004e-10	11.0	9.97059998731051	1.04139268515822
chr1A_387000000	chr6A_518000000	chr1A_387199861	TraesCS6A01G286000.1	9.99115e-10	16.0	9.00038452079204	1.20411998265592
chr1A_388000000	chr3B_3000000	chr1A_388154052	TraesCS3B01G006500.1	2.96284e-12	3.0	11.528291800762	0.477121254719662
chr1A_388000000	chr4B_661000000	chr1A_388154052	TraesCS4B01G381800.1	8.85544e-10	5.0	9.05278985516	0.698970004336019
chr1A_390000000	chr6D_404000000	chr1A_389518945	TraesCS6D01G293200.2	7.76088e-11	5.0	10.1100890316444	0.698970004336019
chr1A_390000000	chr5B_639000000	chr5B_638835223	TraesCS1A01G220500.1	5.69526e-12	2.0	11.2444864447213	0.301029995663981
chr1A_390000000	chr1D_394000000	chr1A_389867497	TraesCS1D01G295000.2	2.12243e-12	16.0	11.673166624342	1.20411998265592
chr1A_390000000	chr4A_679000000	chr4A_679089210	TraesCS1A01G221000.1	1.80663e-11	15.0	10.7431307823654	1.17609125905568
chr1A_392000000	chr6B_0	chr1A_391943303	TraesCS6B01G000300.1	1.85292e-10	8.0	9.73214333098254	0.903089986991943
chr1A_4000000	chr6D_464000000	chr1A_3922360	TraesCS6D01G386800.1	2.08123e-14	5.0	13.6816799225701	0.698970004336019
chr1A_393000000	chr7B_37000000	chr7B_36955994	TraesCS1A01G222900.1	1.78738e-10	4.0	9.74778310593932	0.602059991327962
chr1A_394000000	chr3A_129000000	chr1A_393966296	TraesCS3A01G147000.1	2.58359e-10	10.0	9.58777640509855	1
chr1A_394000000	chr5D_512000000	chr1A_394302616	TraesCS5D01G471200.1	3.60942e-11	5.0	10.4425625795449	0.698970004336019
chr1A_395000000	chr6A_316000000	chr1A_394580759	TraesCS6A01G199600.1	3.11517e-10	7.0	9.50651824818704	0.845098040014257
chr1A_395000000	chr6B_542000000	chr1A_394580759	TraesCS6B01G302100.2	1.24713e-11	5.0	10.9040882735945	0.698970004336019
chr1A_396000000	chr7B_631000000	chr7B_630916378	TraesCS1A01G225800.1	8.01940e-10	9.0	9.09585812379026	0.954242509439325
chr1A_396000000	chr2A_70000000	chr2A_70236696	TraesCS1A01G226400.1	5.68835e-11	10.0	10.2450136896355	1
chr1A_396000000	chr2B_234000000	chr2B_233565425	TraesCS1A01G226400.1	4.59757e-10	6.0	9.33747164971744	0.778151250383644
chr1A_396000000	chr2B_451000000	chr2B_450737197	TraesCS1A01G226400.1	3.42304e-18	7.0	17.4655880258759	0.845098040014257
chr1A_396000000	chr6B_712000000	chr6B_712125705	TraesCS1A01G226400.1	1.89792e-11	4.0	10.7217220976468	0.602059991327962
chr1A_398000000	chr4B_639000000	chr4B_639152552	TraesCS1A01G227200.1	4.27750e-10	2.0	9.36880998178686	0.301029995663981
chr1A_398000000	chr2B_76000000	chr2B_75695462	TraesCS1A01G227600.1	5.91168e-12	4.0	11.2282890823933	0.602059991327962
chr1A_398000000	chr7A_117000000	chr7A_116967399	TraesCS1A01G227600.1	6.75351e-11	10.0	10.1704704527346	1
chr1A_399000000	chr1D_317000000	chr1A_399473649	TraesCS1D01G228400.1	3.03501e-11	33.0	10.5178398736373	1.51851393987789
chr1A_399000000	chr1D_6000000	chr1A_399484876	TraesCS1D01G011100.1	5.07051e-10	6.0	9.29494835643659	0.778151250383644
chr1A_400000000	chr4A_665000000	chr4A_664956525	TraesCS1A01G228500.1	8.59626e-10	4.0	9.06569045743633	0.602059991327962
chr1A_400000000	chr4B_14000000	chr4B_13983564	TraesCS1A01G228500.1	1.42833e-10	6.0	9.84517144198434	0.778151250383644
chr1A_400000000	chr5A_71000000	chr5A_70678672	TraesCS1A01G228500.1	3.40887e-12	6.0	11.4673895606248	0.778151250383644
chr1A_400000000	chr7A_14000000	chr7A_13884304	TraesCS1A01G228500.1	4.79747e-21	4.0	20.3189877323559	0.602059991327962
chr1A_400000000	chr2A_3000000	chr1A_399833328	TraesCS2A01G007300.1	4.77761e-10	3.0	9.32078930493374	0.477121254719662
chr1A_400000000	chr6B_28000000	chr1A_399837675	TraesCS6B01G047900.1	7.53836e-10	9.0	9.12272312633451	0.954242509439325
chr1A_401000000	chr4B_336000000	chr1A_400963759	TraesCS4B01G163700.2	4.44439e-11	7.0	10.3521878382514	0.845098040014257
chr1A_403000000	chr7A_705000000	chr7A_705295110	TraesCS1A01G230500.3	8.27161e-11	10.0	10.0824099504156	1
chr1A_404000000	chr2A_133000000	chr2A_133470772	TraesCS1A01G231400.1	1.27970e-16	28.0	15.8928918300514	1.44715803134222
chr1A_4000000	chr6B_481000000	chr6B_480846468	TraesCS1A01G007500.1	6.51393e-10	7.0	9.18615691276179	0.845098040014257
chr1A_4000000	chr1D_0	chr1A_4045995	TraesCS1D01G000600.1	1.38931e-33	285.0	32.8572008383027	2.45484486000851
chr1A_405000000	chr7A_108000000	chr7A_107917131	TraesCS1A01G231700.1	1.51897e-10	16.0	9.81845080346645	1.20411998265592
chr1A_406000000	chr5B_457000000	chr1A_405646213	TraesCS5B01G272000.1	9.50083e-11	4.0	10.0222384527454	0.602059991327962
chr1A_410000000	chr2B_689000000	chr2B_689051901	TraesCS1A01G234000.1	3.91989e-14	3.0	13.4067261199855	0.477121254719662
chr1A_410000000	chr3A_24000000	chr3A_24488611	TraesCS1A01G234500.1	1.70731e-10	14.0	9.7676876159292	1.14612803567824
chr1A_41000000	chr2D_639000000	chr1A_41052651	TraesCS2D01G573900.1	3.64269e-10	1.0	9.43857778649015	0
chr1A_412000000	chr5A_589000000	chr1A_412453451	TraesCS5A01G392300.1	6.59077e-10	16.0	9.18106384379507	1.20411998265592
chr1A_417000000	chr1B_334000000	chr1B_333856285	TraesCS1A01G235800.1	8.33462e-20	1.0	19.0791141961557	0
chr1A_417000000	chr1B_434000000	chr1B_433645174	TraesCS1A01G235800.1	1.73925e-21	6.0	20.7596379879703	0.778151250383644
chr1A_417000000	chr3D_599000000	chr3D_598876429	TraesCS1A01G235800.1	3.62264e-10	4.0	9.44097482185331	0.602059991327962
chr1A_417000000	chr7A_572000000	chr7A_572136612	TraesCS1A01G235800.1	1.57813e-12	10.0	11.8018572242209	1
chr1A_42000000	chr7A_19000000	chr7A_19001671	TraesCS1A01G060800.1	1.03514e-14	11.0	13.9850009090325	1.04139268515822
chr1A_418000000	chr7B_312000000	chr1A_418057633	TraesCS7B01G186900.1	9.74257e-15	2.0	14.0113264651345	0.301029995663981
chr1A_42000000	chr6D_254000000	chr1A_41919329	TraesCS6D01G187500.2	7.93167e-10	2.0	9.10063536306991	0.301029995663981
chr1A_419000000	chr7D_474000000	chr1A_419481071	TraesCS7D01G366100.1	6.09557e-14	5.0	13.2149856770382	0.698970004336019
chr1A_420000000	chr3B_751000000	chr3B_750922796	TraesCS1A01G237000.1	8.27545e-10	8.0	9.0822083809718	0.903089986991943
chr1A_420000000	chr6A_559000000	chr6A_559169082	TraesCS1A01G237000.1	2.05993e-10	15.0	9.68614753746107	1.17609125905568
chr1A_420000000	chr7A_9000000	chr7A_9364227	TraesCS1A01G237000.1	9.49244e-10	9.0	9.02262213927652	0.954242509439325
chr1A_4000000	chr1B_359000000	chr1A_4204575	TraesCS1B01G200400.1	6.38427e-10	6.0	9.19488875432798	0.778151250383644
chr1A_42000000	chr4A_125000000	chr1A_42116000	TraesCS4A01G108100.1	9.60879e-11	10.0	10.0173312980139	1
chr1A_424000000	chr5B_420000000	chr1A_423989921	TraesCS5B01G239500.1	9.44412e-11	2.0	10.0248385032741	0.301029995663981
chr1A_42000000	chr3A_612000000	chr3A_611948672	TraesCS1A01G061900.1	9.11064e-11	10.0	10.0404511138387	1
chr1A_425000000	chr2A_546000000	chr2A_545797130	TraesCS1A01G238400.1	9.21023e-11	12.0	10.0357295243652	1.07918124604762
chr1A_425000000	chr2B_793000000	chr2B_793132165	TraesCS1A01G238400.1	4.70682e-11	1.0	10.3272724098305	0
chr1A_432000000	chr4B_565000000	chr4B_564902523	TraesCS1A01G243300.1	6.63865e-10	8.0	9.17792022743314	0.903089986991943
chr1A_432000000	chr4D_342000000	chr4D_341924767	TraesCS1A01G243300.1	1.59687e-10	4.0	9.79673043801349	0.602059991327962
chr1A_432000000	chr2D_23000000	chr1A_432011211	TraesCS2D01G057300.1	7.74713e-13	2.0	12.1108591563337	0.301029995663981
chr1A_433000000	chr5A_458000000	chr5A_457906697	TraesCS1A01G245000.3	1.46168e-11	8.0	10.8351476953984	0.903089986991943
chr1A_435000000	chr1D_340000000	chr1A_434873788	TraesCS1D01G247300.2	3.83226e-47	10.0	46.4165450338485	1
chr1A_436000000	chr3B_607000000	chr3B_607417256	TraesCS1A01G246300.1	1.63750e-10	10.0	9.78581869133618	1
chr1A_436000000	chr4B_405000000	chr4B_404875783	TraesCS1A01G246300.1	1.47787e-16	7.0	15.8303637667299	0.845098040014257
chr1A_436000000	chr6A_457000000	chr6A_456782091	TraesCS1A01G246300.1	2.01686e-10	18.0	9.69532424721989	1.25527250510331
chr1A_436000000	chr6A_8000000	chr6A_7596282	TraesCS1A01G246300.1	6.85531e-10	16.0	9.16397290145137	1.20411998265592
chr1A_437000000	chr6D_459000000	chr1A_437097746	TraesCS6D01G376200.1	1.99688e-12	4.0	11.6996480327275	0.602059991327962
chr1A_438000000	chr1B_526000000	chr1B_526322152	TraesCS1A01G247100.1	1.02708e-11	12.0	10.9883957275756	1.07918124604762
chr1A_438000000	chr3A_665000000	chr3A_664911979	TraesCS1A01G247100.1	1.45545e-10	16.0	9.8370027095636	1.20411998265592
chr1A_440000000	chr5A_510000000	chr5A_510277668	TraesCS1A01G247900.1	2.80829e-10	12.0	9.55155804650783	1.07918124604762
chr1A_441000000	chr1B_457000000	chr1B_457472912	TraesCS1A01G248900.1	1.42693e-11	81.0	10.8455973312718	1.90848501887865
chr1A_441000000	chr2A_751000000	chr2A_751037505	TraesCS1A01G248900.1	8.00955e-10	10.0	9.09639188316754	1
chr1A_441000000	chr3B_43000000	chr3B_43451328	TraesCS1A01G248900.1	1.05090e-09	5.0	8.97843860796264	0.698970004336019
chr1A_441000000	chr2B_189000000	chr2B_188527380	TraesCS1A01G249100.1	9.72207e-11	3.0	10.012241256281	0.477121254719662
chr1A_441000000	chr4A_660000000	chr4A_660465675	TraesCS1A01G249100.1	9.00248e-10	6.0	9.04563783478859	0.778151250383644
chr1A_441000000	chr4B_64000000	chr4B_63894865	TraesCS1A01G249100.1	4.27747e-10	11.0	9.36881302769689	1.04139268515822
chr1A_441000000	chr6A_4000000	chr6A_3836382	TraesCS1A01G249100.1	1.85960e-12	11.0	11.730580462489	1.04139268515822
chr1A_442000000	chr2B_454000000	chr2B_454346401	TraesCS1A01G249600.1	8.84449e-11	23.0	10.0533272047635	1.36172783601759
chr1A_442000000	chr2B_464000000	chr2B_464430676	TraesCS1A01G249700.1	3.03977e-10	12.0	9.51715927544048	1.07918124604762
chr1A_442000000	chr4D_439000000	chr4D_439287316	TraesCS1A01G249700.1	3.04136e-10	7.0	9.51693217020117	0.845098040014257
chr1A_442000000	chr5B_516000000	chr5B_516471747	TraesCS1A01G249700.1	1.78088e-14	3.0	13.749365343363	0.477121254719662
chr1A_442000000	chr5B_180000000	chr1A_442470466	TraesCS5B01G113300.1	4.07919e-11	2.0	10.3894260656979	0.301029995663981
chr1A_44000000	chr3D_20000000	chr1A_44403856	TraesCS3D01G050900.1	5.40518e-11	9.0	10.2671898388605	0.954242509439325
chr1A_444000000	chr2A_37000000	chr1A_444146859	TraesCS2A01G081900.2	1.47685e-13	20.0	12.830663612664	1.30102999566398
chr1A_444000000	chr2A_691000000	chr2A_691238481	TraesCS1A01G252900.1	3.46911e-12	16.0	11.4597819291474	1.20411998265592
chr1A_444000000	chr5A_680000000	chr1A_444427834	TraesCS5A01G516800.2	4.98673e-14	12.0	13.3021841454541	1.07918124604762
chr1A_446000000	chr7A_680000000	chr7A_679842571	TraesCS1A01G253900.1	6.71437e-10	16.0	9.17299473033096	1.20411998265592
chr1A_446000000	chr7A_697000000	chr7A_696977537	TraesCS1A01G253900.1	4.58704e-10	12.0	9.33846747270788	1.07918124604762
chr1A_446000000	chr3B_54000000	chr3B_54275335	TraesCS1A01G254100.1	1.94573e-11	8.0	10.7109174249338	0.903089986991943
chr1A_446000000	chr4A_585000000	chr4A_584933582	TraesCS1A01G254100.1	2.76121e-13	13.0	12.5589005624397	1.11394335230684
chr1A_447000000	chr1B_68000000	chr1B_67523570	TraesCS1A01G255000.1	2.15174e-14	7.0	13.6672102066985	0.845098040014257
chr1A_447000000	chr2B_680000000	chr2B_680001101	TraesCS1A01G255000.1	9.13292e-10	10.0	9.03939034654685	1
chr1A_447000000	chr4A_130000000	chr4A_130361573	TraesCS1A01G255000.1	4.07717e-14	10.0	13.3896411800066	1
chr1A_447000000	chr4B_652000000	chr4B_652277946	TraesCS1A01G255000.1	2.11541e-11	4.0	10.6746054469741	0.602059991327962
chr1A_447000000	chr5B_26000000	chr5B_25990868	TraesCS1A01G255000.1	2.95054e-11	14.0	10.5300984933241	1.14612803567824
chr1A_447000000	chr5B_434000000	chr5B_433849388	TraesCS1A01G255000.1	5.07194e-10	4.0	9.29482589270973	0.602059991327962
chr1A_447000000	chr7A_16000000	chr7A_16237468	TraesCS1A01G255000.1	1.04911e-10	17.0	9.9791789733046	1.23044892137827
chr1A_447000000	chr7B_505000000	chr7B_505372243	TraesCS1A01G255000.1	1.25566e-12	6.0	11.9011279403069	0.778151250383644
chr1A_449000000	chr1B_492000000	chr1B_492307066	TraesCS1A01G256300.1	1.02428e-09	8.0	8.98958130719551	0.903089986991943
chr1A_449000000	chr3B_218000000	chr3B_218074054	TraesCS1A01G256300.3	3.54563e-12	5.0	11.4503065866545	0.698970004336019
chr1A_449000000	chr5B_474000000	chr5B_473753685	TraesCS1A01G256300.1	6.39346e-10	8.0	9.19426404759574	0.903089986991943
chr1A_449000000	chr5B_95000000	chr5B_94980763	TraesCS1A01G256300.1	4.04699e-26	7.0	25.3928678687367	0.845098040014257
chr1A_449000000	chr3B_218000000	chr3B_218074072	TraesCS1A01G256400.2	8.41956e-24	5.0	23.0747106038169	0.698970004336019
chr1A_449000000	chr4B_13000000	chr4B_13394344	TraesCS1A01G256400.2	1.45137e-10	5.0	9.83822185808313	0.698970004336019
chr1A_449000000	chr6A_603000000	chr6A_602967885	TraesCS1A01G256400.2	2.79135e-10	17.0	9.55418570505969	1.23044892137827
chr1A_45000000	chr2A_769000000	chr1A_45107117	TraesCS2A01G573500.1	3.38758e-11	17.0	10.4701104398376	1.23044892137827
chr1A_45000000	chr1D_460000000	chr1A_45122052	TraesCS1D01G387100.1	2.04347e-13	6.0	12.689631733744	0.778151250383644
chr1A_45000000	chr2A_764000000	chr1A_45122052	TraesCS2A01G562800.1	2.61937e-14	23.0	13.5818031508269	1.36172783601759
chr1A_45000000	chr3D_158000000	chr1A_45122052	TraesCS3D01G176200.2	5.82493e-10	7.0	9.23470928932278	0.845098040014257
chr1A_45000000	chr5B_369000000	chr1A_45122052	TraesCS5B01G203100.1	4.12943e-10	12.0	9.38410989142807	1.07918124604762
chr1A_45000000	chr3B_539000000	chr1A_45128179	TraesCS3B01G332800.1	4.53290e-10	4.0	9.34362386177679	0.602059991327962
chr1A_45000000	chr4A_673000000	chr1A_45131629	TraesCS4A01G398300.1	3.99066e-10	5.0	9.39895527206912	0.698970004336019
chr1A_452000000	chr1D_274000000	chr1A_451522225	TraesCS1D01G195100.1	5.00651e-10	7.0	9.30046491203821	0.845098040014257
chr1A_452000000	chr2B_173000000	chr1A_451522413	TraesCS2B01G195300.1	4.46776e-11	7.0	10.3499101644452	0.845098040014257
chr1A_452000000	chr2B_138000000	chr2B_138080548	TraesCS1A01G258800.1	7.25613e-10	10.0	9.13929494510771	1
chr1A_45000000	chr7D_612000000	chr1A_45213565	TraesCS7D01G507500.1	1.51735e-15	4.0	14.8189142309889	0.602059991327962
chr1A_452000000	chr7D_33000000	chr1A_452285340	TraesCS7D01G061900.1	4.68534e-11	4.0	10.329258888284	0.602059991327962
chr1A_454000000	chr7B_528000000	chr7B_527895042	TraesCS1A01G260400.2	1.36207e-10	6.0	9.86580057242871	0.778151250383644
chr1A_457000000	chr2A_14000000	chr2A_13601185	TraesCS1A01G262100.1	7.92520e-15	11.0	14.1009897691354	1.04139268515822
chr1A_457000000	chr4A_728000000	chr4A_727800227	TraesCS1A01G262100.1	2.03867e-10	2.0	9.69065306788434	0.301029995663981
chr1A_457000000	chr5D_394000000	chr5D_394266042	TraesCS1A01G262100.1	2.67680e-10	5.0	9.57238407638168	0.698970004336019
chr1A_457000000	chr7A_661000000	chr7A_660528949	TraesCS1A01G262100.1	1.79736e-14	14.0	13.7453649277019	1.14612803567824
chr1A_457000000	chr3B_582000000	chr3B_581689408	TraesCS1A01G262200.1	7.12278e-10	8.0	9.14735046942232	0.903089986991943
chr1A_457000000	chr2A_37000000	chr1A_457014604	TraesCS2A01G081900.1	3.12211e-13	10.0	12.5055517996876	1
chr1A_457000000	chr3D_459000000	chr1A_457373049	TraesCS3D01G348000.1	6.14739e-12	9.0	11.2113092336865	0.954242509439325
chr1A_457000000	chr7A_700000000	chr1A_457373049	TraesCS7A01G513500.1	3.00311e-11	10.0	10.5224287598696	1
chr1A_458000000	chr5D_527000000	chr1A_457944910	TraesCS5D01G494500.1	7.99196e-17	3.0	16.0973466984336	0.477121254719662
chr1A_459000000	chr1D_350000000	chr1A_458531231	TraesCS1D01G257500.3	2.77743e-11	7.0	10.5563568778405	0.845098040014257
chr1A_461000000	chr1B_622000000	chr1B_621989461	TraesCS1A01G265500.1	1.14207e-10	2.0	9.94230727640361	0.301029995663981
chr1A_461000000	chr4A_663000000	chr4A_662962191	TraesCS1A01G265500.1	2.43249e-11	5.0	10.6139489364466	0.698970004336019
chr1A_462000000	chr7B_503000000	chr1A_461670474	TraesCS7B01G273800.1	2.13632e-10	10.0	9.67033369367288	1
chr1A_462000000	chr5D_501000000	chr1A_461776741	TraesCS5D01G453200.1	2.50530e-37	6.0	36.6011402615957	0.778151250383644
chr1A_462000000	chr6D_73000000	chr1A_461786604	TraesCS6D01G108500.1	2.33082e-13	5.0	12.6324912640278	0.698970004336019
chr1A_462000000	chr6B_293000000	chr1A_462002302	TraesCS6B01G215400.1	1.38508e-12	2.0	11.8585251417222	0.301029995663981
chr1A_463000000	chr3B_25000000	chr1A_463288479	TraesCS3B01G050500.1	6.08865e-10	4.0	9.21547899021505	0.602059991327962
chr1A_463000000	chr3D_39000000	chr1A_463463064	TraesCS3D01G079000.2	1.86733e-10	8.0	9.72877892548179	0.903089986991943
chr1A_464000000	chr4B_634000000	chr4B_633630833	TraesCS1A01G268900.1	7.49480e-12	7.0	11.1252399518825	0.845098040014257
chr1A_464000000	chr4A_580000000	chr4A_580292784	TraesCS1A01G269100.3	4.68915e-10	12.0	9.32890587450569	1.07918124604762
chr1A_464000000	chr5B_696000000	chr1A_464082802	TraesCS5B01G540600.1	7.03462e-10	5.0	9.15275935755552	0.698970004336019
chr1A_465000000	chr3A_178000000	chr1A_464812194	TraesCS3A01G169500.1	3.27282e-17	16.0	16.4850778795549	1.20411998265592
chr1A_465000000	chr5A_701000000	chr1A_464837153	TraesCS5A01G547100.1	9.49199e-11	13.0	10.0226427279923	1.11394335230684
chr1A_465000000	chr4A_17000000	chr1A_464900982	TraesCS4A01G025300.1	6.41750e-10	23.0	9.19263412265652	1.36172783601759
chr1A_466000000	chr6B_153000000	chr6B_153351178	TraesCS1A01G272400.1	8.45072e-10	4.0	9.07310628765315	0.602059991327962
chr1A_467000000	chr5A_3000000	chr5A_3379597	TraesCS1A01G273200.1	9.41150e-13	15.0	12.0263411534264	1.17609125905568
chr1A_467000000	chr6A_603000000	chr6A_602746537	TraesCS1A01G273200.1	2.38184e-10	7.0	9.62308741558664	0.845098040014257
chr1A_470000000	chr4A_599000000	chr4A_599348872	TraesCS1A01G275700.1	4.28593e-49	9.0	48.3679549263558	0.954242509439325
chr1A_471000000	chr2B_731000000	chr2B_731031861	TraesCS1A01G275900.1	1.07729e-10	4.0	9.96766737149649	0.602059991327962
chr1A_471000000	chr6A_24000000	chr6A_23626659	TraesCS1A01G275900.1	2.22546e-10	14.0	9.65258020723875	1.14612803567824
chr1A_471000000	chr6B_567000000	chr6B_566502568	TraesCS1A01G276300.1	6.91701e-10	7.0	9.1600815964564	0.845098040014257
chr1A_472000000	chr1B_16000000	chr1A_471695275	TraesCS1B01G033900.1	7.89662e-12	5.0	11.10255876054	0.698970004336019
chr1A_472000000	chr3B_779000000	chr1A_471695275	TraesCS3B01G539900.1	1.13886e-11	5.0	10.9435296604375	0.698970004336019
chr1A_473000000	chr3A_57000000	chr3A_56678353	TraesCS1A01G277600.1	1.74459e-10	13.0	9.75830662123155	1.11394335230684
chr1A_473000000	chr4A_612000000	chr4A_611706730	TraesCS1A01G277600.1	7.07854e-17	6.0	16.1500563094472	0.778151250383644
chr1A_473000000	chr5B_479000000	chr5B_479205745	TraesCS1A01G277600.1	7.18289e-14	7.0	13.1437007843754	0.845098040014257
chr1A_473000000	chr5B_550000000	chr5B_549638600	TraesCS1A01G277600.1	8.42930e-12	6.0	11.0742084892851	0.778151250383644
chr1A_473000000	chr7A_136000000	chr7A_136469418	TraesCS1A01G277600.1	1.62834e-12	25.0	11.7882549085949	1.39794000867204
chr1A_474000000	chr2A_777000000	chr1A_473960023	TraesCS2A01G586400.1	1.64794e-10	12.0	9.78305860461905	1.07918124604762
chr1A_474000000	chr2A_777000000	chr1A_473960023	TraesCS2A01G586900.2	7.24668e-11	12.0	10.1398609159002	1.07918124604762
chr1A_474000000	chr3A_724000000	chr3A_724228232	TraesCS1A01G278100.2	7.48093e-10	7.0	9.12604440898556	0.845098040014257
chr1A_474000000	chr6B_683000000	chr6B_682872017	TraesCS1A01G278100.2	2.96500e-16	4.0	15.5279753022997	0.602059991327962
chr1A_474000000	chr7B_744000000	chr7B_743562385	TraesCS1A01G278100.2	1.17331e-10	2.0	9.9305872278654	0.301029995663981
chr1A_474000000	chr3A_147000000	chr1A_474453385	TraesCS3A01G154900.1	3.05988e-10	7.0	9.51429560500853	0.845098040014257
chr1A_474000000	chr4A_734000000	chr1A_474453385	TraesCS4A01G475500.1	1.93487e-10	3.0	9.71334820903229	0.477121254719662
chr1A_47000000	chr5B_509000000	chr1A_47494342	TraesCS5B01G325200.1	2.12389e-10	7.0	9.67286797988346	0.845098040014257
chr1A_48000000	chr2B_777000000	chr1A_47553417	TraesCS2B01G592000.1	2.76418e-11	5.0	10.5584336796548	0.698970004336019
chr1A_477000000	chr6D_157000000	chr1A_476709987	TraesCS6D01G170200.1	1.03774e-11	10.0	10.9839114429321	1
chr1A_477000000	chr7D_25000000	chr1A_476709987	TraesCS7D01G050000.5	4.64104e-10	5.0	9.33338468848586	0.698970004336019
chr1A_477000000	chr1D_470000000	chr1A_476711783	TraesCS1D01G405300.3	9.23496e-10	3.0	9.0345649813084	0.477121254719662
chr1A_478000000	chr5B_378000000	chr1A_477753705	TraesCS5B01G208100.1	4.06960e-12	16.0	11.3904482753767	1.20411998265592
chr1A_48000000	chr6B_312000000	chr1A_47793280	TraesCS6B01G220200.1	2.49384e-18	8.0	17.6031314134662	0.903089986991943
chr1A_48000000	chr5A_411000000	chr1A_47807746	TraesCS5A01G203000.1	3.46419e-11	13.0	10.4603982963058	1.11394335230684
chr1A_48000000	chr6D_456000000	chr1A_47814918	TraesCS6D01G368900.1	3.41703e-10	8.0	9.46635120827257	0.903089986991943
chr1A_5000000	chr6A_133000000	chr1A_4784688	TraesCS6A01G149700.1	7.47865e-12	9.0	11.1261767912351	0.954242509439325
chr1A_479000000	chr1B_577000000	chr1B_577199988	TraesCS1A01G281000.2	8.27806e-12	2.0	11.0820714301249	0.301029995663981
chr1A_479000000	chr4D_38000000	chr4D_37495602	TraesCS1A01G281000.1	4.99834e-10	8.0	9.30117420537211	0.903089986991943
chr1A_479000000	chr5B_667000000	chr5B_666616901	TraesCS1A01G281000.2	1.74201e-11	11.0	10.7589493562558	1.04139268515822
chr1A_479000000	chr6A_555000000	chr6A_555432738	TraesCS1A01G281000.1	6.93922e-12	22.0	11.1586893434837	1.34242268082221
chr1A_479000000	chr7A_119000000	chr7A_119470779	TraesCS1A01G281000.2	8.93579e-12	13.0	11.0488670461271	1.11394335230684
chr1A_481000000	chr5A_676000000	chr5A_675780021	TraesCS1A01G281900.1	3.10810e-12	16.0	11.507505016657	1.20411998265592
chr1A_482000000	chr7B_264000000	chr1A_481704181	TraesCS7B01G179500.1	5.44046e-10	8.0	9.26436437842392	0.903089986991943
chr1A_482000000	chr7B_272000000	chr1A_481704181	TraesCS7B01G181000.2	1.71977e-10	22.0	9.76452963123778	1.34242268082221
chr1A_482000000	chr7B_277000000	chr1A_481704181	TraesCS7B01G181600.2	5.94112e-10	7.0	9.2261316755628	0.845098040014257
chr1A_482000000	chr1B_514000000	chr1A_482328169	TraesCS1B01G295600.1	2.25229e-24	12.0	23.6473756914001	1.07918124604762
chr1A_482000000	chr1B_512000000	chr1A_482330936	TraesCS1B01G294200.1	1.64014e-22	127.0	21.7851190796154	2.10380372095596
chr1A_482000000	chr4B_562000000	chr1A_482375229	TraesCS4B01G278800.1	8.30525e-12	7.0	11.0806472901257	0.845098040014257
chr1A_483000000	chr1B_508000000	chr1B_508390337	TraesCS1A01G285300.1	2.19051e-14	11.0	13.6594547598632	1.04139268515822
chr1A_483000000	chr1B_585000000	chr1B_585353855	TraesCS1A01G285300.1	5.13106e-10	11.0	9.28979290689664	1.04139268515822
chr1A_483000000	chr2B_24000000	chr2B_23550086	TraesCS1A01G285300.1	1.41081e-10	3.0	9.85053147065933	0.477121254719662
chr1A_483000000	chr3B_567000000	chr3B_567247915	TraesCS1A01G285300.1	4.94799e-10	6.0	9.30557118676102	0.778151250383644
chr1A_483000000	chr5A_527000000	chr5A_526619855	TraesCS1A01G285300.1	9.24357e-11	13.0	10.0341602655913	1.11394335230684
chr1A_483000000	chr5B_683000000	chr1A_482780423	TraesCS5B01G521100.1	1.79395e-10	5.0	9.74618966554315	0.698970004336019
chr1A_483000000	chr5D_117000000	chr1A_483023710	TraesCS5D01G103600.1	1.81574e-11	17.0	10.7409463389919	1.23044892137827
chr1A_483000000	chr6D_149000000	chr1A_483030579	TraesCS6D01G166700.1	1.90793e-11	8.0	10.7194375631599	0.903089986991943
chr1A_483000000	chr3A_624000000	chr1A_483035697	TraesCS3A01G373800.1	1.66590e-10	18.0	9.77835107180777	1.25527250510331
chr1A_483000000	chr3D_481000000	chr1A_483035697	TraesCS3D01G366500.1	7.81840e-10	6.0	9.10688211423776	0.778151250383644
chr1A_483000000	chr6B_17000000	chr1A_483193777	TraesCS6B01G028600.1	1.43552e-10	8.0	9.84299075243314	0.903089986991943
chr1A_483000000	chr2A_632000000	chr1A_483198820	TraesCS2A01G385700.1	3.31324e-12	19.0	11.479747104142	1.27875360095283
chr1A_483000000	chr5D_450000000	chr1A_483198820	TraesCS5D01G379200.1	2.39474e-11	11.0	10.6207416316001	1.04139268515822
chr1A_484000000	chr3A_689000000	chr1A_483608273	TraesCS3A01G448500.1	1.35319e-13	18.0	12.8686412202846	1.25527250510331
chr1A_484000000	chr5D_556000000	chr1A_483610351	TraesCS5D01G547300.1	9.87697e-10	9.0	9.00537626534188	0.954242509439325
chr1A_484000000	chr2A_775000000	chr1A_483616527	TraesCS2A01G583100.1	1.02601e-09	22.0	8.98884840635514	1.34242268082221
chr1A_484000000	chr2A_23000000	chr2A_23485762	TraesCS1A01G286900.1	1.90290e-14	7.0	13.7205840338829	0.845098040014257
chr1A_484000000	chr3A_623000000	chr3A_622706706	TraesCS1A01G286900.1	5.94575e-10	24.0	9.22579335545786	1.38021124171161
chr1A_484000000	chr3B_730000000	chr3B_729718944	TraesCS1A01G286900.1	3.23181e-12	3.0	11.4905541795735	0.477121254719662
chr1A_484000000	chr3B_778000000	chr3B_778430960	TraesCS1A01G286900.1	8.89907e-10	7.0	9.0506553770598	0.845098040014257
chr1A_484000000	chr4B_162000000	chr4B_161877825	TraesCS1A01G286900.1	8.74947e-15	12.0	14.0580182536116	1.07918124604762
chr1A_484000000	chr5B_511000000	chr5B_510720115	TraesCS1A01G286900.1	4.38745e-12	4.0	11.3577878197792	0.602059991327962
chr1A_484000000	chr5B_667000000	chr5B_666616901	TraesCS1A01G286900.1	1.42668e-20	6.0	19.8456734268985	0.778151250383644
chr1A_484000000	chr6A_14000000	chr6A_13673585	TraesCS1A01G286900.1	1.02314e-09	9.0	8.99006493611438	0.954242509439325
chr1A_484000000	chr6A_99000000	chr6A_99411561	TraesCS1A01G286900.1	3.76990e-10	13.0	9.42367016969452	1.11394335230684
chr1A_484000000	chr6B_580000000	chr6B_579705213	TraesCS1A01G286900.1	1.90302e-11	10.0	10.7205566474229	1
chr1A_484000000	chr6D_341000000	chr6D_341154875	TraesCS1A01G286900.1	1.83270e-10	5.0	9.73690862014833	0.698970004336019
chr1A_484000000	chr7A_259000000	chr7A_259393533	TraesCS1A01G286900.1	2.73997e-10	8.0	9.56225419225471	0.903089986991943
chr1A_484000000	chr7D_563000000	chr7D_563346569	TraesCS1A01G286900.1	1.66998e-12	6.0	11.7772887300151	0.778151250383644
chr1A_484000000	chr2A_734000000	chr1A_483859705	TraesCS2A01G505000.1	3.96332e-23	9.0	22.4019408611446	0.954242509439325
chr1A_484000000	chr4B_649000000	chr1A_483859705	TraesCS4B01G358500.1	6.39277e-12	6.0	11.1943109203945	0.778151250383644
chr1A_484000000	chr7A_86000000	chr1A_483859705	TraesCS7A01G134200.1	1.41447e-17	18.0	16.8494062592163	1.25527250510331
chr1A_484000000	chr4A_523000000	chr1A_483931324	TraesCS4A01G220400.1	5.21160e-15	15.0	14.2830289245901	1.17609125905568
chr1A_484000000	chr3D_6000000	chr1A_484276673	TraesCS3D01G018800.1	1.82522e-11	4.0	10.7386847810554	0.602059991327962
chr1A_485000000	chr4A_360000000	chr1A_485005703	TraesCS4A01G162800.1	7.03096e-10	8.0	9.15298537281257	0.903089986991943
chr1A_485000000	chr1D_9000000	chr1D_8716503	TraesCS1A01G287700.1	7.64999e-13	10.0	12.116339132552	1
chr1A_485000000	chr2D_294000000	chr2D_293869093	TraesCS1A01G287700.1	4.68440e-11	8.0	10.3293460276954	0.903089986991943
chr1A_485000000	chr5B_531000000	chr5B_530620025	TraesCS1A01G287700.1	6.27029e-30	9.0	29.2027123726482	0.954242509439325
chr1A_485000000	chr6B_21000000	chr6B_20708737	TraesCS1A01G287700.1	1.72762e-10	11.0	9.76255177693331	1.04139268515822
chr1A_487000000	chr4D_375000000	chr1A_486681933	TraesCS4D01G220000.1	2.83368e-12	5.0	11.5476491950487	0.698970004336019
chr1A_487000000	chr7D_23000000	chr1A_486812774	TraesCS7D01G045100.1	3.07219e-10	7.0	9.51255192880983	0.845098040014257
chr1A_49000000	chr5B_4000000	chr1A_48692411	TraesCS5B01G002600.2	3.62919e-11	5.0	10.4401902944637	0.698970004336019
chr1A_487000000	chr3D_609000000	chr3D_609085458	TraesCS1A01G290200.1	7.02701e-10	5.0	9.15322942842639	0.698970004336019
chr1A_487000000	chr1D_386000000	chr1A_487011981	TraesCS1D01G288000.1	4.10600e-12	12.0	11.3865810549654	1.07918124604762
chr1A_487000000	chr4A_326000000	chr4A_325590782	TraesCS1A01G291100.1	1.51860e-11	16.0	10.8185566044581	1.20411998265592
chr1A_487000000	chr6A_20000000	chr6A_19593318	TraesCS1A01G291100.1	6.72359e-10	5.0	9.17239877741081	0.698970004336019
chr1A_487000000	chr7A_14000000	chr7A_13835873	TraesCS1A01G291100.1	5.64187e-12	7.0	11.2485769250812	0.845098040014257
chr1A_488000000	chr7A_264000000	chr1A_487556725	TraesCS7A01G264600.1	1.50344e-12	11.0	11.8229138992488	1.04139268515822
chr1A_488000000	chr3B_414000000	chr1A_487559947	TraesCS3B01G256300.1	1.49345e-10	6.0	9.82580931279041	0.778151250383644
chr1A_488000000	chr6B_665000000	chr1A_487560015	TraesCS6B01G390500.1	4.67714e-15	5.0	14.3300196302374	0.698970004336019
chr1A_488000000	chr6A_611000000	chr1A_487602930	TraesCS6A01G403200.1	2.00082e-11	7.0	10.6987919800909	0.845098040014257
chr1A_488000000	chr2D_79000000	chr1A_487688977	TraesCS2D01G135000.1	6.02032e-11	8.0	10.2203804239348	0.903089986991943
chr1A_488000000	chr6B_249000000	chr1A_488392861	TraesCS6B01G203200.2	1.51734e-12	5.0	11.8189170931889	0.698970004336019
chr1A_489000000	chr7A_689000000	chr1A_489235644	TraesCS7A01G498300.1	4.74743e-10	19.0	9.32354143013762	1.27875360095283
chr1A_490000000	chr3A_599000000	chr3A_598987011	TraesCS1A01G294700.1	9.64124e-10	17.0	9.01586710608419	1.23044892137827
chr1A_490000000	chr5A_573000000	chr5A_573320684	TraesCS1A01G294700.1	5.89928e-11	12.0	10.2292009902406	1.07918124604762
chr1A_490000000	chr6A_545000000	chr6A_545154782	TraesCS1A01G294700.1	5.07485e-10	34.0	9.29457678989456	1.53147891704226
chr1A_49000000	chr7D_29000000	chr1A_49004323	TraesCS7D01G054500.1	9.52335e-10	3.0	9.02121025428424	0.477121254719662
chr1A_491000000	chr6D_213000000	chr1A_490912630	TraesCS6D01G182500.1	3.14908e-12	6.0	11.5018163062999	0.778151250383644
chr1A_49000000	chr6A_277000000	chr1A_49095622	TraesCS6A01G195100.3	3.62627e-15	9.0	14.4405398629144	0.954242509439325
chr1A_491000000	chr3D_30000000	chr1A_491268945	TraesCS3D01G067200.1	1.29898e-10	4.0	9.88639753557555	0.602059991327962
chr1A_49000000	chr7A_416000000	chr1A_49153195	TraesCS7A01G300200.1	4.66049e-12	11.0	11.3315684195528	1.04139268515822
chr1A_492000000	chr3A_618000000	chr3A_618029271	TraesCS1A01G297400.1	7.22601e-10	16.0	9.14110144175197	1.20411998265592
chr1A_49000000	chr2B_160000000	chr1A_49245347	TraesCS2B01G185300.1	3.67351e-10	7.0	9.43491877358498	0.845098040014257
chr1A_494000000	chr3B_509000000	chr3B_508522594	TraesCS1A01G298900.1	1.73988e-13	4.0	12.7594807040938	0.602059991327962
chr1A_494000000	chr3B_584000000	chr3B_583816644	TraesCS1A01G298900.1	6.40516e-11	9.0	10.1934700171684	0.954242509439325
chr1A_494000000	chr1B_285000000	chr1A_494375344	TraesCS1B01G163400.2	9.42178e-10	5.0	9.02586704082178	0.698970004336019
chr1A_494000000	chr1B_107000000	chr1A_494448978	TraesCS1B01G099100.1	1.05552e-14	4.0	13.9765335332636	0.602059991327962
chr1A_495000000	chr7D_634000000	chr1A_494618528	TraesCS7D01G547900.1	2.56179e-16	10.0	15.5914564739587	1
chr1A_495000000	chr1B_132000000	chr1A_494719733	TraesCS1B01G113300.3	2.37576e-10	9.0	9.62419743403604	0.954242509439325
chr1A_495000000	chr2A_79000000	chr1A_494798932	TraesCS2A01G131900.1	6.62572e-11	22.0	10.1787669211592	1.34242268082221
chr1A_495000000	chr2A_771000000	chr2A_770926111	TraesCS1A01G300200.1	7.90250e-10	13.0	9.10223549548838	1.11394335230684
chr1A_495000000	chr2B_680000000	chr2B_680226466	TraesCS1A01G300200.1	6.53425e-13	7.0	12.1848042534627	0.845098040014257
chr1A_495000000	chr7B_742000000	chr7B_742069234	TraesCS1A01G300200.1	3.31903e-10	9.0	9.47898882207902	0.954242509439325
chr1A_495000000	chr1D_470000000	chr1A_495283987	TraesCS1D01G405400.1	8.18903e-10	6.0	9.08676753787281	0.778151250383644
chr1A_495000000	chr2D_84000000	chr2D_83865136	TraesCS1A01G300900.1	8.53299e-10	3.0	9.06889876332639	0.477121254719662
chr1A_495000000	chr3B_671000000	chr3B_671434658	TraesCS1A01G300900.1	1.81344e-10	15.0	9.7414968090386	1.17609125905568
chr1A_496000000	chr5A_598000000	chr5A_597688613	TraesCS1A01G301100.1	1.67148e-10	21.0	9.77689881556654	1.32221929473392
chr1A_496000000	chr4B_575000000	chr4B_574532546	TraesCS1A01G301900.1	8.93926e-10	7.0	9.04869843100478	0.845098040014257
chr1A_496000000	chr7B_84000000	chr7B_83920546	TraesCS1A01G302100.1	2.94637e-11	5.0	10.530712716126	0.698970004336019
chr1A_496000000	chr7A_619000000	chr1A_496482701	TraesCS7A01G425900.1	1.02895e-11	18.0	10.9876057284948	1.25527250510331
chr1A_497000000	chr7A_593000000	chr7A_593377716	TraesCS1A01G303100.1	2.66284e-10	15.0	9.57465492789252	1.17609125905568
chr1A_497000000	chr7B_60000000	chr7B_60029554	TraesCS1A01G303100.1	1.18540e-10	5.0	9.926135077097	0.698970004336019
chr1A_497000000	chr7B_723000000	chr7B_723060293	TraesCS1A01G303100.1	1.59081e-10	8.0	9.79838168765641	0.903089986991943
chr1A_497000000	chr5D_375000000	chr1A_496837442	TraesCS5D01G270800.1	1.38766e-10	7.0	9.85771693028748	0.845098040014257
chr1A_497000000	chr1D_56000000	chr1A_497278315	TraesCS1D01G074400.1	9.26510e-10	8.0	9.03314988889621	0.903089986991943
chr1A_497000000	chr3B_32000000	chr3B_32027790	TraesCS1A01G304000.1	9.32654e-10	8.0	9.03027944281345	0.903089986991943
chr1A_498000000	chr3B_30000000	chr1A_497510499	TraesCS3B01G056300.1	7.44762e-10	4.0	9.12798249047371	0.602059991327962
chr1A_498000000	chr3A_11000000	chr3A_11432321	TraesCS1A01G304300.1	1.07071e-10	7.0	9.97032814117026	0.845098040014257
chr1A_498000000	chr6A_6000000	chr6A_5603262	TraesCS1A01G304300.1	8.20486e-10	5.0	9.08592882493949	0.698970004336019
chr1A_498000000	chr7A_26000000	chr1A_497627830	TraesCS7A01G054900.2	6.40241e-10	24.0	9.19365651778387	1.38021124171161
chr1A_498000000	chr2B_134000000	chr1A_498008882	TraesCS2B01G160400.1	8.61416e-10	3.0	9.06478706588294	0.477121254719662
chr1A_499000000	chr3B_520000000	chr1A_498591348	TraesCS3B01G321400.1	1.04135e-09	9.0	8.98240327863401	0.954242509439325
chr1A_499000000	chr2B_34000000	chr2B_33851437	TraesCS1A01G306600.1	2.89945e-11	11.0	10.5376843761075	1.04139268515822
chr1A_499000000	chr5D_283000000	chr1A_498808844	TraesCS5D01G182000.1	1.49699e-11	8.0	10.8247811007654	0.903089986991943
chr1A_499000000	chr6B_703000000	chr1A_499435234	TraesCS6B01G434300.1	8.60863e-11	6.0	10.0650659578125	0.778151250383644
chr1A_500000000	chr1B_543000000	chr1B_543480218	TraesCS1A01G308400.1	1.96378e-18	13.0	17.706907167332	1.11394335230684
chr1A_500000000	chr5A_249000000	chr1A_499736085	TraesCS5A01G119300.2	3.66906e-11	4.0	10.4354451861847	0.602059991327962
chr1A_500000000	chr3B_9000000	chr1A_499786543	TraesCS3B01G021600.2	2.55915e-14	7.0	13.5919042579725	0.845098040014257
chr1A_500000000	chr5A_249000000	chr1A_499800818	TraesCS5A01G119300.2	1.97110e-12	4.0	11.7052913420592	0.602059991327962
chr1A_500000000	chr4B_346000000	chr1A_499977600	TraesCS4B01G165000.2	5.86082e-11	4.0	10.2320416166507	0.602059991327962
chr1A_500000000	chr4D_375000000	chr1A_500344006	TraesCS4D01G220000.2	9.99735e-14	9.0	13.0001151032896	0.954242509439325
chr1A_500000000	chr5D_519000000	chr1A_500373481	TraesCS5D01G480800.1	1.21016e-10	9.0	9.91715720611056	0.954242509439325
chr1A_501000000	chr3B_53000000	chr3B_53221294	TraesCS1A01G310300.1	5.85782e-13	7.0	12.2322639775175	0.845098040014257
chr1A_501000000	chr5B_585000000	chr5B_584856525	TraesCS1A01G310300.1	1.22627e-10	2.0	9.91141389637546	0.301029995663981
chr1A_501000000	chr6B_157000000	chr6B_157236265	TraesCS1A01G310300.1	9.70054e-10	5.0	9.01320408918812	0.698970004336019
chr1A_501000000	chr7A_644000000	chr1A_501032607	TraesCS7A01G451000.1	9.40015e-11	18.0	10.0268652162245	1.25527250510331
chr1A_501000000	chr3B_486000000	chr3B_486412415	TraesCS1A01G310600.1	3.98070e-10	5.0	9.40004055119107	0.698970004336019
chr1A_501000000	chr4B_336000000	chr1A_501051142	TraesCS4B01G163700.2	6.30958e-10	5.0	9.19999954879916	0.698970004336019
chr1A_502000000	chr6D_344000000	chr1A_501642033	TraesCS6D01G241000.1	2.79574e-15	1.0	14.5535032198418	0
chr1A_502000000	chr7B_125000000	chr7B_124650359	TraesCS1A01G310900.1	7.87984e-31	8.0	30.103482600762	0.903089986991943
chr1A_503000000	chr2D_20000000	chr1A_502683601	TraesCS2D01G052800.1	9.88277e-12	8.0	11.005121311778	0.903089986991943
chr1A_503000000	chr1D_289000000	chr1A_502812069	TraesCS1D01G203800.1	3.93145e-15	6.0	14.4054472432998	0.778151250383644
chr1A_5000000	chr3D_31000000	chr3D_30974161	TraesCS1A01G008600.1	6.03882e-10	2.0	9.21904791527855	0.301029995663981
chr1A_503000000	chr6B_330000000	chr1A_503366129	TraesCS6B01G222900.2	6.50412e-11	3.0	10.1868114546746	0.477121254719662
chr1A_505000000	chr7B_37000000	chr1A_504632673	TraesCS7B01G038100.1	1.03115e-09	11.0	8.98667815388832	1.04139268515822
chr1A_505000000	chr2B_697000000	chr1A_504742847	TraesCS2B01G501500.2	8.71556e-10	5.0	9.05970470297781	0.698970004336019
chr1A_505000000	chr5D_357000000	chr1A_505164578	TraesCS5D01G250700.1	2.11248e-10	7.0	9.67520739406147	0.845098040014257
chr1A_506000000	chr1B_1000000	chr1B_1215055	TraesCS1A01G314100.1	2.53514e-11	4.0	10.5959980522878	0.602059991327962
chr1A_506000000	chr4A_663000000	chr4A_662626445	TraesCS1A01G314100.1	9.87792e-10	14.0	9.00533449545522	1.14612803567824
chr1A_506000000	chr6B_681000000	chr6B_681208873	TraesCS1A01G314100.1	6.29305e-10	9.0	9.2011388176506	0.954242509439325
chr1A_506000000	chr6D_226000000	chr6D_226333073	TraesCS1A01G314100.1	1.05800e-10	7.0	9.97551433230083	0.845098040014257
chr1A_506000000	chr7B_55000000	chr7B_55183598	TraesCS1A01G314100.1	4.73913e-11	4.0	10.3243013779205	0.602059991327962
chr1A_508000000	chr4B_341000000	chr1A_507901757	TraesCS4B01G164400.1	7.13873e-11	3.0	10.146379043553	0.477121254719662
chr1A_508000000	chr4A_611000000	chr1A_507960333	TraesCS4A01G323400.1	1.76857e-10	7.0	9.75237774613359	0.845098040014257
chr1A_508000000	chr7B_674000000	chr1A_507976201	TraesCS7B01G405400.1	1.03209e-09	4.0	8.98628242984145	0.602059991327962
chr1A_508000000	chr4A_48000000	chr1A_508190727	TraesCS4A01G056700.2	7.57497e-32	4.0	31.1206190828072	0.602059991327962
chr1A_508000000	chr3D_63000000	chr1A_508216275	TraesCS3D01G109500.2	8.70735e-10	7.0	9.06011399832059	0.845098040014257
chr1A_509000000	chr7B_716000000	chr1A_508553161	TraesCS7B01G455700.1	9.19720e-11	2.0	10.0363443693538	0.301029995663981
chr1A_509000000	chr7D_620000000	chr1A_508914702	TraesCS7D01G523200.2	1.32414e-10	4.0	9.87806609494683	0.602059991327962
chr1A_509000000	chr1B_356000000	chr1A_508963148	TraesCS1B01G198200.1	1.11969e-12	3.0	11.950902200477	0.477121254719662
chr1A_509000000	chr7D_370000000	chr1A_508963148	TraesCS7D01G295400.2	6.07180e-14	4.0	13.216682542173	0.602059991327962
chr1A_510000000	chr5B_663000000	chr1A_509646804	TraesCS5B01G495300.1	1.08829e-10	6.0	9.96325536142301	0.778151250383644
chr1A_51000000	chr7B_538000000	chr1A_50969850	TraesCS7B01G300500.1	6.19628e-11	13.0	10.2078689653952	1.11394335230684
chr1A_510000000	chr6A_299000000	chr1A_510279939	TraesCS6A01G197800.1	5.52107e-12	17.0	11.2579767465347	1.23044892137827
chr1A_510000000	chr7B_369000000	chr1A_510279970	TraesCS7B01G201800.2	2.61076e-10	5.0	9.58323304984168	0.698970004336019
chr1A_510000000	chr7D_1000000	chr1A_510320480	TraesCS7D01G001600.2	7.91749e-11	5.0	10.1014124764812	0.698970004336019
chr1A_510000000	chr2D_23000000	chr1A_510375885	TraesCS2D01G056800.1	4.60187e-11	7.0	10.3370656540464	0.845098040014257
chr1A_510000000	chr7A_48000000	chr1A_510375885	TraesCS7A01G083300.1	8.93906e-15	16.0	14.048708147678	1.20411998265592
chr1A_510000000	chr7D_612000000	chr1A_510375885	TraesCS7D01G507500.1	1.10403e-16	5.0	15.9570191252867	0.698970004336019
chr1A_510000000	chr7D_614000000	chr1A_510375885	TraesCS7D01G510900.1	4.58371e-20	6.0	19.3387828669097	0.778151250383644
chr1A_510000000	chr7D_616000000	chr1A_510375885	TraesCS7D01G516600.1	6.69134e-12	5.0	11.1744869022126	0.698970004336019
chr1A_510000000	chr7D_620000000	chr1A_510375885	TraesCS7D01G524700.1	8.75401e-16	10.0	15.0577929616134	1
chr1A_510000000	chr7D_626000000	chr1A_510375885	TraesCS7D01G532700.1	4.99603e-10	5.0	9.30137496245256	0.698970004336019
chr1A_51000000	chr5A_506000000	chr1A_51107539	TraesCS5A01G298400.1	1.25131e-10	16.0	9.90263508470209	1.20411998265592
chr1A_511000000	chr6B_229000000	chr6B_229284604	TraesCS1A01G320500.1	6.33693e-23	7.0	22.1981210902208	0.845098040014257
chr1A_511000000	chr6B_499000000	chr6B_498841706	TraesCS1A01G320500.1	2.65349e-12	7.0	11.5761825447231	0.845098040014257
chr1A_511000000	chr1D_227000000	chr1A_511110930	TraesCS1D01G160400.1	4.72298e-11	9.0	10.3257838934892	0.954242509439325
chr1A_511000000	chr7B_505000000	chr1A_511110930	TraesCS7B01G276000.1	9.09857e-10	8.0	9.0410268593174	0.903089986991943
chr1A_512000000	chr3D_438000000	chr1A_512355890	TraesCS3D01G324700.1	8.31099e-10	4.0	9.08034724024377	0.602059991327962
chr1A_512000000	chr5D_524000000	chr1A_512477414	TraesCS5D01G488600.1	3.53327e-10	5.0	9.45182317404839	0.698970004336019
chr1A_512000000	chr5D_524000000	chr1A_512477414	TraesCS5D01G488700.1	3.53327e-10	5.0	9.45182317404839	0.698970004336019
chr1A_513000000	chr1B_562000000	chr1B_561710990	TraesCS1A01G322100.2	1.14293e-10	329.0	9.94198036763155	2.51719589794997
chr1A_513000000	chr6B_450000000	chr1A_513401713	TraesCS6B01G250700.1	3.77748e-11	2.0	10.4227978263702	0.301029995663981
chr1A_514000000	chr3B_823000000	chr1A_513589937	TraesCS3B01G603400.2	8.95354e-10	3.0	9.0480052218348	0.477121254719662
chr1A_514000000	chr3A_720000000	chr1A_513648431	TraesCS3A01G493100.1	1.64459e-12	17.0	11.783942354815	1.23044892137827
chr1A_514000000	chr3A_738000000	chr1A_513928398	TraesCS3A01G521500.1	2.85388e-10	11.0	9.54456429206001	1.04139268515822
chr1A_514000000	chr7A_644000000	chr1A_514062816	TraesCS7A01G451000.1	2.11196e-11	14.0	10.6753143114904	1.14612803567824
chr1A_514000000	chr3B_670000000	chr1A_514138449	TraesCS3B01G431300.1	5.17277e-11	8.0	10.2862768314598	0.903089986991943
chr1A_515000000	chr5D_388000000	chr1A_514547644	TraesCS5D01G288900.1	9.58605e-10	9.0	9.01836031009622	0.954242509439325
chr1A_515000000	chr6B_321000000	chr1A_514547644	TraesCS6B01G222000.1	2.11468e-10	5.0	9.67475534211811	0.698970004336019
chr1A_515000000	chr1B_565000000	chr1B_565334980	TraesCS1A01G324600.1	5.02005e-39	116.0	38.2992919572343	2.06445798922692
chr1A_515000000	chr3A_696000000	chr3A_695655509	TraesCS1A01G324600.1	2.11654e-10	6.0	9.67437351948143	0.778151250383644
chr1A_515000000	chr5D_4000000	chr1A_515367613	TraesCS5D01G003900.1	9.21611e-11	9.0	10.0354523503154	0.954242509439325
chr1A_516000000	chr1B_565000000	chr1B_565334980	TraesCS1A01G324800.1	5.90693e-11	18.0	10.228638175713	1.25527250510331
chr1A_516000000	chr6A_3000000	chr1A_515591747	TraesCS6A01G008400.1	1.76581e-11	4.0	10.7530560280465	0.602059991327962
chr1A_516000000	chr3B_71000000	chr1A_515600324	TraesCS3B01G105500.1	2.76529e-11	11.0	10.5582593168745	1.04139268515822
chr1A_516000000	chr6B_223000000	chr1A_515600324	TraesCS6B01G190600.2	7.29842e-10	10.0	9.13677114803715	1
chr1A_516000000	chr1D_419000000	chr1A_516041624	TraesCS1D01G326400.1	1.26919e-56	289.0	55.8964733583821	2.46089784275655
chr1A_516000000	chr7D_53000000	chr1A_516375606	TraesCS7D01G085500.1	4.46097e-10	17.0	9.35057069737669	1.23044892137827
chr1A_516000000	chr1D_419000000	chr1A_516378376	TraesCS1D01G326400.1	3.60765e-11	289.0	10.4427756026273	2.46089784275655
chr1A_516000000	chr4A_641000000	chr1A_516380078	TraesCS4A01G369300.1	1.27320e-10	8.0	9.89510337005103	0.903089986991943
chr1A_517000000	chr2A_124000000	chr1A_516689017	TraesCS2A01G169100.1	5.59353e-14	13.0	13.252314028308	1.11394335230684
chr1A_517000000	chr3D_93000000	chr1A_516693492	TraesCS3D01G133200.1	1.84241e-15	7.0	14.7346137178288	0.845098040014257
chr1A_517000000	chr2D_9000000	chr1A_516698629	TraesCS2D01G018800.1	7.86897e-10	7.0	9.10408211040981	0.845098040014257
chr1A_517000000	chr2D_127000000	chr1A_516698636	TraesCS2D01G182900.1	2.75545e-13	6.0	12.5598074652123	0.778151250383644
chr1A_517000000	chr3B_16000000	chr3B_16127911	TraesCS1A01G327100.1	7.68161e-11	4.0	10.1145477460055	0.602059991327962
chr1A_517000000	chr7A_376000000	chr1A_516790000	TraesCS7A01G293500.3	2.89787e-10	8.0	9.53792110111088	0.903089986991943
chr1A_517000000	chr1B_386000000	chr1A_516791854	TraesCS1B01G212500.1	5.71034e-10	9.0	9.24333803260742	0.954242509439325
chr1A_517000000	chr3A_662000000	chr1A_516806625	TraesCS3A01G420800.1	1.03533e-10	17.0	9.98492120157304	1.23044892137827
chr1A_517000000	chr1D_413000000	chr1D_412818571	TraesCS1A01G327800.1	1.55540e-13	8.0	12.8081579053809	0.903089986991943
chr1A_517000000	chr7A_129000000	chr7A_128780758	TraesCS1A01G327800.1	1.45429e-11	10.0	10.8373489821692	1
chr1A_517000000	chr7A_706000000	chr1A_517375871	TraesCS7A01G524000.1	5.71244e-28	36.0	27.2431783484636	1.55630250076729
chr1A_5000000	chr6B_664000000	chr1A_5174062	TraesCS6B01G388300.1	2.67903e-12	4.0	11.572022423099	0.602059991327962
chr1A_517000000	chr4B_449000000	chr1A_517484955	TraesCS4B01G210100.1	5.15033e-12	4.0	11.2881649432719	0.602059991327962
chr1A_517000000	chr7D_268000000	chr1A_517484955	TraesCS7D01G278100.1	5.22500e-13	9.0	12.2819137052169	0.954242509439325
chr1A_517000000	chr2A_126000000	chr2A_125803363	TraesCS1A01G328400.1	4.90886e-12	15.0	11.3090193537413	1.17609125905568
chr1A_517000000	chr2B_449000000	chr2B_449486949	TraesCS1A01G328400.1	2.49099e-13	21.0	12.6036280159214	1.32221929473392
chr1A_517000000	chr6B_451000000	chr6B_450794360	TraesCS1A01G328400.1	5.75957e-11	6.0	10.2396099390765	0.778151250383644
chr1A_517000000	chr7A_502000000	chr7A_501651893	TraesCS1A01G328400.1	2.10651e-11	8.0	10.6764364748545	0.903089986991943
chr1A_517000000	chr6A_605000000	chr6A_605102246	TraesCS1A01G328500.2	2.96570e-11	9.0	10.5278727828201	0.954242509439325
chr1A_518000000	chr4A_740000000	chr4A_739762683	TraesCS1A01G328800.1	3.14604e-15	2.0	14.5022357598854	0.301029995663981
chr1A_518000000	chr6B_151000000	chr6B_151420463	TraesCS1A01G328800.1	4.04172e-10	12.0	9.39343377658692	1.07918124604762
chr1A_518000000	chr7D_9000000	chr7D_9034989	TraesCS1A01G328800.1	1.02541e-10	4.0	9.98910245154976	0.602059991327962
chr1A_518000000	chr4A_618000000	chr1A_517754039	TraesCS4A01G335300.2	2.21817e-10	15.0	9.6540051726897	1.17609125905568
chr1A_518000000	chr2B_698000000	chr1A_517796918	TraesCS2B01G503600.1	1.09599e-12	11.0	11.9601934084106	1.04139268515822
chr1A_518000000	chr1D_200000000	chr1A_517892950	TraesCS1D01G144800.1	3.74889e-10	4.0	9.42609730246825	0.602059991327962
chr1A_518000000	chr7D_624000000	chr1A_518472247	TraesCS7D01G528500.1	1.48795e-11	4.0	10.8274116622639	0.602059991327962
chr1A_519000000	chr7D_624000000	chr1A_518661785	TraesCS7D01G528600.2	3.66755e-12	2.0	11.4356239566732	0.301029995663981
chr1A_519000000	chr7D_624000000	chr1A_518674320	TraesCS7D01G528300.1	1.24940e-11	2.0	10.90329849839	0.301029995663981
chr1A_519000000	chr1B_636000000	chr1B_635909076	TraesCS1A01G329800.1	3.62002e-11	6.0	10.4412890300564	0.778151250383644
chr1A_519000000	chr2B_784000000	chr2B_784363870	TraesCS1A01G329800.1	1.76572e-11	6.0	10.75307816378	0.778151250383644
chr1A_519000000	chr3B_20000000	chr3B_20243676	TraesCS1A01G329800.1	9.90430e-11	9.0	10.0041762133995	0.954242509439325
chr1A_519000000	chr3B_47000000	chr3B_47223101	TraesCS1A01G329800.1	1.03835e-09	7.0	8.98365623276145	0.845098040014257
chr1A_519000000	chr3B_546000000	chr3B_545978347	TraesCS1A01G329800.1	5.36137e-10	2.0	9.27072422011783	0.301029995663981
chr1A_519000000	chr5A_441000000	chr5A_441174456	TraesCS1A01G329800.1	7.14997e-10	13.0	9.14569578041735	1.11394335230684
chr1A_519000000	chr7A_273000000	chr7A_273093555	TraesCS1A01G329800.1	1.00340e-12	21.0	11.9985259033083	1.32221929473392
chr1A_519000000	chr1B_169000000	chr1B_168618817	TraesCS1A01G330100.1	6.47289e-10	9.0	9.18890177330015	0.954242509439325
chr1A_519000000	chr4B_517000000	chr4B_517365703	TraesCS1A01G330100.1	1.01253e-09	11.0	8.99459210031928	1.04139268515822
chr1A_519000000	chr4B_649000000	chr4B_649224104	TraesCS1A01G330100.1	2.89760e-11	5.0	10.53796156703	0.698970004336019
chr1A_519000000	chr5A_9000000	chr5A_8651722	TraesCS1A01G330100.1	1.51593e-10	23.0	9.81932085234223	1.36172783601759
chr1A_519000000	chr6A_76000000	chr6A_75921735	TraesCS1A01G330100.1	4.42513e-11	23.0	10.3540739662196	1.36172783601759
chr1A_519000000	chr6D_16000000	chr6D_16160359	TraesCS1A01G330100.1	7.48997e-11	11.0	10.1255199218013	1.04139268515822
chr1A_520000000	chr6A_390000000	chr1A_519868646	TraesCS6A01G214000.1	1.04559e-11	13.0	10.9806385789906	1.11394335230684
chr1A_520000000	chr4A_546000000	chr1A_520174179	TraesCS4A01G237300.1	8.36502e-10	17.0	9.07753301634184	1.23044892137827
chr1A_520000000	chr1B_574000000	chr1B_573574872	TraesCS1A01G331700.1	2.57776e-25	55.0	24.5887575196931	1.74036268949424
chr1A_521000000	chr4A_48000000	chr1A_520532183	TraesCS4A01G056700.1	4.08070e-10	8.0	9.38926533199312	0.903089986991943
chr1A_521000000	chr2B_795000000	chr1A_520575229	TraesCS2B01G620900.1	3.61114e-11	5.0	10.4423556741185	0.698970004336019
chr1A_521000000	chr1D_419000000	chr1A_520580262	TraesCS1D01G326400.1	1.16974e-10	7.0	9.93191065886361	0.845098040014257
chr1A_521000000	chr3A_24000000	chr1A_520769757	TraesCS3A01G044300.1	7.21045e-10	14.0	9.14203763036818	1.14612803567824
chr1A_521000000	chr6A_385000000	chr1A_521132900	TraesCS6A01G211400.2	4.78007e-15	14.0	14.3205657434734	1.14612803567824
chr1A_521000000	chr3A_138000000	chr1A_521255300	TraesCS3A01G150900.1	3.81214e-10	11.0	9.41883115837185	1.04139268515822
chr1A_521000000	chr3B_367000000	chr1A_521255307	TraesCS3B01G234700.1	3.56166e-14	9.0	13.4483475411253	0.954242509439325
chr1A_521000000	chr1B_674000000	chr1A_521279250	TraesCS1B01G461200.1	1.83617e-10	7.0	9.73608711254432	0.845098040014257
chr1A_521000000	chr3B_739000000	chr3B_739022371	TraesCS1A01G333700.1	3.60753e-10	6.0	9.44279004865296	0.778151250383644
chr1A_521000000	chr6D_7000000	chr6D_6831173	TraesCS1A01G333700.1	6.97229e-10	6.0	9.15662455747993	0.778151250383644
chr1A_52000000	chr3B_803000000	chr1A_52218474	TraesCS3B01G572200.1	1.93413e-10	7.0	9.71351433874049	0.845098040014257
chr1A_522000000	chr3A_22000000	chr3A_22228592	TraesCS1A01G334800.1	9.20087e-11	16.0	10.0361711054441	1.20411998265592
chr1A_522000000	chr3A_536000000	chr3A_535543607	TraesCS1A01G334800.1	9.78728e-10	5.0	9.0093379869631	0.698970004336019
chr1A_522000000	chr3A_615000000	chr3A_614576295	TraesCS1A01G334800.1	7.51058e-10	9.0	9.12432652357197	0.954242509439325
chr1A_522000000	chr6A_59000000	chr6A_58912774	TraesCS1A01G334800.1	7.30364e-10	22.0	9.13646064153435	1.34242268082221
chr1A_522000000	chr6D_294000000	chr1A_522227651	TraesCS6D01G208500.3	4.64113e-10	4.0	9.33337626663981	0.602059991327962
chr1A_52000000	chr6A_453000000	chr1A_52234215	TraesCS6A01G241200.1	2.30226e-10	9.0	9.63784563197074	0.954242509439325
chr1A_523000000	chr6A_25000000	chr1A_523380298	TraesCS6A01G048900.1	2.16585e-14	17.0	13.6643716245473	1.23044892137827
chr1A_524000000	chr3D_7000000	chr1A_523604685	TraesCS3D01G022000.1	8.56681e-10	1.0	9.06718086504343	0
chr1A_524000000	chr2D_532000000	chr1A_524424440	TraesCS2D01G417400.1	1.01696e-09	12.0	8.99269612880873	1.07918124604762
chr1A_52000000	chr2B_560000000	chr1A_52488696	TraesCS2B01G395400.1	9.40385e-10	5.0	9.02669430688566	0.698970004336019
chr1A_53000000	chr6A_285000000	chr1A_52514360	TraesCS6A01G196100.1	4.67624e-10	1.0	9.33010320751856	0
chr1A_53000000	chr4B_28000000	chr1A_52534975	TraesCS4B01G038700.1	7.39049e-10	5.0	9.13132676630864	0.698970004336019
chr1A_526000000	chr5A_506000000	chr1A_525907838	TraesCS5A01G298400.1	1.02631e-09	13.0	8.98872143946353	1.11394335230684
chr1A_527000000	chr4B_39000000	chr1A_527172417	TraesCS4B01G050500.2	3.81103e-11	12.0	10.418957632497	1.07918124604762
chr1A_527000000	chr2D_20000000	chr2D_20372763	TraesCS1A01G337800.1	1.38482e-11	6.0	10.8586066728717	0.778151250383644
chr1A_527000000	chr5B_587000000	chr5B_587337776	TraesCS1A01G337800.1	5.46777e-10	9.0	9.26218976217877	0.954242509439325
chr1A_528000000	chr2B_755000000	chr2B_754654389	TraesCS1A01G338600.1	2.68869e-10	11.0	9.57045926808181	1.04139268515822
chr1A_528000000	chr5A_584000000	chr5A_584428469	TraesCS1A01G338600.1	9.12033e-11	18.0	10.0399894473529	1.25527250510331
chr1A_528000000	chr5A_699000000	chr1A_528298456	TraesCS5A01G543200.2	3.23238e-13	4.0	12.4904775890478	0.602059991327962
chr1A_529000000	chr6B_717000000	chr1A_529242962	TraesCS6B01G466600.1	1.05895e-09	5.0	8.97512454530964	0.698970004336019
chr1A_529000000	chr6D_29000000	chr1A_529242962	TraesCS6D01G063100.1	7.87525e-11	2.0	10.1037356506308	0.301029995663981
chr1A_53000000	chr1B_585000000	chr1A_52965508	TraesCS1B01G355200.1	1.08168e-16	6.0	15.9659012002174	0.778151250383644
chr1A_530000000	chr4B_603000000	chr1A_530177938	TraesCS4B01G313700.1	1.70214e-11	6.0	10.7690047223202	0.778151250383644
chr1A_530000000	chr2A_764000000	chr1A_530255653	TraesCS2A01G563700.1	1.20251e-22	10.0	21.9199113033726	1
chr1A_530000000	chr2D_638000000	chr1A_530255653	TraesCS2D01G570300.1	3.68153e-12	1.0	11.4339716562001	0
chr1A_531000000	chr2B_52000000	chr2B_52341119	TraesCS1A01G340200.1	4.81236e-15	6.0	14.3176418916885	0.778151250383644
chr1A_531000000	chr2B_20000000	chr2B_20076596	TraesCS1A01G340300.1	1.49768e-12	6.0	11.824580969734	0.778151250383644
chr1A_531000000	chr5A_650000000	chr5A_650435386	TraesCS1A01G340300.1	6.76713e-10	22.0	9.1695954804191	1.34242268082221
chr1A_531000000	chr3A_292000000	chr1A_530778670	TraesCS3A01G195800.1	1.76786e-10	14.0	9.75255213051915	1.14612803567824
chr1A_531000000	chr6D_311000000	chr1A_531332305	TraesCS6D01G220500.1	1.72847e-10	2.0	9.76233815384071	0.301029995663981
chr1A_531000000	chr7D_2000000	chr1A_531332305	TraesCS7D01G003100.1	6.44307e-11	5.0	10.1909071502851	0.698970004336019
chr1A_531000000	chr7D_2000000	chr1A_531332305	TraesCS7D01G004400.1	9.20933e-10	5.0	9.03577196457918	0.698970004336019
chr1A_532000000	chr2B_569000000	chr2B_568826882	TraesCS1A01G342500.2	1.06308e-10	5.0	9.97343405226763	0.698970004336019
chr1A_532000000	chr3A_733000000	chr3A_733115053	TraesCS1A01G342500.2	5.38747e-10	24.0	9.26861513518309	1.38021124171161
chr1A_532000000	chr4B_636000000	chr4B_636462437	TraesCS1A01G342500.2	5.45931e-10	14.0	9.26286224413205	1.14612803567824
chr1A_532000000	chr6B_511000000	chr6B_510722820	TraesCS1A01G342500.2	4.28928e-13	5.0	12.3676156025169	0.698970004336019
chr1A_532000000	chr7A_681000000	chr7A_680595659	TraesCS1A01G342500.2	1.37588e-16	40.0	15.8614194422709	1.60205999132796
chr1A_532000000	chr7B_629000000	chr7B_629028893	TraesCS1A01G342500.2	4.46118e-13	6.0	12.350550253461	0.778151250383644
chr1A_532000000	chr6B_152000000	chr1A_531641755	TraesCS6B01G150600.1	1.69935e-14	4.0	13.7697171641479	0.602059991327962
chr1A_532000000	chr1B_206000000	chr1B_205499553	TraesCS1A01G342800.1	5.30342e-10	3.0	9.27544397792395	0.477121254719662
chr1A_532000000	chr7D_572000000	chr1A_531665107	TraesCS7D01G451900.1	8.19264e-10	7.0	9.08657612843714	0.845098040014257
chr1A_532000000	chr7B_288000000	chr7B_287673569	TraesCS1A01G342900.3	3.43985e-10	9.0	9.46346049510074	0.954242509439325
chr1A_53000000	chr7B_163000000	chr1A_53187171	TraesCS7B01G133700.1	6.71396e-11	8.0	10.1730212504921	0.903089986991943
chr1A_53000000	chr2B_736000000	chr2B_735531363	TraesCS1A01G070400.2	1.06493e-10	4.0	9.9726789383406	0.602059991327962
chr1A_53000000	chr2B_746000000	chr2B_746142235	TraesCS1A01G070400.2	1.78639e-14	1.0	13.748023721059	0
chr1A_532000000	chr1D_434000000	chr1A_532090234	TraesCS1D01G346100.1	2.30407e-11	282.0	10.6375043307384	2.45024910831936
chr1A_533000000	chr1D_41000000	chr1D_41308611	TraesCS1A01G346800.2	9.65190e-11	2.0	10.015387186315	0.301029995663981
chr1A_533000000	chr1D_52000000	chr1D_51770359	TraesCS1A01G347000.1	9.31794e-10	10.0	9.03068009038413	1
chr1A_533000000	chr4A_621000000	chr1A_533456828	TraesCS4A01G339900.1	6.22131e-10	13.0	9.20611815777402	1.11394335230684
chr1A_534000000	chr5D_546000000	chr1A_533736606	TraesCS5D01G529200.1	2.43113e-11	7.0	10.6141918174738	0.845098040014257
chr1A_534000000	chr5B_50000000	chr1A_534197391	TraesCS5B01G044300.1	3.05249e-10	14.0	9.51534575013556	1.14612803567824
chr1A_534000000	chr2B_94000000	chr1A_534401793	TraesCS2B01G125400.1	2.86753e-10	6.0	9.54249202982903	0.778151250383644
chr1A_534000000	chr2D_566000000	chr1A_534401854	TraesCS2D01G458700.1	1.02447e-10	6.0	9.98950075471054	0.778151250383644
chr1A_535000000	chr1D_438000000	chr1A_534857717	TraesCS1D01G352800.1	2.04413e-14	301.0	13.6894914879467	2.47856649559384
chr1A_535000000	chr5B_490000000	chr1A_534942949	TraesCS5B01G305600.1	6.98317e-15	7.0	14.1559473852591	0.845098040014257
chr1A_535000000	chr5D_494000000	chr1A_534947482	TraesCS5D01G442300.2	1.45404e-12	10.0	11.8374236460627	1
chr1A_54000000	chr3B_362000000	chr1A_53507398	TraesCS3B01G233800.2	3.44806e-10	7.0	9.46242518558451	0.845098040014257
chr1A_535000000	chr1D_439000000	chr1A_535081771	TraesCS1D01G353200.1	3.28991e-16	157.0	15.4828159826087	2.19589965240923
chr1A_535000000	chr2B_450000000	chr1A_535207873	TraesCS2B01G314900.1	1.53714e-13	2.0	12.8132865759234	0.301029995663981
chr1A_535000000	chr5D_1000000	chr1A_535290546	TraesCS5D01G000500.1	3.09232e-11	7.0	10.5097155706906	0.845098040014257
chr1A_535000000	chr2A_188000000	chr1A_535328563	TraesCS2A01G207700.1	1.16887e-14	12.0	13.932233787745	1.07918124604762
chr1A_535000000	chr6A_485000000	chr1A_535410887	TraesCS6A01G262000.1	1.40890e-10	10.0	9.85111983087177	1
chr1A_535000000	chr5D_9000000	chr1A_535411058	TraesCS5D01G016000.1	3.33965e-10	3.0	9.4762990454739	0.477121254719662
chr1A_535000000	chr2A_188000000	chr1A_535432084	TraesCS2A01G207700.1	1.35052e-17	12.0	16.8694989799139	1.07918124604762
chr1A_535000000	chr3D_6000000	chr1A_535436976	TraesCS3D01G018800.1	3.47469e-18	9.0	17.4590839356192	0.954242509439325
chr1A_536000000	chr1B_533000000	chr1A_535506872	TraesCS1B01G310300.1	7.80010e-12	7.0	11.1078998294672	0.845098040014257
chr1A_536000000	chr2A_148000000	chr1A_535506872	TraesCS2A01G186300.1	3.29497e-12	20.0	11.4821485352107	1.30102999566398
chr1A_536000000	chr3A_52000000	chr1A_535506872	TraesCS3A01G080800.1	6.18034e-10	12.0	9.20898763234449	1.07918124604762
chr1A_536000000	chr5D_532000000	chr1A_535506872	TraesCS5D01G506300.1	3.80592e-10	12.0	9.41954034477304	1.07918124604762
chr1A_536000000	chr7A_196000000	chr1A_535506872	TraesCS7A01G226300.1	5.88308e-13	5.0	12.2303952458974	0.698970004336019
chr1A_536000000	chr7A_211000000	chr1A_535506872	TraesCS7A01G237100.1	1.01091e-09	7.0	8.99528750735977	0.845098040014257
chr1A_536000000	chr7D_188000000	chr1A_535506872	TraesCS7D01G228100.1	3.78908e-10	6.0	9.42146622523655	0.778151250383644
chr1A_536000000	chr5D_316000000	chr1A_535715233	TraesCS5D01G209100.1	4.53581e-22	5.0	21.3433451458435	0.698970004336019
chr1A_536000000	chr2B_778000000	chr2B_777523061	TraesCS1A01G351200.1	8.83942e-11	8.0	10.0535762303561	0.903089986991943
chr1A_536000000	chr3A_21000000	chr3A_21373013	TraesCS1A01G351200.1	4.24980e-16	11.0	15.371631507818	1.04139268515822
chr1A_536000000	chr6B_667000000	chr6B_667080126	TraesCS1A01G351200.1	5.76384e-10	9.0	9.2392880833892	0.954242509439325
chr1A_536000000	chr7A_512000000	chr7A_512286194	TraesCS1A01G351200.1	1.24627e-11	13.0	10.9043878591156	1.11394335230684
chr1A_536000000	chr7B_124000000	chr7B_124083117	TraesCS1A01G351200.1	2.47443e-11	6.0	10.6065248275848	0.778151250383644
chr1A_536000000	chr7B_84000000	chr7B_84132204	TraesCS1A01G351200.1	6.80219e-13	2.0	12.1673512414419	0.301029995663981
chr1A_536000000	chr3A_15000000	chr1A_536071125	TraesCS3A01G028400.1	1.76369e-15	16.0	14.7535777475039	1.20411998265592
chr1A_536000000	chr3A_15000000	chr1A_536071125	TraesCS3A01G028700.1	1.92789e-13	16.0	12.7149177493522	1.20411998265592
chr1A_537000000	chr3A_739000000	chr3A_739291923	TraesCS1A01G352200.1	1.05890e-09	13.0	8.97514505169498	1.11394335230684
chr1A_537000000	chr7A_5000000	chr1A_536625732	TraesCS7A01G010300.1	8.14254e-12	19.0	11.0892400992984	1.27875360095283
chr1A_537000000	chr7A_5000000	chr1A_536625732	TraesCS7A01G010400.2	1.00167e-12	19.0	11.9992753331438	1.27875360095283
chr1A_537000000	chr1B_600000000	chr1B_599988060	TraesCS1A01G352800.1	7.23052e-13	8.0	12.1408304682643	0.903089986991943
chr1A_537000000	chr2A_502000000	chr2A_502335108	TraesCS1A01G353500.1	1.38744e-18	13.0	17.8577857889133	1.11394335230684
chr1A_537000000	chr4A_532000000	chr4A_532075495	TraesCS1A01G353500.1	8.89441e-16	9.0	15.0508828550272	0.954242509439325
chr1A_537000000	chr4B_39000000	chr4B_38595485	TraesCS1A01G353500.1	6.80338e-10	8.0	9.16727527102177	0.903089986991943
chr1A_537000000	chr5A_513000000	chr1A_537066042	TraesCS5A01G304300.1	1.31493e-12	17.0	11.881097366127	1.23044892137827
chr1A_537000000	chr2B_717000000	chr1A_537067170	TraesCS2B01G521600.3	8.08840e-10	8.0	9.09213737948713	0.903089986991943
chr1A_537000000	chr4D_209000000	chr1A_537135471	TraesCS4D01G155900.1	2.65624e-11	2.0	10.5757326875997	0.301029995663981
chr1A_538000000	chr3A_691000000	chr3A_691450929	TraesCS1A01G354500.1	5.80485e-10	6.0	9.23620899815003	0.778151250383644
chr1A_54000000	chr6A_25000000	chr1A_53857461	TraesCS6A01G048900.1	2.39649e-16	9.0	15.6204243788791	0.954242509439325
chr1A_539000000	chr7A_497000000	chr1A_538804890	TraesCS7A01G339100.1	9.88016e-10	15.0	9.0052360223603	1.17609125905568
chr1A_539000000	chr2D_447000000	chr1A_539171336	TraesCS2D01G348700.1	3.98344e-12	9.0	11.3997417199482	0.954242509439325
chr1A_539000000	chr7D_182000000	chr1A_539313430	TraesCS7D01G220900.1	3.40593e-11	2.0	10.467764282071	0.301029995663981
chr1A_540000000	chr5D_462000000	chr1A_539753947	TraesCS5D01G394500.1	2.86914e-10	8.0	9.54224825979024	0.903089986991943
chr1A_540000000	chr1D_444000000	chr1A_539777343	TraesCS1D01G361300.1	2.19266e-13	201.0	12.6590287060204	2.30319605742049
chr1A_540000000	chr5B_663000000	chr1A_539971604	TraesCS5B01G495300.1	3.25254e-14	13.0	13.4877773537449	1.11394335230684
chr1A_540000000	chr3B_67000000	chr3B_66614242	TraesCS1A01G357700.1	7.71627e-10	4.0	9.11259258436426	0.602059991327962
chr1A_540000000	chr5A_698000000	chr5A_698389131	TraesCS1A01G357700.1	3.11464e-13	38.0	12.5065921432419	1.57978359661681
chr1A_540000000	chr7B_685000000	chr7B_685478906	TraesCS1A01G357700.1	2.33642e-11	2.0	10.6314490848102	0.301029995663981
chr1A_54000000	chr6D_156000000	chr1A_54016656	TraesCS6D01G169600.1	8.00857e-10	9.0	9.09644502405958	0.954242509439325
chr1A_540000000	chr6B_462000000	chr1A_540186563	TraesCS6B01G257600.2	9.50533e-10	9.0	9.02203280097726	0.954242509439325
chr1A_540000000	chr1B_498000000	chr1A_540191149	TraesCS1B01G286100.1	2.44147e-10	11.0	9.61234860781832	1.04139268515822
chr1A_540000000	chr7B_538000000	chr1A_540200480	TraesCS7B01G300500.1	1.42474e-12	7.0	11.8462643825802	0.845098040014257
chr1A_540000000	chr6A_36000000	chr1A_540201137	TraesCS6A01G066900.3	5.51951e-11	16.0	10.2580994754849	1.20411998265592
chr1A_540000000	chr5B_75000000	chr1A_540290553	TraesCS5B01G066600.1	6.30970e-10	5.0	9.19999128916186	0.698970004336019
chr1A_540000000	chr3B_365000000	chr1A_540295158	TraesCS3B01G234000.1	9.17496e-13	7.0	12.0373958204619	0.845098040014257
chr1A_540000000	chr2B_350000000	chr1A_540403863	TraesCS2B01G262900.1	4.12644e-10	9.0	9.38442446531493	0.954242509439325
chr1A_540000000	chr2A_4000000	chr1A_540410241	TraesCS2A01G011300.1	5.36188e-12	10.0	11.2706829098461	1
chr1A_541000000	chr6A_27000000	chr1A_540626752	TraesCS6A01G052400.1	6.15629e-18	8.0	17.2106809303556	0.903089986991943
chr1A_541000000	chr4A_733000000	chr4A_733001768	TraesCS1A01G359100.1	5.39903e-10	4.0	9.26768425934145	0.602059991327962
chr1A_541000000	chr1D_446000000	chr1A_541315186	TraesCS1D01G365400.1	2.79672e-10	125.0	9.5533510118344	2.09691001300806
chr1A_541000000	chr5B_18000000	chr1A_541324332	TraesCS5B01G018500.1	1.20913e-11	6.0	10.9175270033183	0.778151250383644
chr1A_542000000	chr3D_605000000	chr1A_541982471	TraesCS3D01G525200.1	2.21847e-10	2.0	9.6539464397996	0.301029995663981
chr1A_542000000	chr2A_777000000	chr1A_541987070	TraesCS2A01G586000.2	4.95400e-10	6.0	9.30504399775018	0.778151250383644
chr1A_542000000	chr1B_610000000	chr1A_541998181	TraesCS1B01G377900.1	1.14227e-21	91.0	20.9422312291457	1.95904139232109
chr1A_542000000	chr2D_508000000	chr1A_542148864	TraesCS2D01G397400.1	2.85400e-12	3.0	11.5445460312214	0.477121254719662
chr1A_542000000	chr5A_604000000	chr1A_542393224	TraesCS5A01G415600.1	2.75295e-10	13.0	9.56020167633689	1.11394335230684
chr1A_543000000	chr4B_240000000	chr1A_542713103	TraesCS4B01G151200.1	7.68985e-12	5.0	11.114082131565	0.698970004336019
chr1A_543000000	chr4B_241000000	chr1A_542713103	TraesCS4B01G151300.1	2.44178e-13	5.0	12.6122934677827	0.698970004336019
chr1A_543000000	chr6A_25000000	chr1A_542828567	TraesCS6A01G048900.1	7.51833e-18	14.0	17.1238786158351	1.14612803567824
chr1A_543000000	chr3A_37000000	chr1A_543033247	TraesCS3A01G062200.1	8.00965e-12	21.0	11.0963864609931	1.32221929473392
chr1A_544000000	chr5A_291000000	chr5A_290514852	TraesCS1A01G363900.1	1.40587e-13	5.0	12.8520548364235	0.698970004336019
chr1A_544000000	chr5B_455000000	chr5B_455334357	TraesCS1A01G363900.1	3.61149e-10	5.0	9.44231358333749	0.698970004336019
chr1A_544000000	chr5B_13000000	chr5B_12939473	TraesCS1A01G364000.1	6.10189e-13	9.0	12.2145356257371	0.954242509439325
chr1A_544000000	chr1B_503000000	chr1B_503462098	TraesCS1A01G364000.2	9.17381e-12	4.0	11.0374502588417	0.602059991327962
chr1A_544000000	chr1B_487000000	chr1B_487487805	TraesCS1A01G364500.1	6.17788e-10	5.0	9.20916053174903	0.698970004336019
chr1A_54000000	chr3B_2000000	chr3B_2126676	TraesCS1A01G072100.1	2.14711e-10	3.0	9.66814570536847	0.477121254719662
chr1A_545000000	chr2A_94000000	chr1A_544810669	TraesCS2A01G147500.1	7.68030e-10	13.0	9.11462181567162	1.11394335230684
chr1A_546000000	chr1B_668000000	chr1B_668053318	TraesCS1A01G366700.1	2.50131e-10	5.0	9.60183248062204	0.698970004336019
chr1A_546000000	chr7A_693000000	chr7A_692914834	TraesCS1A01G366700.1	4.83294e-12	19.0	11.3157885965083	1.27875360095283
chr1A_546000000	chr4A_744000000	chr4A_744276080	TraesCS1A01G366700.2	9.59657e-10	3.0	9.01788396448674	0.477121254719662
chr1A_546000000	chr6B_562000000	chr6B_561698428	TraesCS1A01G366700.2	3.17663e-11	7.0	10.4980333669532	0.845098040014257
chr1A_546000000	chr6B_717000000	chr6B_717413198	TraesCS1A01G366700.2	4.54624e-10	6.0	9.34234764121897	0.778151250383644
chr1A_546000000	chr7B_593000000	chr1A_545752838	TraesCS7B01G338900.2	3.72326e-11	6.0	10.4290766353844	0.778151250383644
chr1A_546000000	chr2B_570000000	chr1A_545762832	TraesCS2B01G401300.1	8.04915e-11	5.0	10.0942499792347	0.698970004336019
chr1A_546000000	chr2D_485000000	chr1A_545762832	TraesCS2D01G380500.1	4.58202e-11	6.0	10.3389430194961	0.778151250383644
chr1A_546000000	chr2D_649000000	chr1A_545765557	TraesCS2D01G596500.1	9.70167e-10	3.0	9.01315350188234	0.477121254719662
chr1A_546000000	chr2B_1000000	chr1A_545852245	TraesCS2B01G002100.1	4.31408e-11	5.0	10.3651118056321	0.698970004336019
chr1A_546000000	chr6A_609000000	chr6A_609138793	TraesCS1A01G367900.1	7.65418e-10	14.0	9.11610132887823	1.14612803567824
chr1A_546000000	chr1B_605000000	chr1B_604623781	TraesCS1A01G368100.1	4.16117e-15	6.0	14.3807845412237	0.778151250383644
chr1A_546000000	chr2A_699000000	chr2A_698822724	TraesCS1A01G368100.1	1.98569e-11	18.0	10.7020885513079	1.25527250510331
chr1A_546000000	chr2B_723000000	chr2B_722623398	TraesCS1A01G368100.1	3.25787e-10	4.0	9.48706624949622	0.602059991327962
chr1A_546000000	chr2B_736000000	chr2B_736184869	TraesCS1A01G368100.1	8.86134e-14	10.0	13.0525005997154	1
chr1A_546000000	chr2B_91000000	chr2B_90999291	TraesCS1A01G368100.1	6.17784e-11	7.0	10.2091633436903	0.845098040014257
chr1A_546000000	chr3B_488000000	chr3B_487761600	TraesCS1A01G368100.1	2.67481e-16	7.0	15.572707061823	0.845098040014257
chr1A_546000000	chr3B_700000000	chr3B_700238431	TraesCS1A01G368100.1	2.14643e-12	11.0	11.6682832702917	1.04139268515822
chr1A_546000000	chr4A_14000000	chr4A_13510097	TraesCS1A01G368100.1	2.86814e-11	13.0	10.5423996536515	1.11394335230684
chr1A_546000000	chr6A_2000000	chr6A_2222226	TraesCS1A01G368100.1	3.21823e-11	3.0	10.4923829210321	0.477121254719662
chr1A_546000000	chr6A_9000000	chr6A_9355423	TraesCS1A01G368100.1	1.07127e-10	9.0	9.97010105696274	0.954242509439325
chr1A_546000000	chr6B_452000000	chr6B_451691699	TraesCS1A01G368100.1	7.29387e-12	4.0	11.1370419814645	0.602059991327962
chr1A_546000000	chr7A_554000000	chr7A_553994258	TraesCS1A01G368100.1	1.67095e-15	13.0	14.7770365453484	1.11394335230684
chr1A_546000000	chr7A_67000000	chr7A_66633700	TraesCS1A01G368100.1	1.39945e-15	5.0	14.8540426135337	0.698970004336019
chr1A_546000000	chr7A_84000000	chr7A_84028926	TraesCS1A01G368100.1	3.70495e-18	9.0	17.4312176486484	0.954242509439325
chr1A_546000000	chr7B_708000000	chr7B_708093139	TraesCS1A01G368100.1	5.88403e-17	9.0	16.2303251216683	0.954242509439325
chr1A_547000000	chr6A_37000000	chr6A_37438624	TraesCS1A01G368900.1	4.89051e-10	27.0	9.31064584872168	1.43136376415899
chr1A_547000000	chr2B_762000000	chr1A_546796014	TraesCS2B01G571600.1	3.09300e-10	7.0	9.50962007999682	0.845098040014257
chr1A_547000000	chr2B_173000000	chr1A_546796223	TraesCS2B01G195400.1	1.18681e-15	5.0	14.9256188029968	0.698970004336019
chr1A_547000000	chr6D_16000000	chr1A_546956951	TraesCS6D01G038500.1	5.30294e-11	9.0	10.2754832866692	0.954242509439325
chr1A_547000000	chr5A_423000000	chr5A_423241782	TraesCS1A01G369900.1	9.73465e-11	20.0	10.0116796585046	1.30102999566398
chr1A_547000000	chr7A_15000000	chr7A_15120326	TraesCS1A01G369900.1	6.95781e-10	12.0	9.15752743489832	1.07918124604762
chr1A_547000000	chr7A_556000000	chr7A_555652004	TraesCS1A01G369900.1	2.64250e-14	11.0	13.5779850040205	1.04139268515822
chr1A_547000000	chr2A_605000000	chr1A_547416165	TraesCS2A01G361200.1	1.65946e-11	16.0	10.7800332114618	1.20411998265592
chr1A_547000000	chr6A_409000000	chr1A_547419927	TraesCS6A01G220400.1	2.80846e-12	10.0	11.5515317572616	1
chr1A_548000000	chr7D_634000000	chr1A_547825375	TraesCS7D01G547900.1	7.48101e-12	14.0	11.126039764727	1.14612803567824
chr1A_548000000	chr4A_456000000	chr4A_456294088	TraesCS1A01G370700.1	6.60349e-10	12.0	9.18022647549686	1.07918124604762
chr1A_548000000	chr7A_297000000	chr1A_547957583	TraesCS7A01G279200.1	1.34495e-10	8.0	9.87129386073795	0.903089986991943
chr1A_548000000	chr3D_549000000	chr1A_547973171	TraesCS3D01G436800.1	2.04207e-14	5.0	13.6899293748384	0.698970004336019
chr1A_548000000	chr5D_314000000	chr1A_547973171	TraesCS5D01G208000.1	3.51761e-12	11.0	11.4537523127572	1.04139268515822
chr1A_548000000	chr7B_74000000	chr1A_548224774	TraesCS7B01G068600.1	2.85482e-11	6.0	10.5444212693695	0.778151250383644
chr1A_548000000	chr6A_230000000	chr1A_548443193	TraesCS6A01G188400.1	1.91142e-13	14.0	12.7186438740957	1.14612803567824
chr1A_548000000	chr7B_572000000	chr7B_571590220	TraesCS1A01G371400.1	1.94559e-16	16.0	15.710948674601	1.20411998265592
chr1A_549000000	chr3B_485000000	chr3B_485447798	TraesCS1A01G371600.1	4.76446e-11	6.0	10.3219863148179	0.778151250383644
chr1A_549000000	chr2A_7000000	chr1A_548572912	TraesCS2A01G016000.1	4.66700e-10	13.0	9.33096219911484	1.11394335230684
chr1A_549000000	chr4D_15000000	chr1A_548740762	TraesCS4D01G031700.1	3.14208e-11	7.0	10.5027827616524	0.845098040014257
chr1A_549000000	chr4D_479000000	chr1A_548995713	TraesCS4D01G312900.1	2.10913e-11	4.0	10.6758966509183	0.602059991327962
chr1A_549000000	chr6B_15000000	chr1A_548995713	TraesCS6B01G023900.1	2.38506e-10	5.0	9.62250069111395	0.698970004336019
chr1A_549000000	chr6B_3000000	chr1A_548995713	TraesCS6B01G004300.1	7.28183e-12	4.0	11.1377594642271	0.602059991327962
chr1A_549000000	chr6B_93000000	chr1A_548995713	TraesCS6B01G111300.1	1.82254e-11	11.0	10.7393229312741	1.04139268515822
chr1A_549000000	chr7A_207000000	chr1A_549363110	TraesCS7A01G235000.2	6.91878e-15	12.0	14.1599704786616	1.07918124604762
chr1A_549000000	chr5D_160000000	chr1A_549470483	TraesCS5D01G118700.1	8.32082e-10	6.0	9.0798338727565	0.778151250383644
chr1A_550000000	chr1B_627000000	chr1A_549622487	TraesCS1B01G394500.1	5.07106e-13	48.0	12.2949012509164	1.68124123737559
chr1A_550000000	chr5A_575000000	chr5A_575318187	TraesCS1A01G374400.1	8.90542e-10	15.0	9.05034559339545	1.17609125905568
chr1A_550000000	chr7A_5000000	chr7A_4744713	TraesCS1A01G374400.1	6.67920e-10	10.0	9.17527555195435	1
chr1A_550000000	chr4B_35000000	chr1A_549670743	TraesCS4B01G047400.1	9.49660e-13	6.0	12.0224318542412	0.778151250383644
chr1A_550000000	chr6D_435000000	chr1A_549670743	TraesCS6D01G332900.2	1.49509e-10	7.0	9.82533266330818	0.845098040014257
chr1A_550000000	chr2A_649000000	chr2A_648720746	TraesCS1A01G374500.1	2.23150e-15	15.0	14.6514031088235	1.17609125905568
chr1A_550000000	chr3B_820000000	chr3B_820162512	TraesCS1A01G374500.1	7.89492e-10	8.0	9.10265226638204	0.903089986991943
chr1A_550000000	chr7B_677000000	chr7B_677399462	TraesCS1A01G374500.1	1.24736e-10	5.0	9.90400818689849	0.698970004336019
chr1A_550000000	chr7D_123000000	chr7D_122681304	TraesCS1A01G374500.1	3.33214e-10	9.0	9.47727675998129	0.954242509439325
chr1A_550000000	chr5B_52000000	chr1A_549701208	TraesCS5B01G046000.1	1.35736e-14	5.0	13.8673049531667	0.698970004336019
chr1A_551000000	chr7B_715000000	chr1A_550624225	TraesCS7B01G454700.1	5.70756e-11	8.0	10.2435495143481	0.903089986991943
chr1A_551000000	chr6B_453000000	chr6B_452534456	TraesCS1A01G376500.1	4.65108e-10	4.0	9.33244619042618	0.602059991327962
chr1A_551000000	chr2B_795000000	chr2B_795318158	TraesCS1A01G378500.1	4.70419e-10	7.0	9.3275151456298	0.845098040014257
chr1A_551000000	chr4A_710000000	chr1A_551460874	TraesCS4A01G442500.1	2.36905e-10	5.0	9.62542577317553	0.698970004336019
chr1A_551000000	chr1B_144000000	chr1A_551484354	TraesCS1B01G121400.1	2.29552e-11	8.0	10.6391189190375	0.903089986991943
chr1A_552000000	chr1B_632000000	chr1B_632010432	TraesCS1A01G379800.1	5.51480e-24	20.0	23.2584702330826	1.30102999566398
chr1A_552000000	chr4A_709000000	chr4A_708566816	TraesCS1A01G380300.1	1.58283e-13	17.0	12.8005657269737	1.23044892137827
chr1A_552000000	chr1D_394000000	chr1A_551896531	TraesCS1D01G294900.1	4.30053e-19	10.0	18.3664780183992	1
chr1A_552000000	chr1D_394000000	chr1A_551896531	TraesCS1D01G295000.2	3.42071e-26	10.0	25.465883742751	1
chr1A_552000000	chr1B_633000000	chr1B_633138319	TraesCS1A01G381200.1	5.24724e-22	70.0	21.2800690714426	1.84509804001426
chr1A_552000000	chr7B_119000000	chr1A_551985565	TraesCS7B01G103200.1	1.89311e-11	14.0	10.7228241504287	1.14612803567824
chr1A_554000000	chr2B_238000000	chr2B_237978544	TraesCS1A01G383400.1	8.47051e-10	7.0	9.07209044049364	0.845098040014257
chr1A_554000000	chr7B_624000000	chr7B_624151898	TraesCS1A01G383700.1	5.63433e-11	13.0	10.2491577201863	1.11394335230684
chr1A_554000000	chr7A_671000000	chr7A_670756591	TraesCS1A01G384000.1	4.63518e-10	29.0	9.33393339604184	1.46239799789896
chr1A_554000000	chr2B_475000000	chr1A_554232348	TraesCS2B01G331500.1	2.98788e-10	16.0	9.52463684875234	1.20411998265592
chr1A_554000000	chr4B_406000000	chr1A_554232348	TraesCS4B01G186600.1	1.13241e-10	13.0	9.94599630415536	1.11394335230684
chr1A_554000000	chr7A_564000000	chr1A_554232348	TraesCS7A01G387500.1	2.98788e-10	18.0	9.52463684875234	1.25527250510331
chr1A_554000000	chr3B_129000000	chr3B_129431529	TraesCS1A01G384400.1	2.17727e-10	10.0	9.66208771140942	1
chr1A_554000000	chr5A_8000000	chr5A_7507258	TraesCS1A01G384800.1	8.04098e-13	51.0	12.0946910180854	1.70757017609794
chr1A_554000000	chr5B_583000000	chr5B_583246733	TraesCS1A01G384800.1	2.69154e-10	14.0	9.5699991615848	1.14612803567824
chr1A_554000000	chr7A_32000000	chr7A_31611146	TraesCS1A01G384800.1	7.92333e-10	14.0	9.1010922556985	1.14612803567824
chr1A_555000000	chr5B_457000000	chr1A_554837454	TraesCS5B01G271700.1	5.45100e-13	5.0	12.2635238179723	0.698970004336019
chr1A_555000000	chr6B_334000000	chr1A_554837716	TraesCS6B01G223300.1	3.14064e-13	9.0	12.502981842326	0.954242509439325
chr1A_556000000	chr3B_618000000	chr1A_555932485	TraesCS3B01G393000.1	3.54625e-10	8.0	9.45023065119609	0.903089986991943
chr1A_556000000	chr3D_589000000	chr1A_555932506	TraesCS3D01G498000.2	6.53620e-12	16.0	11.1846746673741	1.20411998265592
chr1A_556000000	chr7B_190000000	chr1A_555932506	TraesCS7B01G145900.1	3.34013e-11	4.0	10.4762366298399	0.602059991327962
chr1A_556000000	chr2D_622000000	chr1A_555962964	TraesCS2D01G544200.1	1.35250e-11	5.0	10.8688627262214	0.698970004336019
chr1A_556000000	chr2D_623000000	chr1A_555962964	TraesCS2D01G546500.2	1.03876e-09	28.0	8.98348478229432	1.44715803134222
chr1A_556000000	chr1B_640000000	chr1B_640156718	TraesCS1A01G387700.1	3.54327e-19	339.0	18.45059575282	2.53019969820308
chr1A_556000000	chr1B_372000000	chr1A_556448798	TraesCS1B01G206000.1	5.00438e-13	7.0	12.3006497202342	0.845098040014257
chr1A_557000000	chr4A_293000000	chr4A_292929058	TraesCS1A01G388500.2	1.19363e-11	10.0	10.9231302744301	1
chr1A_557000000	chr4A_326000000	chr4A_326137980	TraesCS1A01G388500.2	1.30600e-57	12.0	56.8840568230609	1.07918124604762
chr1A_557000000	chr1D_465000000	chr1A_557294559	TraesCS1D01G397200.1	1.74559e-10	467.0	9.758057754701	2.66931688056611
chr1A_56000000	chr5A_1000000	chr1A_55761583	TraesCS5A01G001900.1	3.19454e-15	9.0	14.4955916695383	0.954242509439325
chr1A_56000000	chr5D_3000000	chr1A_55761583	TraesCS5D01G002300.1	1.85777e-10	3.0	9.73100805455866	0.477121254719662
chr1A_56000000	chr7A_82000000	chr1A_55761583	TraesCS7A01G126600.1	4.12641e-14	11.0	13.3844276227295	1.04139268515822
chr1A_558000000	chr2A_684000000	chr1A_557865619	TraesCS2A01G430100.1	2.71224e-11	14.0	10.5666718833655	1.14612803567824
chr1A_558000000	chr3A_662000000	chr1A_557865619	TraesCS3A01G419600.1	7.61578e-10	8.0	9.11828561007605	0.903089986991943
chr1A_558000000	chr2B_166000000	chr1A_557866400	TraesCS2B01G191200.1	6.43438e-10	6.0	9.19149329422208	0.778151250383644
chr1A_558000000	chr2B_287000000	chr1A_558320753	TraesCS2B01G254800.1	9.88651e-10	1.0	9.00495699002405	0
chr1A_558000000	chr1B_260000000	chr1A_558336611	TraesCS1B01G154800.2	9.55660e-10	1.0	9.01969659139297	0
chr1A_559000000	chr4A_705000000	chr4A_704659935	TraesCS1A01G392400.1	1.88045e-10	4.0	9.72573820970916	0.602059991327962
chr1A_560000000	chr7B_95000000	chr1A_559750057	TraesCS7B01G084400.1	3.26297e-12	5.0	11.486386919131	0.698970004336019
chr1A_560000000	chr2D_532000000	chr1A_559776664	TraesCS2D01G417400.1	1.75053e-12	3.0	11.756830442041	0.477121254719662
chr1A_560000000	chr5A_671000000	chr1A_559776664	TraesCS5A01G505400.1	3.69109e-12	9.0	11.4328453652549	0.954242509439325
chr1A_560000000	chr4A_437000000	chr1A_560253139	TraesCS4A01G172200.1	3.39391e-10	13.0	9.46929967852442	1.11394335230684
chr1A_560000000	chr3A_660000000	chr3A_659558859	TraesCS1A01G394100.1	6.14244e-10	11.0	9.21165907706134	1.04139268515822
chr1A_560000000	chr3B_499000000	chr3B_498917117	TraesCS1A01G394100.1	1.04150e-09	11.0	8.98234072571623	1.04139268515822
chr1A_560000000	chr4B_643000000	chr4B_642751566	TraesCS1A01G394100.1	9.08027e-11	4.0	10.0419012376279	0.602059991327962
chr1A_561000000	chr6B_5000000	chr1A_560839360	TraesCS6B01G006400.1	6.26147e-10	9.0	9.2033236958722	0.954242509439325
chr1A_561000000	chr1D_421000000	chr1D_420561821	TraesCS1A01G395600.1	2.11401e-10	9.0	9.67489296266031	0.954242509439325
chr1A_561000000	chr2B_713000000	chr2B_712641619	TraesCS1A01G395600.1	3.61703e-13	3.0	12.4416478891426	0.477121254719662
chr1A_561000000	chr2B_734000000	chr2B_733719391	TraesCS1A01G395600.1	3.83468e-11	17.0	10.4162708716192	1.23044892137827
chr1A_562000000	chr2B_752000000	chr2B_752403466	TraesCS1A01G395800.1	5.60653e-11	6.0	10.2513058496375	0.778151250383644
chr1A_563000000	chr7A_17000000	chr7A_17163570	TraesCS1A01G396600.1	1.16902e-12	15.0	11.9321780587138	1.17609125905568
chr1A_563000000	chr2A_84000000	chr2A_84365099	TraesCS1A01G397400.1	6.27375e-10	13.0	9.20247279130989	1.11394335230684
chr1A_563000000	chr1D_106000000	chr1A_563183969	TraesCS1D01G110800.1	1.71320e-11	11.0	10.7661919342755	1.04139268515822
chr1A_564000000	chr6B_554000000	chr6B_554126386	TraesCS1A01G398400.1	2.84049e-10	6.0	9.54660673532616	0.778151250383644
chr1A_564000000	chr3A_516000000	chr1A_564316391	TraesCS3A01G287600.1	4.81188e-11	13.0	10.3176852117536	1.11394335230684
chr1A_564000000	chr4A_22000000	chr1A_564316391	TraesCS4A01G029800.1	5.88781e-11	9.0	10.2300462131548	0.954242509439325
chr1A_564000000	chr4D_51000000	chr1A_564316391	TraesCS4D01G076800.1	1.37585e-10	11.0	9.86142891182963	1.04139268515822
chr1A_565000000	chr3A_650000000	chr1A_564595268	TraesCS3A01G404400.1	2.04050e-11	12.0	10.6902634008907	1.07918124604762
chr1A_565000000	chr7D_29000000	chr1A_564773047	TraesCS7D01G054500.1	4.87793e-10	5.0	9.31176443625514	0.698970004336019
chr1A_565000000	chr2D_621000000	chr1A_564774129	TraesCS2D01G541800.1	6.99577e-12	11.0	11.1551644772627	1.04139268515822
chr1A_565000000	chr2D_626000000	chr1A_564774129	TraesCS2D01G550000.1	9.23525e-10	11.0	9.03455134362916	1.04139268515822
chr1A_565000000	chr2A_748000000	chr1A_565020282	TraesCS2A01G529600.1	7.96416e-10	11.0	9.09886002357945	1.04139268515822
chr1A_565000000	chr2B_57000000	chr1A_565400749	TraesCS2B01G097100.1	1.04368e-14	11.0	13.9814326388216	1.04139268515822
chr1A_566000000	chr1D_473000000	chr1A_566477989	TraesCS1D01G410800.1	1.67977e-10	52.0	9.77475017932712	1.7160033436348
chr1A_567000000	chr3B_31000000	chr3B_30903842	TraesCS1A01G403200.1	1.48595e-10	12.0	9.8279958036908	1.07918124604762
chr1A_567000000	chr2D_238000000	chr1A_566502701	TraesCS2D01G236900.1	9.96787e-10	6.0	9.00139763467475	0.778151250383644
chr1A_567000000	chr2A_444000000	chr1A_566591237	TraesCS2A01G271300.1	4.08857e-10	7.0	9.38842856233563	0.845098040014257
chr1A_567000000	chr2D_377000000	chr1A_566591237	TraesCS2D01G295000.1	1.13305e-10	1.0	9.94575092487185	0
chr1A_567000000	chr3A_37000000	chr1A_566591237	TraesCS3A01G062200.1	1.55916e-11	17.0	10.8071093155029	1.23044892137827
chr1A_567000000	chr4A_598000000	chr4A_598315889	TraesCS1A01G403400.1	2.27638e-17	108.0	16.6427552387059	2.03342375548695
chr1A_567000000	chr6B_625000000	chr1A_566605494	TraesCS6B01G356500.1	1.50519e-11	2.0	10.8224086756559	0.301029995663981
chr1A_567000000	chr1B_661000000	chr1B_660826952	TraesCS1A01G403900.1	2.49954e-10	12.0	9.60213990886527	1.07918124604762
chr1A_567000000	chr4B_616000000	chr4B_615662044	TraesCS1A01G403900.1	5.40997e-10	8.0	9.26680514318744	0.903089986991943
chr1A_567000000	chr7B_631000000	chr7B_630550754	TraesCS1A01G403900.1	6.75971e-10	12.0	9.1700719354343	1.07918124604762
chr1A_568000000	chr3B_826000000	chr3B_825717453	TraesCS1A01G404200.1	2.66588e-14	5.0	13.5741594035008	0.698970004336019
chr1A_568000000	chr5B_620000000	chr5B_620003884	TraesCS1A01G404500.1	6.24225e-10	3.0	9.20465884197535	0.477121254719662
chr1A_568000000	chr6A_11000000	chr6A_10515150	TraesCS1A01G404500.1	3.52414e-11	12.0	10.4529468471329	1.07918124604762
chr1A_568000000	chr6B_664000000	chr6B_664264676	TraesCS1A01G404500.1	8.18413e-12	8.0	11.0870274807335	0.903089986991943
chr1A_568000000	chr7A_42000000	chr7A_41880444	TraesCS1A01G404500.1	1.36330e-11	11.0	10.8654085652891	1.04139268515822
chr1A_568000000	chr1B_329000000	chr1B_329296715	TraesCS1A01G404600.1	9.34836e-11	7.0	10.0292645715255	0.845098040014257
chr1A_568000000	chr2D_19000000	chr2D_19485261	TraesCS1A01G404600.1	1.99112e-11	7.0	10.7009025653029	0.845098040014257
chr1A_568000000	chr3B_31000000	chr3B_30679591	TraesCS1A01G404600.1	1.84024e-11	3.0	10.7351255335782	0.477121254719662
chr1A_568000000	chr4A_744000000	chr4A_743787690	TraesCS1A01G404600.1	4.59973e-10	1.0	9.33726766026442	0
chr1A_568000000	chr5A_674000000	chr5A_674220778	TraesCS1A01G404600.1	5.12876e-12	20.0	11.2899876232416	1.30102999566398
chr1A_568000000	chr5D_550000000	chr5D_550116836	TraesCS1A01G404600.1	7.01680e-10	12.0	9.15386090199965	1.07918124604762
chr1A_568000000	chr7B_41000000	chr7B_41297428	TraesCS1A01G404600.1	2.05519e-10	7.0	9.68714802189633	0.845098040014257
chr1A_568000000	chr7B_675000000	chr7B_674717332	TraesCS1A01G404600.1	3.62813e-10	13.0	9.44031716007083	1.11394335230684
chr1A_568000000	chr5D_289000000	chr1A_568030683	TraesCS5D01G187200.1	2.25405e-10	6.0	9.64703645453514	0.778151250383644
chr1A_568000000	chr3D_395000000	chr1A_568031257	TraesCS3D01G286400.1	4.52373e-10	4.0	9.34450332395201	0.602059991327962
chr1A_568000000	chr1B_113000000	chr1A_568115188	TraesCS1B01G103200.1	9.21052e-11	9.0	10.0357158500686	0.954242509439325
chr1A_568000000	chr2B_227000000	chr1A_568341901	TraesCS2B01G230600.4	9.73913e-10	5.0	9.01147983707158	0.698970004336019
chr1A_568000000	chr2B_18000000	chr2B_17882402	TraesCS1A01G405200.1	1.15866e-10	10.0	9.93604398576772	1
chr1A_568000000	chr7B_748000000	chr7B_747624717	TraesCS1A01G405200.1	4.85052e-10	8.0	9.31421170036167	0.903089986991943
chr1A_568000000	chr1B_578000000	chr1B_577822973	TraesCS1A01G405300.1	7.65584e-11	11.0	10.1160071514908	1.04139268515822
chr1A_568000000	chr1D_228000000	chr1A_568419990	TraesCS1D01G161000.1	4.96757e-10	5.0	9.30385600435916	0.698970004336019
chr1A_569000000	chr1B_397000000	chr1A_568765600	TraesCS1B01G219300.1	3.18537e-10	5.0	9.49684011446664	0.698970004336019
chr1A_569000000	chr2D_429000000	chr1A_568775738	TraesCS2D01G335900.4	1.67236e-12	6.0	11.776670228581	0.778151250383644
chr1A_570000000	chr6A_316000000	chr1A_569823719	TraesCS6A01G199600.1	2.70121e-11	6.0	10.5684416511713	0.778151250383644
chr1A_570000000	chr6A_487000000	chr1A_569823719	TraesCS6A01G263900.1	2.30524e-12	12.0	11.6372838532463	1.07918124604762
chr1A_570000000	chr7B_0	chr7B_119890	TraesCS1A01G407600.1	1.01029e-09	8.0	8.99555394570058	0.903089986991943
chr1A_570000000	chr2A_60000000	chr2A_59990792	TraesCS1A01G407700.4	4.18338e-12	16.0	11.3784726842103	1.20411998265592
chr1A_570000000	chr7B_0	chr7B_69532	TraesCS1A01G407700.4	3.73080e-12	8.0	11.4281980319092	0.903089986991943
chr1A_570000000	chr1B_661000000	chr1B_660745776	TraesCS1A01G408700.1	5.90640e-36	72.0	35.2286771445856	1.85733249643127
chr1A_571000000	chr6B_705000000	chr1A_570587706	TraesCS6B01G439300.1	2.96674e-12	14.0	11.5277205128382	1.14612803567824
chr1A_572000000	chr4A_713000000	chr1A_571790970	TraesCS4A01G445000.3	2.00567e-10	6.0	9.69774052144951	0.778151250383644
chr1A_572000000	chr4B_667000000	chr4B_667428319	TraesCS1A01G411200.1	2.23698e-12	6.0	11.6503378987502	0.778151250383644
chr1A_572000000	chr3B_225000000	chr1A_572003838	TraesCS3B01G197700.2	6.01857e-10	6.0	9.2205066839718	0.778151250383644
chr1A_572000000	chr1D_13000000	chr1A_572356527	TraesCS1D01G032600.1	1.98875e-11	7.0	10.7014198073454	0.845098040014257
chr1A_57000000	chr3D_589000000	chr1A_57293055	TraesCS3D01G497400.1	6.03340e-10	9.0	9.21943788104294	0.954242509439325
chr1A_573000000	chr7A_654000000	chr7A_654067986	TraesCS1A01G413700.1	6.55908e-11	13.0	10.1831570720486	1.11394335230684
chr1A_573000000	chr2B_118000000	chr1A_573383368	TraesCS2B01G151200.1	5.17655e-11	5.0	10.285959586807	0.698970004336019
chr1A_574000000	chr2B_18000000	chr2B_18308007	TraesCS1A01G413900.1	5.15487e-11	8.0	10.2877822826587	0.903089986991943
chr1A_574000000	chr2B_6000000	chr2B_5817387	TraesCS1A01G413900.1	2.95280e-13	8.0	12.5297659678124	0.903089986991943
chr1A_574000000	chr4B_643000000	chr4B_643020539	TraesCS1A01G413900.1	1.42805e-10	3.0	9.84525658643663	0.477121254719662
chr1A_574000000	chr7A_40000000	chr7A_40456237	TraesCS1A01G413900.1	2.08041e-13	25.0	12.6818510673494	1.39794000867204
chr1A_574000000	chr7A_654000000	chr7A_654199997	TraesCS1A01G413900.1	1.35075e-10	24.0	9.86942502378877	1.38021124171161
chr1A_574000000	chr7B_100000000	chr7B_100015328	TraesCS1A01G413900.1	1.65395e-10	7.0	9.78147762359382	0.845098040014257
chr1A_574000000	chr7B_707000000	chr7B_706649784	TraesCS1A01G413900.1	1.23049e-11	10.0	10.9099219113902	1
chr1A_574000000	chr4D_8000000	chr1A_573932774	TraesCS4D01G017800.1	5.23604e-10	12.0	9.28099704437626	1.07918124604762
chr1A_57000000	chr5A_553000000	chr5A_552942465	TraesCS1A01G073500.3	6.87912e-11	10.0	10.1624671146116	1
chr1A_57000000	chr6D_55000000	chr6D_55112115	TraesCS1A01G073500.3	3.49969e-10	6.0	9.45597042343601	0.778151250383644
chr1A_57000000	chr2D_633000000	chr1A_57406371	TraesCS2D01G560100.1	1.02054e-09	11.0	8.99116996846988	1.04139268515822
chr1A_574000000	chr3B_823000000	chr1A_574125686	TraesCS3B01G603400.2	1.88384e-10	15.0	9.72495598586792	1.17609125905568
chr1A_574000000	chr3A_11000000	chr1A_574300681	TraesCS3A01G018200.1	1.81746e-10	16.0	9.74053513863698	1.20411998265592
chr1A_574000000	chr1D_200000000	chr1A_574340409	TraesCS1D01G144800.1	9.24063e-11	2.0	10.0342984188019	0.301029995663981
chr1A_574000000	chr2B_249000000	chr1A_574340409	TraesCS2B01G245200.1	8.12589e-10	12.0	9.09012906100497	1.07918124604762
chr1A_574000000	chr6B_664000000	chr6B_663758499	TraesCS1A01G415200.2	7.98070e-10	7.0	9.09795901431287	0.845098040014257
chr1A_574000000	chr3A_33000000	chr1A_574340881	TraesCS3A01G056500.1	1.70237e-16	21.0	15.7689460426682	1.32221929473392
chr1A_574000000	chr2B_790000000	chr1A_574475922	TraesCS2B01G610500.1	1.79796e-10	7.0	9.745219974434	0.845098040014257
chr1A_574000000	chr6B_121000000	chr1A_574481765	TraesCS6B01G125500.1	4.21731e-10	2.0	9.3749644743133	0.301029995663981
chr1A_575000000	chr7D_569000000	chr7D_568947464	TraesCS1A01G416000.1	6.42459e-12	7.0	11.1921545826144	0.845098040014257
chr1A_575000000	chr5A_520000000	chr1A_574660157	TraesCS5A01G307100.2	5.60104e-10	10.0	9.25173132579274	1
chr1A_575000000	chr1D_337000000	chr1A_574704182	TraesCS1D01G245700.1	1.95625e-10	2.0	9.70857564510948	0.301029995663981
chr1A_575000000	chr3A_700000000	chr1A_574843357	TraesCS3A01G466100.1	4.50115e-11	27.0	10.3466765140362	1.43136376415899
chr1A_575000000	chr6B_702000000	chr1A_574843357	TraesCS6B01G433700.1	5.68804e-10	17.0	9.24503735817875	1.23044892137827
chr1A_575000000	chr1B_136000000	chr1A_575180086	TraesCS1B01G115500.1	3.63830e-10	9.0	9.43910149357026	0.954242509439325
chr1A_575000000	chr1D_469000000	chr1D_468700181	TraesCS1A01G417300.1	1.62398e-11	7.0	10.789419323582	0.845098040014257
chr1A_575000000	chr6D_29000000	chr6D_29392653	TraesCS1A01G417300.1	1.75849e-12	5.0	11.7548600970412	0.698970004336019
chr1A_576000000	chr3D_598000000	chr1A_575653312	TraesCS3D01G514000.1	1.42614e-11	12.0	10.8458378389701	1.07918124604762
chr1A_576000000	chr7A_486000000	chr1A_575653312	TraesCS7A01G333100.1	2.77911e-11	6.0	10.5560942630652	0.778151250383644
chr1A_576000000	chr3A_519000000	chr3A_518907397	TraesCS1A01G418400.1	4.69468e-10	11.0	9.32839400488253	1.04139268515822
chr1A_576000000	chr2A_166000000	chr2A_165838716	TraesCS1A01G418500.1	2.64436e-11	13.0	10.5776794208314	1.11394335230684
chr1A_576000000	chr3B_503000000	chr3B_502930973	TraesCS1A01G418500.1	4.45964e-12	5.0	11.3507001978627	0.698970004336019
chr1A_576000000	chr4A_705000000	chr4A_704524780	TraesCS1A01G418500.1	5.99066e-10	5.0	9.22252532810017	0.698970004336019
chr1A_576000000	chr6B_126000000	chr6B_126316565	TraesCS1A01G418500.1	1.08190e-09	13.0	8.96581287920655	1.11394335230684
chr1A_576000000	chr6B_696000000	chr6B_695782164	TraesCS1A01G418500.1	1.05325e-09	8.0	8.97746853220111	0.903089986991943
chr1A_576000000	chr6B_664000000	chr6B_663758499	TraesCS1A01G418800.1	2.19882e-10	10.0	9.65781032143792	1
chr1A_576000000	chr2B_597000000	chr2B_596674635	TraesCS1A01G419100.1	7.97709e-10	10.0	9.09815550807628	1
chr1A_576000000	chr6A_611000000	chr6A_610800408	TraesCS1A01G419100.1	8.78726e-13	12.0	12.0561465233774	1.07918124604762
chr1A_576000000	chr6A_26000000	chr6A_26271789	TraesCS1A01G419200.1	1.77447e-10	8.0	9.75093133863512	0.903089986991943
chr1A_576000000	chr1B_667000000	chr1B_667062908	TraesCS1A01G419700.1	1.13367e-52	37.0	51.9455133458277	1.56820172406699
chr1A_576000000	chr6B_676000000	chr6B_676483233	TraesCS1A01G419700.1	6.05285e-11	9.0	10.2180400885159	0.954242509439325
chr1A_577000000	chr2B_516000000	chr1A_576642853	TraesCS2B01G362500.1	1.70657e-11	4.0	10.7678758931514	0.602059991327962
chr1A_577000000	chr5A_456000000	chr5A_455859100	TraesCS1A01G420300.1	5.31685e-11	6.0	10.2743455919129	0.778151250383644
chr1A_577000000	chr5A_698000000	chr5A_698123489	TraesCS1A01G420300.1	1.01102e-11	21.0	10.9952402531096	1.32221929473392
chr1A_577000000	chr6B_196000000	chr1A_576792421	TraesCS6B01G177900.2	7.30862e-10	4.0	9.13616461797556	0.602059991327962
chr1A_577000000	chr7A_700000000	chr7A_699569959	TraesCS1A01G420500.1	3.37625e-10	16.0	9.47156540280449	1.20411998265592
chr1A_577000000	chr2B_780000000	chr2B_779567001	TraesCS1A01G420800.1	7.71508e-13	15.0	12.1126595662465	1.17609125905568
chr1A_577000000	chr2B_549000000	chr1A_577399067	TraesCS2B01G385600.1	4.92470e-13	4.0	12.3076202204583	0.602059991327962
chr1A_577000000	chr7B_177000000	chr7B_176733682	TraesCS1A01G420900.1	9.28313e-13	3.0	12.0323055676887	0.477121254719662
chr1A_578000000	chr3B_12000000	chr3B_11963309	TraesCS1A01G421900.1	1.00839e-09	4.0	8.99637146978491	0.602059991327962
chr1A_578000000	chr2A_77000000	chr2A_77233422	TraesCS1A01G422400.2	5.20699e-10	16.0	9.28341325638403	1.20411998265592
chr1A_578000000	chr6B_664000000	chr6B_663758499	TraesCS1A01G422400.2	9.67230e-10	7.0	9.01447024168368	0.845098040014257
chr1A_578000000	chr2A_754000000	chr1A_577988557	TraesCS2A01G545400.1	6.95420e-12	26.0	11.1577528233382	1.41497334797082
chr1A_578000000	chr3A_637000000	chr1A_578299051	TraesCS3A01G387600.1	1.44068e-10	9.0	9.84143247280666	0.954242509439325
chr1A_578000000	chr5D_132000000	chr1A_578299053	TraesCS5D01G113600.1	8.12802e-31	8.0	30.0900152364235	0.903089986991943
chr1A_579000000	chr1D_200000000	chr1A_578780046	TraesCS1D01G144800.1	5.62500e-15	3.0	14.2498774732166	0.477121254719662
chr1A_579000000	chr2B_611000000	chr1A_579099865	TraesCS2B01G424800.1	7.16456e-10	7.0	9.14481047594907	0.845098040014257
chr1A_579000000	chr2B_545000000	chr1A_579370472	TraesCS2B01G381200.1	5.91996e-10	8.0	9.22768122770917	0.903089986991943
chr1A_580000000	chr7A_188000000	chr1A_579800007	TraesCS7A01G220000.1	8.57187e-10	5.0	9.0669244240407	0.698970004336019
chr1A_580000000	chr1B_672000000	chr1B_671503985	TraesCS1A01G424800.1	2.88712e-12	7.0	11.5395351647667	0.845098040014257
chr1A_580000000	chr2B_406000000	chr1A_580021042	TraesCS2B01G292000.2	9.99723e-10	4.0	9.00012031623605	0.602059991327962
chr1A_580000000	chr3B_22000000	chr3B_21743151	TraesCS1A01G425100.2	2.61733e-10	3.0	9.58214151689251	0.477121254719662
chr1A_580000000	chr5B_559000000	chr5B_559391221	TraesCS1A01G425100.2	6.25447e-11	6.0	10.2038094862627	0.778151250383644
chr1A_580000000	chr2B_424000000	chr1A_580330789	TraesCS2B01G301400.2	5.29860e-11	5.0	10.2758388648506	0.698970004336019
chr1A_580000000	chr1B_112000000	chr1A_580410690	TraesCS1B01G102200.1	3.56350e-10	5.0	9.44812323686703	0.698970004336019
chr1A_580000000	chr3B_823000000	chr1A_580431233	TraesCS3B01G603800.1	2.85048e-10	5.0	9.54508200181653	0.698970004336019
chr1A_580000000	chr6B_538000000	chr1A_580480778	TraesCS6B01G300100.1	8.85608e-10	6.0	9.052758468981	0.778151250383644
chr1A_581000000	chr5B_609000000	chr1A_581028337	TraesCS5B01G433800.2	3.69383e-15	7.0	14.432523095837	0.845098040014257
chr1A_581000000	chr4B_171000000	chr1A_581107987	TraesCS4B01G130200.1	1.04049e-09	4.0	8.98276208937421	0.602059991327962
chr1A_581000000	chr5A_479000000	chr1A_581122785	TraesCS5A01G268400.1	7.03446e-12	9.0	11.1527692355457	0.954242509439325
chr1A_582000000	chr2B_312000000	chr1A_581508394	TraesCS2B01G258200.1	2.38891e-14	6.0	13.6218002115894	0.778151250383644
chr1A_582000000	chr4A_691000000	chr1A_581508394	TraesCS4A01G420800.1	2.24686e-14	14.0	13.6484239872701	1.14612803567824
chr1A_582000000	chr1D_485000000	chr1D_484560366	TraesCS1A01G427200.1	4.77688e-19	862.0	18.3208556684911	2.93550726582471
chr1A_582000000	chr1B_102000000	chr1A_581733848	TraesCS1B01G097200.1	6.02489e-11	9.0	10.2200508778534	0.954242509439325
chr1A_58000000	chr2A_771000000	chr2A_770926111	TraesCS1A01G075000.1	3.65280e-10	17.0	9.43737410585384	1.23044892137827
chr1A_582000000	chr4D_486000000	chr1A_581833986	TraesCS4D01G326400.2	3.20723e-11	6.0	10.4938698944061	0.778151250383644
chr1A_582000000	chr2D_287000000	chr1A_581920765	TraesCS2D01G246400.1	4.25246e-11	2.0	10.3713597628091	0.301029995663981
chr1A_582000000	chr3B_499000000	chr1A_582275497	TraesCS3B01G310500.1	2.04652e-10	5.0	9.68898400677381	0.698970004336019
chr1A_582000000	chr6B_152000000	chr1A_582275497	TraesCS6B01G150600.1	2.63554e-10	5.0	9.57913038804419	0.698970004336019
chr1A_582000000	chr7A_58000000	chr1A_582275497	TraesCS7A01G094100.1	2.45414e-20	16.0	19.6101006659394	1.20411998265592
chr1A_582000000	chr3A_42000000	chr1A_582276867	TraesCS3A01G069700.1	9.53359e-13	21.0	12.0207435292043	1.32221929473392
chr1A_582000000	chr2A_77000000	chr2A_77233422	TraesCS1A01G428700.2	7.62633e-10	19.0	9.11768440623803	1.27875360095283
chr1A_583000000	chr4B_108000000	chr1A_582533992	TraesCS4B01G101800.1	1.60060e-10	8.0	9.79571718744206	0.903089986991943
chr1A_583000000	chr6A_492000000	chr1A_582692338	TraesCS6A01G266600.1	1.23041e-11	6.0	10.9099501478554	0.778151250383644
chr1A_583000000	chr3B_559000000	chr1A_582695833	TraesCS3B01G348700.1	2.60406e-16	8.0	15.5843490134338	0.903089986991943
chr1A_583000000	chr2A_432000000	chr1A_582830913	TraesCS2A01G268600.2	7.88734e-10	5.0	9.10306943761429	0.698970004336019
chr1A_583000000	chr1B_133000000	chr1A_582853878	TraesCS1B01G114100.1	4.86027e-13	11.0	12.3133396039367	1.04139268515822
chr1A_583000000	chr2D_10000000	chr1A_582853878	TraesCS2D01G022900.1	1.15011e-16	12.0	15.9392606204217	1.07918124604762
chr1A_583000000	chr1D_486000000	chr1D_485563299	TraesCS1A01G430400.1	5.96318e-14	275.0	13.2245220811747	2.43933269383026
chr1A_58000000	chr1B_95000000	chr1B_94827841	TraesCS1A01G075200.1	2.29864e-64	73.0	63.6385290401513	1.86332286012046
chr1A_58000000	chr6A_596000000	chr6A_595890365	TraesCS1A01G075200.1	3.44929e-10	30.0	9.46227029067026	1.47712125471966
chr1A_58000000	chr6B_718000000	chr6B_718336186	TraesCS1A01G075200.1	5.61411e-10	2.0	9.25071908227426	0.301029995663981
chr1A_58000000	chr5B_180000000	chr1A_58303177	TraesCS5B01G113300.1	2.08372e-10	5.0	9.68116063979897	0.698970004336019
chr1A_58000000	chr5B_186000000	chr1A_58303177	TraesCS5B01G114400.1	3.60319e-11	14.0	10.4433128364686	1.14612803567824
chr1A_583000000	chr4D_214000000	chr1A_583245042	TraesCS4D01G157200.1	2.15696e-13	6.0	12.6661579086482	0.778151250383644
chr1A_583000000	chr6B_15000000	chr1A_583326959	TraesCS6B01G023900.1	2.48263e-10	6.0	9.6050880009174	0.778151250383644
chr1A_583000000	chr6B_714000000	chr1A_583334003	TraesCS6B01G459200.1	1.41471e-10	4.0	9.84933257661148	0.602059991327962
chr1A_584000000	chr3A_562000000	chr1A_583529912	TraesCS3A01G319600.1	7.46306e-10	6.0	9.12708306681265	0.778151250383644
chr1A_584000000	chr3D_186000000	chr1A_583529912	TraesCS3D01G194500.1	1.13059e-11	2.0	10.9466948601673	0.301029995663981
chr1A_584000000	chr5D_388000000	chr1A_583813790	TraesCS5D01G289300.2	1.86262e-10	12.0	9.72987573809161	1.07918124604762
chr1A_584000000	chr2D_170000000	chr1A_583898013	TraesCS2D01G212100.1	2.47249e-14	1.0	13.6068654562338	0
chr1A_584000000	chr7A_636000000	chr1A_583952610	TraesCS7A01G441400.1	8.59056e-10	23.0	9.06597852452933	1.36172783601759
chr1A_584000000	chr2B_14000000	chr1A_584081818	TraesCS2B01G030400.1	7.65979e-10	8.0	9.11578313677619	0.903089986991943
chr1A_584000000	chr5B_601000000	chr1A_584097307	TraesCS5B01G425100.1	3.46005e-10	9.0	9.46091762532075	0.954242509439325
chr1A_58000000	chr5B_184000000	chr1A_58411610	TraesCS5B01G113900.1	3.05127e-10	6.0	9.51551936091808	0.778151250383644
chr1A_58000000	chr5B_185000000	chr1A_58411610	TraesCS5B01G114100.1	5.34871e-12	4.0	11.2717509483405	0.602059991327962
chr1A_584000000	chr5B_536000000	chr5B_536230376	TraesCS1A01G432800.1	5.99985e-10	11.0	9.22185960711412	1.04139268515822
chr1A_584000000	chr1B_623000000	chr1B_623271151	TraesCS1A01G432900.1	1.95703e-12	6.0	11.7084025168384	0.778151250383644
chr1A_584000000	chr5B_639000000	chr5B_638754845	TraesCS1A01G432900.1	4.28411e-10	2.0	9.3681393866311	0.301029995663981
chr1A_584000000	chr6B_652000000	chr6B_652013499	TraesCS1A01G432900.1	9.29192e-10	4.0	9.03189453797082	0.602059991327962
chr1A_585000000	chr4B_240000000	chr1A_584497390	TraesCS4B01G151200.1	6.81050e-11	4.0	10.1668210027319	0.602059991327962
chr1A_585000000	chr3A_170000000	chr1A_584501912	TraesCS3A01G165200.1	1.45789e-10	9.0	9.83627524295578	0.954242509439325
chr1A_585000000	chr1B_623000000	chr1B_623271151	TraesCS1A01G433000.1	5.21636e-12	7.0	11.2826324439981	0.845098040014257
chr1A_585000000	chr6B_380000000	chr1A_584537970	TraesCS6B01G231300.2	8.72244e-10	3.0	9.05936200929843	0.477121254719662
chr1A_585000000	chr4B_652000000	chr1A_584777640	TraesCS4B01G364100.1	1.03855e-11	7.0	10.9835725899316	0.845098040014257
chr1A_585000000	chr1B_523000000	chr1B_523090347	TraesCS1A01G433800.1	7.74603e-12	9.0	11.1109208253451	0.954242509439325
chr1A_585000000	chr6B_201000000	chr1A_584809279	TraesCS6B01G180700.5	1.39293e-10	4.0	9.8560707079677	0.602059991327962
chr1A_586000000	chr2B_787000000	chr2B_787157381	TraesCS1A01G435200.1	3.07080e-10	2.0	9.51274846806519	0.301029995663981
chr1A_586000000	chr3A_660000000	chr3A_659558859	TraesCS1A01G435200.1	1.58204e-13	20.0	12.80078254008	1.30102999566398
chr1A_586000000	chr4B_412000000	chr4B_411923705	TraesCS1A01G435200.1	3.33204e-10	8.0	9.47728979367731	0.903089986991943
chr1A_586000000	chr2D_636000000	chr1A_585743283	TraesCS2D01G568200.1	3.59898e-10	4.0	9.44382056677131	0.602059991327962
chr1A_586000000	chr5A_488000000	chr1A_585981054	TraesCS5A01G278400.1	5.14944e-13	19.0	12.2882399977809	1.27875360095283
chr1A_586000000	chr6B_57000000	chr1A_585981054	TraesCS6B01G080700.2	5.13307e-10	7.0	9.28962281319756	0.845098040014257
chr1A_586000000	chr6B_95000000	chr1A_585981054	TraesCS6B01G112800.1	5.86084e-10	7.0	9.23204013462684	0.845098040014257
chr1A_586000000	chr4D_478000000	chr1A_586086638	TraesCS4D01G311500.1	4.80033e-10	6.0	9.31872890590509	0.778151250383644
chr1A_586000000	chr7A_120000000	chr1A_586087099	TraesCS7A01G163400.1	3.78416e-11	10.0	10.4220305092554	1
chr1A_586000000	chr6B_617000000	chr1A_586088404	TraesCS6B01G351600.1	5.86884e-16	10.0	15.2314477303338	1
chr1A_586000000	chr7A_41000000	chr1A_586088404	TraesCS7A01G075600.1	6.69323e-11	15.0	10.1743642510439	1.17609125905568
chr1A_587000000	chr5A_698000000	chr5A_698175701	TraesCS1A01G437400.1	1.12240e-12	25.0	11.9498523419797	1.39794000867204
chr1A_587000000	chr7A_269000000	chr7A_268874679	TraesCS1A01G437400.1	4.98349e-10	11.0	9.30246640886871	1.04139268515822
chr1A_587000000	chr1B_657000000	chr1B_656666886	TraesCS1A01G437500.2	1.45358e-10	10.0	9.83756106117429	1
chr1A_587000000	chr3D_1000000	chr3D_952372	TraesCS1A01G437500.1	3.80439e-15	6.0	14.4197149685574	0.778151250383644
chr1A_59000000	chr4B_634000000	chr1A_58706870	TraesCS4B01G341500.1	1.83210e-11	13.0	10.7370508252845	1.11394335230684
chr1A_588000000	chr4A_625000000	chr1A_587805118	TraesCS4A01G345400.1	5.97442e-13	17.0	12.2237042498821	1.23044892137827
chr1A_588000000	chr7B_112000000	chr1A_587805118	TraesCS7B01G097300.1	5.99085e-10	4.0	9.22251155421832	0.602059991327962
chr1A_588000000	chr1D_489000000	chr1A_588021834	TraesCS1D01G446200.2	5.49109e-18	35.0	17.2603414380639	1.54406804435028
chr1A_588000000	chr2D_641000000	chr1A_588021834	TraesCS2D01G577700.1	1.02019e-19	5.0	18.99131893778	0.698970004336019
chr1A_588000000	chr5A_670000000	chr1A_588143776	TraesCS5A01G505000.1	2.23884e-10	16.0	9.64997694241919	1.20411998265592
chr1A_588000000	chr4B_28000000	chr1A_588301520	TraesCS4B01G038000.1	6.29692e-13	7.0	12.2008718242109	0.845098040014257
chr1A_588000000	chr4B_28000000	chr1A_588301655	TraesCS4B01G038700.1	6.82589e-10	7.0	9.16584071470636	0.845098040014257
chr1A_588000000	chr1B_591000000	chr1B_590504605	TraesCS1A01G438600.2	1.07921e-11	7.0	10.9668940391287	0.845098040014257
chr1A_588000000	chr5A_474000000	chr5A_473647019	TraesCS1A01G438600.2	1.55925e-10	12.0	9.80708424727683	1.07918124604762
chr1A_589000000	chr1B_576000000	chr1B_576055046	TraesCS1A01G439400.1	5.38687e-10	2.0	9.26866350504879	0.301029995663981
chr1A_589000000	chr1D_492000000	chr1D_491794762	TraesCS1A01G439400.1	2.72199e-10	25.0	9.56511347463334	1.39794000867204
chr1A_589000000	chr4A_607000000	chr4A_606712890	TraesCS1A01G439400.1	5.78370e-10	20.0	9.23779424194512	1.30102999566398
chr1A_589000000	chr1D_494000000	chr1A_588908828	TraesCS1D01G451800.1	1.05186e-12	10.0	11.978042059872	1
chr1A_589000000	chr5A_565000000	chr5A_565434768	TraesCS1A01G439600.1	9.77255e-10	13.0	9.00999209887796	1.11394335230684
chr1A_589000000	chr5A_698000000	chr5A_698129004	TraesCS1A01G439600.1	7.35447e-11	25.0	10.1334486192477	1.39794000867204
chr1A_589000000	chr1D_491000000	chr1D_491049559	TraesCS1A01G439800.2	4.04621e-37	307.0	36.3929515809141	2.48713837547719
chr1A_59000000	chr7B_713000000	chr1A_58909602	TraesCS7B01G451800.1	2.53185e-12	1.0	11.5965620277629	0
chr1A_59000000	chr1B_509000000	chr1B_508704955	TraesCS1A01G076100.1	9.99551e-11	7.0	10.0001950420126	0.845098040014257
chr1A_59000000	chr5A_703000000	chr5A_703414860	TraesCS1A01G076100.1	9.44382e-10	9.0	9.02485229920362	0.954242509439325
chr1A_59000000	chr7A_667000000	chr7A_667188822	TraesCS1A01G076100.1	6.31728e-10	19.0	9.1994698734998	1.27875360095283
chr1A_59000000	chr7B_704000000	chr7B_703505039	TraesCS1A01G076100.1	5.90335e-10	5.0	9.22890146740348	0.698970004336019
chr1A_589000000	chr7A_618000000	chr1A_589439899	TraesCS7A01G425200.1	4.82398e-10	11.0	9.31659450142919	1.04139268515822
chr1A_589000000	chr1B_684000000	chr1A_589447859	TraesCS1B01G475400.3	2.60672e-18	108.0	17.5839056159301	2.03342375548695
chr1A_589000000	chr4B_584000000	chr4B_583592247	TraesCS1A01G440400.1	5.04247e-11	7.0	10.2973566769274	0.845098040014257
chr1A_589000000	chr7B_131000000	chr7B_130758001	TraesCS1A01G440400.1	5.49736e-13	6.0	12.2598458219038	0.778151250383644
chr1A_589000000	chr2B_25000000	chr2B_25258792	TraesCS1A01G440500.1	2.24399e-25	16.0	24.6489790827788	1.20411998265592
chr1A_590000000	chr6B_39000000	chr1A_589635439	TraesCS6B01G058500.1	5.24604e-11	18.0	10.280168402325	1.25527250510331
chr1A_590000000	chr2B_257000000	chr1A_589694653	TraesCS2B01G249100.1	3.30868e-16	10.0	15.480345233733	1
chr1A_590000000	chr1B_629000000	chr1B_628938508	TraesCS1A01G441400.1	2.41988e-10	9.0	9.61620616981708	0.954242509439325
chr1A_590000000	chr7A_652000000	chr7A_652344884	TraesCS1A01G441400.1	1.16482e-10	13.0	9.93374118111563	1.11394335230684
chr1A_590000000	chr5B_4000000	chr1A_590298275	TraesCS5B01G002600.2	2.71870e-12	7.0	11.5656387127997	0.845098040014257
chr1A_590000000	chr1B_186000000	chr1A_590429704	TraesCS1B01G140400.3	4.97793e-10	3.0	9.30295121476388	0.477121254719662
chr1A_591000000	chr7A_189000000	chr7A_188893838	TraesCS1A01G442100.1	9.65234e-21	11.0	20.0153673886361	1.04139268515822
chr1A_591000000	chr2D_2000000	chr1A_590935215	TraesCS2D01G004100.1	1.06661e-09	12.0	8.97199434890698	1.07918124604762
chr1A_591000000	chr3D_524000000	chr1A_590979446	TraesCS3D01G411800.2	4.81723e-10	10.0	9.31720261767846	1
chr1A_591000000	chr4B_634000000	chr1A_590990825	TraesCS4B01G340700.1	1.35627e-10	7.0	9.86765384451203	0.845098040014257
chr1A_591000000	chr3D_1000000	chr3D_775697	TraesCS1A01G442300.1	6.48285e-13	3.0	12.1882340269743	0.477121254719662
chr1A_591000000	chr1B_646000000	chr1B_645532489	TraesCS1A01G442400.2	9.58785e-11	7.0	10.0182787690357	0.845098040014257
chr1A_591000000	chr5A_473000000	chr5A_473252210	TraesCS1A01G442400.2	9.48930e-11	27.0	10.0227658231206	1.43136376415899
chr1A_591000000	chr1B_646000000	chr1B_645532489	TraesCS1A01G442500.1	1.09841e-13	7.0	12.9592355219065	0.845098040014257
chr1A_591000000	chr2B_641000000	chr2B_640595591	TraesCS1A01G442500.1	8.37886e-12	5.0	11.0768150660223	0.698970004336019
chr1A_591000000	chr2B_671000000	chr2B_670989018	TraesCS1A01G442500.1	5.77308e-10	2.0	9.2385924242582	0.301029995663981
chr1A_591000000	chr2B_678000000	chr2B_677818607	TraesCS1A01G442500.1	9.56934e-10	6.0	9.01911801459959	0.778151250383644
chr1A_591000000	chr3D_535000000	chr3D_534670013	TraesCS1A01G442500.1	2.37574e-10	14.0	9.62420109009818	1.14612803567824
chr1A_591000000	chr5A_473000000	chr5A_473252210	TraesCS1A01G442500.1	1.02046e-13	27.0	12.9912040140932	1.43136376415899
chr1A_591000000	chr5B_513000000	chr5B_512842310	TraesCS1A01G442500.1	2.53260e-11	7.0	10.5964333974619	0.845098040014257
chr1A_591000000	chr5B_697000000	chr5B_696951531	TraesCS1A01G442500.1	4.93986e-12	10.0	11.3062853591915	1
chr1A_591000000	chr6B_164000000	chr6B_164396931	TraesCS1A01G442500.1	2.33653e-11	9.0	10.631428638457	0.954242509439325
chr1A_591000000	chr7A_54000000	chr7A_53619229	TraesCS1A01G442500.1	8.05077e-10	11.0	9.09416258040745	1.04139268515822
chr1A_591000000	chr7B_568000000	chr7B_568042764	TraesCS1A01G442500.1	3.10601e-11	6.0	10.507797150366	0.778151250383644
chr1A_591000000	chr2B_641000000	chr2B_640595591	TraesCS1A01G442600.1	2.14527e-10	5.0	9.66851804048123	0.698970004336019
chr1A_591000000	chr2B_776000000	chr2B_775495960	TraesCS1A01G442600.1	9.29277e-11	4.0	10.0318548116897	0.602059991327962
chr1A_591000000	chr2B_93000000	chr2B_93073225	TraesCS1A01G442600.1	4.56784e-11	9.0	10.3402891167443	0.954242509439325
chr1A_591000000	chr4B_598000000	chr4B_598417452	TraesCS1A01G442600.1	5.11893e-10	6.0	9.29082080927015	0.778151250383644
chr1A_591000000	chr5A_473000000	chr5A_473252210	TraesCS1A01G442600.1	1.42079e-11	27.0	10.847470108266	1.43136376415899
chr1A_591000000	chr5A_565000000	chr5A_565434768	TraesCS1A01G442600.1	1.57770e-10	10.0	9.80197557446688	1
chr1A_591000000	chr5B_697000000	chr5B_696575360	TraesCS1A01G442600.1	2.16903e-11	10.0	10.663734441188	1
chr1A_591000000	chr6A_24000000	chr6A_23605907	TraesCS1A01G442600.1	3.20309e-10	23.0	9.49443085841571	1.36172783601759
chr1A_591000000	chr7A_653000000	chr7A_652499446	TraesCS1A01G442600.1	3.20499e-10	16.0	9.49417332120026	1.20411998265592
chr1A_591000000	chr1D_491000000	chr1D_491032916	TraesCS1A01G442700.1	2.42257e-20	15.0	19.6157236651855	1.17609125905568
chr1A_591000000	chr5A_451000000	chr1A_591436017	TraesCS5A01G235200.1	2.34848e-10	15.0	9.62921313398046	1.17609125905568
chr1A_592000000	chr1D_477000000	chr1D_476593140	TraesCS1A01G443400.1	4.47421e-11	13.0	10.3492836358628	1.11394335230684
chr1A_592000000	chr2B_600000000	chr2B_600491355	TraesCS1A01G443400.1	2.69438e-13	2.0	12.5695411538747	0.301029995663981
chr1A_592000000	chr2B_671000000	chr2B_670989018	TraesCS1A01G443400.1	5.80319e-11	6.0	10.236333210135	0.778151250383644
chr1A_592000000	chr2B_776000000	chr2B_775495960	TraesCS1A01G443400.1	3.84105e-10	6.0	9.41555003946779	0.778151250383644
chr1A_592000000	chr4B_623000000	chr4B_623075594	TraesCS1A01G443400.1	3.93908e-10	8.0	9.40460519887968	0.903089986991943
chr1A_592000000	chr5A_565000000	chr5A_565434768	TraesCS1A01G443400.1	1.81724e-13	15.0	12.7405877123218	1.17609125905568
chr1A_592000000	chr5B_583000000	chr5B_582780159	TraesCS1A01G443400.1	5.51748e-12	15.0	11.2582592324129	1.17609125905568
chr1A_592000000	chr5B_697000000	chr5B_696951531	TraesCS1A01G443400.1	1.56140e-10	8.0	9.80648582497133	0.903089986991943
chr1A_592000000	chr7B_568000000	chr7B_568042764	TraesCS1A01G443400.1	3.70329e-10	8.0	9.43141227756214	0.903089986991943
chr1A_592000000	chr7B_642000000	chr7B_642255318	TraesCS1A01G443400.1	3.29978e-10	9.0	9.48151501405271	0.954242509439325
chr1A_592000000	chr5A_494000000	chr5A_493824236	TraesCS1A01G443700.1	2.01208e-10	7.0	9.69635475578915	0.845098040014257
chr1A_592000000	chr1B_49000000	chr1B_49108988	TraesCS1A01G443900.1	8.57233e-11	2.0	10.0669011187291	0.301029995663981
chr1A_592000000	chr6B_632000000	chr6B_632237699	TraesCS1A01G443900.1	8.50146e-13	8.0	12.0705064842275	0.903089986991943
chr1A_592000000	chr4A_649000000	chr1A_592212207	TraesCS4A01G373700.1	1.50849e-10	11.0	9.82145756448085	1.04139268515822
chr1A_592000000	chr1D_491000000	chr1D_491038576	TraesCS1A01G444300.1	1.54817e-21	19.0	20.8101813524333	1.27875360095283
chr1A_593000000	chr3B_564000000	chr3B_564200685	TraesCS1A01G444800.1	1.40430e-15	8.0	14.8525401041529	0.903089986991943
chr1A_593000000	chr7B_642000000	chr7B_642076977	TraesCS1A01G444800.1	1.07767e-10	5.0	9.96751420679289	0.698970004336019
chr1A_593000000	chr2B_150000000	chr2B_150119336	TraesCS1A01G445000.1	1.61191e-10	5.0	9.79265921041836	0.698970004336019
chr1A_593000000	chr3B_564000000	chr3B_564200685	TraesCS1A01G445000.1	2.81998e-13	8.0	12.5497539717943	0.903089986991943
chr1A_593000000	chr5A_698000000	chr5A_697874836	TraesCS1A01G445000.1	6.31282e-11	26.0	10.199776593711	1.41497334797082
chr1A_593000000	chr7B_633000000	chr7B_633056419	TraesCS1A01G445000.1	7.82905e-11	4.0	10.1062909333174	0.602059991327962
chr1A_594000000	chr1D_484000000	chr1D_484415996	TraesCS1A01G445900.1	2.45207e-11	2.0	10.6104671360379	0.301029995663981
chr1A_594000000	chr5D_311000000	chr1A_593640694	TraesCS5D01G205300.1	9.11816e-10	1.0	9.04009279132824	0
chr1A_60000000	chr1B_572000000	chr1B_571759865	TraesCS1A01G077200.1	4.43412e-10	6.0	9.35319255780867	0.778151250383644
chr1A_60000000	chr2B_708000000	chr2B_708063688	TraesCS1A01G077200.1	7.02345e-11	6.0	10.1534495049774	0.778151250383644
chr1A_60000000	chr2B_749000000	chr2B_748556183	TraesCS1A01G077200.1	4.28104e-11	9.0	10.3684507143058	0.954242509439325
chr1A_60000000	chr6B_204000000	chr6B_204473082	TraesCS1A01G077200.1	1.84101e-11	6.0	10.7349438524884	0.778151250383644
chr1A_6000000	chr2B_730000000	chr1A_6019924	TraesCS2B01G533800.1	7.00316e-11	3.0	10.1547059512868	0.477121254719662
chr1A_61000000	chr5B_246000000	chr1A_60909074	TraesCS5B01G131800.3	1.12507e-10	4.0	9.94882045562553	0.602059991327962
chr1A_61000000	chr5A_2000000	chr5A_1694032	TraesCS1A01G078200.1	6.13768e-11	13.0	10.2119957581096	1.11394335230684
chr1A_6000000	chr6B_669000000	chr6B_668676283	TraesCS1A01G009900.2	1.16549e-11	2.0	10.9334914484098	0.301029995663981
chr1A_62000000	chr2A_321000000	chr1A_62192780	TraesCS2A01G238400.1	8.77725e-10	8.0	9.05664153157684	0.903089986991943
chr1A_64000000	chr3D_585000000	chr1A_63749852	TraesCS3D01G491300.2	1.35167e-10	6.0	9.86912932516399	0.778151250383644
chr1A_6000000	chr7B_585000000	chr1A_6401183	TraesCS7B01G329700.1	7.35819e-10	7.0	9.13322900219581	0.845098040014257
chr1A_6000000	chr1B_2000000	chr1A_6402199	TraesCS1B01G004000.1	1.81000e-12	5.0	11.7423214251308	0.698970004336019
chr1A_6000000	chr6B_11000000	chr1A_6402199	TraesCS6B01G016800.1	3.75754e-13	4.0	12.4250963875376	0.602059991327962
chr1A_6000000	chr2B_673000000	chr1A_6439940	TraesCS2B01G475500.1	6.56795e-11	4.0	10.1825701620407	0.602059991327962
chr1A_65000000	chr1B_313000000	chr1B_312915723	TraesCS1A01G081400.1	4.27413e-10	10.0	9.36915227266703	1
chr1A_65000000	chr1B_578000000	chr1B_577676922	TraesCS1A01G081400.1	2.33637e-10	10.0	9.63145837892528	1
chr1A_65000000	chr3A_713000000	chr3A_713227319	TraesCS1A01G081400.1	1.03953e-09	21.0	8.98316297276209	1.32221929473392
chr1A_65000000	chr4A_104000000	chr4A_104097751	TraesCS1A01G081400.1	9.10682e-10	25.0	9.04063324734634	1.39794000867204
chr1A_65000000	chr6A_559000000	chr6A_558916717	TraesCS1A01G081400.1	1.20129e-11	21.0	10.9203521381454	1.32221929473392
chr1A_65000000	chr2A_570000000	chr2A_569905685	TraesCS1A01G082000.1	1.80085e-10	14.0	9.7445224597986	1.14612803567824
chr1A_65000000	chr2B_41000000	chr2B_41145921	TraesCS1A01G082000.1	8.21468e-10	6.0	9.08540934968978	0.778151250383644
chr1A_65000000	chr7B_685000000	chr7B_684740650	TraesCS1A01G082000.1	3.71645e-11	7.0	10.429871705689	0.845098040014257
chr1A_7000000	chr1D_6000000	chr1A_6557187	TraesCS1D01G011100.1	1.62489e-10	567.0	9.78917603407587	2.75358305889291
chr1A_7000000	chr2B_275000000	chr1A_6564310	TraesCS2B01G253300.1	8.54868e-10	3.0	9.06810093942071	0.477121254719662
chr1A_7000000	chr4B_651000000	chr1A_6564310	TraesCS4B01G360700.1	4.62465e-10	2.0	9.33492112969693	0.301029995663981
chr1A_7000000	chr1D_5000000	chr1A_6564618	TraesCS1D01G010000.1	1.61715e-18	156.0	17.7912496949044	2.19312459835446
chr1A_7000000	chr3A_574000000	chr1A_6564907	TraesCS3A01G329000.2	1.05811e-19	28.0	18.9754691811574	1.44715803134222
chr1A_7000000	chr7A_691000000	chr7A_691298328	TraesCS1A01G011100.1	4.45920e-25	9.0	24.3507430486308	0.954242509439325
chr1A_7000000	chr5B_398000000	chr5B_398159213	TraesCS1A01G011200.1	7.72735e-10	5.0	9.11196941652083	0.698970004336019
chr1A_66000000	chr7A_660000000	chr7A_660403972	TraesCS1A01G082500.2	2.39445e-12	14.0	11.6207942272999	1.14612803567824
chr1A_7000000	chr1D_5000000	chr1A_6643625	TraesCS1D01G010000.2	8.43418e-10	156.0	9.07395713462628	2.19312459835446
chr1A_7000000	chr2D_517000000	chr1A_6769289	TraesCS2D01G401700.1	7.84885e-12	2.0	11.105193970674	0.301029995663981
chr1A_7000000	chr3B_67000000	chr1A_6891712	TraesCS3B01G099900.2	1.05320e-09	3.0	8.97748914956597	0.477121254719662
chr1A_72000000	chr6A_605000000	chr6A_604933687	TraesCS1A01G085400.1	9.08424e-14	14.0	13.0417114005092	1.14612803567824
chr1A_72000000	chr7B_728000000	chr7B_727532311	TraesCS1A01G085400.1	1.01397e-10	4.0	9.99397489414193	0.602059991327962
chr1A_7000000	chr2D_438000000	chr1A_7196396	TraesCS2D01G342300.2	1.92688e-10	9.0	9.71514533099093	0.954242509439325
chr1A_7000000	chr4D_8000000	chr1A_7198416	TraesCS4D01G017800.1	1.13302e-11	7.0	10.9457624239292	0.845098040014257
chr1A_7000000	chr7A_84000000	chr7A_83541188	TraesCS1A01G012700.1	4.18690e-11	6.0	10.3781074116826	0.778151250383644
chr1A_7000000	chr6B_446000000	chr1A_7281372	TraesCS6B01G248600.2	4.61898e-10	7.0	9.33545391822724	0.845098040014257
chr1A_73000000	chr2B_213000000	chr1A_73095493	TraesCS2B01G223000.1	9.71524e-12	9.0	11.0125464663572	0.954242509439325
chr1A_7000000	chr6D_156000000	chr1A_7313755	TraesCS6D01G169600.1	3.58163e-10	4.0	9.44591928092641	0.602059991327962
chr1A_7000000	chr2D_620000000	chr1A_7316729	TraesCS2D01G539100.1	6.63799e-10	8.0	9.17796340618293	0.903089986991943
chr1A_7000000	chr3D_339000000	chr1A_7337014	TraesCS3D01G243600.1	1.02908e-09	4.0	8.9875508621588	0.602059991327962
chr1A_8000000	chr1D_50000000	chr1D_49972642	TraesCS1A01G013800.2	7.65084e-10	1.0	9.11629088022708	0
chr1A_8000000	chr3B_804000000	chr3B_803513522	TraesCS1A01G013800.2	2.02627e-10	4.0	9.69330268548247	0.602059991327962
chr1A_8000000	chr5A_413000000	chr5A_413188654	TraesCS1A01G013800.2	5.93692e-10	4.0	9.22643880315287	0.602059991327962
chr1A_8000000	chr5B_600000000	chr5B_599958303	TraesCS1A01G013800.2	1.01913e-10	9.0	9.99177041395079	0.954242509439325
chr1A_8000000	chr6A_2000000	chr6A_2396065	TraesCS1A01G013800.2	8.19358e-10	6.0	9.08652630159319	0.778151250383644
chr1A_77000000	chr2B_638000000	chr2B_638263239	TraesCS1A01G088600.1	2.42002e-13	4.0	12.6161810448238	0.602059991327962
chr1A_77000000	chr2D_412000000	chr2D_411730644	TraesCS1A01G088600.1	5.49466e-10	9.0	9.26005917579595	0.954242509439325
chr1A_77000000	chr3D_2000000	chr3D_1744676	TraesCS1A01G088600.1	2.87647e-10	2.0	9.54114015106744	0.301029995663981
chr1A_8000000	chr5A_650000000	chr1A_7810477	TraesCS5A01G474400.1	9.03865e-10	9.0	9.04389643029153	0.954242509439325
chr1A_8000000	chr5B_601000000	chr5B_600651092	TraesCS1A01G014600.1	3.00650e-11	3.0	10.5219387918185	0.477121254719662
chr1A_8000000	chr7B_174000000	chr7B_174050181	TraesCS1A01G014600.1	1.24702e-10	3.0	9.90412658114857	0.477121254719662
chr1A_8000000	chr7B_22000000	chr7B_21813852	TraesCS1A01G014600.1	2.83992e-10	3.0	9.54669389377265	0.477121254719662
chr1A_79000000	chr2B_17000000	chr1A_79168901	TraesCS2B01G037400.1	5.06106e-10	3.0	9.29575851400232	0.477121254719662
chr1A_8000000	chr2A_775000000	chr2A_774861307	TraesCS1A01G015100.1	1.02651e-09	17.0	8.98863681548612	1.23044892137827
chr1A_8000000	chr1B_554000000	chr1B_554234581	TraesCS1A01G015300.1	1.03436e-10	2.0	9.98532828251587	0.301029995663981
chr1A_8000000	chr5B_698000000	chr5B_697930905	TraesCS1A01G015300.1	3.02481e-10	11.0	9.51930189986873	1.04139268515822
chr1A_8000000	chr6B_481000000	chr6B_480846468	TraesCS1A01G015300.1	1.20034e-14	1.0	13.920695721278	0
chr1A_8000000	chr1B_509000000	chr1A_8344394	TraesCS1B01G292000.1	6.12390e-11	5.0	10.2129719097117	0.698970004336019
chr1A_85000000	chr7A_686000000	chr7A_686127457	TraesCS1A01G092700.1	7.59769e-10	13.0	9.1193184304491	1.11394335230684
chr1A_9000000	chr7D_612000000	chr1A_8584561	TraesCS7D01G507600.1	1.77191e-12	5.0	11.7515583408553	0.698970004336019
chr1A_9000000	chr6B_376000000	chr1A_8585461	TraesCS6B01G230900.6	5.29474e-11	3.0	10.2761553612104	0.477121254719662
chr1A_9000000	chr6D_471000000	chr1A_8633988	TraesCS6D01G402900.1	9.80575e-11	1.0	10.008519183393	0
chr1A_9000000	chr7B_1000000	chr1A_8664382	TraesCS7B01G003200.1	5.35267e-10	7.0	9.27142953068658	0.845098040014257
chr1A_9000000	chr2B_615000000	chr1A_8741673	TraesCS2B01G427400.1	1.31096e-24	2.0	23.8824105592972	0.301029995663981
chr1A_9000000	chr5B_25000000	chr1A_8741673	TraesCS5B01G026400.1	6.51110e-17	4.0	16.1863456345387	0.602059991327962
chr1A_9000000	chr7B_200000000	chr1A_8741673	TraesCS7B01G150500.1	3.56224e-25	3.0	24.4482768240181	0.477121254719662
chr1A_9000000	chr7D_65000000	chr1A_8741673	TraesCS7D01G108200.1	1.38769e-16	3.0	15.8577075413207	0.477121254719662
chr1A_90000000	chr1B_632000000	chr1B_631963705	TraesCS1A01G094900.1	8.67953e-10	6.0	9.06150379140564	0.778151250383644
chr1A_9000000	chr1D_7000000	chr1A_9104922	TraesCS1D01G016400.1	1.40356e-47	776.0	46.8527690172212	2.88986172125819
chr1A_91000000	chr7B_145000000	chr7B_145371132	TraesCS1A01G095700.1	1.06917e-10	10.0	9.97095323567798	1
chr1A_9000000	chr5B_682000000	chr1A_9231024	TraesCS5B01G519700.1	1.57141e-11	8.0	10.8037104874575	0.903089986991943
chr1A_9000000	chr2B_557000000	chr1A_9377163	TraesCS2B01G392300.1	4.48830e-10	1.0	9.34791812234231	0
chr1A_94000000	chr1B_455000000	chr1B_454830921	TraesCS1A01G097500.2	5.23148e-10	13.0	9.28137543065358	1.11394335230684
chr1A_9000000	chr3D_1000000	chr3D_775697	TraesCS1A01G018300.1	6.00518e-10	7.0	9.22147397047004	0.845098040014257
chr1A_95000000	chr2B_787000000	chr2B_787157381	TraesCS1A01G098900.1	6.94003e-10	2.0	9.15863865219553	0.301029995663981
chr1A_95000000	chr3A_660000000	chr3A_659558847	TraesCS1A01G098900.1	7.29209e-16	14.0	15.1371479798604	1.14612803567824
chr1A_95000000	chr3A_0	chr3A_183304	TraesCS1A01G099000.1	1.66810e-13	6.0	12.7777779176393	0.778151250383644
chr1A_10000000	chr5B_51000000	chr1A_9550134	TraesCS5B01G045000.1	1.11414e-10	1.0	9.95306023339277	0
chr1A_10000000	chr1D_8000000	chr1D_7897509	TraesCS1A01G018500.1	1.88324e-10	453.0	9.72509432999194	2.65609820201283
chr1A_10000000	chr6A_61000000	chr6A_61211113	TraesCS1A01G018600.1	1.07632e-10	9.0	9.96805858966127	0.954242509439325
chr1A_10000000	chr7D_618000000	chr1A_9555068	TraesCS7D01G519900.1	1.29025e-10	3.0	9.88932613225801	0.477121254719662
chr1A_10000000	chr1D_8000000	chr1A_9587005	TraesCS1D01G018300.1	2.47903e-17	453.0	16.6057182175825	2.65609820201283
chr1A_10000000	chr3A_626000000	chr1A_9587495	TraesCS3A01G376800.1	3.38067e-10	4.0	9.47099722029417	0.602059991327962
chr1A_10000000	chr3B_645000000	chr1A_9587495	TraesCS3B01G409300.2	2.94295e-14	2.0	13.5312171163946	0.301029995663981
chr1A_10000000	chr3D_483000000	chr1A_9587495	TraesCS3D01G369800.1	2.54278e-12	5.0	11.5946912131311	0.698970004336019
chr1A_10000000	chr4A_38000000	chr1A_9587495	TraesCS4A01G046700.1	2.57657e-10	8.0	9.58895805417291	0.903089986991943
chr1A_10000000	chr5D_386000000	chr1A_9587495	TraesCS5D01G284800.1	2.66916e-12	3.0	11.5736253921044	0.477121254719662
chr1A_10000000	chr6D_436000000	chr1A_9587495	TraesCS6D01G334000.2	3.22082e-12	6.0	11.4920335456526	0.778151250383644
chr1A_10000000	chr5A_3000000	chr5A_2932752	TraesCS1A01G019000.1	3.45444e-11	13.0	10.4616223461543	1.11394335230684
chr1A_10000000	chr2A_541000000	chr1A_9591468	TraesCS2A01G315700.1	1.95804e-11	3.0	10.7081784404175	0.477121254719662
chr1A_10000000	chr5D_561000000	chr1A_9601862	TraesCS5D01G559600.1	3.02474e-10	4.0	9.51931195040595	0.602059991327962
chr1A_98000000	chr1B_124000000	chr1B_123685378	TraesCS1A01G101300.1	6.10769e-10	9.0	9.21412301397089	0.954242509439325
chr1A_98000000	chr3D_4000000	chr3D_4071075	TraesCS1A01G101300.1	7.19711e-12	2.0	11.1428418595429	0.301029995663981
chr1A_100000000	chr5B_357000000	chr1A_99514845	TraesCS5B01G197900.1	5.06053e-10	8.0	9.29580399619941	0.903089986991943
chr1A_100000000	chr2B_615000000	chr1A_99621291	TraesCS2B01G427400.1	5.51537e-11	6.0	10.2584253474907	0.778151250383644
chr1A_100000000	chr7A_85000000	chr1A_99621291	TraesCS7A01G131800.1	6.01490e-10	8.0	9.22077158857504	0.903089986991943
chr1A_100000000	chr6A_24000000	chr1A_99726832	TraesCS6A01G047600.1	8.09000e-10	9.0	9.09205147838773	0.954242509439325
chr1A_100000000	chr1D_468000000	chr1A_99727102	TraesCS1D01G403700.1	2.59103e-12	3.0	11.5865275585468	0.477121254719662
chr1B_10000000	chr2B_695000000	chr2B_694532826	TraesCS1B01G022000.1	1.63323e-11	13.0	10.7869526513337	1.11394335230684
chr1B_10000000	chr6A_611000000	chr6A_610672177	TraesCS1B01G022000.1	1.89524e-10	6.0	9.72233578618358	0.778151250383644
chr1B_10000000	chr2A_605000000	chr1B_10053353	TraesCS2A01G361200.1	2.99366e-11	4.0	10.5237975254721	0.602059991327962
chr1B_101000000	chr3B_780000000	chr3B_780240122	TraesCS1B01G096700.1	8.93675e-10	15.0	9.04882039101227	1.17609125905568
chr1B_101000000	chr4B_438000000	chr4B_438376556	TraesCS1B01G096700.1	8.17111e-10	11.0	9.08771894296203	1.04139268515822
chr1B_101000000	chr5D_49000000	chr5D_48835526	TraesCS1B01G096700.1	8.26510e-14	6.0	13.0827518875026	0.778151250383644
chr1B_101000000	chr6B_148000000	chr6B_148082957	TraesCS1B01G096700.1	5.83754e-12	14.0	11.2337701305424	1.14612803567824
chr1B_101000000	chr7D_616000000	chr7D_615952733	TraesCS1B01G096700.1	1.20752e-10	7.0	9.91810566735268	0.845098040014257
chr1B_101000000	chr7B_570000000	chr1B_100681169	TraesCS7B01G320100.2	6.87335e-10	13.0	9.16283154068304	1.11394335230684
chr1B_10000000	chr1D_8000000	chr1D_7921403	TraesCS1B01G022400.1	5.33214e-31	161.0	30.273098456327	2.20682587603185
chr1B_10000000	chr5A_8000000	chr5A_8132485	TraesCS1B01G022700.1	5.89751e-10	2.0	9.22933131403861	0.301029995663981
chr1B_10000000	chr5A_632000000	chr1B_10111796	TraesCS5A01G449800.1	4.12002e-10	4.0	9.38510067574634	0.602059991327962
chr1B_10000000	chr3B_780000000	chr1B_10138559	TraesCS3B01G540900.1	9.40209e-10	14.0	9.02677559591353	1.14612803567824
chr1B_102000000	chr5D_517000000	chr5D_517303474	TraesCS1B01G097200.1	1.83805e-10	6.0	9.73564267878846	0.778151250383644
chr1B_102000000	chr6B_21000000	chr6B_21323856	TraesCS1B01G097200.1	1.19226e-12	15.0	11.9236290262633	1.17609125905568
chr1B_102000000	chr7A_143000000	chr7A_143162332	TraesCS1B01G097200.1	2.73503e-11	6.0	10.5630379056146	0.778151250383644
chr1B_102000000	chr5D_527000000	chr1B_102157253	TraesCS5D01G494500.1	1.33890e-12	2.0	11.8732518584398	0.301029995663981
chr1B_104000000	chr7B_28000000	chr7B_27808672	TraesCS1B01G097800.2	9.18019e-12	15.0	11.037148330226	1.17609125905568
chr1B_104000000	chr7D_242000000	chr7D_242407364	TraesCS1B01G097800.2	2.97423e-10	7.0	9.52662545011516	0.845098040014257
chr1B_105000000	chr1D_5000000	chr1B_104739635	TraesCS1D01G010400.1	2.13244e-11	8.0	10.6711231796378	0.903089986991943
chr1B_105000000	chr2A_744000000	chr2A_744448011	TraesCS1B01G098300.2	6.40166e-14	4.0	13.193707395491	0.602059991327962
chr1B_105000000	chr5A_25000000	chr5A_24654791	TraesCS1B01G098300.2	6.55410e-10	7.0	9.18348693660075	0.845098040014257
chr1B_105000000	chr7B_482000000	chr7B_482023777	TraesCS1B01G098300.2	1.06478e-09	11.0	8.9727401149068	1.04139268515822
chr1B_105000000	chr2D_504000000	chr1B_105204300	TraesCS2D01G393800.1	4.48474e-10	8.0	9.34826272984137	0.903089986991943
chr1B_105000000	chr2B_213000000	chr1B_105211497	TraesCS2B01G222900.1	5.10638e-11	8.0	10.2918868695626	0.903089986991943
chr1B_105000000	chr4B_8000000	chr1B_105212056	TraesCS4B01G012000.1	3.99070e-53	7.0	52.3989509189816	0.845098040014257
chr1B_105000000	chr4B_8000000	chr1B_105212117	TraesCS4B01G012100.1	7.20322e-31	7.0	30.1424733208436	0.845098040014257
chr1B_105000000	chr6D_73000000	chr1B_105288421	TraesCS6D01G108600.1	1.04784e-11	7.0	10.9797050269153	0.845098040014257
chr1B_105000000	chr3B_522000000	chr1B_105295002	TraesCS3B01G322800.2	7.56294e-19	12.0	18.1213093450319	1.07918124604762
chr1B_105000000	chr2A_610000000	chr1B_105303716	TraesCS2A01G365600.1	1.09727e-16	4.0	15.9596864945017	0.602059991327962
chr1B_105000000	chr6B_274000000	chr1B_105305630	TraesCS6B01G208900.9	7.61381e-10	10.0	9.11839796505529	1
chr1B_106000000	chr5B_163000000	chr1B_106029555	TraesCS5B01G110900.1	1.33055e-14	14.0	13.8759688006946	1.14612803567824
chr1B_107000000	chr5A_505000000	chr5A_505210002	TraesCS1B01G099000.1	3.24562e-11	9.0	10.4887023291074	0.954242509439325
chr1B_107000000	chr6A_3000000	chr6A_3282463	TraesCS1B01G099000.1	8.51142e-10	9.0	9.06999797849143	0.954242509439325
chr1B_107000000	chr6B_208000000	chr6B_208154109	TraesCS1B01G099000.1	2.47456e-10	12.0	9.60650201150204	1.07918124604762
chr1B_107000000	chr6B_228000000	chr6B_227714504	TraesCS1B01G099000.1	9.76484e-11	11.0	10.0103348683706	1.04139268515822
chr1B_107000000	chr7D_566000000	chr1B_106764239	TraesCS7D01G445600.1	9.26618e-14	11.0	13.0330992676719	1.04139268515822
chr1B_107000000	chr3B_233000000	chr3B_232592459	TraesCS1B01G099100.1	8.32977e-11	7.0	10.079366990083	0.845098040014257
chr1B_107000000	chr4B_499000000	chr4B_498622646	TraesCS1B01G099100.1	7.12935e-10	12.0	9.1469500640165	1.07918124604762
chr1B_107000000	chr5B_388000000	chr5B_387895515	TraesCS1B01G099100.1	1.22982e-13	4.0	12.9101584485015	0.602059991327962
chr1B_107000000	chr5B_516000000	chr5B_516092704	TraesCS1B01G099100.1	8.14019e-13	15.0	12.0893654581343	1.17609125905568
chr1B_107000000	chr6A_551000000	chr6A_551092261	TraesCS1B01G099100.1	7.48247e-13	5.0	12.1259550157321	0.698970004336019
chr1B_107000000	chr7D_19000000	chr7D_19405128	TraesCS1B01G099100.1	2.94319e-10	6.0	9.53118170076547	0.778151250383644
chr1B_107000000	chr7B_509000000	chr1B_106769104	TraesCS7B01G277900.2	1.52564e-12	6.0	11.8165479332607	0.778151250383644
chr1B_107000000	chr4D_387000000	chr1B_106807492	TraesCS4D01G227800.1	3.27255e-14	7.0	13.4851137093125	0.845098040014257
chr1B_107000000	chr6B_50000000	chr1B_107078141	TraesCS6B01G074100.1	9.08911e-10	12.0	9.04147864054176	1.07918124604762
chr1B_107000000	chr2A_696000000	chr2A_696217787	TraesCS1B01G099600.1	4.26564e-10	9.0	9.37001579975643	0.954242509439325
chr1B_107000000	chr2B_794000000	chr2B_794326446	TraesCS1B01G099600.1	3.50624e-11	1.0	10.4551583600311	0
chr1B_107000000	chr2D_27000000	chr2D_27370436	TraesCS1B01G099600.1	9.07690e-10	6.0	9.04206244914063	0.778151250383644
chr1B_107000000	chr2B_794000000	chr2B_794326446	TraesCS1B01G099800.1	7.59197e-12	1.0	11.1196455167109	0
chr1B_107000000	chr5D_531000000	chr5D_531425526	TraesCS1B01G099800.1	1.95633e-12	5.0	11.7085578851871	0.698970004336019
chr1B_107000000	chr7A_570000000	chr7A_570142509	TraesCS1B01G099800.1	3.89089e-11	4.0	10.4099510470344	0.602059991327962
chr1B_107000000	chr7D_59000000	chr7D_58828805	TraesCS1B01G099800.1	9.19652e-10	5.0	9.03637648034036	0.698970004336019
chr1B_108000000	chr4B_300000000	chr1B_107920164	TraesCS4B01G157700.1	1.75750e-15	8.0	14.7551046663081	0.903089986991943
chr1B_108000000	chr3B_626000000	chr1B_108189763	TraesCS3B01G396700.1	5.48341e-10	12.0	9.26094928027364	1.07918124604762
chr1B_108000000	chr7A_660000000	chr7A_660403972	TraesCS1B01G100100.1	2.39445e-12	10.0	11.6207942272999	1
chr1B_108000000	chr2A_726000000	chr2A_726329930	TraesCS1B01G100200.1	2.14330e-15	11.0	14.668917036039	1.04139268515822
chr1B_108000000	chr7A_25000000	chr7A_24961392	TraesCS1B01G100200.1	3.45636e-14	6.0	13.4613810295406	0.778151250383644
chr1B_108000000	chr7A_658000000	chr7A_657718064	TraesCS1B01G100200.1	6.69677e-13	8.0	12.174134616615	0.903089986991943
chr1B_109000000	chr3A_187000000	chr1B_108934178	TraesCS3A01G172000.1	2.75859e-10	5.0	9.55931284246	0.698970004336019
chr1B_109000000	chr6B_236000000	chr6B_235927321	TraesCS1B01G100500.1	8.36708e-13	17.0	12.077426078583	1.23044892137827
chr1B_111000000	chr2A_761000000	chr2A_760873872	TraesCS1B01G100800.1	1.12417e-12	6.0	11.9491680086253	0.778151250383644
chr1B_111000000	chr4B_219000000	chr4B_218589523	TraesCS1B01G100800.1	1.62157e-12	18.0	11.7900642989444	1.25527250510331
chr1B_111000000	chr6B_148000000	chr6B_148082957	TraesCS1B01G100800.1	5.66259e-17	17.0	16.2469848823402	1.23044892137827
chr1B_111000000	chr6B_196000000	chr6B_196486399	TraesCS1B01G100800.1	5.74249e-10	20.0	9.2408997524148	1.30102999566398
chr1B_111000000	chr6B_463000000	chr6B_462642287	TraesCS1B01G100800.1	4.64032e-11	15.0	10.3334520691343	1.17609125905568
chr1B_111000000	chr2A_710000000	chr2A_709730961	TraesCS1B01G101600.1	1.00768e-09	5.0	8.99667736104355	0.698970004336019
chr1B_111000000	chr6A_499000000	chr6A_498593282	TraesCS1B01G101600.1	8.04706e-10	13.0	9.09436276050083	1.11394335230684
chr1B_111000000	chr6B_228000000	chr6B_227587440	TraesCS1B01G101600.1	3.88369e-11	15.0	10.4107554431982	1.17609125905568
chr1B_111000000	chr2A_707000000	chr2A_706740613	TraesCS1B01G101700.1	9.31993e-11	9.0	10.0305873495267	0.954242509439325
chr1B_111000000	chr2A_710000000	chr2A_709730961	TraesCS1B01G101700.1	2.30176e-10	5.0	9.63793996137931	0.698970004336019
chr1B_111000000	chr2B_784000000	chr2B_783656575	TraesCS1B01G101700.1	1.32520e-10	14.0	9.87771857279008	1.14612803567824
chr1B_111000000	chr6B_21000000	chr6B_21323856	TraesCS1B01G101700.1	2.12642e-11	8.0	10.6723509516342	0.903089986991943
chr1B_112000000	chr3B_24000000	chr3B_24053480	TraesCS1B01G102200.1	3.95349e-10	12.0	9.40301935537421	1.07918124604762
chr1B_112000000	chr5B_489000000	chr5B_488560648	TraesCS1B01G102200.1	2.71251e-10	6.0	9.56662865206072	0.778151250383644
chr1B_113000000	chr4A_736000000	chr1B_112506359	TraesCS4A01G479400.1	3.37211e-10	10.0	9.47209826690203	1
chr1B_113000000	chr7B_685000000	chr1B_112506359	TraesCS7B01G417000.1	2.97631e-11	9.0	10.5263218364737	0.954242509439325
chr1B_113000000	chr4A_162000000	chr1B_112617760	TraesCS4A01G126300.1	2.08971e-10	5.0	9.67991397902694	0.698970004336019
chr1B_113000000	chr2B_795000000	chr2B_795310072	TraesCS1B01G102600.1	7.10758e-13	7.0	12.1482782433698	0.845098040014257
chr1B_113000000	chr7A_142000000	chr7A_141572458	TraesCS1B01G102600.1	1.95209e-11	5.0	10.7095001633075	0.698970004336019
chr1B_113000000	chr7D_521000000	chr7D_520852196	TraesCS1B01G102600.1	1.19251e-12	6.0	11.9235379704207	0.778151250383644
chr1B_113000000	chr2B_14000000	chr1B_112875758	TraesCS2B01G031400.1	6.98658e-11	12.0	10.1557353636821	1.07918124604762
chr1B_113000000	chr6D_26000000	chr1B_113213318	TraesCS6D01G053400.1	7.87097e-11	2.0	10.1039717429029	0.301029995663981
chr1B_113000000	chr2B_786000000	chr2B_786021508	TraesCS1B01G103200.1	2.76230e-10	11.0	9.5587291565795	1.04139268515822
chr1B_113000000	chr3A_521000000	chr3A_520970640	TraesCS1B01G103200.1	7.37909e-10	10.0	9.13199719269543	1
chr1B_113000000	chr5A_671000000	chr5A_671395635	TraesCS1B01G103200.1	6.23376e-12	6.0	11.2052499220916	0.778151250383644
chr1B_114000000	chr5A_249000000	chr1B_113518858	TraesCS5A01G119300.2	4.99909e-10	4.0	9.30110904445334	0.602059991327962
chr1B_114000000	chr1D_59000000	chr1D_58758078	TraesCS1B01G103800.1	1.47218e-20	7.0	19.8320390865831	0.845098040014257
chr1B_114000000	chr6B_238000000	chr6B_238135027	TraesCS1B01G103800.1	1.51438e-10	6.0	9.81976513461412	0.778151250383644
chr1B_114000000	chr6B_122000000	chr6B_122294647	TraesCS1B01G103900.1	2.05273e-19	12.0	18.6876681705619	1.07918124604762
chr1B_114000000	chr6B_545000000	chr1B_113821034	TraesCS6B01G304100.1	5.77683e-10	7.0	9.23831041264696	0.845098040014257
chr1B_115000000	chr4B_240000000	chr1B_114690743	TraesCS4B01G151200.1	3.45608e-12	6.0	11.4614162131965	0.778151250383644
chr1B_115000000	chr6A_610000000	chr6A_610061432	TraesCS1B01G104500.1	8.35670e-10	5.0	9.07796518843749	0.698970004336019
chr1B_116000000	chr2A_33000000	chr2A_33271679	TraesCS1B01G104800.1	1.38811e-10	9.0	9.85757611709434	0.954242509439325
chr1B_116000000	chr5A_503000000	chr5A_502602789	TraesCS1B01G104800.1	9.39347e-12	4.0	11.0271739473004	0.602059991327962
chr1B_116000000	chr6A_429000000	chr6A_428596954	TraesCS1B01G104800.1	3.25706e-10	7.0	9.48717424099641	0.845098040014257
chr1B_116000000	chr6B_30000000	chr6B_29681144	TraesCS1B01G104800.1	7.24251e-11	9.0	10.1401108964774	0.954242509439325
chr1B_116000000	chr7A_116000000	chr7A_115520419	TraesCS1B01G104800.1	5.41627e-10	3.0	9.26629969428831	0.477121254719662
chr1B_116000000	chr2B_477000000	chr2B_476769724	TraesCS1B01G104900.1	1.48430e-12	16.0	11.8284783125496	1.20411998265592
chr1B_116000000	chr2B_784000000	chr2B_783656575	TraesCS1B01G104900.1	5.49652e-15	17.0	14.2599121874391	1.23044892137827
chr1B_116000000	chr3A_25000000	chr3A_25009728	TraesCS1B01G104900.1	6.14824e-10	5.0	9.21124918791249	0.698970004336019
chr1B_116000000	chr3B_237000000	chr3B_237492975	TraesCS1B01G104900.1	3.26848e-10	10.0	9.48565416816057	1
chr1B_12000000	chr3B_559000000	chr1B_11631065	TraesCS3B01G348700.1	5.08602e-10	6.0	9.29362193635996	0.778151250383644
chr1B_117000000	chr7D_626000000	chr1B_116744447	TraesCS7D01G532600.1	1.07811e-16	9.0	15.9673369256467	0.954242509439325
chr1B_12000000	chr3B_587000000	chr3B_586525604	TraesCS1B01G024300.1	3.90184e-10	4.0	9.40873054338378	0.602059991327962
chr1B_12000000	chr5B_562000000	chr5B_562417213	TraesCS1B01G024300.1	6.62643e-11	14.0	10.1787203854526	1.14612803567824
chr1B_12000000	chr6B_468000000	chr6B_468309292	TraesCS1B01G024300.1	4.07038e-12	7.0	11.3903650442884	0.845098040014257
chr1B_12000000	chr7D_602000000	chr7D_602173410	TraesCS1B01G024300.1	7.45523e-12	6.0	11.127538953661	0.778151250383644
chr1B_117000000	chr6A_498000000	chr6A_498340970	TraesCS1B01G105100.1	1.90922e-10	16.0	9.71914402483788	1.20411998265592
chr1B_117000000	chr6B_522000000	chr6B_521505712	TraesCS1B01G105100.1	3.10560e-10	12.0	9.50785448195571	1.07918124604762
chr1B_117000000	chr7A_143000000	chr7A_143162332	TraesCS1B01G105100.1	1.01325e-17	3.0	16.9942833875863	0.477121254719662
chr1B_117000000	chr7D_602000000	chr7D_602173410	TraesCS1B01G105100.1	1.69426e-12	4.0	11.7710199423519	0.602059991327962
chr1B_12000000	chr4B_6000000	chr1B_11702193	TraesCS4B01G009200.1	6.38409e-10	15.0	9.1949009991279	1.17609125905568
chr1B_117000000	chr2A_778000000	chr2A_778137239	TraesCS1B01G105200.2	1.24270e-10	1.0	9.90563370166386	0
chr1B_117000000	chr2D_12000000	chr2D_12392059	TraesCS1B01G105200.2	6.36025e-10	1.0	9.19652581336312	0
chr1B_117000000	chr4A_22000000	chr4A_22491005	TraesCS1B01G105200.2	4.31407e-11	7.0	10.3651128123241	0.845098040014257
chr1B_117000000	chr5A_547000000	chr5A_546590134	TraesCS1B01G105200.2	3.91765e-10	9.0	9.40697436616119	0.954242509439325
chr1B_117000000	chr5A_661000000	chr5A_660722947	TraesCS1B01G105200.2	4.55925e-11	6.0	10.3411065932239	0.778151250383644
chr1B_117000000	chr5B_34000000	chr5B_33859095	TraesCS1B01G105200.2	8.00042e-10	8.0	9.09688721314625	0.903089986991943
chr1B_117000000	chr5B_520000000	chr5B_520108080	TraesCS1B01G105200.2	7.40323e-10	8.0	9.13057875795547	0.903089986991943
chr1B_117000000	chr6A_253000000	chr6A_252864061	TraesCS1B01G105200.2	9.35626e-13	6.0	12.0288977181373	0.778151250383644
chr1B_117000000	chr6B_229000000	chr6B_228972692	TraesCS1B01G105200.2	3.78963e-10	15.0	9.42140319024366	1.17609125905568
chr1B_117000000	chr6D_458000000	chr6D_458370875	TraesCS1B01G105200.2	2.78220e-11	11.0	10.5556116537206	1.04139268515822
chr1B_117000000	chr7A_142000000	chr7A_141884979	TraesCS1B01G105200.2	1.86821e-10	5.0	9.72857430759461	0.698970004336019
chr1B_117000000	chr7A_637000000	chr7A_636708570	TraesCS1B01G105200.2	9.52181e-10	5.0	9.02128048876939	0.698970004336019
chr1B_117000000	chr7A_690000000	chr7A_690189702	TraesCS1B01G105200.2	2.02127e-10	5.0	9.69437566982065	0.698970004336019
chr1B_117000000	chr7A_704000000	chr7A_703758429	TraesCS1B01G105200.2	1.46973e-12	3.0	11.8327624409526	0.477121254719662
chr1B_117000000	chr2B_785000000	chr2B_784544839	TraesCS1B01G105300.1	8.22059e-13	10.0	12.0850970115902	1
chr1B_117000000	chr2D_8000000	chr2D_8476664	TraesCS1B01G105300.1	2.80882e-17	3.0	16.5514760911692	0.477121254719662
chr1B_117000000	chr5A_660000000	chr5A_660242621	TraesCS1B01G105300.1	2.55807e-10	10.0	9.59208757549545	1
chr1B_117000000	chr5B_609000000	chr5B_609432791	TraesCS1B01G105300.1	4.08407e-11	7.0	10.388906822816	0.845098040014257
chr1B_117000000	chr5D_531000000	chr5D_531425526	TraesCS1B01G105300.1	3.88585e-10	8.0	9.41051396787149	0.903089986991943
chr1B_117000000	chr6B_23000000	chr6B_22561156	TraesCS1B01G105300.1	9.86553e-13	6.0	12.0058795784409	0.778151250383644
chr1B_117000000	chr7A_168000000	chr7A_167947008	TraesCS1B01G105300.1	1.14722e-11	6.0	10.9403532903601	0.778151250383644
chr1B_117000000	chr7A_690000000	chr7A_690189702	TraesCS1B01G105300.1	3.12740e-11	5.0	10.5048165681709	0.698970004336019
chr1B_117000000	chr7A_727000000	chr7A_726686303	TraesCS1B01G105300.1	1.79314e-10	9.0	9.74638580142841	0.954242509439325
chr1B_117000000	chr7A_544000000	chr1B_117283441	TraesCS7A01G370500.2	8.49045e-11	16.0	10.0710692912239	1.20411998265592
chr1B_117000000	chr2B_671000000	chr1B_117375770	TraesCS2B01G473600.2	2.80300e-10	16.0	9.55237690223971	1.20411998265592
chr1B_117000000	chr2B_671000000	chr1B_117376054	TraesCS2B01G473700.1	1.70675e-10	16.0	9.76783008847628	1.20411998265592
chr1B_118000000	chr7A_113000000	chr1B_117926299	TraesCS7A01G158300.1	5.44984e-10	5.0	9.26361624784026	0.698970004336019
chr1B_118000000	chr2B_221000000	chr2B_221371619	TraesCS1B01G106300.1	1.82601e-10	7.0	9.73849684841567	0.845098040014257
chr1B_118000000	chr2B_671000000	chr1B_118114150	TraesCS2B01G473600.1	9.33970e-10	15.0	9.0296670734955	1.17609125905568
chr1B_118000000	chr2B_221000000	chr2B_221371619	TraesCS1B01G106600.1	1.82601e-10	7.0	9.73849684841567	0.845098040014257
chr1B_119000000	chr6A_498000000	chr6A_498340970	TraesCS1B01G106900.1	1.51242e-10	10.0	9.82032758823081	1
chr1B_12000000	chr4D_5000000	chr1B_11853832	TraesCS4D01G009700.1	3.64349e-10	5.0	9.43848241811141	0.698970004336019
chr1B_12000000	chr5B_22000000	chr5B_22121907	TraesCS1B01G024500.1	2.14704e-10	7.0	9.66815986445176	0.845098040014257
chr1B_12000000	chr6A_496000000	chr6A_496099595	TraesCS1B01G024500.1	2.94789e-10	3.0	9.53048872613331	0.477121254719662
chr1B_12000000	chr6B_4000000	chr6B_4489336	TraesCS1B01G024500.1	7.55263e-10	7.0	9.1219017906761	0.845098040014257
chr1B_119000000	chr7A_194000000	chr7A_193680198	TraesCS1B01G107000.1	4.93433e-12	11.0	11.3067718089633	1.04139268515822
chr1B_119000000	chr2A_677000000	chr2A_676992194	TraesCS1B01G107100.1	6.11249e-17	13.0	16.2137818383711	1.11394335230684
chr1B_119000000	chr2B_794000000	chr2B_794326446	TraesCS1B01G107100.1	7.80728e-12	8.0	11.1075002448348	0.903089986991943
chr1B_119000000	chr2D_5000000	chr2D_5238355	TraesCS1B01G107100.1	2.46016e-10	7.0	9.6090366470196	0.845098040014257
chr1B_119000000	chr5A_569000000	chr5A_568621601	TraesCS1B01G107100.1	1.44358e-11	10.0	10.8405591434799	1
chr1B_119000000	chr5A_661000000	chr5A_660722947	TraesCS1B01G107100.1	3.60919e-10	5.0	9.44259025460451	0.698970004336019
chr1B_119000000	chr5B_571000000	chr5B_570497141	TraesCS1B01G107100.1	2.52829e-10	14.0	9.59717311307305	1.14612803567824
chr1B_119000000	chr5D_531000000	chr5D_531425526	TraesCS1B01G107100.1	1.15988e-16	10.0	15.9355869401124	1
chr1B_119000000	chr6A_40000000	chr6A_39879262	TraesCS1B01G107100.1	4.41275e-10	10.0	9.35529067638149	1
chr1B_119000000	chr6A_581000000	chr6A_581330226	TraesCS1B01G107100.1	1.92835e-12	5.0	11.7148141378225	0.698970004336019
chr1B_119000000	chr6B_229000000	chr6B_228972692	TraesCS1B01G107100.1	8.96001e-11	9.0	10.0476915056345	0.954242509439325
chr1B_119000000	chr7A_642000000	chr7A_642111543	TraesCS1B01G107100.1	2.65899e-15	2.0	14.5752832959715	0.301029995663981
chr1B_119000000	chr7A_690000000	chr7A_690189702	TraesCS1B01G107100.1	3.50066e-10	11.0	9.45585006783946	1.04139268515822
chr1B_119000000	chr7D_620000000	chr7D_619997182	TraesCS1B01G107100.1	4.43552e-10	8.0	9.35305545815644	0.903089986991943
chr1B_1000000	chr3A_747000000	chr3A_746546449	TraesCS1B01G000600.1	1.48774e-10	7.0	9.82747296020914	0.845098040014257
chr1B_1000000	chr5A_586000000	chr5A_586318238	TraesCS1B01G000600.1	7.46320e-10	4.0	9.12707491993226	0.602059991327962
chr1B_1000000	chr5B_527000000	chr5B_527342919	TraesCS1B01G000600.1	2.13654e-22	13.0	21.6702889719707	1.11394335230684
chr1B_1000000	chr6B_468000000	chr6B_468308090	TraesCS1B01G000600.1	4.72103e-10	6.0	9.32596323981592	0.778151250383644
chr1B_1000000	chr7B_80000000	chr7B_80369506	TraesCS1B01G000600.1	3.03744e-10	6.0	9.51749229213479	0.778151250383644
chr1B_1000000	chr7D_511000000	chr1B_1199719	TraesCS7D01G396100.1	3.85134e-11	1.0	10.4143881397502	0
chr1B_120000000	chr6A_5000000	chr6A_5130647	TraesCS1B01G108200.1	2.34939e-13	2.0	12.6290448841211	0.301029995663981
chr1B_121000000	chr3A_292000000	chr1B_120674465	TraesCS3A01G195800.1	1.94414e-15	9.0	14.7112724641843	0.954242509439325
chr1B_12000000	chr5B_490000000	chr1B_12072228	TraesCS5B01G305600.1	3.55564e-10	10.0	9.44908221674796	1
chr1B_121000000	chr5D_463000000	chr1B_120878329	TraesCS5D01G394900.1	1.49562e-11	10.0	10.8251787359278	1
chr1B_121000000	chr7B_33000000	chr7B_33381122	TraesCS1B01G108700.1	1.95513e-10	16.0	9.70882436031128	1.20411998265592
chr1B_1000000	chr2B_565000000	chr1B_1215055	TraesCS2B01G397800.1	2.08050e-11	10.0	10.681832279871	1
chr1B_122000000	chr2A_759000000	chr1B_121710853	TraesCS2A01G552800.1	2.33539e-12	8.0	11.6316405837468	0.903089986991943
chr1B_122000000	chr4A_580000000	chr4A_579531151	TraesCS1B01G109700.1	2.73377e-11	8.0	10.5632380266858	0.903089986991943
chr1B_122000000	chr4A_580000000	chr4A_579531151	TraesCS1B01G109800.1	1.07045e-09	8.0	8.97043361349913	0.903089986991943
chr1B_122000000	chr5B_691000000	chr1B_122351766	TraesCS5B01G534900.1	7.82629e-12	12.0	11.1064440635314	1.07918124604762
chr1B_12000000	chr1D_204000000	chr1B_12365785	TraesCS1D01G147800.1	7.10844e-10	8.0	9.14822569796608	0.903089986991943
chr1B_12000000	chr7D_580000000	chr1B_12365785	TraesCS7D01G466200.1	5.04305e-10	2.0	9.29730672594825	0.301029995663981
chr1B_12000000	chr1D_9000000	chr1B_12373741	TraesCS1D01G020500.1	2.26264e-12	267.0	11.6453845394835	2.42651126136457
chr1B_12000000	chr6B_391000000	chr1B_12437465	TraesCS6B01G233800.1	3.64807e-10	2.0	9.437936836922	0.301029995663981
chr1B_1000000	chr3B_222000000	chr3B_221979432	TraesCS1B01G001100.1	2.11881e-11	8.0	10.6739079860222	0.903089986991943
chr1B_1000000	chr5D_410000000	chr5D_409874387	TraesCS1B01G001100.1	7.72022e-10	11.0	9.11237032357299	1.04139268515822
chr1B_1000000	chr6B_233000000	chr6B_233087179	TraesCS1B01G001100.1	1.98491e-11	2.0	10.702259180281	0.301029995663981
chr1B_1000000	chr7A_7000000	chr7A_6509869	TraesCS1B01G001100.1	1.06941e-11	6.0	10.9708557591505	0.778151250383644
chr1B_13000000	chr3A_502000000	chr1B_12817651	TraesCS3A01G272500.1	6.87885e-12	15.0	11.1624841606598	1.17609125905568
chr1B_130000000	chr2B_18000000	chr2B_18316333	TraesCS1B01G111600.1	7.62953e-10	3.0	9.11750221495383	0.477121254719662
chr1B_130000000	chr4B_661000000	chr4B_660572052	TraesCS1B01G111600.1	3.31506e-10	5.0	9.47950860679673	0.698970004336019
chr1B_130000000	chr5B_679000000	chr5B_678624340	TraesCS1B01G111600.1	4.34960e-11	7.0	10.3615506800063	0.845098040014257
chr1B_130000000	chr6D_2000000	chr6D_1533533	TraesCS1B01G111600.1	1.40908e-10	6.0	9.85106434928081	0.778151250383644
chr1B_130000000	chr7D_413000000	chr7D_413129908	TraesCS1B01G111600.1	7.03910e-11	8.0	10.1524828650085	0.903089986991943
chr1B_130000000	chr7D_621000000	chr7D_621259477	TraesCS1B01G111600.1	6.94809e-10	10.0	9.15813456468518	1
chr1B_130000000	chr5B_572000000	chr1B_130005268	TraesCS5B01G394000.1	8.64000e-12	16.0	11.0634862575211	1.20411998265592
chr1B_130000000	chr2A_621000000	chr2A_620986183	TraesCS1B01G112100.1	7.11530e-11	15.0	10.1478067841815	1.17609125905568
chr1B_130000000	chr2B_648000000	chr2B_648376258	TraesCS1B01G112100.1	5.07640e-10	7.0	9.29444416456227	0.845098040014257
chr1B_130000000	chr3A_480000000	chr3A_480125050	TraesCS1B01G112100.1	7.47302e-13	9.0	12.1265038554425	0.954242509439325
chr1B_130000000	chr6A_38000000	chr6A_38466625	TraesCS1B01G112100.1	6.00826e-11	9.0	10.2212512820422	0.954242509439325
chr1B_130000000	chr6A_39000000	chr6A_38765614	TraesCS1B01G112100.1	4.37993e-10	6.0	9.35853283033075	0.778151250383644
chr1B_131000000	chr3A_51000000	chr3A_50969552	TraesCS1B01G112700.1	7.40202e-13	8.0	12.1306497457908	0.903089986991943
chr1B_131000000	chr7D_59000000	chr7D_58828805	TraesCS1B01G112700.1	1.18555e-11	7.0	10.926080125139	0.845098040014257
chr1B_132000000	chr4D_503000000	chr4D_502572843	TraesCS1B01G113300.3	1.25004e-10	5.0	9.90307608979088	0.698970004336019
chr1B_132000000	chr7B_709000000	chr7B_709243636	TraesCS1B01G113300.3	1.04018e-14	7.0	13.9828915008526	0.845098040014257
chr1B_133000000	chr2A_122000000	chr2A_122134250	TraesCS1B01G113400.1	2.61690e-15	12.0	14.5822128728045	1.07918124604762
chr1B_133000000	chr2A_756000000	chr2A_755973344	TraesCS1B01G113400.1	1.24232e-10	12.0	9.90576652305316	1.07918124604762
chr1B_133000000	chr2A_758000000	chr2A_758403788	TraesCS1B01G113400.1	4.91388e-10	17.0	9.30857545346729	1.23044892137827
chr1B_133000000	chr2B_245000000	chr2B_244918794	TraesCS1B01G113400.1	2.35149e-10	16.0	9.62865686380459	1.20411998265592
chr1B_133000000	chr3B_28000000	chr3B_28480059	TraesCS1B01G113400.1	5.69999e-12	9.0	11.2441259062483	0.954242509439325
chr1B_133000000	chr3B_798000000	chr3B_798088866	TraesCS1B01G113400.1	2.29830e-12	5.0	11.6385932829407	0.698970004336019
chr1B_133000000	chr4A_609000000	chr4A_609184758	TraesCS1B01G113400.1	1.52198e-10	9.0	9.81759105449495	0.954242509439325
chr1B_133000000	chr6A_27000000	chr6A_26933065	TraesCS1B01G113400.1	1.12937e-11	7.0	10.9471637528197	0.845098040014257
chr1B_133000000	chr6A_599000000	chr6A_599198929	TraesCS1B01G113400.1	9.31188e-10	7.0	9.03096262930862	0.845098040014257
chr1B_133000000	chr7A_608000000	chr7A_607550147	TraesCS1B01G113400.1	1.46859e-13	7.0	12.8330994333389	0.845098040014257
chr1B_133000000	chr7B_27000000	chr7B_26646011	TraesCS1B01G113400.1	8.49148e-13	16.0	12.0710166089532	1.20411998265592
chr1B_133000000	chr2A_103000000	chr2A_103200092	TraesCS1B01G113800.1	9.10396e-10	7.0	9.04076965910118	0.845098040014257
chr1B_133000000	chr2B_779000000	chr2B_779278445	TraesCS1B01G113800.1	1.17756e-11	12.0	10.9290169551077	1.07918124604762
chr1B_133000000	chr6B_12000000	chr6B_11571661	TraesCS1B01G113800.1	4.81031e-11	12.0	10.317826934655	1.07918124604762
chr1B_133000000	chr7A_700000000	chr7A_700081310	TraesCS1B01G113800.1	9.78434e-10	9.0	9.00946846423442	0.954242509439325
chr1B_133000000	chr7B_482000000	chr7B_481951412	TraesCS1B01G113800.1	6.07060e-13	13.0	12.2167683824319	1.11394335230684
chr1B_133000000	chr2A_761000000	chr2A_760499351	TraesCS1B01G114100.1	6.85827e-11	11.0	10.1637854213497	1.04139268515822
chr1B_133000000	chr7B_718000000	chr1B_133331820	TraesCS7B01G460100.2	3.82289e-10	5.0	9.41760819820914	0.698970004336019
chr1B_13000000	chr2D_293000000	chr1B_13348305	TraesCS2D01G248600.1	5.72907e-12	9.0	11.2419158713395	0.954242509439325
chr1B_13000000	chr3B_84000000	chr1B_13348305	TraesCS3B01G116700.1	4.11295e-10	13.0	9.3858465700571	1.11394335230684
chr1B_13000000	chr5B_420000000	chr1B_13348870	TraesCS5B01G239400.1	5.12014e-10	12.0	9.29071816394678	1.07918124604762
chr1B_13000000	chr4A_739000000	chr1B_13427889	TraesCS4A01G485000.2	7.51070e-11	12.0	10.1243195847042	1.07918124604762
chr1B_136000000	chr4A_701000000	chr4A_700726503	TraesCS1B01G115400.1	1.87358e-10	14.0	9.72732775823243	1.14612803567824
chr1B_136000000	chr6A_344000000	chr6A_344193358	TraesCS1B01G115400.1	2.03614e-11	8.0	10.6911923642836	0.903089986991943
chr1B_136000000	chr6B_21000000	chr6B_21323856	TraesCS1B01G115400.1	3.74142e-12	15.0	11.4269635365374	1.17609125905568
chr1B_136000000	chr6B_708000000	chr6B_708046997	TraesCS1B01G115400.1	2.81571e-10	10.0	9.55041207676192	1
chr1B_136000000	chr2D_407000000	chr1B_135938222	TraesCS2D01G317600.1	8.48675e-34	16.0	33.0712585909445	1.20411998265592
chr1B_136000000	chr6A_607000000	chr6A_606823850	TraesCS1B01G115500.1	7.06578e-11	3.0	10.1508398888759	0.477121254719662
chr1B_136000000	chr7B_482000000	chr7B_481697639	TraesCS1B01G115500.1	9.26759e-11	15.0	10.0330331877302	1.17609125905568
chr1B_136000000	chr7A_177000000	chr1B_136164894	TraesCS7A01G213700.1	5.51419e-10	16.0	9.25851827368002	1.20411998265592
chr1B_136000000	chr2D_638000000	chr2D_638310155	TraesCS1B01G115800.1	7.03873e-10	2.0	9.15250569366294	0.301029995663981
chr1B_136000000	chr4A_651000000	chr4A_651228862	TraesCS1B01G115800.1	1.75423e-11	16.0	10.7559134661682	1.20411998265592
chr1B_136000000	chr7B_581000000	chr7B_580983792	TraesCS1B01G115800.1	5.30835e-10	11.0	9.27504045015246	1.04139268515822
chr1B_136000000	chr3D_607000000	chr1B_136295449	TraesCS3D01G529500.1	2.14892e-10	8.0	9.66777975212385	0.903089986991943
chr1B_137000000	chr2B_259000000	chr1B_136648506	TraesCS2B01G249700.1	7.44738e-10	9.0	9.12799648586487	0.954242509439325
chr1B_137000000	chr3B_497000000	chr3B_497407123	TraesCS1B01G117400.1	6.94085e-14	11.0	13.158587341115	1.04139268515822
chr1B_137000000	chr4B_610000000	chr4B_610094872	TraesCS1B01G117400.1	5.06008e-10	13.0	9.29584261689856	1.11394335230684
chr1B_137000000	chr5A_8000000	chr5A_8132485	TraesCS1B01G117400.1	4.00817e-11	9.0	10.3970538668573	0.954242509439325
chr1B_137000000	chr5B_431000000	chr5B_431081649	TraesCS1B01G117400.1	6.22309e-12	9.0	11.2059939180866	0.954242509439325
chr1B_137000000	chr6A_27000000	chr6A_26563247	TraesCS1B01G117400.1	1.11088e-10	9.0	9.95433285208752	0.954242509439325
chr1B_137000000	chr7A_141000000	chr7A_141046341	TraesCS1B01G117400.1	3.87924e-10	5.0	9.41125335072958	0.698970004336019
chr1B_138000000	chr2B_672000000	chr1B_137636799	TraesCS2B01G475200.1	1.59884e-11	7.0	10.7961949950367	0.845098040014257
chr1B_138000000	chr2A_707000000	chr2A_706681116	TraesCS1B01G117900.1	1.85258e-11	4.0	10.7322230287962	0.602059991327962
chr1B_138000000	chr4B_15000000	chr4B_15425128	TraesCS1B01G117900.1	6.49977e-10	11.0	9.18710201097224	1.04139268515822
chr1B_138000000	chr5A_661000000	chr5A_660722543	TraesCS1B01G117900.1	9.61512e-10	6.0	9.01704529124738	0.778151250383644
chr1B_138000000	chr7B_474000000	chr7B_474465397	TraesCS1B01G117900.1	5.03315e-10	19.0	9.29816012638777	1.27875360095283
chr1B_138000000	chr6B_21000000	chr6B_21323856	TraesCS1B01G118000.3	1.00179e-10	13.0	9.99922330780971	1.11394335230684
chr1B_138000000	chr2A_723000000	chr2A_722828866	TraesCS1B01G118000.1	1.97079e-10	10.0	9.70535965004835	1
chr1B_138000000	chr2B_20000000	chr2B_19968527	TraesCS1B01G118000.1	4.32079e-19	15.0	18.3644368408532	1.17609125905568
chr1B_138000000	chr2B_780000000	chr2B_780371688	TraesCS1B01G118000.1	3.02787e-10	14.0	9.518862774976	1.14612803567824
chr1B_138000000	chr2B_784000000	chr2B_784188276	TraesCS1B01G118000.1	8.64616e-12	9.0	11.0631767319675	0.954242509439325
chr1B_138000000	chr3A_719000000	chr3A_718876487	TraesCS1B01G118000.1	2.28937e-10	8.0	9.64028401249251	0.903089986991943
chr1B_138000000	chr3D_3000000	chr3D_3182433	TraesCS1B01G118000.1	1.04761e-09	3.0	8.97980036465298	0.477121254719662
chr1B_138000000	chr4B_519000000	chr4B_519039270	TraesCS1B01G118000.1	1.17959e-10	16.0	9.92826891784559	1.20411998265592
chr1B_138000000	chr4B_639000000	chr4B_639123176	TraesCS1B01G118000.1	4.90944e-10	8.0	9.30896804327011	0.903089986991943
chr1B_138000000	chr5A_505000000	chr5A_505421223	TraesCS1B01G118000.1	8.17152e-14	10.0	13.0876971520095	1
chr1B_138000000	chr5A_661000000	chr5A_660722947	TraesCS1B01G118000.1	1.26632e-14	6.0	13.8974565339132	0.778151250383644
chr1B_138000000	chr5B_27000000	chr5B_26969859	TraesCS1B01G118000.1	6.98869e-11	11.0	10.1556042232657	1.04139268515822
chr1B_138000000	chr5B_489000000	chr5B_489227530	TraesCS1B01G118000.1	6.38425e-14	13.0	13.1948901148443	1.11394335230684
chr1B_138000000	chr5B_572000000	chr5B_572414646	TraesCS1B01G118000.1	5.85213e-11	15.0	10.2326860349638	1.17609125905568
chr1B_138000000	chr6A_47000000	chr6A_46597007	TraesCS1B01G118000.1	3.58686e-10	8.0	9.4452855740946	0.903089986991943
chr1B_138000000	chr6B_196000000	chr6B_196486399	TraesCS1B01G118000.1	1.77787e-10	12.0	9.75009999834148	1.07918124604762
chr1B_138000000	chr6B_463000000	chr6B_462642287	TraesCS1B01G118000.1	1.46992e-11	11.0	10.8327063009688	1.04139268515822
chr1B_138000000	chr7A_127000000	chr7A_126553496	TraesCS1B01G118000.1	2.97274e-10	8.0	9.52684307313716	0.903089986991943
chr1B_138000000	chr7A_13000000	chr7A_13114920	TraesCS1B01G118000.1	3.91897e-10	4.0	9.40682806106497	0.602059991327962
chr1B_138000000	chr7B_27000000	chr7B_26646011	TraesCS1B01G118000.1	9.46451e-10	16.0	9.02390186556756	1.20411998265592
chr1B_14000000	chr1D_122000000	chr1B_13964087	TraesCS1D01G121800.1	2.21766e-10	4.0	9.65410503683542	0.602059991327962
chr1B_140000000	chr2A_718000000	chr2A_717577522	TraesCS1B01G118900.2	1.02495e-13	8.0	12.9892973202216	0.903089986991943
chr1B_140000000	chr2A_72000000	chr2A_72391852	TraesCS1B01G118900.2	2.98315e-11	2.0	10.5253249087115	0.301029995663981
chr1B_140000000	chr2D_22000000	chr2D_21504903	TraesCS1B01G118900.2	7.32372e-10	4.0	9.13526826797212	0.602059991327962
chr1B_140000000	chr3B_25000000	chr3B_24556755	TraesCS1B01G118900.2	4.84114e-12	13.0	11.3150523578986	1.11394335230684
chr1B_140000000	chr6B_21000000	chr6B_21347106	TraesCS1B01G118900.2	8.56471e-18	14.0	17.0672873376059	1.14612803567824
chr1B_140000000	chr6B_217000000	chr6B_216655345	TraesCS1B01G118900.2	4.64579e-11	6.0	10.3329404251648	0.778151250383644
chr1B_140000000	chr6B_711000000	chr6B_711370290	TraesCS1B01G118900.2	1.50804e-10	6.0	9.82158713887149	0.778151250383644
chr1B_140000000	chr7D_614000000	chr7D_614279293	TraesCS1B01G118900.2	4.56942e-11	8.0	10.340138921765	0.903089986991943
chr1B_140000000	chr4A_679000000	chr4A_679188567	TraesCS1B01G119000.1	6.08659e-11	5.0	10.2156259518587	0.698970004336019
chr1B_140000000	chr4B_610000000	chr4B_610094872	TraesCS1B01G119000.1	1.23106e-12	10.0	11.9097207796975	1
chr1B_140000000	chr5B_490000000	chr5B_490123525	TraesCS1B01G119000.1	2.23936e-10	18.0	9.64987608353321	1.25527250510331
chr1B_140000000	chr6A_50000000	chr6A_50259104	TraesCS1B01G119000.1	1.54093e-10	4.0	9.81221708957764	0.602059991327962
chr1B_140000000	chr7A_704000000	chr7A_703565338	TraesCS1B01G119000.1	5.52155e-10	5.0	9.25793899075731	0.698970004336019
chr1B_140000000	chr2B_672000000	chr1B_140295953	TraesCS2B01G475100.1	3.95915e-10	14.0	9.40239804385572	1.14612803567824
chr1B_142000000	chr6B_626000000	chr1B_141733606	TraesCS6B01G357900.1	1.50696e-10	7.0	9.82189827523004	0.845098040014257
chr1B_142000000	chr2A_677000000	chr2A_676992194	TraesCS1B01G120300.1	2.07227e-15	8.0	14.6835536601861	0.903089986991943
chr1B_142000000	chr2B_716000000	chr2B_715970514	TraesCS1B01G120300.1	4.20603e-10	8.0	9.37612763398256	0.903089986991943
chr1B_142000000	chr2D_27000000	chr2D_27370436	TraesCS1B01G120300.1	9.95616e-10	7.0	9.00190813269836	0.845098040014257
chr1B_142000000	chr3B_676000000	chr3B_675939158	TraesCS1B01G120300.1	5.63201e-10	8.0	9.24933658274716	0.903089986991943
chr1B_142000000	chr4B_495000000	chr4B_495346557	TraesCS1B01G120300.1	1.67836e-12	13.0	11.775114879476	1.11394335230684
chr1B_142000000	chr5A_586000000	chr5A_585565778	TraesCS1B01G120300.1	7.39518e-11	11.0	10.1310512507333	1.04139268515822
chr1B_142000000	chr5A_661000000	chr5A_660722947	TraesCS1B01G120300.1	4.90982e-10	5.0	9.30893442935151	0.698970004336019
chr1B_142000000	chr6A_27000000	chr6A_26563247	TraesCS1B01G120300.1	3.62793e-10	3.0	9.44034110113427	0.477121254719662
chr1B_142000000	chr7D_620000000	chr7D_619997182	TraesCS1B01G120300.1	7.03556e-10	4.0	9.15270132890008	0.602059991327962
chr1B_1000000	chr2A_13000000	chr1B_1423157	TraesCS2A01G027400.1	7.21796e-11	14.0	10.1415855290135	1.14612803567824
chr1B_143000000	chr3A_659000000	chr1B_142520411	TraesCS3A01G417000.3	1.47440e-12	12.0	11.831384677789	1.07918124604762
chr1B_143000000	chr2D_4000000	chr2D_3788043	TraesCS1B01G120600.1	3.20321e-10	3.0	9.49441458838845	0.477121254719662
chr1B_143000000	chr6A_6000000	chr6A_5901361	TraesCS1B01G120600.1	1.42781e-14	4.0	13.8453295806842	0.602059991327962
chr1B_143000000	chr7A_9000000	chr7A_9327367	TraesCS1B01G121000.1	3.61588e-11	11.0	10.4417859908633	1.04139268515822
chr1B_144000000	chr2B_516000000	chr1B_143683391	TraesCS2B01G362500.2	1.10316e-23	21.0	22.9573614938357	1.32221929473392
chr1B_144000000	chr2A_32000000	chr2A_32390642	TraesCS1B01G121500.1	4.17432e-10	7.0	9.37941426133016	0.845098040014257
chr1B_144000000	chr2A_710000000	chr2A_709730961	TraesCS1B01G121500.1	3.53084e-10	2.0	9.45212196204367	0.301029995663981
chr1B_144000000	chr2A_718000000	chr2A_718350451	TraesCS1B01G121500.1	2.45658e-10	8.0	9.60966908823878	0.903089986991943
chr1B_144000000	chr3D_3000000	chr3D_3182433	TraesCS1B01G121500.1	8.56658e-10	6.0	9.06719252505127	0.778151250383644
chr1B_144000000	chr6A_498000000	chr6A_498340970	TraesCS1B01G121500.1	1.05426e-10	13.0	9.97705227086873	1.11394335230684
chr1B_144000000	chr7A_129000000	chr7A_128843481	TraesCS1B01G121500.1	1.01392e-10	3.0	9.99399631021883	0.477121254719662
chr1B_144000000	chr7D_559000000	chr7D_558983528	TraesCS1B01G121500.1	6.99702e-11	5.0	10.1550868847162	0.698970004336019
chr1B_145000000	chr2A_739000000	chr1B_144913103	TraesCS2A01G515000.1	2.83009e-12	7.0	11.54819975321	0.845098040014257
chr1B_145000000	chr4A_714000000	chr4A_713813003	TraesCS1B01G121700.1	6.76620e-11	5.0	10.1696551691829	0.698970004336019
chr1B_145000000	chr2B_516000000	chr1B_145361582	TraesCS2B01G362500.1	9.76646e-15	19.0	14.0102628243119	1.27875360095283
chr1B_145000000	chr3B_24000000	chr3B_24053480	TraesCS1B01G122000.3	6.72660e-14	10.0	13.1722043970471	1
chr1B_145000000	chr6A_3000000	chr6A_3282463	TraesCS1B01G122000.3	2.64935e-17	1.0	16.5768606641913	0
chr1B_146000000	chr7A_642000000	chr7A_642111543	TraesCS1B01G122100.1	7.75059e-10	11.0	9.11066523633351	1.04139268515822
chr1B_15000000	chr5D_494000000	chr1B_14651098	TraesCS5D01G442300.2	4.28741e-11	6.0	10.3678049834305	0.778151250383644
chr1B_1000000	chr2D_596000000	chr1B_1472399	TraesCS2D01G502100.1	6.53398e-10	3.0	9.18482219919987	0.477121254719662
chr1B_15000000	chr2B_257000000	chr1B_14804791	TraesCS2B01G249100.1	8.62788e-10	12.0	9.06409590386855	1.07918124604762
chr1B_15000000	chr5A_698000000	chr1B_14845424	TraesCS5A01G540800.1	6.52859e-11	8.0	10.1851806045352	0.903089986991943
chr1B_148000000	chr2A_758000000	chr2A_758058103	TraesCS1B01G123100.1	8.39702e-10	8.0	9.0758748124115	0.903089986991943
chr1B_148000000	chr2B_794000000	chr2B_794326446	TraesCS1B01G123100.1	1.04708e-09	4.0	8.98002013567429	0.602059991327962
chr1B_148000000	chr2D_74000000	chr2D_73555444	TraesCS1B01G123100.1	1.59513e-10	3.0	9.79720391700682	0.477121254719662
chr1B_148000000	chr3B_578000000	chr3B_578393373	TraesCS1B01G123100.1	2.12799e-10	14.0	9.67203041723931	1.14612803567824
chr1B_148000000	chr5A_481000000	chr5A_480815669	TraesCS1B01G123100.1	5.04796e-11	4.0	10.2968840950967	0.602059991327962
chr1B_148000000	chr5A_63000000	chr5A_63368662	TraesCS1B01G123100.1	1.00660e-10	7.0	9.99714307393888	0.845098040014257
chr1B_148000000	chr6D_458000000	chr6D_457577526	TraesCS1B01G123100.1	3.74316e-11	9.0	10.4267616087306	0.954242509439325
chr1B_148000000	chr7B_28000000	chr7B_27808672	TraesCS1B01G123100.1	2.17222e-13	5.0	12.6630961919987	0.698970004336019
chr1B_148000000	chr7D_46000000	chr7D_45661083	TraesCS1B01G123100.1	4.74796e-11	5.0	10.3234929484901	0.698970004336019
chr1B_149000000	chr2A_745000000	chr2A_745268372	TraesCS1B01G123200.1	1.79440e-10	5.0	9.74608073942509	0.698970004336019
chr1B_149000000	chr5A_608000000	chr5A_607670232	TraesCS1B01G123200.1	1.99942e-17	2.0	16.6990959680014	0.301029995663981
chr1B_149000000	chr6A_50000000	chr6A_50259104	TraesCS1B01G123200.1	1.26338e-14	6.0	13.8984660025077	0.778151250383644
chr1B_149000000	chr6D_471000000	chr6D_471018322	TraesCS1B01G123200.1	3.97040e-11	4.0	10.4011657378107	0.602059991327962
chr1B_149000000	chr7A_126000000	chr7A_125675431	TraesCS1B01G123200.1	8.92100e-12	6.0	11.0495864606306	0.778151250383644
chr1B_149000000	chr7D_631000000	chr7D_630814470	TraesCS1B01G123200.1	3.13092e-11	3.0	10.5043280291581	0.477121254719662
chr1B_1000000	chr2A_13000000	chr1B_1489384	TraesCS2A01G027400.1	2.06547e-10	14.0	9.68498110856881	1.14612803567824
chr1B_150000000	chr2B_24000000	chr2B_23969750	TraesCS1B01G123400.2	1.05327e-09	7.0	8.97746028552922	0.845098040014257
chr1B_150000000	chr2B_575000000	chr2B_575401111	TraesCS1B01G123400.2	1.06053e-12	17.0	11.974477041763	1.23044892137827
chr1B_150000000	chr3B_28000000	chr3B_28370689	TraesCS1B01G123400.2	1.47829e-20	10.0	19.8302403609037	1
chr1B_150000000	chr3B_801000000	chr3B_801132654	TraesCS1B01G123400.2	4.14937e-16	7.0	15.3820178373345	0.845098040014257
chr1B_150000000	chr4A_686000000	chr4A_685767114	TraesCS1B01G123400.2	4.23719e-12	4.0	11.3729220613468	0.602059991327962
chr1B_150000000	chr4A_708000000	chr4A_707901967	TraesCS1B01G123400.2	4.64700e-13	10.0	12.3328273275211	1
chr1B_150000000	chr5A_618000000	chr5A_617496644	TraesCS1B01G123400.2	9.79911e-13	7.0	12.008813367128	0.845098040014257
chr1B_150000000	chr6A_18000000	chr6A_18078407	TraesCS1B01G123400.2	8.74430e-11	8.0	10.0582749510001	0.903089986991943
chr1B_150000000	chr6D_6000000	chr6D_6359980	TraesCS1B01G123400.2	6.81947e-14	13.0	13.1662493768127	1.11394335230684
chr1B_150000000	chr7A_570000000	chr7A_570142509	TraesCS1B01G123400.2	1.81484e-17	6.0	16.7411616572285	0.778151250383644
chr1B_150000000	chr7A_691000000	chr7A_690931526	TraesCS1B01G123400.2	7.69018e-12	4.0	11.114063494777	0.602059991327962
chr1B_15000000	chr1D_474000000	chr1B_14999522	TraesCS1D01G412000.1	1.16893e-12	10.0	11.9322114952744	1
chr1B_151000000	chr2B_231000000	chr2B_230971724	TraesCS1B01G123900.1	8.59751e-10	16.0	9.06562731036582	1.20411998265592
chr1B_151000000	chr2B_25000000	chr2B_25262681	TraesCS1B01G123900.1	5.96416e-10	15.0	9.22445071428258	1.17609125905568
chr1B_151000000	chr5B_635000000	chr5B_634675679	TraesCS1B01G123900.1	3.14648e-10	10.0	9.50217502441776	1
chr1B_151000000	chr2A_677000000	chr2A_676992194	TraesCS1B01G124100.2	4.45298e-13	2.0	12.3513492554435	0.301029995663981
chr1B_151000000	chr5A_494000000	chr5A_494283093	TraesCS1B01G124100.2	4.59661e-11	4.0	10.3375623424609	0.602059991327962
chr1B_151000000	chr5A_547000000	chr5A_546513375	TraesCS1B01G124100.2	2.31744e-10	3.0	9.6349915011991	0.477121254719662
chr1B_151000000	chr5A_618000000	chr5A_618482674	TraesCS1B01G124100.2	1.16602e-10	7.0	9.93329400033588	0.845098040014257
chr1B_151000000	chr5A_660000000	chr5A_659888274	TraesCS1B01G124100.2	1.78081e-11	4.0	10.7493824142556	0.602059991327962
chr1B_151000000	chr6A_366000000	chr6A_366038071	TraesCS1B01G124100.2	7.69450e-10	10.0	9.11381959601393	1
chr1B_151000000	chr6A_495000000	chr6A_495115171	TraesCS1B01G124100.2	5.70842e-10	8.0	9.24348408093721	0.903089986991943
chr1B_151000000	chr7D_2000000	chr7D_2245444	TraesCS1B01G124100.2	1.32437e-10	5.0	9.87799066556873	0.698970004336019
chr1B_15000000	chr4A_34000000	chr1B_15135908	TraesCS4A01G040500.1	1.86582e-11	8.0	10.7291302559686	0.903089986991943
chr1B_15000000	chr7A_58000000	chr1B_15135908	TraesCS7A01G095300.1	1.06297e-17	10.0	16.9734789923142	1
chr1B_15000000	chr2B_6000000	chr2B_6338708	TraesCS1B01G030700.1	1.48000e-10	19.0	9.82973828460504	1.27875360095283
chr1B_15000000	chr7B_744000000	chr1B_15154902	TraesCS7B01G490900.2	1.18824e-10	19.0	9.92509583195691	1.27875360095283
chr1B_15000000	chr7D_602000000	chr7D_602173410	TraesCS1B01G030800.1	2.81063e-10	16.0	9.55119632249453	1.20411998265592
chr1B_152000000	chr1D_470000000	chr1D_469816001	TraesCS1B01G125100.1	2.64172e-13	8.0	12.5781132158279	0.903089986991943
chr1B_152000000	chr2A_750000000	chr2A_749748680	TraesCS1B01G125100.1	6.31883e-11	11.0	10.1993633286137	1.04139268515822
chr1B_152000000	chr2B_794000000	chr2B_794326446	TraesCS1B01G125100.1	1.42191e-10	10.0	9.84712789146866	1
chr1B_152000000	chr3B_49000000	chr3B_49305015	TraesCS1B01G125100.1	3.51419e-10	15.0	9.4541747614176	1.17609125905568
chr1B_152000000	chr3B_780000000	chr3B_780240122	TraesCS1B01G125100.1	3.41553e-11	9.0	10.466541895726	0.954242509439325
chr1B_152000000	chr4B_639000000	chr4B_639123176	TraesCS1B01G125100.1	6.19361e-12	12.0	11.2080561448269	1.07918124604762
chr1B_152000000	chr5A_333000000	chr5A_333364055	TraesCS1B01G125100.1	2.13454e-10	7.0	9.67069570236553	0.845098040014257
chr1B_152000000	chr6B_21000000	chr6B_21323856	TraesCS1B01G125100.1	1.33792e-16	7.0	15.8735698541297	0.845098040014257
chr1B_152000000	chr6B_468000000	chr6B_468308090	TraesCS1B01G125100.1	1.04840e-09	6.0	8.97947298772544	0.778151250383644
chr1B_152000000	chr6D_5000000	chr6D_4810603	TraesCS1B01G125100.1	3.22343e-10	12.0	9.49168175648865	1.07918124604762
chr1B_153000000	chr1D_409000000	chr1D_408564582	TraesCS1B01G125400.1	1.88786e-10	6.0	9.72403021527198	0.778151250383644
chr1B_153000000	chr5A_505000000	chr5A_505210002	TraesCS1B01G125400.1	3.02205e-13	2.0	12.5196983545091	0.301029995663981
chr1B_153000000	chr7D_521000000	chr7D_520852196	TraesCS1B01G125400.1	4.23290e-13	6.0	12.3733619913798	0.778151250383644
chr1B_15000000	chr4A_5000000	chr1B_15287175	TraesCS4A01G009000.1	4.90584e-14	4.0	13.3092866200616	0.602059991327962
chr1B_154000000	chr2A_750000000	chr2A_749748680	TraesCS1B01G126100.1	9.11330e-10	7.0	9.04032433298558	0.845098040014257
chr1B_154000000	chr2B_575000000	chr2B_574687983	TraesCS1B01G126100.1	9.03322e-10	5.0	9.04415741259249	0.698970004336019
chr1B_154000000	chr2B_786000000	chr2B_785739306	TraesCS1B01G126100.1	1.00414e-10	7.0	9.99820573242135	0.845098040014257
chr1B_154000000	chr2B_794000000	chr2B_794326446	TraesCS1B01G126100.1	1.80021e-10	6.0	9.74467683016252	0.778151250383644
chr1B_154000000	chr3B_780000000	chr3B_780240122	TraesCS1B01G126100.1	5.71487e-11	24.0	10.2429936443457	1.38021124171161
chr1B_154000000	chr4B_527000000	chr4B_527287178	TraesCS1B01G126100.1	1.26332e-11	10.0	10.8984866283587	1
chr1B_154000000	chr6A_607000000	chr6A_606772257	TraesCS1B01G126100.1	6.06281e-11	5.0	10.2173260417344	0.698970004336019
chr1B_154000000	chr6B_21000000	chr6B_21347109	TraesCS1B01G126100.1	2.58499e-18	6.0	17.5875411326293	0.778151250383644
chr1B_154000000	chr6B_715000000	chr6B_714970545	TraesCS1B01G126100.1	1.07465e-09	9.0	8.96873295697509	0.954242509439325
chr1B_154000000	chr7A_127000000	chr7A_126553496	TraesCS1B01G126100.1	6.47158e-10	5.0	9.18898967582118	0.698970004336019
chr1B_154000000	chr7A_147000000	chr7A_146686355	TraesCS1B01G126100.1	1.39631e-10	7.0	9.85501815166752	0.845098040014257
chr1B_154000000	chr7A_690000000	chr7A_690189702	TraesCS1B01G126100.1	2.81685e-10	8.0	9.55023627900171	0.903089986991943
chr1B_154000000	chr7D_628000000	chr7D_628225476	TraesCS1B01G126100.1	7.95454e-10	11.0	9.09938492993794	1.04139268515822
chr1B_154000000	chr1D_473000000	chr1D_473348514	TraesCS1B01G126300.1	8.26543e-12	8.0	11.0827345478071	0.903089986991943
chr1B_154000000	chr2B_20000000	chr2B_19968527	TraesCS1B01G126300.1	1.99651e-14	8.0	13.6997285101959	0.903089986991943
chr1B_154000000	chr2D_77000000	chr2D_77119170	TraesCS1B01G126300.1	1.90908e-10	9.0	9.71917587211415	0.954242509439325
chr1B_154000000	chr3A_728000000	chr3A_727537329	TraesCS1B01G126300.1	1.19458e-13	5.0	12.9227847606105	0.698970004336019
chr1B_154000000	chr3B_604000000	chr3B_603599712	TraesCS1B01G126300.1	4.48034e-10	9.0	9.34868902740343	0.954242509439325
chr1B_154000000	chr3B_800000000	chr3B_800169097	TraesCS1B01G126300.1	2.81860e-10	11.0	9.54996655240747	1.04139268515822
chr1B_154000000	chr4B_219000000	chr4B_218589523	TraesCS1B01G126300.1	1.74097e-11	11.0	10.7592087124822	1.04139268515822
chr1B_154000000	chr4B_495000000	chr4B_495346557	TraesCS1B01G126300.1	4.90992e-10	7.0	9.30892558401585	0.845098040014257
chr1B_154000000	chr5A_24000000	chr5A_24137364	TraesCS1B01G126300.1	7.06046e-10	9.0	9.1511670030624	0.954242509439325
chr1B_154000000	chr5A_661000000	chr5A_660722947	TraesCS1B01G126300.1	2.14310e-11	4.0	10.6689575637062	0.602059991327962
chr1B_154000000	chr5D_536000000	chr5D_536280870	TraesCS1B01G126300.1	3.84220e-10	4.0	9.41542003233333	0.602059991327962
chr1B_154000000	chr7A_690000000	chr7A_690189702	TraesCS1B01G126300.1	1.74764e-10	8.0	9.75754802371271	0.903089986991943
chr1B_154000000	chr7D_1000000	chr7D_1469914	TraesCS1B01G126300.1	1.63361e-10	6.0	9.78685161675354	0.778151250383644
chr1B_154000000	chr7D_57000000	chr7D_56513552	TraesCS1B01G126300.1	1.71106e-12	5.0	11.7667347612292	0.698970004336019
chr1B_15000000	chr7B_730000000	chr7B_730377720	TraesCS1B01G031500.1	2.11046e-10	16.0	9.67562287470782	1.20411998265592
chr1B_15000000	chr7A_22000000	chr1B_15443095	TraesCS7A01G047700.1	1.80924e-11	2.0	10.7425038191202	0.301029995663981
chr1B_15000000	chr7D_22000000	chr1B_15443095	TraesCS7D01G042700.1	1.05616e-11	11.0	10.9762702845925	1.04139268515822
chr1B_155000000	chr2A_758000000	chr2A_758393433	TraesCS1B01G126500.1	9.07647e-11	1.0	10.0420830234612	0
chr1B_155000000	chr2B_54000000	chr2B_54459778	TraesCS1B01G126500.1	7.91111e-11	16.0	10.1017625767989	1.20411998265592
chr1B_155000000	chr3A_49000000	chr3A_49466374	TraesCS1B01G126500.1	4.68824e-11	10.0	10.3289901640532	1
chr1B_155000000	chr5A_503000000	chr5A_502819786	TraesCS1B01G126500.1	1.22306e-13	3.0	12.912552237134	0.477121254719662
chr1B_155000000	chr5A_505000000	chr5A_505210002	TraesCS1B01G126500.1	1.00702e-11	7.0	10.996961904021	0.845098040014257
chr1B_155000000	chr5A_679000000	chr5A_679457944	TraesCS1B01G126500.1	3.80721e-10	3.0	9.41939316749194	0.477121254719662
chr1B_155000000	chr6B_21000000	chr6B_21323856	TraesCS1B01G126500.1	1.76318e-18	6.0	17.7537033490641	0.778151250383644
[truncated: 17,086 more rows]
