# Supplementary material for: Genomic variants affecting homoeologous gene expression dosage contribute to agronomic trait variation in allopolyploid wheat
Source: Nat Commun. 2022 Feb 11;13:826. doi: 10.1038/s41467-022-28453-y (PMC8837796; doi:10.1038/s41467-022-28453-y)
Supplement: Supplementary file 21 — Source Data [file 41467_2022_28453_MOESM21_ESM.zip › Source_data/Figures_3a_3b_3c_snpType.trans.txt]

Genomic_feature	Total_SNPs SNPs_within_features Total_eQTL eQTL_within_features	Enrichment	Lower_CI Upper_CI
3_prime_UTR	2021936	4938	14645	49	1.37	1.0335	1.8161
5_prime_UTR	2021936	2458	14645	16	0.8987	0.5496	1.4697
deleterious	2021936	2576	14645	40	2.1438	1.5681	2.9309
downstream	2021936	230675	14645	1758	1.0522	1.0012	1.1058
intron	2021936	39974	14645	309	1.0672	0.9531	1.195
missense	2021936	39441	14645	556	1.9463	1.7872	2.1195
synonymous	2021936	46746	14645	654	1.9316	1.7851	2.0901
upstream	2021936	431434	14645	2474	0.7917	0.7586	0.8263
pTE	2021936	14645	262164	1655	0.8716	0.8282	0.9172
