# Supplementary material for: Genomic variants affecting homoeologous gene expression dosage contribute to agronomic trait variation in allopolyploid wheat
Source: Nat Commun. 2022 Feb 11;13:826. doi: 10.1038/s41467-022-28453-y (PMC8837796; doi:10.1038/s41467-022-28453-y)
Supplement: Supplementary file 21 — Source Data [file 41467_2022_28453_MOESM21_ESM.zip › Source_data/Supplementary_Figure_5_outputEQTL.HC.07022019.LDmerged2.plotPattern.txt]

#eQTL at fdr<e-5 for spike
fakedCoord_SNP	fakedCoord_gene	coordSNP	coordGene	gene	SNP	fdr	r2
1235917	1144469	1235917	1144469	TraesCS1A01G001800.1	chr1A_1235917	2.5165111369425e-09	0.475089
595789683	1144469	1687627	1144469	TraesCS1A01G001800.1	chr1B_1687627	3.02730516608793e-06	0.372471
1286065057	1144469	2111131	1144469	TraesCS1A01G001800.1	chr1D_2111131	5.93172233758334e-08	0.431929
14217074704	1144469	150793853	1144469	TraesCS1A01G001800.1	chrUn_150793853	3.78617923559699e-09	0.469706
1233465	1159521	1233465	1159521	TraesCS1A01G001900.6	chr1A_1233465	4.62592921416053e-06	0.365634
1157225	1159521	1157225	1159521	TraesCS1A01G001900.8	chr1A_1157225	2.03906682210489e-08	0.446929
595633493	1159521	1531437	1159521	TraesCS1A01G001900.8	chr1B_1531437	9.67111283369498e-07	0.390438
1286033193	1159521	2079267	1159521	TraesCS1A01G001900.8	chr1D_2079267	7.9012219705149e-09	0.459883
14217078124	1159521	150797273	1159521	TraesCS1A01G001900.8	chrUn_150797273	5.19313794695836e-06	0.363755
1236515	1159521	1236515	1159521	TraesCS1A01G001900.9	chr1A_1236515	5.74110091407036e-36	0.88638
38717971	1159521	38717971	1159521	TraesCS1A01G001900.9	chr1A_38717971	5.68621248827888e-06	0.362285
595536398	1159521	1434342	1159521	TraesCS1A01G001900.9	chr1B_1434342	3.02456780363504e-21	0.734392
636085625	1159521	41983569	1159521	TraesCS1A01G001900.9	chr1B_41983569	3.19603884465967e-06	0.3716
1286425798	1159521	2471872	1159521	TraesCS1A01G001900.9	chr1D_2471872	4.19066302295356e-34	0.873504
5897837540	1159521	302849144	1159521	TraesCS1A01G001900.9	chr3D_302849144	4.00468941695616e-06	0.367966
9444443478	1159521	596066193	1159521	TraesCS1A01G001900.9	chr5B_596066193	3.63173311355712e-06	0.369532
11490906506	1159521	24231049	1159521	TraesCS1A01G001900.9	chr6D_24231049	5.55024417647397e-06	0.362676
14217078124	1159521	150797273	1159521	TraesCS1A01G001900.9	chrUn_150797273	1.73755769938834e-35	0.883179
1236215	1188779	1236215	1188779	TraesCS1A01G002200.1	chr1A_1236215	6.62701219839627e-15	0.618415
595631804	1188779	1529748	1188779	TraesCS1A01G002200.1	chr1B_1529748	2.7272966092092e-11	0.530964
1286064822	1188779	2110896	1188779	TraesCS1A01G002200.1	chr1D_2110896	2.3966454266056e-12	0.558522
14217078124	1188779	150797273	1188779	TraesCS1A01G002200.1	chrUn_150797273	2.98712613135928e-14	0.60392
1209124	1336829	1209124	1336829	TraesCS1A01G002700.1	chr1A_1209124	3.38084088541268e-26	0.800208
474165486	1336829	474165486	1336829	TraesCS1A01G002700.1	chr1A_474165486	1.22657546681648e-07	0.421415
595536398	1336829	1434342	1336829	TraesCS1A01G002700.1	chr1B_1434342	1.0591466492396e-21	0.741291
1286032979	1336829	2079053	1336829	TraesCS1A01G002700.1	chr1D_2079053	7.43317138918947e-24	0.771385
7604957914	1336829	649828938	1336829	TraesCS1A01G002700.1	chr4B_649828938	3.83764104851162e-06	0.368653
9444443478	1336829	596066193	1336829	TraesCS1A01G002700.1	chr5B_596066193	5.71784939142463e-06	0.362195
11490906506	1336829	24231049	1336829	TraesCS1A01G002700.1	chr6D_24231049	1.07256906910872e-08	0.455736
14217074497	1336829	150793646	1336829	TraesCS1A01G002700.1	chrUn_150793646	2.00582992872279e-20	0.721573
2544502	2540491	2544502	2540491	TraesCS1A01G004200.1	chr1A_2544502	5.03703842378507e-55	0.962679
597760170	2540491	3658114	2540491	TraesCS1A01G004200.1	chr1B_3658114	3.79450310073963e-26	0.799637
640794935	2540491	46692879	2540491	TraesCS1A01G004200.1	chr1B_46692879	2.73454956278177e-28	0.822951
1284860963	2540491	907037	2540491	TraesCS1A01G004200.1	chr1D_907037	9.36607340917104e-16	0.636451
9465549408	2540491	617172123	2540491	TraesCS1A01G004200.1	chr5B_617172123	1.26902985349294e-10	0.512699
11398061629	2540491	652374650	2540491	TraesCS1A01G004200.1	chr6B_652374650	1.67788023873727e-06	0.381828
3447444	2978903	3447444	2978903	TraesCS1A01G005100.1	chr1A_3447444	1.71054890353555e-08	0.44935
598578443	2978903	4476387	2978903	TraesCS1A01G005100.1	chr1B_4476387	7.79815787503229e-09	0.460059
3256047	3256076	3256047	3256076	TraesCS1A01G005600.2	chr1A_3256047	3.46749573927018e-23	0.762451
1284502666	3256076	548740	3256076	TraesCS1A01G005600.2	chr1D_548740	7.2847802307823e-07	0.394789
3256363	3256076	3256363	3256076	TraesCS1A01G005600.6	chr1A_3256363	6.29372423198044e-06	0.360621
3383082	3377984	3383082	3377984	TraesCS1A01G005700.1	chr1A_3383082	8.71489442915916e-11	0.517255
3391737	3386287	3391737	3386287	TraesCS1A01G005800.2	chr1A_3391737	1.13625409129334e-12	0.566616
598578443	3386287	4476387	3386287	TraesCS1A01G005800.2	chr1B_4476387	2.35062340427006e-07	0.41184
1284534076	3386287	580150	3386287	TraesCS1A01G005800.2	chr1D_580150	3.54813447554152e-07	0.405675
3447434	3447138	3447434	3447138	TraesCS1A01G005900.1	chr1A_3447434	4.0522473587854e-29	0.831242
1268771047	3447138	674668991	3447138	TraesCS1A01G005900.1	chr1B_674668991	1.07500118465177e-08	0.455705
2212829397	3447138	433422285	3447138	TraesCS1A01G005900.1	chr2A_433422285	2.5682172682827e-15	0.627281
2546734979	3447138	767327867	3447138	TraesCS1A01G005900.1	chr2A_767327867	1.53875947866851e-06	0.383184
3132993682	3447138	572788013	3447138	TraesCS1A01G005900.1	chr2B_572788013	1.45600318133356e-16	0.652839
3930659619	3447138	569197235	3447138	TraesCS1A01G005900.1	chr2D_569197235	7.19647414288033e-07	0.394978
8508864046	3447138	370260504	3447138	TraesCS1A01G005900.1	chr5A_370260504	1.20646685929773e-06	0.386985
11398061629	3447138	652374650	3447138	TraesCS1A01G005900.1	chr6B_652374650	6.0276756958029e-19	0.697014
11865705385	3447138	399029928	3447138	TraesCS1A01G005900.1	chr6D_399029928	9.01670237413914e-07	0.391518
13602043634	3447138	174448838	3447138	TraesCS1A01G005900.1	chr7D_174448838	1.75966117852396e-06	0.381084
4046046	4045758	4046046	4045758	TraesCS1A01G007500.1	chr1A_4046046	1.12064622621128e-14	0.613425
598578443	4045758	4476387	4045758	TraesCS1A01G007500.1	chr1B_4476387	2.9982684868702e-09	0.472779
1284527559	4045758	573633	4045758	TraesCS1A01G007500.1	chr1D_573633	9.32861681847700e-09	0.457631
5499576	4502857	5499576	4502857	TraesCS1A01G008200.1	chr1A_5499576	1.9571257346102e-11	0.534848
1287922890	4502857	3968964	4502857	TraesCS1A01G008200.1	chr1D_3968964	1.08991529542393e-12	0.567068
8534827401	4804373	396223859	4804373	TraesCS1A01G008400.1	chr5A_396223859	1.67194469904491e-06	0.381884
5494843	5491119	5494843	5491119	TraesCS1A01G009000.3	chr1A_5494843	7.34039752058402e-14	0.595018
598447714	5491119	4345658	5491119	TraesCS1A01G009000.3	chr1B_4345658	8.46759437646225e-09	0.458938
1284171120	5491119	217194	5491119	TraesCS1A01G009000.3	chr1D_217194	4.33326369354681e-11	0.525545
2532523037	5491119	753115925	5491119	TraesCS1A01G009000.3	chr2A_753115925	2.31605356033478e-06	0.376736
3324048066	5491119	763842397	5491119	TraesCS1A01G009000.3	chr2B_763842397	9.54061541569209e-07	0.390645
3714093228	5491119	352630844	5491119	TraesCS1A01G009000.3	chr2D_352630844	1.94459827042828e-07	0.414646
3983944090	5491119	622481706	5491119	TraesCS1A01G009000.3	chr2D_622481706	5.28771583714864e-08	0.433579
10762120209	5491119	16433230	5491119	TraesCS1A01G009000.3	chr6B_16433230	5.68916052904885e-06	0.362277
12632585063	5491119	692316888	5491119	TraesCS1A01G009000.3	chr7A_692316888	6.62133264705348e-07	0.396248
5499571	5499172	5499571	5499172	TraesCS1A01G009100.1	chr1A_5499571	1.8505961197586e-17	0.670143
1287922919	5499172	3968993	5499172	TraesCS1A01G009100.1	chr1D_3968993	4.18146858853083e-16	0.643661
5499576	5500650	5499576	5500650	TraesCS1A01G009200.1	chr1A_5499576	1.9571257346102e-11	0.534848
1287922890	5500650	3968964	5500650	TraesCS1A01G009200.1	chr1D_3968964	1.08991529542393e-12	0.567068
4255238038	5502205	241923045	5502205	TraesCS1A01G009300.2	chr3A_241923045	1.91864183459721e-07	0.414845
4359191037	5502205	345876044	5502205	TraesCS1A01G009300.2	chr3A_345876044	2.73366068589781e-06	0.374093
5499576	6335354	5499576	6335354	TraesCS1A01G010300.1	chr1A_5499576	1.9571257346102e-11	0.534848
1287922890	6335354	3968964	6335354	TraesCS1A01G010300.1	chr1D_3968964	1.08991529542393e-12	0.567068
6575295	6566237	6575295	6566237	TraesCS1A01G011100.1	chr1A_6575295	3.12369840238521e-17	0.66583
1233517672	6566237	639415616	6566237	TraesCS1A01G011100.1	chr1B_639415616	3.49893753809332e-06	0.370135
1289380283	6566237	5426357	6566237	TraesCS1A01G011100.1	chr1D_5426357	2.10249162329985e-10	0.506528
6575295	6570208	6575295	6570208	TraesCS1A01G011200.1	chr1A_6575295	6.5885902622676e-08	0.430428
7181674	6765240	7181674	6765240	TraesCS1A01G011500.1	chr1A_7181674	1.05306969680853e-06	0.389114
7181670	6766340	7181670	6766340	TraesCS1A01G011600.1	chr1A_7181670	1.58577848713337e-38	0.901999
636085631	6766340	41983575	6766340	TraesCS1A01G011600.1	chr1B_41983575	1.12852317997391e-09	0.485459
1233517672	6766340	639415616	6766340	TraesCS1A01G011600.1	chr1B_639415616	5.25694522929579e-10	0.495148
1289402419	6766340	5448493	6766340	TraesCS1A01G011600.1	chr1D_5448493	2.95538620922891e-18	0.684813
3983944090	6766340	622481706	6766340	TraesCS1A01G011600.1	chr2D_622481706	9.81402678365592e-07	0.390207
12632585032	6766340	692316857	6766340	TraesCS1A01G011600.1	chr7A_692316857	6.01497901038663e-13	0.573411
7178946	6788571	7178946	6788571	TraesCS1A01G011800.1	chr1A_7178946	6.48692732972118e-20	0.713328
636085631	6788571	41983575	6788571	TraesCS1A01G011800.1	chr1B_41983575	7.63184040753621e-08	0.428307
1233517672	6788571	639415616	6788571	TraesCS1A01G011800.1	chr1B_639415616	1.18657794923125e-09	0.484812
1289380283	6788571	5426357	6788571	TraesCS1A01G011800.1	chr1D_5426357	1.05054112450971e-13	0.591415
12632585063	6788571	692316888	6788571	TraesCS1A01G011800.1	chr7A_692316888	4.40463384396425e-08	0.436163
7181670	7178341	7181670	7178341	TraesCS1A01G012500.4	chr1A_7181670	1.03116410906317e-16	0.655783
1732605640	7178341	448651714	7178341	TraesCS1A01G012500.4	chr1D_448651714	1.7820520587173e-07	0.415938
1284861434	7178341	907508	7178341	TraesCS1A01G012500.4	chr1D_907508	3.47690079875227e-12	0.55441
4752432266	7178341	739117273	7178341	TraesCS1A01G012500.4	chr3A_739117273	1.7820520587173e-07	0.415938
6178314879	7178341	583326483	7178341	TraesCS1A01G012500.4	chr3D_583326483	1.7820520587173e-07	0.415938
7658519	7642717	7658519	7642717	TraesCS1A01G013600.1	chr1A_7658519	2.40064717013277e-09	0.475702
636085625	7642717	41983569	7642717	TraesCS1A01G013600.1	chr1B_41983569	7.67626910263188e-06	0.357381
3327848174	7642717	767642505	7642717	TraesCS1A01G013600.1	chr2B_767642505	9.57834502135291e-08	0.425027
3984382118	7642717	622919734	7642717	TraesCS1A01G013600.1	chr2D_622919734	1.33391817893629e-06	0.385411
5598290016	7642717	3301620	7642717	TraesCS1A01G013600.1	chr3D_3301620	1.12748298345709e-09	0.485471
10144313440	7642717	16705721	7642717	TraesCS1A01G013600.1	chr6A_16705721	2.88385813873668e-08	0.442122
11458076844	7642717	712389865	7642717	TraesCS1A01G013600.1	chr6B_712389865	2.60570078982904e-06	0.374856
11934453478	7642717	467778021	7642717	TraesCS1A01G013600.1	chr6D_467778021	4.88850711407783e-06	0.364733
1157407611	7657370	563305555	7657370	TraesCS1A01G013800.1	chr1B_563305555	9.56106821618168e-06	0.353768
7575106922	7657370	619977946	7657370	TraesCS1A01G013800.1	chr4B_619977946	4.12084442615654e-06	0.367508
11445879645	7657370	700192666	7657370	TraesCS1A01G013800.1	chr6B_700192666	1.35714099972727e-06	0.38514
9120876	8247388	9120876	8247388	TraesCS1A01G015300.1	chr1A_9120876	1.0516457368904e-07	0.423663
5324053126	8247388	559894494	8247388	TraesCS1A01G015300.1	chr3B_559894494	1.52139917491576e-06	0.383365
5598290016	8247388	3301620	8247388	TraesCS1A01G015300.1	chr3D_3301620	2.16223680830131e-07	0.413078
10144313440	8247388	16705721	8247388	TraesCS1A01G015300.1	chr6A_16705721	1.22430481051687e-07	0.421443
12588079	8264346	12588079	8264346	TraesCS1A01G015400.1	chr1A_12588079	9.81451270826841e-06	0.353333
9105099	8264346	9105099	8264346	TraesCS1A01G015400.1	chr1A_9105099	4.43916368812782e-06	0.366302
10144313440	8264346	16705721	8264346	TraesCS1A01G015400.1	chr6A_16705721	2.26871310577536e-06	0.37706
14008866481	8264346	581271685	8264346	TraesCS1A01G015400.1	chr7D_581271685	1.24628887421648e-06	0.386473
38717971	9105220	38717971	9105220	TraesCS1A01G016900.2	chr1A_38717971	9.37475702009126e-06	0.354091
533146196	9105220	533146196	9105220	TraesCS1A01G016900.2	chr1A_533146196	9.80759904736902e-06	0.353345
588908361	9105220	588908361	9105220	TraesCS1A01G016900.2	chr1A_588908361	3.22104560742336e-12	0.555253
9105161	9105220	9105161	9105220	TraesCS1A01G016900.2	chr1A_9105161	6.46018588963807e-30	0.838799
595789683	9105220	1687627	9105220	TraesCS1A01G016900.2	chr1B_1687627	1.94243747779382e-16	0.650358
918134678	9105220	324032622	9105220	TraesCS1A01G016900.2	chr1B_324032622	2.29013492993309e-06	0.376913
1179631643	9105220	585529587	9105220	TraesCS1A01G016900.2	chr1B_585529587	2.40829361845455e-15	0.627876
1222152115	9105220	628050059	9105220	TraesCS1A01G016900.2	chr1B_628050059	1.40504923954959e-11	0.538656
1263260985	9105220	669158929	9105220	TraesCS1A01G016900.2	chr1B_669158929	4.19650280291443e-07	0.403162
1292572914	9105220	8618988	9105220	TraesCS1A01G016900.2	chr1D_8618988	1.8885643648628e-14	0.608397
1830965073	9105220	51557961	9105220	TraesCS1A01G016900.2	chr2A_51557961	2.87075111799313e-09	0.473355
2384157755	9105220	604750643	9105220	TraesCS1A01G016900.2	chr2A_604750643	1.48912620028647e-07	0.418574
2505829125	9105220	726422013	9105220	TraesCS1A01G016900.2	chr2A_726422013	3.00230073146111e-08	0.441561
2528371347	9105220	748964235	9105220	TraesCS1A01G016900.2	chr2A_748964235	1.82096279125889e-06	0.380547
2545806757	9105220	766399645	9105220	TraesCS1A01G016900.2	chr2A_766399645	2.29013492993309e-06	0.376913
2664444683	9105220	104239014	9105220	TraesCS1A01G016900.2	chr2B_104239014	1.42504449994801e-13	0.588333
2600273550	9105220	40067881	9105220	TraesCS1A01G016900.2	chr2B_40067881	3.32542847141002e-08	0.44013
3152119817	9105220	591914148	9105220	TraesCS1A01G016900.2	chr2B_591914148	3.2077847579225e-09	0.471891
3254463035	9105220	694257366	9105220	TraesCS1A01G016900.2	chr2B_694257366	8.27421735604174e-09	0.459257
3644387693	9105220	282925309	9105220	TraesCS1A01G016900.2	chr2D_282925309	3.27412075111307e-10	0.50107
3410213518	9105220	48751134	9105220	TraesCS1A01G016900.2	chr2D_48751134	2.64382267381089e-06	0.374625
4002566820	9105220	641104436	9105220	TraesCS1A01G016900.2	chr2D_641104436	3.43095156401211e-08	0.439679
4013401282	9105220	86289	9105220	TraesCS1A01G016900.2	chr3A_86289	1.78318175534802e-08	0.44878
4895733025	9105220	131574393	9105220	TraesCS1A01G016900.2	chr3B_131574393	7.00861404309344e-06	0.358864
4766566827	9105220	2408195	9105220	TraesCS1A01G016900.2	chr3B_2408195	5.47894494362639e-08	0.433075
5271291789	9105220	507133157	9105220	TraesCS1A01G016900.2	chr3B_507133157	7.39074398352686e-12	0.545957
5348853805	9105220	584695173	9105220	TraesCS1A01G016900.2	chr3B_584695173	2.85669119550808e-06	0.373395
5501283262	9105220	737124630	9105220	TraesCS1A01G016900.2	chr3B_737124630	6.35162197143069e-07	0.39688
5648821390	9105220	53832994	9105220	TraesCS1A01G016900.2	chr3D_53832994	2.94092516356174e-10	0.5024
6190099971	9105220	595111575	9105220	TraesCS1A01G016900.2	chr3D_595111575	4.92453065047102e-07	0.40075
6832667576	9105220	622126757	9105220	TraesCS1A01G016900.2	chr4A_622126757	7.61048432768699e-07	0.394122
6949316990	9105220	738776171	9105220	TraesCS1A01G016900.2	chr4A_738776171	9.69606619362155e-10	0.487394
7003237010	9105220	48108034	9105220	TraesCS1A01G016900.2	chr4B_48108034	3.7565727156458e-10	0.499359
7604957914	9105220	649828938	9105220	TraesCS1A01G016900.2	chr4B_649828938	5.75048804422009e-19	0.697372
7635238654	9105220	6492179	9105220	TraesCS1A01G016900.2	chr4D_6492179	5.440160256734e-08	0.433176
8513979602	9105220	375376060	9105220	TraesCS1A01G016900.2	chr5A_375376060	2.81030104605014e-07	0.409186
8596323006	9105220	457719464	9105220	TraesCS1A01G016900.2	chr5A_457719464	1.52218015735332e-07	0.418252
8675958413	9105220	537354871	9105220	TraesCS1A01G016900.2	chr5A_537354871	5.60884938469661e-10	0.494334
8723120627	9105220	584517085	9105220	TraesCS1A01G016900.2	chr5A_584517085	3.27412075111307e-10	0.50107
8881933773	9105220	33556488	9105220	TraesCS1A01G016900.2	chr5B_33556488	2.65251598127557e-06	0.374573
10047267508	9105220	485740466	9105220	TraesCS1A01G016900.2	chr5D_485740466	2.67434024061339e-09	0.474281
10741377454	9105220	613769735	9105220	TraesCS1A01G016900.2	chr6A_613769735	3.16621373356011e-12	0.555444
11047259851	9105220	301572872	9105220	TraesCS1A01G016900.2	chr6B_301572872	2.5272151933607e-14	0.605557
10749575665	9105220	3888686	9105220	TraesCS1A01G016900.2	chr6B_3888686	1.72109161392381e-11	0.53633
10784998252	9105220	39311273	9105220	TraesCS1A01G016900.2	chr6B_39311273	1.59968606420534e-07	0.417522
11369048784	9105220	623361805	9105220	TraesCS1A01G016900.2	chr6B_623361805	8.26059632355886e-07	0.392863
11610830930	9105220	144155473	9105220	TraesCS1A01G016900.2	chr6D_144155473	9.67829591944828e-06	0.353566
11490906506	9105220	24231049	9105220	TraesCS1A01G016900.2	chr6D_24231049	2.43808336422039e-06	0.37592
11936210710	9105220	469535253	9105220	TraesCS1A01G016900.2	chr6D_469535253	4.93916003151215e-07	0.400705
12079394818	9105220	139126643	9105220	TraesCS1A01G016900.2	chr7A_139126643	1.55011638836428e-10	0.510263
12440449881	9105220	500181706	9105220	TraesCS1A01G016900.2	chr7A_500181706	1.39253991916952e-06	0.38474
12546590410	9105220	606322235	9105220	TraesCS1A01G016900.2	chr7A_606322235	5.27751885714644e-08	0.433607
12659832927	9105220	719564752	9105220	TraesCS1A01G016900.2	chr7A_719564752	3.34529241666055e-10	0.500801
12696865401	9105220	19890990	9105220	TraesCS1A01G016900.2	chr7B_19890990	4.7396054384308e-08	0.435128
13389746599	9105220	712772188	9105220	TraesCS1A01G016900.2	chr7B_712772188	6.35162197143069e-07	0.39688
13392263975	9105220	715289564	9105220	TraesCS1A01G016900.2	chr7B_715289564	1.43502596785047e-08	0.451772
13431863258	9105220	4268462	9105220	TraesCS1A01G016900.2	chr7D_4268462	2.87075111799313e-09	0.473355
14217077961	9105220	150797110	9105220	TraesCS1A01G016900.2	chrUn_150797110	3.29579830112801e-10	0.500989
38717971	9119143	38717971	9119143	TraesCS1A01G017000.1	chr1A_38717971	5.19437660485427e-06	0.363751
9120958	9119143	9120958	9119143	TraesCS1A01G017000.1	chr1A_9120958	1.05453773375817e-20	0.726015
595518434	9119143	1416378	9119143	TraesCS1A01G017000.1	chr1B_1416378	9.93006084717377e-13	0.568072
1179631643	9119143	585529587	9119143	TraesCS1A01G017000.1	chr1B_585529587	1.83702934559834e-06	0.38041
1286064822	9119143	2110896	9119143	TraesCS1A01G017000.1	chr1D_2110896	6.64395105272595e-11	0.520486
2530788108	9119143	751380996	9119143	TraesCS1A01G017000.1	chr2A_751380996	9.05342680596843e-06	0.354664
2664444683	9119143	104239014	9119143	TraesCS1A01G017000.1	chr2B_104239014	2.727467773398e-06	0.374131
2600273550	9119143	40067881	9119143	TraesCS1A01G017000.1	chr2B_40067881	5.2749228014515e-06	0.363503
5271291789	9119143	507133157	9119143	TraesCS1A01G017000.1	chr3B_507133157	1.04485094264115e-09	0.486449
5897837540	9119143	302849144	9119143	TraesCS1A01G017000.1	chr3D_302849144	3.70679144967493e-06	0.369207
5638571146	9119143	43582750	9119143	TraesCS1A01G017000.1	chr3D_43582750	1.33500977406078e-06	0.385399
7003237010	9119143	48108034	9119143	TraesCS1A01G017000.1	chr4B_48108034	3.95643159735659e-09	0.469121
7604957914	9119143	649828938	9119143	TraesCS1A01G017000.1	chr4B_649828938	2.27158829194459e-08	0.445438
8675958413	9119143	537354871	9119143	TraesCS1A01G017000.1	chr5A_537354871	1.99937494823265e-08	0.4472
10741368426	9119143	613760707	9119143	TraesCS1A01G017000.1	chr6A_613760707	6.37724180644981e-09	0.462767
11047259851	9119143	301572872	9119143	TraesCS1A01G017000.1	chr6B_301572872	8.69176802043497e-06	0.355338
10749575665	9119143	3888686	9119143	TraesCS1A01G017000.1	chr6B_3888686	5.91080604326817e-06	0.361647
10784998252	9119143	39311273	9119143	TraesCS1A01G017000.1	chr6B_39311273	7.67521398250474e-06	0.357383
12662086471	9119143	721818296	9119143	TraesCS1A01G017000.1	chr7A_721818296	6.2810919356693e-07	0.39705
13392263975	9119143	715289564	9119143	TraesCS1A01G017000.1	chr7B_715289564	2.74815933669308e-06	0.37401
14217077961	9119143	150797110	9119143	TraesCS1A01G017000.1	chrUn_150797110	5.06443309279855e-12	0.550208
604207383	9579796	10105327	9579796	TraesCS1A01G018900.1	chr1B_10105327	6.33622857163023e-09	0.462853
9643770	9587067	9643770	9587067	TraesCS1A01G019000.1	chr1A_9643770	2.43414398935031e-19	0.70375
1286065998	9587067	2112072	9587067	TraesCS1A01G019000.1	chr1D_2112072	1.96755646777353e-08	0.447421
1837405369	9587067	57998257	9587067	TraesCS1A01G019000.1	chr2A_57998257	2.01182751750381e-06	0.378963
3258796355	9587067	698590686	9587067	TraesCS1A01G019000.1	chr2B_698590686	3.9408283065411e-06	0.368226
4772501281	9587067	8342649	9587067	TraesCS1A01G019000.1	chr3B_8342649	1.94382890236933e-06	0.379516
14217074704	9587067	150793853	9587067	TraesCS1A01G019000.1	chrUn_150793853	1.23671514297053e-06	0.386592
9642516	9642416	9642516	9642416	TraesCS1A01G019200.1	chr1A_9642516	1.50428144970941e-19	0.707274
1284861434	9642416	907508	9642416	TraesCS1A01G019200.1	chr1D_907508	2.55351165603356e-06	0.375184
3982526262	9642416	621063878	9642416	TraesCS1A01G019200.1	chr2D_621063878	2.87887725795565e-06	0.373274
10051911	10046412	10051911	10046412	TraesCS1A01G020300.1	chr1A_10051911	4.1797338888026e-52	0.955751
1559091884	10046412	275137958	10046412	TraesCS1A01G020300.1	chr1D_275137958	3.93399366701202e-13	0.577872
1773495577	10046412	489541651	10046412	TraesCS1A01G020300.1	chr1D_489541651	3.29574466794359e-06	0.371104
1781896591	10046412	2489479	10046412	TraesCS1A01G020300.1	chr2A_2489479	2.51218027239414e-14	0.605615
4412199984	10046412	398884991	10046412	TraesCS1A01G020300.1	chr3A_398884991	5.54403458630353e-06	0.362696
6835787238	10046412	625246419	10046412	TraesCS1A01G020300.1	chr4A_625246419	2.43701486000469e-08	0.444468
6885450792	10046412	674909973	10046412	TraesCS1A01G020300.1	chr4A_674909973	2.24018453289704e-08	0.44563
9546049725	10046412	697672440	10046412	TraesCS1A01G020300.1	chr5B_697672440	1.07765571567266e-08	0.455672
10114873549	10046412	553346507	10046412	TraesCS1A01G020300.1	chr5D_553346507	1.49206096201503e-06	0.383667
10859454341	10046412	113767362	10046412	TraesCS1A01G020300.1	chr6B_113767362	2.79727491350968e-13	0.581405
12288584877	10046412	348316702	10046412	TraesCS1A01G020300.1	chr7A_348316702	7.04020248741888e-08	0.429465
14101615883	10046412	35335032	10046412	TraesCS1A01G020300.1	chrUn_35335032	4.23685458775923e-15	0.622622
14534612526	10046412	468331675	10046412	TraesCS1A01G020300.1	chrUn_468331675	1.52068621470426e-08	0.450984
9588957	10067063	9588957	10067063	TraesCS1A01G020500.1	chr1A_9588957	7.0608475559338e-07	0.395268
3743921110	10067063	382458726	10067063	TraesCS1A01G020500.1	chr2D_382458726	5.19865276909823e-13	0.574947
6259074175	10067063	48533356	10067063	TraesCS1A01G020500.1	chr4A_48533356	5.19865276909823e-13	0.574947
9399876823	10067063	551499538	10067063	TraesCS1A01G020500.1	chr5B_551499538	6.15489680597593e-06	0.360988
13968452883	10067063	540858087	10067063	TraesCS1A01G020500.1	chr7D_540858087	3.78139408135248e-06	0.368889
10070445	10069852	10070445	10069852	TraesCS1A01G020600.1	chr1A_10070445	4.16833064408364e-08	0.436936
1292668483	10069852	8714557	10069852	TraesCS1A01G020600.1	chr1D_8714557	7.10935693825443e-07	0.395162
6174119026	10210714	579130630	10210714	TraesCS1A01G021400.1	chr3D_579130630	1.12312272968499e-07	0.422709
12318144	10969860	12318144	10969860	TraesCS1A01G022500.1	chr1A_12318144	4.81284511984932e-07	0.401096
1957881228	10969860	178474116	10969860	TraesCS1A01G022500.1	chr2A_178474116	1.54357552003696e-08	0.450774
2513930054	10969860	734522942	10969860	TraesCS1A01G022500.1	chr2A_734522942	3.83287778768634e-06	0.368672
3012984510	10969860	452778841	10969860	TraesCS1A01G022500.1	chr2B_452778841	3.72788428924061e-10	0.499453
3265559207	10969860	705353538	10969860	TraesCS1A01G022500.1	chr2B_705353538	1.34931495144391e-13	0.58889
3314747477	10969860	754541808	10969860	TraesCS1A01G022500.1	chr2B_754541808	7.16774608452407e-07	0.395039
3960181295	10969860	598718911	10969860	TraesCS1A01G022500.1	chr2D_598718911	1.91549155332996e-06	0.379745
4508334247	10969860	495019254	10969860	TraesCS1A01G022500.1	chr3A_495019254	1.27826176745328e-09	0.483861
5535484475	10969860	771325843	10969860	TraesCS1A01G022500.1	chr3B_771325843	3.34731384173731e-06	0.370851
6914006555	10969860	703465736	10969860	TraesCS1A01G022500.1	chr4A_703465736	9.46917762094096e-06	0.353927
6965692589	10969860	10563613	10969860	TraesCS1A01G022500.1	chr4B_10563613	6.22117381966302e-06	0.360809
9833665605	10969860	272138563	10969860	TraesCS1A01G022500.1	chr5D_272138563	1.37946987026195e-08	0.452313
11276260238	10969860	530573259	10969860	TraesCS1A01G022500.1	chr6B_530573259	6.54884740486568e-06	0.359973
11372140246	10969860	626453267	10969860	TraesCS1A01G022500.1	chr6B_626453267	1.30238530676505e-06	0.385788
13460200026	10969860	32605230	10969860	TraesCS1A01G022500.1	chr7D_32605230	2.08873597688636e-06	0.378373
3743921110	11662758	382458726	11662758	TraesCS1A01G023800.1	chr2D_382458726	1.35044689043065e-17	0.672709
6259074175	11662758	48533356	11662758	TraesCS1A01G023800.1	chr4A_48533356	1.35044689043065e-17	0.672709
6949291340	11662758	738750521	11662758	TraesCS1A01G023800.1	chr4A_738750521	2.97186165376226e-08	0.441704
11661774	11729785	11661774	11729785	TraesCS1A01G024000.1	chr1A_11661774	1.54357084197036e-27	0.815111
3046099339	11729785	485893670	11729785	TraesCS1A01G024000.1	chr2B_485893670	4.11979142349313e-06	0.367511
4571271152	11729785	557956159	11729785	TraesCS1A01G024000.1	chr3A_557956159	7.63370385870251e-09	0.460347
6819375616	11729785	608834797	11729785	TraesCS1A01G024000.1	chr4A_608834797	9.88712408154635e-07	0.390091
8023235528	11729785	394489053	11729785	TraesCS1A01G024000.1	chr4D_394489053	3.85289752291809e-06	0.36859
9146539627	11729785	298162342	11729785	TraesCS1A01G024000.1	chr5B_298162342	3.54777219846645e-06	0.36991
10859454341	11729785	113767362	11729785	TraesCS1A01G024000.1	chr6B_113767362	9.00700534621463e-06	0.354751
3743921110	12089718	382458726	12089718	TraesCS1A01G024500.1	chr2D_382458726	1.23483290992205e-10	0.513029
6463987250	12089718	253446431	12089718	TraesCS1A01G024500.1	chr4A_253446431	1.68142907123464e-06	0.381794
6259074175	12089718	48533356	12089718	TraesCS1A01G024500.1	chr4A_48533356	1.23483290992205e-10	0.513029
11106299100	12089718	360612121	12089718	TraesCS1A01G024500.1	chr6B_360612121	1.85093212850116e-06	0.380293
11934358	12098953	11934358	12098953	TraesCS1A01G024700.1	chr1A_11934358	6.1924961234337e-06	0.360886
1306333466	12098953	22379540	12098953	TraesCS1A01G024700.1	chr1D_22379540	1.66382891712291e-06	0.381959
2470580592	12098953	691173480	12098953	TraesCS1A01G024700.1	chr2A_691173480	5.69017113457571e-07	0.398555
4480284627	12098953	466969634	12098953	TraesCS1A01G024700.1	chr3A_466969634	4.20090725479174e-07	0.403147
6784706793	12098953	574165974	12098953	TraesCS1A01G024700.1	chr4A_574165974	3.43222870093043e-06	0.370446
8257395646	12098953	118792104	12098953	TraesCS1A01G024700.1	chr5A_118792104	3.83199923571781e-08	0.438125
8823546977	12098953	684943435	12098953	TraesCS1A01G024700.1	chr5A_684943435	9.10052947635735e-06	0.354579
10966261148	12098953	220574169	12098953	TraesCS1A01G024700.1	chr6B_220574169	5.92158376931397e-06	0.361618
13347258235	12098953	670283824	12098953	TraesCS1A01G024700.1	chr7B_670283824	3.45549658604205e-07	0.406075
3743921110	12157112	382458726	12157112	TraesCS1A01G025200.1	chr2D_382458726	4.63376560419622e-06	0.365607
6259074175	12157112	48533356	12157112	TraesCS1A01G025200.1	chr4A_48533356	4.63376560419622e-06	0.365607
12317753	12313410	12317753	12313410	TraesCS1A01G025700.1	chr1A_12317753	9.23926743706941e-13	0.568842
2192844516	12313410	413437404	12313410	TraesCS1A01G025700.1	chr2A_413437404	4.32917620618243e-12	0.551969
3105464277	12313410	545258608	12313410	TraesCS1A01G025700.1	chr2B_545258608	2.99939828790156e-07	0.408198
3308631226	12313410	748425557	12313410	TraesCS1A01G025700.1	chr2B_748425557	5.60844046094057e-06	0.362507
3310060560	12313410	749854891	12313410	TraesCS1A01G025700.1	chr2B_749854891	7.17839965294672e-07	0.395017
12587391	12586749	12587391	12586749	TraesCS1A01G026400.2	chr1A_12587391	1.68291990197417e-13	0.586622
610319099	12586749	16217043	12586749	TraesCS1A01G026400.2	chr1B_16217043	9.96423703585639e-07	0.389971
1294694608	12586749	10740682	12586749	TraesCS1A01G026400.2	chr1D_10740682	8.90805921630061e-10	0.488467
610567806	12698221	16465750	12698221	TraesCS1A01G026800.1	chr1B_16465750	3.98691028809662e-09	0.46902
1220811879	12698221	626709823	12698221	TraesCS1A01G026800.1	chr1B_626709823	2.56299942576396e-06	0.375125
1294674442	12698221	10720516	12698221	TraesCS1A01G026800.1	chr1D_10720516	4.39369309024748e-07	0.402475
11937636988	12698221	470961531	12698221	TraesCS1A01G026800.1	chr6D_470961531	3.06101737655096e-06	0.372292
12453028531	12698221	512760356	12698221	TraesCS1A01G026800.1	chr7A_512760356	8.26979816503224e-07	0.392846
11225952967	12915066	480265988	12915066	TraesCS1A01G027200.1	chr6B_480265988	7.47730553977367e-07	0.394391
12919310	12918542	12919310	12918542	TraesCS1A01G027300.1	chr1A_12919310	2.71936296554624e-18	0.685465
610319099	12918542	16217043	12918542	TraesCS1A01G027300.1	chr1B_16217043	2.38485938233546e-10	0.50498
1294694931	12918542	10741005	12918542	TraesCS1A01G027300.1	chr1D_10741005	2.49507918966929e-09	0.475199
12919730	13082162	12919730	13082162	TraesCS1A01G027600.1	chr1A_12919730	2.38350212298039e-15	0.627972
610319180	13082162	16217124	13082162	TraesCS1A01G027600.1	chr1B_16217124	2.14191154754394e-07	0.413218
1294694931	13082162	10741005	13082162	TraesCS1A01G027600.1	chr1D_10741005	1.73499500116629e-12	0.562046
12590184	13414049	12590184	13414049	TraesCS1A01G028600.3	chr1A_12590184	3.11624020279875e-11	0.529415
3267620139	13414049	707414470	13414049	TraesCS1A01G028600.3	chr2B_707414470	5.90937062682662e-06	0.36165
3321156869	13414049	760951200	13414049	TraesCS1A01G028600.3	chr2B_760951200	8.44648736331329e-07	0.39252
8287834166	13414049	149230624	13414049	TraesCS1A01G028600.3	chr5A_149230624	1.42706944118693e-06	0.384362
13670334	13670459	13670334	13670459	TraesCS1A01G029200.1	chr1A_13670334	3.80743312018556e-08	0.438218
13979794	14045725	13979794	14045725	TraesCS1A01G030100.1	chr1A_13979794	6.56827789341103e-06	0.359925
14145790	14139742	14145790	14139742	TraesCS1A01G030500.1	chr1A_14145790	1.17909620680788e-07	0.421995
589022393	14139742	589022393	14139742	TraesCS1A01G030500.1	chr1A_589022393	5.6750641732281e-08	0.432567
3292810323	14139742	732604654	14139742	TraesCS1A01G030500.1	chr2B_732604654	6.30124311614087e-07	0.397001
8687111255	14139742	548507713	14139742	TraesCS1A01G030500.1	chr5A_548507713	5.71885670974241e-06	0.362191
9412042047	14139742	563664762	14139742	TraesCS1A01G030500.1	chr5B_563664762	6.57944059618458e-06	0.359897
9933570660	14139742	372043618	14139742	TraesCS1A01G030500.1	chr5D_372043618	3.97429458697871e-07	0.403977
10742278322	14139742	614670603	14139742	TraesCS1A01G030500.1	chr6A_614670603	2.91805752271976e-06	0.373059
11946583240	14139742	6315065	14139742	TraesCS1A01G030500.1	chr7A_6315065	1.25017718041569e-09	0.484143
14145676	14143858	14145676	14143858	TraesCS1A01G030600.1	chr1A_14145676	6.63215252886568e-21	0.72916
14505859	14253496	14505859	14253496	TraesCS1A01G030900.3	chr1A_14505859	1.29843524059239e-18	0.691185
14507501	14504728	14507501	14504728	TraesCS1A01G031200.1	chr1A_14507501	4.73040981995591e-08	0.435155
6392756442	14988541	182215623	14988541	TraesCS1A01G032500.1	chr4A_182215623	2.18774087264371e-06	0.377636
6536678683	14988541	326137864	14988541	TraesCS1A01G032500.1	chr4A_326137864	1.69729429043776e-06	0.381649
6657162620	14988541	446621801	14988541	TraesCS1A01G032500.1	chr4A_446621801	1.6170425231545e-06	0.382409
14045838	15190998	14045838	15190998	TraesCS1A01G032700.1	chr1A_14045838	1.21747908005826e-07	0.421528
33205319	15190998	33205319	15190998	TraesCS1A01G032700.1	chr1A_33205319	2.08166096288077e-06	0.378426
4672710391	15190998	659395398	15190998	TraesCS1A01G032700.1	chr3A_659395398	1.58848968469666e-09	0.481055
6100391693	15190998	505403297	15190998	TraesCS1A01G032700.1	chr3D_505403297	2.84792524392129e-08	0.442299
6937657585	15190998	727116766	15190998	TraesCS1A01G032700.1	chr4A_727116766	1.58509591670391e-07	0.417658
7443806556	15190998	488677580	15190998	TraesCS1A01G032700.1	chr4B_488677580	1.07647150621203e-06	0.388772
8616617886	15190998	478014344	15190998	TraesCS1A01G032700.1	chr5A_478014344	7.59633543496991e-08	0.428374
9545756745	15190998	697379460	15190998	TraesCS1A01G032700.1	chr5B_697379460	3.24095054940281e-12	0.555186
10710418659	15190998	582810940	15190998	TraesCS1A01G032700.1	chr6A_582810940	1.81623877044412e-07	0.415656
10934179876	15190998	188492897	15190998	TraesCS1A01G032700.1	chr6B_188492897	1.41176443548748e-09	0.482578
12004881489	15190998	64613314	15190998	TraesCS1A01G032700.1	chr7A_64613314	9.57474596173892e-09	0.457277
12869068388	15190998	192093977	15190998	TraesCS1A01G032700.1	chr7B_192093977	1.51070106569984e-07	0.418367
15441295	15430793	15441295	15430793	TraesCS1A01G033000.1	chr1A_15441295	1.53686254874642e-06	0.383203
16038912	16038514	16038912	16038514	TraesCS1A01G033300.1	chr1A_16038912	3.13116137277286e-18	0.684356
16388646	16407096	16388646	16407096	TraesCS1A01G033600.1	chr1A_16388646	5.02885877653803e-08	0.434293
16933186	16932156	16933186	16932156	TraesCS1A01G034300.1	chr1A_16933186	1.37641055114095e-10	0.511709
18486646	18990008	18486646	18990008	TraesCS1A01G035500.1	chr1A_18486646	2.16923823436071e-08	0.44608
13515598426	18990008	88003630	18990008	TraesCS1A01G035500.1	chr7D_88003630	7.26537179556069e-07	0.39483
18486646	19897429	18486646	19897429	TraesCS1A01G035800.1	chr1A_18486646	8.52608523508475e-23	0.757058
1816341602	19897429	36934490	19897429	TraesCS1A01G035800.1	chr2A_36934490	5.12488671006685e-06	0.363967
2595570601	19897429	35364932	19897429	TraesCS1A01G035800.1	chr2B_35364932	2.91288858868607e-07	0.408643
4662847869	19897429	649532876	19897429	TraesCS1A01G035800.1	chr3A_649532876	2.91288858868607e-07	0.408643
4891482153	19897429	127323521	19897429	TraesCS1A01G035800.1	chr3B_127323521	1.23912789170282e-08	0.453779
4825723230	19897429	61564598	19897429	TraesCS1A01G035800.1	chr3B_61564598	9.43082981884335e-08	0.425252
5537060061	19897429	772901429	19897429	TraesCS1A01G035800.1	chr3B_772901429	6.20297756062842e-06	0.360858
6122656448	19897429	527668052	19897429	TraesCS1A01G035800.1	chr3D_527668052	2.18558459313528e-06	0.377652
6249189594	19897429	38648775	19897429	TraesCS1A01G035800.1	chr4A_38648775	6.03632600461139e-07	0.397656
9482819750	19897429	634442465	19897429	TraesCS1A01G035800.1	chr5B_634442465	1.71329047849361e-07	0.416519
10145274769	19897429	17667050	19897429	TraesCS1A01G035800.1	chr6A_17667050	5.72284307717117e-06	0.362179
10719406463	19897429	591798744	19897429	TraesCS1A01G035800.1	chr6A_591798744	9.94476996853586e-06	0.353117
10135816419	19897429	8208700	19897429	TraesCS1A01G035800.1	chr6A_8208700	1.19112018751124e-10	0.513472
13130116905	19897429	453142494	19897429	TraesCS1A01G035800.1	chr7B_453142494	9.94476996853586e-06	0.353117
13515598426	19897429	88003630	19897429	TraesCS1A01G035800.1	chr7D_88003630	2.21064345870318e-21	0.736461
18486646	19929958	18486646	19929958	TraesCS1A01G035900.1	chr1A_18486646	3.55103687643532e-26	0.799962
1816344552	19929958	36937440	19929958	TraesCS1A01G035900.1	chr2A_36937440	8.26951263918097e-06	0.35616
2595570601	19929958	35364932	19929958	TraesCS1A01G035900.1	chr2B_35364932	5.33803590022663e-07	0.399527
2567634616	19929958	7428947	19929958	TraesCS1A01G035900.1	chr2B_7428947	7.41307272323319e-06	0.357948
4662847869	19929958	649532876	19929958	TraesCS1A01G035900.1	chr3A_649532876	5.33803590022663e-07	0.399527
4891482153	19929958	127323521	19929958	TraesCS1A01G035900.1	chr3B_127323521	5.74725441597232e-10	0.494025
4825723230	19929958	61564598	19929958	TraesCS1A01G035900.1	chr3B_61564598	7.88267432770981e-08	0.42784
5537060061	19929958	772901429	19929958	TraesCS1A01G035900.1	chr3B_772901429	8.75092809176812e-08	0.426337
6122656448	19929958	527668052	19929958	TraesCS1A01G035900.1	chr3D_527668052	1.03537992120758e-06	0.389377
6249189594	19929958	38648775	19929958	TraesCS1A01G035900.1	chr4A_38648775	1.37286276487359e-06	0.384963
9183060554	19929958	334683269	19929958	TraesCS1A01G035900.1	chr5B_334683269	2.13965521763063e-06	0.37799
10135816419	19929958	8208700	19929958	TraesCS1A01G035900.1	chr6A_8208700	3.60762561970625e-11	0.527707
12781535018	19929958	104560607	19929958	TraesCS1A01G035900.1	chr7B_104560607	9.22986025110421e-06	0.354345
13515598426	19929958	88003630	19929958	TraesCS1A01G035900.1	chr7D_88003630	9.35554260321994e-28	0.817422
20244959	20434538	20244959	20434538	TraesCS1A01G036800.1	chr1A_20244959	4.20601992919056e-06	0.367173
22615525	20977596	22615525	20977596	TraesCS1A01G037900.1	chr1A_22615525	2.75587412839167e-07	0.409474
572336062	20977596	572336062	20977596	TraesCS1A01G037900.1	chr1A_572336062	2.10884777258062e-06	0.378218
4815385548	20977596	51226916	20977596	TraesCS1A01G037900.1	chr3B_51226916	4.80392236271653e-07	0.401124
8620505307	20977596	481901765	20977596	TraesCS1A01G037900.1	chr5A_481901765	6.91063067808333e-06	0.35909
14377328981	20977596	311048130	20977596	TraesCS1A01G037900.1	chrUn_311048130	1.37247958812081e-06	0.384967
20998154	20998147	20998154	20998147	TraesCS1A01G038100.1	chr1A_20998154	2.57147788906127e-17	0.667443
6594936798	20998147	384395979	20998147	TraesCS1A01G038100.1	chr4A_384395979	3.15317121746753e-06	0.371816
20998233	21024515	20998233	21024515	TraesCS1A01G038300.1	chr1A_20998233	4.53045076838791e-10	0.497022
622916364	21024515	28814308	21024515	TraesCS1A01G038300.1	chr1B_28814308	7.11704042988773e-12	0.546388
1303083481	21024515	19129555	21024515	TraesCS1A01G038300.1	chr1D_19129555	1.35535227945794e-18	0.690849
13452619087	21024515	25024291	21024515	TraesCS1A01G038300.1	chr7D_25024291	7.52628815903478e-07	0.394291
14076420099	21024515	10139248	21024515	TraesCS1A01G038300.1	chrUn_10139248	6.58140214223795e-10	0.492308
21043117	21034966	21043117	21034966	TraesCS1A01G038400.1	chr1A_21043117	1.55079965046565e-06	0.383062
3327337581	21034966	767131912	21034966	TraesCS1A01G038400.1	chr2B_767131912	6.69695735481096e-06	0.359605
9603579028	21034966	42051986	21034966	TraesCS1A01G038400.1	chr5D_42051986	6.80669220052021e-08	0.429957
1303227070	21322329	19273144	21322329	TraesCS1A01G039200.1	chr1D_19273144	2.01969400350147e-07	0.414084
21618296	21618317	21618296	21618317	TraesCS1A01G039400.1	chr1A_21618296	2.63661669486419e-11	0.531363
4769121287	22287727	4962655	22287727	TraesCS1A01G040400.1	chr3B_4962655	1.66833371860048e-08	0.449698
6806526949	22287727	595986130	22287727	TraesCS1A01G040400.1	chr4A_595986130	8.47161101970234e-06	0.355763
4769121287	22291753	4962655	22291753	TraesCS1A01G040500.1	chr3B_4962655	1.8653528623344e-07	0.415266
6790832749	22291753	580291930	22291753	TraesCS1A01G040500.1	chr4A_580291930	8.16358441652696e-06	0.356373
8145270384	22291753	6666842	22291753	TraesCS1A01G040500.1	chr5A_6666842	7.21141779930066e-08	0.429122
11115000528	22291753	369313549	22291753	TraesCS1A01G040500.1	chr6B_369313549	5.22488164553982e-09	0.465429
12588310848	22291753	648042673	22291753	TraesCS1A01G040500.1	chr7A_648042673	5.20400792061891e-06	0.36372
22614110	22612227	22614110	22612227	TraesCS1A01G041100.1	chr1A_22614110	2.69058449097601e-06	0.374348
4769121287	22633434	4962655	22633434	TraesCS1A01G041300.1	chr3B_4962655	7.04781762481784e-07	0.395296
8610077192	22633434	471473650	22633434	TraesCS1A01G041300.1	chr5A_471473650	9.92286511863353e-07	0.390035
8145270384	22633434	6666842	22633434	TraesCS1A01G041300.1	chr5A_6666842	2.40292303129168e-06	0.376153
9594602941	22633434	33075899	22633434	TraesCS1A01G041300.1	chr5D_33075899	7.48108504802624e-07	0.394383
11115000528	22633434	369313549	22633434	TraesCS1A01G041300.1	chr6B_369313549	2.17355828087798e-08	0.446052
10800809126	22633434	55122147	22633434	TraesCS1A01G041300.1	chr6B_55122147	1.67896691070189e-06	0.381818
1099171007	22656729	505068951	22656729	TraesCS1A01G041400.1	chr1B_505068951	3.27857299667345e-06	0.371188
4769329303	22656729	5170671	22656729	TraesCS1A01G041400.1	chr3B_5170671	8.50662226741203e-06	0.355696
12588310848	22656729	648042673	22656729	TraesCS1A01G041400.1	chr7A_648042673	2.75878520806249e-17	0.666868
23967040	23966296	23967040	23966296	TraesCS1A01G043200.1	chr1A_23967040	6.53281943225439e-20	0.713278
1306837817	23966296	22883891	23966296	TraesCS1A01G043200.1	chr1D_22883891	5.00683820710414e-16	0.64206
24139415	24132699	24139415	24132699	TraesCS1A01G043400.1	chr1A_24139415	8.05271522687592e-09	0.459627
25544603	24943795	25544603	24943795	TraesCS1A01G044200.1	chr1A_25544603	7.57472227156643e-08	0.428415
26966284	26965981	26966284	26965981	TraesCS1A01G045400.1	chr1A_26966284	3.90314766008586e-08	0.437867
27361527	27359245	27361527	27359245	TraesCS1A01G046100.2	chr1A_27361527	7.47790512933915e-11	0.519084
1310250649	27359245	26296723	27359245	TraesCS1A01G046100.2	chr1D_26296723	1.68596671287119e-10	0.509231
27756621	27752788	27756621	27752788	TraesCS1A01G046300.1	chr1A_27756621	1.98402288810654e-09	0.478183
27360882	28610330	27360882	28610330	TraesCS1A01G046500.1	chr1A_27360882	8.67768039763978e-06	0.355365
1944154119	28610330	164747007	28610330	TraesCS1A01G046500.1	chr2A_164747007	1.18888473196958e-06	0.387219
3346238699	28610330	786033030	28610330	TraesCS1A01G046500.1	chr2B_786033030	6.27573606653465e-07	0.397063
4658032038	28610330	644717045	28610330	TraesCS1A01G046500.1	chr3A_644717045	2.02287112538271e-08	0.447039
4700090749	28610330	686775756	28610330	TraesCS1A01G046500.1	chr3A_686775756	9.25019759095745e-06	0.35431
4787002205	28610330	22843573	28610330	TraesCS1A01G046500.1	chr3B_22843573	9.7438605583438e-09	0.45704
5436554684	28610330	672396052	28610330	TraesCS1A01G046500.1	chr3B_672396052	2.618662953415e-07	0.410233
5992128091	28610330	397139695	28610330	TraesCS1A01G046500.1	chr3D_397139695	1.2493082610109e-06	0.386435
6767652822	28610330	557112003	28610330	TraesCS1A01G046500.1	chr4A_557112003	3.59886124179199e-08	0.439007
8152014646	28610330	13411104	28610330	TraesCS1A01G046500.1	chr5A_13411104	7.27294149991256e-08	0.429
8616617886	28610330	478014344	28610330	TraesCS1A01G046500.1	chr5A_478014344	2.92482017357058e-06	0.373023
8712193082	28610330	573589540	28610330	TraesCS1A01G046500.1	chr5A_573589540	2.55253436080524e-07	0.410616
10930701402	28610330	185014423	28610330	TraesCS1A01G046500.1	chr6B_185014423	8.09870770340203e-06	0.356502
12002085035	28610330	61816860	28610330	TraesCS1A01G046500.1	chr7A_61816860	3.20458907013392e-06	0.371558
12588310848	28610330	648042673	28610330	TraesCS1A01G046500.1	chr7A_648042673	2.28800287972416e-07	0.41224
11946805189	28610330	6537014	28610330	TraesCS1A01G046500.1	chr7A_6537014	7.71992923249972e-06	0.357284
12009129245	28610330	68861070	28610330	TraesCS1A01G046500.1	chr7A_68861070	2.52598451299192e-06	0.375357
12680822726	28610330	3848315	28610330	TraesCS1A01G046500.1	chr7B_3848315	5.48533396447376e-06	0.362871
13378306850	28610330	701332439	28610330	TraesCS1A01G046500.1	chr7B_701332439	4.69527860814397e-08	0.435265
4658032038	28623296	644717045	28623296	TraesCS1A01G046600.1	chr3A_644717045	3.23886660913586e-06	0.371383
4787002205	28623296	22843573	28623296	TraesCS1A01G046600.1	chr3B_22843573	2.52954585363756e-06	0.375335
6767652822	28623296	557112003	28623296	TraesCS1A01G046600.1	chr4A_557112003	3.89683951825626e-10	0.498905
9439182686	28623296	590805401	28623296	TraesCS1A01G046600.1	chr5B_590805401	1.07752998030937e-06	0.388757
12588310848	28623296	648042673	28623296	TraesCS1A01G046600.1	chr7A_648042673	1.41469129399362e-07	0.419324
13378306850	28623296	701332439	28623296	TraesCS1A01G046600.1	chr7B_701332439	8.12510624380978e-07	0.393116
28762587	28757482	28762587	28757482	TraesCS1A01G047000.1	chr1A_28762587	5.08946268693824e-08	0.434123
29191135	29187273	29191135	29187273	TraesCS1A01G047200.2	chr1A_29191135	3.02624335568248e-16	0.646493
639839865	29187273	45737809	29187273	TraesCS1A01G047200.2	chr1B_45737809	1.83450998699905e-13	0.585747
30804229	30793879	30804229	30793879	TraesCS1A01G049300.1	chr1A_30804229	1.71060111560824e-08	0.44935
31779285	31779184	31779285	31779184	TraesCS1A01G049700.1	chr1A_31779285	2.12609149856857e-18	0.687368
1316500539	31779184	32546613	31779184	TraesCS1A01G049700.1	chr1D_32546613	3.92775880091742e-12	0.553051
31781811	32291286	31781811	32291286	TraesCS1A01G050600.1	chr1A_31781811	5.77754830324824e-08	0.432308
4039777736	32291286	26462743	32291286	TraesCS1A01G050600.1	chr3A_26462743	5.59300546592795e-06	0.362552
32527771	32549428	32527771	32549428	TraesCS1A01G051200.1	chr1A_32527771	1.62614181016554e-25	0.792236
14045838	33019173	14045838	33019173	TraesCS1A01G051500.1	chr1A_14045838	4.39572136357924e-06	0.366463
33205172	33019173	33205172	33019173	TraesCS1A01G051500.1	chr1A_33205172	5.47888874148514e-12	0.549329
505282998	33019173	505282998	33019173	TraesCS1A01G051500.1	chr1A_505282998	3.34660902795238e-06	0.370855
542000172	33019173	542000172	33019173	TraesCS1A01G051500.1	chr1A_542000172	6.35933933627682e-07	0.396862
1750957177	33019173	467003251	33019173	TraesCS1A01G051500.1	chr1D_467003251	7.51276877925675e-06	0.357731
1755256443	33019173	471302517	33019173	TraesCS1A01G051500.1	chr1D_471302517	3.22900526060695e-06	0.371434
12546596048	33019173	606327873	33019173	TraesCS1A01G051500.1	chr7A_606327873	9.79505779005594e-07	0.390237
33204886	33227058	33204886	33227058	TraesCS1A01G051600.1	chr1A_33204886	1.96858048011379e-20	0.721703
8663510255	33227058	524906713	33227058	TraesCS1A01G051600.1	chr5A_524906713	3.79895049875789e-06	0.368814
11976556247	33227058	36288072	33227058	TraesCS1A01G051600.1	chr7A_36288072	8.27357442570504e-07	0.392839
33375691	33375628	33375691	33375628	TraesCS1A01G051900.1	chr1A_33375691	6.61385289954628e-13	0.572402
35942739	35931964	35942739	35931964	TraesCS1A01G054300.1	chr1A_35942739	1.79834229796513e-07	0.415804
6838541124	35931964	628000305	35931964	TraesCS1A01G054300.1	chr4A_628000305	6.32757337789148e-06	0.360534
35542828	35937679	35542828	35937679	TraesCS1A01G054400.1	chr1A_35542828	2.34443349305339e-06	0.376541
36605172	36562050	36605172	36562050	TraesCS1A01G055400.2	chr1A_36605172	2.65448398456999e-26	0.801421
651102305	36562050	57000249	36562050	TraesCS1A01G055400.2	chr1B_57000249	2.00047912298368e-12	0.560502
1321174858	36562050	37220932	36562050	TraesCS1A01G055400.2	chr1D_37220932	4.90845762530254e-26	0.798339
6838540375	36562050	627999556	36562050	TraesCS1A01G055400.2	chr4A_627999556	4.56657943243396e-08	0.435658
10917658903	37466669	171971924	37466669	TraesCS1A01G057100.1	chr6B_171971924	7.71380045578142e-08	0.428153
41710496	41357537	41710496	41357537	TraesCS1A01G060100.1	chr1A_41710496	5.72208599529267e-14	0.59751
391846672	41371976	391846672	41371976	TraesCS1A01G060300.1	chr1A_391846672	1.62113893360041e-15	0.631501
42256125	41371976	42256125	41371976	TraesCS1A01G060300.1	chr1A_42256125	7.65197091875644e-34	0.871597
538807781	41371976	538807781	41371976	TraesCS1A01G060300.1	chr1A_538807781	3.94280992041395e-10	0.498757
592844667	41371976	592844667	41371976	TraesCS1A01G060300.1	chr1A_592844667	1.43382750470989e-13	0.58827
604206453	41371976	10104397	41371976	TraesCS1A01G060300.1	chr1B_10104397	1.10774859590781e-06	0.388327
1147660443	41371976	553558387	41371976	TraesCS1A01G060300.1	chr1B_553558387	3.50865205155714e-08	0.439368
1314274076	41371976	30320150	41371976	TraesCS1A01G060300.1	chr1D_30320150	2.88285500200268e-11	0.530325
1593030051	41371976	309076125	41371976	TraesCS1A01G060300.1	chr1D_309076125	9.67329886618158e-09	0.457141
1796288741	41371976	16881629	41371976	TraesCS1A01G060300.1	chr2A_16881629	9.59831372222742e-13	0.568439
1782510853	41371976	3103741	41371976	TraesCS1A01G060300.1	chr2A_3103741	2.38067052026595e-07	0.411649
1838961672	41371976	59554560	41371976	TraesCS1A01G060300.1	chr2A_59554560	3.26455482608009e-09	0.471658
2391817138	41371976	612410026	41371976	TraesCS1A01G060300.1	chr2A_612410026	7.65197091875644e-34	0.871597
2817798511	41371976	257592842	41371976	TraesCS1A01G060300.1	chr2B_257592842	7.35361554794051e-06	0.35808
3160647542	41371976	600441873	41371976	TraesCS1A01G060300.1	chr2B_600441873	1.66668554533386e-06	0.381933
2622751561	41371976	62545892	41371976	TraesCS1A01G060300.1	chr2B_62545892	2.98469065087828e-06	0.372697
3337319440	41371976	777113771	41371976	TraesCS1A01G060300.1	chr2B_777113771	2.65148636223228e-11	0.531297
3494717180	41371976	133254796	41371976	TraesCS1A01G060300.1	chr2D_133254796	2.01021650533824e-06	0.378977
3392211050	41371976	30748666	41371976	TraesCS1A01G060300.1	chr2D_30748666	1.16724475788615e-08	0.454596
3872901296	41371976	511438912	41371976	TraesCS1A01G060300.1	chr2D_511438912	1.98589473697466e-17	0.66957
3954245918	41371976	592783534	41371976	TraesCS1A01G060300.1	chr2D_592783534	7.98675174251449e-10	0.489853
3984385725	41371976	622923341	41371976	TraesCS1A01G060300.1	chr2D_622923341	1.38441110946937e-06	0.384831
4035102619	41371976	21787626	41371976	TraesCS1A01G060300.1	chr3A_21787626	9.66141522994048e-16	0.636175
4523497003	41371976	510182010	41371976	TraesCS1A01G060300.1	chr3A_510182010	6.98348882519239e-08	0.429587
4624496534	41371976	611181541	41371976	TraesCS1A01G060300.1	chr3A_611181541	5.9881969535741e-07	0.397778
4741772489	41371976	728457496	41371976	TraesCS1A01G060300.1	chr3A_728457496	1.16724475788615e-08	0.454596
4767566083	41371976	3407451	41371976	TraesCS1A01G060300.1	chr3B_3407451	1.6748096417644e-11	0.536642
5125913027	41371976	361754395	41371976	TraesCS1A01G060300.1	chr3B_361754395	1.72432900373079e-06	0.381402
5237396281	41371976	473237649	41371976	TraesCS1A01G060300.1	chr3B_473237649	2.33357985941597e-09	0.47607
4823186789	41371976	59028157	41371976	TraesCS1A01G060300.1	chr3B_59028157	3.25477480814188e-26	0.800405
5536833311	41371976	772674679	41371976	TraesCS1A01G060300.1	chr3B_772674679	9.47977608596959e-19	0.693593
5569583414	41371976	805424782	41371976	TraesCS1A01G060300.1	chr3B_805424782	5.68275913958002e-06	0.362295
5689844008	41371976	94855612	41371976	TraesCS1A01G060300.1	chr3D_94855612	1.17002432154231e-08	0.454563
6372612647	41371976	162071828	41371976	TraesCS1A01G060300.1	chr4A_162071828	5.05890776241134e-07	0.400341
6680387464	41371976	469846645	41371976	TraesCS1A01G060300.1	chr4A_469846645	1.864542517523e-06	0.380176
6804559078	41371976	594018259	41371976	TraesCS1A01G060300.1	chr4A_594018259	1.26424575894033e-09	0.484001
6979698835	41371976	24569859	41371976	TraesCS1A01G060300.1	chr4B_24569859	3.84840020407312e-11	0.526941
7410156052	41371976	455027076	41371976	TraesCS1A01G060300.1	chr4B_455027076	5.30210218881164e-16	0.641552
7605816558	41371976	650687582	41371976	TraesCS1A01G060300.1	chr4B_650687582	4.64186412785631e-10	0.496718
7641943110	41371976	13196635	41371976	TraesCS1A01G060300.1	chr4D_13196635	9.41130262124267e-13	0.568648
8513498176	41371976	374894634	41371976	TraesCS1A01G060300.1	chr5A_374894634	2.47763988815334e-06	0.375665
8673743445	41371976	535139903	41371976	TraesCS1A01G060300.1	chr5A_535139903	9.73660577122072e-07	0.39033
9354584014	41371976	506206729	41371976	TraesCS1A01G060300.1	chr5B_506206729	7.02695988166969e-12	0.546534
9465519077	41371976	617141792	41371976	TraesCS1A01G060300.1	chr5B_617141792	1.77174672039192e-19	0.706071
9532830832	41371976	684453547	41371976	TraesCS1A01G060300.1	chr5B_684453547	1.30153693403651e-07	0.42055
9983062460	41371976	421535418	41371976	TraesCS1A01G060300.1	chr5D_421535418	9.73660577122072e-07	0.39033
10041314397	41371976	479787355	41371976	TraesCS1A01G060300.1	chr5D_479787355	7.7909640445932e-07	0.393763
10113566543	41371976	552039501	41371976	TraesCS1A01G060300.1	chr5D_552039501	3.37455993051771e-06	0.370719
10227533459	41371976	99925740	41371976	TraesCS1A01G060300.1	chr6A_99925740	1.61677154246826e-06	0.382412
10761084611	41371976	15397632	41371976	TraesCS1A01G060300.1	chr6B_15397632	2.95249407253386e-06	0.372874
10768245925	41371976	22558946	41371976	TraesCS1A01G060300.1	chr6B_22558946	1.21449859604495e-07	0.421568
11388873434	41371976	643186455	41371976	TraesCS1A01G060300.1	chr6B_643186455	9.93316904508028e-06	0.353136
11458359655	41371976	712672676	41371976	TraesCS1A01G060300.1	chr6B_712672676	2.12202060481915e-18	0.687382
12096796342	41371976	156528167	41371976	TraesCS1A01G060300.1	chr7A_156528167	4.01231509556445e-09	0.468936
12546458797	41371976	606190622	41371976	TraesCS1A01G060300.1	chr7A_606190622	3.30982015390876e-06	0.371034
12613402142	41371976	673133967	41371976	TraesCS1A01G060300.1	chr7A_673133967	8.19416472554642e-11	0.517993
13247902091	41371976	570927680	41371976	TraesCS1A01G060300.1	chr7B_570927680	2.10622500820175e-06	0.378239
13358765127	41371976	681790716	41371976	TraesCS1A01G060300.1	chr7B_681790716	7.72512797097531e-10	0.490277
13426398253	41371976	749423842	41371976	TraesCS1A01G060300.1	chr7B_749423842	2.14455082056479e-06	0.377954
13635437808	41371976	207843012	41371976	TraesCS1A01G060300.1	chr7D_207843012	2.14920516378236e-07	0.413166
13797771006	41371976	370176210	41371976	TraesCS1A01G060300.1	chr7D_370176210	8.24370320488103e-06	0.356212
14153501287	41371976	87220436	41371976	TraesCS1A01G060300.1	chrUn_87220436	7.72512797097531e-10	0.490277
41747638	41747507	41747638	41747507	TraesCS1A01G060700.1	chr1A_41747638	5.57137068427067e-28	0.819798
1326096183	41747507	42142257	41747507	TraesCS1A01G060700.1	chr1D_42142257	5.82997072606407e-06	0.361874
504250965	42475682	504250965	42475682	TraesCS1A01G061900.1	chr1A_504250965	2.84203080540125e-26	0.80108
716447819	42475682	122345763	42475682	TraesCS1A01G061900.1	chr1B_122345763	2.48329185127729e-07	0.411024
648981378	42475682	54879322	42475682	TraesCS1A01G061900.1	chr1B_54879322	9.05678587740452e-06	0.354658
1695522129	42475682	411568203	42475682	TraesCS1A01G061900.1	chr1D_411568203	1.97220966037467e-11	0.53476
2480368093	42475682	700960981	42475682	TraesCS1A01G061900.1	chr2A_700960981	5.45554345515916e-06	0.362958
3005896583	42475682	445690914	42475682	TraesCS1A01G061900.1	chr2B_445690914	8.89434977024666e-10	0.488486
3213800089	42475682	653594420	42475682	TraesCS1A01G061900.1	chr2B_653594420	2.03587789098967e-07	0.413967
4585906415	42475682	572591422	42475682	TraesCS1A01G061900.1	chr3A_572591422	9.62486341205745e-10	0.487488
5634289120	42475682	39300724	42475682	TraesCS1A01G061900.1	chr3D_39300724	4.16306367311567e-06	0.367341
6027018132	42475682	432029736	42475682	TraesCS1A01G061900.1	chr3D_432029736	2.55340579249908e-06	0.375184
6138866668	42475682	543878272	42475682	TraesCS1A01G061900.1	chr3D_543878272	7.97906256438518e-07	0.393395
6258169461	42475682	47628642	42475682	TraesCS1A01G061900.1	chr4A_47628642	1.49339724428203e-11	0.537961
7412545978	42475682	457417002	42475682	TraesCS1A01G061900.1	chr4B_457417002	9.82799722874391e-06	0.353311
7536615781	42475682	581486805	42475682	TraesCS1A01G061900.1	chr4B_581486805	8.73585013050377e-07	0.392
7752999414	42475682	124252939	42475682	TraesCS1A01G061900.1	chr4D_124252939	5.95556002184856e-08	0.431871
8052338798	42475682	423592323	42475682	TraesCS1A01G061900.1	chr4D_423592323	8.8822436119049e-06	0.35498
8174934505	42475682	36330963	42475682	TraesCS1A01G061900.1	chr5A_36330963	1.93007137650362e-09	0.478541
9192335870	42475682	343958585	42475682	TraesCS1A01G061900.1	chr5B_343958585	2.34222636032096e-09	0.476022
9337485303	42475682	489108018	42475682	TraesCS1A01G061900.1	chr5B_489108018	3.34416982994639e-06	0.370866
11168784761	42475682	423097782	42475682	TraesCS1A01G061900.1	chr6B_423097782	2.16504777577925e-08	0.446106
11281129631	42475682	535442652	42475682	TraesCS1A01G061900.1	chr6B_535442652	6.33739646449139e-07	0.396914
13378306853	42475682	701332442	42475682	TraesCS1A01G061900.1	chr7B_701332442	9.98957984390709e-07	0.389933
42550231	42643495	42550231	42643495	TraesCS1A01G062400.1	chr1A_42550231	3.70546483838062e-12	0.553696
42202972	47823989	42202972	47823989	TraesCS1A01G065600.1	chr1A_42202972	4.98725149299523e-09	0.466053
45793879	47823989	45793879	47823989	TraesCS1A01G065600.1	chr1A_45793879	4.0669857371867e-31	0.849731
2391817138	47823989	612410026	47823989	TraesCS1A01G065600.1	chr2A_612410026	3.46361676815769e-06	0.370299
4823186789	47823989	59028157	47823989	TraesCS1A01G065600.1	chr3B_59028157	1.44460463895287e-06	0.38417
14041218728	49096654	613623932	49096654	TraesCS1A01G066700.1	chr7D_613623932	6.61215081991614e-07	0.396269
49526809	52454054	49526809	52454054	TraesCS1A01G069700.1	chr1A_49526809	1.29471724899106e-14	0.612039
1334994245	52454054	51040319	52454054	TraesCS1A01G069700.1	chr1D_51040319	7.18270535591371e-09	0.461166
14070113784	52454054	3832933	52454054	TraesCS1A01G069700.1	chrUn_3832933	1.96218584401346e-07	0.414515
53899601	52561643	53899601	52561643	TraesCS1A01G070100.1	chr1A_53899601	1.69337496828447e-13	0.58656
1336615480	52561643	52661554	52561643	TraesCS1A01G070100.1	chr1D_52661554	3.8072455838527e-07	0.404619
53853404	53850184	53853404	53850184	TraesCS1A01G071100.1	chr1A_53853404	8.61019906489157e-07	0.392224
241747123	53865110	241747123	53865110	TraesCS1A01G071200.1	chr1A_241747123	2.15923360438592e-06	0.377846
53899737	53865110	53899737	53865110	TraesCS1A01G071200.1	chr1A_53899737	3.89134467765971e-30	0.840876
1334994245	53865110	51040319	53865110	TraesCS1A01G071200.1	chr1D_51040319	3.81006028268298e-12	0.553386
14070113790	53865110	3832939	53865110	TraesCS1A01G071200.1	chrUn_3832939	1.61008662716835e-09	0.480882
49527674	53904252	49527674	53904252	TraesCS1A01G071300.1	chr1A_49527674	2.46940410612028e-21	0.735734
1334994245	53904252	51040319	53904252	TraesCS1A01G071300.1	chr1D_51040319	3.37546205417769e-18	0.683767
53903999	54008577	53903999	54008577	TraesCS1A01G071600.1	chr1A_53903999	3.92623313442297e-09	0.469222
1334994245	54008577	51040319	54008577	TraesCS1A01G071600.1	chr1D_51040319	3.66023192311201e-09	0.470151
49995319	54022568	49995319	54022568	TraesCS1A01G071700.1	chr1A_49995319	3.25407110711531e-07	0.406973
1336615480	54022568	52661554	54022568	TraesCS1A01G071700.1	chr1D_52661554	8.89059401363008e-06	0.354964
49996612	54349427	49996612	54349427	TraesCS1A01G072000.1	chr1A_49996612	5.30154913467525e-06	0.363422
216415143	58931404	216415143	58931404	TraesCS1A01G076100.1	chr1A_216415143	1.89458438679125e-06	0.37992
307700158	58931404	307700158	58931404	TraesCS1A01G076100.1	chr1A_307700158	2.13935250338723e-13	0.584172
343390201	58931404	343390201	58931404	TraesCS1A01G076100.1	chr1A_343390201	5.12890456214982e-06	0.363954
394320136	58931404	394320136	58931404	TraesCS1A01G076100.1	chr1A_394320136	5.12890456214982e-06	0.363954
48785221	58931404	48785221	58931404	TraesCS1A01G076100.1	chr1A_48785221	1.43847311708274e-32	0.861778
517487936	58931404	517487936	58931404	TraesCS1A01G076100.1	chr1A_517487936	2.3146303587241e-06	0.376746
584674335	58931404	584674335	58931404	TraesCS1A01G076100.1	chr1A_584674335	1.07885052242103e-10	0.514675
2007162523	58931404	227755411	58931404	TraesCS1A01G076100.1	chr2A_227755411	1.29811456768479e-06	0.385838
4805410750	58931404	41252118	58931404	TraesCS1A01G076100.1	chr3B_41252118	1.1229381340372e-06	0.388115
8695292173	58931404	556688631	58931404	TraesCS1A01G076100.1	chr5A_556688631	3.72728225975042e-07	0.404937
10101499262	58931404	539972220	58931404	TraesCS1A01G076100.1	chr5D_539972220	1.06296122018757e-10	0.514851
11319014827	58931404	573327848	58931404	TraesCS1A01G076100.1	chr6B_573327848	2.11606327023122e-07	0.413398
11388414212	58931404	642727233	58931404	TraesCS1A01G076100.1	chr6B_642727233	8.23771143050861e-06	0.356223
11468944642	58931404	2269185	58931404	TraesCS1A01G076100.1	chr6D_2269185	5.51736702826788e-07	0.399025
12068106981	58931404	127838806	58931404	TraesCS1A01G076100.1	chr7A_127838806	3.74808404431436e-06	0.369028
12231468930	58931404	291200755	58931404	TraesCS1A01G076100.1	chr7A_291200755	7.76937837531225e-09	0.460109
12355731197	58931404	415463022	58931404	TraesCS1A01G076100.1	chr7A_415463022	1.23700785753806e-07	0.421293
12638955795	58931404	698687620	58931404	TraesCS1A01G076100.1	chr7A_698687620	1.10517607915186e-06	0.388363
13527550708	58931404	99955912	58931404	TraesCS1A01G076100.1	chr7D_99955912	1.06296122018757e-10	0.514851
14089826659	58931404	23545808	58931404	TraesCS1A01G076100.1	chrUn_23545808	1.85102162708216e-06	0.380292
14137462674	58931404	71181823	58931404	TraesCS1A01G076100.1	chrUn_71181823	2.75788611181272e-06	0.373955
563183654	60354943	563183654	60354943	TraesCS1A01G077600.1	chr1A_563183654	1.02430159058836e-07	0.424042
2466270362	60354943	686863250	60354943	TraesCS1A01G077600.1	chr2A_686863250	2.13439996056445e-06	0.378029
6916303272	60354943	705762453	60354943	TraesCS1A01G077600.1	chr4A_705762453	1.51383964406686e-06	0.383444
12586213224	60354943	645945049	60354943	TraesCS1A01G077600.1	chr7A_645945049	1.11721351898803e-06	0.388194
203322896	64692315	203322896	64692315	TraesCS1A01G081400.1	chr1A_203322896	5.01478464368451e-07	0.400475
60353518	64692315	60353518	64692315	TraesCS1A01G081400.1	chr1A_60353518	9.51905244369679e-08	0.425117
203322896	67689357	203322896	67689357	TraesCS1A01G083500.1	chr1A_203322896	1.09386788449008e-12	0.567029
241747123	67689357	241747123	67689357	TraesCS1A01G083500.1	chr1A_241747123	4.65751573653644e-06	0.365524
304040672	67689357	304040672	67689357	TraesCS1A01G083500.1	chr1A_304040672	2.28223610033715e-10	0.505517
457945629	67689357	457945629	67689357	TraesCS1A01G083500.1	chr1A_457945629	1.66273951786567e-11	0.536724
60353518	67689357	60353518	67689357	TraesCS1A01G083500.1	chr1A_60353518	4.64998662414797e-16	0.642721
997200714	67689357	403098658	67689357	TraesCS1A01G083500.1	chr1B_403098658	2.12764379090487e-07	0.413318
1609917075	67689357	325963149	67689357	TraesCS1A01G083500.1	chr1D_325963149	1.71603923068723e-06	0.381477
1319608329	67689357	35654403	67689357	TraesCS1A01G083500.1	chr1D_35654403	3.33883383233193e-06	0.370892
1774995664	67689357	491041738	67689357	TraesCS1A01G083500.1	chr1D_491041738	1.50962659520573e-08	0.451084
1935000011	67689357	155592899	67689357	TraesCS1A01G083500.1	chr2A_155592899	2.25599433893957e-06	0.377151
2163300600	67689357	383893488	67689357	TraesCS1A01G083500.1	chr2A_383893488	3.51236501276599e-06	0.370074
2284494581	67689357	505087469	67689357	TraesCS1A01G083500.1	chr2A_505087469	3.17950858398523e-07	0.407318
2507806306	67689357	728399194	67689357	TraesCS1A01G083500.1	chr2A_728399194	3.17950858398523e-07	0.407318
2526205452	67689357	746798340	67689357	TraesCS1A01G083500.1	chr2A_746798340	2.75256033215514e-08	0.442773
3339575969	67689357	779370300	67689357	TraesCS1A01G083500.1	chr2B_779370300	1.55648939973477e-08	0.45066
3371794964	67689357	10332580	67689357	TraesCS1A01G083500.1	chr2D_10332580	2.58688356803749e-06	0.374973
3784241677	67689357	422779293	67689357	TraesCS1A01G083500.1	chr2D_422779293	3.17950858398523e-07	0.407318
3897972592	67689357	536510208	67689357	TraesCS1A01G083500.1	chr2D_536510208	5.61276915956788e-10	0.494326
4124103582	67689357	110788589	67689357	TraesCS1A01G083500.1	chr3A_110788589	2.93974686030573e-08	0.441855
4823368541	67689357	59209909	67689357	TraesCS1A01G083500.1	chr3B_59209909	3.43901292941712e-09	0.470974
4770411750	67689357	6253118	67689357	TraesCS1A01G083500.1	chr3B_6253118	3.17950858398523e-07	0.407318
5576500743	67689357	812342111	67689357	TraesCS1A01G083500.1	chr3B_812342111	3.25446014822843e-06	0.371304
5601742177	67689357	6753781	67689357	TraesCS1A01G083500.1	chr3D_6753781	1.50962659520573e-08	0.451084
6727477710	67689357	516936891	67689357	TraesCS1A01G083500.1	chr4A_516936891	3.60169757271949e-09	0.470364
7162232201	67689357	207103225	67689357	TraesCS1A01G083500.1	chr4B_207103225	3.08918563773229e-06	0.372145
6995030619	67689357	39901643	67689357	TraesCS1A01G083500.1	chr4B_39901643	3.66134184562097e-08	0.438768
7568282869	67689357	613153893	67689357	TraesCS1A01G083500.1	chr4B_613153893	1.44074372275815e-08	0.451719
7670658413	67689357	41911938	67689357	TraesCS1A01G083500.1	chr4D_41911938	1.74162622610686e-08	0.449102
8615439858	67689357	476836316	67689357	TraesCS1A01G083500.1	chr5A_476836316	6.30228461502222e-06	0.360599
8764896533	67689357	626292991	67689357	TraesCS1A01G083500.1	chr5A_626292991	4.27960383258748e-09	0.468087
9370451859	67689357	522074574	67689357	TraesCS1A01G083500.1	chr5B_522074574	3.17950858398523e-07	0.407318
9594219573	67689357	32692531	67689357	TraesCS1A01G083500.1	chr5D_32692531	2.12999931964068e-06	0.378061
10120632547	67689357	559105505	67689357	TraesCS1A01G083500.1	chr5D_559105505	6.33655318731984e-07	0.396916
10332712116	67689357	205104397	67689357	TraesCS1A01G083500.1	chr6A_205104397	3.17950858398523e-07	0.407318
10440804560	67689357	313196841	67689357	TraesCS1A01G083500.1	chr6A_313196841	3.67877238808803e-08	0.438701
10560488343	67689357	432880624	67689357	TraesCS1A01G083500.1	chr6A_432880624	3.17950858398523e-07	0.407318
10204246060	67689357	76638341	67689357	TraesCS1A01G083500.1	chr6A_76638341	1.07097516968755e-10	0.514762
10763104860	67689357	17417881	67689357	TraesCS1A01G083500.1	chr6B_17417881	1.19640363604017e-06	0.387113
12068416815	67689357	128148640	67689357	TraesCS1A01G083500.1	chr7A_128148640	1.42571462898824e-07	0.419207
14089791707	67689357	23510856	67689357	TraesCS1A01G083500.1	chrUn_23510856	1.09518729436466e-08	0.455456
14140644225	67689357	74363374	67689357	TraesCS1A01G083500.1	chrUn_74363374	3.67877238808803e-08	0.438701
5078509290	71087425	314350658	71087425	TraesCS1A01G085000.1	chr3B_314350658	1.14831177561435e-06	0.387764
286915749	71690097	286915749	71690097	TraesCS1A01G085600.1	chr1A_286915749	6.79344493942e-06	0.359372
911685437	79698529	317583381	79698529	TraesCS1A01G090000.1	chr1B_317583381	7.13408889633247e-08	0.429277
5545201447	79698529	781042815	79698529	TraesCS1A01G090000.1	chr3B_781042815	7.13408889633247e-08	0.429277
1728295820	80297273	444341894	80297273	TraesCS1A01G090300.1	chr1D_444341894	5.40466447054273e-09	0.464979
6176972928	80297273	581984532	80297273	TraesCS1A01G090300.1	chr3D_581984532	5.40466447054273e-09	0.464979
6829724893	80297273	619184074	80297273	TraesCS1A01G090300.1	chr4A_619184074	5.40466447054273e-09	0.464979
3743921110	82517523	382458726	82517523	TraesCS1A01G091100.1	chr2D_382458726	3.02725304428785e-20	0.718677
6259074175	82517523	48533356	82517523	TraesCS1A01G091100.1	chr4A_48533356	3.02725304428785e-20	0.718677
6949291340	82517523	738750521	82517523	TraesCS1A01G091100.1	chr4A_738750521	1.1459216087885e-11	0.540985
6995911840	82517523	40782864	82517523	TraesCS1A01G091100.1	chr4B_40782864	2.26572623288881e-06	0.377081
11946763771	82517523	6495596	82517523	TraesCS1A01G091100.1	chr7A_6495596	8.11142705732422e-06	0.356477
254958315	85032437	254958315	85032437	TraesCS1A01G092700.1	chr1A_254958315	5.95686558219349e-08	0.431868
494800683	85032437	494800683	85032437	TraesCS1A01G092700.1	chr1A_494800683	1.45997723948791e-06	0.384005
5412905156	85032437	648746524	85032437	TraesCS1A01G092700.1	chr3B_648746524	8.65797013010349e-06	0.355402
8723120348	85032437	584516806	85032437	TraesCS1A01G092700.1	chr5A_584516806	5.82166675567614e-06	0.361898
11329997431	85032437	584310452	85032437	TraesCS1A01G092700.1	chr6B_584310452	2.3776313567239e-07	0.411668
12588310848	85032437	648042673	85032437	TraesCS1A01G092700.1	chr7A_648042673	3.29309807131231e-07	0.406795
13441206451	85032437	13611655	85032437	TraesCS1A01G092700.1	chr7D_13611655	1.64141738383933e-07	0.417146
796114420	85344339	202012364	85344339	TraesCS1A01G092900.1	chr1B_202012364	1.8877541124363e-06	0.379978
625959869	85344339	31857813	85344339	TraesCS1A01G092900.1	chr1B_31857813	7.43967078445606e-06	0.35789
12815719911	91328557	138745500	91328557	TraesCS1A01G095700.1	chr7B_138745500	2.55910704462279e-13	0.58232
13009898393	91328557	332923982	91328557	TraesCS1A01G095700.1	chr7B_332923982	1.77988140605238e-06	0.380904
796114420	92564927	202012364	92564927	TraesCS1A01G096500.1	chr1B_202012364	3.19610186581624e-07	0.407241
598422743	92564927	4320687	92564927	TraesCS1A01G096500.1	chr1B_4320687	8.66433863094048e-06	0.35539
637426581	92564927	43324525	92564927	TraesCS1A01G096500.1	chr1B_43324525	4.90282724505494e-06	0.364686
10880809495	92564927	135122516	92564927	TraesCS1A01G096500.1	chr6B_135122516	2.19915028676807e-06	0.377554
206803428	97644068	206803428	97644068	TraesCS1A01G101000.1	chr1A_206803428	5.65974640084038e-10	0.49422
308781337	97644068	308781337	97644068	TraesCS1A01G101000.1	chr1A_308781337	3.62143942901104e-08	0.438921
630370565	101335178	36268509	101335178	TraesCS1A01G105400.1	chr1B_36268509	1.36970850730232e-06	0.384999
102166276	102164806	102166276	102164806	TraesCS1A01G105700.1	chr1A_102166276	3.07559807298312e-30	0.84188
244308591	102164806	244308591	102164806	TraesCS1A01G105700.1	chr1A_244308591	2.0246959541244e-16	0.650003
432590521	102164806	432590521	102164806	TraesCS1A01G105700.1	chr1A_432590521	1.04914584457171e-06	0.389173
1387305534	102164806	103351608	102164806	TraesCS1A01G105700.1	chr1D_103351608	3.89002808231417e-27	0.810804
3339575969	102164806	779370300	102164806	TraesCS1A01G105700.1	chr2B_779370300	9.72746061424016e-08	0.424798
244501354	104937819	244501354	104937819	TraesCS1A01G107300.1	chr1A_244501354	5.59094467720975e-07	0.398824
1580486409	104937819	296532483	104937819	TraesCS1A01G107300.1	chr1D_296532483	1.9300318094103e-09	0.478541
9591956756	104937819	30429714	104937819	TraesCS1A01G107300.1	chr5D_30429714	1.9300318094103e-09	0.478541
11981733818	104937819	41465643	104937819	TraesCS1A01G107300.1	chr7A_41465643	1.49804043177549e-06	0.383606
1499573910	106219624	215619984	106219624	TraesCS1A01G107800.1	chr1D_215619984	5.80163352518795e-15	0.61967
5202739231	106219624	438580599	106219624	TraesCS1A01G107800.1	chr3B_438580599	5.80163352518795e-15	0.61967
6179324097	106219624	584335701	106219624	TraesCS1A01G107800.1	chr3D_584335701	4.06144021983112e-06	0.36774
6275997818	106219624	65456999	106219624	TraesCS1A01G107800.1	chr4A_65456999	5.80163352518795e-15	0.61967
8087129586	106219624	458383111	106219624	TraesCS1A01G107800.1	chr4D_458383111	5.80163352518795e-15	0.61967
352875680	109573856	352875680	109573856	TraesCS1A01G110200.1	chr1A_352875680	2.99698162425592e-07	0.40821
2006194935	109573856	226787823	109573856	TraesCS1A01G110200.1	chr2A_226787823	2.99698162425592e-07	0.40821
2210409226	109573856	431002114	109573856	TraesCS1A01G110200.1	chr2A_431002114	2.99698162425592e-07	0.40821
2543495851	109573856	764088739	109573856	TraesCS1A01G110200.1	chr2A_764088739	4.07398697432105e-09	0.468735
2577658438	109573856	17452769	109573856	TraesCS1A01G110200.1	chr2B_17452769	1.11933709759079e-07	0.422758
3831200177	109573856	469737793	109573856	TraesCS1A01G110200.1	chr2D_469737793	1.01371805019741e-06	0.389705
5031446159	109573856	267287527	109573856	TraesCS1A01G110200.1	chr3B_267287527	2.59857987487205e-06	0.374899
4836646376	109573856	72487744	109573856	TraesCS1A01G110200.1	chr3B_72487744	6.55173272629923e-08	0.430508
5529547368	109573856	765388736	109573856	TraesCS1A01G110200.1	chr3B_765388736	5.01309341146335e-06	0.364327
6936654571	109573856	726113752	109573856	TraesCS1A01G110200.1	chr4A_726113752	3.77951346656445e-08	0.438323
6954495809	109573856	743954990	109573856	TraesCS1A01G110200.1	chr4A_743954990	1.39579161192268e-08	0.452154
8302748429	109573856	164144887	109573856	TraesCS1A01G110200.1	chr5A_164144887	3.03884927291231e-06	0.372407
10858394625	109573856	112707646	109573856	TraesCS1A01G110200.1	chr6B_112707646	5.66569666738996e-06	0.362343
10781919592	109573856	36232613	109573856	TraesCS1A01G110200.1	chr6B_36232613	3.48262822618399e-06	0.370208
11467596137	109573856	920680	109573856	TraesCS1A01G110200.1	chr6D_920680	4.76372712814229e-06	0.365158
12067315129	109573856	127046954	109573856	TraesCS1A01G110200.1	chr7A_127046954	8.62654804299908e-07	0.392196
12402713524	109573856	462445349	109573856	TraesCS1A01G110200.1	chr7A_462445349	2.72442772738473e-08	0.442914
12641068564	109573856	700800389	109573856	TraesCS1A01G110200.1	chr7A_700800389	4.90318306482939e-06	0.364685
12752127354	109573856	75152943	109573856	TraesCS1A01G110200.1	chr7B_75152943	1.48467547823822e-07	0.418617
202026588	111150825	202026588	111150825	TraesCS1A01G111000.1	chr1A_202026588	5.5655975538682e-11	0.522578
343390201	111150825	343390201	111150825	TraesCS1A01G111000.1	chr1A_343390201	5.01532439758724e-07	0.400473
444255384	111150825	444255384	111150825	TraesCS1A01G111000.1	chr1A_444255384	2.74733260029891e-08	0.442799
5506413596	111150825	742254964	111150825	TraesCS1A01G111000.1	chr3B_742254964	7.24178391148051e-06	0.358332
101102338	114544744	101102338	114544744	TraesCS1A01G112500.1	chr1A_101102338	7.68455466432588e-06	0.35736
202026077	114544744	202026077	114544744	TraesCS1A01G112500.1	chr1A_202026077	7.68455466432588e-06	0.35736
311848948	119703774	311848948	119703774	TraesCS1A01G115200.1	chr1A_311848948	3.17803214374315e-18	0.684238
32892052	119703774	32892052	119703774	TraesCS1A01G115200.1	chr1A_32892052	1.56718954085998e-12	0.563145
394253305	119703774	394253305	119703774	TraesCS1A01G115200.1	chr1A_394253305	1.52221455240624e-07	0.418252
1692488854	119703774	408534928	119703774	TraesCS1A01G115200.1	chr1D_408534928	8.11618541022386e-08	0.427422
1337923039	119703774	53969113	119703774	TraesCS1A01G115200.1	chr1D_53969113	6.79585850542799e-06	0.359366
8094352531	119703774	465606056	119703774	TraesCS1A01G115200.1	chr4D_465606056	7.52046258554736e-10	0.490618
8796100588	119703774	657497046	119703774	TraesCS1A01G115200.1	chr5A_657497046	2.84703408948204e-16	0.647024
9373976054	119703774	525598769	119703774	TraesCS1A01G115200.1	chr5B_525598769	1.33663489298089e-11	0.539226
9408149496	119703774	559772211	119703774	TraesCS1A01G115200.1	chr5B_559772211	2.50079983298611e-08	0.444108
14038855200	119703774	611260404	119703774	TraesCS1A01G115200.1	chr7D_611260404	9.41632104437061e-09	0.457504
14141096456	119703774	74815605	119703774	TraesCS1A01G115200.1	chrUn_74815605	7.51565257094257e-07	0.394313
101102338	119739620	101102338	119739620	TraesCS1A01G115400.1	chr1A_101102338	9.12550212288367e-08	0.425726
290956216	119739620	290956216	119739620	TraesCS1A01G115400.1	chr1A_290956216	3.13911130551141e-08	0.440936
420512379	119739620	420512379	119739620	TraesCS1A01G115400.1	chr1A_420512379	5.61115978116419e-07	0.398769
3314747477	119739620	754541808	119739620	TraesCS1A01G115400.1	chr2B_754541808	8.60063353535904e-06	0.355511
6965692589	119739620	10563613	119739620	TraesCS1A01G115400.1	chr4B_10563613	7.90960712632369e-06	0.356887
9833665605	119739620	272138563	119739620	TraesCS1A01G115400.1	chr5D_272138563	7.21034960509371e-06	0.358402
11276260238	119739620	530573259	119739620	TraesCS1A01G115400.1	chr6B_530573259	3.22322503316747e-06	0.371463
3350080567	123549161	789874898	123549161	TraesCS1A01G116500.1	chr2B_789874898	8.53758450206915e-07	0.392356
7743090266	123549161	114343791	123549161	TraesCS1A01G116500.1	chr4D_114343791	3.44044468595125e-06	0.370408
101334982	126511799	101334982	126511799	TraesCS1A01G118100.1	chr1A_101334982	1.85772059963557e-22	0.752258
219383259	126511799	219383259	126511799	TraesCS1A01G118100.1	chr1A_219383259	1.73835854974397e-07	0.416307
7086842224	126511799	131713248	126511799	TraesCS1A01G118100.1	chr4B_131713248	3.00257856673438e-06	0.372602
7389091515	126511799	433962539	126511799	TraesCS1A01G118100.1	chr4B_433962539	2.77759334414091e-08	0.442646
49237032	135509433	49237032	135509433	TraesCS1A01G121700.3	chr1A_49237032	6.52797848520892e-07	0.396464
2603820550	139558176	43614881	139558176	TraesCS1A01G122700.1	chr2B_43614881	8.10660138453933e-07	0.393151
8816450033	139558176	677846491	139558176	TraesCS1A01G122700.1	chr5A_677846491	8.10660138453933e-07	0.393151
9339137081	143276250	490759796	143276250	TraesCS1A01G123300.1	chr5B_490759796	1.86176826622677e-06	0.380199
11961711883	143276250	21443708	143276250	TraesCS1A01G123300.1	chr7A_21443708	1.68380333937959e-08	0.449571
11963187840	143276250	22919665	143276250	TraesCS1A01G123300.1	chr7A_22919665	2.66304581120677e-06	0.374511
636085256	143810234	41983200	143810234	TraesCS1A01G123600.1	chr1B_41983200	9.99116317457588e-06	0.353042
796114420	148609016	202012364	148609016	TraesCS1A01G125100.1	chr1B_202012364	5.6980397072696e-09	0.464273
636116050	148609016	42013994	148609016	TraesCS1A01G125100.1	chr1B_42013994	3.2594669326722e-09	0.471678
1861948830	148609016	82541718	148609016	TraesCS1A01G125100.1	chr2A_82541718	1.08879999314468e-07	0.423161
3218823340	148609016	658617671	148609016	TraesCS1A01G125100.1	chr2B_658617671	6.89159798318134e-06	0.359136
4020791741	148609016	7476748	148609016	TraesCS1A01G125100.1	chr3A_7476748	8.36317758863564e-09	0.45911
5497586063	148609016	733427431	148609016	TraesCS1A01G125100.1	chr3B_733427431	5.08399058536788e-06	0.364098
10880803143	148609016	135116164	148609016	TraesCS1A01G125100.1	chr6B_135116164	4.39205014415739e-06	0.366476
11817910177	148609016	351234720	148609016	TraesCS1A01G125100.1	chr6D_351234720	3.40785175884755e-06	0.370563
1499573910	151771194	215619984	151771194	TraesCS1A01G126300.1	chr1D_215619984	1.44044692169284e-06	0.384215
5202739231	151771194	438580599	151771194	TraesCS1A01G126300.1	chr3B_438580599	1.44044692169284e-06	0.384215
6275997818	151771194	65456999	151771194	TraesCS1A01G126300.1	chr4A_65456999	1.44044692169284e-06	0.384215
8087129586	151771194	458383111	151771194	TraesCS1A01G126300.1	chr4D_458383111	1.44044692169284e-06	0.384215
1732605640	153581109	448651714	153581109	TraesCS1A01G126900.1	chr1D_448651714	5.12116517570833e-11	0.523565
4752432266	153581109	739117273	153581109	TraesCS1A01G126900.1	chr3A_739117273	5.12116517570833e-11	0.523565
6178314879	153581109	583326483	153581109	TraesCS1A01G126900.1	chr3D_583326483	5.12116517570833e-11	0.523565
693857115	157312144	99755059	157312144	TraesCS1A01G128300.1	chr1B_99755059	1.89043547427771e-09	0.478809
796114420	163392936	202012364	163392936	TraesCS1A01G129200.1	chr1B_202012364	2.03702806143702e-06	0.378771
6914005627	163392936	703464808	163392936	TraesCS1A01G129200.1	chr4A_703464808	5.82641638557819e-06	0.361885
119707983	168554707	119707983	168554707	TraesCS1A01G130700.1	chr1A_119707983	8.51439838440723e-13	0.569708
228531517	168554707	228531517	168554707	TraesCS1A01G130700.1	chr1A_228531517	8.51439838440723e-13	0.569708
343390201	168554707	343390201	168554707	TraesCS1A01G130700.1	chr1A_343390201	5.76264567752723e-12	0.548756
394320136	168554707	394320136	168554707	TraesCS1A01G130700.1	chr1A_394320136	5.76264567752723e-12	0.548756
9355335468	168554707	506958183	168554707	TraesCS1A01G130700.1	chr5B_506958183	1.04991295999394e-06	0.389162
9833665605	168554707	272138563	168554707	TraesCS1A01G130700.1	chr5D_272138563	1.49985881447302e-06	0.383588
12006914778	168554707	66646603	168554707	TraesCS1A01G130700.1	chr7A_66646603	2.15034641358763e-07	0.413159
5874184907	171453940	279196511	171453940	TraesCS1A01G131000.4	chr3D_279196511	3.53610640374914e-06	0.369962
102372111	175173616	102372111	175173616	TraesCS1A01G131500.2	chr1A_102372111	3.82294934385417e-11	0.527018
203319853	175173616	203319853	175173616	TraesCS1A01G131500.2	chr1A_203319853	3.82294934385417e-11	0.527018
343390201	175173616	343390201	175173616	TraesCS1A01G131500.2	chr1A_343390201	7.83791530421291e-07	0.393667
420512379	175173616	420512379	175173616	TraesCS1A01G131500.2	chr1A_420512379	3.92327034067476e-09	0.469232
5535484475	175173616	771325843	175173616	TraesCS1A01G131500.2	chr3B_771325843	5.46222922559834e-06	0.362939
6914006555	175173616	703465736	175173616	TraesCS1A01G131500.2	chr4A_703465736	6.69457028835798e-06	0.35961
6965692589	175173616	10563613	175173616	TraesCS1A01G131500.2	chr4B_10563613	6.44650113345961e-06	0.360232
11392394091	175173616	646707112	175173616	TraesCS1A01G131500.2	chr6B_646707112	2.16401128362313e-07	0.413067
11904960377	175173616	438284920	175173616	TraesCS1A01G131500.2	chr6D_438284920	7.85692395928676e-06	0.356995
12056071423	175173616	115803248	175173616	TraesCS1A01G131500.2	chr7A_115803248	3.87542446562958e-08	0.437967
12006914778	175173616	66646603	175173616	TraesCS1A01G131500.2	chr7A_66646603	6.13596806247021e-06	0.361038
12498347487	200578386	558079312	200578386	TraesCS1A01G134200.1	chr7A_558079312	1.13283743699828e-07	0.42258
4767399782	212022077	3241150	212022077	TraesCS1A01G136000.2	chr3B_3241150	2.38864830962478e-06	0.376248
1215368988	213253480	621266932	213253480	TraesCS1A01G136100.1	chr1B_621266932	5.42374063056782e-07	0.399286
1735583962	213253480	451630036	213253480	TraesCS1A01G136100.1	chr1D_451630036	5.42374063056782e-07	0.399286
3872899914	213253480	511437530	213253480	TraesCS1A01G136100.1	chr2D_511437530	5.42374063056782e-07	0.399286
6053616594	213253480	458628198	213253480	TraesCS1A01G136100.1	chr3D_458628198	1.08728177920776e-06	0.388614
10191172275	213253480	63564556	213253480	TraesCS1A01G136100.1	chr6A_63564556	1.34846145331984e-08	0.452621
352875680	213902924	352875680	213902924	TraesCS1A01G136200.1	chr1A_352875680	2.02596281175644e-12	0.560366
464794801	213902924	464794801	213902924	TraesCS1A01G136200.1	chr1A_464794801	3.27781273122668e-08	0.44033
561336777	213902924	561336777	213902924	TraesCS1A01G136200.1	chr1A_561336777	3.63042411625231e-07	0.405331
611890805	213902924	17788749	213902924	TraesCS1A01G136200.1	chr1B_17788749	5.22364615423675e-07	0.399855
911673992	213902924	317571936	213902924	TraesCS1A01G136200.1	chr1B_317571936	6.25806874413307e-06	0.360714
1072668344	213902924	478566288	213902924	TraesCS1A01G136200.1	chr1B_478566288	2.88321992288619e-10	0.502643
1207527007	213902924	613424951	213902924	TraesCS1A01G136200.1	chr1B_613424951	2.21635082503948e-07	0.41271
1483017526	213902924	199063600	213902924	TraesCS1A01G136200.1	chr1D_199063600	3.21103689388917e-08	0.440623
1661757406	213902924	377803480	213902924	TraesCS1A01G136200.1	chr1D_377803480	2.70970516964425e-06	0.374236
1763754124	213902924	479800198	213902924	TraesCS1A01G136200.1	chr1D_479800198	2.09614292775043e-06	0.378316
2006194935	213902924	226787823	213902924	TraesCS1A01G136200.1	chr2A_226787823	2.02596281175644e-12	0.560366
2210409226	213902924	431002114	213902924	TraesCS1A01G136200.1	chr2A_431002114	2.02596281175644e-12	0.560366
2470886209	213902924	691479097	213902924	TraesCS1A01G136200.1	chr2A_691479097	2.23409818939728e-08	0.445667
2537683356	213902924	758276244	213902924	TraesCS1A01G136200.1	chr2A_758276244	7.30061235990451e-12	0.546099
2577658438	213902924	17452769	213902924	TraesCS1A01G136200.1	chr2B_17452769	5.96556547230767e-10	0.493547
3118498896	213902924	558293227	213902924	TraesCS1A01G136200.1	chr2B_558293227	5.38603238461272e-06	0.363164
3308906356	213902924	748700687	213902924	TraesCS1A01G136200.1	chr2B_748700687	5.07704169366189e-09	0.465816
3474183636	213902924	112721252	213902924	TraesCS1A01G136200.1	chr2D_112721252	2.5120263976155e-08	0.444047
3420113589	213902924	58651205	213902924	TraesCS1A01G136200.1	chr2D_58651205	1.26532199099834e-11	0.539854
3979002887	213902924	617540503	213902924	TraesCS1A01G136200.1	chr2D_617540503	2.18245779167843e-06	0.377674
4024773418	213902924	11458425	213902924	TraesCS1A01G136200.1	chr3A_11458425	3.2370171519904e-06	0.371392
4636323344	213902924	623008351	213902924	TraesCS1A01G136200.1	chr3A_623008351	7.48308793048682e-06	0.357795
4699436455	213902924	686121462	213902924	TraesCS1A01G136200.1	chr3A_686121462	1.00874203908615e-09	0.486896
4753668535	213902924	740353542	213902924	TraesCS1A01G136200.1	chr3A_740353542	2.41489480348123e-06	0.376074
4788118332	213902924	23959700	213902924	TraesCS1A01G136200.1	chr3B_23959700	1.46586225997728e-08	0.451484
5031446159	213902924	267287527	213902924	TraesCS1A01G136200.1	chr3B_267287527	1.31770531380716e-10	0.512242
5320208522	213902924	556049890	213902924	TraesCS1A01G136200.1	chr3B_556049890	9.55523939859815e-09	0.457305
4836646376	213902924	72487744	213902924	TraesCS1A01G136200.1	chr3B_72487744	2.25709879089492e-07	0.412442
5529547368	213902924	765388736	213902924	TraesCS1A01G136200.1	chr3B_765388736	1.00651506621615e-10	0.515514
5585060890	213902924	820902258	213902924	TraesCS1A01G136200.1	chr3B_820902258	3.65656443868639e-06	0.369424
5601736092	213902924	6747696	213902924	TraesCS1A01G136200.1	chr3D_6747696	9.49083655982793e-06	0.353889
6350410634	213902924	139869815	213902924	TraesCS1A01G136200.1	chr4A_139869815	1.64887784433001e-07	0.417079
6248445453	213902924	37904634	213902924	TraesCS1A01G136200.1	chr4A_37904634	2.02704335706612e-07	0.414031
6594936798	213902924	384395979	213902924	TraesCS1A01G136200.1	chr4A_384395979	6.37810481118337e-08	0.430894
6943060952	213902924	732520133	213902924	TraesCS1A01G136200.1	chr4A_732520133	2.79794760190023e-10	0.503015
6954495809	213902924	743954990	213902924	TraesCS1A01G136200.1	chr4A_743954990	7.35464843374268e-12	0.546017
6967037838	213902924	11908862	213902924	TraesCS1A01G136200.1	chr4B_11908862	2.14849625221523e-07	0.413171
6982767413	213902924	27638437	213902924	TraesCS1A01G136200.1	chr4B_27638437	1.73181467576432e-08	0.449181
8309458253	213902924	170854711	213902924	TraesCS1A01G136200.1	chr5A_170854711	1.24670320927516e-12	0.565618
8432846336	213902924	294242794	213902924	TraesCS1A01G136200.1	chr5A_294242794	5.71902022726687e-07	0.398478
8168118399	213902924	29514857	213902924	TraesCS1A01G136200.1	chr5A_29514857	3.46832248602689e-08	0.439529
8609558433	213902924	470954891	213902924	TraesCS1A01G136200.1	chr5A_470954891	8.08977213642578e-06	0.356521
8672549438	213902924	533945896	213902924	TraesCS1A01G136200.1	chr5A_533945896	3.93856244356829e-06	0.368235
8740205683	213902924	601602141	213902924	TraesCS1A01G136200.1	chr5A_601602141	3.55217928197921e-10	0.500055
8808856989	213902924	670253447	213902924	TraesCS1A01G136200.1	chr5A_670253447	2.34187329193326e-08	0.445019
9105909385	213902924	257532100	213902924	TraesCS1A01G136200.1	chr5B_257532100	1.81514196075025e-06	0.380597
9312164030	213902924	463786745	213902924	TraesCS1A01G136200.1	chr5B_463786745	5.22364615423675e-07	0.399855
9374966718	213902924	526589433	213902924	TraesCS1A01G136200.1	chr5B_526589433	1.35668777278163e-07	0.419945
9388629468	213902924	540252183	213902924	TraesCS1A01G136200.1	chr5B_540252183	5.22364615423675e-07	0.399855
9480505451	213902924	632128166	213902924	TraesCS1A01G136200.1	chr5B_632128166	5.22364615423675e-07	0.399855
9539080926	213902924	690703641	213902924	TraesCS1A01G136200.1	chr5B_690703641	6.42393357767367e-07	0.396708
8917939587	213902924	69562302	213902924	TraesCS1A01G136200.1	chr5B_69562302	1.38751252139805e-10	0.511611
9838462838	213902924	276935796	213902924	TraesCS1A01G136200.1	chr5D_276935796	4.31771069267353e-06	0.366752
10360948382	213902924	233340663	213902924	TraesCS1A01G136200.1	chr6A_233340663	1.59723239130199e-09	0.480986
10486683449	213902924	359075730	213902924	TraesCS1A01G136200.1	chr6A_359075730	1.59723239130199e-09	0.480986
10179372519	213902924	51764800	213902924	TraesCS1A01G136200.1	chr6A_51764800	5.08310341339575e-06	0.364101
10917415305	213902924	171728326	213902924	TraesCS1A01G136200.1	chr6B_171728326	1.26184748290929e-06	0.386281
10781919592	213902924	36232613	213902924	TraesCS1A01G136200.1	chr6B_36232613	4.90831235622416e-07	0.400799
11311829400	213902924	566142421	213902924	TraesCS1A01G136200.1	chr6B_566142421	1.6909106164114e-08	0.449513
11382483424	213902924	636796445	213902924	TraesCS1A01G136200.1	chr6B_636796445	5.22364615423675e-07	0.399855
11438818176	213902924	693131197	213902924	TraesCS1A01G136200.1	chr6B_693131197	1.73181467576432e-08	0.449181
11572249642	213902924	105574185	213902924	TraesCS1A01G136200.1	chr6D_105574185	9.49083655982793e-06	0.353889
11824268914	213902924	357593457	213902924	TraesCS1A01G136200.1	chr6D_357593457	9.49083655982793e-06	0.353889
12067143014	213902924	126874839	213902924	TraesCS1A01G136200.1	chr7A_126874839	6.46602812219606e-09	0.462582
12179147355	213902924	238879180	213902924	TraesCS1A01G136200.1	chr7A_238879180	8.08977213642578e-06	0.356521
12402713524	213902924	462445349	213902924	TraesCS1A01G136200.1	chr7A_462445349	1.01745993883472e-10	0.515382
12588309848	213902924	648041673	213902924	TraesCS1A01G136200.1	chr7A_648041673	6.20604610063305e-07	0.397232
12641068564	213902924	700800389	213902924	TraesCS1A01G136200.1	chr7A_700800389	2.44869491747347e-06	0.375852
13296042548	213902924	619068137	213902924	TraesCS1A01G136200.1	chr7B_619068137	5.71902022726687e-07	0.398478
12752127354	213902924	75152943	213902924	TraesCS1A01G136200.1	chr7B_75152943	7.84405022319305e-06	0.357021
13481102427	213902924	53507631	213902924	TraesCS1A01G136200.1	chr7D_53507631	2.38556592151276e-07	0.411619
14035798662	213902924	608203866	213902924	TraesCS1A01G136200.1	chr7D_608203866	4.39749769659042e-06	0.366456
14062284145	213902924	634689349	213902924	TraesCS1A01G136200.1	chr7D_634689349	2.40486411793118e-13	0.582962
14082166390	213902924	15885539	213902924	TraesCS1A01G136200.1	chrUn_15885539	5.22364615423675e-07	0.399855
14141486078	213902924	75205227	213902924	TraesCS1A01G136200.1	chrUn_75205227	9.49083655982793e-06	0.353889
455818613	223938246	455818613	223938246	TraesCS1A01G137700.2	chr1A_455818613	3.53523549926619e-07	0.405731
6793300	223938246	6793300	223938246	TraesCS1A01G137700.2	chr1A_6793300	6.8653502507596e-08	0.429834
3308631027	223938246	748425358	223938246	TraesCS1A01G137700.2	chr2B_748425358	3.72829586835312e-06	0.369113
6104069469	223938246	509081073	223938246	TraesCS1A01G137700.2	chr3D_509081073	4.46821055457996e-07	0.40222
7526022855	223938246	570893879	223938246	TraesCS1A01G137700.2	chr4B_570893879	8.26211291571211e-09	0.459276
8165053127	223938246	26449585	223938246	TraesCS1A01G137700.2	chr5A_26449585	5.21665747214596e-08	0.433772
8869559549	223938246	21182264	223938246	TraesCS1A01G137700.2	chr5B_21182264	4.7650780465371e-06	0.365154
10053813344	223938246	492286302	223938246	TraesCS1A01G137700.2	chr5D_492286302	4.741860824112e-07	0.401321
11468952512	223938246	2277055	223938246	TraesCS1A01G137700.2	chr6D_2277055	3.56749568006973e-06	0.369821
12472000280	223938246	531732105	223938246	TraesCS1A01G137700.2	chr7A_531732105	4.46821055457996e-07	0.40222
13265260954	223938246	588286543	223938246	TraesCS1A01G137700.2	chr7B_588286543	2.51463062736942e-06	0.375428
13337343566	223938246	660369155	223938246	TraesCS1A01G137700.2	chr7B_660369155	2.41189414416116e-07	0.411456
1732605640	238680220	448651714	238680220	TraesCS1A01G140900.1	chr1D_448651714	1.74993285216929e-11	0.536135
4752432266	238680220	739117273	238680220	TraesCS1A01G140900.1	chr3A_739117273	1.74993285216929e-11	0.536135
6178314879	238680220	583326483	238680220	TraesCS1A01G140900.1	chr3D_583326483	1.74993285216929e-11	0.536135
10158962328	238680220	31354609	238680220	TraesCS1A01G140900.1	chr6A_31354609	6.38896659880676e-06	0.360377
53456513	242779692	53456513	242779692	TraesCS1A01G142300.1	chr1A_53456513	7.94030395818847e-06	0.356825
101102338	246127802	101102338	246127802	TraesCS1A01G143200.1	chr1A_101102338	2.21146869260337e-11	0.533416
202026077	246127802	202026077	246127802	TraesCS1A01G143200.1	chr1A_202026077	2.21146869260337e-11	0.533416
343390201	246127802	343390201	246127802	TraesCS1A01G143200.1	chr1A_343390201	2.83620687881884e-07	0.409046
420512379	246127802	420512379	246127802	TraesCS1A01G143200.1	chr1A_420512379	1.82970349334459e-09	0.479237
551307730	246127802	551307730	246127802	TraesCS1A01G143200.1	chr1A_551307730	4.8133198627786e-07	0.401095
2554616649	246127802	775209537	246127802	TraesCS1A01G143200.1	chr2A_775209537	3.1143278394508e-07	0.407634
2600482396	246127802	40276727	246127802	TraesCS1A01G143200.1	chr2B_40276727	1.04094560479628e-06	0.389294
3314155725	246127802	753950056	246127802	TraesCS1A01G143200.1	chr2B_753950056	8.16658207453282e-06	0.356367
3916628393	246127802	555166009	246127802	TraesCS1A01G143200.1	chr2D_555166009	9.10429525698842e-06	0.354572
5415899672	246127802	651741040	246127802	TraesCS1A01G143200.1	chr3B_651741040	1.08559456766465e-08	0.455574
6914006555	246127802	703465736	246127802	TraesCS1A01G143200.1	chr4A_703465736	2.6263536478408e-06	0.374731
8169023548	246127802	30420006	246127802	TraesCS1A01G143200.1	chr5A_30420006	2.25906808617738e-06	0.377128
9990554734	246127802	429027692	246127802	TraesCS1A01G143200.1	chr5D_429027692	1.08559456766465e-08	0.455574
10081321532	246127802	519794490	246127802	TraesCS1A01G143200.1	chr5D_519794490	1.08559456766465e-08	0.455574
11276260238	246127802	530573259	246127802	TraesCS1A01G143200.1	chr6B_530573259	3.92570265600066e-07	0.40416
11739484106	246127802	272808649	246127802	TraesCS1A01G143200.1	chr6D_272808649	1.85216137076596e-06	0.380282
107525945	259994735	107525945	259994735	TraesCS1A01G151400.2	chr1A_107525945	5.22499731254527e-17	0.661546
108073424	259994735	108073424	259994735	TraesCS1A01G151400.2	chr1A_108073424	4.47596938547776e-06	0.366168
274951073	259994735	274951073	259994735	TraesCS1A01G151400.2	chr1A_274951073	1.29211580699838e-33	0.869894
308783537	259994735	308783537	259994735	TraesCS1A01G151400.2	chr1A_308783537	2.55204934987663e-10	0.504149
463400716	259994735	463400716	259994735	TraesCS1A01G151400.2	chr1A_463400716	4.66689637147843e-07	0.401564
4515828496	259994735	502513503	259994735	TraesCS1A01G151400.2	chr3A_502513503	8.58438005870162e-06	0.355543
12588310848	268385375	648042673	268385375	TraesCS1A01G154200.1	chr7A_648042673	8.49716863683173e-07	0.392429
108073424	276323725	108073424	276323725	TraesCS1A01G155900.1	chr1A_108073424	2.98365423628229e-08	0.441647
253372955	276323725	253372955	276323725	TraesCS1A01G155900.1	chr1A_253372955	1.10933907846204e-08	0.455281
420512379	276323725	420512379	276323725	TraesCS1A01G155900.1	chr1A_420512379	3.44328760327862e-07	0.40613
549838072	276323725	549838072	276323725	TraesCS1A01G155900.1	chr1A_549838072	1.54450545342026e-06	0.383125
571989062	276323725	571989062	276323725	TraesCS1A01G155900.1	chr1A_571989062	6.51026165814538e-06	0.360071
6920934668	276323725	710393849	276323725	TraesCS1A01G155900.1	chr4A_710393849	7.91792745120319e-06	0.35687
119707983	281656642	119707983	281656642	TraesCS1A01G158300.1	chr1A_119707983	1.1414175441342e-08	0.454897
228531517	281656642	228531517	281656642	TraesCS1A01G158300.1	chr1A_228531517	1.1414175441342e-08	0.454897
343390201	281656642	343390201	281656642	TraesCS1A01G158300.1	chr1A_343390201	5.19274762668441e-07	0.399945
420512379	281656642	420512379	281656642	TraesCS1A01G158300.1	chr1A_420512379	2.93797430856411e-07	0.408513
107934892	286915760	107934892	286915760	TraesCS1A01G159700.1	chr1A_107934892	9.06806713705162e-14	0.592884
286915837	286915760	286915837	286915760	TraesCS1A01G159700.1	chr1A_286915837	7.16254863154892e-28	0.818642
394320136	286915760	394320136	286915760	TraesCS1A01G159700.1	chr1A_394320136	1.44021935103657e-10	0.511159
8169023548	286915760	30420006	286915760	TraesCS1A01G159700.1	chr5A_30420006	7.57732843243008e-06	0.357591
9819780625	286915760	258253583	286915760	TraesCS1A01G159700.1	chr5D_258253583	1.80208862073406e-06	0.380709
12006914730	286915760	66646555	286915760	TraesCS1A01G159700.1	chr7A_66646555	7.46931467027714e-08	0.428615
168589968	296212311	168589968	296212311	TraesCS1A01G164400.1	chr1A_168589968	1.56385853520393e-07	0.417859
294860748	296212311	294860748	296212311	TraesCS1A01G164400.1	chr1A_294860748	6.91882391939045e-20	0.712864
101334982	297745177	101334982	297745177	TraesCS1A01G164800.2	chr1A_101334982	8.67349553934254e-15	0.615855
306639624	297745177	306639624	297745177	TraesCS1A01G164800.2	chr1A_306639624	8.57485012920303e-09	0.458771
452786478	297745177	452786478	297745177	TraesCS1A01G164800.2	chr1A_452786478	5.13030841242574e-06	0.36395
7136645788	297745177	181516812	297745177	TraesCS1A01G164800.2	chr4B_181516812	2.84327457690836e-06	0.373469
7295769553	297745177	340640577	297745177	TraesCS1A01G164800.2	chr4B_340640577	9.08800643742673e-08	0.42579
7447336153	297745177	492207177	297745177	TraesCS1A01G164800.2	chr4B_492207177	2.158833441628e-08	0.446146
8017977113	297745177	389230638	297745177	TraesCS1A01G164800.2	chr4D_389230638	9.81485408869851e-06	0.353333
303728541	298034053	303728541	298034053	TraesCS1A01G165300.1	chr1A_303728541	1.25433687301076e-08	0.453614
101104634	298109884	101104634	298109884	TraesCS1A01G165500.1	chr1A_101104634	1.91334661517362e-06	0.379763
298037397	298109884	298037397	298109884	TraesCS1A01G165500.1	chr1A_298037397	1.27448364623879e-12	0.565381
301774636	298109884	301774636	298109884	TraesCS1A01G165500.1	chr1A_301774636	3.88062452040475e-11	0.526843
391847139	298109884	391847139	298109884	TraesCS1A01G165500.1	chr1A_391847139	1.51447620211e-06	0.383437
924609550	298109884	330507494	298109884	TraesCS1A01G165500.1	chr1B_330507494	4.89798131527009e-07	0.400831
101767543	298613620	101767543	298613620	TraesCS1A01G165900.1	chr1A_101767543	4.88037551504984e-14	0.599089
303728541	298613620	303728541	298613620	TraesCS1A01G165900.1	chr1A_303728541	4.11559352631178e-22	0.747331
412040298	298613620	412040298	298613620	TraesCS1A01G165900.1	chr1A_412040298	2.404683228381e-09	0.47568
924609550	298613620	330507494	298613620	TraesCS1A01G165900.1	chr1B_330507494	2.48470488476863e-11	0.532053
1387305534	298613620	103351608	298613620	TraesCS1A01G165900.1	chr1D_103351608	1.41389529281568e-10	0.511384
3782032586	298613620	420570202	298613620	TraesCS1A01G165900.1	chr2D_420570202	1.0392933548208e-06	0.389319
6995030619	298613620	39901643	298613620	TraesCS1A01G165900.1	chr4B_39901643	6.73431822463013e-06	0.359514
14089791707	298613620	23510856	298613620	TraesCS1A01G165900.1	chrUn_23510856	3.91504466380581e-06	0.368331
101767543	298613843	101767543	298613843	TraesCS1A01G165900.2	chr1A_101767543	2.70993815283887e-08	0.442987
303728541	298613843	303728541	298613843	TraesCS1A01G165900.2	chr1A_303728541	5.92436249848893e-17	0.660491
382251820	298613843	382251820	298613843	TraesCS1A01G165900.2	chr1A_382251820	1.73853476907692e-06	0.381274
924609550	298613843	330507494	298613843	TraesCS1A01G165900.2	chr1B_330507494	7.99821449622343e-11	0.518281
1387305534	298613843	103351608	298613843	TraesCS1A01G165900.2	chr1D_103351608	6.21628264783521e-06	0.360823
101767543	300100831	101767543	300100831	TraesCS1A01G167200.1	chr1A_101767543	4.44749710885033e-11	0.525239
303728541	300100831	303728541	300100831	TraesCS1A01G167200.1	chr1A_303728541	1.78059288664195e-22	0.75252
343408111	300100831	343408111	300100831	TraesCS1A01G167200.1	chr1A_343408111	2.86099061487308e-06	0.373371
382251820	300100831	382251820	300100831	TraesCS1A01G167200.1	chr1A_382251820	3.82928818930652e-07	0.404533
924609550	300100831	330507494	300100831	TraesCS1A01G167200.1	chr1B_330507494	4.45519564756874e-12	0.551645
1387305534	300100831	103351608	300100831	TraesCS1A01G167200.1	chr1D_103351608	4.68349459904013e-09	0.466891
157311992	301776543	157311992	301776543	TraesCS1A01G168900.1	chr1A_157311992	4.66911576366836e-06	0.365484
305608133	301776543	305608133	301776543	TraesCS1A01G168900.1	chr1A_305608133	6.73593682932421e-10	0.492015
306640208	301781403	306640208	301781403	TraesCS1A01G169000.1	chr1A_306640208	2.79856461707969e-06	0.373722
168589968	301857789	168589968	301857789	TraesCS1A01G169100.1	chr1A_168589968	2.30525250940175e-07	0.412126
308350638	301857789	308350638	301857789	TraesCS1A01G169100.1	chr1A_308350638	4.09662351686824e-17	0.663585
168589968	302628831	168589968	302628831	TraesCS1A01G169600.1	chr1A_168589968	4.10098901592962e-06	0.367585
306640208	302628831	306640208	302628831	TraesCS1A01G169600.1	chr1A_306640208	3.73800447251168e-07	0.404894
168589968	305364279	168589968	305364279	TraesCS1A01G170900.1	chr1A_168589968	1.37225247309278e-10	0.511746
308349218	305364279	308349218	305364279	TraesCS1A01G170900.1	chr1A_308349218	2.12484661319021e-17	0.669017
366290196	305364279	366290196	305364279	TraesCS1A01G170900.1	chr1A_366290196	1.58308006566972e-06	0.382741
399243017	305364279	399243017	305364279	TraesCS1A01G170900.1	chr1A_399243017	3.31487513894373e-06	0.371008
1023803283	305364279	429701227	305364279	TraesCS1A01G170900.1	chr1B_429701227	2.02276201794456e-06	0.37888
168589968	306107034	168589968	306107034	TraesCS1A01G171100.3	chr1A_168589968	1.6679005447619e-07	0.416911
308350143	306107034	308350143	306107034	TraesCS1A01G171100.3	chr1A_308350143	8.79656050965754e-21	0.727251
168589968	306107034	168589968	306107034	TraesCS1A01G171100.5	chr1A_168589968	8.29775595460818e-09	0.459218
304996677	306107034	304996677	306107034	TraesCS1A01G171100.5	chr1A_304996677	1.96523387212937e-26	0.802922
189711028	306639466	189711028	306639466	TraesCS1A01G171500.1	chr1A_189711028	1.43952304846369e-06	0.384225
315834627	306639466	315834627	306639466	TraesCS1A01G171500.1	chr1A_315834627	8.44825068158713e-13	0.56979
380956818	306639466	380956818	306639466	TraesCS1A01G171500.1	chr1A_380956818	2.67770383452962e-06	0.374424
307700158	306684328	307700158	306684328	TraesCS1A01G171600.1	chr1A_307700158	1.63200247704244e-09	0.480706
48785221	306684328	48785221	306684328	TraesCS1A01G171600.1	chr1A_48785221	2.34232597458404e-06	0.376556
584674335	306684328	584674335	306684328	TraesCS1A01G171600.1	chr1A_584674335	1.09071891325366e-06	0.388565
3695780124	306684328	334317740	306684328	TraesCS1A01G171600.1	chr2D_334317740	3.64175047121252e-06	0.369488
10101499262	306684328	539972220	306684328	TraesCS1A01G171600.1	chr5D_539972220	4.60844371971175e-09	0.467106
11947998628	306684328	7730453	306684328	TraesCS1A01G171600.1	chr7A_7730453	8.07093831390298e-06	0.356559
13527550708	306684328	99955912	306684328	TraesCS1A01G171600.1	chr7D_99955912	4.60844371971175e-09	0.467106
14082808035	307700874	16527184	307700874	TraesCS1A01G172100.1	chrUn_16527184	2.02129467475498e-06	0.378891
313734906	309401615	313734906	309401615	TraesCS1A01G173400.1	chr1A_313734906	1.97104438211089e-10	0.507314
312775453	312772607	312775453	312772607	TraesCS1A01G175000.2	chr1A_312775453	9.78845076749043e-09	0.456978
2129134374	315834508	349727262	315834508	TraesCS1A01G176500.1	chr2A_349727262	5.11825358145613e-24	0.773516
2311009987	315834508	531602875	315834508	TraesCS1A01G176500.1	chr2A_531602875	4.90000769845555e-07	0.400825
3438353854	315834508	76891470	315834508	TraesCS1A01G176500.1	chr2D_76891470	5.11825358145613e-24	0.773516
5561609321	315834508	797450689	315834508	TraesCS1A01G176500.1	chr3B_797450689	5.800911336907e-06	0.361958
5638013958	315834508	43025562	315834508	TraesCS1A01G176500.1	chr3D_43025562	5.11825358145613e-24	0.773516
6178317406	315834508	583329010	315834508	TraesCS1A01G176500.1	chr3D_583329010	5.11825358145613e-24	0.773516
8074894221	315834508	446147746	315834508	TraesCS1A01G176500.1	chr4D_446147746	2.24274454609427e-06	0.377244
8239224362	315834508	100620820	315834508	TraesCS1A01G176500.1	chr5A_100620820	5.11825358145613e-24	0.773516
9591644498	315834508	30117456	315834508	TraesCS1A01G176500.1	chr5D_30117456	5.11825358145613e-24	0.773516
11409916403	315834508	664229424	315834508	TraesCS1A01G176500.1	chr6B_664229424	4.90000769845555e-07	0.400825
12629264988	315834508	688996813	315834508	TraesCS1A01G176500.1	chr7A_688996813	2.27760443285339e-06	0.376999
13976203841	315834508	548609045	315834508	TraesCS1A01G176500.1	chr7D_548609045	1.20202295753399e-06	0.387042
1350944403	320891334	66990477	320891334	TraesCS1A01G177700.1	chr1D_66990477	1.86651730614425e-07	0.415257
2540655174	320891334	761248062	320891334	TraesCS1A01G177700.1	chr2A_761248062	5.47825022869774e-06	0.362892
3350080567	320891334	789874898	320891334	TraesCS1A01G177700.1	chr2B_789874898	2.176744260531e-11	0.533606
3393652537	320891334	32190153	320891334	TraesCS1A01G177700.1	chr2D_32190153	1.23459842840938e-08	0.453828
5221172586	320891334	457013954	320891334	TraesCS1A01G177700.1	chr3B_457013954	1.75519345187577e-06	0.381125
5406430649	320891334	642272017	320891334	TraesCS1A01G177700.1	chr3B_642272017	4.29524884760464e-07	0.402815
6805807684	320891334	595266865	320891334	TraesCS1A01G177700.1	chr4A_595266865	2.84571670697603e-16	0.647028
7743090266	320891334	114343791	320891334	TraesCS1A01G177700.1	chr4D_114343791	2.59587792820112e-10	0.50394
7937116339	320891334	308369864	320891334	TraesCS1A01G177700.1	chr4D_308369864	1.01410743530203e-07	0.424187
10605917385	320891334	478309666	320891334	TraesCS1A01G177700.1	chr6A_478309666	6.30674365273616e-09	0.462917
11457923291	320891334	712236312	320891334	TraesCS1A01G177700.1	chr6B_712236312	7.78731049687180e-09	0.460077
12766645387	320891334	89670976	320891334	TraesCS1A01G177700.1	chr7B_89670976	6.64978475616273e-06	0.35972
3350080567	321402669	789874898	321402669	TraesCS1A01G178100.1	chr2B_789874898	3.03871841577686e-07	0.408002
3393652537	321402669	32190153	321402669	TraesCS1A01G178100.1	chr2D_32190153	1.12290377863356e-06	0.388116
6805807684	321402669	595266865	321402669	TraesCS1A01G178100.1	chr4A_595266865	5.17419740815419e-11	0.523439
7743090266	321402669	114343791	321402669	TraesCS1A01G178100.1	chr4D_114343791	1.05194423289832e-06	0.389131
10605917385	321402669	478309666	321402669	TraesCS1A01G178100.1	chr6A_478309666	5.60173226604751e-06	0.362527
11457923291	321402669	712236312	321402669	TraesCS1A01G178100.1	chr6B_712236312	2.41145018989385e-06	0.376097
1350944403	321875919	66990477	321875919	TraesCS1A01G178200.2	chr1D_66990477	1.66708150338554e-06	0.381929
3350080567	321875919	789874898	321875919	TraesCS1A01G178200.2	chr2B_789874898	3.53327809973435e-09	0.470616
3393652537	321875919	32190153	321875919	TraesCS1A01G178200.2	chr2D_32190153	1.42070605347853e-09	0.482498
5406430649	321875919	642272017	321875919	TraesCS1A01G178200.2	chr3B_642272017	4.08200787970435e-06	0.367658
6805807684	321875919	595266865	321875919	TraesCS1A01G178200.2	chr4A_595266865	6.00549104589573e-14	0.597028
7743090266	321875919	114343791	321875919	TraesCS1A01G178200.2	chr4D_114343791	2.49275970326006e-08	0.444158
7937116339	321875919	308369864	321875919	TraesCS1A01G178200.2	chr4D_308369864	6.20554688400686e-07	0.397233
10605917385	321875919	478309666	321875919	TraesCS1A01G178200.2	chr6A_478309666	1.73240820910031e-09	0.479939
11457923291	321875919	712236312	321875919	TraesCS1A01G178200.2	chr6B_712236312	3.85979951939647e-07	0.404413
1350944403	321882987	66990477	321882987	TraesCS1A01G178300.1	chr1D_66990477	1.76277733527003e-06	0.381057
3350080567	321882987	789874898	321882987	TraesCS1A01G178300.1	chr2B_789874898	1.74571087885005e-06	0.38121
3393652537	321882987	32190153	321882987	TraesCS1A01G178300.1	chr2D_32190153	2.49350325864646e-08	0.444151
5406430649	321882987	642272017	321882987	TraesCS1A01G178300.1	chr3B_642272017	3.87421991055939e-06	0.368498
6805807684	321882987	595266865	321882987	TraesCS1A01G178300.1	chr4A_595266865	2.90470989128605e-13	0.581019
7743090266	321882987	114343791	321882987	TraesCS1A01G178300.1	chr4D_114343791	9.906619681057e-06	0.35318
10605917385	321882987	478309666	321882987	TraesCS1A01G178300.1	chr6A_478309666	7.09124637110565e-06	0.358673
11457923291	321882987	712236312	321882987	TraesCS1A01G178300.1	chr6B_712236312	9.08651289896152e-06	0.354605
335542122	323406575	335542122	323406575	TraesCS1A01G178900.1	chr1A_335542122	2.54530958667392e-17	0.667527
1551743197	323406575	267789271	323406575	TraesCS1A01G178900.1	chr1D_267789271	3.25690155892328e-16	0.645847
325039755	325050068	325039755	325050068	TraesCS1A01G180300.1	chr1A_325039755	4.45904176133143e-08	0.435992
1551743197	325050068	267789271	325050068	TraesCS1A01G180300.1	chr1D_267789271	2.93963920851826e-07	0.408504
10465800620	326217184	338192901	326217184	TraesCS1A01G180700.1	chr6A_338192901	4.05532372707866e-06	0.367764
367011454	328254251	367011454	328254251	TraesCS1A01G182000.1	chr1A_367011454	1.23638960701023e-06	0.386596
458560966	328254251	458560966	328254251	TraesCS1A01G182000.1	chr1A_458560966	6.81834753205053e-06	0.359312
13420391164	328254251	743416753	328254251	TraesCS1A01G182000.1	chr7B_743416753	7.11520764636379e-06	0.358619
341868140	335012543	341868140	335012543	TraesCS1A01G184600.1	chr1A_341868140	1.07179181778159e-08	0.455746
1551743197	335012543	267789271	335012543	TraesCS1A01G184600.1	chr1D_267789271	2.87438997287781e-08	0.44217
320519220	335542106	320519220	335542106	TraesCS1A01G184800.1	chr1A_320519220	1.82316914447806e-08	0.448471
1551743197	335542106	267789271	335542106	TraesCS1A01G184800.1	chr1D_267789271	4.02952328259765e-08	0.437413
335012497	335545569	335012497	335545569	TraesCS1A01G184900.1	chr1A_335012497	1.19057527681127e-06	0.387198
13279280619	335545569	602306208	335545569	TraesCS1A01G184900.1	chr7B_602306208	7.60884794982501e-06	0.357524
1565359384	335831553	281405458	335831553	TraesCS1A01G185300.1	chr1D_281405458	9.52908072378668e-06	0.353823
3995744745	335831553	634282361	335831553	TraesCS1A01G185300.1	chr2D_634282361	2.11849649692079e-06	0.378147
7513176942	335831553	558047966	335831553	TraesCS1A01G185300.1	chr4B_558047966	6.38234851214126e-07	0.396806
10903283322	335831553	157596343	335831553	TraesCS1A01G185300.1	chr6B_157596343	3.51820493172495e-08	0.43933
11034632196	335831553	288945217	335831553	TraesCS1A01G185300.1	chr6B_288945217	2.73007106636003e-06	0.374115
11297928689	335831553	552241710	335831553	TraesCS1A01G185300.1	chr6B_552241710	2.13919150055069e-09	0.4772
11928884111	335831553	462208654	335831553	TraesCS1A01G185300.1	chr6D_462208654	3.98092965899308e-07	0.403952
1793708146	337150194	14301034	337150194	TraesCS1A01G186000.1	chr2A_14301034	3.44060238897974e-06	0.370407
14411677557	337150194	345396706	337150194	TraesCS1A01G186000.1	chrUn_345396706	6.76627409023318e-06	0.359436
338215220	338593253	338215220	338593253	TraesCS1A01G187600.1	chr1A_338215220	1.3194541514049e-15	0.633365
213903042	343419126	213903042	343419126	TraesCS1A01G189800.1	chr1A_213903042	3.17734987411631e-06	0.371697
340012141	343419126	340012141	343419126	TraesCS1A01G189800.1	chr1A_340012141	7.40555090776287e-06	0.357964
344481064	343419126	344481064	343419126	TraesCS1A01G189800.1	chr1A_344481064	1.36952735034377e-19	0.707954
4316239722	343419126	302924729	343419126	TraesCS1A01G189800.1	chr3A_302924729	1.35757977549728e-06	0.385136
342594049	343681480	342594049	343681480	TraesCS1A01G190200.2	chr1A_342594049	3.26057808995906e-09	0.471673
343685769	344189326	343685769	344189326	TraesCS1A01G190400.1	chr1A_343685769	7.53341724456366e-11	0.518997
346464577	344189326	346464577	344189326	TraesCS1A01G190400.1	chr1A_346464577	1.51738763914482e-09	0.481647
987179139	344189326	393077083	344189326	TraesCS1A01G190400.1	chr1B_393077083	4.88261412454688e-06	0.364753
10512291872	344189326	384684153	344189326	TraesCS1A01G190400.1	chr6A_384684153	8.4175216819974e-06	0.355867
344482920	345788051	344482920	345788051	TraesCS1A01G191400.1	chr1A_344482920	4.1553831928931e-19	0.699785
11248407786	345788051	502720807	345788051	TraesCS1A01G191400.1	chr6B_502720807	9.22369479541943e-06	0.354356
22293384	348717417	22293384	348717417	TraesCS1A01G193000.1	chr1A_22293384	6.24422770955292e-06	0.36075
352875680	348717417	352875680	348717417	TraesCS1A01G193000.1	chr1A_352875680	4.99089448278862e-12	0.550372
464794801	348717417	464794801	348717417	TraesCS1A01G193000.1	chr1A_464794801	5.67395288005685e-10	0.494187
611890805	348717417	17788749	348717417	TraesCS1A01G193000.1	chr1B_17788749	5.66527386062761e-07	0.398622
911673992	348717417	317571936	348717417	TraesCS1A01G193000.1	chr1B_317571936	1.46892364125484e-06	0.383911
1072668344	348717417	478566288	348717417	TraesCS1A01G193000.1	chr1B_478566288	7.15302771053078e-06	0.358532
1661757406	348717417	377803480	348717417	TraesCS1A01G193000.1	chr1D_377803480	6.38944084161646e-08	0.430869
1763754124	348717417	479800198	348717417	TraesCS1A01G193000.1	chr1D_479800198	3.75904784935892e-07	0.40481
1881106854	348717417	101699742	348717417	TraesCS1A01G193000.1	chr2A_101699742	8.37274369257502e-06	0.355957
2006194935	348717417	226787823	348717417	TraesCS1A01G193000.1	chr2A_226787823	4.99089448278862e-12	0.550372
2210409226	348717417	431002114	348717417	TraesCS1A01G193000.1	chr2A_431002114	4.99089448278862e-12	0.550372
2294264975	348717417	514857863	348717417	TraesCS1A01G193000.1	chr2A_514857863	2.64935830159035e-06	0.374593
2474361649	348717417	694954537	348717417	TraesCS1A01G193000.1	chr2A_694954537	3.87659258926444e-08	0.437963
2543102522	348717417	763695410	348717417	TraesCS1A01G193000.1	chr2A_763695410	1.24901014768722e-06	0.38644
3111839515	348717417	551633846	348717417	TraesCS1A01G193000.1	chr2B_551633846	1.50548705710986e-06	0.383528
3311386367	348717417	751180698	348717417	TraesCS1A01G193000.1	chr2B_751180698	1.1529135899164e-06	0.387702
3375881657	348717417	14419273	348717417	TraesCS1A01G193000.1	chr2D_14419273	5.8730945819619e-08	0.432071
5031446159	348717417	267287527	348717417	TraesCS1A01G193000.1	chr3B_267287527	1.74874271967063e-10	0.508785
5344510481	348717417	580351849	348717417	TraesCS1A01G193000.1	chr3B_580351849	5.01059065686564e-06	0.364335
4836646376	348717417	72487744	348717417	TraesCS1A01G193000.1	chr3B_72487744	1.08102009944076e-10	0.51465
5529547368	348717417	765388736	348717417	TraesCS1A01G193000.1	chr3B_765388736	2.05341954766498e-10	0.506818
5601736092	348717417	6747696	348717417	TraesCS1A01G193000.1	chr3D_6747696	5.01059065686564e-06	0.364335
6350410634	348717417	139869815	348717417	TraesCS1A01G193000.1	chr4A_139869815	4.35994522912136e-06	0.366596
6533587973	348717417	323047154	348717417	TraesCS1A01G193000.1	chr4A_323047154	1.1550151799906e-06	0.387671
6248445453	348717417	37904634	348717417	TraesCS1A01G193000.1	chr4A_37904634	1.7577536166352e-07	0.416144
6639770705	348717417	429229886	348717417	TraesCS1A01G193000.1	chr4A_429229886	1.1550151799906e-06	0.387671
6982767413	348717417	27638437	348717417	TraesCS1A01G193000.1	chr4B_27638437	1.06090798350386e-06	0.388999
8672549438	348717417	533945896	348717417	TraesCS1A01G193000.1	chr5A_533945896	1.61747174075451e-06	0.382405
9061848934	348717417	213471649	348717417	TraesCS1A01G193000.1	chr5B_213471649	1.24901014768722e-06	0.38644
9312164030	348717417	463786745	348717417	TraesCS1A01G193000.1	chr5B_463786745	5.66527386062761e-07	0.398622
9388629468	348717417	540252183	348717417	TraesCS1A01G193000.1	chr5B_540252183	5.66527386062761e-07	0.398622
9480505163	348717417	632127878	348717417	TraesCS1A01G193000.1	chr5B_632127878	1.20491466684482e-07	0.421683
9519730882	348717417	671353597	348717417	TraesCS1A01G193000.1	chr5B_671353597	3.94448517340152e-07	0.404089
8941595314	348717417	93218029	348717417	TraesCS1A01G193000.1	chr5B_93218029	1.26708252515713e-08	0.453475
10079371745	348717417	517844703	348717417	TraesCS1A01G193000.1	chr5D_517844703	1.51444424754346e-06	0.383438
10583065997	348717417	455458278	348717417	TraesCS1A01G193000.1	chr6A_455458278	3.89606977332101e-07	0.404273
10179372519	348717417	51764800	348717417	TraesCS1A01G193000.1	chr6A_51764800	4.33688704608936e-06	0.366681
10917415305	348717417	171728326	348717417	TraesCS1A01G193000.1	chr6B_171728326	2.464269870528e-06	0.37575
11382483424	348717417	636796445	348717417	TraesCS1A01G193000.1	chr6B_636796445	5.66527386062761e-07	0.398622
11438818176	348717417	693131197	348717417	TraesCS1A01G193000.1	chr6B_693131197	1.06090798350386e-06	0.388999
11572249642	348717417	105574185	348717417	TraesCS1A01G193000.1	chr6D_105574185	5.01059065686564e-06	0.364335
11495332776	348717417	28657319	348717417	TraesCS1A01G193000.1	chr6D_28657319	6.99076918379992e-07	0.395419
11824268914	348717417	357593457	348717417	TraesCS1A01G193000.1	chr6D_357593457	5.01059065686564e-06	0.364335
12067315129	348717417	127046954	348717417	TraesCS1A01G193000.1	chr7A_127046954	5.29104372374555e-08	0.433569
12454987478	348717417	514719303	348717417	TraesCS1A01G193000.1	chr7A_514719303	1.09956089775028e-06	0.388441
13289820689	348717417	612846278	348717417	TraesCS1A01G193000.1	chr7B_612846278	1.96672548681922e-06	0.379327
13378165149	348717417	701190738	348717417	TraesCS1A01G193000.1	chr7B_701190738	1.2254907620273e-07	0.421428
12752127354	348717417	75152943	348717417	TraesCS1A01G193000.1	chr7B_75152943	2.58280087904546e-07	0.410439
13481102427	348717417	53507631	348717417	TraesCS1A01G193000.1	chr7D_53507631	5.61578538555776e-10	0.494319
14168167074	348717417	101886223	348717417	TraesCS1A01G193000.1	chrUn_101886223	6.99076918379992e-07	0.395419
14082166390	348717417	15885539	348717417	TraesCS1A01G193000.1	chrUn_15885539	5.66527386062761e-07	0.398622
14107477793	348717417	41196942	348717417	TraesCS1A01G193000.1	chrUn_41196942	7.49699208051023e-06	0.357765
2129134374	351345247	349727262	351345247	TraesCS1A01G194000.1	chr2A_349727262	2.01543049542982e-10	0.507045
3438353854	351345247	76891470	351345247	TraesCS1A01G194000.1	chr2D_76891470	2.01543049542982e-10	0.507045
5638013958	351345247	43025562	351345247	TraesCS1A01G194000.1	chr3D_43025562	2.01543049542982e-10	0.507045
6178317406	351345247	583329010	351345247	TraesCS1A01G194000.1	chr3D_583329010	2.01543049542982e-10	0.507045
8239224362	351345247	100620820	351345247	TraesCS1A01G194000.1	chr5A_100620820	2.01543049542982e-10	0.507045
9591644498	351345247	30117456	351345247	TraesCS1A01G194000.1	chr5D_30117456	2.01543049542982e-10	0.507045
351607887	351604602	351607887	351604602	TraesCS1A01G194400.1	chr1A_351607887	1.43848580417678e-07	0.419077
360405039	354823588	360405039	354823588	TraesCS1A01G196400.1	chr1A_360405039	3.33702644566002e-07	0.406597
436433139	354823588	436433139	354823588	TraesCS1A01G196400.1	chr1A_436433139	1.69954939739885e-08	0.449443
355731687	355718355	355731687	355718355	TraesCS1A01G197900.1	chr1A_355731687	2.64571878084108e-12	0.557425
355722334	355720724	355722334	355720724	TraesCS1A01G198000.1	chr1A_355722334	9.81361859235331e-07	0.390207
2603820550	356471409	43614881	356471409	TraesCS1A01G198400.1	chr2B_43614881	1.69605047471664e-07	0.416666
8816450033	356471409	677846491	356471409	TraesCS1A01G198400.1	chr5A_677846491	1.69605047471664e-07	0.416666
337301274	363690407	337301274	363690407	TraesCS1A01G202700.1	chr1A_337301274	1.54290190798579e-07	0.418056
352016250	363690407	352016250	363690407	TraesCS1A01G202700.1	chr1A_352016250	6.01927234697346e-15	0.61932
362620496	363690407	362620496	363690407	TraesCS1A01G202700.1	chr1A_362620496	8.76384641622618e-15	0.615757
987179139	363690407	393077083	363690407	TraesCS1A01G202700.1	chr1B_393077083	1.75811485827285e-10	0.508719
994413077	363690407	400311021	363690407	TraesCS1A01G202700.1	chr1B_400311021	5.16802681063046e-06	0.363832
1565358478	363690407	281404552	363690407	TraesCS1A01G202700.1	chr1D_281404552	4.67609185887251e-07	0.401534
365222499	365536062	365222499	365536062	TraesCS1A01G203800.1	chr1A_365222499	3.620207635586e-23	0.76219
990707344	365536062	396605288	365536062	TraesCS1A01G203800.1	chr1B_396605288	2.03747315161172e-08	0.44694
1583224526	365536062	299270600	365536062	TraesCS1A01G203800.1	chr1D_299270600	7.97187767264239e-07	0.393408
4141877231	365536062	128562238	365536062	TraesCS1A01G203800.1	chr3A_128562238	6.10049533052286e-08	0.431531
368198293	366367520	368198293	366367520	TraesCS1A01G204600.1	chr1A_368198293	9.18031342595473e-07	0.391238
990707277	366367520	396605221	366367520	TraesCS1A01G204600.1	chr1B_396605221	4.03186917363166e-06	0.367857
4141877231	366367520	128562238	366367520	TraesCS1A01G204600.1	chr3A_128562238	4.03186917363166e-06	0.367857
208219307	366543259	208219307	366543259	TraesCS1A01G204700.1	chr1A_208219307	3.46556186030866e-07	0.406031
368799619	366543259	368799619	366543259	TraesCS1A01G204700.1	chr1A_368799619	4.75008736252195e-10	0.496429
394325570	366543259	394325570	366543259	TraesCS1A01G204700.1	chr1A_394325570	8.70971465642985e-13	0.569469
990707277	366543259	396605221	366543259	TraesCS1A01G204700.1	chr1B_396605221	9.4929237489206e-11	0.516218
2517468113	366543259	738061001	366543259	TraesCS1A01G204700.1	chr2A_738061001	2.028451804604e-06	0.378836
4141877231	366543259	128562238	366543259	TraesCS1A01G204700.1	chr3A_128562238	9.4929237489206e-11	0.516218
368198293	367870805	368198293	367870805	TraesCS1A01G205300.1	chr1A_368198293	1.91470649188976e-17	0.669868
390642646	367870805	390642646	367870805	TraesCS1A01G205300.1	chr1A_390642646	1.04381192001904e-10	0.515073
990707221	367870805	396605165	367870805	TraesCS1A01G205300.1	chr1B_396605165	1.4961919223576e-14	0.610657
1583224526	367870805	299270600	367870805	TraesCS1A01G205300.1	chr1D_299270600	2.16002365073456e-08	0.446138
1595637682	367870805	311683756	367870805	TraesCS1A01G205300.1	chr1D_311683756	2.65163773437575e-09	0.474395
2517468008	367870805	738060896	367870805	TraesCS1A01G205300.1	chr2A_738060896	1.367089132164e-08	0.452436
4141877231	367870805	128562238	367870805	TraesCS1A01G205300.1	chr3A_128562238	2.44718669036713e-14	0.605871
369050796	367870805	369050796	367870805	TraesCS1A01G205300.2	chr1A_369050796	3.60105336373099e-11	0.527729
390642646	367870805	390642646	367870805	TraesCS1A01G205300.2	chr1A_390642646	2.72379275079241e-06	0.374153
990707277	367870805	396605221	367870805	TraesCS1A01G205300.2	chr1B_396605221	3.21433370932706e-07	0.407156
1595637682	367870805	311683756	367870805	TraesCS1A01G205300.2	chr1D_311683756	2.97491016590715e-06	0.372752
4141877231	367870805	128562238	367870805	TraesCS1A01G205300.2	chr3A_128562238	3.21433370932706e-07	0.407156
5545202420	367874791	781043788	367874791	TraesCS1A01G205400.1	chr3B_781043788	9.32840802029717e-07	0.390988
366278272	368361305	366278272	368361305	TraesCS1A01G205800.1	chr1A_366278272	6.46322424455707e-10	0.492539
990707312	368361305	396605256	368361305	TraesCS1A01G205800.1	chr1B_396605256	4.38194082938286e-08	0.436235
1578086020	368361305	294132094	368361305	TraesCS1A01G205800.1	chr1D_294132094	1.20700237389597e-08	0.454136
261816757	368366672	261816757	368366672	TraesCS1A01G206000.1	chr1A_261816757	3.52345534801725e-06	0.370023
382228515	368366672	382228515	368366672	TraesCS1A01G206000.1	chr1A_382228515	3.77481262020461e-32	0.858416
86574826	368366672	86574826	368366672	TraesCS1A01G206000.1	chr1A_86574826	1.58381610637894e-06	0.382734
990707277	368366672	396605221	368366672	TraesCS1A01G206000.1	chr1B_396605221	9.91040440649991e-33	0.863064
1583224526	368366672	299270600	368366672	TraesCS1A01G206000.1	chr1D_299270600	2.64858259343756e-18	0.685669
1595637682	368366672	311683756	368366672	TraesCS1A01G206000.1	chr1D_311683756	3.62226947923604e-10	0.499808
2517468113	368366672	738061001	368366672	TraesCS1A01G206000.1	chr2A_738061001	2.84153867780724e-14	0.604407
4141877231	368366672	128562238	368366672	TraesCS1A01G206000.1	chr3A_128562238	9.91040440649991e-33	0.863064
325052570	368820016	325052570	368820016	TraesCS1A01G206700.3	chr1A_325052570	1.58060288427896e-09	0.48112
399474070	368820016	399474070	368820016	TraesCS1A01G206700.3	chr1A_399474070	3.10161599576568e-08	0.441108
990707221	368820016	396605165	368820016	TraesCS1A01G206700.3	chr1B_396605165	1.23372242375391e-07	0.421332
1583224526	368820016	299270600	368820016	TraesCS1A01G206700.3	chr1D_299270600	2.46187735409069e-06	0.375766
4141877231	368820016	128562238	368820016	TraesCS1A01G206700.3	chr3A_128562238	3.53568763681905e-07	0.405729
463288312	368831899	463288312	368831899	TraesCS1A01G206800.1	chr1A_463288312	6.25947897561869e-09	0.463017
6793300	368831899	6793300	368831899	TraesCS1A01G206800.1	chr1A_6793300	1.5610768155302e-09	0.48128
636085625	368831899	41983569	368831899	TraesCS1A01G206800.1	chr1B_41983569	5.88240070819993e-06	0.361725
4039355558	368831899	26040565	368831899	TraesCS1A01G206800.1	chr3A_26040565	1.69884750907991e-06	0.381635
4759873034	368831899	746558041	368831899	TraesCS1A01G206800.1	chr3A_746558041	4.49325948570085e-07	0.402135
7528517034	368831899	573388058	368831899	TraesCS1A01G206800.1	chr4B_573388058	1.14669061501899e-07	0.422404
7981202439	368831899	352455964	368831899	TraesCS1A01G206800.1	chr4D_352455964	7.04853940221578e-06	0.358771
8168116349	368831899	29512807	368831899	TraesCS1A01G206800.1	chr5A_29512807	1.11065985246174e-06	0.388287
8869559549	368831899	21182264	368831899	TraesCS1A01G206800.1	chr5B_21182264	5.67576062802886e-08	0.432565
10053813344	368831899	492286302	368831899	TraesCS1A01G206800.1	chr5D_492286302	4.84168746673631e-06	0.364895
11468952512	368831899	2277055	368831899	TraesCS1A01G206800.1	chr6D_2277055	7.99304962696273e-08	0.427643
12144236900	368831899	203968725	368831899	TraesCS1A01G206800.1	chr7A_203968725	9.21521745118052e-07	0.391179
13236129947	368831899	559155536	368831899	TraesCS1A01G206800.1	chr7B_559155536	3.96837346525831e-07	0.403999
13288981407	368831899	612006996	368831899	TraesCS1A01G206800.1	chr7B_612006996	8.59592165703315e-07	0.39225
13337337737	368831899	660363326	368831899	TraesCS1A01G206800.1	chr7B_660363326	9.41284503879466e-07	0.39085
13985175434	368831899	557580638	368831899	TraesCS1A01G206800.1	chr7D_557580638	4.76069201312731e-07	0.401261
372067709	370102892	372067709	370102892	TraesCS1A01G208600.1	chr1A_372067709	2.68647575993984e-06	0.374372
474291925	372550278	474291925	372550278	TraesCS1A01G210200.2	chr1A_474291925	4.28834227709483e-06	0.366861
6793300	372550278	6793300	372550278	TraesCS1A01G210200.2	chr1A_6793300	3.57352087828088e-08	0.439106
595536371	372550278	1434315	372550278	TraesCS1A01G210200.2	chr1B_1434315	5.76207480667522e-06	0.36207
636085625	372550278	41983569	372550278	TraesCS1A01G210200.2	chr1B_41983569	1.88338071196823e-06	0.380015
2506571998	372550278	727164886	372550278	TraesCS1A01G210200.2	chr2A_727164886	2.25592064283284e-10	0.505661
6013396597	372550278	418408201	372550278	TraesCS1A01G210200.2	chr3D_418408201	2.25592064283284e-10	0.505661
6347294805	372550278	136753986	372550278	TraesCS1A01G210200.2	chr4A_136753986	2.25592064283284e-10	0.505661
7527258490	372550278	572129514	372550278	TraesCS1A01G210200.2	chr4B_572129514	6.79473653993722e-06	0.359369
372640018	374218409	372640018	374218409	TraesCS1A01G211600.2	chr1A_372640018	2.47168539140054e-07	0.411094
377223149	376755713	377223149	376755713	TraesCS1A01G213500.1	chr1A_377223149	9.74611500806054e-07	0.390315
373263932	380889581	373263932	380889581	TraesCS1A01G215300.1	chr1A_373263932	5.70552777729921e-11	0.522286
380973091	380889581	380973091	380889581	TraesCS1A01G215300.1	chr1A_380973091	3.8380890830793e-11	0.526971
387524253	380889581	387524253	380889581	TraesCS1A01G215300.1	chr1A_387524253	3.37196747412504e-07	0.406442
994413077	380889581	400311021	380889581	TraesCS1A01G215300.1	chr1B_400311021	8.04583978987251e-06	0.35661
1587295600	380889581	303341674	380889581	TraesCS1A01G215300.1	chr1D_303341674	1.0228506843236e-07	0.424062
381305361	382252188	381305361	382252188	TraesCS1A01G216300.1	chr1A_381305361	3.8625165140223e-07	0.404401
990707344	382252188	396605288	382252188	TraesCS1A01G216300.1	chr1B_396605288	1.30536437383277e-06	0.385753
4141877231	382252188	128562238	382252188	TraesCS1A01G216300.1	chr3A_128562238	2.49921912399616e-06	0.375526
372910752	382595281	372910752	382595281	TraesCS1A01G216400.1	chr1A_372910752	1.40882212619122e-11	0.538624
168589968	382598519	168589968	382598519	TraesCS1A01G216500.1	chr1A_168589968	7.71109595960067e-07	0.393923
306553270	382598519	306553270	382598519	TraesCS1A01G216500.1	chr1A_306553270	8.64534563483533e-09	0.458657
381305593	382598519	381305593	382598519	TraesCS1A01G216500.1	chr1A_381305593	1.74120743872524e-18	0.688908
990707277	382598519	396605221	382598519	TraesCS1A01G216500.1	chr1B_396605221	1.58589975578119e-17	0.671398
1583224526	382598519	299270600	382598519	TraesCS1A01G216500.1	chr1D_299270600	6.42547166300754e-11	0.520884
1595637682	382598519	311683756	382598519	TraesCS1A01G216500.1	chr1D_311683756	3.03857784673515e-06	0.372408
2517468113	382598519	738061001	382598519	TraesCS1A01G216500.1	chr2A_738061001	1.01396925732115e-06	0.389701
4141877231	382598519	128562238	382598519	TraesCS1A01G216500.1	chr3A_128562238	1.58589975578119e-17	0.671398
382229667	384307869	382229667	384307869	TraesCS1A01G216700.1	chr1A_382229667	6.49928806592762e-08	0.430625
990707277	384307869	396605221	384307869	TraesCS1A01G216700.1	chr1B_396605221	7.58238121845187e-06	0.35758
4141877231	384307869	128562238	384307869	TraesCS1A01G216700.1	chr3A_128562238	7.58238121845187e-06	0.35758
168589968	385274671	168589968	385274671	TraesCS1A01G217200.1	chr1A_168589968	6.19705724362416e-09	0.463151
305608133	385274671	305608133	385274671	TraesCS1A01G217200.1	chr1A_305608133	3.47359627905952e-13	0.579168
396101421	385274671	396101421	385274671	TraesCS1A01G217200.1	chr1A_396101421	1.4579376389898e-06	0.384027
399224780	385274671	399224780	385274671	TraesCS1A01G217200.1	chr1A_399224780	2.77912313995612e-13	0.581472
990707277	385274671	396605221	385274671	TraesCS1A01G217200.1	chr1B_396605221	4.21579657147359e-11	0.525867
1583224526	385274671	299270600	385274671	TraesCS1A01G217200.1	chr1D_299270600	9.70613644775685e-07	0.390383
1595637682	385274671	311683756	385274671	TraesCS1A01G217200.1	chr1D_311683756	7.71030449165497e-06	0.357305
2517468113	385274671	738061001	385274671	TraesCS1A01G217200.1	chr2A_738061001	6.74109350148393e-06	0.359496
4141877231	385274671	128562238	385274671	TraesCS1A01G217200.1	chr3A_128562238	4.21579657147359e-11	0.525867
550875691	385350905	550875691	385350905	TraesCS1A01G217300.1	chr1A_550875691	8.74538812876978e-06	0.355237
911685437	385350905	317583381	385350905	TraesCS1A01G217300.1	chr1B_317583381	8.01871046939281e-19	0.694863
1810491332	385350905	31084220	385350905	TraesCS1A01G217300.1	chr2A_31084220	3.21179717634555e-06	0.37152
5545201447	385350905	781042815	385350905	TraesCS1A01G217300.1	chr3B_781042815	8.01871046939281e-19	0.694863
6239716233	385350905	29175414	385350905	TraesCS1A01G217300.1	chr4A_29175414	7.23287335676786e-10	0.491114
10723782967	385350905	596175248	385350905	TraesCS1A01G217300.1	chr6A_596175248	3.21179717634555e-06	0.37152
12664509130	385350905	724240955	385350905	TraesCS1A01G217300.1	chr7A_724240955	6.41808982528657e-06	0.360304
394256104	385664724	394256104	385664724	TraesCS1A01G217800.1	chr1A_394256104	1.26165124775839e-06	0.386283
990707277	385664724	396605221	385664724	TraesCS1A01G217800.1	chr1B_396605221	3.39797856238049e-06	0.370609
4141877231	385664724	128562238	385664724	TraesCS1A01G217800.1	chr3A_128562238	3.39797856238049e-06	0.370609
387564374	385887871	387564374	385887871	TraesCS1A01G217900.1	chr1A_387564374	1.42767465451086e-25	0.792908
399229744	385887871	399229744	385887871	TraesCS1A01G217900.1	chr1A_399229744	6.69731516623801e-08	0.43019
990707277	385887871	396605221	385887871	TraesCS1A01G217900.1	chr1B_396605221	6.4415232377097e-22	0.744479
1583224526	385887871	299270600	385887871	TraesCS1A01G217900.1	chr1D_299270600	1.97555179643566e-13	0.584993
1595637682	385887871	311683756	385887871	TraesCS1A01G217900.1	chr1D_311683756	1.54362599783729e-11	0.537579
2517468113	385887871	738061001	385887871	TraesCS1A01G217900.1	chr2A_738061001	1.32910585256511e-08	0.452818
4141877231	385887871	128562238	385887871	TraesCS1A01G217900.1	chr3A_128562238	6.4415232377097e-22	0.744479
5441452482	385887871	677293850	385887871	TraesCS1A01G217900.1	chr3B_677293850	4.86224690365835e-07	0.400941
387564374	385888975	387564374	385888975	TraesCS1A01G217900.2	chr1A_387564374	1.80009430658262e-11	0.535812
990707277	385888975	396605221	385888975	TraesCS1A01G217900.2	chr1B_396605221	1.73919407093814e-07	0.416299
1595637682	385888975	311683756	385888975	TraesCS1A01G217900.2	chr1D_311683756	7.73510322400716e-06	0.357252
4141877231	385888975	128562238	385888975	TraesCS1A01G217900.2	chr3A_128562238	1.73919407093814e-07	0.416299
381318869	386425971	381318869	386425971	TraesCS1A01G218000.1	chr1A_381318869	2.59349317778696e-21	0.735407
391850778	386425971	391850778	386425971	TraesCS1A01G218000.1	chr1A_391850778	2.70872434859228e-12	0.557168
64599891	386425971	64599891	386425971	TraesCS1A01G218000.1	chr1A_64599891	7.89043399860213e-06	0.356926
990707277	386425971	396605221	386425971	TraesCS1A01G218000.1	chr1B_396605221	2.89106582553872e-16	0.64689
1583224526	386425971	299270600	386425971	TraesCS1A01G218000.1	chr1D_299270600	2.01544562442194e-10	0.507045
1595637682	386425971	311683756	386425971	TraesCS1A01G218000.1	chr1D_311683756	5.22529732655745e-11	0.523323
2517468113	386425971	738061001	386425971	TraesCS1A01G218000.1	chr2A_738061001	8.52281112725645e-09	0.458852
4141877231	386425971	128562238	386425971	TraesCS1A01G218000.1	chr3A_128562238	2.89106582553872e-16	0.64689
12016772194	387833607	76504019	387833607	TraesCS1A01G219100.1	chr7A_76504019	7.79131867115914e-06	0.357133
385276041	388833922	385276041	388833922	TraesCS1A01G219800.1	chr1A_385276041	5.58576682118447e-07	0.398838
990707277	388833922	396605221	388833922	TraesCS1A01G219800.1	chr1B_396605221	4.81715048433365e-06	0.36498
4141877231	388833922	128562238	388833922	TraesCS1A01G219800.1	chr3A_128562238	4.81715048433365e-06	0.36498
381305593	389829935	381305593	389829935	TraesCS1A01G220900.1	chr1A_381305593	7.73509263078507e-11	0.518681
990707344	389829935	396605288	389829935	TraesCS1A01G220900.1	chr1B_396605288	4.61939559567098e-10	0.496779
2517468008	389829935	738060896	389829935	TraesCS1A01G220900.1	chr2A_738060896	1.63260560804582e-06	0.382255
4141877231	389829935	128562238	389829935	TraesCS1A01G220900.1	chr3A_128562238	8.57169092076654e-10	0.488956
391236790	391670058	391236790	391670058	TraesCS1A01G222000.1	chr1A_391236790	3.36315313286324e-40	0.911062
990707221	391670058	396605165	391670058	TraesCS1A01G222000.1	chr1B_396605165	1.45655973316219e-11	0.538244
1583224526	391670058	299270600	391670058	TraesCS1A01G222000.1	chr1D_299270600	1.46179412801418e-07	0.418842
1595637682	391670058	311683756	391670058	TraesCS1A01G222000.1	chr1D_311683756	6.73549767554691e-24	0.771943
4141877231	391670058	128562238	391670058	TraesCS1A01G222000.1	chr3A_128562238	3.23344586925978e-11	0.528987
10988922364	391670058	243235385	391670058	TraesCS1A01G222000.1	chr6B_243235385	1.73233352310091e-07	0.416357
391236790	391673867	391236790	391673867	TraesCS1A01G222000.2	chr1A_391236790	1.99335400627189e-48	0.945161
990707277	391673867	396605221	391673867	TraesCS1A01G222000.2	chr1B_396605221	6.19014215526023e-13	0.573099
1583224526	391673867	299270600	391673867	TraesCS1A01G222000.2	chr1D_299270600	1.17507491575272e-09	0.48494
1595637682	391673867	311683756	391673867	TraesCS1A01G222000.2	chr1D_311683756	6.31077310896644e-28	0.819231
4141877231	391673867	128562238	391673867	TraesCS1A01G222000.2	chr3A_128562238	6.19014215526023e-13	0.573099
10988922010	391673867	243235031	391673867	TraesCS1A01G222000.2	chr6B_243235031	9.74012311704089e-07	0.390325
394325570	394299468	394325570	394299468	TraesCS1A01G223800.1	chr1A_394325570	5.42438237804447e-14	0.598044
990707277	394299468	396605221	394299468	TraesCS1A01G223800.1	chr1B_396605221	5.81303945322045e-12	0.548656
1583224526	394299468	299270600	394299468	TraesCS1A01G223800.1	chr1D_299270600	3.89779274435321e-09	0.46932
1595637682	394299468	311683756	394299468	TraesCS1A01G223800.1	chr1D_311683756	8.95129166709153e-09	0.458191
2517468113	394299468	738061001	394299468	TraesCS1A01G223800.1	chr2A_738061001	5.005455995591e-07	0.400503
4141877231	394299468	128562238	394299468	TraesCS1A01G223800.1	chr3A_128562238	5.81303945322045e-12	0.548656
396289428	394319860	396289428	394319860	TraesCS1A01G223900.1	chr1A_396289428	1.68014450768034e-06	0.381807
369050796	395458317	369050796	395458317	TraesCS1A01G225200.2	chr1A_369050796	6.12019657458675e-07	0.397442
400961408	397772413	400961408	397772413	TraesCS1A01G227200.1	chr1A_400961408	1.44056890786812e-07	0.419056
398119865	397773030	398119865	397773030	TraesCS1A01G227200.2	chr1A_398119865	7.76757120765202e-10	0.490207
1600544098	397773030	316590172	397773030	TraesCS1A01G227200.2	chr1D_316590172	4.43177314716384e-07	0.402345
5546994926	398666337	782836294	398666337	TraesCS1A01G227700.1	chr3B_782836294	4.84231592032852e-06	0.364893
349359857	399224608	349359857	399224608	TraesCS1A01G227900.1	chr1A_349359857	5.54171035745746e-06	0.362703
394258904	399224608	394258904	399224608	TraesCS1A01G227900.1	chr1A_394258904	5.48422289775883e-09	0.464785
399246091	399224608	399246091	399224608	TraesCS1A01G227900.1	chr1A_399246091	7.87328164744055e-21	0.727992
990707221	399224608	396605165	399224608	TraesCS1A01G227900.1	chr1B_396605165	6.9713209203021e-09	0.461568
1023803283	399224608	429701227	399224608	TraesCS1A01G227900.1	chr1B_429701227	3.06019876438349e-09	0.472512
4141877231	399224608	128562238	399224608	TraesCS1A01G227900.1	chr3A_128562238	6.82013986550931e-07	0.395794
5441452482	399224608	677293850	399224608	TraesCS1A01G227900.1	chr3B_677293850	3.77220897385442e-18	0.682895
399876793	400955575	399876793	400955575	TraesCS1A01G228700.1	chr1A_399876793	1.82117462428489e-31	0.852729
2583569812	400955575	23364143	400955575	TraesCS1A01G228700.1	chr2B_23364143	1.154944883044e-07	0.422301
5441452482	400955575	677293850	400955575	TraesCS1A01G228700.1	chr3B_677293850	2.86448038696829e-06	0.373352
412040552	400960825	412040552	400960825	TraesCS1A01G228800.1	chr1A_412040552	1.25869375892991e-07	0.42104
400965805	400965699	400965805	400965699	TraesCS1A01G228900.1	chr1A_400965805	6.52497512917834e-16	0.639698
990707277	400965699	396605221	400965699	TraesCS1A01G228900.1	chr1B_396605221	7.84283229241317e-06	0.357024
2817798511	400965699	257592842	400965699	TraesCS1A01G228900.1	chr2B_257592842	2.62271587786894e-08	0.443444
2932136792	400965699	371931123	400965699	TraesCS1A01G228900.1	chr2B_371931123	2.37697084418862e-07	0.411672
4141877231	400965699	128562238	400965699	TraesCS1A01G228900.1	chr3A_128562238	7.84283229241317e-06	0.357024
5431801741	400965699	667643109	400965699	TraesCS1A01G228900.1	chr3B_667643109	3.45258936954311e-07	0.406087
10760935153	400965699	15248174	400965699	TraesCS1A01G228900.1	chr6B_15248174	2.46318608989012e-06	0.375757
407325350	407323474	407325350	407323474	TraesCS1A01G233500.1	chr1A_407325350	1.85656129809655e-16	0.650748
1046009803	407323474	451907747	407323474	TraesCS1A01G233500.1	chr1B_451907747	5.84811340297959e-06	0.361824
1622826700	407323474	338872774	407323474	TraesCS1A01G233500.1	chr1D_338872774	7.88708672240373e-08	0.427832
13901466722	407323474	473871926	407323474	TraesCS1A01G233500.1	chr7D_473871926	7.20725847854438e-10	0.491159
349359857	417387346	349359857	417387346	TraesCS1A01G235700.1	chr1A_349359857	7.26446683102721e-07	0.394832
426239906	417387346	426239906	417387346	TraesCS1A01G235700.1	chr1A_426239906	3.69606763484781e-22	0.748
545896521	417387346	545896521	417387346	TraesCS1A01G235700.1	chr1A_545896521	3.12764772186991e-06	0.371947
990707277	417387346	396605221	417387346	TraesCS1A01G235700.1	chr1B_396605221	1.96190127325053e-09	0.478329
1583224526	417387346	299270600	417387346	TraesCS1A01G235700.1	chr1D_299270600	2.77122561678777e-06	0.373878
1287911633	417387346	3957707	417387346	TraesCS1A01G235700.1	chr1D_3957707	6.35243874752797e-06	0.360469
1838961672	417387346	59554560	417387346	TraesCS1A01G235700.1	chr2A_59554560	9.35476110006925e-06	0.354126
2817798511	417387346	257592842	417387346	TraesCS1A01G235700.1	chr2B_257592842	1.24725227496905e-09	0.484173
2932136792	417387346	371931123	417387346	TraesCS1A01G235700.1	chr2B_371931123	7.46809136971694e-07	0.394409
4141877231	417387346	128562238	417387346	TraesCS1A01G235700.1	chr3A_128562238	1.96190127325053e-09	0.478329
5271460450	417387346	507301818	417387346	TraesCS1A01G235700.1	chr3B_507301818	1.53120032688535e-06	0.383263
4817962781	417387346	53804149	417387346	TraesCS1A01G235700.1	chr3B_53804149	2.64348426012869e-06	0.374627
5431801741	417387346	667643109	417387346	TraesCS1A01G235700.1	chr3B_667643109	2.36035586127246e-08	0.44491
10761084611	417387346	15397632	417387346	TraesCS1A01G235700.1	chr6B_15397632	6.47476786856268e-07	0.396589
409857004	418050433	409857004	418050433	TraesCS1A01G236100.4	chr1A_409857004	1.39045767579849e-09	0.482773
403830447	418936858	403830447	418936858	TraesCS1A01G236500.1	chr1A_403830447	5.03876701114223e-07	0.400401
1046009803	418936858	451907747	418936858	TraesCS1A01G236500.1	chr1B_451907747	5.49014772011519e-06	0.362857
412030754	419479163	412030754	419479163	TraesCS1A01G236700.1	chr1A_412030754	1.30075132240391e-09	0.483635
420065300	420382145	420065300	420382145	TraesCS1A01G237000.1	chr1A_420065300	6.00293668412361e-07	0.397741
5415529917	420382145	651371285	420382145	TraesCS1A01G237000.1	chr3B_651371285	5.14924094132577e-06	0.36389
406190864	424801652	406190864	424801652	TraesCS1A01G238400.1	chr1A_406190864	1.49098645972818e-25	0.792684
1046009926	424801652	451907870	424801652	TraesCS1A01G238400.1	chr1B_451907870	7.07800041336886e-06	0.358703
4141877298	424801652	128562305	424801652	TraesCS1A01G238400.1	chr3A_128562305	5.68080979035506e-07	0.39858
13901466722	424801652	473871926	424801652	TraesCS1A01G238400.1	chr7D_473871926	1.87709750346363e-11	0.535333
425262910	425260104	425262910	425260104	TraesCS1A01G238700.1	chr1A_425262910	3.06038323042988e-08	0.441295
1644319801	430178005	360365875	430178005	TraesCS1A01G241900.1	chr1D_360365875	2.43870767687128e-19	0.703736
5777340391	430178005	182351995	430178005	TraesCS1A01G241900.1	chr3D_182351995	2.43870767687128e-19	0.703736
13511361394	430178005	83766598	430178005	TraesCS1A01G241900.1	chr7D_83766598	2.43870767687128e-19	0.703736
437583438	434638650	437583438	434638650	TraesCS1A01G245500.1	chr1A_437583438	6.53123891995269e-11	0.520692
1046009926	434638650	451907870	434638650	TraesCS1A01G245500.1	chr1B_451907870	3.67505434242144e-07	0.405149
5319704846	435376146	555546214	435376146	TraesCS1A01G246000.1	chr3B_555546214	7.80614905447529e-08	0.427982
10309120016	435376146	181512297	435376146	TraesCS1A01G246000.1	chr6A_181512297	7.80614905447529e-08	0.427982
438366767	436436364	438366767	436436364	TraesCS1A01G246600.1	chr1A_438366767	6.3749962899659e-15	0.618779
1046009803	436436364	451907747	436436364	TraesCS1A01G246600.1	chr1B_451907747	2.95169421284752e-08	0.441798
438688774	438685031	438688774	438685031	TraesCS1A01G247200.1	chr1A_438688774	1.82710866340959e-12	0.561486
1046009803	438685031	451907747	438685031	TraesCS1A01G247200.1	chr1B_451907747	1.34284202498296e-07	0.420093
436430874	440019916	436430874	440019916	TraesCS1A01G247900.1	chr1A_436430874	1.29406097063477e-29	0.835988
1046009926	440019916	451907870	440019916	TraesCS1A01G247900.1	chr1B_451907870	1.03319519748818e-15	0.635574
1622826700	440019916	338872774	440019916	TraesCS1A01G247900.1	chr1D_338872774	6.31927682445733e-09	0.462889
13901466722	440019916	473871926	440019916	TraesCS1A01G247900.1	chr7D_473871926	8.93782624432801e-06	0.354878
442567418	440020135	442567418	440020135	TraesCS1A01G247900.2	chr1A_442567418	2.32482824702499e-18	0.68668
1046009926	440020135	451907870	440020135	TraesCS1A01G247900.2	chr1B_451907870	2.0108357272371e-11	0.534536
107528210	440072792	107528210	440072792	TraesCS1A01G248100.1	chr1A_107528210	8.21065083188828e-20	0.711647
301198588	440072792	301198588	440072792	TraesCS1A01G248100.1	chr1A_301198588	7.06179539332612e-10	0.491418
304040672	440072792	304040672	440072792	TraesCS1A01G248100.1	chr1A_304040672	7.05789500839724e-30	0.838442
399229785	440072792	399229785	440072792	TraesCS1A01G248100.1	chr1A_399229785	5.07158471224692e-06	0.364139
402258753	440072792	402258753	440072792	TraesCS1A01G248100.1	chr1A_402258753	7.05789500839724e-30	0.838442
997200714	440072792	403098658	440072792	TraesCS1A01G248100.1	chr1B_403098658	5.77906344111743e-11	0.522136
1601545558	440072792	317591632	440072792	TraesCS1A01G248100.1	chr1D_317591632	2.43963405272995e-10	0.504699
1774995664	440072792	491041738	440072792	TraesCS1A01G248100.1	chr1D_491041738	9.53818591050763e-09	0.457329
2284494581	440072792	505087469	440072792	TraesCS1A01G248100.1	chr2A_505087469	2.57901535513326e-06	0.375023
2507806306	440072792	728399194	440072792	TraesCS1A01G248100.1	chr2A_728399194	2.57901535513326e-06	0.375023
2526205452	440072792	746798340	440072792	TraesCS1A01G248100.1	chr2A_746798340	9.64391216769947e-10	0.487463
3289338618	440072792	729132949	440072792	TraesCS1A01G248100.1	chr2B_729132949	1.22800148476155e-06	0.386704
3339575969	440072792	779370300	440072792	TraesCS1A01G248100.1	chr2B_779370300	4.24163778851086e-09	0.468206
3782032586	440072792	420570202	440072792	TraesCS1A01G248100.1	chr2D_420570202	3.07789461210114e-09	0.472437
3897972592	440072792	536510208	440072792	TraesCS1A01G248100.1	chr2D_536510208	1.89184627296549e-07	0.415054
4124103582	440072792	110788589	440072792	TraesCS1A01G248100.1	chr3A_110788589	2.54004372021119e-10	0.504207
4993459813	440072792	229301181	440072792	TraesCS1A01G248100.1	chr3B_229301181	2.09969491428395e-11	0.534024
4770411750	440072792	6253118	440072792	TraesCS1A01G248100.1	chr3B_6253118	2.57901535513326e-06	0.375023
5634376692	440072792	39388296	440072792	TraesCS1A01G248100.1	chr3D_39388296	9.64391216769947e-10	0.487463
6906546112	440072792	696005293	440072792	TraesCS1A01G248100.1	chr4A_696005293	7.83322530088342e-07	0.393677
6937794535	440072792	727253716	440072792	TraesCS1A01G248100.1	chr4A_727253716	4.20555744720525e-06	0.367176
6995030619	440072792	39901643	440072792	TraesCS1A01G248100.1	chr4B_39901643	5.27658215887444e-13	0.574792
7568282869	440072792	613153893	440072792	TraesCS1A01G248100.1	chr4B_613153893	1.03683336508405e-06	0.389356
7671037143	440072792	42290668	440072792	TraesCS1A01G248100.1	chr4D_42290668	3.11487196297509e-12	0.555626
8764896533	440072792	626292991	440072792	TraesCS1A01G248100.1	chr5A_626292991	6.64601863896602e-10	0.492184
9118330901	440072792	269953616	440072792	TraesCS1A01G248100.1	chr5B_269953616	7.10648643773151e-13	0.571641
9370451859	440072792	522074574	440072792	TraesCS1A01G248100.1	chr5B_522074574	2.57901535513326e-06	0.375023
9969829593	440072792	408302551	440072792	TraesCS1A01G248100.1	chr5D_408302551	2.45113352876405e-08	0.444388
10120632547	440072792	559105505	440072792	TraesCS1A01G248100.1	chr5D_559105505	2.0634702494381e-10	0.506758
10272326498	440072792	144718779	440072792	TraesCS1A01G248100.1	chr6A_144718779	9.4123979149392e-10	0.48777
10511575995	440072792	383968276	440072792	TraesCS1A01G248100.1	chr6A_383968276	2.89294609383381e-09	0.473253
10192674171	440072792	65066452	440072792	TraesCS1A01G248100.1	chr6A_65066452	2.57901535513326e-06	0.375023
10884158245	440072792	138471266	440072792	TraesCS1A01G248100.1	chr6B_138471266	4.90701710994997e-07	0.400803
10763105906	440072792	17418927	440072792	TraesCS1A01G248100.1	chr6B_17418927	5.75677794076028e-07	0.398378
12674086125	440072792	733817950	440072792	TraesCS1A01G248100.1	chr7A_733817950	2.83795175632311e-08	0.442347
12020286541	440072792	80018366	440072792	TraesCS1A01G248100.1	chr7A_80018366	4.31489868106311e-08	0.436449
12873879362	440072792	196904951	440072792	TraesCS1A01G248100.1	chr7B_196904951	2.41861515863135e-06	0.37605
14089791707	440072792	23510856	440072792	TraesCS1A01G248100.1	chrUn_23510856	6.83378480261093e-15	0.618122
14140644225	440072792	74363374	440072792	TraesCS1A01G248100.1	chrUn_74363374	2.89294609383381e-09	0.473253
463247509	441236426	463247509	441236426	TraesCS1A01G249400.4	chr1A_463247509	4.64727442439917e-07	0.401628
3326774280	441236426	766568611	441236426	TraesCS1A01G249400.4	chr2B_766568611	4.10400361489609e-07	0.403493
436430874	441768101	436430874	441768101	TraesCS1A01G249700.1	chr1A_436430874	3.70639356124368e-26	0.799751
1046009803	441768101	451907747	441768101	TraesCS1A01G249700.1	chr1B_451907747	7.15684840984828e-14	0.595272
1622826700	441768101	338872774	441768101	TraesCS1A01G249700.1	chr1D_338872774	2.79585104544822e-11	0.530679
443197893	443125061	443197893	443125061	TraesCS1A01G251500.1	chr1A_443197893	3.89742873633563e-06	0.368402
1057934492	443125061	463832436	443125061	TraesCS1A01G251500.1	chr1B_463832436	1.0583637248093e-06	0.389036
107528210	451618050	107528210	451618050	TraesCS1A01G258500.1	chr1A_107528210	1.77222742379129e-07	0.416022
308351301	451618050	308351301	451618050	TraesCS1A01G258500.1	chr1A_308351301	8.21386637170246e-10	0.489498
451618836	451618050	451618836	451618050	TraesCS1A01G258500.1	chr1A_451618836	2.66578183124006e-15	0.626939
508036388	451618050	508036388	451618050	TraesCS1A01G258500.1	chr1A_508036388	7.69167624603816e-06	0.357345
735825358	451618050	141723302	451618050	TraesCS1A01G258500.1	chr1B_141723302	4.22840777280943e-06	0.367087
1227434822	451618050	633332766	451618050	TraesCS1A01G258500.1	chr1B_633332766	4.59351240153114e-06	0.365747
1774995664	451618050	491041738	451618050	TraesCS1A01G258500.1	chr1D_491041738	1.9510122634334e-10	0.507441
2284494581	451618050	505087469	451618050	TraesCS1A01G258500.1	chr2A_505087469	1.70521225065662e-08	0.449393
2507806306	451618050	728399194	451618050	TraesCS1A01G258500.1	chr2A_728399194	1.70521225065662e-08	0.449393
2526205452	451618050	746798340	451618050	TraesCS1A01G258500.1	chr2A_746798340	2.06672906865714e-10	0.506739
3008025865	451618050	447820196	451618050	TraesCS1A01G258500.1	chr2B_447820196	5.3171438263701e-06	0.363374
3289338618	451618050	729132949	451618050	TraesCS1A01G258500.1	chr2B_729132949	2.97549676758159e-06	0.372749
3644396590	451618050	282934206	451618050	TraesCS1A01G258500.1	chr2D_282934206	1.6730889688966e-07	0.416865
3737813221	451618050	376350837	451618050	TraesCS1A01G258500.1	chr2D_376350837	5.3171438263701e-06	0.363374
3782032586	451618050	420570202	451618050	TraesCS1A01G258500.1	chr2D_420570202	5.00174032732057e-09	0.466014
4124103582	451618050	110788589	451618050	TraesCS1A01G258500.1	chr3A_110788589	1.15354466198262e-10	0.513866
4022224119	451618050	8909126	451618050	TraesCS1A01G258500.1	chr3A_8909126	4.81262995414139e-06	0.364994
4770411750	451618050	6253118	451618050	TraesCS1A01G258500.1	chr3B_6253118	1.70521225065662e-08	0.449393
5530177850	451618050	766019218	451618050	TraesCS1A01G258500.1	chr3B_766019218	2.9798540431985e-07	0.408297
5576500743	451618050	812342111	451618050	TraesCS1A01G258500.1	chr3B_812342111	2.33230968160121e-07	0.411954
5601742177	451618050	6753781	451618050	TraesCS1A01G258500.1	chr3D_6753781	1.9510122634334e-10	0.507441
6727477710	451618050	516936891	451618050	TraesCS1A01G258500.1	chr4A_516936891	4.81266781291453e-06	0.364994
7566989345	451618050	611860369	451618050	TraesCS1A01G258500.1	chr4B_611860369	9.96895459601375e-08	0.424435
7624688733	451618050	669559757	451618050	TraesCS1A01G258500.1	chr4B_669559757	3.31655431376123e-06	0.370999
7990878548	451618050	362132073	451618050	TraesCS1A01G258500.1	chr4D_362132073	1.40443914441321e-06	0.384606
7672023665	451618050	43277190	451618050	TraesCS1A01G258500.1	chr4D_43277190	4.89693513149332e-08	0.434668
8598146712	451618050	459543170	451618050	TraesCS1A01G258500.1	chr5A_459543170	9.96895459601375e-08	0.424435
9370451859	451618050	522074574	451618050	TraesCS1A01G258500.1	chr5B_522074574	1.70521225065662e-08	0.449393
10120632547	451618050	559105505	451618050	TraesCS1A01G258500.1	chr5D_559105505	4.16052802265833e-11	0.526022
10318294568	451618050	190686849	451618050	TraesCS1A01G258500.1	chr6A_190686849	1.15940790194799e-08	0.454688
10433460366	451618050	305852647	451618050	TraesCS1A01G258500.1	chr6A_305852647	1.70521225065662e-08	0.449393
10560488343	451618050	432880624	451618050	TraesCS1A01G258500.1	chr6A_432880624	1.70521225065662e-08	0.449393
12631804094	451618050	691535919	451618050	TraesCS1A01G258500.1	chr7A_691535919	1.9750783407924e-06	0.37926
13409624744	451618050	732650333	451618050	TraesCS1A01G258500.1	chr7B_732650333	2.33583750106155e-07	0.411932
14101623388	451618050	35342537	451618050	TraesCS1A01G258500.1	chrUn_35342537	1.70521225065662e-08	0.449393
449856990	454516168	449856990	454516168	TraesCS1A01G260500.2	chr1A_449856990	1.41274063327687e-16	0.653098
1554165075	454516168	270211149	454516168	TraesCS1A01G260500.2	chr1D_270211149	3.26518395195591e-06	0.371252
3933409237	454516168	571946853	454516168	TraesCS1A01G260500.2	chr2D_571946853	3.57061857576603e-06	0.369808
6368111139	454516168	157570320	454516168	TraesCS1A01G260500.2	chr4A_157570320	9.28865864035029e-07	0.391058
6769593352	454516168	559052533	454516168	TraesCS1A01G260500.2	chr4A_559052533	3.44036136802366e-06	0.370408
6819613330	454516168	609072511	454516168	TraesCS1A01G260500.2	chr4A_609072511	1.16986811268358e-06	0.387467
8134076154	454516168	505329679	454516168	TraesCS1A01G260500.2	chr4D_505329679	3.4712505545452e-06	0.370265
8745564333	454516168	606960791	454516168	TraesCS1A01G260500.2	chr5A_606960791	2.99501308687282e-11	0.52988
8820060953	454516168	681457411	454516168	TraesCS1A01G260500.2	chr5A_681457411	4.48782016771449e-10	0.497138
12035052194	454516168	94784019	454516168	TraesCS1A01G260500.2	chr7A_94784019	2.73894447372049e-08	0.442841
449856990	456651005	449856990	456651005	TraesCS1A01G261900.1	chr1A_449856990	6.0242539558051e-29	0.829553
1554165075	456651005	270211149	456651005	TraesCS1A01G261900.1	chr1D_270211149	6.73431596317139e-07	0.395991
6368111139	456651005	157570320	456651005	TraesCS1A01G261900.1	chr4A_157570320	1.40812862190003e-06	0.384566
6819613330	456651005	609072511	456651005	TraesCS1A01G261900.1	chr4A_609072511	2.78567356568403e-06	0.373796
7650981730	456651005	22235255	456651005	TraesCS1A01G261900.1	chr4D_22235255	5.70530439916254e-06	0.36223
8134076154	456651005	505329679	456651005	TraesCS1A01G261900.1	chr4D_505329679	4.56178591827655e-12	0.551382
8723217916	456651005	584614374	456651005	TraesCS1A01G261900.1	chr5A_584614374	1.83028215572638e-08	0.448418
8731682779	456651005	593079237	456651005	TraesCS1A01G261900.1	chr5A_593079237	2.39135334550963e-06	0.37623
8820060953	456651005	681457411	456651005	TraesCS1A01G261900.1	chr5A_681457411	2.8377717232512e-12	0.556649
11530403524	456651005	63728067	456651005	TraesCS1A01G261900.1	chr6D_63728067	6.84904032269825e-06	0.359236
12035052194	456651005	94784019	456651005	TraesCS1A01G261900.1	chr7A_94784019	3.04881560683027e-09	0.472561
13411242564	456651005	734268153	456651005	TraesCS1A01G261900.1	chr7B_734268153	5.62547885708752e-06	0.362458
13979880566	456651005	552285770	456651005	TraesCS1A01G261900.1	chr7D_552285770	7.77603942429945e-06	0.357165
14176801670	456651005	110520819	456651005	TraesCS1A01G261900.1	chrUn_110520819	1.01840348021781e-07	0.424126
457373442	457945325	457373442	457945325	TraesCS1A01G262500.1	chr1A_457373442	1.86168583437481e-09	0.479006
1601545558	457945325	317591632	457945325	TraesCS1A01G262500.1	chr1D_317591632	5.32653954953717e-06	0.363345
5530181074	457945325	766022442	457945325	TraesCS1A01G262500.1	chr3B_766022442	2.69976926955487e-08	0.44304
6201868137	457945325	606879741	457945325	TraesCS1A01G262500.1	chr3D_606879741	2.46191667421372e-06	0.375765
5680438565	457945325	85450169	457945325	TraesCS1A01G262500.1	chr3D_85450169	6.7928630672918e-06	0.359373
2129134374	459307988	349727262	459307988	TraesCS1A01G264000.1	chr2A_349727262	4.31306440534226e-07	0.402753
3438353854	459307988	76891470	459307988	TraesCS1A01G264000.1	chr2D_76891470	4.31306440534226e-07	0.402753
5638013958	459307988	43025562	459307988	TraesCS1A01G264000.1	chr3D_43025562	4.31306440534226e-07	0.402753
6178317406	459307988	583329010	459307988	TraesCS1A01G264000.1	chr3D_583329010	4.31306440534226e-07	0.402753
8239224362	459307988	100620820	459307988	TraesCS1A01G264000.1	chr5A_100620820	4.31306440534226e-07	0.402753
9591644498	459307988	30117456	459307988	TraesCS1A01G264000.1	chr5D_30117456	4.31306440534226e-07	0.402753
460553335	459514437	460553335	459514437	TraesCS1A01G264100.1	chr1A_460553335	2.45001965226434e-08	0.444394
391846672	460553635	391846672	460553635	TraesCS1A01G264800.1	chr1A_391846672	1.27348836787417e-07	0.420868
48785985	460553635	48785985	460553635	TraesCS1A01G264800.1	chr1A_48785985	9.21065890021644e-06	0.35438
2394527009	460553635	615119897	460553635	TraesCS1A01G264800.1	chr2A_615119897	4.74776663343124e-06	0.365212
4372975090	460553635	359660097	460553635	TraesCS1A01G264800.1	chr3A_359660097	9.55162953524299e-07	0.390628
4752872760	460553635	739557767	460553635	TraesCS1A01G264800.1	chr3A_739557767	5.85572494505958e-07	0.398117
5114097918	460553635	349939286	460553635	TraesCS1A01G264800.1	chr3B_349939286	1.71556891790063e-06	0.381481
5237396281	460553635	473237649	460553635	TraesCS1A01G264800.1	chr3B_473237649	3.00594014614551e-06	0.372584
4823186789	460553635	59028157	460553635	TraesCS1A01G264800.1	chr3B_59028157	9.21065890021644e-06	0.35438
460670090	460670041	460670090	460670041	TraesCS1A01G265000.2	chr1A_460670090	5.56952868392816e-11	0.522569
7685694748	461337663	56948273	461337663	TraesCS1A01G265600.1	chr4D_56948273	5.38326423971446e-06	0.363172
10744660994	461372799	617053275	461372799	TraesCS1A01G265900.1	chr6A_617053275	1.50178398774276e-06	0.383567
11461946005	461372799	716259026	461372799	TraesCS1A01G265900.1	chr6B_716259026	3.10684384018752e-06	0.372055
11937356866	461372799	470681409	461372799	TraesCS1A01G265900.1	chr6D_470681409	1.16781262428604e-07	0.422139
460670090	461776257	460670090	461776257	TraesCS1A01G266300.1	chr1A_460670090	4.72754463275414e-22	0.746464
1645066652	461776257	361112726	461776257	TraesCS1A01G266300.1	chr1D_361112726	2.82705870076844e-11	0.530552
462435213	462335071	462435213	462335071	TraesCS1A01G266900.1	chr1A_462435213	1.30938015732984e-07	0.420465
462778213	462775850	462778213	462775850	TraesCS1A01G267800.1	chr1A_462778213	4.35584062562501e-18	0.681761
1645066652	462775850	361112726	462775850	TraesCS1A01G267800.1	chr1D_361112726	1.28283285857785e-07	0.420761
463247734	463246831	463247734	463246831	TraesCS1A01G268400.1	chr1A_463247734	1.29053567654919e-07	0.420676
464250075	464247320	464250075	464247320	TraesCS1A01G270200.1	chr1A_464250075	1.19166447220106e-14	0.61284
5324055252	464247320	559896620	464247320	TraesCS1A01G270200.1	chr3B_559896620	2.72258098924687e-07	0.409651
466896865	466896731	466896865	466896731	TraesCS1A01G273000.1	chr1A_466896865	1.16237870752595e-07	0.422205
2517796898	468598602	738389786	468598602	TraesCS1A01G274300.1	chr2A_738389786	3.92707989217458e-12	0.553053
12294166834	468598602	353898659	468598602	TraesCS1A01G274300.1	chr7A_353898659	6.31383888369286e-15	0.618869
12964144408	468598602	287169997	468598602	TraesCS1A01G274300.1	chr7B_287169997	2.51265776389322e-07	0.410848
12770625670	468598602	93651259	468598602	TraesCS1A01G274300.1	chr7B_93651259	1.90860792087794e-06	0.379803
13745024930	468598602	317430134	468598602	TraesCS1A01G274300.1	chr7D_317430134	6.31383888369286e-15	0.618869
14182570209	468598602	116289358	468598602	TraesCS1A01G274300.1	chrUn_116289358	6.31383888369286e-15	0.618869
5078509290	473010505	314350658	473010505	TraesCS1A01G277500.1	chr3B_314350658	1.61253215478041e-07	0.417407
9250044405	474197854	401667120	474197854	TraesCS1A01G278200.3	chr5B_401667120	3.80803733854346e-06	0.368776
12783571711	474197854	106597300	474197854	TraesCS1A01G278200.3	chr7B_106597300	4.05364866227459e-06	0.36777
380956818	474430833	380956818	474430833	TraesCS1A01G278800.1	chr1A_380956818	3.41367601895262e-06	0.370536
494448849	474430833	494448849	474430833	TraesCS1A01G278800.1	chr1A_494448849	9.40098303177363e-08	0.425297
254958315	474450017	254958315	474450017	TraesCS1A01G278900.1	chr1A_254958315	3.73341372377229e-09	0.469891
494800683	474450017	494800683	474450017	TraesCS1A01G278900.1	chr1A_494800683	6.5213066278326e-09	0.462468
5412905156	474450017	648746524	474450017	TraesCS1A01G278900.1	chr3B_648746524	1.52716743375464e-10	0.510445
8723840121	474450017	585236579	474450017	TraesCS1A01G278900.1	chr5A_585236579	8.60645266030285e-10	0.488904
480604446	479827961	480604446	479827961	TraesCS1A01G281400.1	chr1A_480604446	3.07877851673402e-06	0.372199
480572113	480592131	480572113	480592131	TraesCS1A01G282200.1	chr1A_480572113	8.45529701751981e-18	0.676487
1666586588	480592131	382632662	480592131	TraesCS1A01G282200.1	chr1D_382632662	2.49598006852808e-07	0.410948
478257402	480604353	478257402	480604353	TraesCS1A01G282600.1	chr1A_478257402	6.87390274713566e-29	0.828994
1106259244	480604353	512157188	480604353	TraesCS1A01G282600.1	chr1B_512157188	6.48760467123501e-06	0.360127
2535195241	480604353	755788129	480604353	TraesCS1A01G282600.1	chr2A_755788129	5.31580678386669e-06	0.363379
3325275083	480604353	765069414	480604353	TraesCS1A01G282600.1	chr2B_765069414	3.04915053939073e-11	0.529669
3984790473	480604353	623328089	480604353	TraesCS1A01G282600.1	chr2D_623328089	2.53633283461692e-08	0.443909
4490877722	480604353	477562729	480604353	TraesCS1A01G282600.1	chr3A_477562729	6.77760216733398e-06	0.359409
4802208463	480604353	38049831	480604353	TraesCS1A01G282600.1	chr3B_38049831	8.03343424552975e-07	0.39329
6811907772	480604353	601366953	480604353	TraesCS1A01G282600.1	chr4A_601366953	5.29284843561627e-07	0.399658
6961140414	480604353	6011438	480604353	TraesCS1A01G282600.1	chr4B_6011438	2.13341622831282e-06	0.378037
8772455683	480604353	633852141	480604353	TraesCS1A01G282600.1	chr5A_633852141	4.64003290469709e-06	0.365585
12515539736	480604353	575271561	480604353	TraesCS1A01G282600.1	chr7A_575271561	5.27436720748445e-07	0.399711
481651366	480931446	481651366	480931446	TraesCS1A01G283300.1	chr1A_481651366	1.87106802411318e-07	0.415221
483026618	482966632	483026618	482966632	TraesCS1A01G286000.1	chr1A_483026618	8.27643407572796e-06	0.356146
483678870	483026685	483678870	483026685	TraesCS1A01G286200.1	chr1A_483678870	3.13651272355455e-24	0.776261
1666586588	483026685	382632662	483026685	TraesCS1A01G286200.1	chr1D_382632662	5.49687026633907e-12	0.549293
483033318	483033468	483033318	483033468	TraesCS1A01G286300.1	chr1A_483033318	5.68049393922954e-28	0.819711
1666586588	483033468	382632662	483033468	TraesCS1A01G286300.1	chr1D_382632662	1.13557968120109e-10	0.514055
481880640	483678630	481880640	483678630	TraesCS1A01G286900.1	chr1A_481880640	1.1670214971416e-12	0.56633
1666586588	483678630	382632662	483678630	TraesCS1A01G286900.1	chr1D_382632662	3.47793759033356e-08	0.43949
482968243	485010771	482968243	485010771	TraesCS1A01G287700.1	chr1A_482968243	1.20621381597011e-10	0.513309
480550512	485340616	480550512	485340616	TraesCS1A01G288200.1	chr1A_480550512	7.74232138731516e-06	0.357236
1732605640	485558374	448651714	485558374	TraesCS1A01G288600.1	chr1D_448651714	8.07542506062225e-06	0.35655
4752432266	485558374	739117273	485558374	TraesCS1A01G288600.1	chr3A_739117273	8.07542506062225e-06	0.35655
6178314879	485558374	583326483	485558374	TraesCS1A01G288600.1	chr3D_583326483	8.07542506062225e-06	0.35655
485007248	486339167	485007248	486339167	TraesCS1A01G289000.1	chr1A_485007248	5.75155928259645e-06	0.362099
486048591	487011724	486048591	487011724	TraesCS1A01G290500.1	chr1A_486048591	3.45476205858956e-08	0.439583
1667270750	487011724	383316824	487011724	TraesCS1A01G290500.1	chr1D_383316824	2.1405051261574e-06	0.377984
484334705	487568690	484334705	487568690	TraesCS1A01G291500.1	chr1A_484334705	3.01863074238824e-22	0.749262
490418305	487568690	490418305	487568690	TraesCS1A01G291500.1	chr1A_490418305	2.33122988566058e-06	0.376631
1111054052	487568690	516951996	487568690	TraesCS1A01G291500.1	chr1B_516951996	8.19390658833901e-09	0.459391
1230023740	487568690	635921684	487568690	TraesCS1A01G291500.1	chr1B_635921684	3.3717065321569e-07	0.406443
1667270750	487568690	383316824	487568690	TraesCS1A01G291500.1	chr1D_383316824	6.31224122617176e-13	0.57289
2283954587	487568690	504547475	487568690	TraesCS1A01G291500.1	chr2A_504547475	2.27997483730422e-07	0.412292
9347761346	487568690	499384061	487568690	TraesCS1A01G291500.1	chr5B_499384061	7.07568307859785e-07	0.395235
9367057904	487568690	518680619	487568690	TraesCS1A01G291500.1	chr5B_518680619	6.915816515995e-07	0.395581
1499573910	487571259	215619984	487571259	TraesCS1A01G291600.1	chr1D_215619984	3.64092814584036e-20	0.717388
3327862735	487571259	767657066	487571259	TraesCS1A01G291600.1	chr2B_767657066	3.0777865689207e-06	0.372204
5202739231	487571259	438580599	487571259	TraesCS1A01G291600.1	chr3B_438580599	3.64092814584036e-20	0.717388
6275997818	487571259	65456999	487571259	TraesCS1A01G291600.1	chr4A_65456999	3.64092814584036e-20	0.717388
8087129586	487571259	458383111	487571259	TraesCS1A01G291600.1	chr4D_458383111	3.64092814584036e-20	0.717388
14167644321	487571259	101363470	487571259	TraesCS1A01G291600.1	chrUn_101363470	4.98992452709793e-06	0.364403
485341062	487604519	485341062	487604519	TraesCS1A01G291700.1	chr1A_485341062	3.79862791727023e-22	0.747828
1111063495	487604519	516961439	487604519	TraesCS1A01G291700.1	chr1B_516961439	4.62846435302637e-13	0.576165
1665268786	487604519	381314860	487604519	TraesCS1A01G291700.1	chr1D_381314860	2.66279654945652e-07	0.409981
1499573910	487728663	215619984	487728663	TraesCS1A01G292100.1	chr1D_215619984	7.42489274547499e-10	0.490783
5202739231	487728663	438580599	487728663	TraesCS1A01G292100.1	chr3B_438580599	7.42489274547499e-10	0.490783
6275997818	487728663	65456999	487728663	TraesCS1A01G292100.1	chr4A_65456999	7.42489274547499e-10	0.490783
8087129586	487728663	458383111	487728663	TraesCS1A01G292100.1	chr4D_458383111	7.42489274547499e-10	0.490783
1114788218	487736454	520686162	487736454	TraesCS1A01G292200.1	chr1B_520686162	4.54728011970608e-06	0.365911
650414662	487736454	56312606	487736454	TraesCS1A01G292200.1	chr1B_56312606	1.9461224898363e-07	0.414635
1499573910	487736454	215619984	487736454	TraesCS1A01G292200.1	chr1D_215619984	6.89341175684198e-30	0.838536
3327862735	487736454	767657066	487736454	TraesCS1A01G292200.1	chr2B_767657066	1.45619194084385e-07	0.418899
4177687929	487736454	164372936	487736454	TraesCS1A01G292200.1	chr3A_164372936	6.86215617540387e-06	0.359205
5202739231	487736454	438580599	487736454	TraesCS1A01G292200.1	chr3B_438580599	6.89341175684198e-30	0.838536
6179324097	487736454	584335701	487736454	TraesCS1A01G292200.1	chr3D_584335701	6.66994631933383e-07	0.396137
6275997818	487736454	65456999	487736454	TraesCS1A01G292200.1	chr4A_65456999	6.89341175684198e-30	0.838536
8087129586	487736454	458383111	487736454	TraesCS1A01G292200.1	chr4D_458383111	6.89341175684198e-30	0.838536
13151447217	487736454	474472806	487736454	TraesCS1A01G292200.1	chr7B_474472806	3.59254303984798e-06	0.369708
488070209	488065308	488070209	488065308	TraesCS1A01G292300.1	chr1A_488070209	4.6126693567231e-14	0.599649
1105554731	488065308	511452675	488065308	TraesCS1A01G292300.1	chr1B_511452675	4.21142776900721e-08	0.436793
1665268786	488065308	381314860	488065308	TraesCS1A01G292300.1	chr1D_381314860	8.35255781587571e-09	0.459128
489600904	489599735	489600904	489599735	TraesCS1A01G294700.1	chr1A_489600904	9.87234733594196e-34	0.870762
189711028	489921434	189711028	489921434	TraesCS1A01G294800.1	chr1A_189711028	3.4257913353478e-08	0.439701
490760075	489921434	490760075	489921434	TraesCS1A01G294800.1	chr1A_490760075	2.57129221851095e-20	0.719852
1683967419	489921434	400013493	489921434	TraesCS1A01G294800.1	chr1D_400013493	6.67230678349346e-07	0.396132
4671264335	489921434	657949342	489921434	TraesCS1A01G294800.1	chr3A_657949342	4.36228788329714e-07	0.402584
6857750380	489921434	647209561	489921434	TraesCS1A01G294800.1	chr4A_647209561	2.51289022314496e-07	0.410847
10104799654	489921434	543272612	489921434	TraesCS1A01G294800.1	chr5D_543272612	5.99069005026133e-06	0.361425
489600904	490106379	489600904	490106379	TraesCS1A01G295100.1	chr1A_489600904	7.01979041461923e-20	0.712761
2436926984	490760070	657519872	490760070	TraesCS1A01G295700.1	chr2A_657519872	1.57637041866187e-06	0.382807
4008740435	490760070	647278051	490760070	TraesCS1A01G295700.1	chr2D_647278051	3.77687528017788e-06	0.368907
6104069469	490760070	509081073	490760070	TraesCS1A01G295700.1	chr3D_509081073	7.90895890569489e-19	0.694966
7619283642	490760070	664154666	490760070	TraesCS1A01G295700.1	chr4B_664154666	1.23547415369262e-08	0.453819
8103606491	490760070	474860016	490760070	TraesCS1A01G295700.1	chr4D_474860016	1.92616668038292e-06	0.379659
8846620907	490760070	708017365	490760070	TraesCS1A01G295700.1	chr5A_708017365	4.18624609849138e-06	0.36725
12472000280	490760070	531732105	490760070	TraesCS1A01G295700.1	chr7A_531732105	7.90895890569489e-19	0.694966
14096473106	490760070	30192255	490760070	TraesCS1A01G295700.1	chrUn_30192255	8.74563399640555e-07	0.391983
490760075	491999845	490760075	491999845	TraesCS1A01G296800.1	chr1A_490760075	8.33318290587286e-07	0.392727
254958315	494442819	254958315	494442819	TraesCS1A01G299500.1	chr1A_254958315	4.10301050496624e-08	0.437157
370107275	494442819	370107275	494442819	TraesCS1A01G299500.1	chr1A_370107275	1.67507310839234e-06	0.381854
494449383	494442819	494449383	494442819	TraesCS1A01G299500.1	chr1A_494449383	3.31427900534715e-36	0.887943
497224794	494442819	497224794	494442819	TraesCS1A01G299500.1	chr1A_497224794	3.72668774884354e-08	0.438521
497226833	494442819	497226833	494442819	TraesCS1A01G299500.1	chr1A_497226833	4.3386802525948e-06	0.366674
4538516264	494442819	525201271	494442819	TraesCS1A01G299500.1	chr3A_525201271	6.80713746734669e-10	0.491881
4671264335	494442819	657949342	494442819	TraesCS1A01G299500.1	chr3A_657949342	6.0510042088076e-06	0.361262
5412905156	494442819	648746524	494442819	TraesCS1A01G299500.1	chr3B_648746524	3.65031624465358e-09	0.470188
8723840121	494442819	585236579	494442819	TraesCS1A01G299500.1	chr5A_585236579	3.33030126763288e-08	0.440109
10104799654	494442819	543272612	494442819	TraesCS1A01G299500.1	chr5D_543272612	2.35709544160145e-07	0.411799
10945451304	494442819	199764325	494442819	TraesCS1A01G299500.1	chr6B_199764325	8.2543620751462e-08	0.427174
11184709124	494442819	439022145	494442819	TraesCS1A01G299500.1	chr6B_439022145	3.03199845895348e-09	0.472634
494449383	494442819	494449383	494442819	TraesCS1A01G299500.2	chr1A_494449383	1.74589106655174e-22	0.752643
497224794	494442819	497224794	494442819	TraesCS1A01G299500.2	chr1A_497224794	2.13930863083892e-08	0.44627
1676101687	494442819	392147761	494442819	TraesCS1A01G299500.2	chr1D_392147761	2.66794965909443e-06	0.374481
4538516264	494442819	525201271	494442819	TraesCS1A01G299500.2	chr3A_525201271	3.50758456628835e-07	0.405848
5412905156	494442819	648746524	494442819	TraesCS1A01G299500.2	chr3B_648746524	6.50035592827027e-07	0.396529
8723840121	494442819	585236579	494442819	TraesCS1A01G299500.2	chr5A_585236579	4.56622054030327e-06	0.365843
254958315	495706747	254958315	495706747	TraesCS1A01G301600.1	chr1A_254958315	1.40346425765043e-07	0.419441
362627013	495706747	362627013	495706747	TraesCS1A01G301600.1	chr1A_362627013	6.42939836824122e-06	0.360275
5412905156	495706747	648746524	495706747	TraesCS1A01G301600.1	chr3B_648746524	2.10790539068954e-11	0.53398
8723840121	495706747	585236579	495706747	TraesCS1A01G301600.1	chr5A_585236579	9.33099470221139e-10	0.48788
496311981	496312160	496311981	496312160	TraesCS1A01G302700.1	chr1A_496311981	4.72194436146372e-06	0.3653
498170249	498170216	498170249	498170216	TraesCS1A01G305900.1	chr1A_498170249	2.27797348185124e-10	0.505541
1687189746	498170216	403235820	498170216	TraesCS1A01G305900.1	chr1D_403235820	3.46437668224952e-07	0.406036
498172879	498451494	498172879	498451494	TraesCS1A01G306200.1	chr1A_498172879	2.6311570772464e-30	0.842486
1135572580	498451494	541470524	498451494	TraesCS1A01G306200.1	chr1B_541470524	3.67960363940891e-09	0.470083
1687189746	498451494	403235820	498451494	TraesCS1A01G306200.1	chr1D_403235820	3.72370426404026e-17	0.66437
3250423013	498451494	690217344	498451494	TraesCS1A01G306200.1	chr2B_690217344	1.96573811032791e-06	0.379335
7592516331	498451494	637387355	498451494	TraesCS1A01G306200.1	chr4B_637387355	2.53951870642343e-07	0.410692
10749071374	498451494	3384395	498451494	TraesCS1A01G306200.1	chr6B_3384395	6.54910923668128e-06	0.359973
13357141929	498451494	680167518	498451494	TraesCS1A01G306200.1	chr7B_680167518	1.84756939488262e-06	0.380321
14098483845	498451494	32202994	498451494	TraesCS1A01G306200.1	chrUn_32202994	4.77722595309873e-06	0.365113
498450977	498537124	498450977	498537124	TraesCS1A01G306400.1	chr1A_498450977	8.03563571586218e-29	0.828316
1135572580	498537124	541470524	498537124	TraesCS1A01G306400.1	chr1B_541470524	4.02771639769916e-06	0.367873
1687189746	498537124	403235820	498537124	TraesCS1A01G306400.1	chr1D_403235820	8.77248879238199e-15	0.615747
498452100	498592650	498452100	498592650	TraesCS1A01G306500.1	chr1A_498452100	4.35976907844046e-11	0.525474
1687189746	498592650	403235820	498592650	TraesCS1A01G306500.1	chr1D_403235820	2.4608043760294e-07	0.41116
7592516331	498592650	637387355	498592650	TraesCS1A01G306500.1	chr4B_637387355	3.63456821768481e-06	0.369519
498807887	499194625	498807887	499194625	TraesCS1A01G307800.1	chr1A_498807887	1.79920016094994e-06	0.380734
499634599	499632186	499634599	499632186	TraesCS1A01G308400.1	chr1A_499634599	7.83408165637393e-17	0.658129
1137582298	499632186	543480242	499632186	TraesCS1A01G308400.1	chr1B_543480242	4.2969415336565e-18	0.68187
1688013440	499632186	404059514	499632186	TraesCS1A01G308400.1	chr1D_404059514	2.31797689802006e-13	0.583343
12725046892	499632186	48072481	499632186	TraesCS1A01G308400.1	chr7B_48072481	1.02748959490269e-09	0.486662
494717634	499785000	494717634	499785000	TraesCS1A01G308800.1	chr1A_494717634	2.84226120741918e-12	0.556632
7409162080	499785000	454033104	499785000	TraesCS1A01G308800.1	chr4B_454033104	2.35766242969858e-06	0.376453
8052338798	499785000	423592323	499785000	TraesCS1A01G308800.1	chr4D_423592323	6.63466854111739e-07	0.396217
9364416394	499785000	516039109	499785000	TraesCS1A01G308800.1	chr5B_516039109	4.27824160131008e-06	0.366899
1732605640	500663059	448651714	500663059	TraesCS1A01G309800.1	chr1D_448651714	4.50954236981653e-11	0.525075
4752432266	500663059	739117273	500663059	TraesCS1A01G309800.1	chr3A_739117273	4.50954236981653e-11	0.525075
6178314879	500663059	583326483	500663059	TraesCS1A01G309800.1	chr3D_583326483	4.50954236981653e-11	0.525075
505285975	505268214	505285975	505268214	TraesCS1A01G313200.2	chr1A_505285975	4.94138616247898e-08	0.434541
1036301325	505282778	442199269	505282778	TraesCS1A01G313500.2	chr1B_442199269	1.16830020900993e-06	0.38749
15441120	506854488	15441120	506854488	TraesCS1A01G315300.1	chr1A_15441120	8.13855585798311e-06	0.356422
506545775	506854488	506545775	506854488	TraesCS1A01G315300.1	chr1A_506545775	1.83147293800204e-12	0.561459
507874345	507079531	507874345	507079531	TraesCS1A01G315600.1	chr1A_507874345	3.89396790246781e-14	0.601319
508636495	508133863	508636495	508133863	TraesCS1A01G315900.1	chr1A_508636495	2.929914012771e-08	0.441901
1695522129	508133863	411568203	508133863	TraesCS1A01G315900.1	chr1D_411568203	1.97326518419796e-06	0.379274
6258169461	508133863	47628642	508133863	TraesCS1A01G315900.1	chr4A_47628642	3.86108516042109e-06	0.368556
181776851	508199117	181776851	508199117	TraesCS1A01G316100.2	chr1A_181776851	6.74217912991314e-06	0.359494
508036224	508199117	508036224	508199117	TraesCS1A01G316100.2	chr1A_508036224	3.31704096948104e-07	0.406687
508190727	508199117	508190727	508199117	TraesCS1A01G316100.2	chr1A_508190727	2.51400418260181e-31	0.851515
551307404	508199117	551307404	508199117	TraesCS1A01G316100.2	chr1A_551307404	2.38531576871106e-06	0.37627
1149396114	508199117	555294058	508199117	TraesCS1A01G316100.2	chr1B_555294058	2.88111465617747e-09	0.473308
1695522129	508199117	411568203	508199117	TraesCS1A01G316100.2	chr1D_411568203	1.06092392032944e-12	0.56736
1755255585	508199117	471301659	508199117	TraesCS1A01G316100.2	chr1D_471301659	2.27680411960726e-06	0.377005
4688064132	508199117	674749139	508199117	TraesCS1A01G316100.2	chr3A_674749139	4.03707707200757e-07	0.403745
6258170835	508199117	47630016	508199117	TraesCS1A01G316100.2	chr4A_47630016	6.57549600611073e-19	0.696361
7412545978	508199117	457417002	508199117	TraesCS1A01G316100.2	chr4B_457417002	2.33836054819637e-07	0.411916
7752999414	508199117	124252939	508199117	TraesCS1A01G316100.2	chr4D_124252939	6.53182214397072e-09	0.462446
8045194836	508199117	416448361	508199117	TraesCS1A01G316100.2	chr4D_416448361	1.05624137227258e-08	0.455945
9141920632	508199117	293543347	508199117	TraesCS1A01G316100.2	chr5B_293543347	4.56396544294962e-07	0.4019
11168784761	508199117	423097782	508199117	TraesCS1A01G316100.2	chr6B_423097782	5.15953309531499e-09	0.465599
508190727	508527082	508190727	508527082	TraesCS1A01G316900.1	chr1A_508190727	5.6190824236648e-20	0.714342
1149396114	508527082	555294058	508527082	TraesCS1A01G316900.1	chr1B_555294058	5.73486451250381e-06	0.362145
1695522129	508527082	411568203	508527082	TraesCS1A01G316900.1	chr1D_411568203	1.33509301621098e-06	0.385398
6258170835	508527082	47630016	508527082	TraesCS1A01G316900.1	chr4A_47630016	1.23096906556227e-08	0.453869
7752999414	508527082	124252939	508527082	TraesCS1A01G316900.1	chr4D_124252939	1.88571582629904e-06	0.379995
8045194836	508527082	416448361	508527082	TraesCS1A01G316900.1	chr4D_416448361	3.70747628167142e-08	0.438593
12157565	512875874	12157565	512875874	TraesCS1A01G322300.1	chr1A_12157565	5.23970207327314e-06	0.363611
491128386	512875874	491128386	512875874	TraesCS1A01G322300.1	chr1A_491128386	1.35106049481471e-06	0.385209
4480284627	512875874	466969634	512875874	TraesCS1A01G322300.1	chr3A_466969634	1.15907781989038e-07	0.422247
6784706793	512875874	574165974	512875874	TraesCS1A01G322300.1	chr4A_574165974	1.15292473122034e-25	0.794005
13418457559	512875874	741483148	512875874	TraesCS1A01G322300.1	chr7B_741483148	5.53576119027944e-06	0.362722
2833948894	513623272	273743225	513623272	TraesCS1A01G322700.1	chr2B_273743225	2.28753482472936e-06	0.376931
7753001004	513623272	124254529	513623272	TraesCS1A01G322700.1	chr4D_124254529	6.8917933564939e-06	0.359135
9816058133	513623272	254531091	513623272	TraesCS1A01G322700.1	chr5D_254531091	2.73702909142142e-07	0.409574
3357008790	515542951	796803121	515542951	TraesCS1A01G324800.1	chr2B_796803121	1.13608411977711e-06	0.387935
516776349	516774088	516776349	516774088	TraesCS1A01G327000.1	chr1A_516776349	5.63208355468386e-08	0.432678
1704497961	516774088	420544035	516774088	TraesCS1A01G327000.1	chr1D_420544035	6.84486051965878e-08	0.429877
516772920	516786353	516772920	516786353	TraesCS1A01G327200.1	chr1A_516772920	2.00603448494553e-08	0.447153
517324936	517098054	517324936	517098054	TraesCS1A01G327700.1	chr1A_517324936	4.03542955707664e-07	0.403751
517487694	517487784	517487694	517487784	TraesCS1A01G328400.2	chr1A_517487694	1.0151157105957e-15	0.635735
516777706	517490072	516777706	517490072	TraesCS1A01G328500.2	chr1A_516777706	2.18199913522821e-06	0.377678
1220811304	517490072	626709248	517490072	TraesCS1A01G328500.2	chr1B_626709248	6.40536022986687e-07	0.396752
2668444870	517490072	108239201	517490072	TraesCS1A01G328500.2	chr2B_108239201	9.15346189912428e-07	0.391283
3424079446	517490072	62617062	517490072	TraesCS1A01G328500.2	chr2D_62617062	3.37881088387742e-08	0.439897
8700296672	517490072	561693130	517490072	TraesCS1A01G328500.2	chr5A_561693130	4.41716356593247e-06	0.366383
10865672987	517490072	119986008	517490072	TraesCS1A01G328500.2	chr6B_119986008	8.2857105851983e-07	0.392817
11891626757	517490072	424951300	517490072	TraesCS1A01G328500.2	chr6D_424951300	6.8948571393487e-06	0.359128
14141486604	517490072	75205753	517490072	TraesCS1A01G328500.2	chrUn_75205753	7.15511093265048e-06	0.358527
3357008237	518975861	796802568	518975861	TraesCS1A01G330300.1	chr2B_796802568	2.99365071173366e-06	0.37265
7639012246	518975861	10265771	518975861	TraesCS1A01G330300.1	chr4D_10265771	8.27087244629002e-06	0.356157
8115514113	518975861	486767638	518975861	TraesCS1A01G330300.1	chr4D_486767638	1.67201923350995e-07	0.416874
947379342	519263005	353277286	519263005	TraesCS1A01G330600.1	chr1B_353277286	3.78273152554858e-07	0.404717
5543699338	519263005	779540706	519263005	TraesCS1A01G330600.1	chr3B_779540706	3.78273152554858e-07	0.404717
8087129530	519263005	458383055	519263005	TraesCS1A01G330600.1	chr4D_458383055	3.78273152554858e-07	0.404717
520579865	520579703	520579865	520579703	TraesCS1A01G331900.1	chr1A_520579865	3.82190919757855e-14	0.601504
520820553	520820245	520820553	520820245	TraesCS1A01G332500.1	chr1A_520820553	2.27208052681584e-07	0.412344
1728295820	521639644	444341894	521639644	TraesCS1A01G333900.1	chr1D_444341894	4.8790699883757e-23	0.760393
3882045848	521639644	520583464	521639644	TraesCS1A01G333900.1	chr2D_520583464	1.42527664284815e-06	0.384381
6176972928	521639644	581984532	521639644	TraesCS1A01G333900.1	chr3D_581984532	4.8790699883757e-23	0.760393
6829724893	521639644	619184074	521639644	TraesCS1A01G333900.1	chr4A_619184074	4.8790699883757e-23	0.760393
12211022333	521639644	270754158	521639644	TraesCS1A01G333900.1	chr7A_270754158	1.22830015415983e-08	0.453898
521337189	522239297	521337189	522239297	TraesCS1A01G335100.1	chr1A_521337189	1.59689410569998e-24	0.780027
1235625117	522239297	641523061	522239297	TraesCS1A01G335100.1	chr1B_641523061	5.3815370336967e-08	0.433329
8902040502	522239297	53663217	522239297	TraesCS1A01G335100.1	chr5B_53663217	5.40380948481726e-07	0.399341
10653629608	522239297	526021889	522239297	TraesCS1A01G335100.1	chr6A_526021889	3.10780276395908e-06	0.37205
10785014481	522239297	39327502	522239297	TraesCS1A01G335100.1	chr6B_39327502	1.15098387999588e-13	0.590497
11340344815	522239297	594657836	522239297	TraesCS1A01G335100.1	chr6B_594657836	3.07970145998371e-07	0.407801
527950957	528063699	527950957	528063699	TraesCS1A01G338500.1	chr1A_527950957	4.37851333978965e-29	0.830919
1715768422	530232385	431814496	530232385	TraesCS1A01G340000.1	chr1D_431814496	3.91570462124571e-09	0.469258
533462069	533460900	533462069	533460900	TraesCS1A01G347800.1	chr1A_533462069	1.24661147783378e-11	0.540026
534268855	533463225	534268855	533463225	TraesCS1A01G347900.1	chr1A_534268855	8.98251867062013e-10	0.488362
535064218	533694932	535064218	533694932	TraesCS1A01G348300.1	chr1A_535064218	4.39437733679112e-10	0.497402
1151097211	533694932	556995155	533694932	TraesCS1A01G348300.1	chr1B_556995155	6.08846899445149e-07	0.397526
13254270263	533694932	577295852	533694932	TraesCS1A01G348300.1	chr7B_577295852	3.29155673890106e-06	0.371125
533903245	534262400	533903245	534262400	TraesCS1A01G349100.1	chr1A_533903245	4.52828309851824e-12	0.551464
533902988	534267943	533902988	534267943	TraesCS1A01G349200.1	chr1A_533902988	1.60669859136174e-19	0.706783
535064218	535062223	535064218	535062223	TraesCS1A01G350200.1	chr1A_535064218	5.94536514461373e-15	0.619436
2594045333	535314691	33839664	535314691	TraesCS1A01G350500.1	chr2B_33839664	1.19437627649302e-06	0.387143
5424949465	535314691	660790833	535314691	TraesCS1A01G350500.1	chr3B_660790833	1.27642165967175e-06	0.386102
535324511	535324129	535324511	535324129	TraesCS1A01G350600.2	chr1A_535324511	3.36878586963893e-08	0.439944
535431462	535429907	535431462	535429907	TraesCS1A01G350700.1	chr1A_535431462	8.97564071973262e-13	0.569148
1967349084	535429907	187941972	535429907	TraesCS1A01G350700.1	chr2A_187941972	1.81646929043449e-09	0.47933
8818945508	535429907	680341966	535429907	TraesCS1A01G350700.1	chr5A_680341966	1.24121981183577e-08	0.453757
22612128	535769472	22612128	535769472	TraesCS1A01G351200.1	chr1A_22612128	7.83310944620307e-10	0.490099
535733570	535769472	535733570	535769472	TraesCS1A01G351200.1	chr1A_535733570	5.37947224722758e-11	0.522978
561338108	535769472	561338108	535769472	TraesCS1A01G351200.1	chr1A_561338108	5.86276392666649e-08	0.432096
959797328	535769472	365695272	535769472	TraesCS1A01G351200.1	chr1B_365695272	3.67789300045019e-07	0.405137
1072668344	535769472	478566288	535769472	TraesCS1A01G351200.1	chr1B_478566288	2.44807372983476e-10	0.504658
1153202989	535769472	559100933	535769472	TraesCS1A01G351200.1	chr1B_559100933	3.57897405028648e-10	0.499957
1492797960	535769472	208844034	535769472	TraesCS1A01G351200.1	chr1D_208844034	1.54682178867685e-07	0.41802
1370049381	535769472	86095455	535769472	TraesCS1A01G351200.1	chr1D_86095455	1.1964478750435e-13	0.590105
1782519133	535769472	3112021	535769472	TraesCS1A01G351200.1	chr2A_3112021	3.13745306549959e-06	0.371898
1830379327	535769472	50972215	535769472	TraesCS1A01G351200.1	chr2A_50972215	6.02222785768971e-06	0.361339
2393396783	535769472	613989671	535769472	TraesCS1A01G351200.1	chr2A_613989671	8.93767077295501e-13	0.569192
2496308425	535769472	716901313	535769472	TraesCS1A01G351200.1	chr2A_716901313	5.60651302306576e-13	0.57415
2522795616	535769472	743388504	535769472	TraesCS1A01G351200.1	chr2A_743388504	1.12947491926357e-16	0.65501
2595570601	535769472	35364932	535769472	TraesCS1A01G351200.1	chr2B_35364932	2.77885069316002e-07	0.409352
2956543936	535769472	396338267	535769472	TraesCS1A01G351200.1	chr2B_396338267	3.78846716779088e-06	0.368858
2982938088	535769472	422732419	535769472	TraesCS1A01G351200.1	chr2B_422732419	3.17575566892411e-06	0.371704
2567634616	535769472	7428947	535769472	TraesCS1A01G351200.1	chr2B_7428947	4.7108087942385e-10	0.496533
3335034248	535769472	774828579	535769472	TraesCS1A01G351200.1	chr2B_774828579	1.58637137472395e-07	0.417646
3934145112	535769472	572682728	535769472	TraesCS1A01G351200.1	chr2D_572682728	5.18477632151574e-17	0.66161
4138409989	535769472	125094996	535769472	TraesCS1A01G351200.1	chr3A_125094996	6.88943614949369e-15	0.618041
4353603716	535769472	340288723	535769472	TraesCS1A01G351200.1	chr3A_340288723	1.25555699909702e-17	0.673307
4587542156	535769472	574227163	535769472	TraesCS1A01G351200.1	chr3A_574227163	1.20025996076185e-16	0.654492
4738187096	535769472	724872103	535769472	TraesCS1A01G351200.1	chr3A_724872103	5.36402470643436e-06	0.363231
4762597557	535769472	749282564	535769472	TraesCS1A01G351200.1	chr3A_749282564	1.73186563163621e-08	0.44918
4887630876	535769472	123472244	535769472	TraesCS1A01G351200.1	chr3B_123472244	2.08409480507344e-12	0.560057
5043912232	535769472	279753600	535769472	TraesCS1A01G351200.1	chr3B_279753600	2.54483032825667e-11	0.531771
5151588699	535769472	387430067	535769472	TraesCS1A01G351200.1	chr3B_387430067	2.61043504095795e-18	0.685786
4807714983	535769472	43556351	535769472	TraesCS1A01G351200.1	chr3B_43556351	1.1763902495449e-06	0.387382
5320208522	535769472	556049890	535769472	TraesCS1A01G351200.1	chr3B_556049890	2.89019158932182e-08	0.442091
5537057972	535769472	772899340	535769472	TraesCS1A01G351200.1	chr3B_772899340	5.47572528531213e-17	0.661157
6122656448	535769472	527668052	535769472	TraesCS1A01G351200.1	chr3D_527668052	6.48526511794896e-08	0.430655
6248438880	535769472	37898061	535769472	TraesCS1A01G351200.1	chr4A_37898061	4.03219715027685e-13	0.577613
6842017546	535769472	631476727	535769472	TraesCS1A01G351200.1	chr4A_631476727	5.86276392666649e-08	0.432096
6952874196	535769472	742333377	535769472	TraesCS1A01G351200.1	chr4A_742333377	1.90611737668863e-08	0.44786
7591911315	535769472	636782339	535769472	TraesCS1A01G351200.1	chr4B_636782339	2.995159387894e-08	0.441594
7741983197	535769472	113236722	535769472	TraesCS1A01G351200.1	chr4D_113236722	1.14432606622774e-11	0.541002
8149658635	535769472	11055093	535769472	TraesCS1A01G351200.1	chr5A_11055093	8.79798629210422e-08	0.426261
8302748429	535769472	164144887	535769472	TraesCS1A01G351200.1	chr5A_164144887	1.24774820674943e-16	0.654155
8432846336	535769472	294242794	535769472	TraesCS1A01G351200.1	chr5A_294242794	8.93767077295501e-13	0.569192
8609557148	535769472	470953606	535769472	TraesCS1A01G351200.1	chr5A_470953606	7.16177557248662e-12	0.546318
8672549438	535769472	533945896	535769472	TraesCS1A01G351200.1	chr5A_533945896	6.61602082398987e-07	0.39626
8861222670	535769472	12845385	535769472	TraesCS1A01G351200.1	chr5B_12845385	3.9146687650834e-13	0.577924
9181391157	535769472	333013872	535769472	TraesCS1A01G351200.1	chr5B_333013872	1.53159473521585e-08	0.450884
9452520920	535769472	604143635	535769472	TraesCS1A01G351200.1	chr5B_604143635	8.93767077295501e-13	0.569192
9531196196	535769472	682818911	535769472	TraesCS1A01G351200.1	chr5B_682818911	2.00431567127323e-08	0.447165
8917939587	535769472	69562302	535769472	TraesCS1A01G351200.1	chr5B_69562302	5.307633451783e-11	0.523136
10079371745	535769472	517844703	535769472	TraesCS1A01G351200.1	chr5D_517844703	3.98737782677388e-06	0.368037
10360948382	535769472	233340663	535769472	TraesCS1A01G351200.1	chr6A_233340663	1.18365312032366e-14	0.612904
10160404044	535769472	32796325	535769472	TraesCS1A01G351200.1	chr6A_32796325	1.32785839989893e-06	0.385481
10486683449	535769472	359075730	535769472	TraesCS1A01G351200.1	chr6A_359075730	1.18365312032366e-14	0.612904
10592298012	535769472	464690293	535769472	TraesCS1A01G351200.1	chr6A_464690293	1.98624007305803e-11	0.534678
10715957551	535769472	588349832	535769472	TraesCS1A01G351200.1	chr6A_588349832	7.16177557248662e-12	0.546318
10737917733	535769472	610310014	535769472	TraesCS1A01G351200.1	chr6A_610310014	1.53194268500054e-11	0.537666
10742575546	535769472	614967827	535769472	TraesCS1A01G351200.1	chr6A_614967827	2.56982477708917e-07	0.410514
10135805117	535769472	8197398	535769472	TraesCS1A01G351200.1	chr6A_8197398	8.95667888079812e-06	0.354843
10858394625	535769472	112707646	535769472	TraesCS1A01G351200.1	chr6B_112707646	2.98900306641009e-07	0.40825
11439483969	535769472	693796990	535769472	TraesCS1A01G351200.1	chr6B_693796990	3.79600602178339e-07	0.404663
11495332776	535769472	28657319	535769472	TraesCS1A01G351200.1	chr6D_28657319	2.73125881750804e-13	0.581654
12156204325	535769472	215936150	535769472	TraesCS1A01G351200.1	chr7A_215936150	8.14546884075422e-17	0.657799
12477327397	535769472	537059222	535769472	TraesCS1A01G351200.1	chr7A_537059222	1.78582787845727e-07	0.415907
12009128546	535769472	68860371	535769472	TraesCS1A01G351200.1	chr7A_68860371	6.6545776978053e-08	0.430283
12717375193	535769472	40400782	535769472	TraesCS1A01G351200.1	chr7B_40400782	2.64656251658321e-13	0.581975
13230602904	535769472	553628493	535769472	TraesCS1A01G351200.1	chr7B_553628493	3.52568805435483e-07	0.405771
13296042548	535769472	619068137	535769472	TraesCS1A01G351200.1	chr7B_619068137	8.93767077295501e-13	0.569192
14035798662	535769472	608203866	535769472	TraesCS1A01G351200.1	chr7D_608203866	3.73380994055162e-11	0.527301
14168167074	535769472	101886223	535769472	TraesCS1A01G351200.1	chrUn_101886223	2.73125881750804e-13	0.581654
536630990	536630935	536630990	536630935	TraesCS1A01G352500.1	chr1A_536630990	2.58490881831595e-16	0.647881
536659526	536659351	536659526	536659351	TraesCS1A01G352600.1	chr1A_536659526	6.73509752807708e-07	0.395989
536658754	536660988	536658754	536660988	TraesCS1A01G352700.2	chr1A_536658754	3.03707347191666e-15	0.625735
2495583253	536660988	716176141	536660988	TraesCS1A01G352700.2	chr2A_716176141	5.27014911870078e-07	0.399723
3387108533	536660988	25646149	536660988	TraesCS1A01G352700.2	chr2D_25646149	6.41867647988859e-06	0.360302
536963837	536958945	536963837	536958945	TraesCS1A01G353300.1	chr1A_536963837	6.49623061407386e-11	0.520755
537352811	537070054	537352811	537070054	TraesCS1A01G353800.1	chr1A_537352811	7.16511497458399e-06	0.358505
537352822	537354302	537352822	537354302	TraesCS1A01G354400.1	chr1A_537352822	2.07678561357949e-19	0.704906
538804934	537530821	538804934	537530821	TraesCS1A01G354500.1	chr1A_538804934	3.44597365882372e-13	0.57925
4545961833	537961462	532646840	537961462	TraesCS1A01G355200.1	chr3A_532646840	3.24633771853108e-08	0.440466
5448922626	537961462	684763994	537961462	TraesCS1A01G355200.1	chr3B_684763994	2.73129048843511e-06	0.374108
8428995149	537961462	290391607	537961462	TraesCS1A01G355200.1	chr5A_290391607	9.32550873387788e-14	0.592606
8195442458	537961462	56838916	537961462	TraesCS1A01G355200.1	chr5A_56838916	9.32550873387788e-14	0.592606
12129271129	537961462	189002954	537961462	TraesCS1A01G355200.1	chr7A_189002954	5.62993472064975e-07	0.398717
13336224956	537961462	659250545	537961462	TraesCS1A01G355200.1	chr7B_659250545	9.76299353182321e-09	0.457013
537973868	537973996	537973868	537973996	TraesCS1A01G355500.1	chr1A_537973868	2.0327981027454e-06	0.378803
541631356	540048068	541631356	540048068	TraesCS1A01G357500.1	chr1A_541631356	7.34189357557632e-07	0.394669
540051072	540048068	540051072	540048068	TraesCS1A01G357500.3	chr1A_540051072	2.51808543625995e-12	0.55798
540888159	540887793	540888159	540887793	TraesCS1A01G359400.1	chr1A_540888159	1.12029866200983e-11	0.541248
541470765	541319293	541470765	541319293	TraesCS1A01G359800.1	chr1A_541470765	1.12699020936187e-27	0.816554
1202564773	541319293	608462717	541319293	TraesCS1A01G359800.1	chr1B_608462717	2.91467666009995e-06	0.373077
1605594825	541319293	321640899	541319293	TraesCS1A01G359800.1	chr1D_321640899	5.47597050411432e-09	0.464805
543928664	541343823	543928664	541343823	TraesCS1A01G359900.1	chr1A_543928664	8.10127612479993e-14	0.594027
9579959	541381379	9579959	541381379	TraesCS1A01G360000.1	chr1A_9579959	2.25999785752621e-06	0.377122
796114420	541381379	202012364	541381379	TraesCS1A01G360000.1	chr1B_202012364	1.97614021813654e-06	0.379252
2506571998	541381379	727164886	541381379	TraesCS1A01G360000.1	chr2A_727164886	7.77850739854739e-21	0.728073
6013396597	541381379	418408201	541381379	TraesCS1A01G360000.1	chr3D_418408201	7.77850739854739e-21	0.728073
6347294805	541381379	136753986	541381379	TraesCS1A01G360000.1	chr4A_136753986	7.77850739854739e-21	0.728073
12213265270	541381379	272997095	541381379	TraesCS1A01G360000.1	chr7A_272997095	2.56535289496102e-06	0.375111
541631888	541460474	541631888	541460474	TraesCS1A01G360100.1	chr1A_541631888	2.01691025554658e-18	0.687776
541772622	541465922	541772622	541465922	TraesCS1A01G360300.1	chr1A_541772622	2.37382984952402e-06	0.376346
541988656	541993451	541988656	541993451	TraesCS1A01G361200.1	chr1A_541988656	8.00502452045299e-13	0.570375
541988656	541997623	541988656	541997623	TraesCS1A01G361300.1	chr1A_541988656	7.69665668248451e-14	0.594545
857847719	542000141	263745663	542000141	TraesCS1A01G361400.1	chr1B_263745663	3.19879117478952e-06	0.371587
14071520867	542000141	5240016	542000141	TraesCS1A01G361400.1	chrUn_5240016	9.83955511968509e-06	0.353291
542358702	542358392	542358702	542358392	TraesCS1A01G361900.1	chr1A_542358702	3.12106506954133e-16	0.646217
1205626018	542358392	611523962	542358392	TraesCS1A01G361900.1	chr1B_611523962	5.89032464199405e-14	0.597222
543063225	542437967	543063225	542437967	TraesCS1A01G362000.1	chr1A_543063225	8.01553041783529e-20	0.711824
1205626158	542437967	611524102	542437967	TraesCS1A01G362000.1	chr1B_611524102	1.10673392319388e-18	0.69242
543928664	543928365	543928664	543928365	TraesCS1A01G363000.1	chr1A_543928664	2.31270626867633e-42	0.921596
543958186	543957936	543958186	543957936	TraesCS1A01G363300.1	chr1A_543958186	6.68993802170761e-11	0.520404
1209073185	544492873	614971129	544492873	TraesCS1A01G365300.1	chr1B_614971129	1.5987672520778e-06	0.382586
544601436	544594495	544601436	544594495	TraesCS1A01G365700.1	chr1A_544601436	4.25301281537897e-10	0.497813
547022218	546030545	547022218	546030545	TraesCS1A01G367500.1	chr1A_547022218	1.16926229983813e-06	0.387475
570273939	546030545	570273939	546030545	TraesCS1A01G367500.1	chr1A_570273939	2.29742394723487e-07	0.412178
113877933	546212417	113877933	546212417	TraesCS1A01G367900.1	chr1A_113877933	3.69420838799172e-06	0.369262
218529405	546212417	218529405	546212417	TraesCS1A01G367900.1	chr1A_218529405	4.31189156213639e-06	0.366773
428549925	546212417	428549925	546212417	TraesCS1A01G367900.1	chr1A_428549925	1.61782342756869e-07	0.417359
545895269	546212417	545895269	546212417	TraesCS1A01G367900.1	chr1A_545895269	1.37889043046638e-07	0.419701
547965988	546212417	547965988	546212417	TraesCS1A01G367900.1	chr1A_547965988	2.60448726643725e-11	0.531506
1279375079	546212417	685273023	546212417	TraesCS1A01G367900.1	chr1B_685273023	5.6436842798121e-08	0.432645
3289341433	546212417	729135764	546212417	TraesCS1A01G367900.1	chr2B_729135764	3.12441674702541e-12	0.555592
4829354760	546212417	65196128	546212417	TraesCS1A01G367900.1	chr3B_65196128	3.69420838799172e-06	0.369262
12551194561	546212417	610926386	546212417	TraesCS1A01G367900.1	chr7A_610926386	1.20892847280423e-08	0.454114
12611085417	546212417	670817242	546212417	TraesCS1A01G367900.1	chr7A_670817242	1.22551640920114e-08	0.453928
13268924007	546212417	591949596	546212417	TraesCS1A01G367900.1	chr7B_591949596	3.7885596930196e-07	0.404694
113877933	546216356	113877933	546216356	TraesCS1A01G368000.1	chr1A_113877933	1.05417446631877e-07	0.423625
218529405	546216356	218529405	546216356	TraesCS1A01G368000.1	chr1A_218529405	3.22227505207686e-07	0.40712
428549925	546216356	428549925	546216356	TraesCS1A01G368000.1	chr1A_428549925	1.83534116556467e-09	0.479192
547965988	546216356	547965988	546216356	TraesCS1A01G368000.1	chr1A_547965988	2.94856901589473e-22	0.749409
1279375079	546216356	685273023	546216356	TraesCS1A01G368000.1	chr1B_685273023	1.70336063547789e-08	0.449412
1742989797	546216356	459035871	546216356	TraesCS1A01G368000.1	chr1D_459035871	6.37358919344352e-08	0.430904
2478230841	546216356	698823729	546216356	TraesCS1A01G368000.1	chr2A_698823729	5.45074421652007e-07	0.399212
2512803946	546216356	733396834	546216356	TraesCS1A01G368000.1	chr2A_733396834	6.69866173454738e-08	0.430187
2687352012	546216356	127146343	546216356	TraesCS1A01G368000.1	chr2B_127146343	3.70250648649568e-09	0.470002
2770036942	546216356	209831273	546216356	TraesCS1A01G368000.1	chr2B_209831273	2.07787872817395e-07	0.413665
2965371041	546216356	405165372	546216356	TraesCS1A01G368000.1	chr2B_405165372	8.20901939325095e-15	0.616378
3053768453	546216356	493562784	546216356	TraesCS1A01G368000.1	chr2B_493562784	6.98729368980991e-13	0.571823
3196402686	546216356	636197017	546216356	TraesCS1A01G368000.1	chr2B_636197017	8.20901939325095e-15	0.616378
3252667228	546216356	692461559	546216356	TraesCS1A01G368000.1	chr2B_692461559	4.58518021130139e-12	0.551322
3289341433	546216356	729135764	546216356	TraesCS1A01G368000.1	chr2B_729135764	4.70165304964675e-27	0.80989
3312698034	546216356	752492365	546216356	TraesCS1A01G368000.1	chr2B_752492365	7.93098212862588e-06	0.356844
2636694792	546216356	76489123	546216356	TraesCS1A01G368000.1	chr2B_76489123	3.15800894403953e-06	0.371793
3447297024	546216356	85834640	546216356	TraesCS1A01G368000.1	chr2D_85834640	2.83500458108573e-06	0.373514
5149915979	546216356	385757347	546216356	TraesCS1A01G368000.1	chr3B_385757347	3.6191678047358e-07	0.405379
4829354760	546216356	65196128	546216356	TraesCS1A01G368000.1	chr3B_65196128	1.05417446631877e-07	0.423625
6969074366	546216356	13945390	546216356	TraesCS1A01G368000.1	chr4B_13945390	9.29944293633624e-11	0.516466
7620531073	546216356	665402097	546216356	TraesCS1A01G368000.1	chr4B_665402097	9.29944293633624e-11	0.516466
8101086469	546216356	472339994	546216356	TraesCS1A01G368000.1	chr4D_472339994	4.49292391129139e-10	0.497124
8760362405	546216356	621758863	546216356	TraesCS1A01G368000.1	chr5A_621758863	4.53837423256287e-06	0.365942
9056461716	546216356	208084431	546216356	TraesCS1A01G368000.1	chr5B_208084431	2.90026197658141e-15	0.62616
9227827041	546216356	379449756	546216356	TraesCS1A01G368000.1	chr5B_379449756	1.74699843566191e-06	0.381198
8887142419	546216356	38765134	546216356	TraesCS1A01G368000.1	chr5B_38765134	4.47642722974884e-06	0.366166
9326044479	546216356	477667194	546216356	TraesCS1A01G368000.1	chr5B_477667194	1.74699843566191e-06	0.381198
10191391251	546216356	63783532	546216356	TraesCS1A01G368000.1	chr6A_63783532	9.44833297285089e-06	0.353962
10135577354	546216356	7969635	546216356	TraesCS1A01G368000.1	chr6A_7969635	1.77247198569052e-06	0.380969
10907024981	546216356	161338002	546216356	TraesCS1A01G368000.1	chr6B_161338002	1.21724244072021e-07	0.42153
11288609359	546216356	542922380	546216356	TraesCS1A01G368000.1	chr6B_542922380	2.00951705796732e-08	0.447129
12553979897	546216356	613711722	546216356	TraesCS1A01G368000.1	chr7A_613711722	4.77335719728347e-10	0.496368
12611085417	546216356	670817242	546216356	TraesCS1A01G368000.1	chr7A_670817242	4.57057864867299e-10	0.496912
13937213052	546216356	509618256	546216356	TraesCS1A01G368000.1	chr7D_509618256	6.68552243009588e-06	0.359632
14174815696	546216356	108534845	546216356	TraesCS1A01G368000.1	chrUn_108534845	5.72776443785814e-08	0.432435
3287411164	546218303	727205495	546218303	TraesCS1A01G368100.1	chr2B_727205495	5.97647786396246e-06	0.361465
546514497	546514474	546514497	546514474	TraesCS1A01G368800.1	chr1A_546514497	1.08973215641767e-11	0.541557
547311709	547311530	547311709	547311530	TraesCS1A01G369700.1	chr1A_547311709	3.11734088087885e-12	0.555617
547381779	547384879	547381779	547384879	TraesCS1A01G370000.1	chr1A_547381779	5.16187913255541e-13	0.575021
13906393281	548674207	478798485	548674207	TraesCS1A01G371900.1	chr7D_478798485	8.03832198463326e-07	0.393281
549418511	549418329	549418511	549418329	TraesCS1A01G373200.1	chr1A_549418511	1.88553405667316e-30	0.843791
549420579	549418329	549420579	549418329	TraesCS1A01G373200.1	chr1A_549420579	7.82116670754046e-13	0.570624
572335614	549418329	572335614	549418329	TraesCS1A01G373200.1	chr1A_572335614	2.09088426085045e-12	0.560022
621072818	549418329	26970762	549418329	TraesCS1A01G373200.1	chr1B_26970762	9.08503669141061e-07	0.3914
1220808039	549418329	626705983	549418329	TraesCS1A01G373200.1	chr1B_626705983	5.86740275040891e-20	0.714038
1249205955	549418329	655103899	549418329	TraesCS1A01G373200.1	chr1B_655103899	7.28933444776703e-06	0.358226
1741101664	549418329	457147738	549418329	TraesCS1A01G373200.1	chr1D_457147738	3.82891353499031e-19	0.700395
4803618903	549418329	39460271	549418329	TraesCS1A01G373200.1	chr3B_39460271	2.1980818357088e-07	0.412834
12615534000	549418329	675265825	549418329	TraesCS1A01G373200.1	chr7A_675265825	3.76667220275055e-10	0.499325
14482674993	549418329	416394142	549418329	TraesCS1A01G373200.1	chrUn_416394142	5.88759504105451e-08	0.432036
549314919	549837890	549314919	549837890	TraesCS1A01G374800.2	chr1A_549314919	8.40978766612526e-30	0.837735
558482785	549837890	558482785	549837890	TraesCS1A01G374800.2	chr1A_558482785	5.01912740968735e-07	0.400462
572335614	549837890	572335614	549837890	TraesCS1A01G374800.2	chr1A_572335614	5.11615153039436e-10	0.495499
1220808039	549837890	626705983	549837890	TraesCS1A01G374800.2	chr1B_626705983	3.40976691826265e-24	0.7758
1249204151	549837890	655102095	549837890	TraesCS1A01G374800.2	chr1B_655102095	1.48956961621547e-06	0.383693
1741103607	549837890	457149681	549837890	TraesCS1A01G374800.2	chr1D_457149681	1.02705938502114e-20	0.726195
4803618903	549837890	39460271	549837890	TraesCS1A01G374800.2	chr3B_39460271	3.3997561689921e-07	0.406319
12615541192	549837890	675273017	549837890	TraesCS1A01G374800.2	chr7A_675273017	1.27015855278924e-07	0.420908
14482674993	549837890	416394142	549837890	TraesCS1A01G374800.2	chrUn_416394142	4.98356526311279e-06	0.364423
549666779	550442037	549666779	550442037	TraesCS1A01G376100.1	chr1A_549666779	7.28407570210897e-06	0.358238
1220812075	550442037	626710019	550442037	TraesCS1A01G376100.1	chr1B_626710019	4.70478248511423e-06	0.365359
4036709974	550875750	23394981	550875750	TraesCS1A01G377700.1	chr3A_23394981	1.09442394803477e-06	0.388513
4829711738	550875750	65553106	550875750	TraesCS1A01G377700.1	chr3B_65553106	3.34187775035124e-11	0.528603
7389232112	550875750	434103136	550875750	TraesCS1A01G377700.1	chr4B_434103136	4.56244983057397e-06	0.365856
8596706037	550875750	458102495	550875750	TraesCS1A01G377700.1	chr5A_458102495	2.00619070186795e-07	0.414184
10078317964	550875750	516790922	550875750	TraesCS1A01G377700.1	chr5D_516790922	1.05166035222397e-08	0.456006
11555556134	550875750	88880677	550875750	TraesCS1A01G377700.1	chr6D_88880677	3.00929206328503e-06	0.372566
13569409519	550875750	141814723	550875750	TraesCS1A01G377700.1	chr7D_141814723	2.85970765393126e-06	0.373378
14117112565	550875750	50831714	550875750	TraesCS1A01G377700.1	chrUn_50831714	4.2573894771941e-09	0.468157
101102338	551307376	101102338	551307376	TraesCS1A01G378700.1	chr1A_101102338	1.62174152780877e-06	0.38236
261374869	551307376	261374869	551307376	TraesCS1A01G378700.1	chr1A_261374869	9.99100903120826e-07	0.389931
551307839	551307376	551307839	551307376	TraesCS1A01G378700.1	chr1A_551307839	1.62478734983719e-23	0.766897
621072818	551307376	26970762	551307376	TraesCS1A01G378700.1	chr1B_26970762	7.16799469351973e-10	0.491227
1220810641	551307376	626708585	551307376	TraesCS1A01G378700.1	chr1B_626708585	8.45707321714897e-09	0.458955
1249204151	551307376	655102095	551307376	TraesCS1A01G378700.1	chr1B_655102095	2.29392146759782e-11	0.532986
1749473635	551307376	465519709	551307376	TraesCS1A01G378700.1	chr1D_465519709	3.45228551050031e-18	0.683591
3314155725	551307376	753950056	551307376	TraesCS1A01G378700.1	chr2B_753950056	2.9320124654999e-07	0.408544
3974804555	551307376	613342171	551307376	TraesCS1A01G378700.1	chr2D_613342171	1.98386880334331e-06	0.379183
6913879697	551307376	703338878	551307376	TraesCS1A01G378700.1	chr4A_703338878	1.59876468620398e-08	0.450287
6965692589	551307376	10563613	551307376	TraesCS1A01G378700.1	chr4B_10563613	1.9945259549851e-07	0.414268
11264077740	551307376	518390761	551307376	TraesCS1A01G378700.1	chr6B_518390761	6.1511130017484e-06	0.360999
11968308897	551307376	28040722	551307376	TraesCS1A01G378700.1	chr7A_28040722	7.79123333627739e-07	0.393762
12615539160	551307376	675270985	551307376	TraesCS1A01G378700.1	chr7A_675270985	3.45228551050031e-18	0.683591
14482674993	551307376	416394142	551307376	TraesCS1A01G378700.1	chrUn_416394142	3.20297778636519e-06	0.371566
14147970579	551307376	81689728	551307376	TraesCS1A01G378700.1	chrUn_81689728	4.82536404094769e-06	0.364951
551320962	551313979	551320962	551313979	TraesCS1A01G378900.1	chr1A_551320962	8.33740009108267e-29	0.828156
1743001231	551313979	459047305	551313979	TraesCS1A01G378900.1	chr1D_459047305	3.09120778608776e-09	0.47238
551321974	551320471	551321974	551320471	TraesCS1A01G379000.1	chr1A_551321974	2.53188500842367e-39	0.90643
1743001231	551320471	459047305	551320471	TraesCS1A01G379000.1	chr1D_459047305	5.77403574295904e-12	0.548734
551532271	551479529	551532271	551479529	TraesCS1A01G379200.1	chr1A_551532271	1.17007214218181e-21	0.740642
1743001231	551479529	459047305	551479529	TraesCS1A01G379200.1	chr1D_459047305	2.72382525790265e-29	0.832899
551484519	551484227	551484519	551484227	TraesCS1A01G379300.1	chr1A_551484519	3.37788027461815e-13	0.579456
1743001231	551484227	459047305	551484227	TraesCS1A01G379300.1	chr1D_459047305	5.16652721574402e-06	0.363836
551533235	551530397	551533235	551530397	TraesCS1A01G379500.1	chr1A_551533235	3.56257590580626e-42	0.920756
1225820141	551530397	631718085	551530397	TraesCS1A01G379500.1	chr1B_631718085	9.53077348685947e-07	0.390661
1743476212	551530397	459522286	551530397	TraesCS1A01G379500.1	chr1D_459522286	1.50235918167342e-20	0.723585
551983132	551982375	551983132	551982375	TraesCS1A01G381200.1	chr1A_551983132	2.5163246952654e-08	0.444023
1227238469	551982375	633136413	551982375	TraesCS1A01G381200.1	chr1B_633136413	1.29991947159103e-08	0.453126
1744819772	551982375	460865846	551982375	TraesCS1A01G381200.1	chr1D_460865846	1.71978421493041e-08	0.449276
552907594	553535985	552907594	553535985	TraesCS1A01G382800.1	chr1A_552907594	9.05149811609908e-26	0.795242
1746007413	553535985	462053487	553535985	TraesCS1A01G382800.1	chr1D_462053487	2.01007458035295e-06	0.378978
3743921110	554061374	382458726	554061374	TraesCS1A01G383500.1	chr2D_382458726	4.15865143226973e-06	0.367358
3960176654	554061374	598714270	554061374	TraesCS1A01G383500.1	chr2D_598714270	4.99431285453343e-06	0.364389
6259074175	554061374	48533356	554061374	TraesCS1A01G383500.1	chr4A_48533356	4.15865143226973e-06	0.367358
554061845	554203942	554061845	554203942	TraesCS1A01G384000.1	chr1A_554061845	3.26219202685535e-06	0.371267
555133651	555512819	555133651	555512819	TraesCS1A01G385900.1	chr1A_555133651	1.17531876041002e-27	0.816363
3933537956	555512819	572075572	555512819	TraesCS1A01G385900.1	chr2D_572075572	8.14616016208903e-06	0.356407
556302107	556299551	556302107	556299551	TraesCS1A01G387700.1	chr1A_556302107	2.07781550202053e-08	0.44667
1234260182	556299551	640158126	556299551	TraesCS1A01G387700.1	chr1B_640158126	3.05864668427442e-09	0.472519
1748098087	556299551	464144161	556299551	TraesCS1A01G387700.1	chr1D_464144161	2.07781550202053e-08	0.44667
653701978	556938656	59599922	556938656	TraesCS1A01G388400.1	chr1B_59599922	4.23723105736519e-06	0.367053
5662050045	556938656	67061649	556938656	TraesCS1A01G388400.1	chr3D_67061649	1.90247206348863e-06	0.379854
6982650461	556938656	27521485	556938656	TraesCS1A01G388400.1	chr4B_27521485	6.99280816304579e-06	0.358901
7792553158	556938656	163806683	556938656	TraesCS1A01G388400.1	chr4D_163806683	2.02912045591599e-07	0.414016
9798190018	556938656	236662976	556938656	TraesCS1A01G388400.1	chr5D_236662976	3.06734868469021e-06	0.372258
10080446722	556938656	518919680	556938656	TraesCS1A01G388400.1	chr5D_518919680	3.06734868469021e-06	0.372258
11409754604	556938656	664067625	556938656	TraesCS1A01G388400.1	chr6B_664067625	2.70265418082052e-07	0.40976
556798009	556957789	556798009	556957789	TraesCS1A01G388500.2	chr1A_556798009	1.79957134736827e-06	0.380731
556943509	557099187	556943509	557099187	TraesCS1A01G388600.1	chr1A_556943509	5.15424115134725e-19	0.698182
1214888365	557099187	620786309	557099187	TraesCS1A01G388600.1	chr1B_620786309	5.72404144139518e-19	0.697405
1748278471	557099187	464324545	557099187	TraesCS1A01G388600.1	chr1D_464324545	4.70894634186317e-06	0.365345
557155106	557154396	557155106	557154396	TraesCS1A01G389100.1	chr1A_557155106	9.02539116398827e-15	0.61548
557487361	557491741	557487361	557491741	TraesCS1A01G389600.1	chr1A_557487361	4.05087749791632e-11	0.52634
558333404	558333086	558333404	558333086	TraesCS1A01G391200.1	chr1A_558333404	2.86840694126373e-09	0.473365
558483005	558489453	558483005	558489453	TraesCS1A01G391300.1	chr1A_558483005	3.22200396457624e-28	0.822226
1220703303	558489453	626601247	558489453	TraesCS1A01G391300.1	chr1B_626601247	8.83380136900255e-07	0.391832
1249205432	558489453	655103376	558489453	TraesCS1A01G391300.1	chr1B_655103376	6.94241863790148e-06	0.359017
1755256044	558489453	471302118	558489453	TraesCS1A01G391300.1	chr1D_471302118	7.77036267859805e-07	0.393804
6913810890	558489453	703270071	558489453	TraesCS1A01G391300.1	chr4A_703270071	2.08466925922455e-06	0.378403
12615541192	558489453	675273017	558489453	TraesCS1A01G391300.1	chr7A_675273017	2.34671462995391e-07	0.411864
14147970266	558489453	81689415	558489453	TraesCS1A01G391300.1	chrUn_81689415	5.17972450225569e-06	0.363797
558483005	558491705	558483005	558491705	TraesCS1A01G391400.1	chr1A_558483005	2.26444778129882e-25	0.790488
1220703287	558491705	626601231	558491705	TraesCS1A01G391400.1	chr1B_626601231	3.37934872818865e-09	0.471203
1249205432	558491705	655103376	558491705	TraesCS1A01G391400.1	chr1B_655103376	5.80628343160847e-10	0.493892
1755255819	558491705	471301893	558491705	TraesCS1A01G391400.1	chr1D_471301893	9.23749543122765e-11	0.516546
12615539182	558491705	675271007	558491705	TraesCS1A01G391400.1	chr7A_675271007	2.35641882363172e-10	0.505127
7685694748	558550200	56948273	558550200	TraesCS1A01G391900.1	chr4D_56948273	9.07528306033663e-06	0.354624
558184642	558954529	558184642	558954529	TraesCS1A01G392300.1	chr1A_558184642	1.26709632507163e-07	0.420943
21620131	558976211	21620131	558976211	TraesCS1A01G392400.1	chr1A_21620131	9.57363919395005e-06	0.353747
352875680	558976211	352875680	558976211	TraesCS1A01G392400.1	chr1A_352875680	3.75175779430873e-07	0.404839
464253778	558976211	464253778	558976211	TraesCS1A01G392400.1	chr1A_464253778	2.42860587538798e-06	0.375982
558979030	558976211	558979030	558976211	TraesCS1A01G392400.1	chr1A_558979030	1.08950178247085e-32	0.862747
611890805	558976211	17788749	558976211	TraesCS1A01G392400.1	chr1B_17788749	6.22883886973347e-12	0.54788
961941659	558976211	367839603	558976211	TraesCS1A01G392400.1	chr1B_367839603	1.18829351432463e-07	0.421883
1068365995	558976211	474263939	558976211	TraesCS1A01G392400.1	chr1B_474263939	2.69248962975908e-08	0.443077
1187890183	558976211	593788127	558976211	TraesCS1A01G392400.1	chr1B_593788127	1.05498742799188e-06	0.389086
1881106854	558976211	101699742	558976211	TraesCS1A01G392400.1	chr2A_101699742	3.39700293290448e-14	0.602665
2006194935	558976211	226787823	558976211	TraesCS1A01G392400.1	chr2A_226787823	3.75175779430873e-07	0.404839
2210409226	558976211	431002114	558976211	TraesCS1A01G392400.1	chr2A_431002114	3.75175779430873e-07	0.404839
2494031446	558976211	714624334	558976211	TraesCS1A01G392400.1	chr2A_714624334	2.52809348319809e-06	0.375344
2543102522	558976211	763695410	558976211	TraesCS1A01G392400.1	chr2A_763695410	2.1920192439203e-11	0.533524
2595571082	558976211	35365413	558976211	TraesCS1A01G392400.1	chr2B_35365413	6.31434403482361e-09	0.4629
3197780030	558976211	637574361	558976211	TraesCS1A01G392400.1	chr2B_637574361	2.86021444199916e-06	0.373375
3270030747	558976211	709825078	558976211	TraesCS1A01G392400.1	chr2B_709825078	7.33358148694332e-14	0.595027
3311386367	558976211	751180698	558976211	TraesCS1A01G392400.1	chr2B_751180698	8.10512078820675e-13	0.570237
2568550517	558976211	8344848	558976211	TraesCS1A01G392400.1	chr2B_8344848	2.53013364423187e-06	0.375331
3375881657	558976211	14419273	558976211	TraesCS1A01G392400.1	chr2D_14419273	2.63027025865426e-08	0.443404
4028612154	558976211	15297161	558976211	TraesCS1A01G392400.1	chr3A_15297161	1.78605393297019e-06	0.38085
4584498915	558976211	571183922	558976211	TraesCS1A01G392400.1	chr3A_571183922	5.17099722212218e-10	0.495361
4699436455	558976211	686121462	558976211	TraesCS1A01G392400.1	chr3A_686121462	3.17107355076832e-07	0.407362
4762597557	558976211	749282564	558976211	TraesCS1A01G392400.1	chr3A_749282564	7.18539191382206e-06	0.358458
[truncated: 63,119 more rows]
