# Supplementary material for: Genomic variants affecting homoeologous gene expression dosage contribute to agronomic trait variation in allopolyploid wheat
Source: Nat Commun. 2022 Feb 11;13:826. doi: 10.1038/s41467-022-28453-y (PMC8837796; doi:10.1038/s41467-022-28453-y)
Supplement: Supplementary file 21 — Source Data [file 41467_2022_28453_MOESM21_ESM.zip › Source_data/Figure_2d_SNPcount_around_gene.txt]

#number of SNP within 10kb flanking region on each side of a gene. window size = geneLength +/- 10kb
#homoeolog	common_SNP	rare_SNP	genome description
TraesCS1A01G074800	0	54	A	Transmembrane protein, putative	-
TraesCS1A01G082600	0	4	A	Bushy growth protein	-
TraesCS1A01G085600	0	2	A	Aminotransferase	-
TraesCS1A01G090100	0	2	A	Serine/threonine-protein phosphatase 2A regulatory subunit B	-
TraesCS1A01G094000	0	1	A	Xylosyltransferase 1	-
TraesCS1A01G097700	0	2	A	Disulfide-isomerase	-
TraesCS1A01G102600	0	2	A	Asparagine--tRNA ligase	-
TraesCS1A01G118800	0	2	A	RING/U-box superfamily protein	-
TraesCS1A01G119100	0	20	A	3'-N-debenzoyl-2'-deoxytaxol N-benzoyltransferase	-
TraesCS1A01G123100	0	2	A	Proteasome subunit beta 2	-
TraesCS1A01G134000	0	4	A	Calmodulin	-
TraesCS1A01G238800	0	7	A	Calcium binding protein	-
TraesCS1A01G239800	0	13	A	Fission 1 protein	-
TraesCS1A01G241300	0	2	A	Hyp O-arabinosyltransferase homolog	-
TraesCS1A01G241900	0	6	A	UDP-sulfoquinovose synthase	-
TraesCS1A01G242600	0	71	A	Protein RETICULATA, chloroplastic	-
TraesCS1A01G242900	0	34	A	Small nuclear ribonucleoprotein family protein	-
TraesCS1A01G243000	0	32	A	Major facilitator superfamily protein	-
TraesCS1A01G243100	0	63	A	Carbon catabolite repressor protein 4	-
TraesCS1A01G243300	0	36	A	Cyclin-dependent kinase	-
TraesCS1A01G243700	0	19	A	GTPase Der	-
TraesCS1A01G251500	0	39	A	Chaperone DnaJ	-
TraesCS1A01G255100	0	47	A	Gibberellin receptor GID1a	-
TraesCS1A01G300200	0	13	A	Expansin	-
TraesCS1A01G378500	0	6	A	DUF4228 domain protein	-
TraesCS1A01G395200	0	18	A	Protein DEHYDRATION-INDUCED 19	-
TraesCS1A01G395300	0	29	A	Chaperone protein dnaJ	-
TraesCS1A01G395800	0	8	A	transmembrane protein, putative (DUF679 domain membrane protein 2)	-
TraesCS1A01G396200	0	3	A	Xyloglucan endotransglucosylase/hydrolase	-
TraesCS1A01G396600	0	10	A	E3 SUMO-protein ligase MMS21	-
TraesCS1A01G399600	0	37	A	60S ribosomal protein L18A	-
TraesCS1A01G399800	0	25	A	60S ribosomal protein L18a	-
TraesCS1A01G419000	0	30	A	Transcription factor radialis-like protein	-
TraesCS1A01G419100	0	28	A	RADIALIS-like transcription factor	-
TraesCS1A01G419500	0	24	A	Auxilin-like protein 1	-
TraesCS1A01G419600	0	5	A	Glucose-1-phosphate adenylyltransferase	-
TraesCS1B01G126900	0	22	B	Chlororespiratory reduction31	-
TraesCS1B01G128800	0	37	B	Zinc transporter protein	-
TraesCS1B01G129800	0	30	B	MYB-related transcription factor	-
TraesCS1B01G137200	0	2	B	Pentatricopeptide repeat-containing protein	-
TraesCS1B01G138100	0	27	B	Auxin-responsive protein	-
TraesCS1B01G138600	0	23	B	3'-N-debenzoyl-2'-deoxytaxol N-benzoyltransferase	-
TraesCS1B01G143100	0	7	B	Kinase family protein	-
TraesCS1B01G144000	0	7	B	O-acyltransferase	-
TraesCS1B01G147700	0	28	B	ABC transporter G family member	-
TraesCS1B01G150100	0	15	B	Pentatricopeptide repeat-containing protein	-
TraesCS1B01G151300	0	21	B	Chaperone DnaK	-
TraesCS1B01G256600	0	4	B	Kinase family protein	-
TraesCS1B01G477500	0	8	B	ATP-dependent RNA helicase	-
TraesCS1D01G015400	0	15	D	Receptor-like kinase	-
TraesCS1D01G016500	0	13	D	Phosphatidate cytidylyltransferase	-
TraesCS1D01G026400	0	3	D	General transcription factor IIH subunit 5	-
TraesCS1D01G043700	0	108	D	Coiled-coil domain-containing protein, putative	-
TraesCS1D01G048700	0	4	D	CsAtPR5	-
TraesCS1D01G076600	0	24	D	Annexin	-
TraesCS1D01G077400	0	36	D	Transmembrane protein, putative	-
TraesCS1D01G077600	0	74	D	Long-Chain Acyl-CoA Synthetase	-
TraesCS1D01G078000	0	21	D	Phosphate translocator	-
TraesCS1D01G079800	0	29	D	Peroxidase	-
TraesCS1D01G080700	0	42	D	phosphoribosylformylglycinamidine synthase	-
TraesCS1D01G080900	0	67	D	Peroxidase	-
TraesCS1D01G081200	0	43	D	Glutathione S-transferase	-
TraesCS1D01G082800	0	3	D	3-N-debenzoyl-2-deoxytaxol N-benzoyltransferase	-
TraesCS1D01G083000	0	3	D	Diacylglycerol acyltransferase	-
TraesCS1D01G083600	0	41	D	Aspartic proteinase	-
TraesCS1D01G083700	0	3	D	Thioesterase family protein	-
TraesCS1D01G084500	0	5	D	Peptide chain release factor 1	-
TraesCS1D01G084600	0	5	D	RNA-binding family protein	-
TraesCS1D01G085300	0	4	D	tRNA/rRNA methyltransferase family protein	-
TraesCS1D01G085900	0	3	D	2,3-bisphosphoglycerate-dependent phosphoglycerate mutase	-
TraesCS1D01G086000	0	2	D	Abnormal spindle-like microcephaly-associated protein homolog	-
TraesCS1D01G086200	0	1	D	C3H4 type zinc finger protein	-
TraesCS1D01G086300	0	5	D	Procollagen-lysine,2-oxoglutarate 5-dioxygenase 1	-
TraesCS1D01G088200	0	5	D	Transducin/WD-like repeat-protein	-
TraesCS1D01G088300	0	5	D	O-acyltransferase	-
TraesCS1D01G088700	0	5	D	extracellular ligand-gated ion channel protein (DUF3537)	-
TraesCS1D01G089200	0	4	D	DNA/RNA helicase protein	-
TraesCS1D01G090000	0	52	D	Sucrose-phosphatase	-
TraesCS1D01G090900	0	54	D	SAD1/UNC-84 domain protein, putative	-
TraesCS1D01G094400	0	38	D	4-hydroxy-tetrahydrodipicolinate reductase	-
TraesCS1D01G094600	0	24	D	Asparagine--tRNA ligase	-
TraesCS1D01G094900	0	55	D	Glutathione S-transferase	-
TraesCS1D01G098000	0	44	D	1-aminocyclopropane-1-carboxylate oxidase	-
TraesCS1D01G098600	0	59	D	Serine/threonine-protein phosphatase 2A regulatory subunit B	-
TraesCS1D01G102600	0	29	D	Xylosyltransferase 1	-
TraesCS1D01G105800	0	40	D	Chlororespiratory reduction31	-
TraesCS1D01G106500	0	48	D	Disulfide-isomerase	-
TraesCS1D01G107200	0	23	D	Chaperone protein dnaJ, putative	-
TraesCS1D01G108300	0	50	D	Adenine nucleotide alpha hydrolases-like superfamily protein	-
TraesCS1D01G109600	0	25	D	Dihydrolipoyl dehydrogenase	-
TraesCS1D01G110700	0	53	D	centrosomal protein of 135 kDa-like protein	-
TraesCS1D01G111400	0	22	D	MYB-related transcription factor	-
TraesCS1D01G111600	0	41	D	Fasciclin-like arabinogalactan protein	-
TraesCS1D01G112500	0	14	D	Zinc transporter protein	-
TraesCS1D01G114100	0	39	D	Ribosomal protein	-
TraesCS1D01G114200	0	39	D	RING finger protein	-
TraesCS1D01G114700	0	47	D	Glycerophosphodiester phosphodiesterase	-
TraesCS1D01G116400	0	25	D	Protein apaG	-
TraesCS1D01G116500	0	3	D	mRNA cap guanine-N7 methyltransferase	-
TraesCS1D01G118100	0	5	D	Plant/MSJ11-3 protein, putative	-
TraesCS1D01G118500	0	30	D	Pentatricopeptide repeat-containing protein	-
TraesCS1D01G119000	0	18	D	Glycosyltransferase	-
TraesCS1D01G119700	0	16	D	RING/U-box superfamily protein	-
TraesCS1D01G120300	0	27	D	Copper ion binding protein	-
TraesCS1D01G120700	0	22	D	Pre-mRNA cleavage complex 2 protein Pcf11, putative isoform 2	-
TraesCS1D01G121200	0	31	D	70 kDa heat shock protein	-
TraesCS1D01G121500	0	37	D	Late embryogenesis abundant protein	-
TraesCS1D01G121900	0	62	D	FACT complex subunit SSRP1	-
TraesCS1D01G122200	0	27	D	Transposon protein, putative, CACTA, En/Spm sub-class	-
TraesCS1D01G123200	0	24	D	Protein CHUP1, chloroplastic	-
TraesCS1D01G123600	0	33	D	Proteasome subunit beta type	-
TraesCS1D01G123700	0	19	D	Phosphotransferase	-
TraesCS1D01G124000	0	18	D	Proteasome subunit beta 2	-
TraesCS1D01G124900	0	30	D	heat-inducible transcription repressor	-
TraesCS1D01G125800	0	15	D	Calcium binding protein	-
TraesCS1D01G126700	0	44	D	Coiled-coil domain-containing protein 25	-
TraesCS1D01G126900	0	21	D	Abscisic acid receptor	-
TraesCS1D01G127500	0	44	D	N-acetyltransferase-like protein	-
TraesCS1D01G127600	0	42	D	Lachrymatory factor synthase	-
TraesCS1D01G127800	0	12	D	Late embryogenesis abundant (LEA) hydroxyproline-rich glycoprotein family	-
TraesCS1D01G128500	0	19	D	O-acyltransferase	-
TraesCS1D01G129000	0	23	D	Kinase family protein	-
TraesCS1D01G131700	0	23	D	INO80 complex subunit D	-
TraesCS1D01G131800	0	52	D	Chaperone DnaK	-
TraesCS1D01G132600	0	45	D	Ubiquitin carboxyl-terminal hydrolase-like protein	-
TraesCS1D01G133300	0	17	D	RING finger protein	-
TraesCS1D01G134400	0	18	D	Carbon catabolite repressor 4-like protein	-
TraesCS1D01G134600	0	13	D	NAD(P)H dehydrogenase (Quinone)	-
TraesCS1D01G136900	0	29	D	Ras-related protein, expressed	-
TraesCS1D01G139100	0	42	D	RNA-binding protein, putative	-
TraesCS1D01G140300	0	30	D	Protein kinase	-
TraesCS1D01G140400	0	11	D	ABC transporter G family member	-
TraesCS1D01G141100	0	3	D	Rubisco accumulation factor 1, chloroplastic	-
TraesCS1D01G141200	0	12	D	Transmembrane protein 8B	-
TraesCS1D01G141400	0	54	D	Na(+)/H(+) antiporter NhaB	-
TraesCS1D01G141500	0	54	D	Leucine-rich repeat (LRR) family protein	-
TraesCS1D01G142600	0	23	D	Inosine triphosphate pyrophosphatase	-
TraesCS1D01G142700	0	20	D	3-ketoacyl-CoA thiolase	-
TraesCS1D01G145100	0	25	D	60S ribosomal protein L21	-
TraesCS1D01G145700	0	25	D	50S ribosomal protein L11	-
TraesCS1D01G147000	0	24	D	Esterase/lipase/thioesterase-like protein	-
TraesCS1D01G147400	0	6	D	Peptide transporter	-
TraesCS1D01G147800	0	1	D	Fatty acid hydroxylase superfamily	-
TraesCS1D01G148600	0	0	D	PPPDE thiol peptidase family protein, putative	-
TraesCS1D01G148700	0	0	D	Embryo sac development arrest 6, putative	-
TraesCS1D01G149700	0	1	D	Ribonuclease	-
TraesCS1D01G149800	0	12	D	Ribonuclease	-
TraesCS1D01G149900	0	9	D	Phosphoribosylformylglycinamidine synthase family protein	-
TraesCS1D01G151800	0	3	D	Adaptin ear-binding coat-associated protein, putative	-
TraesCS1D01G152300	0	6	D	Serine/threonine-protein phosphatase 2A regulatory subunit B'' subunit alpha	-
TraesCS1D01G153400	0	1	D	Protein kinase superfamily protein	-
TraesCS1D01G154200	0	4	D	Transmembrane protein, putative	-
TraesCS1D01G154300	0	1	D	transmembrane protein	-
TraesCS1D01G154800	0	5	D	Mitochondrial import inner membrane translocase subunit tim16	-
TraesCS1D01G155200	0	5	D	Homeobox leucine-zipper protein	-
TraesCS1D01G155300	0	0	D	Double stranded RNA binding protein 3	-
TraesCS1D01G155400	0	6	D	senescence regulator (Protein of unknown function, DUF584)	-
TraesCS1D01G156400	0	5	D	40S ribosomal protein S17, putative, expressed	-
TraesCS1D01G156600	0	11	D	electron protein, putative (Protein of unknown function, DUF547)	-
TraesCS1D01G156800	0	2	D	Nascent polypeptide-associated complex subunit beta	-
TraesCS1D01G157100	0	0	D	L-type lectin-domain containing receptor kinase VIII.2	-
TraesCS1D01G158300	0	10	D	Metal-dependent phosphohydrolase, HD subdomain	-
TraesCS1D01G159200	0	3	D	RING/U-box superfamily protein	-
TraesCS1D01G159300	0	5	D	Prefoldin subunit, putative	-
TraesCS1D01G160000	0	5	D	DNA-directed RNA polymerase subunit beta	-
TraesCS1D01G160500	0	0	D	Ubiquitin carboxyl-terminal hydrolase 12	-
TraesCS1D01G160800	0	7	D	Nucleolar complex protein 2	-
TraesCS1D01G161000	0	8	D	ALG-2 interacting protein X	-
TraesCS1D01G161800	0	3	D	WAT1-related protein	-
TraesCS1D01G162000	0	2	D	Alpha-galactosidase	-
TraesCS1D01G162700	0	4	D	DUF641 family protein (DUF641)	-
TraesCS1D01G162900	0	1	D	Chaperone protein dnaJ, putative	-
TraesCS1D01G163200	0	3	D	Leukocyte receptor cluster member 1	-
TraesCS1D01G164200	0	2	D	Cytochrome b561	-
TraesCS1D01G164600	0	4	D	Tetraspanin family protein	-
TraesCS1D01G166100	0	2	D	Thylakoid lumenal 17.4 kDa protein, chloroplastic	-
TraesCS1D01G166300	0	0	D	Ras family protein	-
TraesCS1D01G166600	0	10	D	Calcium uniporter protein, mitochondrial	-
TraesCS1D01G166900	0	4	D	Monothiol glutaredoxin	-
TraesCS1D01G167000	0	3	D	acyl-UDP-N-acetylglucosamine O-acyltransferase	-
TraesCS1D01G167100	0	1	D	30S ribosomal protein S18	-
TraesCS1D01G167300	0	9	D	RING finger protein	-
TraesCS1D01G167400	0	3	D	Protein NEOXANTHIN-DEFICIENT 1	-
TraesCS1D01G167500	0	2	D	Maf-like protein, expressed	-
TraesCS1D01G167600	0	4	D	CBS domain-containing protein CBSX5	-
TraesCS1D01G168000	0	3	D	Trafficking protein particle complex subunit 13	-
TraesCS1D01G168400	0	6	D	Epoxide hydrolase 2	-
TraesCS1D01G168600	0	0	D	Prolyl 4-hydroxylase alpha subunit, putative	-
TraesCS1D01G171800	0	5	D	Fiber protein Fb34	-
TraesCS1D01G172100	0	1	D	Alpha-1,3-mannosyl-glycoprotein 4-beta-N-acetylglucosaminyltransferase A	-
TraesCS1D01G173300	0	3	D	DUF538 family protein, putative (Protein of unknown function, DUF538)	-
TraesCS1D01G173700	0	1	D	Reactive oxygen species modulator 1	-
TraesCS1D01G174000	0	4	D	Myosin	-
TraesCS1D01G174700	0	1	D	Ubiquitin	-
TraesCS1D01G175300	0	0	D	Ser/Thr protein phosphatase family protein, expressed	-
TraesCS1D01G175400	0	0	D	Kinase family protein	-
TraesCS1D01G175900	0	12	D	Protein BPS1, chloroplastic	-
TraesCS1D01G176200	0	12	D	SH3 domain-containing protein 1	-
TraesCS1D01G177700	0	5	D	Response to low sulfur protein, putative	-
TraesCS1D01G177900	0	2	D	F-box protein SKIP31	-
TraesCS1D01G178000	0	3	D	DNA mismatch repair protein MutS, putative	-
TraesCS1D01G184400	0	13	D	Aldo/keto reductase family protein, putative, expressed	-
TraesCS1D01G184500	0	13	D	Cystathionine gamma-lyase	-
TraesCS1D01G185000	0	3	D	Protein kinase family protein	-
TraesCS1D01G185100	0	3	D	DNA ligase-like protein	-
TraesCS1D01G185200	0	2	D	Pectinesterase	-
TraesCS1D01G185600	0	3	D	Major facilitator superfamily domain-containing protein	-
TraesCS1D01G185700	0	3	D	Mitochondrial import inner membrane translocase subunit tim23	-
TraesCS1D01G185900	0	4	D	F-box family protein	-
TraesCS1D01G186100	0	2	D	FAS-associated factor 2-B	-
TraesCS1D01G186400	0	2	D	Methyltransferase-like protein 17, mitochondrial	-
TraesCS1D01G186500	0	5	D	Trehalase	-
TraesCS1D01G186900	0	0	D	Membrane protein insertase YidC	-
TraesCS1D01G187100	0	0	D	Alpha/beta-Hydrolases superfamily protein	-
TraesCS1D01G187200	0	2	D	Alpha/beta-Hydrolases superfamily protein	-
TraesCS1D01G187400	0	2	D	Kinase family protein	-
TraesCS1D01G187500	0	7	D	Rhomboid-like protein	-
TraesCS1D01G187600	0	7	D	COP9 signalosome complex subunit 1	-
TraesCS1D01G187800	0	5	D	Protein COFACTOR ASSEMBLY OF COMPLEX C SUBUNIT B CCB2, chloroplastic	-
TraesCS1D01G187900	0	3	D	U-box domain-containing protein 4	-
TraesCS1D01G188100	0	2	D	2-oxoglutarate (2OG) and Fe(II)-dependent oxygenase superfamily protein	-
TraesCS1D01G189600	0	3	D	Glutathione s-transferase, putative	-
TraesCS1D01G189700	0	3	D	Glutathione S-transferase	-
TraesCS1D01G190100	0	5	D	Glutathione S-transferase	-
TraesCS1D01G190200	0	9	D	Glutathione S-transferase	-
TraesCS1D01G190300	0	5	D	Glutathione S-transferase	-
TraesCS1D01G190900	0	5	D	RNA binding protein, putative	-
TraesCS1D01G191600	0	5	D	C-terminal binding protein	-
TraesCS1D01G191700	0	5	D	Protein PAM68, chloroplastic	-
TraesCS1D01G191900	0	7	D	Glutamyl-tRNA reductase	-
TraesCS1D01G192200	0	13	D	Mitogen-activated protein kinase	-
TraesCS1D01G193800	0	3	D	Homeobox protein BEL1-like protein	-
TraesCS1D01G194000	0	7	D	Aluminum activated malate transporter family protein	-
TraesCS1D01G194100	0	7	D	GTPase family protein	-
TraesCS1D01G194700	0	0	D	Leucine-rich repeat (LRR) family protein	R gene
TraesCS1D01G195000	0	0	D	Carbohydrate kinase-like protein	-
TraesCS1D01G195100	0	0	D	AMMECR1-like protein	-
TraesCS1D01G195900	0	4	D	Armadillo repeat-containing protein	-
TraesCS1D01G197000	0	3	D	DnaJ-like protein	-
TraesCS1D01G197400	0	4	D	Plastid-lipid-Associated Protein	-
TraesCS1D01G198100	0	1	D	ER-based factor for assembly of V-ATPase	-
TraesCS1D01G198200	0	5	D	VQ motif protein	-
TraesCS1D01G198400	0	6	D	(RAP Annotation release2) NERD domain containing protein	-
TraesCS1D01G198500	0	4	D	Cinnamoyl-CoA reductase-like protein	-
TraesCS1D01G198600	0	5	D	TOM1-like protein 2	-
TraesCS1D01G198700	0	5	D	Glycerol-3-phosphate acyltransferase, chloroplastic	-
TraesCS1D01G198800	0	1	D	Phenylalanine--tRNA ligase beta subunit	-
TraesCS1D01G199300	0	8	D	Xyloglucan endotransglucosylase/hydrolase	-
TraesCS1D01G199700	0	4	D	26S proteasome regulatory subunit family protein	-
TraesCS1D01G200700	0	1	D	Sugar transporter family protein	-
TraesCS1D01G200800	0	1	D	NADH dehydrogenase [ubiquinone] 1 alpha subcomplex subunit 12	-
TraesCS1D01G201000	0	1	D	50S ribosomal protein L35	-
TraesCS1D01G202100	0	8	D	ATP-dependent Clp protease proteolytic subunit	-
TraesCS1D01G202200	0	8	D	zinc finger B-box protein	-
TraesCS1D01G202500	0	0	D	CASP-like protein	-
TraesCS1D01G202800	0	7	D	N-alpha-acetyltransferase 25, NatB auxiliary subunit	-
TraesCS1D01G203500	0	0	D	Protein curvature thylakoid chloroplastic-like	-
TraesCS1D01G204200	0	5	D	Tobamovirus multiplication-like protein	-
TraesCS1D01G206700	0	2	D	Expansin-like protein	-
TraesCS1D01G206900	0	2	D	Protein kinase family protein, putative, expressed	-
TraesCS1D01G207500	0	2	D	DDB1-and CUL4-associated factor	-
TraesCS1D01G208800	0	7	D	TSA: Wollemia nobilis Ref_Wollemi_Transcript_5463_1093 transcribed RNA sequence	-
TraesCS1D01G209000	0	2	D	Gag polyprotein	-
TraesCS1D01G210300	0	1	D	RING/U-box superfamily protein, putative	-
TraesCS1D01G211200	0	3	D	U-box domain-containing family protein	-
TraesCS1D01G211700	0	6	D	Branched-chain-amino-acid aminotransferase	-
TraesCS1D01G212800	0	8	D	Scarecrow transcription factor family protein	-
TraesCS1D01G213600	0	0	D	3-hydroxyisobutyryl-CoA hydrolase-like protein	-
TraesCS1D01G214100	0	1	D	Oxysterol-binding protein, expressed	-
TraesCS1D01G214700	0	1	D	Hexosyltransferase	-
TraesCS1D01G215100	0	2	D	Expansin protein	-
TraesCS1D01G216300	0	9	D	Orotidine 5'-phosphate decarboxylase	-
TraesCS1D01G216400	0	7	D	Haloacid dehalogenase-like hydrolase family protein, putative, expressed	-
TraesCS1D01G216900	0	1	D	Transposon protein	-
TraesCS1D01G217600	0	4	D	10 kDa chaperonin	-
TraesCS1D01G218000	0	3	D	Beta-amylase	-
TraesCS1D01G218200	0	8	D	Kinase family protein	-
TraesCS1D01G218500	0	2	D	Trihelix transcription factor	-
TraesCS1D01G220300	0	4	D	Phospholipase a1-chloroplastic-like	-
TraesCS1D01G220400	0	4	D	Serine hydroxymethyltransferase	-
TraesCS1D01G220500	0	3	D	MYB-related transcription factor	-
TraesCS1D01G220600	0	3	D	Dual specificity protein phosphatase	-
TraesCS1D01G221000	0	12	D	Myb transcription factor	-
TraesCS1D01G221700	0	3	D	Autophagy-related protein 3	-
TraesCS1D01G221800	0	7	D	CONSTANS-like protein	-
TraesCS1D01G222300	0	3	D	50S ribosomal protein L18	-
TraesCS1D01G223000	0	7	D	Matrix metalloproteinase	-
TraesCS1D01G223400	0	0	D	Alpha/beta hydrolase related protein	-
TraesCS1D01G223500	0	6	D	sorting nexin	-
TraesCS1D01G224400	0	0	D	Importin subunit beta-1	-
TraesCS1D01G224800	0	3	D	SAGA-associated factor 11	-
TraesCS1D01G225400	0	2	D	Ran-binding protein 1	-
TraesCS1D01G225500	0	2	D	Chaperone protein dnaJ, putative	-
TraesCS1D01G225600	0	5	D	Methionine aminopeptidase 2	-
TraesCS1D01G226100	0	2	D	Chlorophyll synthase	-
TraesCS1D01G226200	0	3	D	Ran-binding protein 1 domain-containing	-
TraesCS1D01G227900	0	2	D	3-5 exonuclease, putative	-
TraesCS1D01G228000	0	2	D	DUF3511 domain protein	-
TraesCS1D01G229500	0	8	D	Replicase polyprotein 1a	-
TraesCS1D01G230100	0	2	D	Phospholipase D	-
TraesCS1D01G230300	0	1	D	RING/U-box superfamily protein	-
TraesCS1D01G231200	0	1	D	DUF538 family protein (Protein of unknown function, DUF538)	-
TraesCS1D01G231800	0	1	D	Mitochondrial zinc maintenance protein 1, mitochondrial	-
TraesCS1D01G232000	0	2	D	Chaperone protein dnaJ, putative	-
TraesCS1D01G233100	0	8	D	Nucleolar 16	-
TraesCS1D01G233800	0	1	D	NRR repressor homolog 1	-
TraesCS1D01G233900	0	3	D	NRR repressor homolog 1	-
TraesCS1D01G235200	0	3	D	CW-type Zinc Finger family protein, expressed	-
TraesCS1D01G235700	0	6	D	Succinate dehydrogenase subunit 4	-
TraesCS1D01G235800	0	0	D	Kinase family protein	-
TraesCS1D01G235900	0	3	D	Lipase	-
TraesCS1D01G236800	0	6	D	Diacylglycerol kinase	-
TraesCS1D01G237100	0	1	D	Eukaryotic peptide chain release factor subunit 1-1	-
TraesCS1D01G237200	0	7	D	Cytokinin oxidase/dehydrogenase	-
TraesCS1D01G237300	0	4	D	DnaJ homolog subfamily C member 7	-
TraesCS1D01G237500	0	4	D	'putative beta-1,3-glucanase	-
TraesCS1D01G238200	0	2	D	Acyl carrier protein	-
TraesCS1D01G238300	0	3	D	Signal peptidase I	-
TraesCS1D01G238500	0	1	D	DNA-directed RNA polymerase	-
TraesCS1D01G238700	0	1	D	Conserved oligomeric Golgi complex subunit 5	-
TraesCS1D01G239200	0	4	D	cytochrome C oxidase subunit	-
TraesCS1D01G239800	0	0	D	Annexin	-
TraesCS1D01G240000	0	2	D	Fission 1 protein	-
TraesCS1D01G240700	0	0	D	Regulator of chromosome condensation (RCC1) family with FYVE zinc finger domain-containing protein	-
TraesCS1D01G241200	0	1	D	Hyp O-arabinosyltransferase homolog	-
TraesCS1D01G241800	0	7	D	UDP-sulfoquinovose synthase	-
TraesCS1D01G242900	0	3	D	Small nuclear ribonucleoprotein family protein	-
TraesCS1D01G243000	0	3	D	Major facilitator superfamily protein	-
TraesCS1D01G243300	0	3	D	Cyclin-dependent kinase	-
TraesCS1D01G243700	0	3	D	GTPase Der	-
TraesCS1D01G245300	0	5	D	Protein kinase-like protein	-
TraesCS1D01G245600	0	3	D	Cytochrome P450 family protein	-
TraesCS1D01G245700	0	3	D	Mitochondrial carrier	-
TraesCS1D01G246100	0	0	D	pale cress protein (PAC)	-
TraesCS1D01G246300	0	2	D	Isoamylase-like glucan debranching enzyme	-
TraesCS1D01G247400	0	0	D	DNA-directed RNA polymerase subunit beta'	-
TraesCS1D01G247700	0	4	D	Serine/threonine-protein kinase MRCK alpha	-
TraesCS1D01G247800	0	14	D	LETM1 and EF-hand domain-containing protein 1, mitochondrial	-
TraesCS1D01G248300	0	3	D	Protein WEAK CHLOROPLAST MOVEMENT UNDER BLUE LIGHT 1	-
TraesCS1D01G248400	0	4	D	Chaperone protein DnaJ	-
TraesCS1D01G248800	0	0	D	Cyclin family protein	-
TraesCS1D01G249900	0	0	D	Cytochrome b-c1 complex subunit 9	-
TraesCS1D01G250500	0	12	D	DNA-directed RNA polymerase II subunit	-
TraesCS1D01G250600	0	10	D	1-(5-phosphoribosyl)-5-[(5-phosphoribosylamino)methylideneamino] imidazole-4-carboxamide isomerase	-
TraesCS1D01G251000	0	1	D	Chaperone protein dnaJ	-
TraesCS1D01G251100	0	1	D	Bax inhibitor-1 family protein	-
TraesCS1D01G252100	0	2	D	Peptide methionine sulfoxide reductase msrB	-
TraesCS1D01G252200	0	2	D	Cox19-like CHCH family protein	-
TraesCS1D01G253600	0	7	D	Cytochrome P450 family protein	-
TraesCS1D01G254400	0	4	D	Transducin/WD-like repeat-protein	-
TraesCS1D01G254500	0	8	D	Gibberellin receptor GID1a	-
TraesCS1D01G255100	0	3	D	1-deoxy-D-xylulose-5-phosphate synthase	-
TraesCS1D01G255200	0	1	D	Ubiquitin-associated domain-containing family protein	-
TraesCS1D01G257200	0	6	D	Protein NRT1/ PTR FAMILY 1.1	-
TraesCS1D01G257400	0	2	D	BZIP transcription factor	-
TraesCS1D01G257500	0	5	D	Nucleic acid binding protein	-
TraesCS1D01G257600	0	3	D	Plasma membrane ATPase	-
TraesCS1D01G258800	0	1	D	Tubulin beta chain	-
TraesCS1D01G259000	0	2	D	Transcription elongation factor-related family protein	-
TraesCS1D01G259300	0	11	D	NBS-LRR-like resistance protein	R gene
TraesCS1D01G259400	0	1	D	Receptor-like kinase	-
TraesCS1D01G259500	0	2	D	EG2771	-
TraesCS1D01G260700	0	3	D	Legume-specific protein	-
TraesCS1D01G260900	0	5	D	Guanosine nucleotide diphosphate dissociation inhibitor	-
TraesCS1D01G261400	0	1	D	MLO-like protein	-
TraesCS1D01G261800	0	2	D	NAC domain-containing protein	-
TraesCS1D01G262800	0	1	D	Phospho-N-acetylmuramoyl-pentapeptide-transferase	-
TraesCS1D01G263900	0	4	D	Protein kinase superfamily protein	-
TraesCS1D01G264700	0	0	D	Amino acid permease	-
TraesCS1D01G265400	0	3	D	Bidirectional sugar transporter SWEET	-
TraesCS1D01G266600	0	7	D	Protein trichome birefringence	-
TraesCS1D01G268500	0	5	D	Isoflavone reductase-like protein	-
TraesCS1D01G268600	0	6	D	Phosphatidylinositol transfer protein	-
TraesCS1D01G268900	0	3	D	Myb transcription factor	-
TraesCS1D01G269300	0	7	D	GTPase Der	-
TraesCS1D01G269600	0	1	D	Protein NRT1/ PTR FAMILY 5.5	-
TraesCS1D01G270400	0	4	D	Toluene efflux pump membrane transporter TtgB	-
TraesCS1D01G270500	0	4	D	Aminotransferase	-
TraesCS1D01G270600	0	10	D	Coiled-coil domain-containing protein 47	-
TraesCS1D01G270700	0	11	D	Transmembrane protein 18	-
TraesCS1D01G271000	0	2	D	Kinase family protein	-
TraesCS1D01G271800	0	2	D	transmembrane protein, putative (DUF1218)	-
TraesCS1D01G272500	0	8	D	Like-COV protein	-
TraesCS1D01G273200	0	7	D	Tubby-like F-box protein	-
TraesCS1D01G274400	0	3	D	Actin	-
TraesCS1D01G276000	0	0	D	Cell division protein ftsZ	-
TraesCS1D01G276200	0	1	D	Zinc finger protein	-
TraesCS1D01G276500	0	2	D	Solute carrier family 35 protein	-
TraesCS1D01G276700	0	1	D	60S acidic ribosomal protein	-
TraesCS1D01G277200	0	5	D	Arginyl-tRNA--protein transferase	-
TraesCS1D01G277700	0	4	D	2-hydroxy-6-oxo-6-phenylhexa-2,4-dienoate hydrolase	-
TraesCS1D01G278100	0	15	D	HXXXD-type acyl-transferase family protein	-
TraesCS1D01G278200	0	9	D	MYB transcription factor	-
TraesCS1D01G278300	0	6	D	Beta-glucosidase	-
TraesCS1D01G278400	0	6	D	Coronatine insensitive 1-like protein	-
TraesCS1D01G279000	0	8	D	O-fucosyltransferase family protein	-
TraesCS1D01G279100	0	3	D	Immediate early response 3-interacting 1	-
TraesCS1D01G279500	0	4	D	Phosphatidylinositol:ceramide inositolphosphotransferase	-
TraesCS1D01G279600	0	4	D	G patch domain protein	-
TraesCS1D01G279800	0	2	D	Adenine nucleotide alpha hydrolases-like superfamily protein	-
TraesCS1D01G280800	0	1	D	PRA1 family protein	-
TraesCS1D01G280900	0	1	D	Uracil phosphoribosyltransferase	-
TraesCS1D01G281800	0	2	D	Aldo-keto reductase	-
TraesCS1D01G282200	0	9	D	Tetratricopeptide repeat (TPR)-like superfamily protein	-
TraesCS1D01G282900	0	4	D	ATP-dependent zinc metalloprotease FtsH	-
TraesCS1D01G283800	0	3	D	60S ribosomal protein L36	-
TraesCS1D01G284200	0	0	D	Ubiquitin conjugating enzyme E2	-
TraesCS1D01G285100	0	2	D	Coatomer subunit zeta	-
TraesCS1D01G285300	0	5	D	30S ribosomal protein S8, putative	-
TraesCS1D01G285800	0	1	D	Histone H2A	-
TraesCS1D01G285900	0	0	D	arginine-glutamic acid dipeptide repeat protein	-
TraesCS1D01G286100	0	4	D	Plant protein 1589 of Uncharacterized protein function	-
TraesCS1D01G286300	0	8	D	Phosphatidate phosphatase, Lipin	-
TraesCS1D01G286400	0	3	D	Lung seven transmembrane receptor family protein	-
TraesCS1D01G287400	0	5	D	Serine/threonine-protein kinase ATM	-
TraesCS1D01G288200	0	0	D	Unknown protein	-
TraesCS1D01G288400	0	0	D	Autonomous glycyl radical cofactor	-
TraesCS1D01G288800	0	7	D	Cytochrome P450 98A8	-
TraesCS1D01G289000	0	11	D	cytochrome P450, family 98, subfamily A, polypeptide 8	-
TraesCS1D01G289400	0	2	D	Basic helix-loop-helix transcription factor	-
TraesCS1D01G292000	0	54	D	Nodulin-like / Major Facilitator Superfamily protein	-
TraesCS1D01G292100	0	63	D	Aminotransferase like protein	-
TraesCS1D01G292500	0	42	D	Proline-rich family protein	-
TraesCS1D01G292700	0	41	D	WRKY transcription factor	-
TraesCS1D01G293100	0	74	D	Protein RETICULATA, chloroplastic	-
TraesCS1D01G293200	0	81	D	sorting nexin	-
TraesCS1D01G293300	0	64	D	PRA1 family protein	-
TraesCS1D01G293400	0	66	D	Exocyst complex component, putative	-
TraesCS1D01G294500	0	23	D	S-adenosyl-L-methionine-dependent methyltransferases superfamily protein	-
TraesCS1D01G299400	0	3	D	U-box domain-containing protein	-
TraesCS1D01G299700	0	2	D	Expansin	-
TraesCS1D01G300200	0	4	D	transmembrane protein	-
TraesCS1D01G301100	0	4	D	Kinase family protein	-
TraesCS1D01G301300	0	4	D	Ubiquitin-conjugating enzyme E2	-
TraesCS1D01G302200	0	8	D	KH domain-containing protein	-
TraesCS1D01G302300	0	8	D	NADH dehydrogenase [ubiquinone] 1 alpha subcomplex subunit 1	-
TraesCS1D01G302800	0	5	D	Transducin/WD40 repeat protein	-
TraesCS1D01G303100	0	6	D	LURP-one-like protein	-
TraesCS1D01G303700	0	5	D	Protein kinase-like protein	-
TraesCS1D01G303800	0	5	D	Keratinocyte-associated protein 2	-
TraesCS1D01G304800	0	2	D	Protein DETOXIFICATION	-
TraesCS1D01G305000	0	8	D	transmembrane protein	-
TraesCS1D01G305400	0	6	D	NADH-cytochrome b5 reductase	-
TraesCS1D01G305500	0	7	D	Type I inositol-1,4,5-trisphosphate 5-phosphatase	-
TraesCS1D01G306700	0	9	D	Protein KRI1	-
TraesCS1D01G306800	0	9	D	60S ribosomal protein L30	-
TraesCS1D01G307400	0	4	D	UV radiation resistance-associated	-
TraesCS1D01G307500	0	3	D	MYB transcription factor	-
TraesCS1D01G307800	0	3	D	Proteasome subunit alpha type	-
TraesCS1D01G307900	0	3	D	Photosystem I assembly protein Ycf4	-
TraesCS1D01G309200	0	7	D	Tubulin beta chain	-
TraesCS1D01G310100	0	11	D	Aldehyde dehydrogenase	-
TraesCS1D01G310200	0	2	D	Nuclear factor Y subunit C	-
TraesCS1D01G310900	0	1	D	Nucleotide-sugar transporter family protein	-
TraesCS1D01G311000	0	0	D	Polygalacturonase	-
TraesCS1D01G311100	0	4	D	EID1-like F-box protein 2	-
TraesCS1D01G311300	0	4	D	ATPase E1-E2 type family protein / haloacid dehalogenase-like hydrolase family protein	-
TraesCS1D01G351500	0	6	D	Malate dehydrogenase	-
TraesCS1D01G351700	0	6	D	Like-COV protein	-
TraesCS1D01G352200	0	58	D	Ubiquitin domain-containing protein	-
TraesCS1D01G353300	0	113	D	Non-specific serine/threonine protein kinase	-
TraesCS1D01G353400	0	129	D	WD-repeat protein, putative	-
TraesCS1D01G353800	0	15	D	senescence regulator (Protein of unknown function, DUF584)	-
TraesCS1D01G355400	0	38	D	Cleavage and polyadenylation specificity factor subunit 5	-
TraesCS1D01G355700	0	13	D	Outer envelope membrane protein 7	-
TraesCS1D01G357200	0	36	D	Mitochondrial ATP synthase g subunit family protein	-
TraesCS1D01G359100	0	27	D	Cytochrome P450 family protein, expressed	-
TraesCS1D01G361000	0	7	D	Choline/ethanolamine kinase	-
TraesCS1D01G363500	0	6	D	Protein phosphatase 2C	-
TraesCS1D01G363800	0	14	D	Kinase family protein	-
TraesCS1D01G364700	0	3	D	Phosphoribosylformylglycinamidine synthase family protein	-
TraesCS1D01G364800	0	6	D	Mitochondrial carrier family	-
TraesCS1D01G364900	0	7	D	Nucleosome assembly protein 1-like 1	-
TraesCS1D01G365400	0	2	D	DUF1230 family protein	-
TraesCS1D01G365500	0	4	D	Exostosin-2	-
TraesCS1D01G365600	0	5	D	Flap endonuclease 1	-
TraesCS1D01G365700	0	5	D	Embryo defective 2752 protein	-
TraesCS1D01G366800	0	2	D	Histone-lysine N-methyltransferase, H3 lysine-9 specific	-
TraesCS1D01G368100	0	7	D	Vesicle transport V-SNARE protein	-
TraesCS1D01G368700	0	8	D	60S ribosomal protein l28	-
TraesCS1D01G370100	0	4	D	Plant/F18B13-26 protein	-
TraesCS1D01G371000	0	8	D	AP-1 complex subunit mu-1	-
TraesCS1D01G371100	0	13	D	WD repeat protein-like	-
TraesCS1D01G371200	0	5	D	Farnesyl pyrophosphate synthase	-
TraesCS1D01G371700	0	1	D	MYB transcription factor	-
TraesCS1D01G372000	0	32	D	Chaperone protein dnaJ, putative	-
TraesCS1D01G374600	0	1	D	Acid phosphatase/vanadium-dependent haloperoxidase related	-
TraesCS1D01G378200	0	33	D	Protein phosphatase 2c, putative	-
TraesCS1D01G378700	0	9	D	Peptidyl-tRNA hydrolase	-
TraesCS1D01G379700	0	51	D	homeobox leucine zipper protein	-
TraesCS1D01G379800	0	51	D	Lipid phosphate phosphatase-like protein	-
TraesCS1D01G380800	0	21	D	Lipid transfer protein	-
TraesCS1D01G381100	0	3	D	Lipid transfer protein	-
TraesCS1D01G382400	0	5	D	Transporter-like protein	-
TraesCS1D01G383000	0	0	D	Membrane protein insertase YidC	-
TraesCS1D01G383300	0	3	D	Thymidine kinase	-
TraesCS1D01G383400	0	7	D	U4/U6 small nuclear ribonucleoprotein Prp31	-
TraesCS1D01G383500	0	11	D	Chloroplastic group IIA intron splicing facilitator CRS1, chloroplastic	-
TraesCS1D01G385000	0	23	D	Guanine nucleotide-binding protein beta subunit-like protein	-
TraesCS1D01G385400	0	41	D	DUF4228 domain protein	-
TraesCS1D01G386600	0	5	D	F-box protein	-
TraesCS1D01G388900	0	15	D	50S ribosomal protein L7/L12	-
TraesCS1D01G389000	0	16	D	ER membrane protein complex subunit 6	-
TraesCS1D01G389300	0	48	D	Phosphatidylserine synthase 2	-
TraesCS1D01G389500	0	15	D	Cyclin-D1-binding protein 1	-
TraesCS1D01G390500	0	39	D	Asparagine synthetase	-
TraesCS1D01G391400	0	56	D	Prefoldin chaperone subunit family protein	-
TraesCS1D01G391600	0	41	D	60S ribosomal protein L35a-like protein	-
TraesCS1D01G392400	0	7	D	DNA replication complex GINS protein PSF2	-
TraesCS1D01G392500	0	21	D	1-deoxy-D-xylulose 5-phosphate synthase	-
TraesCS1D01G395200	0	7	D	Eukaryotic aspartyl protease family protein	-
TraesCS1D01G395900	0	3	D	TSA: Wollemia nobilis Ref_Wollemi_Transcript_14910_3291 transcribed RNA sequence	-
TraesCS1D01G396300	0	2	D	Ubiquitin-conjugating enzyme E2	-
TraesCS1D01G396800	0	13	D	Oxidoreductase	-
TraesCS1D01G397100	0	11	D	Ribosomal protein	-
TraesCS1D01G398400	0	4	D	Auxin-responsive protein	-
TraesCS1D01G399800	0	5	D	Golgin candidate 5	-
TraesCS1D01G400000	0	3	D	Pirin-like protein	-
TraesCS1D01G400500	0	0	D	Trihelix transcription factor	-
TraesCS1D01G402000	0	50	D	Structural constituent of cell wall	-
TraesCS1D01G402400	0	50	D	Calcium-binding family protein	-
TraesCS1D01G402600	0	41	D	DNA repair protein RecN	-
TraesCS1D01G403700	0	35	D	Homeobox protein, putative	-
TraesCS1D01G423500	0	37	D	Delta(14)-sterol reductase	-
TraesCS1D01G423800	0	52	D	Kinase family protein	-
TraesCS1D01G425000	0	65	D	Zinc finger CCCH domain protein	-
TraesCS1D01G426100	0	13	D	DNA-3-methyladenine glycosylase 1	-
TraesCS1D01G426700	0	12	D	Transcription factor radialis-like protein	-
TraesCS1D01G427200	0	0	D	Anaphase-promoting complex subunit 10	-
TraesCS1D01G427900	0	26	D	Transmembrane protein, putative	-
TraesCS1D01G428200	0	16	D	Chlorophyll a-b binding protein, chloroplastic	-
TraesCS1D01G428500	0	7	D	Glucan endo-1,3-beta-glucosidase 1	-
TraesCS1D01G432300	0	3	D	Late embryogenesis abundant hydroxyproline-rich glycoprotein family, putative	-
TraesCS1D01G432400	0	6	D	Late embryogenesis abundant protein Lea14	-
TraesCS1D01G433400	0	7	D	Calcium-dependent protein kinase	-
TraesCS1D01G434000	0	16	D	Mitochondrial carrier-like protein	-
TraesCS1D01G436500	0	1	D	RNA polymerase sigma factor	-
TraesCS1D01G437600	0	6	D	Acyl-protein thioesterase 2	-
TraesCS1D01G440500	0	40	D	Pathogen-related protein	-
TraesCS1D01G442100	0	28	D	Metacaspase-1	-
TraesCS1D01G452900	0	0	D	RNA-binding protein 40	-
TraesCS2A01G036900	0	3	A	2-oxoglutarate (2OG) and Fe(II)-dependent oxygenase superfamily protein, putative	-
TraesCS2A01G082100	0	48	A	Ascorbate peroxidase	-
TraesCS2A01G083600	0	29	A	MLO-like protein	-
TraesCS2A01G084800	0	24	A	Omega-3 fatty acid desaturase	-
TraesCS2A01G085000	0	4	A	Syntaxin-binding protein 5-like protein	-
TraesCS2A01G086400	0	5	A	26S protease regulatory subunit	-
TraesCS2A01G094000	0	28	A	PHD and RING finger domain-containing protein 1	-
TraesCS2A01G094200	0	13	A	Ribosomal protein L19	-
TraesCS2A01G097500	0	4	A	transcription factor-like protein	-
TraesCS2A01G097600	0	4	A	Peptidyl-prolyl cis-trans isomerase	-
TraesCS2A01G097800	0	4	A	Guanine nucleotide-binding-like protein	-
TraesCS2A01G098200	0	15	A	Dihydrofolate reductase	-
TraesCS2A01G098700	0	3	A	Protein kinase	-
TraesCS2A01G112700	0	4	A	THUMP domain-containing protein 1	-
TraesCS2A01G114000	0	4	A	Rubber elongation factor	-
TraesCS2A01G114100	0	4	A	Protein arginine methyltransferase	-
TraesCS2A01G193300	0	41	A	Interferon-related developmental regulator 1	-
TraesCS2A01G195800	0	0	A	Eukaryotic aspartyl protease family protein	-
TraesCS2A01G197700	0	11	A	Vacuole membrane-like protein	-
TraesCS2A01G198500	0	27	A	Aquaporin	-
TraesCS2A01G198600	0	5	A	Zinc finger AN1 and C2H2 domain stress-associated protein	-
TraesCS2A01G199700	0	2	A	Calcium-dependent protein kinase	-
TraesCS2A01G199800	0	8	A	Protein TIC 20, chloroplastic	-
TraesCS2A01G199900	0	11	A	Zinc finger CCCH domain-containing protein	-
TraesCS2A01G200000	0	10	A	HVA22-like protein	-
TraesCS2A01G201200	0	4	A	alpha 1,4-glycosyltransferase family protein	-
TraesCS2A01G201900	0	1	A	Protein phosphatase-2c, putative	-
TraesCS2A01G202200	0	2	A	alpha/beta-Hydrolases superfamily protein	-
TraesCS2A01G239100	0	7	A	Zinc finger A20 and AN1 domain stress-associated protein	-
TraesCS2A01G266800	0	4	A	NADH:ubiquinone oxidoreductase, 17.2kDa subunit	-
TraesCS2A01G266900	0	5	A	Glycine-rich protein	-
TraesCS2A01G269900	0	2	A	Hydroxyproline-rich glycoprotein-like	-
TraesCS2A01G270500	0	25	A	Type 1 phosphatases regulator ypi1	-
TraesCS2A01G284300	0	4	A	U6 snRNA-associated Sm-like protein LSm6	-
TraesCS2A01G296100	0	7	A	RNA binding protein, putative	-
TraesCS2A01G301500	0	7	A	Abscisic stress ripening	-
TraesCS2A01G347300	0	12	A	Ycf20-like protein	-
TraesCS2A01G348200	0	4	A	Kinase family protein	-
TraesCS2A01G348300	0	5	A	Cmp-sialic acid transporter, putative	-
TraesCS2A01G348500	0	4	A	Phosphoglycolate phosphatase	-
TraesCS2A01G348700	0	8	A	cDNA clone:001-108-A06, full insert sequence	-
TraesCS2A01G349200	0	5	A	protein kinase family protein	-
TraesCS2A01G349300	0	1	A	Methyltransferase family protein	-
TraesCS2A01G349600	0	26	A	RING/U-box superfamily protein	-
TraesCS2A01G349700	0	16	A	Mitochondrial pyruvate carrier	-
TraesCS2A01G350700	0	23	A	Chitinase	-
TraesCS2A01G351300	0	50	A	F-box protein	-
TraesCS2A01G352300	0	5	A	Histone H2A deubiquitinase (DUF3755)	-
TraesCS2A01G352400	0	14	A	Plant regulator RWP-RK family protein	-
TraesCS2A01G353300	0	5	A	RNA binding protein, putative	-
TraesCS2A01G353900	0	5	A	CONSTANS-like protein	-
TraesCS2A01G354100	0	5	A	Magnesium transporter MRS2-like protein	-
TraesCS2A01G357200	0	8	A	Ergosterol biosynthetic protein 28	-
TraesCS2A01G357900	0	20	A	Dol-P-Glc:Glc(2)Man(9)GlcNAc(2)-PP-Dol alpha-1,2-glucosyltransferase	-
TraesCS2A01G358000	0	17	A	Trafficking protein particle complex subunit 2	-
TraesCS2A01G364000	0	0	A	Proliferating cell nuclear antigen	-
TraesCS2A01G369700	0	7	A	Cytochrome b561	-
TraesCS2A01G370200	0	12	A	ATP-dependent RNA helicase	-
TraesCS2A01G379400	0	28	A	IAA-amino acid hydrolase ILR1, putative	-
TraesCS2A01G385400	0	29	A	RING/U-box superfamily protein	-
TraesCS2A01G387200	0	19	A	Autophagy-related protein 13	-
TraesCS2A01G387800	0	20	A	NAD(P)H-quinone oxidoreductase subunit M	-
TraesCS2A01G388300	0	24	A	GATA transcription factor	-
TraesCS2A01G388400	0	38	A	SH3 domain-containing protein 2	-
TraesCS2A01G391900	0	4	A	Mannosyltransferase	-
TraesCS2A01G393700	0	52	A	Expansin	-
TraesCS2A01G393800	0	43	A	UvrABC system protein A	-
TraesCS2A01G393900	0	24	A	Pentatricopeptide repeat-containing protein	-
TraesCS2A01G394600	0	11	A	Heparan sulfate 2-O-sulfotransferase 1	-
TraesCS2A01G396200	0	31	A	Beta-carotene hydroxylase	-
TraesCS2A01G397300	0	5	A	3-oxo-5-alpha-steroid 4-dehydrogenase 3	-
TraesCS2A01G399700	0	4	A	Ring finger protein, putative	-
TraesCS2A01G399900	0	4	A	Protein DETOXIFICATION	-
TraesCS2A01G400000	0	31	A	Thioesterase family protein	-
TraesCS2A01G400200	0	15	A	RING/U-box superfamily protein	-
TraesCS2A01G401800	0	99	A	3-hexulose-6-phosphate isomerase	-
TraesCS2A01G402300	0	32	A	ORMDL family protein-like	-
TraesCS2A01G403100	0	10	A	Argonaute	-
TraesCS2A01G403800	0	7	A	Amino acid transporter, putative	-
TraesCS2A01G404200	0	10	A	Ser/Thr-rich protein T10 in DGCR region	-
TraesCS2A01G404600	0	10	A	Kinase family protein	-
TraesCS2A01G404700	0	38	A	Niemann-Pick C1 protein	-
TraesCS2A01G406800	0	21	A	Coiled-coil domain-containing protein 124	-
TraesCS2A01G406900	0	35	A	Prolyl endopeptidase	-
TraesCS2A01G407100	0	20	A	tRNA sulfurtransferase	-
TraesCS2A01G407900	0	63	A	Branched-chain-amino-acid aminotransferase	-
TraesCS2A01G408200	0	16	A	Polyubiquitin	-
TraesCS2A01G409000	0	31	A	NHL domain protein	-
TraesCS2A01G409100	0	10	A	DNA replication and repair protein RecF	-
TraesCS2A01G409700	0	8	A	Haloacid dehalogenase-like hydrolase superfamily protein	-
TraesCS2A01G409800	0	32	A	Chorismate synthase	-
TraesCS2A01G410000	0	25	A	Glycosyltransferase	-
TraesCS2A01G410500	0	33	A	Threonine dehydratase	-
TraesCS2A01G410600	0	8	A	Gag polyprotein	-
TraesCS2A01G411200	0	16	A	Glycerol-3-phosphate transporter, putative	-
TraesCS2A01G413000	0	17	A	Protein TRIGALACTOSYLDIACYLGLYCEROL 1, chloroplastic	-
TraesCS2A01G413700	0	24	A	Plastid-lipid associated protein PAP / fibrillin family protein	-
TraesCS2A01G414500	0	42	A	basic helix-loop-helix (bHLH) DNA-binding superfamily protein	-
TraesCS2A01G414700	0	26	A	Acetylglutamate kinase-like protein	-
TraesCS2A01G415300	0	21	A	ethylene-responsive transcription factor	-
TraesCS2A01G415700	0	48	A	P-loop containing nucleoside triphosphate hydrolases superfamily protein	-
TraesCS2A01G417900	0	28	A	Smr domain-containing protein, putative	-
TraesCS2A01G419000	0	45	A	Lipid transfer protein	-
TraesCS2A01G424700	0	15	A	Coatomer subunit epsilon	-
TraesCS2A01G426900	0	1	A	Oxygen-dependent coproporphyrinogen-III oxidase	-
TraesCS2A01G427200	0	0	A	Cold-responsive protein WCOR15	-
TraesCS2A01G430900	0	6	A	Core-2/I-branching beta-1,6-N-acetylglucosaminyltransferase family protein	-
TraesCS2A01G431000	0	6	A	Plastid-lipid associated protein PAP / fibrillin family	-
TraesCS2A01G431400	0	4	A	RNA-directed RNA polymerase catalytic subunit	-
TraesCS2A01G432800	0	9	A	Leucine-rich repeat (LRR) family protein	R gene
TraesCS2A01G432900	0	9	A	Peptidyl-tRNA hydrolase II family protein	-
TraesCS2A01G436000	0	69	A	Trihelix transcription factor GT-3b	-
TraesCS2A01G436300	0	18	A	Pollen Ole e 1 allergen/extensin	-
TraesCS2A01G436900	0	67	A	Protein-S-isoprenylcysteine O-methyltransferase	-
TraesCS2A01G437300	0	18	A	Dihydroxy-acid dehydratase 1	-
TraesCS2A01G437500	0	41	A	V-type proton ATPase subunit G	-
TraesCS2A01G437600	0	41	A	DAG protein, chloroplastic	-
TraesCS2A01G437700	0	38	A	Ascorbate peroxidase	-
TraesCS2A01G438300	0	11	A	Ubiquinol oxidase	-
TraesCS2A01G501600	0	9	A	Aldose 1-epimerase family protein	-
TraesCS2A01G501700	0	9	A	3-isopropylmalate dehydratase large subunit	-
TraesCS2A01G501800	0	9	A	Lipase	-
TraesCS2A01G501900	0	4	A	Farnesyl pyrophosphate synthase	-
TraesCS2A01G563100	0	9	A	30S ribosomal protein S17	-
TraesCS2A01G566700	0	11	A	Kinase family protein	-
TraesCS2A01G580800	0	39	A	Glutathione-regulated potassium-efflux system protein	-
TraesCS2A01G581600	0	33	A	Acetyl-coenzyme A synthetase	-
TraesCS2A01G582100	0	28	A	Glutathione peroxidase	-
TraesCS2A01G582300	0	18	A	AT hook motif DNA-binding family protein, putative	-
TraesCS2B01G047500	0	34	B	caspase-6 protein	-
TraesCS2B01G090600	0	33	B	Methyl-CpG-binding domain protein	-
TraesCS2B01G095900	0	3	B	Transcription factor	-
TraesCS2B01G116700	0	49	B	Short chain dehydrogenase/reductase	-
TraesCS2B01G117800	0	44	B	Myb family transcription factor APL	-
TraesCS2B01G117900	0	29	B	WUSCHEL-related homeobox	-
TraesCS2B01G118000	0	29	B	Dof zinc finger protein	-
TraesCS2B01G118500	0	42	B	NAC domain-containing protein	-
TraesCS2B01G119000	0	42	B	NAC domain protein	-
TraesCS2B01G119100	0	46	B	NAC domain protein	-
TraesCS2B01G119200	0	36	B	Apyrase-like protein	-
TraesCS2B01G119700	0	17	B	Cellulose synthase	-
TraesCS2B01G145600	0	28	B	phospholipase D alpha 3	-
TraesCS2B01G145700	0	79	B	4-alpha-glucanotransferase	-
TraesCS2B01G145800	0	37	B	Tyrosine-specific transport protein, putative	-
TraesCS2B01G148200	0	42	B	Metallo-beta-lactamase-like	-
TraesCS2B01G148300	0	15	B	Calcium-binding and coiled-coil domain-containing protein 2	-
TraesCS2B01G148600	0	76	B	WD40 repeat-like protein	-
TraesCS2B01G148700	0	47	B	RING finger protein	-
TraesCS2B01G186400	0	49	B	Chaperone protein dnaJ	-
TraesCS2B01G186500	0	66	B	DNA-directed RNA polymerase II, putative	-
TraesCS2B01G186700	0	47	B	50S ribosomal protein L7/L12	-
TraesCS2B01G187700	0	55	B	Leucine-rich repeat protein kinase family protein	R gene
TraesCS2B01G245800	0	24	B	CTD small phosphatase-like protein 2, putative	-
TraesCS2B01G246400	0	74	B	Succinate dehydrogenase subunit 3	-
TraesCS2B01G246600	0	58	B	Protein kinase family protein / ankyrin repeat family protein	-
TraesCS2B01G246800	0	75	B	S-adenosyl-L-methionine-dependent methyltransferases superfamily protein	-
TraesCS2B01G248100	0	99	B	Endoribonuclease L-PSP family protein	-
TraesCS2B01G248700	0	21	B	Calcium-dependent protein kinase	-
TraesCS2B01G249100	0	42	B	Potassium transporter	-
TraesCS2B01G249500	0	60	B	SH3 domain-containing protein 1	-
TraesCS2B01G250100	0	39	B	Protein phosphatase 2c	-
TraesCS2B01G251900	0	41	B	Chromodomain helicase DNA binding protein, putative	-
TraesCS2B01G253200	0	81	B	ATP synthase epsilon chain	-
TraesCS2B01G254400	0	44	B	Mitochondrial import inner membrane translocase subunit Tim17/Tim22/Tim23 family protein	-
TraesCS2B01G254700	0	32	B	Histone-lysine N-methyltransferase	-
TraesCS2B01G254900	0	86	B	Regulator of chromosome condensation (RCC1) family protein	-
TraesCS2B01G255700	0	34	B	WD repeat-containing protein	-
TraesCS2B01G257300	0	116	B	Polyribonucleotide nucleotidyltransferase, putative	-
TraesCS2B01G257400	0	38	B	StAR-related lipid transfer protein	-
TraesCS2B01G257600	0	88	B	RING/FYVE/PHD zinc finger protein, putative	-
TraesCS2B01G259100	0	42	B	NADH oxidoreductase F subunit	-
TraesCS2B01G259400	0	14	B	RNA-binding protein	-
TraesCS2B01G259500	0	8	B	Protein GRIP	-
TraesCS2B01G260300	0	63	B	AT-rich interactive domain protein	-
TraesCS2B01G262200	0	68	B	BTB-POZ and MATH domain protein	-
TraesCS2B01G262700	0	6	B	40S ribosomal protein S12	-
TraesCS2B01G263000	0	53	B	Exocyst complex component 8	-
TraesCS2B01G264200	0	69	B	Peroxisomal membrane protein 13	-
TraesCS2B01G266200	0	54	B	MD-2-related lipid recognition domain-containing protein / ML domain-containing protein	-
TraesCS2B01G266500	0	14	B	Outer envelope membrane protein 7	-
TraesCS2B01G266700	0	70	B	Non-specific serine/threonine protein kinase	-
TraesCS2B01G266900	0	79	B	Receptor kinase	-
TraesCS2B01G267900	0	37	B	Aldo/keto reductase family-like protein	-
TraesCS2B01G268000	0	26	B	Aldo/keto reductase family-like protein	-
TraesCS2B01G268600	0	35	B	Cytidylate kinase	-
TraesCS2B01G268700	0	37	B	Ubiquitin carboxyl-terminal hydrolase, putative	-
TraesCS2B01G268800	0	11	B	E3 ubiquitin-protein ligase family	-
TraesCS2B01G268900	0	52	B	Peptidylprolyl isomerase	-
TraesCS2B01G269400	0	30	B	Prefoldin subunit, putative	-
TraesCS2B01G270000	0	51	B	Ubiquitin-conjugating enzyme, E2	-
TraesCS2B01G270200	0	22	B	Small nuclear ribonucleoprotein-associated protein	-
TraesCS2B01G270400	0	29	B	Ankyrin repeat family protein / regulator of chromosome condensation (RCC1) family protein	-
TraesCS2B01G270600	0	102	B	Aldehyde oxidase, putative	-
TraesCS2B01G270700	0	68	B	Neurofilament triplet M protein-like protein	-
TraesCS2B01G271300	0	84	B	RNA-binding protein	-
TraesCS2B01G271500	0	113	B	core-2/I-branching beta-1,6-N-acetylglucosaminyltransferase family protein	-
TraesCS2B01G272300	0	12	B	Photosystem I reaction center subunit psaK	-
TraesCS2B01G273700	0	24	B	Trafficking protein particle complex subunit	-
TraesCS2B01G275200	0	6	B	Protein PHLOEM PROTEIN 2-LIKE A10	-
TraesCS2B01G275400	0	46	B	Chaperone protein DnaJ	-
TraesCS2B01G275500	0	37	B	Glycine-rich protein	-
TraesCS2B01G275600	0	26	B	Sodium/myo-inositol cotransporter 2	-
TraesCS2B01G275700	0	48	B	WD40 repeat-like protein	-
TraesCS2B01G326900	0	26	B	Chloride channel protein	-
TraesCS2B01G327500	0	26	B	Protein phosphatase methylesterase 1	-
TraesCS2B01G332100	0	41	B	Trihelix transcription factor	-
TraesCS2B01G332200	0	47	B	F-box protein family-like	-
TraesCS2B01G332300	0	47	B	3-oxoacyl-[acyl-carrier-protein] synthase	-
TraesCS2B01G334500	0	76	B	mediator of RNA polymerase II transcription subunit-like protein	-
TraesCS2B01G335000	0	29	B	transmembrane protein	-
TraesCS2B01G335500	0	91	B	Phosphate carrier protein, mitochondrial	-
TraesCS2B01G336000	0	27	B	Dihydrofolate reductase	-
TraesCS2B01G336400	0	21	B	Ring finger protein, putative	-
TraesCS2B01G336900	0	58	B	Phage capsid scaffolding protein (GPO) serine peptidase	-
TraesCS2B01G337300	0	77	B	WEB family protein, chloroplastic	-
TraesCS2B01G337900	0	124	B	Cryptochrome-1	-
TraesCS2B01G341400	0	45	B	Aldose 1-epimerase	-
TraesCS2B01G342200	0	12	B	Glyceraldehyde-3-phosphate dehydrogenase	-
TraesCS2B01G342400	0	23	B	Nucleosome assembly protein 1-like 1	-
TraesCS2B01G342600	0	17	B	Serine protease	-
TraesCS2B01G347800	0	106	B	Agmatine deiminase	-
TraesCS2B01G349100	0	28	B	Heavy metal transport/detoxification protein	-
TraesCS2B01G350500	0	50	B	ATP-dependent 6-phosphofructokinase	-
TraesCS2B01G350600	0	71	B	Ras-related protein	-
TraesCS2B01G350700	0	71	B	Pentatricopeptide repeat (PPR) superfamily protein	-
TraesCS2B01G350900	0	8	B	Protein FATTY ACID EXPORT 1, chloroplastic	-
TraesCS2B01G352200	0	85	B	RNA binding family protein, putative	-
TraesCS2B01G356500	0	34	B	Eukaryotic translation initiation factor-like protein	-
TraesCS2B01G359300	0	22	B	Peptide methionine sulfoxide reductase MsrA	-
TraesCS2B01G359800	0	26	B	Mitochondrial inner membrane protease ATP23	-
TraesCS2B01G359900	0	22	B	Mitochondrial inner membrane protease ATP23	-
TraesCS2B01G360900	0	60	B	transmembrane protein	-
TraesCS2B01G361000	0	60	B	COP1-interacting protein 4.1	-
TraesCS2B01G361300	0	40	B	Kelch domain-containing 4	-
TraesCS2B01G361800	0	53	B	Elongator complex protein 3	-
TraesCS2B01G361900	0	38	B	26S proteasome non-atpase regulatory subunit, putative	-
TraesCS2B01G362000	0	52	B	Serine/threonine protein phosphatase 2A regulatory subunit B	-
TraesCS2B01G363000	0	86	B	F-box family protein	-
TraesCS2B01G363200	0	68	B	Trihelix transcription factor GT-1	-
TraesCS2B01G364100	0	35	B	sugar transporter, putative (DUF1195)	-
TraesCS2B01G364400	0	72	B	Receptor-like kinase	-
TraesCS2B01G365000	0	28	B	Protein DDI1 2	-
TraesCS2B01G391500	0	55	B	DNA binding protein	-
TraesCS2B01G391600	0	75	B	Ribosomal RNA small subunit methyltransferase J	-
TraesCS2B01G401300	0	71	B	CC-NBS-LRR family disease resistance protein	R gene
TraesCS2B01G401700	0	41	B	Enolase	-
TraesCS2B01G401800	0	59	B	Embryo sac development arrest 6, putative	-
TraesCS2B01G434300	0	1	B	ethylene-responsive transcription factor	-
TraesCS2B01G434700	0	35	B	transcription initiation factor TFIID subunit 1b-like protein	-
TraesCS2B01G435400	0	41	B	U3 small nucleolar RNA-associated protein 10	-
TraesCS2B01G435700	0	20	B	PPPDE thiol peptidase family protein, putative	-
TraesCS2B01G437700	0	2	B	Lipid transfer protein	-
TraesCS2B01G437800	0	35	B	Peptidylprolyl isomerase	-
TraesCS2B01G437900	0	35	B	PH-response transcription factor pacC/RIM101 isoform 2	-
TraesCS2B01G477500	0	93	B	Ring finger protein	-
TraesCS2B01G484800	0	28	B	F-box/WD-40 repeat-containing protein	-
TraesCS2B01G615800	0	23	B	Peroxidase	-
TraesCS2D01G014800	0	18	D	Fructokinase-2	-
TraesCS2D01G057800	0	14	D	bZIP transcription factor family protein	-
TraesCS2D01G057900	0	14	D	Chaperone protein DnaJ	-
TraesCS2D01G060000	0	20	D	SNARE-interacting protein KEULE	-
TraesCS2D01G061800	0	25	D	p-loop nucleoside triphosphate hydrolase superfamily protein	-
TraesCS2D01G063100	0	30	D	Prostaglandin E synthase 2	-
TraesCS2D01G065200	0	55	D	Ribulose bisphosphate carboxylase small chain	-
TraesCS2D01G073700	0	30	D	Germin-like protein	-
TraesCS2D01G077300	0	109	D	LPS-induced tumor necrosis factor alpha factor	-
TraesCS2D01G079200	0	55	D	Protein kinase-like protein	-
TraesCS2D01G081400	0	30	D	MLO-like protein	-
TraesCS2D01G091300	0	63	D	Wound-induced protein 1, putative, expressed	-
TraesCS2D01G091400	0	5	D	D-alanine--D-alanine ligase	-
TraesCS2D01G092500	0	1	D	Protein phosphatase 2C-like	-
TraesCS2D01G092600	0	9	D	RING/U-box-like protein	-
TraesCS2D01G092800	0	1	D	Ribosomal protein L19	-
TraesCS2D01G094400	0	1	D	Aldehyde dehydrogenase	-
TraesCS2D01G095000	0	14	D	Poly(A) polymerase	-
TraesCS2D01G096800	0	14	D	transcription factor-like protein	-
TraesCS2D01G096900	0	11	D	Peptidyl-prolyl cis-trans isomerase	-
TraesCS2D01G097200	0	5	D	Guanine nucleotide-binding protein-like 3-like protein	-
TraesCS2D01G097600	0	4	D	Dihydrofolate reductase	-
TraesCS2D01G098200	0	6	D	Protein kinase	-
TraesCS2D01G099300	0	30	D	Short chain dehydrogenase/reductase	-
TraesCS2D01G099400	0	2	D	Ethylene insensitive 3	-
TraesCS2D01G100100	0	4	D	Myb family transcription factor APL	-
TraesCS2D01G100900	0	3	D	NAC domain protein,	-
TraesCS2D01G101300	0	1	D	NAC domain protein	-
TraesCS2D01G101400	0	4	D	NAC domain protein	-
TraesCS2D01G101500	0	4	D	Apyrase-like protein	-
TraesCS2D01G142800	0	4	D	Mitochondrial inner membrane translocase subunit Tim44	-
TraesCS2D01G142900	0	8	D	BSD domain-containing protein 1	-
TraesCS2D01G145300	0	8	D	Transcription-associated protein 1	-
TraesCS2D01G145400	0	3	D	Glycoprotein membrane GPI-anchored	-
TraesCS2D01G145700	0	5	D	Cytochrome P450, putative	-
TraesCS2D01G146100	0	9	D	BZIP transcription factor	-
TraesCS2D01G146200	0	5	D	ATP synthase mitochondrial F1 complex assembly factor 2	-
TraesCS2D01G146500	0	10	D	Gibberellin receptor GID1A	-
TraesCS2D01G147100	0	4	D	Gibberellin receptor GID1A	-
TraesCS2D01G147300	0	8	D	RNA binding protein	-
TraesCS2D01G148200	0	5	D	2,3,4,5-tetrahydropyridine-2,6-dicarboxylate N-acetyltransferase	-
TraesCS2D01G148300	0	2	D	C2 domain-containing protein	-
TraesCS2D01G150300	0	5	D	S2 self-incompatibility locus-linked pollen 3.2 protein	-
TraesCS2D01G150400	0	5	D	4-coumarate-CoA ligase	-
TraesCS2D01G150500	0	6	D	Plastid-lipid associated protein PAP / fibrillin family protein	-
TraesCS2D01G150600	0	6	D	10 kDa chaperonin	-
TraesCS2D01G150700	0	8	D	Methyltransferase family protein, putative	-
TraesCS2D01G150800	0	2	D	protein kinase family protein	-
TraesCS2D01G151300	0	1	D	nuclear poly(a) polymerase	-
TraesCS2D01G151400	0	6	D	Xylulose kinase	-
TraesCS2D01G152200	0	16	D	Eukaryotic translation initiation factor 6	-
TraesCS2D01G154000	0	9	D	Leucine--tRNA ligase	-
TraesCS2D01G155200	0	35	D	Pyruvate dehydrogenase kinase, mitochondrial	-
TraesCS2D01G157000	0	4	D	tRNA pseudouridine synthase B	-
TraesCS2D01G159100	0	14	D	Mitochondrial carrier family protein	-
TraesCS2D01G159900	0	20	D	ATP-dependent RNA helicase family protein	-
TraesCS2D01G160100	0	10	D	ATP-dependent RNA helicase DeaD	-
TraesCS2D01G161100	0	24	D	Glucan endo-1,3-beta-glucosidase 3	-
TraesCS2D01G161200	0	17	D	DUF1997 family protein	-
TraesCS2D01G161300	0	22	D	Protein kinase, putative	-
TraesCS2D01G161400	0	22	D	Transmembrane emp24 domain-containing protein	-
TraesCS2D01G161500	0	13	D	DnaJ-like protein	-
TraesCS2D01G162000	0	39	D	Exosome complex component	-
TraesCS2D01G162200	0	29	D	Calcium-binding family protein	-
TraesCS2D01G162900	0	6	D	Defective in cullin neddylation protein	-
TraesCS2D01G163300	0	16	D	Ribonuclease	-
TraesCS2D01G163700	0	4	D	Myb factor	-
TraesCS2D01G164400	0	26	D	Lipase/lipooxygenase, PLAT/LH2	-
TraesCS2D01G165200	0	21	D	GTPase obg	-
TraesCS2D01G165800	0	6	D	Chymotrypsin inhibitor	-
TraesCS2D01G166900	0	6	D	Histone acetyltransferase	-
TraesCS2D01G167900	0	3	D	Mitochondrial import inner membrane translocase subunit TIM44	-
TraesCS2D01G168800	0	12	D	Leucine-rich repeat protein kinase family protein	-
TraesCS2D01G169000	0	13	D	Tuftelin interacting protein 11 domain containing protein	-
TraesCS2D01G169600	0	18	D	Transcription elongation factor SPT4 homolog	-
TraesCS2D01G169700	0	11	D	Arginine/serine-rich splicing factor, putative, expressed	-
TraesCS2D01G170000	0	1	D	Multifunctional methyltransferase subunit TRM112-like protein	-
TraesCS2D01G170100	0	1	D	Signal peptidase subunit-12	-
TraesCS2D01G170400	0	4	D	Phospho-2-dehydro-3-deoxyheptonate aldolase	-
TraesCS2D01G171000	0	2	D	Cytochrome c oxidase subunit 6B	-
TraesCS2D01G171300	0	1	D	TNF receptor-associated factor family protein	-
TraesCS2D01G172200	0	4	D	Chaperone protein DnaJ	-
TraesCS2D01G173500	0	0	D	Calcium binding family protein	-
TraesCS2D01G174500	0	6	D	Receptor-like protein kinase	R gene
TraesCS2D01G174600	0	3	D	ankyrin repeat protein	-
TraesCS2D01G174800	0	3	D	Ring finger protein, putative	-
TraesCS2D01G175200	0	7	D	Aminotransferase	-
TraesCS2D01G175500	0	2	D	SH3 domain-containing protein	-
TraesCS2D01G175600	0	6	D	Sucrose synthase	-
TraesCS2D01G175700	0	2	D	40S ribosomal protein SA	-
TraesCS2D01G176700	0	2	D	RNA-binding protein	-
TraesCS2D01G177100	0	0	D	SPX domain-containing protein	-
TraesCS2D01G177200	0	3	D	Transmembrane protein 87A	-
TraesCS2D01G177300	0	3	D	Elongation factor 1-beta	-
TraesCS2D01G178300	0	3	D	50S ribosomal protein L15	-
TraesCS2D01G178600	0	3	D	Rela/spot homolog 3 family protein	-
TraesCS2D01G178900	0	0	D	DNA-directed RNA polymerase III subunit	-
TraesCS2D01G179300	0	8	D	30S ribosomal protein S3	-
TraesCS2D01G179700	0	10	D	DUF2996 family protein	-
TraesCS2D01G179800	0	4	D	Acidic leucine-rich nuclear phosphoprotein 32-related protein	-
TraesCS2D01G180400	0	3	D	Agenet domain-containing protein / bromo-adjacent domain-containing protein, putative	-
TraesCS2D01G181100	0	3	D	EGG APPARATUS-1 protein	-
TraesCS2D01G182100	0	10	D	Mitochondrial import inner membrane translocase subunit Tim17	-
TraesCS2D01G185000	0	4	D	SNF1-related protein kinase regulatory subunit gamma 1	-
TraesCS2D01G187400	0	48	D	RNA binding protein	-
TraesCS2D01G188500	0	13	D	CobW-domain-containing protein	-
TraesCS2D01G189700	0	4	D	EID1-like F-box protein 2	-
TraesCS2D01G190200	0	7	D	Receptor kinase	R gene
TraesCS2D01G190300	0	7	D	Saccharopine dehydrogenase	-
TraesCS2D01G190600	0	7	D	Protein kinase superfamily protein	-
TraesCS2D01G190700	0	0	D	Formin-like protein	-
TraesCS2D01G190800	0	5	D	Formin-like protein	-
TraesCS2D01G190900	0	3	D	transmembrane protein	-
TraesCS2D01G191200	0	5	D	Mediator of RNA polymerase II transcription subunit 10	-
TraesCS2D01G191500	0	4	D	RAN GTPASE ACTIVATING protein 2	-
TraesCS2D01G191700	0	5	D	Zinc finger protein, putative	-
TraesCS2D01G192000	0	3	D	Eukaryotic aspartyl protease family protein	-
TraesCS2D01G194400	0	13	D	U-box domain-containing protein	-
TraesCS2D01G194700	0	1	D	Glycosyltransferase	-
TraesCS2D01G195000	0	2	D	GDSL esterase/lipase	-
TraesCS2D01G195300	0	4	D	SUMO-activating enzyme 2	-
TraesCS2D01G195500	0	1	D	ZCW7	-
TraesCS2D01G196100	0	3	D	NADH dehydrogenase (Ubiquinone) iron-sulfur protein 4, mitochondrial	-
TraesCS2D01G197100	0	6	D	Calcium-dependent lipid-binding domain-containing protein	-
TraesCS2D01G197300	0	1	D	Aldehyde dehydrogenase	-
TraesCS2D01G197600	0	0	D	Kinase, putative	-
TraesCS2D01G197800	0	4	D	Protein yippee-like	-
TraesCS2D01G198200	0	3	D	GRAS transcription factor	-
TraesCS2D01G198400	0	2	D	Proteasome subunit alpha type	-
TraesCS2D01G198500	0	2	D	Mitochondrial transcription termination factor family protein	-
TraesCS2D01G199100	0	12	D	Polyol transporter	-
TraesCS2D01G199600	0	2	D	Transporter-related family protein	-
TraesCS2D01G199700	0	1	D	Geranylgeranyl pyrophosphate synthase	-
TraesCS2D01G199900	0	1	D	BES1/BZR1 homolog 1	-
TraesCS2D01G200400	0	3	D	Bet1-like protein	-
TraesCS2D01G200600	0	3	D	Succinate--CoA ligase [ADP-forming] subunit alpha	-
TraesCS2D01G200900	0	5	D	Ubiquitin-conjugating enzyme E2, putative	-
TraesCS2D01G201200	0	2	D	vacuolar sorting-associated protein (DUF946)	-
TraesCS2D01G201800	0	2	D	S-acyltransferase	-
TraesCS2D01G202200	0	6	D	Tubulin alpha chain	-
TraesCS2D01G203300	0	5	D	Zinc finger FYVE domain-containing protein 1	-
TraesCS2D01G203400	0	1	D	Transcription factor jumonji (jmjC) domain-containing protein	-
TraesCS2D01G204200	0	3	D	cDNA clone:J013105D21, full insert sequence	-
TraesCS2D01G204700	0	14	D	Phenylalanine ammonia-lyase	-
TraesCS2D01G204900	0	6	D	WD-repeat protein, putative	-
TraesCS2D01G205200	0	10	D	Transporter-related family protein	-
TraesCS2D01G217100	0	9	D	Cellulose synthase-like protein	-
TraesCS2D01G217500	0	1	D	Serine/threonine-protein kinase	-
TraesCS2D01G219500	0	24	D	Peptide chain release factor, putative	-
TraesCS2D01G220500	0	18	D	Histone H2A	-
TraesCS2D01G224400	0	2	D	Protein translation factor SUI1-like protein	-
TraesCS2D01G225300	0	1	D	TBC1 domain family member	-
TraesCS2D01G225400	0	2	D	WAT1-related protein	-
TraesCS2D01G225500	0	1	D	WAT1-related protein	-
TraesCS2D01G225900	0	0	D	D-aminoacid aminotransferase-like PLP-dependent enzymes superfamily protein	-
TraesCS2D01G226300	0	2	D	Ras-related protein Rab-21	-
TraesCS2D01G226700	0	3	D	Protein kinase family protein / ankyrin repeat family protein	-
TraesCS2D01G228500	0	7	D	senescence regulator (Protein of unknown function, DUF584)	-
TraesCS2D01G228600	0	4	D	Endoribonuclease L-PSP family protein	-
TraesCS2D01G229100	0	4	D	Calcium-dependent protein kinase	-
TraesCS2D01G229400	0	11	D	Trafficking protein particle complex subunit	-
TraesCS2D01G229500	0	0	D	3'-5' exonuclease domain protein	-
TraesCS2D01G229600	0	0	D	ATP synthase gamma chain	-
TraesCS2D01G229900	0	2	D	Autophagy-related protein	-
TraesCS2D01G230700	0	1	D	Rab3 GTPase-activating catalytic subunit	-
TraesCS2D01G231200	0	0	D	Lon protease	-
TraesCS2D01G231500	0	1	D	Potassium transporter	-
TraesCS2D01G231700	0	0	D	SH3 domain-containing protein 1	-
TraesCS2D01G231800	0	0	D	Protein FLX-like 1	-
TraesCS2D01G232400	0	2	D	Phosphatase 2C family protein	-
TraesCS2D01G233900	0	11	D	Excitatory amino acid transporter 1	-
TraesCS2D01G234200	0	4	D	Chromodomain helicase DNA binding protein, putative	-
TraesCS2D01G234700	0	4	D	Mediator of RNA polymerase II transcription subunit 14	-
TraesCS2D01G234800	0	3	D	C2 calcium/lipid-binding and GRAM domain protein	-
TraesCS2D01G235100	0	6	D	WD repeat-containing protein	-
TraesCS2D01G235300	0	1	D	E3 ubiquitin-protein ligase	-
TraesCS2D01G235900	0	2	D	Asparagine-tRNA ligase	-
TraesCS2D01G236400	0	0	D	alpha/beta-Hydrolases superfamily protein	-
TraesCS2D01G236700	0	0	D	Mitochondrial import inner membrane translocase subunit Tim17/Tim22/Tim23 family protein	-
TraesCS2D01G237400	0	2	D	NADH oxidoreductase F subunit	-
TraesCS2D01G237800	0	1	D	40S ribosomal protein S12	-
TraesCS2D01G237900	0	0	D	Pyruvate kinase	-
TraesCS2D01G238100	0	8	D	RING/FYVE/PHD zinc finger protein, putative	-
TraesCS2D01G238300	0	5	D	Protein GRIP	-
TraesCS2D01G238800	0	3	D	Endoplasmic reticulum metallopeptidase 1	-
TraesCS2D01G240000	0	3	D	Histone-lysine N-methyltransferase	-
TraesCS2D01G241400	0	4	D	Regulator of chromosome condensation (RCC1) family protein	-
TraesCS2D01G242100	0	3	D	ATP synthase epsilon chain	-
TraesCS2D01G245100	0	3	D	Nuclear pore complex protein Nup54	-
TraesCS2D01G245500	0	1	D	AT-rich interactive domain protein	-
TraesCS2D01G248000	0	12	D	Ubiquitin-conjugating enzyme, E2	-
TraesCS2D01G248700	0	2	D	Aldehyde oxidase, putative	-
TraesCS2D01G248800	0	5	D	Neurofilament triplet M protein-like protein	-
TraesCS2D01G249100	0	1	D	Ubiquitin carboxyl-terminal hydrolase, putative	-
TraesCS2D01G249600	0	1	D	Prefoldin subunit 1	-
TraesCS2D01G249900	0	6	D	Calcium-dependent protein kinase	-
TraesCS2D01G250100	0	2	D	E3 ubiquitin-protein ligase family	-
TraesCS2D01G250600	0	0	D	Glutaredoxin family protein, putative	-
TraesCS2D01G250700	0	7	D	MD-2-related lipid recognition domain-containing protein / ML domain-containing protein	-
TraesCS2D01G250900	0	4	D	core-2/I-branching beta-1,6-N-acetylglucosaminyltransferase family protein	-
TraesCS2D01G251000	0	8	D	RNA-binding protein	-
TraesCS2D01G251500	0	1	D	Outer envelope membrane family protein	-
TraesCS2D01G251900	0	5	D	Peroxisomal membrane protein 13	-
TraesCS2D01G253200	0	0	D	Photosystem I reaction center subunit psaK	-
TraesCS2D01G254500	0	1	D	Aldo/keto reductase family-like protein	-
TraesCS2D01G254700	0	8	D	Aldo/keto reductase family-like protein	-
TraesCS2D01G256000	0	5	D	Amino acid permease	-
TraesCS2D01G257000	0	1	D	Protein PHLOEM PROTEIN 2-LIKE A10	-
TraesCS2D01G257600	0	1	D	Plastid division protein PDV2	-
TraesCS2D01G259400	0	3	D	Nitrate transporter 1.2	-
TraesCS2D01G259800	0	0	D	vacuole protein	-
TraesCS2D01G260000	0	1	D	Ribonuclease	-
TraesCS2D01G260200	0	1	D	Autophagy-related protein 2	-
TraesCS2D01G260300	0	4	D	Peroxidase	-
TraesCS2D01G261400	0	5	D	zinc finger CCCH domain protein	-
TraesCS2D01G261800	0	2	D	Protein kish	-
TraesCS2D01G263000	0	3	D	50S ribosomal protein L13	-
TraesCS2D01G263300	0	6	D	Nipped-B-like protein	-
TraesCS2D01G263400	0	3	D	Strictosidine synthase 1	-
TraesCS2D01G264300	0	5	D	Leucine-rich repeat family protein	R gene
TraesCS2D01G265500	0	4	D	DDRGK domain-containing protein 1	-
TraesCS2D01G265800	0	4	D	26S proteasome non-ATPase regulatory subunit-like protein	-
TraesCS2D01G266100	0	5	D	tobamovirus multiplication 1	-
TraesCS2D01G266500	0	5	D	Senescence regulator	-
TraesCS2D01G266600	0	3	D	Potassium transporter	-
TraesCS2D01G267100	0	4	D	Plant/T7H20-70 protein	-
TraesCS2D01G267400	0	2	D	Proline transporter	-
TraesCS2D01G268000	0	1	D	tRNA-dihydrouridine synthase	-
TraesCS2D01G268100	0	3	D	Uridine kinase	-
TraesCS2D01G268600	0	0	D	Flowering promoting factor-like 1	-
TraesCS2D01G268900	0	2	D	Hydroxyproline-rich glycoprotein-like	-
TraesCS2D01G269700	0	1	D	Metal tolerance protein C4	-
TraesCS2D01G270100	0	0	D	LOB domain-containing protein	-
TraesCS2D01G270300	0	3	D	Basic helix-loop-helix (BHLH) Transcription Factor	-
TraesCS2D01G271400	0	1	D	Oligoribonuclease	-
TraesCS2D01G271500	0	2	D	UDP-N-acetylglucosamine--N-acetylmuramyl-(Pentapeptide) pyrophosphoryl-undecaprenol N-acetylglucosamine transferase	-
TraesCS2D01G271800	0	1	D	Preprotein translocase subunit SECE1	-
TraesCS2D01G271900	0	2	D	RNA binding family protein, putative	-
TraesCS2D01G272000	0	4	D	Chaperone protein dnaJ	-
TraesCS2D01G272100	0	2	D	NADH dehydrogenase [ubiquinone] 1 alpha subcomplex subunit 2	-
TraesCS2D01G273700	0	1	D	Prolyl 4-hydroxylase subunit alpha-1	-
TraesCS2D01G273900	0	8	D	dCTP pyrophosphatase 1	-
TraesCS2D01G274000	0	2	D	MAU2 chromatid cohesion factor	-
TraesCS2D01G275300	0	4	D	DEAD-box ATP-dependent RNA helicase	-
TraesCS2D01G276000	0	9	D	Peptidylprolyl isomerase	-
TraesCS2D01G277600	0	3	D	Protein DETOXIFICATION	-
TraesCS2D01G277700	0	3	D	50S ribosomal protein L29	-
TraesCS2D01G277800	0	3	D	LURP-one-like protein	-
TraesCS2D01G277900	0	3	D	Mitochondrial import inner membrane translocase subunit Tim17/Tim22/Tim23 family protein	-
TraesCS2D01G278800	0	0	D	TBC1 domain family member	-
TraesCS2D01G279000	0	1	D	Sterile alpha motif (SAM) domain-containing protein	-
TraesCS2D01G279100	0	2	D	Methyltransferase-like protein 13	-
TraesCS2D01G279200	0	3	D	RPM1-interacting protein 4	-
TraesCS2D01G279300	0	3	D	Violaxanthin de-epoxidase	-
TraesCS2D01G279900	0	7	D	Dynamin-like family protein	-
TraesCS2D01G280200	0	0	D	Small ribosomal subunit biogenesis GTPase RsgA	-
TraesCS2D01G280300	0	2	D	SWI/SNF complex component SNF12-like protein	-
TraesCS2D01G280500	0	4	D	Exocyst complex component, putative	-
TraesCS2D01G280600	0	1	D	SNF1-related protein kinase regulatory subunit gamma 1	-
TraesCS2D01G280900	0	2	D	Vacuolar sorting-associated protein 11-like protein	-
TraesCS2D01G281200	0	16	D	RNA binding protein	-
TraesCS2D01G281400	0	6	D	Zinc finger family protein	-
TraesCS2D01G282500	0	2	D	transmembrane protein, putative (DUF 3339)	-
TraesCS2D01G282700	0	5	D	transmembrane protein, putative (DUF 3339)	-
TraesCS2D01G283100	0	15	D	Chaperone protein dnaJ	-
TraesCS2D01G283200	0	3	D	U6 snRNA-associated Sm-like protein LSm6	-
TraesCS2D01G283400	0	6	D	Yellow stripe-like transporter 12	-
TraesCS2D01G284500	0	13	D	Membrane-anchored ubiquitin-fold protein	-
TraesCS2D01G284700	0	2	D	Glycerophosphodiester phosphodiesterase	-
TraesCS2D01G285200	0	3	D	oxidoreductase, zinc-binding dehydrogenase family protein	-
TraesCS2D01G285300	0	21	D	Jasmonate ZIM domain protein	-
TraesCS2D01G285400	0	12	D	Multifunctional CCA protein	-
TraesCS2D01G285700	0	7	D	Heavy-metal-associated domain-containing family protein	-
TraesCS2D01G286300	0	6	D	Ethylene-responsive transcription factor	-
TraesCS2D01G286400	0	12	D	Glycine--tRNA ligase	-
TraesCS2D01G286500	0	24	D	Cytochrome b-c1 complex subunit Rieske, mitochondrial	-
TraesCS2D01G287300	0	7	D	Potassium transporter	-
TraesCS2D01G288900	0	5	D	Heparan-alpha-glucosaminide N-acetyltransferase	-
TraesCS2D01G289100	0	14	D	ATP-dependent Clp protease ATP-binding subunit	-
TraesCS2D01G289800	0	17	D	Target of rapamycin complex 2 subunit MAPKAP1	-
TraesCS2D01G290400	0	28	D	RAB6-interacting golgin (DUF662)	-
TraesCS2D01G290500	0	28	D	DNA-binding protein	-
TraesCS2D01G290700	0	18	D	RNA polymerase II C-terminal domain phosphatase-like protein	-
TraesCS2D01G291000	0	24	D	Histone deacetylase	-
TraesCS2D01G291200	0	25	D	Protein kinase	-
TraesCS2D01G291300	0	33	D	ATP synthase subunit d, mitochondrial	-
TraesCS2D01G291500	0	6	D	Transmembrane protein, putative	-
TraesCS2D01G291600	0	6	D	60S acidic ribosomal protein	-
TraesCS2D01G292100	0	4	D	Alpha/beta-Hydrolases superfamily protein	-
TraesCS2D01G292300	0	9	D	WW domain-binding protein 11	-
TraesCS2D01G293300	0	0	D	30S ribosomal protein S11	-
TraesCS2D01G293700	0	4	D	Mitochondrial fission protein ELM1	-
TraesCS2D01G294000	0	3	D	RNA binding protein, putative	-
TraesCS2D01G294300	0	4	D	Photosystem I subunit O	-
TraesCS2D01G295500	0	6	D	Peroxiredoxin	-
TraesCS2D01G296200	0	10	D	VQ motif family protein	-
TraesCS2D01G296300	0	16	D	WD-repeat protein, putative	-
TraesCS2D01G296600	0	8	D	Protein IDA	-
TraesCS2D01G298000	0	2	D	Exocyst complex component, putative	-
TraesCS2D01G298100	0	1	D	Plastid-lipid associated protein PAP / fibrillin family protein	-
TraesCS2D01G300500	0	6	D	Alba DNA/RNA-binding protein	-
TraesCS2D01G302900	0	4	D	Protein disulfide isomerase	-
TraesCS2D01G303200	0	9	D	Etoposide-induced protein	-
TraesCS2D01G303700	0	5	D	tRNA-2-methylthio-N(6)-dimethylallyladenosine synthase	-
TraesCS2D01G303900	0	7	D	zinc finger homeodomain 1	-
TraesCS2D01G304100	0	3	D	Peroxidase	-
TraesCS2D01G304600	0	0	D	Thioesterase family protein	-
TraesCS2D01G304700	0	0	D	Glutamate-1-semialdehyde 2,1-aminomutase 1	-
TraesCS2D01G306400	0	2	D	DDT domain-containing protein	-
TraesCS2D01G306600	0	8	D	Coiled-coil domain-containing protein	-
TraesCS2D01G306900	0	2	D	Nuclear speckle splicing regulatory protein 1	-
TraesCS2D01G307400	0	2	D	Protein NRT1/ PTR FAMILY 1.2	-
TraesCS2D01G307500	0	8	D	Cleft lip and palate transmembrane protein 1	-
TraesCS2D01G308000	0	5	D	Response regulator	-
TraesCS2D01G308100	0	2	D	Chloride channel protein	-
TraesCS2D01G308300	0	3	D	DUF538 family protein, putative (Protein of unknown function, DUF538)	-
TraesCS2D01G309000	0	3	D	Glutathione S-transferase family protein	-
TraesCS2D01G311100	0	4	D	Ferric reduction oxidase 7	-
TraesCS2D01G311700	0	2	D	Plectin-like protein	-
TraesCS2D01G311800	0	0	D	Trihelix transcription factor	-
TraesCS2D01G312100	0	3	D	Small nuclear ribonucleoprotein	-
TraesCS2D01G312200	0	3	D	organic solute transporter ostalpha protein (DUF300)	-
TraesCS2D01G312900	0	0	D	Proline-rich family protein	-
TraesCS2D01G313000	0	1	D	Peptidylprolyl isomerase	-
TraesCS2D01G313100	0	1	D	Pentatricopeptide repeat-containing protein	-
TraesCS2D01G314200	0	0	D	mediator of RNA polymerase II transcription subunit-like protein	-
TraesCS2D01G314300	0	2	D	mediator of RNA polymerase II transcription subunit-like protein	-
TraesCS2D01G314400	0	2	D	Aspartic proteinase nepenthesin-1	-
TraesCS2D01G314800	0	5	D	Phosphate carrier protein, mitochondrial	-
TraesCS2D01G315200	0	1	D	transmembrane protein	-
TraesCS2D01G315500	0	6	D	Zinc finger protein	-
TraesCS2D01G315600	0	3	D	Dihydrofolate reductase	-
TraesCS2D01G315900	0	4	D	Ring finger protein, putative	-
TraesCS2D01G316300	0	5	D	Kinesin-like protein	-
TraesCS2D01G319200	0	3	D	Alpha-ketoglutarate-dependent dioxygenase alkB-like protein 2	-
TraesCS2D01G319600	0	4	D	Lipoyl synthase	-
TraesCS2D01G320900	0	1	D	Chlorophyll a-b binding protein, chloroplastic	-
TraesCS2D01G321100	0	0	D	Dehydrogenase/reductase SDR family protein	-
TraesCS2D01G321400	0	6	D	Receptor kinase-like protein	-
TraesCS2D01G321900	0	2	D	Aldose 1-epimerase	-
TraesCS2D01G322200	0	2	D	Aldose 1-epimerase	-
TraesCS2D01G323500	0	1	D	Nucleosome assembly protein 1-like 1	-
TraesCS2D01G323700	0	1	D	Serine protease	-
TraesCS2D01G323900	0	3	D	60S ribosomal protein L34	-
TraesCS2D01G324500	0	8	D	transmembrane protein	-
TraesCS2D01G324600	0	0	D	Cyclic pyranopterin monophosphate synthase	-
TraesCS2D01G324700	0	2	D	NAC domain protein	-
TraesCS2D01G324900	0	1	D	30S ribosomal protein 3, chloroplastic	-
TraesCS2D01G326100	0	0	D	myosin-binding protein (Protein of unknown function, DUF593)	-
TraesCS2D01G326300	0	3	D	Vacuolar iron transporter-like protein	-
TraesCS2D01G326400	0	3	D	Anthranilate synthase	-
TraesCS2D01G326500	0	6	D	Myb/SANT-like DNA-binding domain protein	-
TraesCS2D01G326600	0	5	D	General negative regulator of transcription subunit 4	-
TraesCS2D01G326700	0	4	D	F-box protein	-
TraesCS2D01G326900	0	5	D	Aldehyde dehydrogenase	-
TraesCS2D01G327700	0	1	D	Peroxidase	-
TraesCS2D01G328700	0	1	D	ATP-dependent zinc metalloprotease FtsH	-
TraesCS2D01G328900	0	6	D	Agmatine deiminase	-
TraesCS2D01G329500	0	4	D	Indole-3-glycerol phosphate synthase	-
TraesCS2D01G329900	0	9	D	Heavy metal transport/detoxification protein	-
TraesCS2D01G330200	0	5	D	Heavy metal transport/detoxification superfamily protein, putative	-
TraesCS2D01G331200	0	3	D	ATP-dependent 6-phosphofructokinase	-
TraesCS2D01G331300	0	4	D	Ras-related protein	-
TraesCS2D01G331400	0	4	D	Pentatricopeptide repeat (PPR) superfamily protein	-
TraesCS2D01G331600	0	3	D	Protein FATTY ACID EXPORT 1, chloroplastic	-
TraesCS2D01G332000	0	7	D	WPP domain interacting protein, putative	-
TraesCS2D01G332100	0	4	D	cDNA clone:J013034M05, full insert sequence	-
TraesCS2D01G332200	0	4	D	DNA-directed RNA polymerase subunit	-
TraesCS2D01G332600	0	5	D	RNA binding family protein, putative	-
TraesCS2D01G332800	0	3	D	F-box family protein	-
TraesCS2D01G334000	0	1	D	nuclear RNA polymerase D1A	-
TraesCS2D01G334100	0	5	D	Cytochrome b-c1 complex subunit 7	-
TraesCS2D01G335200	0	8	D	F-box protein	-
TraesCS2D01G338500	0	2	D	Methyltransferase, putative	-
TraesCS2D01G339600	0	2	D	Peptide methionine sulfoxide reductase MsrA	-
TraesCS2D01G339900	0	2	D	BTB/POZ and TAZ domain protein	-
TraesCS2D01G340100	0	0	D	Mitochondrial inner membrane protease ATP23	-
TraesCS2D01G340200	0	2	D	Mitochondrial inner membrane protease ATP23	-
TraesCS2D01G341400	0	6	D	Serine/threonine protein phosphatase 2A regulatory subunit B	-
TraesCS2D01G341500	0	6	D	26S proteasome non-atpase regulatory subunit, putative	-
TraesCS2D01G341600	0	6	D	Elongator complex protein 3	-
TraesCS2D01G341900	0	5	D	transmembrane protein	-
TraesCS2D01G342000	0	5	D	COP1-interacting protein 4.1	-
TraesCS2D01G342700	0	0	D	UBX domain-containing protein	-
TraesCS2D01G343200	0	0	D	Trihelix transcription factor GT-1	-
TraesCS2D01G344300	0	4	D	sugar transporter, putative (DUF1195)	-
TraesCS2D01G344700	0	3	D	Receptor-like kinase	-
TraesCS2D01G344800	0	3	D	DNA-directed RNA polymerase II	-
TraesCS2D01G344900	0	1	D	DNA-directed RNA polymerase II, putative	-
TraesCS2D01G345400	0	0	D	Protein DDI1 2	-
TraesCS2D01G345900	0	6	D	Ycf20-like protein	-
TraesCS2D01G346600	0	5	D	Kinase family protein	-
TraesCS2D01G346700	0	5	D	Cmp-sialic acid transporter, putative	-
TraesCS2D01G346900	0	5	D	Phosphoglycolate phosphatase	-
TraesCS2D01G347100	0	3	D	cDNA clone:001-108-A06, full insert sequence	-
TraesCS2D01G347600	0	2	D	protein kinase family protein	-
TraesCS2D01G347700	0	2	D	Methyltransferase family protein	-
TraesCS2D01G348000	0	3	D	RING/U-box superfamily protein	-
TraesCS2D01G348100	0	7	D	Mitochondrial pyruvate carrier	-
TraesCS2D01G348800	0	2	D	Chitinase	-
TraesCS2D01G349100	0	8	D	F-box protein	-
TraesCS2D01G350200	0	6	D	Cytochrome b561 and DOMON domain-containing protein	-
TraesCS2D01G350300	0	2	D	Histone H2A deubiquitinase (DUF3755)	-
TraesCS2D01G350400	0	7	D	Plant regulator RWP-RK family protein	-
TraesCS2D01G350800	0	2	D	RNA binding protein, putative	-
TraesCS2D01G351500	0	5	D	Autophagy-related protein 3	-
TraesCS2D01G351600	0	7	D	6,7-dimethyl-8-ribityllumazine synthase	-
TraesCS2D01G351700	0	9	D	La protein-like protein	-
TraesCS2D01G351900	0	3	D	CONSTANS-like protein	-
TraesCS2D01G354300	0	1	D	Hydroxycinnamoyl-CoA shikimate/quinate hydroxycinnamoyltransferase	-
TraesCS2D01G354900	0	2	D	Magnesium transporter MRS2-like protein	-
TraesCS2D01G355300	0	4	D	Gamma-tubulin complex component	-
TraesCS2D01G355400	0	4	D	transmembrane protein, putative (DUF1068)	-
TraesCS2D01G356000	0	7	D	Ergosterol biosynthetic protein 28	-
TraesCS2D01G356700	0	5	D	Dol-P-Glc:Glc(2)Man(9)GlcNAc(2)-PP-Dol alpha-1,2-glucosyltransferase	-
TraesCS2D01G356800	0	4	D	Trafficking protein particle complex subunit 2	-
TraesCS2D01G358100	0	4	D	Transporter-related family protein	-
TraesCS2D01G359100	0	4	D	Receptor-like kinase	R gene
TraesCS2D01G361400	0	6	D	Glutaredoxin	-
TraesCS2D01G361800	0	2	D	Proliferating cell nuclear antigen	-
TraesCS2D01G363700	0	4	D	ATP-dependent RNA helicase	-
TraesCS2D01G363900	0	1	D	Tetratricopeptide repeat (TPR)-like superfamily protein	-
TraesCS2D01G365100	0	6	D	Peroxisomal membrane protein 11 homolog	-
TraesCS2D01G365200	0	6	D	Cytochrome P450	-
TraesCS2D01G366100	0	3	D	Cytochrome b561	-
TraesCS2D01G366300	0	2	D	Remorin	-
TraesCS2D01G367800	0	2	D	Short chain dehydrogenase/reductase	-
TraesCS2D01G368400	0	5	D	Hexosyltransferase	-
TraesCS2D01G368600	0	4	D	Beta-xylosidase, putative	-
TraesCS2D01G368700	0	7	D	Thioredoxin	-
TraesCS2D01G369700	0	1	D	WD-repeat protein, putative	-
TraesCS2D01G370900	0	0	D	DNA binding protein	-
TraesCS2D01G371000	0	6	D	Ribosomal RNA small subunit methyltransferase J	-
TraesCS2D01G371100	0	10	D	Mitochondrial intermembrane space import and assembly protein 40	-
TraesCS2D01G371600	0	0	D	GRAM domain-containing protein / ABA-responsive protein-related	-
TraesCS2D01G372000	0	1	D	Sulfotransferase	-
TraesCS2D01G373600	0	12	D	Patatin	-
TraesCS2D01G374200	0	2	D	Protein RETICULATA, chloroplastic	-
TraesCS2D01G375000	0	3	D	Histone H2A deubiquitinase (DUF3755)	-
TraesCS2D01G375100	0	4	D	Regulator of nonsense transcripts 2	-
TraesCS2D01G375200	0	0	D	Oxygen-evolving enhancer protein 3-2	-
TraesCS2D01G375800	0	6	D	Ypt/Rab-GAP domain of gyp1p superfamily protein	-
TraesCS2D01G375900	0	15	D	Acyl-CoA N-acyltransferase with RING/FYVE/PHD-type zinc finger protein	-
TraesCS2D01G376200	0	5	D	Pentatricopeptide repeat-containing protein	-
TraesCS2D01G376300	0	8	D	senescence regulator (Protein of unknown function, DUF584)	-
TraesCS2D01G376600	0	2	D	Auxin response factor	-
TraesCS2D01G376800	0	11	D	Transporter-related family protein	-
TraesCS2D01G377000	0	4	D	Serine palmitoyltransferase small subunit A	-
TraesCS2D01G378100	0	2	D	Kinase family protein	-
TraesCS2D01G378200	0	2	D	Hexosyltransferase	-
TraesCS2D01G379500	0	1	D	E3 ubiquitin-protein ligase	-
TraesCS2D01G379600	0	2	D	dCTP pyrophosphatase 1	-
TraesCS2D01G381400	0	5	D	Enolase	-
TraesCS2D01G381500	0	4	D	Embryo sac development arrest 6, putative	-
TraesCS2D01G383600	0	10	D	Hsp70-Hsp90 organizing protein 1	-
TraesCS2D01G383800	0	7	D	Elongation factor G	-
TraesCS2D01G384600	0	4	D	Autophagy-related protein 13	-
TraesCS2D01G385900	0	2	D	Required to maintain repression 2	-
TraesCS2D01G386100	0	3	D	GATA transcription factor	-
TraesCS2D01G386900	0	3	D	Kinase family protein	-
TraesCS2D01G387100	0	1	D	Trihelix transcription factor GT-2	-
TraesCS2D01G387200	0	5	D	Sphingoid long-chain bases kinase 1	-
TraesCS2D01G387300	0	2	D	Homeobox protein, putative	-
TraesCS2D01G388200	0	1	D	Casein kinase II subunit beta	-
TraesCS2D01G388400	0	7	D	RNA binding protein, putative	-
TraesCS2D01G388800	0	1	D	Glutamate dehydrogenase	-
TraesCS2D01G390100	0	5	D	Mannosyltransferase	-
TraesCS2D01G391400	0	0	D	Ethylene-responsive transcription factor	-
TraesCS2D01G391600	0	10	D	Expansin	-
TraesCS2D01G391700	0	5	D	Oxidative stress 3, putative isoform 2	-
TraesCS2D01G391800	0	5	D	Pentatricopeptide repeat-containing protein	-
TraesCS2D01G392900	0	2	D	2-oxoglutarate (2OG) and Fe(II)-dependent oxygenase superfamily protein	-
TraesCS2D01G393200	0	2	D	GRAS transcription factor	-
TraesCS2D01G393700	0	2	D	Ferric reduction oxidase 2	-
TraesCS2D01G394200	0	3	D	1-aminocyclopropane-1-carboxylate synthase	-
TraesCS2D01G394500	0	9	D	TatD family	-
TraesCS2D01G394800	0	8	D	Rho GTPase-activating protein	-
TraesCS2D01G395100	0	2	D	3-oxo-5-alpha-steroid 4-dehydrogenase 3	-
TraesCS2D01G396500	0	4	D	Superoxide dismutase [Cu-Zn]	-
TraesCS2D01G396700	0	5	D	SPX domain-containing family protein	-
TraesCS2D01G396800	0	1	D	Peptidoglycan-binding LysM domain-containing protein	-
TraesCS2D01G397500	0	7	D	Protein DETOXIFICATION	-
TraesCS2D01G397600	0	12	D	Thioesterase family protein	-
TraesCS2D01G397800	0	9	D	RING/U-box superfamily protein	-
TraesCS2D01G398500	0	3	D	Rhomboid-like protein	-
TraesCS2D01G399500	0	5	D	Dof zinc finger protein	-
TraesCS2D01G399600	0	2	D	ORMDL family protein-like	-
TraesCS2D01G400300	0	5	D	Zinc finger protein, putative	-
TraesCS2D01G400400	0	2	D	DNA/RNA helicase protein	-
TraesCS2D01G400900	0	6	D	Amino acid transporter, putative	-
TraesCS2D01G401100	0	5	D	High mobility group family	-
TraesCS2D01G401200	0	0	D	Ser/Thr-rich protein T10 in DGCR region	-
TraesCS2D01G401800	0	4	D	Transmembrane protein 184C	-
TraesCS2D01G405200	0	0	D	Branched-chain-amino-acid aminotransferase	-
TraesCS2D01G405700	0	4	D	DNA replication and repair protein RecF	-
TraesCS2D01G405800	0	2	D	NHL domain protein	-
TraesCS2D01G407300	0	5	D	Glycosyltransferase	-
TraesCS2D01G407900	0	2	D	Threonine dehydratase	-
TraesCS2D01G408000	0	2	D	Gag polyprotein	-
TraesCS2D01G408300	0	1	D	CsAtPR5	-
TraesCS2D01G408700	0	2	D	Glycerol-3-phosphate transporter, putative	-
TraesCS2D01G410900	0	7	D	Plastid-lipid associated protein PAP / fibrillin family protein	-
TraesCS2D01G411800	0	21	D	mRNA, clone: RTFL01-46-D12	-
TraesCS2D01G412000	0	7	D	Acetylglutamate kinase-like protein	-
TraesCS2D01G412400	0	0	D	ethylene-responsive transcription factor	-
TraesCS2D01G412700	0	2	D	transcription initiation factor TFIID subunit 1b-like protein	-
TraesCS2D01G414600	0	5	D	Ethylene-responsive transcription factor	-
TraesCS2D01G415100	0	3	D	Smr domain-containing protein, putative	-
TraesCS2D01G417200	0	2	D	RNA polymerase II, Rpb4, core protein	-
TraesCS2D01G417800	0	5	D	Lecithin:cholesterol acyltransferase	-
TraesCS2D01G417900	0	5	D	Elongation factor G	-
TraesCS2D01G418900	0	2	D	Dehydrogenase	-
TraesCS2D01G419000	0	1	D	Potassium transporter	-
TraesCS2D01G421400	0	7	D	Cell differentiation protein rcd1, putative, expressed	-
TraesCS2D01G421500	0	1	D	L-aspartate oxidase	-
TraesCS2D01G422600	0	12	D	Coatomer subunit epsilon	-
TraesCS2D01G422900	0	2	D	Ribosome maturation protein SBDS	-
TraesCS2D01G425000	0	8	D	Oxygen-dependent coproporphyrinogen-III oxidase	-
TraesCS2D01G425700	0	0	D	Ethylene-responsive transcription factor	-
TraesCS2D01G427400	0	1	D	Pre-mRNA-splicing factor CWC21	-
TraesCS2D01G429400	0	1	D	Serine/arginine repetitive matrix protein 2, putative isoform 1	-
TraesCS2D01G430500	0	3	D	60S ribosomal protein L7	-
TraesCS2D01G430800	0	0	D	Leucine-rich repeat (LRR) family protein	R gene
TraesCS2D01G430900	0	0	D	Peptidyl-tRNA hydrolase II family protein	-
TraesCS2D01G431500	0	4	D	Xyloglucan endotransglucosylase/hydrolase	-
TraesCS2D01G432600	0	3	D	Plastid-lipid associated protein PAP/fibrillin family-like	-
TraesCS2D01G432700	0	0	D	Dihydroxy-acid dehydratase 1	-
TraesCS2D01G433400	0	3	D	GDSL esterase/lipase	-
TraesCS2D01G433900	0	2	D	Trihelix transcription factor GT-like protein	-
TraesCS2D01G434500	0	4	D	Ascorbate peroxidase	-
TraesCS2D01G434600	0	6	D	DAG protein, chloroplastic	-
TraesCS2D01G434700	0	6	D	V-type proton ATPase subunit G	-
TraesCS2D01G435300	0	8	D	Gpcr-type g protein 2	-
TraesCS2D01G436100	0	11	D	Ubiquinol oxidase	-
TraesCS2D01G437600	0	12	D	Myb family transcription factor APL	-
TraesCS2D01G438000	0	21	D	Hypoxia-responsive family protein-like	-
TraesCS2D01G438100	0	45	D	histone-lysine N-methyltransferase	-
TraesCS2D01G438400	0	20	D	Protease inhibitor/seed storage/lipid transfer protein family protein	-
TraesCS2D01G439300	0	21	D	Wound-induced basic	-
TraesCS2D01G442300	0	14	D	50S ribosomal protein L11	-
TraesCS2D01G442500	0	14	D	Seed specific protein Bn15D1B	-
TraesCS2D01G442900	0	6	D	Peptide transporter	-
TraesCS2D01G443100	0	15	D	Secretory carrier-associated membrane protein	-
TraesCS2D01G443400	0	15	D	MIP18 family protein	-
TraesCS2D01G443700	0	8	D	Vacuolar cation/proton exchanger, putative	-
TraesCS2D01G444000	0	18	D	RNA-binding protein 39	-
TraesCS2D01G445700	0	4	D	S-norcoclaurine synthase 1	-
TraesCS2D01G447400	0	24	D	PLATZ transcription factor	-
TraesCS2D01G447500	0	35	D	RNA-binding family protein, putative	-
TraesCS2D01G448500	0	4	D	Low-density receptor-like protein	-
TraesCS2D01G450000	0	37	D	Alpha-1,3-mannosyltransferase, putative	-
TraesCS2D01G450800	0	19	D	Chaperone protein dnaJ-like	-
TraesCS2D01G453100	0	5	D	senescence-associated family protein (DUF581)	-
TraesCS2D01G455000	0	11	D	senescence-associated family protein (DUF581)	-
TraesCS2D01G455500	0	32	D	Nucleolar complex protein 4	-
TraesCS2D01G456100	0	60	D	Protein MULTIPLE CHLOROPLAST DIVISION SITE 1	-
TraesCS2D01G456200	0	38	D	Ras-related protein Rab-8B	-
TraesCS2D01G456400	0	21	D	Calcium-dependent protein kinase	-
TraesCS2D01G456600	0	9	D	Protein phosphatase 2c, putative	-
TraesCS2D01G456900	0	23	D	MYB-related transcription factor	-
TraesCS2D01G458400	0	17	D	Calcium-dependent lipid-binding (CaLB domain) family protein	-
TraesCS2D01G458500	0	55	D	D-lactate dehydrogenase	-
TraesCS2D01G459600	0	5	D	filamentous hemagglutinin transporter	-
TraesCS2D01G460300	0	14	D	GPI mannosyltransferase 2	-
TraesCS2D01G460600	0	47	D	UDP-glucose 4-epimerase, putative	-
TraesCS2D01G460800	0	54	D	Hydroxyproline-rich glycoprotein family protein, putative	-
TraesCS2D01G461100	0	0	D	Acclimation protein	-
TraesCS2D01G461500	0	20	D	Gamma-soluble NSF attachment protein	-
TraesCS2D01G463500	0	10	D	EKC/KEOPS complex subunit LAGE3	-
TraesCS2D01G467500	0	36	D	Pectinesterase inhibitor domain containing protein	-
TraesCS2D01G478400	0	24	D	Cyclin family protein	-
TraesCS2D01G478700	0	9	D	Histone-lysine N-methyltransferase ATXR2	-
TraesCS2D01G487500	0	62	D	Glycosyltransferase	-
TraesCS2D01G492700	0	48	D	Regulator of chromosome condensation (RCC1) family protein	-
TraesCS2D01G543900	0	23	D	Ethylene-responsive transcription factor, putative	-
TraesCS2D01G544200	0	22	D	Acyl-protein thioesterase 1	-
TraesCS2D01G545000	0	77	D	Methylthioribose kinase	-
TraesCS2D01G546300	0	15	D	50S ribosomal protein L14	-
TraesCS2D01G546600	0	9	D	Cysteine proteinase	-
TraesCS2D01G552200	0	29	D	Response regulator	-
TraesCS2D01G552700	0	6	D	Protein BPS1, chloroplastic-like protein	-
TraesCS2D01G552900	0	13	D	Ubiquinone biosynthesis protein COQ4 homolog, mitochondrial	-
TraesCS2D01G557400	0	35	D	Sacsin	-
TraesCS2D01G558800	0	63	D	Dolichyl-diphosphooligosaccharide--protein glycosyltransferase subunit STT3	-
TraesCS2D01G559700	0	17	D	Zn-dependent exopeptidases superfamily protein	-
TraesCS3A01G052700	0	0	A	Photosystem I reaction center subunit XI	-
TraesCS3A01G054700	0	4	A	Protein DAMAGED DNA-BINDING 2	-
TraesCS3A01G068100	0	32	A	tRNA N6-adenosine threonylcarbamoyltransferase	-
TraesCS3A01G095300	0	3	A	WD repeat domain phosphoinositide-interacting protein	-
TraesCS3A01G099000	0	2	A	neuronal PAS domain protein	-
TraesCS3A01G100300	0	5	A	RNA binding protein, putative	-
TraesCS3A01G101900	0	8	A	Chlorophyllase family protein, expressed	-
TraesCS3A01G102200	0	4	A	Pyruvate decarboxylase	-
TraesCS3A01G119500	0	50	A	3'-N-debenzoyl-2'-deoxytaxol N-benzoyltransferase	-
TraesCS3A01G120900	0	33	A	IAA-alanine resistance protein 1	-
TraesCS3A01G121300	0	22	A	Auxin-responsive protein	-
TraesCS3A01G122900	0	12	A	Ubiquitinyl hydrolase 1	-
TraesCS3A01G123700	0	15	A	Two-component response regulator	-
TraesCS3A01G124700	0	19	A	Glycosyltransferase	-
TraesCS3A01G125300	0	48	A	Chloride channel protein	-
TraesCS3A01G127900	0	9	A	Glutaredoxin	-
TraesCS3A01G128000	0	6	A	Chaperone protein DnaK	-
TraesCS3A01G128600	0	3	A	NADH-cytochrome b5 reductase	-
TraesCS3A01G129900	0	8	A	Peroxidase	-
TraesCS3A01G130000	0	10	A	Phospholipase D	-
TraesCS3A01G130100	0	30	A	DUF4050 family protein	-
TraesCS3A01G131000	0	27	A	Pentatricopeptide repeat-containing protein	-
TraesCS3A01G131500	0	1	A	Ring finger protein, putative	-
TraesCS3A01G132000	0	4	A	Cytochrome P450	-
TraesCS3A01G132400	0	8	A	Potassium channel	-
TraesCS3A01G133100	0	2	A	Cationic amino acid transporter	-
TraesCS3A01G134100	0	2	A	Mannosyltransferase	-
TraesCS3A01G135300	0	0	A	Multiprotein-bridging factor, putative	-
TraesCS3A01G135500	0	1	A	Non-specific serine/threonine protein kinase	-
TraesCS3A01G135600	0	1	A	Prostaglandin E2 receptor EP4 subtype	-
TraesCS3A01G136100	0	3	A	Cytochrome P450 family cinnamate 4-hydroxylase	-
TraesCS3A01G136700	0	18	A	Fatty acid oxidation complex subunit alpha	-
TraesCS3A01G136800	0	18	A	50S ribosomal protein L5	-
TraesCS3A01G138000	0	12	A	DUF641 family protein	-
TraesCS3A01G139000	0	5	A	BES1/BZR1 homolog 1	-
TraesCS3A01G139200	0	7	A	Serine/threonine phosphatase	-
TraesCS3A01G139900	0	8	A	Ring finger protein, putative	-
TraesCS3A01G140200	0	1	A	GDSL esterase/lipase	-
TraesCS3A01G140700	0	1	A	Cellulose synthase	-
TraesCS3A01G140900	0	2	A	GDSL esterase/lipase	-
TraesCS3A01G144700	0	3	A	Helicase with zinc finger protein	-
TraesCS3A01G144800	0	6	A	30S ribosomal protein S6	-
TraesCS3A01G146300	0	2	A	Cytoplasmic tRNA 2-thiolation protein 1	-
TraesCS3A01G147900	0	5	A	Soul heme-binding protein	-
TraesCS3A01G175600	0	2	A	WD40 repeat-like protein	-
TraesCS3A01G176000	0	5	A	Rapid alkalinization factor (RALF) family protein	-
TraesCS3A01G176300	0	12	A	Inositol-1-monophosphatase	-
TraesCS3A01G176900	0	10	A	RING/U-box superfamily protein	-
TraesCS3A01G177300	0	5	A	Vitamin B12 import ATP-binding protein BtuD	-
TraesCS3A01G177500	0	2	A	Transcription factor Pur-alpha 1	-
TraesCS3A01G178000	0	12	A	Mediator-associated protein 2	-
TraesCS3A01G179200	0	6	A	Zinc finger CCCH domain protein	-
TraesCS3A01G179400	0	1	A	TRAM, LAG1 and CLN8 (TLC) lipid-sensing domain containing protein	-
TraesCS3A01G179700	0	0	A	Replication protein A 14 kDa subunit B	-
TraesCS3A01G180500	0	0	A	Mediator of RNA polymerase II transcription subunit 27	-
TraesCS3A01G180600	0	0	A	Dof zinc finger protein	-
TraesCS3A01G180900	0	10	A	Transmembrane protein, putative	-
TraesCS3A01G181800	0	4	A	UDP-2,3-diacylglucosamine hydrolase	-
TraesCS3A01G183500	0	1	A	Peroxiredoxin, putative	-
TraesCS3A01G183600	0	2	A	PQ-loop repeat family protein / transmembrane family protein	-
TraesCS3A01G183800	0	4	A	Tonoplast dicarboxylate transporter	-
TraesCS3A01G184300	0	0	A	SUN domain-containing protein 2	-
TraesCS3A01G184900	0	2	A	Alpha-glucosidase-like	-
TraesCS3A01G185700	0	1	A	Guanosine nucleotide diphosphate dissociation inhibitor	-
TraesCS3A01G185800	0	6	A	Cysteine proteinase inhibitor	-
TraesCS3A01G185900	0	3	A	Peroxidase	-
TraesCS3A01G186100	0	6	A	Mitochondrial import inner membrane translocase subunit Tim17/Tim22/Tim23 family protein	-
TraesCS3A01G186200	0	7	A	Glutamate--tRNA ligase	-
TraesCS3A01G186600	0	1	A	Deleted in split hand/splt foot protein 1	-
TraesCS3A01G187200	0	7	A	NEDD8-activating enzyme E1 catalytic subunit	-
TraesCS3A01G187300	0	1	A	ATP-dependent Clp protease proteolytic subunit	-
TraesCS3A01G189000	0	9	A	Phosphoribosyl-AMP cyclohydrolase	-
TraesCS3A01G189300	0	6	A	Pyruvate kinase	-
TraesCS3A01G189400	0	2	A	Glucosidase 2 subunit beta	-
TraesCS3A01G189500	0	3	A	Peptide chain release factor 1	-
TraesCS3A01G190100	0	3	A	Chaperone protein dnaJ, putative	-
TraesCS3A01G190700	0	3	A	transcription factor-like protein	-
TraesCS3A01G191800	0	2	A	COP9 signalosome complex subunit 2	-
TraesCS3A01G192000	0	7	A	F-box protein	-
TraesCS3A01G192400	0	5	A	Coatomer subunit beta	-
TraesCS3A01G192600	0	4	A	MORC family CW-type zinc finger protein 4	-
TraesCS3A01G192700	0	2	A	Ubiquitin-like-specific protease ESD4	-
TraesCS3A01G192900	0	2	A	AMSH-like ubiquitin thioesterase 1	-
TraesCS3A01G193200	0	2	A	Coatomer subunit beta	-
TraesCS3A01G193500	0	3	A	2,3,4,5-tetrahydropyridine-2,6-dicarboxylate N-acetyltransferase	-
TraesCS3A01G193700	0	2	A	Lipase family protein	-
TraesCS3A01G195300	0	4	A	S-adenosylmethionine synthase	-
TraesCS3A01G195900	0	1	A	Tetratricopeptide repeat protein 5	-
TraesCS3A01G196300	0	1	A	Fimbrin-2	-
TraesCS3A01G196900	0	6	A	Carbohydrate-binding-like fold protein	-
TraesCS3A01G197300	0	1	A	Pleckstrin domain-containing family M member 3	-
TraesCS3A01G197700	0	1	A	Serine/threonine-protein phosphatase 4 regulatory subunit 3	-
TraesCS3A01G198600	0	6	A	Adenine phosphoribosyltransferase	-
TraesCS3A01G198900	0	3	A	DUF630 family protein, putative (DUF630 and DUF632)	-
TraesCS3A01G200800	0	5	A	Kinase family protein	-
TraesCS3A01G201100	0	2	A	V-type proton ATPase subunit F	-
TraesCS3A01G201300	0	10	A	Chaperone protein dnaJ, putative	-
TraesCS3A01G203300	0	7	A	Tudor/PWWP/MBT superfamily protein	-
TraesCS3A01G203700	0	3	A	Mitochondrial-processing peptidase subunit beta, mitochondrial, putative	-
TraesCS3A01G203900	0	5	A	PITH domain-containing protein 1	-
TraesCS3A01G204000	0	4	A	Peptide deformylase	-
TraesCS3A01G204800	0	11	A	basic helix-loop-helix (bHLH) DNA-binding superfamily protein	-
TraesCS3A01G204900	0	2	A	Protein ROOT HAIR DEFECTIVE 3 homolog	-
TraesCS3A01G205300	0	1	A	ATP-dependent zinc metalloprotease FTSH protein	-
TraesCS3A01G206000	0	19	A	50S ribosomal protein L34	-
TraesCS3A01G206400	0	3	A	Calmodulin-binding protein	-
TraesCS3A01G207100	0	0	A	DUF3511 domain protein	-
TraesCS3A01G207800	0	3	A	Protein transport protein Sec61 beta subunit	-
TraesCS3A01G208400	0	0	A	WAS/WASL-interacting family protein	-
TraesCS3A01G209700	0	11	A	Small subunit processome component 20-like protein	-
TraesCS3A01G209800	0	2	A	WRKY transcription factor	-
TraesCS3A01G210600	0	2	A	Mitochondrial outer membrane protein porin	-
TraesCS3A01G211100	0	1	A	Cytokinin riboside 5'-monophosphate phosphoribohydrolase	-
TraesCS3A01G211200	0	2	A	ABC transporter A family member 1	-
TraesCS3A01G211400	0	2	A	30S ribosomal protein S1-like	-
TraesCS3A01G211500	0	4	A	MYB-related transcription factor	-
TraesCS3A01G212000	0	4	A	One-helix protein	-
TraesCS3A01G213600	0	4	A	CASC3/barentsz eIF4AIII-binding protein	-
TraesCS3A01G213800	0	2	A	Chaperone protein dnaJ	-
TraesCS3A01G215200	0	6	A	Activating transcription factor 7-interacting 1	-
TraesCS3A01G216100	0	7	A	Kinase family protein	-
TraesCS3A01G216200	0	4	A	MYB-related transcription factor	-
TraesCS3A01G216400	0	4	A	Nuclear-interacting partner of ALK	-
TraesCS3A01G217400	0	3	A	Emb|CAB62340.1	-
TraesCS3A01G217600	0	7	A	Transcriptional corepressor LEUNIG	-
TraesCS3A01G218300	0	9	A	Protein YIPF	-
TraesCS3A01G218500	0	3	A	Carbon catabolite repressor 4-like protein	-
TraesCS3A01G219100	0	0	A	Cytochrome c oxidase subunit 5B, mitochondrial	-
TraesCS3A01G219400	0	2	A	DUF1644 family protein	-
TraesCS3A01G219600	0	2	A	Chaperone protein DnaJ	-
TraesCS3A01G219800	0	2	A	GDSL esterase/lipase	-
TraesCS3A01G220200	0	1	A	Cysteine protease	-
TraesCS3A01G220500	0	2	A	Adaptin ear-binding coat-associated protein 1	-
TraesCS3A01G220600	0	5	A	Ubiquitin-like modifier-activating enzyme atg7	-
TraesCS3A01G221700	0	3	A	Protein kinase family protein	-
TraesCS3A01G222300	0	13	A	ATP-dependent zinc metalloprotease FTSH protein	-
TraesCS3A01G224500	0	2	A	myosin heavy chain-like protein	-
TraesCS3A01G224600	0	3	A	Loricrin-like	-
TraesCS3A01G224800	0	2	A	Uroporphyrinogen decarboxylase	-
TraesCS3A01G224900	0	4	A	Calcium-dependent protein kinase	-
TraesCS3A01G225000	0	2	A	Protein ABIL1	-
TraesCS3A01G225500	0	5	A	Neutral ceramidase	-
TraesCS3A01G226600	0	1	A	Dihydroflavonol 4-reductase	-
TraesCS3A01G226800	0	1	A	50S ribosomal protein L31	-
TraesCS3A01G233100	0	22	A	F-box protein	-
TraesCS3A01G233300	0	32	A	ADP,ATP carrier protein	-
TraesCS3A01G233600	0	10	A	zinc ion binding protein	-
TraesCS3A01G235000	0	9	A	GDSL esterase/lipase	-
TraesCS3A01G236200	0	5	A	Protein trichome birefringence	-
TraesCS3A01G236800	0	24	A	Protease m50 membrane-bound transcription factor site 2 protease, putative	-
TraesCS3A01G237000	0	13	A	Seed maturation protein PM41	-
TraesCS3A01G237100	0	20	A	Isocitrate dehydrogenase [NADP]	-
TraesCS3A01G237300	0	14	A	Eukaryotic translation initiation factor 3 subunit 10-like	-
TraesCS3A01G237800	0	28	A	Protein phosphatase 2c, putative	-
TraesCS3A01G238400	0	16	A	Ubiquitin conjugating enzyme E2	-
TraesCS3A01G238500	0	16	A	Vacuolar protein sorting protein 25	-
TraesCS3A01G239300	0	8	A	Pyruvate kinase	-
TraesCS3A01G239800	0	29	A	CASP-like protein	-
TraesCS3A01G239900	0	16	A	Exosome complex component rrp4	-
TraesCS3A01G240600	0	26	A	Fatty acid oxidation complex subunit alpha	-
TraesCS3A01G241300	0	5	A	Pterin-4-alpha-carbinolamine dehydratase	-
TraesCS3A01G242600	0	15	A	transmembrane protein	-
TraesCS3A01G243100	0	20	A	Cytochrome B561-like	-
TraesCS3A01G243900	0	51	A	Eukaryotic translation initiation factor 3 subunit C	-
TraesCS3A01G245400	0	19	A	Trihelix transcription factor	-
TraesCS3A01G245500	0	18	A	Callose synthase-like protein	-
TraesCS3A01G246600	0	4	A	Fasciclin-like arabinogalactan protein	-
TraesCS3A01G247000	0	24	A	Ras-related protein, expressed	-
TraesCS3A01G247300	0	39	A	Hydroxyacylglutathione hydrolase	-
TraesCS3A01G248000	0	64	A	Alpha-amylase	-
TraesCS3A01G248200	0	30	A	WEB family protein, chloroplastic	-
TraesCS3A01G248600	0	26	A	Ras-like protein	-
TraesCS3A01G248900	0	24	A	KRR1 small subunit processome component	-
TraesCS3A01G249000	0	25	A	Protein phosphatase 2C	-
TraesCS3A01G249400	0	44	A	Methyltransferase-like	-
TraesCS3A01G250200	0	11	A	Glycine dehydrogenase decarboxylating protein	-
TraesCS3A01G250600	0	14	A	Phospholipase A1	-
TraesCS3A01G251300	0	26	A	Mitochondrial carrier protein-like	-
TraesCS3A01G251500	0	22	A	Cytokinin riboside 5'-monophosphate phosphoribohydrolase	-
TraesCS3A01G251700	0	26	A	magnesium transporter NIPA (DUF803)	-
TraesCS3A01G252300	0	35	A	Vesicle transport V-SNARE protein	-
TraesCS3A01G252900	0	25	A	Basic helix-loop-helix (BHLH) family transcription factor	-
TraesCS3A01G253800	0	49	A	Kelch repeat-containing F-box-like protein	-
TraesCS3A01G253900	0	27	A	Transmembrane protein, putative	-
TraesCS3A01G255100	0	17	A	Carboxyl methyltransferase	-
TraesCS3A01G255300	0	42	A	Bidirectional sugar transporter SWEET	-
TraesCS3A01G255400	0	39	A	Sodium channel protein type 5 subunit alpha	-
TraesCS3A01G278300	0	16	A	nuclear fusion defective 6	-
TraesCS3A01G278500	0	40	A	Farnesyl-protein transferase beta subunit	-
TraesCS3A01G308600	0	10	A	Subtilisin-like protease	-
TraesCS3A01G312900	0	18	A	Thioredoxin-like protein	-
TraesCS3A01G313000	0	12	A	Nuclear pore complex protein NUP35	-
TraesCS3A01G313400	0	5	A	Core-2/I-branching beta-1,6-N-acetylglucosaminyltransferase family protein	-
TraesCS3A01G313500	0	4	A	Ribosomal protein L24	-
TraesCS3A01G313600	0	3	A	Kinase family protein	-
TraesCS3A01G336800	0	12	A	Late embryogenesis abundant (LEA) hydroxyproline-rich glycoprotein family	-
TraesCS3A01G336900	0	12	A	F-box protein	-
TraesCS3A01G337100	0	41	A	Protein RETICULATA, chloroplastic	-
TraesCS3A01G338800	0	16	A	Ribosomal protein L34e superfamily protein	-
TraesCS3A01G338900	0	15	A	Transmembrane protein, putative	-
TraesCS3A01G339000	0	18	A	RING/U-box superfamily protein	-
TraesCS3A01G339200	0	42	A	60S ribosomal protein L24	-
TraesCS3A01G341000	0	5	A	2,3-bisphosphoglycerate-independent phosphoglycerate mutase	-
TraesCS3A01G341400	0	71	A	Auxin efflux carrier family protein-like	-
TraesCS3A01G342200	0	66	A	Transposon protein CACTA, En/Spm sub-class	-
TraesCS3A01G342600	0	36	A	Extra-large G-like protein, putative (DUF3133)	-
TraesCS3A01G344600	0	22	A	Ring finger protein, putative	-
TraesCS3A01G345200	0	28	A	Potassium transporter	-
TraesCS3A01G346100	0	7	A	Non-specific serine/threonine protein kinase	-
TraesCS3A01G351800	0	52	A	Ureidoglycolate hydrolase, putative	-
TraesCS3A01G352800	0	14	A	V-type proton ATPase subunit a	-
TraesCS3A01G352900	0	8	A	Nuclear transcription factor Y subunit B	-
TraesCS3A01G354000	0	49	A	Zinc finger protein CONSTANS	-
TraesCS3A01G354100	0	68	A	Dirigent protein 17	-
TraesCS3A01G359500	0	10	A	Calcium-dependent lipid-binding domain-containing protein	-
TraesCS3A01G359700	0	0	A	Calcium-dependent lipid-binding domain-containing protein	-
TraesCS3A01G360300	0	6	A	Scarecrow transcription factor family protein	-
TraesCS3A01G360500	0	6	A	Photosystem II reaction center Psb28 protein	-
TraesCS3A01G360600	0	4	A	Laccase	-
TraesCS3A01G361800	0	7	A	Two-component response regulator	-
TraesCS3A01G362300	0	3	A	Poly(A) RNA polymerase GLD2-like protein	-
TraesCS3A01G363000	0	60	A	Mannose-1-phosphate guanyltransferase 1	-
TraesCS3A01G382200	0	2	A	Protein NRT1/ PTR FAMILY 5.5	-
TraesCS3A01G392100	0	55	A	DNA-directed RNA polymerase subunit beta''	-
TraesCS3A01G393900	0	161	A	Nucleic acid-binding, OB-fold-like protein	-
TraesCS3A01G394000	0	25	A	Acid phosphatase/vanadium-dependent haloperoxidase related	-
TraesCS3A01G396300	0	31	A	RNA-binding protein, putative	-
TraesCS3A01G427900	0	35	A	4-sulfomuconolactone hydrolase	-
TraesCS3A01G429900	0	36	A	MYND type zinc finger protein	-
TraesCS3A01G437300	0	39	A	Regulation of nuclear pre-mRNA domain-containing protein 1B	-
TraesCS3A01G450700	0	47	A	Nuclear transcription factor Y protein	-
TraesCS3A01G451000	0	82	A	Kelch repeat and BTB domain-containing protein 1	-
TraesCS3A01G451200	0	98	A	p-loop containing nucleoside triphosphate hydrolase	-
TraesCS3A01G452100	0	54	A	Heavy metal transport/detoxification superfamily protein, putative	-
TraesCS3A01G454300	0	97	A	Calcium-dependent lipid-binding (CaLB domain) family protein	-
TraesCS3A01G475600	0	4	A	Phosphate transporter	-
TraesCS3B01G011300	0	5	B	50S ribosomal protein L6	-
TraesCS3B01G120000	0	0	B	Pyruvate decarboxylase	-
TraesCS3B01G120600	0	31	B	RING/U-box superfamily protein	-
TraesCS3B01G121000	0	8	B	Mini-ribonuclease 3	-
TraesCS3B01G121100	0	8	B	ATP-dependent RNA helicase p62	-
TraesCS3B01G122400	0	8	B	helicase with zinc finger protein	-
TraesCS3B01G158600	0	19	B	Kinase superfamily protein	-
TraesCS3B01G158900	0	19	B	Nuclear pore complex protein NUP35	-
TraesCS3B01G159000	0	24	B	Thioredoxin-like protein	-
TraesCS3B01G171600	0	8	B	30S ribosomal protein S6	-
TraesCS3B01G225600	0	2	B	JmjC domain-containing protein	-
TraesCS3B01G230900	0	6	B	Pleckstrin domain-containing family M member 3	-
TraesCS3B01G234300	0	1	B	Peptide deformylase	-
TraesCS3B01G238400	0	16	B	Mitochondrial carrier protein-like	-
TraesCS3B01G240200	0	3	B	WRKY transcription factor	-
TraesCS3B01G241700	0	3	B	ABC transporter A family member 1	-
TraesCS3B01G242600	0	1	B	Protein kinase	-
TraesCS3B01G248600	0	0	B	Carbon catabolite repressor 4-like protein	-
TraesCS3B01G262800	0	2	B	Seed maturation protein PM41	-
TraesCS3B01G265900	0	11	B	Eukaryotic translation initiation factor 3 subunit 10-like	-
TraesCS3B01G266200	0	14	B	Protein phosphatase 2c, putative	-
TraesCS3B01G266900	0	29	B	Ubiquitin conjugating enzyme E2	-
TraesCS3B01G267000	0	43	B	Vacuolar protein sorting protein 25	-
TraesCS3B01G268000	0	26	B	F-box domain containing protein	-
TraesCS3B01G269800	0	40	B	Mg2+ transporter protein, CorA-like/Zinc transport protein ZntB	-
TraesCS3B01G270400	0	16	B	Ribokinase	-
TraesCS3B01G270700	0	34	B	transmembrane protein	-
TraesCS3B01G270900	0	19	B	High mobility group family protein	-
TraesCS3B01G271200	0	24	B	Cytochrome B561-like	-
TraesCS3B01G272300	0	12	B	Ras-related protein, expressed	-
TraesCS3B01G272700	0	4	B	Fasciclin-like arabinogalactan protein	-
TraesCS3B01G274700	0	5	B	Trihelix transcription factor	-
TraesCS3B01G275400	0	16	B	Choline kinase	-
TraesCS3B01G275500	0	30	B	Type I inositol-1,4,5-trisphosphate 5-phosphatase 1	-
TraesCS3B01G276300	0	25	B	Eukaryotic translation initiation factor 3 subunit C	-
TraesCS3B01G280400	0	9	B	WD-40 repeat protein	-
TraesCS3B01G280800	0	59	B	Mitochondrial carrier protein-like	-
TraesCS3B01G281000	0	13	B	Cytokinin riboside 5'-monophosphate phosphoribohydrolase	-
TraesCS3B01G314500	0	1	B	Caleosin	-
TraesCS3B01G328700	0	40	B	Gibberellin 2-oxidase	-
TraesCS3B01G330900	0	1	B	Dynein light chain	-
TraesCS3B01G332300	0	41	B	Clustered mitochondria protein	-
TraesCS3B01G332400	0	45	B	Clustered mitochondria protein	-
TraesCS3B01G332500	0	25	B	Disease resistance protein (TIR-NBS class)	-
TraesCS3B01G333000	0	10	B	Lipopolysaccharide export system permease protein LptF	-
TraesCS3B01G333100	0	42	B	Alpha-1,4-glucan-protein synthase [UDP-forming]	-
TraesCS3B01G333400	0	9	B	TCP family transcription factor containing protein	-
TraesCS3B01G333800	0	2	B	Exocyst complex component, putative	-
TraesCS3B01G334200	0	4	B	Glucan endo-1,3-beta-glucosidase 1	-
TraesCS3B01G335000	0	38	B	Heat shock protein HspQ	-
TraesCS3B01G335700	0	28	B	RNA binding protein	-
TraesCS3B01G399600	0	9	B	HXXXD-type acyl-transferase family protein	-
TraesCS3B01G401500	0	38	B	Pleckstrin homology domain-containing protein 1	-
TraesCS3B01G402200	0	18	B	Amino acid transporter, putative	-
TraesCS3B01G403800	0	2	B	Sialyltransferase-like protein 2	-
TraesCS3B01G404700	0	7	B	Dual specificity phosphatase	-
TraesCS3B01G406000	0	18	B	Acidic endochitinase	-
TraesCS3B01G407600	0	9	B	NAC-domain protein	-
TraesCS3B01G408400	0	6	B	Ubiquitin carboxyl-terminal hydrolase 17-like protein 17	-
TraesCS3B01G408900	0	17	B	Uricase	-
TraesCS3B01G410000	0	11	B	Actin	-
TraesCS3B01G410400	0	22	B	Fructose-1,6-bisphosphatase class 1	-
TraesCS3B01G411900	0	8	B	Protein YIPF	-
TraesCS3B01G413000	0	39	B	DUF639 family protein	-
TraesCS3B01G413200	0	43	B	Magnesium transporter MRS2-like protein	-
TraesCS3B01G413700	0	31	B	Photosystem II 22 kDa protein, chloroplastic	-
TraesCS3B01G413800	0	32	B	Kinase family protein	-
TraesCS3B01G414900	0	4	B	Protein NRT1/ PTR FAMILY 5.5	-
TraesCS3B01G416000	0	2	B	magnesium transporter NIPA (DUF803)	-
TraesCS3B01G416100	0	2	B	Erythroid differentiation-related factor 1-like protein	-
TraesCS3B01G416400	0	24	B	Myb transcription factor	-
TraesCS3B01G418100	0	42	B	Ubiquitin-like domain-containing CTD phosphatase	-
TraesCS3B01G440600	0	11	B	F-box family protein	-
TraesCS3B01G440800	0	12	B	magnesium transporter, putative (DUF803)	-
TraesCS3B01G441000	0	11	B	NAD(P)H-quinone oxidoreductase subunit N	-
TraesCS3B01G442000	0	27	B	Membrane-associated 30 kDa protein, chloroplastic	-
TraesCS3B01G463800	0	56	B	CBS domain containing protein	-
TraesCS3B01G578400	0	29	B	Abscisic stress ripening protein	-
TraesCS3B01G584500	0	47	B	Beta-fructofuranosidase, insoluble protein	-
TraesCS3B01G584700	0	23	B	Pathogenesis-related protein PR-4	-
TraesCS3B01G584900	0	62	B	Small nuclear ribonucleoprotein-like protein	-
TraesCS3B01G592300	0	33	B	lysine ketoglutarate reductase trans-splicing protein (DUF707)	-
TraesCS3B01G592500	0	33	B	Auxin efflux carrier protein-like	-
TraesCS3B01G593200	0	14	B	Protein FLX-like 1	-
TraesCS3D01G020000	0	34	D	Protein-lysine N-methyltransferase	-
TraesCS3D01G022400	0	53	D	Leucine--tRNA ligase	-
TraesCS3D01G024100	0	70	D	DNA glycosylase	-
TraesCS3D01G024500	0	39	D	Glycosyltransferase	-
TraesCS3D01G025600	0	121	D	ATP-dependent RNA helicase, putative	-
TraesCS3D01G026400	0	32	D	Fructose-bisphosphate aldolase	-
TraesCS3D01G027300	0	23	D	WAT1-related protein	-
TraesCS3D01G030800	0	33	D	Adp,atp carrier protein, mitochondrial	-
TraesCS3D01G032700	0	8	D	Protein ABCI7, chloroplastic	-
TraesCS3D01G036200	0	22	D	MYB transcription factor	-
TraesCS3D01G036700	0	39	D	Nuclease S1	-
TraesCS3D01G037200	0	21	D	C2 domain containing protein	-
TraesCS3D01G037800	0	18	D	DNA-binding storekeeper protein-related transcriptional regulator	-
TraesCS3D01G038400	0	4	D	histone acetyltransferase of the CBP family 1	-
TraesCS3D01G038600	0	41	D	chromatin remodeling 8	-
TraesCS3D01G039000	0	29	D	Ethylene-responsive transcription factor	-
TraesCS3D01G041300	0	21	D	Aldo-keto reductase	-
TraesCS3D01G041500	0	28	D	Calcium binding family protein	-
TraesCS3D01G041800	0	28	D	Calmodulin-binding protein-like	-
TraesCS3D01G041900	0	1	D	Delta(7)-sterol-C5(6)-desaturase	-
TraesCS3D01G043900	0	28	D	Peptidyl-tRNA hydrolase	-
TraesCS3D01G049700	0	78	D	Receptor-like kinase	-
TraesCS3D01G050900	0	53	D	Octicosapeptide/phox/Bem1p family protein	-
TraesCS3D01G058300	0	29	D	Myosin family protein, putative, expressed	-
TraesCS3D01G059900	0	48	D	Mitochondrial glycoprotein	-
TraesCS3D01G060800	0	42	D	Myosin-binding protein 2	-
TraesCS3D01G060900	0	44	D	Glucose-induced degradation protein 4-like protein	-
TraesCS3D01G066300	0	1	D	basic helix-loop-helix (bHLH) DNA-binding superfamily protein	-
TraesCS3D01G082900	0	16	D	transmembrane protein, putative (DUF 3339)	-
TraesCS3D01G083200	0	3	D	Gap junction beta-4 protein isoform 1	-
TraesCS3D01G083700	0	36	D	Chaperone protein dnaJ	-
TraesCS3D01G084300	0	36	D	Enolase-phosphatase E1	-
TraesCS3D01G084400	0	37	D	Protease HtpX	-
TraesCS3D01G085000	0	8	D	Transferase, transferring glycosyl groups	-
TraesCS3D01G085600	0	4	D	30S ribosomal protein S7	-
TraesCS3D01G086700	0	60	D	R3H domain containing protein	-
TraesCS3D01G087100	0	36	D	Splicing factor	-
TraesCS3D01G087200	0	68	D	TBC1 domain family member	-
TraesCS3D01G087300	0	59	D	Cysteine synthase	-
TraesCS3D01G087600	0	38	D	AT2G31890-like protein	-
TraesCS3D01G089000	0	56	D	Sec-independent protein translocase protein TatB	-
TraesCS3D01G089200	0	49	D	Aspartate--tRNA ligase	-
TraesCS3D01G089900	0	14	D	Dol-P-Man:Man(5)GlcNAc(2)-PP-Dol alpha-1,3-mannosyltransferase	-
TraesCS3D01G092900	0	67	D	Raffinose synthase family protein	-
TraesCS3D01G093300	0	72	D	Tryptophan aminotransferase	-
TraesCS3D01G094200	0	40	D	Inhibitor protein	-
TraesCS3D01G095100	0	79	D	TPR repeat protein	-
TraesCS3D01G095200	0	82	D	Receptor protein kinase, putative	-
TraesCS3D01G095500	0	56	D	WD repeat domain phosphoinositide-interacting protein	-
TraesCS3D01G095600	0	59	D	RING finger protein	-
TraesCS3D01G096700	0	32	D	Kinase interacting (KIP1-like) family protein	-
TraesCS3D01G096800	0	23	D	Kinase interacting (KIP1-like) family protein	-
TraesCS3D01G097800	0	16	D	Proactivator polypeptide-like protein 1	-
TraesCS3D01G097900	0	5	D	OSBP(Oxysterol binding protein)-related protein 4B	-
TraesCS3D01G098200	0	7	D	RNA-binding (RRM/RBD/RNP motifs) family protein	-
TraesCS3D01G099100	0	2	D	Multidrug resistance 3	-
TraesCS3D01G099400	0	9	D	neuronal PAS domain protein	-
TraesCS3D01G099900	0	15	D	Golgi to ER traffic protein 4	-
TraesCS3D01G100900	0	14	D	ATP-dependent RNA helicase-like protein DB10	-
TraesCS3D01G105500	0	8	D	Fasciclin-like arabinogalactan protein	-
TraesCS3D01G106200	0	3	D	helicase with zinc finger protein	-
TraesCS3D01G106700	0	1	D	Translation machinery-associated protein 22	-
TraesCS3D01G106800	0	24	D	Late embryogenesis abundant (LEA) hydroxyproline-rich glycoprotein family	-
TraesCS3D01G107400	0	41	D	Glutaredoxin	-
TraesCS3D01G107900	0	19	D	EEIG1/EHBP1 N-terminal domain-containing protein	-
TraesCS3D01G109000	0	9	D	Pollen-specific protein SF21	-
TraesCS3D01G109600	0	4	D	ATP-dependent 6-phosphofructokinase	-
TraesCS3D01G109800	0	6	D	MYB-related transcription factor	-
TraesCS3D01G110000	0	2	D	Profilin	-
TraesCS3D01G110200	0	6	D	Auxin-responsive protein	-
TraesCS3D01G110500	0	5	D	Clavaminate synthase-like protein	-
TraesCS3D01G111100	0	4	D	MYB-RELATED transcription factor	-
TraesCS3D01G112300	0	0	D	Nudix hydrolase-like protein	-
TraesCS3D01G112400	0	0	D	Protein kinase	-
TraesCS3D01G113200	0	3	D	WRKY transcription factor	-
TraesCS3D01G113600	0	28	D	3'-N-debenzoyl-2'-deoxytaxol N-benzoyltransferase	-
TraesCS3D01G114200	0	41	D	Eukaryotic translation initiation factor 3 subunit C	-
TraesCS3D01G115800	0	35	D	cDNA clone:001-038-D11, full insert sequence	-
TraesCS3D01G115900	0	35	D	F-box protein	-
TraesCS3D01G116300	0	4	D	60S ribosomal protein L18a-like protein	-
TraesCS3D01G116700	0	22	D	P53/DNA damage-regulated protein	-
TraesCS3D01G116800	0	22	D	Metacaspase-1	-
TraesCS3D01G116900	0	32	D	Coatomer subunit beta	-
TraesCS3D01G117800	0	18	D	Choline/ethanolamine kinase	-
TraesCS3D01G117900	0	42	D	spatacsin carboxy-terminus protein	-
TraesCS3D01G118500	0	9	D	Holocarboxylase synthetase	-
TraesCS3D01G118700	0	11	D	TSL-kinase interacting 1-like protein	-
TraesCS3D01G118800	0	11	D	NHL domain protein	-
TraesCS3D01G119200	0	18	D	Protein FRIGIDA	-
TraesCS3D01G120000	0	16	D	Serine incorporator	-
TraesCS3D01G120200	0	2	D	Glycosyltransferase	-
TraesCS3D01G120900	0	8	D	Copper ion binding protein	-
TraesCS3D01G121000	0	8	D	Syntaxin, putative	-
TraesCS3D01G121600	0	13	D	3'-N-debenzoyl-2'-deoxytaxol N-benzoyltransferase	-
TraesCS3D01G123400	0	10	D	Auxin-responsive protein	-
TraesCS3D01G124300	0	20	D	Aminotransferase	-
TraesCS3D01G125300	0	7	D	Two-component response regulator	-
TraesCS3D01G126100	0	5	D	Prefoldin subunit	-
TraesCS3D01G127300	0	5	D	Boron transporter	-
TraesCS3D01G128900	0	3	D	Glutaredoxin	-
TraesCS3D01G129500	0	4	D	NADH-cytochrome b5 reductase	-
TraesCS3D01G130100	0	5	D	Alba DNA/RNA-binding protein	-
TraesCS3D01G130200	0	5	D	DCC family protein	-
TraesCS3D01G130500	0	0	D	Embryo-specific 3	-
TraesCS3D01G130800	0	5	D	Peroxidase	-
TraesCS3D01G130900	0	14	D	Phospholipase D	-
TraesCS3D01G134400	0	17	D	Receptor-like kinase, putative	-
TraesCS3D01G134500	0	17	D	Arginine/serine-rich splicing factor, putative	-
TraesCS3D01G134700	0	3	D	nine-cis-epoxycarotenoid dioxygenase 4	-
TraesCS3D01G136100	0	2	D	Phloem protein 2-like protein	-
TraesCS3D01G136800	0	4	D	Mitochondrial carrier family	-
TraesCS3D01G137700	0	6	D	Rho termination factor, putative	-
TraesCS3D01G137800	0	6	D	Pentatricopeptide repeat-containing protein	-
TraesCS3D01G138800	0	12	D	DUF641 family protein	-
TraesCS3D01G139300	0	4	D	BES1/BZR1 homolog 1	-
TraesCS3D01G140700	0	2	D	Kinase family protein	-
TraesCS3D01G140800	0	4	D	50S ribosomal protein L24	-
TraesCS3D01G140900	0	16	D	Core-2/I-branching beta-1,6-N-acetylglucosaminyltransferase family protein	-
TraesCS3D01G141000	0	8	D	Kinase superfamily protein	-
TraesCS3D01G141300	0	3	D	Nuclear pore complex protein NUP35	-
TraesCS3D01G141400	0	3	D	Thioredoxin-like protein	-
TraesCS3D01G142300	0	10	D	Alpha/beta-Hydrolases superfamily protein	-
TraesCS3D01G142500	0	13	D	Lachrymatory-factor synthase	-
TraesCS3D01G144200	0	9	D	Tubulin alpha chain	-
TraesCS3D01G144500	0	2	D	Flowering locus T	-
TraesCS3D01G146200	0	5	D	GDSL esterase/lipase	-
TraesCS3D01G146800	0	0	D	GDSL esterase/lipase	-
TraesCS3D01G147100	0	5	D	Ring finger protein, putative	-
TraesCS3D01G147200	0	10	D	Ring finger protein, putative	-
TraesCS3D01G148600	0	9	D	Potassium channel	-
TraesCS3D01G149000	0	9	D	Heme-binding protein, putative	-
TraesCS3D01G149500	0	6	D	tRNA N6-adenosine threonylcarbamoyltransferase	-
TraesCS3D01G150400	0	1	D	Mannosyltransferase	-
TraesCS3D01G151300	0	3	D	Multiprotein-bridging factor, putative	-
TraesCS3D01G151500	0	3	D	Non-specific serine/threonine protein kinase	-
TraesCS3D01G151600	0	3	D	Prostaglandin E2 receptor EP4 subtype	-
TraesCS3D01G153500	0	3	D	helicase with zinc finger protein	-
TraesCS3D01G153600	0	2	D	30S ribosomal protein S6	-
TraesCS3D01G155200	0	0	D	Cytoplasmic tRNA 2-thiolation protein 1	-
TraesCS3D01G156500	0	5	D	Cold induced protein	-
TraesCS3D01G157300	0	1	D	Cx9C motif-containing protein 4, mitochondrial	-
TraesCS3D01G157400	0	2	D	Mitochondrial carrier protein, putative	-
TraesCS3D01G157500	0	1	D	F-box/RNI-like/FBD-like domains-containing protein	-
TraesCS3D01G157800	0	5	D	Mitochondrial carrier protein	-
TraesCS3D01G158700	0	4	D	Trafficking protein particle complex subunit-like protein	-
TraesCS3D01G159100	0	4	D	Reticulon-like protein	-
TraesCS3D01G159400	0	3	D	60S ribosomal protein L51, mitochondrial	-
TraesCS3D01G162500	0	3	D	5'-methylthioadenosine/S-adenosylhomocysteine nucleosidase	-
TraesCS3D01G162700	0	1	D	Auxin-responsive protein	-
TraesCS3D01G163100	0	1	D	Activating signal cointegrator 1 complex subunit 1	-
TraesCS3D01G164400	0	5	D	Glycosyltransferase-like KOBITO 1	-
TraesCS3D01G166300	0	3	D	Basic helix-loop-helix (BHLH) family transcription factor	-
TraesCS3D01G166600	0	1	D	Translation initiation factor IF-2	-
TraesCS3D01G166900	0	3	D	Plant regulator RWP-RK family protein	-
TraesCS3D01G167500	0	7	D	30S ribosomal protein S8, putative	-
TraesCS3D01G167700	0	2	D	Branched-chain amino acid aminotransferase-like	-
TraesCS3D01G172700	0	7	D	Transcription factor	-
TraesCS3D01G172800	0	1	D	cAMP-regulated phosphoprotein-like protein	-
TraesCS3D01G173800	0	9	D	Plant regulator RWP-RK	-
TraesCS3D01G175100	0	2	D	Isocitrate dehydrogenase [NADP]	-
TraesCS3D01G175600	0	12	D	DUF1685 family protein	-
TraesCS3D01G175900	0	3	D	Transcription factor GLABRA 3	-
TraesCS3D01G176100	0	1	D	Germin-like protein 1	-
TraesCS3D01G176200	0	2	D	Heavy metal transport/detoxification superfamily protein	-
TraesCS3D01G176800	0	2	D	50S ribosomal protein L3, putative	-
TraesCS3D01G176900	0	2	D	LIM domain and RING finger protein	-
TraesCS3D01G177600	0	10	D	Protein kinase	-
TraesCS3D01G177800	0	10	D	B3 domain-containing transcription repressor VAL1	-
TraesCS3D01G178300	0	9	D	Receptor-like kinase	-
TraesCS3D01G179800	0	14	D	WD-repeat protein, putative	-
TraesCS3D01G180000	0	10	D	Peptidyl-prolyl cis-trans isomerase	-
TraesCS3D01G181000	0	18	D	50S ribosomal protein L18	-
TraesCS3D01G181100	0	19	D	WD40 repeat-like protein	-
TraesCS3D01G181600	0	13	D	Small nuclear ribonucleoprotein SM D3, putative	-
TraesCS3D01G181700	0	8	D	Rapid alkalinization factor (RALF) family protein	-
TraesCS3D01G182900	0	20	D	Mediator-associated protein 2	-
TraesCS3D01G183500	0	0	D	Acetyl-coenzyme A synthetase	-
TraesCS3D01G183700	0	13	D	RING/U-box superfamily protein	-
TraesCS3D01G184300	0	4	D	TRAM, LAG1 and CLN8 (TLC) lipid-sensing domain containing protein	-
TraesCS3D01G184600	0	9	D	Replication protein A 14 kDa subunit B	-
TraesCS3D01G185400	0	14	D	Mediator of RNA polymerase II transcription subunit 27	-
TraesCS3D01G185500	0	14	D	Dof zinc finger protein	-
TraesCS3D01G185800	0	16	D	Transmembrane protein, putative	-
TraesCS3D01G186100	0	20	D	Pre-mRNA-splicing factor SPF27-like protein	-
TraesCS3D01G186300	0	7	D	Mitochondrial carrier family	-
TraesCS3D01G186400	0	9	D	TSA: Wollemia nobilis Ref_Wollemi_Transcript_16394_661 transcribed RNA sequence	-
TraesCS3D01G186500	0	3	D	RNA binding protein	-
TraesCS3D01G186600	0	7	D	Translin family protein	-
TraesCS3D01G187600	0	10	D	Peroxiredoxin, putative	-
TraesCS3D01G187900	0	18	D	26S proteasome regulatory subunit	-
TraesCS3D01G188000	0	6	D	Tonoplast dicarboxylate transporter	-
TraesCS3D01G188100	0	10	D	Protein ZINC INDUCED FACILITATOR-LIKE 1	-
TraesCS3D01G188400	0	1	D	SAD1/UNC-84 domain protein, putative	-
TraesCS3D01G188800	0	3	D	DNA gyrase subunit B	-
TraesCS3D01G188900	0	14	D	Alpha-glucosidase-like	-
TraesCS3D01G189900	0	6	D	Peroxidase	-
TraesCS3D01G190500	0	10	D	Deleted in split hand/splt foot protein 1	-
TraesCS3D01G190900	0	2	D	2,3-bisphosphoglycerate-dependent phosphoglycerate mutase	-
TraesCS3D01G191000	0	16	D	NEDD8-activating enzyme E1 catalytic subunit	-
TraesCS3D01G191100	0	16	D	ATP-dependent Clp protease proteolytic subunit	-
TraesCS3D01G191800	0	8	D	60S ribosomal protein L30	-
TraesCS3D01G192400	0	11	D	Presenilin	-
TraesCS3D01G192500	0	8	D	Phosphoribosyl-AMP cyclohydrolase	-
TraesCS3D01G192800	0	6	D	Pyruvate kinase	-
TraesCS3D01G192900	0	16	D	Glucosidase 2 subunit beta	-
TraesCS3D01G193000	0	8	D	Transmembrane protein, putative	-
TraesCS3D01G193300	0	6	D	Glycosyl hydrolase	-
TraesCS3D01G193600	0	4	D	Chaperone protein dnaJ, putative	-
TraesCS3D01G194000	0	10	D	50S ribosomal 5, chloroplastic	-
TraesCS3D01G194800	0	4	D	transcription factor-like protein	-
TraesCS3D01G195000	0	20	D	Pentatricopeptide repeat-containing protein	-
TraesCS3D01G195500	0	4	D	Coatomer subunit beta	-
TraesCS3D01G195600	0	5	D	Coatomer subunit beta	-
TraesCS3D01G195800	0	1	D	CRS2-associated factor 1, chloroplastic	-
TraesCS3D01G196900	0	6	D	Ubiquitin-like-specific protease ESD4	-
TraesCS3D01G197500	0	1	D	Lipase family protein	-
TraesCS3D01G198600	0	6	D	S-adenosylmethionine synthase	-
TraesCS3D01G198700	0	5	D	JmjC domain-containing protein	-
TraesCS3D01G199200	0	7	D	AMSH-like ubiquitin thioesterase 1	-
TraesCS3D01G199500	0	7	D	2,3,4,5-tetrahydropyridine-2,6-dicarboxylate N-acetyltransferase	-
TraesCS3D01G199600	0	2	D	Cyclin family protein	-
TraesCS3D01G200300	0	6	D	WD40 repeat-containing protein	-
TraesCS3D01G200600	0	12	D	Fimbrin-2	-
TraesCS3D01G200800	0	14	D	Alkaline/neutral invertase	-
TraesCS3D01G202100	0	17	D	DUF630 family protein, putative (DUF630 and DUF632)	-
TraesCS3D01G202400	0	15	D	MORC family CW-type zinc finger protein 4	-
TraesCS3D01G202600	0	0	D	Pleckstrin domain-containing family M member 3	-
TraesCS3D01G203100	0	6	D	Kinase family protein	-
TraesCS3D01G203900	0	11	D	DmX-like protein 1	-
TraesCS3D01G204000	0	3	D	V-type proton ATPase subunit F	-
TraesCS3D01G205000	0	4	D	Peptide deformylase	-
TraesCS3D01G205900	0	6	D	Serine/threonine-protein phosphatase 4 regulatory subunit 3	-
TraesCS3D01G206100	0	4	D	Glutamate dehydrogenase, putative	-
TraesCS3D01G206600	0	3	D	Ras-related protein, putative	-
TraesCS3D01G206700	0	9	D	Tudor/PWWP/MBT superfamily protein	-
TraesCS3D01G207000	0	1	D	Mitochondrial-processing peptidase subunit beta, mitochondrial, putative	-
TraesCS3D01G208200	0	3	D	Protein transport protein Sec61 beta subunit	-
TraesCS3D01G208800	0	13	D	DUF3511 domain protein	-
TraesCS3D01G209200	0	1	D	Calmodulin-binding protein	-
TraesCS3D01G209300	0	4	D	Mitochondrial carrier protein-like	-
TraesCS3D01G210400	0	1	D	Late embryogenesis abundant (LEA) hydroxyproline-rich glycoprotein family	-
TraesCS3D01G210500	0	9	D	Protein ROOT HAIR DEFECTIVE 3 homolog	-
TraesCS3D01G210600	0	9	D	basic helix-loop-helix (bHLH) DNA-binding superfamily protein	-
TraesCS3D01G212400	0	3	D	Myosin	-
TraesCS3D01G212700	0	8	D	WRKY transcription factor	-
TraesCS3D01G212800	0	0	D	Membrane protein	-
TraesCS3D01G212900	0	13	D	transmembrane protein, putative (DUF1118)	-
TraesCS3D01G213000	0	9	D	bZIP transcription factor (DUF630 and DUF632)	-
TraesCS3D01G213400	0	17	D	Mitochondrial outer membrane protein porin	-
TraesCS3D01G213900	0	12	D	Cytokinin riboside 5'-monophosphate phosphoribohydrolase	-
TraesCS3D01G214000	0	6	D	ABC transporter A family member 1	-
TraesCS3D01G214100	0	14	D	30S ribosomal protein S1-like	-
TraesCS3D01G214200	0	15	D	MYB-related transcription factor	-
TraesCS3D01G214300	0	1	D	Holocarboxylase synthetase	-
TraesCS3D01G214800	0	0	D	Protein kinase	-
TraesCS3D01G215100	0	17	D	Zinc finger FYVE domain-containing protein 26	-
TraesCS3D01G215200	0	20	D	senescence-associated family protein, putative (DUF581)	-
TraesCS3D01G215300	0	20	D	50S ribosomal protein L25	-
TraesCS3D01G215900	0	2	D	Chaperone protein dnaJ	-
TraesCS3D01G216000	0	4	D	CASC3/barentsz eIF4AIII-binding protein	-
TraesCS3D01G217700	0	9	D	Kinase family protein	-
TraesCS3D01G218100	0	4	D	ATP-dependent zinc metalloprotease FtsH	-
TraesCS3D01G218800	0	17	D	Chaperone protein DnaJ	-
TraesCS3D01G220000	0	3	D	F-box protein	-
TraesCS3D01G222000	0	16	D	Single-stranded DNA-binding protein	-
TraesCS3D01G222300	0	14	D	SWI/SNF-related matrix-associated actin-dependent regulator of chromatin subfamily A-like protein 1	-
TraesCS3D01G222400	0	23	D	ATP-dependent zinc metalloprotease FtsH	-
TraesCS3D01G223000	0	10	D	CASP-like protein	-
TraesCS3D01G223500	0	4	D	Cinnamoyl-CoA reductase	-
TraesCS3D01G223800	0	4	D	Peptide deformylase	-
TraesCS3D01G223900	0	4	D	Polygalacturonase	-
TraesCS3D01G224100	0	15	D	Zinc finger homeodomain protein 1	-
TraesCS3D01G224600	0	9	D	Dihydroflavonol-4-reductase	-
TraesCS3D01G224800	0	11	D	50S ribosomal protein L31	-
TraesCS3D01G225600	0	5	D	Mitogen-activated protein kinase	-
TraesCS3D01G226000	0	8	D	Cytochrome P450	-
TraesCS3D01G227900	0	4	D	Neutral ceramidase	-
TraesCS3D01G228400	0	5	D	S-type anion channel	-
TraesCS3D01G228700	0	21	D	Calcium-dependent protein kinase	-
TraesCS3D01G229000	0	14	D	Loricrin-like	-
TraesCS3D01G229100	0	8	D	myosin heavy chain-like protein	-
TraesCS3D01G230700	0	0	D	DVA-1 polyprotein	-
TraesCS3D01G231400	0	7	D	Protein kinase family protein	-
TraesCS3D01G231900	0	7	D	Ubiquitin-like modifier-activating enzyme atg7	-
TraesCS3D01G232100	0	12	D	Adaptin ear-binding coat-associated protein 1	-
TraesCS3D01G232800	0	13	D	GDSL esterase/lipase	-
TraesCS3D01G233100	0	5	D	DUF1644 family protein	-
TraesCS3D01G233400	0	6	D	Cytochrome c oxidase subunit 5B, mitochondrial	-
TraesCS3D01G233900	0	3	D	Carbon catabolite repressor 4-like protein	-
TraesCS3D01G234000	0	2	D	Protein YIPF	-
TraesCS3D01G235600	0	5	D	GDSL esterase/lipase	-
TraesCS3D01G236000	0	5	D	GDSL esterase/lipase	-
TraesCS3D01G237700	0	21	D	Eukaryotic translation initiation factor 3 subunit 10-like	-
TraesCS3D01G237900	0	6	D	Long-Chain Acyl-CoA Synthetase	-
TraesCS3D01G238000	0	1	D	Protein phosphatase 2c, putative	-
[truncated: 19,809 more rows]
