# Supplementary material for: Genomic variants affecting homoeologous gene expression dosage contribute to agronomic trait variation in allopolyploid wheat
Source: Nat Commun. 2022 Feb 11;13:826. doi: 10.1038/s41467-022-28453-y (PMC8837796; doi:10.1038/s41467-022-28453-y)
Supplement: Supplementary file 21 — Source Data [file 41467_2022_28453_MOESM21_ESM.zip › Source_data/Figure_1b_SCC_bet_triplet_all.peerResidue.txt]

0.0336	TraesCS5A01G531900	TraesCS4B01G363600
-0.0161	TraesCS5A01G531900	TraesCS4D01G357000
0.0320	TraesCS4B01G363600	TraesCS4D01G357000
0.2565	TraesCS3A01G271200	TraesCS1B01G162900
0.4701	TraesCS3A01G271200	TraesCS4D01G158300
0.2274	TraesCS1B01G162900	TraesCS4D01G158300
0.0741	TraesCS1A01G020300	TraesCS1B01G024300
-0.6768	TraesCS1A01G020300	TraesCS1D01G019800
0.1229	TraesCS1B01G024300	TraesCS1D01G019800
0.7150	TraesCS2A01G313400	TraesCS2B01G332200
0.5994	TraesCS2A01G313400	TraesCS2D01G311900
0.7650	TraesCS2B01G332200	TraesCS2D01G311900
0.7450	TraesCS2A01G266900	TraesCS2B01G275500
0.8274	TraesCS2A01G266900	TraesCS2D01G257100
0.7701	TraesCS2B01G275500	TraesCS2D01G257100
0.2284	TraesCS4A01G222300	TraesCS4B01G094300
0.0273	TraesCS4A01G222300	TraesCS4D01G091100
0.0723	TraesCS4B01G094300	TraesCS4D01G091100
0.2138	TraesCS2A01G460600	TraesCS2B01G482300
0.3686	TraesCS2A01G460600	TraesCS2D01G460800
0.2898	TraesCS2B01G482300	TraesCS2D01G460800
0.3393	TraesCS2A01G314700	TraesCS2B01G332700
0.5679	TraesCS2A01G314700	TraesCS2D01G312900
0.4489	TraesCS2B01G332700	TraesCS2D01G312900
0.1917	TraesCS5A01G292400	TraesCS5B01G291800
0.4041	TraesCS5A01G292400	TraesCS5D01G299700
0.3143	TraesCS5B01G291800	TraesCS5D01G299700
-0.0441	TraesCS3A01G287100	TraesCS3B01G321200
0.1610	TraesCS3A01G287100	TraesCS3D01G286700
0.1100	TraesCS3B01G321200	TraesCS3D01G286700
0.1024	TraesCS6A01G259300	TraesCS6B01G286600
0.2269	TraesCS6A01G259300	TraesCS6D01G240400
-0.0956	TraesCS6B01G286600	TraesCS6D01G240400
0.4217	TraesCS7A01G422900	TraesCS7B01G323300
0.3871	TraesCS7A01G422900	TraesCS7D01G415300
0.4413	TraesCS7B01G323300	TraesCS7D01G415300
0.7708	TraesCS5A01G492100	TraesCS4B01G319800
0.6265	TraesCS5A01G492100	TraesCS4D01G316400
0.6504	TraesCS4B01G319800	TraesCS4D01G316400
0.3153	TraesCS3A01G175400	TraesCS3B01G205100
0.4069	TraesCS3A01G175400	TraesCS3D01G180800
0.7668	TraesCS3B01G205100	TraesCS3D01G180800
0.6601	TraesCS3A01G082100	TraesCS3B01G097200
0.4817	TraesCS3A01G082100	TraesCS3D01G082300
0.5614	TraesCS3B01G097200	TraesCS3D01G082300
0.8840	TraesCS7A01G291600	TraesCS7B01G184100
0.8772	TraesCS7A01G291600	TraesCS7D01G284400
0.8992	TraesCS7B01G184100	TraesCS7D01G284400
-0.3500	TraesCS2A01G063600	TraesCS2B01G076300
-0.0020	TraesCS2A01G063600	TraesCS2D01G061800
0.1222	TraesCS2B01G076300	TraesCS2D01G061800
0.2608	TraesCS7A01G149400	TraesCS7B01G053100
0.0122	TraesCS7A01G149400	TraesCS7D01G151100
0.1214	TraesCS7B01G053100	TraesCS7D01G151100
0.2242	TraesCS6A01G385200	TraesCS6B01G424200
0.2728	TraesCS6A01G385200	TraesCS6D01G370000
0.3917	TraesCS6B01G424200	TraesCS6D01G370000
0.6821	TraesCS6A01G270200	TraesCS6B01G297500
0.5775	TraesCS6A01G270200	TraesCS6D01G244800
0.5741	TraesCS6B01G297500	TraesCS6D01G244800
0.2064	TraesCS3A01G011000	TraesCS3B01G014000
0.1974	TraesCS3A01G011000	TraesCS3D01G000700
0.0798	TraesCS3B01G014000	TraesCS3D01G000700
0.5045	TraesCS2A01G301400	TraesCS2B01G317500
0.8014	TraesCS2A01G301400	TraesCS2D01G300000
0.5619	TraesCS2B01G317500	TraesCS2D01G300000
-0.4036	TraesCS5A01G540700	TraesCS4B01G373500
0.2489	TraesCS5A01G540700	TraesCS4D01G363800
0.0060	TraesCS4B01G373500	TraesCS4D01G363800
0.3068	TraesCS5A01G172900	TraesCS5B01G170300
0.4940	TraesCS5A01G172900	TraesCS5D01G177400
0.2205	TraesCS5B01G170300	TraesCS5D01G177400
0.1776	TraesCS3A01G318200	TraesCS3B01G347700
0.0905	TraesCS3A01G318200	TraesCS3D01G313000
-0.1072	TraesCS3B01G347700	TraesCS3D01G313000
0.2261	TraesCS2A01G523000	TraesCS2B01G552700
0.4801	TraesCS2A01G523000	TraesCS2D01G524900
0.1645	TraesCS2B01G552700	TraesCS2D01G524900
0.7033	TraesCS2A01G100700	TraesCS2B01G117900
0.6589	TraesCS2A01G100700	TraesCS2D01G100200
0.7967	TraesCS2B01G117900	TraesCS2D01G100200
0.4850	TraesCS7A01G385000	TraesCS7B01G288000
0.5043	TraesCS7A01G385000	TraesCS7D01G381600
0.6946	TraesCS7B01G288000	TraesCS7D01G381600
-0.3204	TraesCS5A01G428700	TraesCS5B01G430700
0.2337	TraesCS5A01G428700	TraesCS5D01G436800
0.0819	TraesCS5B01G430700	TraesCS5D01G436800
-0.0931	TraesCS6A01G179700	TraesCS6B01G205600
0.1534	TraesCS6A01G179700	TraesCS6D01G165300
0.1477	TraesCS6B01G205600	TraesCS6D01G165300
0.2308	TraesCS6A01G096400	TraesCS6B01G124800
1.0000	TraesCS6A01G096400	TraesCS6D01G087500
0.2308	TraesCS6B01G124800	TraesCS6D01G087500
1.0000	TraesCS6A01G269300	TraesCS6B01G296600
1.0000	TraesCS6A01G269300	TraesCS6D01G245600
1.0000	TraesCS6B01G296600	TraesCS6D01G245600
0.0604	TraesCS5A01G250800	TraesCS5B01G248800
0.0703	TraesCS5A01G250800	TraesCS5D01G258500
0.0430	TraesCS5B01G248800	TraesCS5D01G258500
0.4033	TraesCS6A01G215300	TraesCS6B01G244900
0.6340	TraesCS6A01G215300	TraesCS6D01G197600
0.3847	TraesCS6B01G244900	TraesCS6D01G197600
0.4825	TraesCS1A01G338900	TraesCS1B01G351300
0.3315	TraesCS1A01G338900	TraesCS1D01G341000
0.4328	TraesCS1B01G351300	TraesCS1D01G341000
-0.0335	TraesCS1A01G238400	TraesCS4B01G161400
-0.3543	TraesCS1A01G238400	TraesCS7D01G366100
-0.0162	TraesCS4B01G161400	TraesCS7D01G366100
0.3500	TraesCS7A01G366900	TraesCS7B01G261100
0.4161	TraesCS7A01G366900	TraesCS7D01G355900
0.6272	TraesCS7B01G261100	TraesCS7D01G355900
0.0931	TraesCS7A01G282300	TraesCS1B01G142900
0.1856	TraesCS7A01G282300	TraesCS3D01G204700
0.2648	TraesCS1B01G142900	TraesCS3D01G204700
0.4608	TraesCS1A01G286900	TraesCS1B01G296300
0.4992	TraesCS1A01G286900	TraesCS1D01G285800
0.7874	TraesCS1B01G296300	TraesCS1D01G285800
0.5709	TraesCS5A01G449200	TraesCS5B01G456700
0.3605	TraesCS5A01G449200	TraesCS5D01G455700
0.3551	TraesCS5B01G456700	TraesCS5D01G455700
0.3403	TraesCS6A01G241700	TraesCS6B01G282700
0.6505	TraesCS6A01G241700	TraesCS6D01G223700
0.3484	TraesCS6B01G282700	TraesCS6D01G223700
0.2021	TraesCS5A01G362100	TraesCS5B01G364900
0.1040	TraesCS5A01G362100	TraesCS5D01G371100
0.2498	TraesCS5B01G364900	TraesCS5D01G371100
0.4201	TraesCS6A01G299900	TraesCS6B01G329500
0.3349	TraesCS6A01G299900	TraesCS6D01G279700
0.3640	TraesCS6B01G329500	TraesCS6D01G279700
0.1678	TraesCS2A01G524800	TraesCS2B01G554800
0.1495	TraesCS2A01G524800	TraesCS2D01G527700
0.0713	TraesCS2B01G554800	TraesCS2D01G527700
0.3785	TraesCS3A01G011600	TraesCS3B01G014600
-0.0231	TraesCS3A01G011600	TraesCS3D01G000100
0.1260	TraesCS3B01G014600	TraesCS3D01G000100
0.6066	TraesCS2A01G246400	TraesCS2B01G270700
0.7073	TraesCS2A01G246400	TraesCS2D01G248800
0.6192	TraesCS2B01G270700	TraesCS2D01G248800
0.3446	TraesCS4A01G216600	TraesCS4B01G094800
0.3349	TraesCS4A01G216600	TraesCS4D01G091600
0.2922	TraesCS4B01G094800	TraesCS4D01G091600
0.4374	TraesCS7A01G272700	TraesCS7B01G170700
0.4500	TraesCS7A01G272700	TraesCS7D01G272800
0.5484	TraesCS7B01G170700	TraesCS7D01G272800
0.3884	TraesCS5A01G378000	TraesCS5B01G381600
0.4892	TraesCS5A01G378000	TraesCS5D01G388000
0.7775	TraesCS5B01G381600	TraesCS5D01G388000
0.7550	TraesCS1A01G179400	TraesCS1B01G201100
0.3979	TraesCS1A01G179400	TraesCS1D01G177700
0.5875	TraesCS1B01G201100	TraesCS1D01G177700
0.3701	TraesCS7A01G416400	TraesCS7B01G316600
0.3197	TraesCS7A01G416400	TraesCS7D01G409700
0.4006	TraesCS7B01G316600	TraesCS7D01G409700
0.3569	TraesCS1A01G151600	TraesCS1B01G169200
0.4031	TraesCS1A01G151600	TraesCS1D01G148600
0.7850	TraesCS1B01G169200	TraesCS1D01G148600
0.3666	TraesCS6A01G343600	TraesCS6B01G375600
0.2853	TraesCS6A01G343600	TraesCS6D01G324500
0.4287	TraesCS6B01G375600	TraesCS6D01G324500
0.5930	TraesCS5A01G503800	TraesCS4B01G332700
0.7231	TraesCS5A01G503800	TraesCS4D01G329400
0.7114	TraesCS4B01G332700	TraesCS4D01G329400
0.5018	TraesCS7A01G182900	TraesCS7B01G088000
0.5269	TraesCS7A01G182900	TraesCS7D01G184400
0.5424	TraesCS7B01G088000	TraesCS7D01G184400
0.8427	TraesCS5A01G535100	TraesCS4B01G367400
0.8303	TraesCS5A01G535100	TraesCS4D01G360100
0.8349	TraesCS4B01G367400	TraesCS4D01G360100
0.0503	TraesCS3A01G490600	TraesCS3B01G551500
0.0526	TraesCS3A01G490600	TraesCS3D01G496500
0.1631	TraesCS3B01G551500	TraesCS3D01G496500
-0.1806	TraesCS3A01G186600	TraesCS3B01G216100
1.0000	TraesCS3A01G186600	TraesCS3D01G190500
-0.1806	TraesCS3B01G216100	TraesCS3D01G190500
0.5982	TraesCS4A01G081600	TraesCS4B01G222200
0.6253	TraesCS4A01G081600	TraesCS4D01G222700
0.7621	TraesCS4B01G222200	TraesCS4D01G222700
0.1580	TraesCS6A01G145400	TraesCS6B01G173700
0.4165	TraesCS6A01G145400	TraesCS6D01G134600
0.3668	TraesCS6B01G173700	TraesCS6D01G134600
0.2199	TraesCS6A01G161400	TraesCS6B01G190000
0.1197	TraesCS6A01G161400	TraesCS6D01G151500
0.3693	TraesCS6B01G190000	TraesCS6D01G151500
0.2724	TraesCS2A01G153400	TraesCS2B01G178500
0.2820	TraesCS2A01G153400	TraesCS2D01G158700
0.2102	TraesCS2B01G178500	TraesCS2D01G158700
0.6713	TraesCS6A01G277300	TraesCS6B01G305300
0.7102	TraesCS6A01G277300	TraesCS6D01G257900
0.7999	TraesCS6B01G305300	TraesCS6D01G257900
0.7366	TraesCS4A01G255400	TraesCS4B01G059700
0.6871	TraesCS4A01G255400	TraesCS4D01G059300
0.7080	TraesCS4B01G059700	TraesCS4D01G059300
0.6250	TraesCS3A01G149300	TraesCS3B01G176600
0.6403	TraesCS3A01G149300	TraesCS3D01G157400
0.4988	TraesCS3B01G176600	TraesCS3D01G157400
0.1099	TraesCS2A01G306300	TraesCS2B01G323000
0.4386	TraesCS2A01G306300	TraesCS2D01G304700
0.3579	TraesCS2B01G323000	TraesCS2D01G304700
0.5272	TraesCS4A01G021600	TraesCS4B01G281900
0.6229	TraesCS4A01G021600	TraesCS4D01G280500
0.5377	TraesCS4B01G281900	TraesCS4D01G280500
0.0934	TraesCS5A01G064500	TraesCS5B01G068200
0.2339	TraesCS5A01G064500	TraesCS5D01G075300
0.3061	TraesCS5B01G068200	TraesCS5D01G075300
-0.0844	TraesCS3A01G533700	TraesCS3B01G610500
-0.3091	TraesCS3A01G533700	TraesCS3D01G539000
0.4300	TraesCS3B01G610500	TraesCS3D01G539000
0.2205	TraesCS2A01G457700	TraesCS2B01G480100
0.3556	TraesCS2A01G457700	TraesCS2D01G458400
0.2948	TraesCS2B01G480100	TraesCS2D01G458400
0.6558	TraesCS4A01G218500	TraesCS4B01G097300
0.5841	TraesCS4A01G218500	TraesCS4D01G093700
0.7493	TraesCS4B01G097300	TraesCS4D01G093700
0.1265	TraesCS6A01G368800	TraesCS6B01G404800
0.3044	TraesCS6A01G368800	TraesCS6D01G352300
0.2777	TraesCS6B01G404800	TraesCS6D01G352300
0.2836	TraesCS2A01G290400	TraesCS2B01G306900
0.2058	TraesCS2A01G290400	TraesCS2D01G288300
0.2009	TraesCS2B01G306900	TraesCS2D01G288300
-0.1021	TraesCS7A01G443800	TraesCS7B01G342500
-0.0556	TraesCS7A01G443800	TraesCS7D01G432900
-0.0911	TraesCS7B01G342500	TraesCS7D01G432900
0.2558	TraesCS1A01G194500	TraesCS1B01G209400
0.2559	TraesCS1A01G194500	TraesCS1D01G198200
0.2963	TraesCS1B01G209400	TraesCS1D01G198200
0.2231	TraesCS2A01G184300	TraesCS2B01G223100
0.2106	TraesCS2A01G184300	TraesCS2D01G203400
0.4944	TraesCS2B01G223100	TraesCS2D01G203400
0.0223	TraesCS4A01G010400	TraesCS4B01G294000
0.1083	TraesCS4A01G010400	TraesCS4D01G292800
0.7925	TraesCS4B01G294000	TraesCS4D01G292800
0.3897	TraesCS4A01G325800	TraesCS5B01G538700
0.3523	TraesCS4A01G325800	TraesCS5D01G557000
0.5106	TraesCS5B01G538700	TraesCS5D01G557000
0.3718	TraesCS2A01G331500	TraesCS2B01G350700
0.3985	TraesCS2A01G331500	TraesCS2D01G331400
0.2670	TraesCS2B01G350700	TraesCS2D01G331400
0.1573	TraesCS4A01G312100	TraesCS4B01G000800
0.5272	TraesCS4A01G312100	TraesCS4D01G002100
0.3790	TraesCS4B01G000800	TraesCS4D01G002100
0.3430	TraesCS4A01G317700	TraesCS5B01G561600
0.2830	TraesCS4A01G317700	TraesCS5D01G568200
0.4528	TraesCS5B01G561600	TraesCS5D01G568200
0.1949	TraesCS1A01G151700	TraesCS1B01G169300
0.3811	TraesCS1A01G151700	TraesCS1D01G148700
0.0728	TraesCS1B01G169300	TraesCS1D01G148700
0.7353	TraesCS1A01G157900	TraesCS1B01G174100
0.7678	TraesCS1A01G157900	TraesCS1D01G155400
0.7626	TraesCS1B01G174100	TraesCS1D01G155400
0.7474	TraesCS2A01G436300	TraesCS2B01G456900
0.5593	TraesCS2A01G436300	TraesCS2D01G433600
0.5126	TraesCS2B01G456900	TraesCS2D01G433600
0.1680	TraesCS2A01G542900	TraesCS2B01G572700
0.4093	TraesCS2A01G542900	TraesCS2D01G544100
-0.0253	TraesCS2B01G572700	TraesCS2D01G544100
0.2195	TraesCS2A01G379600	TraesCS2B01G396500
0.3589	TraesCS2A01G379600	TraesCS2D01G375800
0.3435	TraesCS2B01G396500	TraesCS2D01G375800
0.5526	TraesCS2A01G321500	TraesCS2B01G361000
0.6941	TraesCS2A01G321500	TraesCS2D01G342000
0.6154	TraesCS2B01G361000	TraesCS2D01G342000
0.5693	TraesCS3A01G092900	TraesCS3B01G108100
0.3284	TraesCS3A01G092900	TraesCS3D01G093200
0.1770	TraesCS3B01G108100	TraesCS3D01G093200
0.0938	TraesCS5A01G332800	TraesCS5B01G332800
0.4294	TraesCS5A01G332800	TraesCS5D01G338500
0.2572	TraesCS5B01G332800	TraesCS5D01G338500
0.4313	TraesCS4A01G312200	TraesCS4B01G000900
0.5291	TraesCS4A01G312200	TraesCS4D01G002000
0.5552	TraesCS4B01G000900	TraesCS4D01G002000
0.4002	TraesCS2A01G263800	TraesCS2B01G278400
0.5069	TraesCS2A01G263800	TraesCS2D01G260200
0.7724	TraesCS2B01G278400	TraesCS2D01G260200
0.7925	TraesCS4A01G135000	TraesCS4B01G170100
0.8196	TraesCS4A01G135000	TraesCS4D01G172200
0.9223	TraesCS4B01G170100	TraesCS4D01G172200
0.6217	TraesCS5A01G468800	TraesCS5B01G481300
0.5491	TraesCS5A01G468800	TraesCS5D01G481700
0.5770	TraesCS5B01G481300	TraesCS5D01G481700
0.5689	TraesCS3A01G307900	TraesCS3B01G151000
0.5383	TraesCS3A01G307900	TraesCS3D01G134700
0.4658	TraesCS3B01G151000	TraesCS3D01G134700
0.2863	TraesCS5A01G111600	TraesCS5B01G119600
0.4838	TraesCS5A01G111600	TraesCS5D01G128500
0.2325	TraesCS5B01G119600	TraesCS5D01G128500
0.3722	TraesCS2A01G526500	TraesCS2B01G556800
0.1908	TraesCS2A01G526500	TraesCS2D01G529200
0.0443	TraesCS2B01G556800	TraesCS2D01G529200
0.5785	TraesCS7A01G255000	TraesCS7B01G151300
0.4923	TraesCS7A01G255000	TraesCS7D01G253600
0.6286	TraesCS7B01G151300	TraesCS7D01G253600
0.4017	TraesCS1A01G311300	TraesCS1B01G322800
0.2754	TraesCS1A01G311300	TraesCS1D01G311300
0.3866	TraesCS1B01G322800	TraesCS1D01G311300
0.7199	TraesCS2A01G490500	TraesCS2B01G519000
0.5526	TraesCS2A01G490500	TraesCS2D01G491000
0.3853	TraesCS2B01G519000	TraesCS2D01G491000
0.3867	TraesCS2A01G271800	TraesCS2B01G290000
0.4690	TraesCS2A01G271800	TraesCS2D01G270400
0.4684	TraesCS2B01G290000	TraesCS2D01G270400
0.2120	TraesCS1A01G248000	TraesCS1B01G258400
0.1995	TraesCS1A01G248000	TraesCS1D01G247400
0.1702	TraesCS1B01G258400	TraesCS1D01G247400
0.4278	TraesCS1A01G362100	TraesCS1B01G379300
0.3751	TraesCS1A01G362100	TraesCS1D01G367000
0.5118	TraesCS1B01G379300	TraesCS1D01G367000
0.7880	TraesCS7A01G460000	TraesCS7B01G360800
0.8018	TraesCS7A01G460000	TraesCS7D01G448000
0.8037	TraesCS7B01G360800	TraesCS7D01G448000
0.1640	TraesCS3A01G135600	TraesCS3B01G169400
0.1901	TraesCS3A01G135600	TraesCS3D01G151600
0.1117	TraesCS3B01G169400	TraesCS3D01G151600
0.4342	TraesCS6A01G255600	TraesCS6B01G270000
0.7616	TraesCS6A01G255600	TraesCS6D01G236800
0.5569	TraesCS6B01G270000	TraesCS6D01G236800
-0.0137	TraesCS3A01G282700	TraesCS3B01G316400
0.1848	TraesCS3A01G282700	TraesCS3D01G282700
0.3428	TraesCS3B01G316400	TraesCS3D01G282700
0.3367	TraesCS4A01G202000	TraesCS4B01G106200
0.2423	TraesCS4A01G202000	TraesCS4D01G102900
0.5420	TraesCS4B01G106200	TraesCS4D01G102900
0.5892	TraesCS3A01G414300	TraesCS3B01G449100
0.6723	TraesCS3A01G414300	TraesCS3D01G408800
0.5952	TraesCS3B01G449100	TraesCS3D01G408800
0.0629	TraesCS1A01G406400	TraesCS1B01G436600
0.1060	TraesCS1A01G406400	TraesCS1D01G414800
0.1154	TraesCS1B01G436600	TraesCS1D01G414800
0.5040	TraesCS5A01G488000	TraesCS5B01G501800
0.7782	TraesCS5A01G488000	TraesCS5D01G502900
0.5252	TraesCS5B01G501800	TraesCS5D01G502900
0.6076	TraesCS3A01G266400	TraesCS3B01G299900
0.6533	TraesCS3A01G266400	TraesCS3D01G266600
0.7248	TraesCS3B01G299900	TraesCS3D01G266600
0.7252	TraesCS5A01G180600	TraesCS5B01G178400
0.7067	TraesCS5A01G180600	TraesCS5D01G185100
0.6880	TraesCS5B01G178400	TraesCS5D01G185100
0.5160	TraesCS7A01G177000	TraesCS7B01G082000
0.4716	TraesCS7A01G177000	TraesCS7D01G178300
0.5913	TraesCS7B01G082000	TraesCS7D01G178300
0.2594	TraesCS2A01G267300	TraesCS2B01G275400
0.2410	TraesCS2A01G267300	TraesCS2D01G256800
0.0685	TraesCS2B01G275400	TraesCS2D01G256800
0.4581	TraesCS6A01G246000	TraesCS6B01G278500
0.4033	TraesCS6A01G246000	TraesCS6D01G228300
0.4176	TraesCS6B01G278500	TraesCS6D01G228300
0.3865	TraesCS2A01G337000	TraesCS2B01G344900
0.5199	TraesCS2A01G337000	TraesCS2D01G325900
0.3802	TraesCS2B01G344900	TraesCS2D01G325900
0.6044	TraesCS2A01G374700	TraesCS2B01G391700
0.6014	TraesCS2A01G374700	TraesCS2D01G371100
0.5796	TraesCS2B01G391700	TraesCS2D01G371100
0.0359	TraesCS1A01G252500	TraesCS1B01G265500
0.0533	TraesCS1A01G252500	TraesCS1D01G252200
0.1111	TraesCS1B01G265500	TraesCS1D01G252200
0.0871	TraesCS2A01G328700	TraesCS2B01G353600
0.1723	TraesCS2A01G328700	TraesCS2D01G334000
0.2449	TraesCS2B01G353600	TraesCS2D01G334000
0.1115	TraesCS7A01G421100	TraesCS7B01G321500
0.2199	TraesCS7A01G421100	TraesCS7D01G413500
0.2923	TraesCS7B01G321500	TraesCS7D01G413500
0.1884	TraesCS4A01G270400	TraesCS4B01G043700
0.6140	TraesCS4A01G270400	TraesCS4D01G041200
0.5802	TraesCS4B01G043700	TraesCS4D01G041200
0.1587	TraesCS2A01G551600	TraesCS2B01G582800
0.2957	TraesCS2A01G551600	TraesCS2D01G552700
0.4368	TraesCS2B01G582800	TraesCS2D01G552700
0.1753	TraesCS2A01G498700	TraesCS2B01G526800
0.1353	TraesCS2A01G498700	TraesCS2D01G499000
0.1233	TraesCS2B01G526800	TraesCS2D01G499000
0.5378	TraesCS7A01G315500	TraesCS7B01G216500
0.5808	TraesCS7A01G315500	TraesCS7D01G312500
0.4044	TraesCS7B01G216500	TraesCS7D01G312500
0.5433	TraesCS6A01G091400	TraesCS6B01G119600
0.5308	TraesCS6A01G091400	TraesCS6D01G080300
0.5630	TraesCS6B01G119600	TraesCS6D01G080300
0.3959	TraesCS6A01G386400	TraesCS6B01G425400
0.3657	TraesCS6A01G386400	TraesCS6D01G371000
0.2283	TraesCS6B01G425400	TraesCS6D01G371000
0.7358	TraesCS7A01G156900	TraesCS7B01G061100
0.6301	TraesCS7A01G156900	TraesCS7D01G157300
0.7786	TraesCS7B01G061100	TraesCS7D01G157300
0.5481	TraesCS4A01G260000	TraesCS4B01G054600
0.4944	TraesCS4A01G260000	TraesCS4D01G054700
0.4371	TraesCS4B01G054600	TraesCS4D01G054700
0.3049	TraesCS7A01G195700	TraesCS7B01G101400
0.3017	TraesCS7A01G195700	TraesCS7D01G197200
0.3502	TraesCS7B01G101400	TraesCS7D01G197200
0.6887	TraesCS7A01G254800	TraesCS7B01G150900
0.5268	TraesCS7A01G254800	TraesCS7D01G253300
0.5333	TraesCS7B01G150900	TraesCS7D01G253300
0.3736	TraesCS4A01G095100	TraesCS4B01G209400
0.4727	TraesCS4A01G095100	TraesCS4D01G210200
0.4738	TraesCS4B01G209400	TraesCS4D01G210200
0.4077	TraesCS4A01G049500	TraesCS4B01G255400
0.3798	TraesCS4A01G049500	TraesCS4D01G255100
0.2677	TraesCS4B01G255400	TraesCS4D01G255100
0.1519	TraesCS2A01G441600	TraesCS2B01G461800
0.4255	TraesCS2A01G441600	TraesCS2D01G439300
0.2446	TraesCS2B01G461800	TraesCS2D01G439300
0.0873	TraesCS2A01G183600	TraesCS2B01G210200
0.4380	TraesCS2A01G183600	TraesCS2D01G191500
0.3232	TraesCS2B01G210200	TraesCS2D01G191500
0.8086	TraesCS5A01G049400	TraesCS5B01G054600
0.8122	TraesCS5A01G049400	TraesCS5D01G060200
0.9409	TraesCS5B01G054600	TraesCS5D01G060200
0.3524	TraesCS2A01G262600	TraesCS2B01G279500
0.5431	TraesCS2A01G262600	TraesCS2D01G261400
0.4205	TraesCS2B01G279500	TraesCS2D01G261400
0.3117	TraesCS2A01G410900	TraesCS2B01G429800
0.5084	TraesCS2A01G410900	TraesCS2D01G408300
0.2718	TraesCS2B01G429800	TraesCS2D01G408300
-0.0093	TraesCS6A01G061000	TraesCS6B01G081400
0.2926	TraesCS6A01G061000	TraesCS6D01G063600
0.0864	TraesCS6B01G081400	TraesCS6D01G063600
0.6530	TraesCS4A01G117900	TraesCS4B01G186500
0.6897	TraesCS4A01G117900	TraesCS4D01G187800
0.5222	TraesCS4B01G186500	TraesCS4D01G187800
0.4142	TraesCS2A01G374500	TraesCS2B01G391500
0.3094	TraesCS2A01G374500	TraesCS2D01G370900
0.2917	TraesCS2B01G391500	TraesCS2D01G370900
0.4064	TraesCS6A01G198100	TraesCS6B01G231100
0.3505	TraesCS6A01G198100	TraesCS6D01G182200
0.3883	TraesCS6B01G231100	TraesCS6D01G182200
0.5404	TraesCS3A01G343300	TraesCS3B01G375500
0.5920	TraesCS3A01G343300	TraesCS3D01G337200
0.6996	TraesCS3B01G375500	TraesCS3D01G337200
0.3415	TraesCS5A01G343000	TraesCS5B01G342800
0.5259	TraesCS5A01G343000	TraesCS5D01G348900
0.3328	TraesCS5B01G342800	TraesCS5D01G348900
0.0405	TraesCS5A01G171800	TraesCS5B01G169100
0.7795	TraesCS5A01G171800	TraesCS5D01G176600
0.0554	TraesCS5B01G169100	TraesCS5D01G176600
0.2624	TraesCS3A01G116700	TraesCS3B01G135700
0.1946	TraesCS3A01G116700	TraesCS3D01G118500
0.1736	TraesCS3B01G135700	TraesCS3D01G118500
0.1582	TraesCS1A01G423700	TraesCS1B01G455700
0.5090	TraesCS1A01G423700	TraesCS1D01G432300
0.2689	TraesCS1B01G455700	TraesCS1D01G432300
0.6004	TraesCS4A01G062600	TraesCS4B01G239400
0.5738	TraesCS4A01G062600	TraesCS4D01G239400
0.8526	TraesCS4B01G239400	TraesCS4D01G239400
0.5080	TraesCS1A01G182600	TraesCS1B01G198100
0.5089	TraesCS1A01G182600	TraesCS1D01G185900
0.7001	TraesCS1B01G198100	TraesCS1D01G185900
0.2802	TraesCS4A01G053100	TraesCS4B01G251400
0.4043	TraesCS4A01G053100	TraesCS4D01G251400
0.1808	TraesCS4B01G251400	TraesCS4D01G251400
0.6332	TraesCS6A01G323500	TraesCS6B01G354100
0.5933	TraesCS6A01G323500	TraesCS6D01G303300
0.6415	TraesCS6B01G354100	TraesCS6D01G303300
0.7439	TraesCS4A01G049100	TraesCS4B01G255700
0.7033	TraesCS4A01G049100	TraesCS4D01G255800
0.8011	TraesCS4B01G255700	TraesCS4D01G255800
0.2416	TraesCS1A01G246500	TraesCS1B01G257200
0.5843	TraesCS1A01G246500	TraesCS1D01G245800
0.5735	TraesCS1B01G257200	TraesCS1D01G245800
0.5373	TraesCS3A01G105700	TraesCS3B01G124200
0.5220	TraesCS3A01G105700	TraesCS3D01G107900
0.6866	TraesCS3B01G124200	TraesCS3D01G107900
0.4050	TraesCS5A01G484800	TraesCS5B01G498100
0.9454	TraesCS5A01G484800	TraesCS5D01G498300
0.5414	TraesCS5B01G498100	TraesCS5D01G498300
0.2220	TraesCS5A01G105200	TraesCS5B01G108200
0.2380	TraesCS5A01G105200	TraesCS5D01G115800
0.2158	TraesCS5B01G108200	TraesCS5D01G115800
0.2509	TraesCS3A01G200600	TraesCS3B01G226200
0.3999	TraesCS3A01G200600	TraesCS3D01G203300
0.2997	TraesCS3B01G226200	TraesCS3D01G203300
0.6923	TraesCS4A01G071700	TraesCS4B01G227600
0.7247	TraesCS4A01G071700	TraesCS4D01G228500
0.7165	TraesCS4B01G227600	TraesCS4D01G228500
0.4236	TraesCS5A01G090200	TraesCS5B01G096000
0.6571	TraesCS5A01G090200	TraesCS5D01G102300
0.4238	TraesCS5B01G096000	TraesCS5D01G102300
0.2795	TraesCS2A01G105400	TraesCS2B01G122300
0.2923	TraesCS2A01G105400	TraesCS2D01G105000
0.4694	TraesCS2B01G122300	TraesCS2D01G105000
0.2881	TraesCS7A01G312300	TraesCS7B01G212000
0.5896	TraesCS7A01G312300	TraesCS7D01G308700
0.2753	TraesCS7B01G212000	TraesCS7D01G308700
0.2815	TraesCS7A01G251500	TraesCS7B01G139600
0.6958	TraesCS7A01G251500	TraesCS7D01G249600
0.2980	TraesCS7B01G139600	TraesCS7D01G249600
0.3327	TraesCS4A01G142400	TraesCS6B01G333900
0.3665	TraesCS4A01G142400	TraesCS6D01G284800
0.8171	TraesCS6B01G333900	TraesCS6D01G284800
0.2332	TraesCS4A01G001900	TraesCS4B01G303200
0.3216	TraesCS4A01G001900	TraesCS4D01G301700
0.6674	TraesCS4B01G303200	TraesCS4D01G301700
0.6995	TraesCS7A01G307300	TraesCS7B01G207600
0.7550	TraesCS7A01G307300	TraesCS7D01G304100
0.7874	TraesCS7B01G207600	TraesCS7D01G304100
0.3523	TraesCS5A01G123900	TraesCS5B01G123500
0.3093	TraesCS5A01G123900	TraesCS5D01G131800
0.3337	TraesCS5B01G123500	TraesCS5D01G131800
0.6555	TraesCS1A01G072600	TraesCS1B01G091500
0.3393	TraesCS1A01G072600	TraesCS1D01G075500
-0.0144	TraesCS1B01G091500	TraesCS1D01G075500
0.4847	TraesCS6A01G252000	TraesCS6B01G273500
0.6463	TraesCS6A01G252000	TraesCS6D01G233500
0.5424	TraesCS6B01G273500	TraesCS6D01G233500
0.6152	TraesCS1A01G069900	TraesCS1B01G088400
0.5321	TraesCS1A01G069900	TraesCS1D01G072500
0.4743	TraesCS1B01G088400	TraesCS1D01G072500
0.4735	TraesCS2A01G583900	TraesCS2B01G602700
-0.0640	TraesCS2A01G583900	TraesCS2D01G595900
0.2451	TraesCS2B01G602700	TraesCS2D01G595900
0.3916	TraesCS3A01G347000	TraesCS3B01G378700
0.4523	TraesCS3A01G347000	TraesCS3D01G340600
0.7377	TraesCS3B01G378700	TraesCS3D01G340600
0.1698	TraesCS3A01G007600	TraesCS3B01G006300
-0.2989	TraesCS3A01G007600	TraesCS3D01G003100
-0.1326	TraesCS3B01G006300	TraesCS3D01G003100
0.8088	TraesCS7A01G424800	TraesCS7B01G325100
0.8369	TraesCS7A01G424800	TraesCS7D01G416800
0.7994	TraesCS7B01G325100	TraesCS7D01G416800
0.2783	TraesCS4A01G275000	TraesCS4B01G038500
1.0000	TraesCS4A01G275000	TraesCS4D01G035400
0.2783	TraesCS4B01G038500	TraesCS4D01G035400
0.1656	TraesCS2A01G532700	TraesCS2B01G562200
-0.1065	TraesCS2A01G532700	TraesCS2D01G534500
0.1671	TraesCS2B01G562200	TraesCS2D01G534500
0.1798	TraesCS1A01G185200	TraesCS1B01G193100
0.7402	TraesCS1A01G185200	TraesCS1D01G191700
0.1364	TraesCS1B01G193100	TraesCS1D01G191700
0.4887	TraesCS5A01G207600	TraesCS5B01G205900
0.4857	TraesCS5A01G207600	TraesCS5D01G213700
0.4907	TraesCS5B01G205900	TraesCS5D01G213700
0.2993	TraesCS3A01G385700	TraesCS3B01G417900
0.3392	TraesCS3A01G385700	TraesCS3D01G378800
0.3793	TraesCS3B01G417900	TraesCS3D01G378800
0.6583	TraesCS4A01G224300	TraesCS4B01G091800
0.6085	TraesCS4A01G224300	TraesCS4D01G088800
0.5489	TraesCS4B01G091800	TraesCS4D01G088800
0.5749	TraesCS3A01G402700	TraesCS3B01G436300
0.5645	TraesCS3A01G402700	TraesCS3D01G397700
0.5575	TraesCS3B01G436300	TraesCS3D01G397700
0.7706	TraesCS5A01G001400	TraesCS5B01G002700
0.7526	TraesCS5A01G001400	TraesCS5D01G001800
0.8322	TraesCS5B01G002700	TraesCS5D01G001800
0.3075	TraesCS4A01G254200	TraesCS4B01G060300
0.3176	TraesCS4A01G254200	TraesCS4D01G060000
0.4676	TraesCS4B01G060300	TraesCS4D01G060000
0.7694	TraesCS3A01G158800	TraesCS3B01G189800
0.7840	TraesCS3A01G158800	TraesCS3D01G166500
0.8353	TraesCS3B01G189800	TraesCS3D01G166500
0.3518	TraesCS1A01G260700	TraesCS1B01G271300
0.2808	TraesCS1A01G260700	TraesCS1D01G260700
0.3452	TraesCS1B01G271300	TraesCS1D01G260700
0.1281	TraesCS3A01G164100	TraesCS3B01G202000
0.1148	TraesCS3A01G164100	TraesCS3D01G177800
0.1135	TraesCS3B01G202000	TraesCS3D01G177800
0.2375	TraesCS1A01G145900	TraesCS1B01G164100
0.3216	TraesCS1A01G145900	TraesCS1D01G144500
0.4058	TraesCS1B01G164100	TraesCS1D01G144500
0.4106	TraesCS5A01G103400	TraesCS5B01G107600
0.4106	TraesCS5A01G103400	TraesCS5D01G115200
1.0000	TraesCS5B01G107600	TraesCS5D01G115200
0.0818	TraesCS3A01G149200	TraesCS3B01G176500
0.2658	TraesCS3A01G149200	TraesCS3D01G157300
0.2925	TraesCS3B01G176500	TraesCS3D01G157300
0.1839	TraesCS3A01G048500	TraesCS3B01G050500
0.4603	TraesCS3A01G048500	TraesCS3D01G030800
0.1223	TraesCS3B01G050500	TraesCS3D01G030800
0.0127	TraesCS2A01G218500	TraesCS2B01G243900
0.4619	TraesCS2A01G218500	TraesCS2D01G224900
0.1188	TraesCS2B01G243900	TraesCS2D01G224900
0.0586	TraesCS2A01G497500	TraesCS2B01G525700
-0.0027	TraesCS2A01G497500	TraesCS2D01G497500
-0.0274	TraesCS2B01G525700	TraesCS2D01G497500
0.6740	TraesCS4A01G110700	TraesCS4B01G193400
0.7608	TraesCS4A01G110700	TraesCS4D01G194400
0.6933	TraesCS4B01G193400	TraesCS4D01G194400
0.3028	TraesCS1A01G159200	TraesCS1B01G175600
0.4303	TraesCS1A01G159200	TraesCS1D01G156600
0.1653	TraesCS1B01G175600	TraesCS1D01G156600
0.0344	TraesCS2A01G058600	TraesCS2B01G070800
0.0237	TraesCS2A01G058600	TraesCS2D01G057800
0.0286	TraesCS2B01G070800	TraesCS2D01G057800
0.6371	TraesCS3A01G123700	TraesCS3B01G144100
0.6837	TraesCS3A01G123700	TraesCS3D01G125300
0.6823	TraesCS3B01G144100	TraesCS3D01G125300
0.3914	TraesCS5A01G505500	TraesCS4B01G335800
0.3295	TraesCS5A01G505500	TraesCS4D01G331300
0.4672	TraesCS4B01G335800	TraesCS4D01G331300
0.5931	TraesCS6A01G302500	TraesCS6B01G331700
0.7230	TraesCS6A01G302500	TraesCS6D01G282000
0.7905	TraesCS6B01G331700	TraesCS6D01G282000
0.6630	TraesCS3A01G175900	TraesCS3B01G205600
0.6719	TraesCS3A01G175900	TraesCS3D01G181600
0.5804	TraesCS3B01G205600	TraesCS3D01G181600
0.1694	TraesCS7A01G443500	TraesCS7B01G342300
0.2302	TraesCS7A01G443500	TraesCS7D01G432700
0.3932	TraesCS7B01G342300	TraesCS7D01G432700
0.6119	TraesCS5A01G503900	TraesCS4B01G332800
0.7992	TraesCS5A01G503900	TraesCS4D01G329500
0.7290	TraesCS4B01G332800	TraesCS4D01G329500
0.3431	TraesCS4A01G128500	TraesCS4B01G176300
0.2950	TraesCS4A01G128500	TraesCS4D01G178100
0.3964	TraesCS4B01G176300	TraesCS4D01G178100
0.5491	TraesCS7A01G338400	TraesCS7B01G249600
0.7999	TraesCS7A01G338400	TraesCS7D01G345600
0.6243	TraesCS7B01G249600	TraesCS7D01G345600
0.0369	TraesCS2A01G525400	TraesCS2B01G555300
-0.0698	TraesCS2A01G525400	TraesCS2D01G528300
0.0580	TraesCS2B01G555300	TraesCS2D01G528300
0.4191	TraesCS4A01G214000	TraesCS4B01G102300
0.6210	TraesCS4A01G214000	TraesCS4D01G099000
0.5657	TraesCS4B01G102300	TraesCS4D01G099000
0.2250	TraesCS2A01G053500	TraesCS2B01G067400
0.3917	TraesCS2A01G053500	TraesCS6D01G140200
0.3012	TraesCS2B01G067400	TraesCS6D01G140200
0.6252	TraesCS7A01G456600	TraesCS7B01G357300
0.7647	TraesCS7A01G456600	TraesCS7D01G445300
0.6081	TraesCS7B01G357300	TraesCS7D01G445300
0.8956	TraesCS3A01G332300	TraesCS3B01G362100
0.8962	TraesCS3A01G332300	TraesCS3D01G325800
0.8799	TraesCS3B01G362100	TraesCS3D01G325800
0.5996	TraesCS7A01G205300	TraesCS7B01G112700
0.6358	TraesCS7A01G205300	TraesCS7D01G208200
0.7149	TraesCS7B01G112700	TraesCS7D01G208200
0.3003	TraesCS4A01G042100	TraesCS4B01G262900
0.6092	TraesCS4A01G042100	TraesCS4D01G263000
0.4429	TraesCS4B01G262900	TraesCS4D01G263000
0.1668	TraesCS7A01G235800	TraesCS7B01G133700
0.4767	TraesCS7A01G235800	TraesCS7D01G235800
0.0046	TraesCS7B01G133700	TraesCS7D01G235800
0.2427	TraesCS7A01G391700	TraesCS7B01G293600
0.3344	TraesCS7A01G391700	TraesCS7D01G387300
0.3532	TraesCS7B01G293600	TraesCS7D01G387300
0.2734	TraesCS5A01G379800	TraesCS5B01G383400
0.7782	TraesCS5A01G379800	TraesCS5D01G389300
0.2775	TraesCS5B01G383400	TraesCS5D01G389300
0.3636	TraesCS3A01G181900	TraesCS3B01G211700
0.5702	TraesCS3A01G181900	TraesCS3D01G186500
0.4068	TraesCS3B01G211700	TraesCS3D01G186500
0.2351	TraesCS3A01G374100	TraesCS3B01G406300
0.3257	TraesCS3A01G374100	TraesCS3D01G366800
0.6902	TraesCS3B01G406300	TraesCS3D01G366800
0.7300	TraesCS4A01G214300	TraesCS4B01G101700
0.6996	TraesCS4A01G214300	TraesCS4D01G098300
0.8721	TraesCS4B01G101700	TraesCS4D01G098300
0.7581	TraesCS2A01G303100	TraesCS2B01G319700
0.3929	TraesCS2A01G303100	TraesCS2D01G301700
0.4566	TraesCS2B01G319700	TraesCS2D01G301700
0.7723	TraesCS4A01G271100	TraesCS4B01G043000
0.8958	TraesCS4A01G271100	TraesCS4D01G040300
0.8131	TraesCS4B01G043000	TraesCS4D01G040300
0.4026	TraesCS5A01G426400	TraesCS5B01G428300
0.6663	TraesCS5A01G426400	TraesCS5D01G434400
0.3725	TraesCS5B01G428300	TraesCS5D01G434400
0.4162	TraesCS1A01G119800	TraesCS1B01G139200
0.4760	TraesCS1A01G119800	TraesCS1D01G120700
0.4776	TraesCS1B01G139200	TraesCS1D01G120700
0.1275	TraesCS2A01G036500	TraesCS2B01G049600
0.0672	TraesCS2A01G036500	TraesCS2D01G035600
0.2235	TraesCS2B01G049600	TraesCS2D01G035600
0.4726	TraesCS4A01G064800	TraesCS4B01G242200
0.6228	TraesCS4A01G064800	TraesCS4D01G241800
0.6282	TraesCS4B01G242200	TraesCS4D01G241800
0.3653	TraesCS4A01G262100	TraesCS4B01G052800
0.4820	TraesCS4A01G262100	TraesCS4D01G053000
0.2832	TraesCS4B01G052800	TraesCS4D01G053000
0.5702	TraesCS5A01G425000	TraesCS5B01G427000
0.5972	TraesCS5A01G425000	TraesCS5D01G433400
0.6352	TraesCS5B01G427000	TraesCS5D01G433400
0.6184	TraesCS6A01G315600	TraesCS6B01G346000
0.6823	TraesCS6A01G315600	TraesCS6D01G294800
0.6952	TraesCS6B01G346000	TraesCS6D01G294800
0.6600	TraesCS3A01G283700	TraesCS3B01G317400
0.6885	TraesCS3A01G283700	TraesCS3D01G283600
0.7158	TraesCS3B01G317400	TraesCS3D01G283600
0.6013	TraesCS3A01G219800	TraesCS3B01G250200
0.6722	TraesCS3A01G219800	TraesCS3D01G232800
0.5286	TraesCS3B01G250200	TraesCS3D01G232800
0.3459	TraesCS6A01G360900	TraesCS6B01G393700
0.5343	TraesCS6A01G360900	TraesCS6D01G344400
0.5512	TraesCS6B01G393700	TraesCS6D01G344400
0.2984	TraesCS5A01G236400	TraesCS5B01G234700
0.5670	TraesCS5A01G236400	TraesCS5D01G243400
0.3571	TraesCS5B01G234700	TraesCS5D01G243400
0.8574	TraesCS7A01G286200	TraesCS7B01G183600
0.8795	TraesCS7A01G286200	TraesCS7D01G289200
0.8457	TraesCS7B01G183600	TraesCS7D01G289200
0.0395	TraesCS6A01G227000	TraesCS6B01G254700
0.1359	TraesCS6A01G227000	TraesCS6D01G208000
0.4218	TraesCS6B01G254700	TraesCS6D01G208000
0.9009	TraesCS3A01G376800	TraesCS3B01G409300
0.9488	TraesCS3A01G376800	TraesCS3D01G369800
0.8813	TraesCS3B01G409300	TraesCS3D01G369800
0.0729	TraesCS5A01G248300	TraesCS5B01G246000
0.0894	TraesCS5A01G248300	TraesCS5D01G255200
0.6308	TraesCS5B01G246000	TraesCS5D01G255200
0.1771	TraesCS7A01G432600	TraesCS7B01G333000
0.0704	TraesCS7A01G432600	TraesCS7D01G424300
-0.1313	TraesCS7B01G333000	TraesCS7D01G424300
0.7904	TraesCS1A01G232600	TraesCS1B01G245800
0.8251	TraesCS1A01G232600	TraesCS1D01G233900
0.8035	TraesCS1B01G245800	TraesCS1D01G233900
0.4652	TraesCS7A01G240500	TraesCS7B01G136100
0.3034	TraesCS7A01G240500	TraesCS7D01G239500
0.4788	TraesCS7B01G136100	TraesCS7D01G239500
0.4272	TraesCS7A01G206400	TraesCS7B01G113600
0.3815	TraesCS7A01G206400	TraesCS7D01G209200
0.5726	TraesCS7B01G113600	TraesCS7D01G209200
0.6513	TraesCS7A01G363100	TraesCS7B01G264800
0.7132	TraesCS7A01G363100	TraesCS7D01G359900
0.7894	TraesCS7B01G264800	TraesCS7D01G359900
0.7765	TraesCS3A01G103100	TraesCS3B01G120700
0.8776	TraesCS3A01G103100	TraesCS3D01G105500
0.8612	TraesCS3B01G120700	TraesCS3D01G105500
0.2985	TraesCS4A01G135400	TraesCS4B01G169800
0.4936	TraesCS4A01G135400	TraesCS4D01G171900
0.5127	TraesCS4B01G169800	TraesCS4D01G171900
0.3288	TraesCS5A01G064400	TraesCS5B01G068300
0.6565	TraesCS5A01G064400	TraesCS5D01G075200
0.3010	TraesCS5B01G068300	TraesCS5D01G075200
0.4145	TraesCS4A01G079700	TraesCS4B01G224300
0.3727	TraesCS4A01G079700	TraesCS4D01G224900
0.5371	TraesCS4B01G224300	TraesCS4D01G224900
0.5406	TraesCS3A01G217400	TraesCS3B01G247700
0.7810	TraesCS3A01G217400	TraesCS3D01G219400
0.5538	TraesCS3B01G247700	TraesCS3D01G219400
0.1621	TraesCS4A01G004500	TraesCS4B01G300500
0.1651	TraesCS4A01G004500	TraesCS4D01G299300
0.0567	TraesCS4B01G300500	TraesCS4D01G299300
0.4913	TraesCS2A01G450500	TraesCS2B01G472100
0.5170	TraesCS2A01G450500	TraesCS2D01G450100
0.4967	TraesCS2B01G472100	TraesCS2D01G450100
0.6851	TraesCS7A01G160200	TraesCS7B01G065100
0.6955	TraesCS7A01G160200	TraesCS7D01G160900
0.8916	TraesCS7B01G065100	TraesCS7D01G160900
0.8201	TraesCS4A01G066500	TraesCS4B01G244100
0.8270	TraesCS4A01G066500	TraesCS4D01G243400
0.9279	TraesCS4B01G244100	TraesCS4D01G243400
0.6506	TraesCS4A01G293800	TraesCS4B01G019700
0.0105	TraesCS4A01G293800	TraesCS4D01G018000
0.0160	TraesCS4B01G019700	TraesCS4D01G018000
0.1647	TraesCS2A01G593300	TraesCS2B01G591000
0.3803	TraesCS2A01G593300	TraesCS2D01G561400
0.5913	TraesCS2B01G591000	TraesCS2D01G561400
0.6498	TraesCS6A01G123900	TraesCS6B01G152000
0.6082	TraesCS6A01G123900	TraesCS6D01G114200
0.4696	TraesCS6B01G152000	TraesCS6D01G114200
0.8206	TraesCS6A01G178600	TraesCS6B01G206000
0.6349	TraesCS6A01G178600	TraesCS6D01G166000
0.7084	TraesCS6B01G206000	TraesCS6D01G166000
0.7247	TraesCS4A01G005200	TraesCS4B01G299800
0.8915	TraesCS4A01G005200	TraesCS4D01G298700
0.7448	TraesCS4B01G299800	TraesCS4D01G298700
0.3012	TraesCS3A01G278300	TraesCS3B01G312500
0.2054	TraesCS3A01G278300	TraesCS3D01G278600
0.2210	TraesCS3B01G312500	TraesCS3D01G278600
0.6685	TraesCS3A01G166100	TraesCS3B01G199800
0.7294	TraesCS3A01G166100	TraesCS3D01G175600
0.6938	TraesCS3B01G199800	TraesCS3D01G175600
0.6104	TraesCS5A01G228600	TraesCS5B01G227400
0.4638	TraesCS5A01G228600	TraesCS5D01G239000
0.6796	TraesCS5B01G227400	TraesCS5D01G239000
-0.0101	TraesCS1A01G125200	TraesCS1B01G144200
0.0737	TraesCS1A01G125200	TraesCS1D01G128700
0.2919	TraesCS1B01G144200	TraesCS1D01G128700
-0.1454	TraesCS1A01G155600	TraesCS1B01G173000
0.3960	TraesCS1A01G155600	TraesCS1D01G154300
-0.2962	TraesCS1B01G173000	TraesCS1D01G154300
0.2977	TraesCS1A01G107500	TraesCS1B01G129500
0.3724	TraesCS1A01G107500	TraesCS1D01G111600
0.7058	TraesCS1B01G129500	TraesCS1D01G111600
0.0561	TraesCS7A01G338700	TraesCS7B01G250000
0.2344	TraesCS7A01G338700	TraesCS7D01G345900
0.2264	TraesCS7B01G250000	TraesCS7D01G345900
0.6611	TraesCS4A01G405900	TraesCS4B01G305400
0.5204	TraesCS4A01G405900	TraesCS4D01G303600
0.6857	TraesCS4B01G305400	TraesCS4D01G303600
0.3779	TraesCS1A01G214000	TraesCS1B01G227800
0.4225	TraesCS1A01G214000	TraesCS1D01G216900
0.3534	TraesCS1B01G227800	TraesCS1D01G216900
0.5130	TraesCS3A01G308600	TraesCS3B01G151600
0.7846	TraesCS3A01G308600	TraesCS3D01G133900
0.5299	TraesCS3B01G151600	TraesCS3D01G133900
0.1791	TraesCS1A01G207000	TraesCS1B01G220800
0.2068	TraesCS1A01G207000	TraesCS1D01G210300
0.2763	TraesCS1B01G220800	TraesCS1D01G210300
0.4505	TraesCS5A01G095800	TraesCS5B01G101700
0.3800	TraesCS5A01G095800	TraesCS5D01G108400
0.3096	TraesCS5B01G101700	TraesCS5D01G108400
0.3629	TraesCS2A01G205900	TraesCS2B01G233100
0.3030	TraesCS2A01G205900	TraesCS2D01G210300
0.1126	TraesCS2B01G233100	TraesCS2D01G210300
0.4514	TraesCS5A01G185400	TraesCS5B01G183400
0.6200	TraesCS5A01G185400	TraesCS5D01G190400
0.4591	TraesCS5B01G183400	TraesCS5D01G190400
0.8428	TraesCS5A01G277500	TraesCS5B01G277200
0.8811	TraesCS5A01G277500	TraesCS5D01G284800
0.8919	TraesCS5B01G277200	TraesCS5D01G284800
0.6343	TraesCS5A01G357200	TraesCS5B01G359700
0.8128	TraesCS5A01G357200	TraesCS5D01G366300
0.6614	TraesCS5B01G359700	TraesCS5D01G366300
0.6874	TraesCS6A01G322000	TraesCS6B01G352800
0.7068	TraesCS6A01G322000	TraesCS6D01G301800
0.6540	TraesCS6B01G352800	TraesCS6D01G301800
0.2939	TraesCS5A01G165600	TraesCS5B01G162700
0.4981	TraesCS5A01G165600	TraesCS5D01G169800
0.4080	TraesCS5B01G162700	TraesCS5D01G169800
0.7792	TraesCS7A01G435500	TraesCS7B01G335200
0.6362	TraesCS7A01G435500	TraesCS7D01G426200
0.6694	TraesCS7B01G335200	TraesCS7D01G426200
0.5559	TraesCS6A01G137400	TraesCS6B01G165700
0.4838	TraesCS6A01G137400	TraesCS6D01G126800
0.5535	TraesCS6B01G165700	TraesCS6D01G126800
0.8311	TraesCS3A01G204800	TraesCS3B01G236900
0.8306	TraesCS3A01G204800	TraesCS3D01G210600
0.8885	TraesCS3B01G236900	TraesCS3D01G210600
0.6381	TraesCS3A01G041900	TraesCS3B01G041800
0.6563	TraesCS3A01G041900	TraesCS3D01G038400
0.6574	TraesCS3B01G041800	TraesCS3D01G038400
0.6276	TraesCS3A01G231100	TraesCS3B01G260400
0.6482	TraesCS3A01G231100	TraesCS3D01G222300
0.8409	TraesCS3B01G260400	TraesCS3D01G222300
0.2513	TraesCS3A01G117000	TraesCS3B01G136000
0.1592	TraesCS3A01G117000	TraesCS3D01G118800
0.2843	TraesCS3B01G136000	TraesCS3D01G118800
0.7239	TraesCS3A01G146500	TraesCS3B01G173800
0.5623	TraesCS3A01G146500	TraesCS3D01G155300
0.7941	TraesCS3B01G173800	TraesCS3D01G155300
0.9151	TraesCS5A01G229000	TraesCS5B01G227700
0.9231	TraesCS5A01G229000	TraesCS5D01G238700
0.9277	TraesCS5B01G227700	TraesCS5D01G238700
0.7742	TraesCS1A01G083300	TraesCS1B01G100700
0.7681	TraesCS1A01G083300	TraesCS1D01G084500
0.7263	TraesCS1B01G100700	TraesCS1D01G084500
0.2058	TraesCS7A01G171800	TraesCS7B01G076600
0.1226	TraesCS7A01G171800	TraesCS7D01G172300
0.3592	TraesCS7B01G076600	TraesCS7D01G172300
0.1788	TraesCS3A01G159100	TraesCS3B01G190000
0.1592	TraesCS3A01G159100	TraesCS3D01G166600
0.3396	TraesCS3B01G190000	TraesCS3D01G166600
0.7928	TraesCS7A01G251800	TraesCS7B01G139300
0.7754	TraesCS7A01G251800	TraesCS7D01G249800
0.7997	TraesCS7B01G139300	TraesCS7D01G249800
0.2538	TraesCS6A01G412800	TraesCS6B01G462100
-0.0949	TraesCS6A01G412800	TraesCS6D01G397000
0.1660	TraesCS6B01G462100	TraesCS6D01G397000
0.2543	TraesCS3A01G211200	TraesCS3B01G241700
0.4831	TraesCS3A01G211200	TraesCS3D01G214000
0.2620	TraesCS3B01G241700	TraesCS3D01G214000
0.5135	TraesCS5A01G082700	TraesCS5B01G088800
0.4966	TraesCS5A01G082700	TraesCS5D01G095200
0.4812	TraesCS5B01G088800	TraesCS5D01G095200
0.6278	TraesCS2A01G282700	TraesCS2B01G300000
0.6079	TraesCS2A01G282700	TraesCS2D01G281400
0.7735	TraesCS2B01G300000	TraesCS2D01G281400
0.3374	TraesCS2A01G474300	TraesCS2B01G497800
0.2878	TraesCS2A01G474300	TraesCS2D01G474000
0.2065	TraesCS2B01G497800	TraesCS2D01G474000
0.0402	TraesCS5A01G278000	TraesCS5B01G277300
0.1027	TraesCS5A01G278000	TraesCS5D01G284900
-0.0747	TraesCS5B01G277300	TraesCS5D01G284900
0.4057	TraesCS3A01G098700	TraesCS3B01G114800
0.3673	TraesCS3A01G098700	TraesCS3D01G099100
0.3473	TraesCS3B01G114800	TraesCS3D01G099100
0.0364	TraesCS6A01G419600	TraesCS6B01G469000
0.2544	TraesCS6A01G419600	TraesCS6D01G406500
0.0907	TraesCS6B01G469000	TraesCS6D01G406500
0.6338	TraesCS5A01G135100	TraesCS5B01G133900
0.5163	TraesCS5A01G135100	TraesCS5D01G139400
0.5733	TraesCS5B01G133900	TraesCS5D01G139400
0.8216	TraesCS7A01G314100	TraesCS7B01G215000
0.9133	TraesCS7A01G314100	TraesCS7D01G311300
0.8839	TraesCS7B01G215000	TraesCS7D01G311300
0.0533	TraesCS3A01G269800	TraesCS3B01G303700
0.5254	TraesCS3A01G269800	TraesCS3D01G269500
0.2877	TraesCS3B01G303700	TraesCS3D01G269500
0.4296	TraesCS5A01G011300	TraesCS5B01G009200
0.6367	TraesCS5A01G011300	TraesCS5D01G016200
0.4383	TraesCS5B01G009200	TraesCS5D01G016200
0.5857	TraesCS5A01G163500	TraesCS5B01G160800
0.6461	TraesCS5A01G163500	TraesCS5D01G168500
0.5365	TraesCS5B01G160800	TraesCS5D01G168500
-0.0670	TraesCS2A01G163200	TraesCS2B01G189000
0.0206	TraesCS2A01G163200	TraesCS2D01G170100
0.1521	TraesCS2B01G189000	TraesCS2D01G170100
0.3666	TraesCS1A01G319500	TraesCS1B01G331800
0.1539	TraesCS1A01G319500	TraesCS1D01G319300
0.3101	TraesCS1B01G331800	TraesCS1D01G319300
0.2580	TraesCS3A01G158100	TraesCS3B01G185100
0.3511	TraesCS3A01G158100	TraesCS3D01G165800
0.3947	TraesCS3B01G185100	TraesCS3D01G165800
0.1750	TraesCS3A01G190100	TraesCS3B01G219000
0.2075	TraesCS3A01G190100	TraesCS3D01G193600
0.2155	TraesCS3B01G219000	TraesCS3D01G193600
0.7712	TraesCS1A01G068100	TraesCS1B01G086800
0.5565	TraesCS1A01G068100	TraesCS1D01G069500
0.4921	TraesCS1B01G086800	TraesCS1D01G069500
0.4163	TraesCS5A01G080800	TraesCS5B01G085600
0.2876	TraesCS5A01G080800	TraesCS5D01G091800
0.2832	TraesCS5B01G085600	TraesCS5D01G091800
0.2050	TraesCS5A01G508000	TraesCS4B01G338000
0.0224	TraesCS5A01G508000	TraesCS4D01G334300
-0.0759	TraesCS4B01G338000	TraesCS4D01G334300
0.1306	TraesCS2A01G499000	TraesCS2B01G527100
0.0795	TraesCS2A01G499000	TraesCS2D01G499200
0.0345	TraesCS2B01G527100	TraesCS2D01G499200
0.3691	TraesCS7A01G371400	TraesCS7B01G256700
0.4017	TraesCS7A01G371400	TraesCS7D01G351900
0.2626	TraesCS7B01G256700	TraesCS7D01G351900
0.2310	TraesCS1A01G229800	TraesCS1B01G244300
0.1552	TraesCS1A01G229800	TraesCS1D01G232200
0.3897	TraesCS1B01G244300	TraesCS1D01G232200
0.3824	TraesCS3A01G269900	TraesCS3B01G303800
0.6233	TraesCS3A01G269900	TraesCS3D01G269600
0.3695	TraesCS3B01G303800	TraesCS3D01G269600
0.1041	TraesCS7A01G524200	TraesCS7B01G441500
0.1960	TraesCS7A01G524200	TraesCS7D01G513000
0.0911	TraesCS7B01G441500	TraesCS7D01G513000
0.7286	TraesCS5A01G141500	TraesCS5B01G139800
0.7449	TraesCS5A01G141500	TraesCS5D01G150700
0.6585	TraesCS5B01G139800	TraesCS5D01G150700
0.4920	TraesCS5A01G366800	TraesCS5B01G368900
0.4783	TraesCS5A01G366800	TraesCS5D01G376000
0.6248	TraesCS5B01G368900	TraesCS5D01G376000
0.3745	TraesCS7A01G346000	TraesCS7B01G237200
0.6060	TraesCS7A01G346000	TraesCS7D01G333200
0.5336	TraesCS7B01G237200	TraesCS7D01G333200
0.1815	TraesCS7A01G434200	TraesCS7B01G334000
0.2965	TraesCS7A01G434200	TraesCS7D01G425000
0.2865	TraesCS7B01G334000	TraesCS7D01G425000
0.2406	TraesCS2A01G094000	TraesCS2B01G108800
0.2965	TraesCS2A01G094000	TraesCS2D01G092600
-0.1452	TraesCS2B01G108800	TraesCS2D01G092600
0.4799	TraesCS4A01G272600	TraesCS4B01G041500
0.3531	TraesCS4A01G272600	TraesCS4D01G038800
0.6814	TraesCS4B01G041500	TraesCS4D01G038800
0.5117	TraesCS4A01G038400	TraesCS4B01G267300
0.7666	TraesCS4A01G038400	TraesCS4D01G266900
0.5825	TraesCS4B01G267300	TraesCS4D01G266900
0.5242	TraesCS7A01G256700	TraesCS7B01G153700
0.4858	TraesCS7A01G256700	TraesCS7D01G257700
0.6371	TraesCS7B01G153700	TraesCS7D01G257700
0.4562	TraesCS1A01G218800	TraesCS1B01G232300
0.4859	TraesCS1A01G218800	TraesCS1D01G220500
0.5280	TraesCS1B01G232300	TraesCS1D01G220500
0.3388	TraesCS5A01G228800	TraesCS5B01G227500
0.3705	TraesCS5A01G228800	TraesCS5D01G238900
0.2429	TraesCS5B01G227500	TraesCS5D01G238900
0.7846	TraesCS4A01G078300	TraesCS4B01G234300
0.7847	TraesCS4A01G078300	TraesCS4D01G235500
0.7691	TraesCS4B01G234300	TraesCS4D01G235500
0.2074	TraesCS2A01G533100	TraesCS2B01G562600
0.3134	TraesCS2A01G533100	TraesCS2D01G535000
0.3119	TraesCS2B01G562600	TraesCS2D01G535000
0.7883	TraesCS3A01G132400	TraesCS3B01G167100
0.7686	TraesCS3A01G132400	TraesCS3D01G148600
0.7092	TraesCS3B01G167100	TraesCS3D01G148600
0.7846	TraesCS3A01G308000	TraesCS3B01G151100
0.7746	TraesCS3A01G308000	TraesCS3D01G134500
0.7385	TraesCS3B01G151100	TraesCS3D01G134500
0.5471	TraesCS2A01G173800	TraesCS2B01G200300
0.4635	TraesCS2A01G173800	TraesCS2D01G181100
0.6960	TraesCS2B01G200300	TraesCS2D01G181100
0.5602	TraesCS7A01G130300	TraesCS7B01G030600
0.6801	TraesCS7A01G130300	TraesCS7D01G129700
0.6668	TraesCS7B01G030600	TraesCS7D01G129700
0.5321	TraesCS4A01G101900	TraesCS4B01G202700
0.5731	TraesCS4A01G101900	TraesCS4D01G203600
0.6453	TraesCS4B01G202700	TraesCS4D01G203600
0.1746	TraesCS7A01G312700	TraesCS7B01G212400
-0.1745	TraesCS7A01G312700	TraesCS7D01G309100
0.4592	TraesCS7B01G212400	TraesCS7D01G309100
0.5988	TraesCS4A01G129800	TraesCS4B01G174800
0.5262	TraesCS4A01G129800	TraesCS4D01G176700
0.5626	TraesCS4B01G174800	TraesCS4D01G176700
0.4221	TraesCS3A01G050300	TraesCS3B01G059100
0.8011	TraesCS3A01G050300	TraesCS3D01G049700
0.4279	TraesCS3B01G059100	TraesCS3D01G049700
0.1627	TraesCS1A01G040400	TraesCS1B01G053400
0.3957	TraesCS1A01G040400	TraesCS1D01G041400
0.1825	TraesCS1B01G053400	TraesCS1D01G041400
0.4480	TraesCS7A01G318500	TraesCS7B01G219400
0.7543	TraesCS7A01G318500	TraesCS7D01G315100
0.3661	TraesCS7B01G219400	TraesCS7D01G315100
0.8413	TraesCS4A01G252100	TraesCS4B01G063100
0.8125	TraesCS4A01G252100	TraesCS4D01G062100
0.7712	TraesCS4B01G063100	TraesCS4D01G062100
0.4785	TraesCS7A01G245200	TraesCS7B01G146300
0.5067	TraesCS7A01G245200	TraesCS7D01G243800
0.3402	TraesCS7B01G146300	TraesCS7D01G243800
0.8249	TraesCS4A01G116800	TraesCS4B01G187600
0.9051	TraesCS4A01G116800	TraesCS4D01G189000
0.8370	TraesCS4B01G187600	TraesCS4D01G189000
0.1276	TraesCS5A01G237400	TraesCS5B01G235300
0.5015	TraesCS5A01G237400	TraesCS5D01G244100
0.2149	TraesCS5B01G235300	TraesCS5D01G244100
0.6088	TraesCS1A01G077700	TraesCS1B01G095800
0.6074	TraesCS1A01G077700	TraesCS1D01G079800
0.4360	TraesCS1B01G095800	TraesCS1D01G079800
0.2720	TraesCS5A01G258700	TraesCS5B01G257600
0.1997	TraesCS5A01G258700	TraesCS5D01G266600
0.4780	TraesCS5B01G257600	TraesCS5D01G266600
0.0625	TraesCS5A01G056000	TraesCS5B01G061000
0.1125	TraesCS5A01G056000	TraesCS5D01G067000
0.2028	TraesCS5B01G061000	TraesCS5D01G067000
0.2643	TraesCS6A01G380500	TraesCS6B01G419500
0.3872	TraesCS6A01G380500	TraesCS6D01G365200
0.2755	TraesCS6B01G419500	TraesCS6D01G365200
0.3475	TraesCS5A01G188400	TraesCS5B01G195200
0.3862	TraesCS5A01G188400	TraesCS5D01G202600
0.5261	TraesCS5B01G195200	TraesCS5D01G202600
0.3532	TraesCS1A01G289100	TraesCS1B01G298600
0.3447	TraesCS1A01G289100	TraesCS1D01G288100
0.3344	TraesCS1B01G298600	TraesCS1D01G288100
0.3331	TraesCS1A01G289200	TraesCS1B01G298800
0.3902	TraesCS1A01G289200	TraesCS1D01G288200
0.1754	TraesCS1B01G298800	TraesCS1D01G288200
0.2775	TraesCS7A01G348600	TraesCS7B01G235100
0.4688	TraesCS7A01G348600	TraesCS7D01G330100
0.3043	TraesCS7B01G235100	TraesCS7D01G330100
0.3169	TraesCS2A01G199500	TraesCS2B01G226800
0.6843	TraesCS2A01G199500	TraesCS2D01G207100
0.4344	TraesCS2B01G226800	TraesCS2D01G207100
0.0653	TraesCS3A01G520500	TraesCS3B01G589900
0.2924	TraesCS3A01G520500	TraesCS3D01G528500
0.3435	TraesCS3B01G589900	TraesCS3D01G528500
0.3828	TraesCS2A01G209700	TraesCS2B01G235900
0.4822	TraesCS2A01G209700	TraesCS2D01G216500
0.6312	TraesCS2B01G235900	TraesCS2D01G216500
0.5475	TraesCS3A01G163000	TraesCS3B01G194100
0.6620	TraesCS3A01G163000	TraesCS3D01G169900
0.4960	TraesCS3B01G194100	TraesCS3D01G169900
0.3738	TraesCS4A01G283900	TraesCS4B01G029600
0.4250	TraesCS4A01G283900	TraesCS4D01G026800
0.2892	TraesCS4B01G029600	TraesCS4D01G026800
0.6735	TraesCS4A01G247600	TraesCS4B01G067300
0.6609	TraesCS4A01G247600	TraesCS4D01G066200
0.6696	TraesCS4B01G067300	TraesCS4D01G066200
0.6072	TraesCS5A01G201200	TraesCS5B01G200000
0.6093	TraesCS5A01G201200	TraesCS5D01G207400
0.6325	TraesCS5B01G200000	TraesCS5D01G207400
0.6532	TraesCS2A01G256100	TraesCS2B01G286400
0.6145	TraesCS2A01G256100	TraesCS2D01G266600
0.6115	TraesCS2B01G286400	TraesCS2D01G266600
0.5053	TraesCS3A01G230300	TraesCS3B01G259600
0.4946	TraesCS3A01G230300	TraesCS3D01G223000
0.5188	TraesCS3B01G259600	TraesCS3D01G223000
0.1429	TraesCS2A01G318300	TraesCS2B01G336400
0.3947	TraesCS2A01G318300	TraesCS2D01G315900
0.5149	TraesCS2B01G336400	TraesCS2D01G315900
0.0651	TraesCS6A01G409300	TraesCS6B01G455200
-0.1738	TraesCS6A01G409300	TraesCS6D01G393000
0.0043	TraesCS6B01G455200	TraesCS6D01G393000
0.6201	TraesCS3A01G292800	TraesCS3B01G327600
0.7375	TraesCS3A01G292800	TraesCS3D01G292600
0.6257	TraesCS3B01G327600	TraesCS3D01G292600
0.6808	TraesCS3A01G343600	TraesCS3B01G375600
0.6532	TraesCS3A01G343600	TraesCS3D01G337400
0.6818	TraesCS3B01G375600	TraesCS3D01G337400
0.1831	TraesCS3A01G317800	TraesCS3B01G348100
0.4116	TraesCS3A01G317800	TraesCS3D01G313500
0.2464	TraesCS3B01G348100	TraesCS3D01G313500
0.6100	TraesCS3A01G189500	TraesCS3B01G218700
0.5806	TraesCS3A01G189500	TraesCS3D01G193000
0.5213	TraesCS3B01G218700	TraesCS3D01G193000
0.3685	TraesCS1A01G403200	TraesCS1B01G432600
0.2863	TraesCS1A01G403200	TraesCS1D01G411200
0.4857	TraesCS1B01G432600	TraesCS1D01G411200
0.3570	TraesCS3A01G042700	TraesCS3B01G040800
0.6445	TraesCS3A01G042700	TraesCS3D01G037900
0.5710	TraesCS3B01G040800	TraesCS3D01G037900
0.6647	TraesCS5A01G166000	TraesCS5B01G163400
0.6944	TraesCS5A01G166000	TraesCS5D01G170600
0.7059	TraesCS5B01G163400	TraesCS5D01G170600
0.3286	TraesCS4A01G231600	TraesCS4B01G084400
0.1992	TraesCS4A01G231600	TraesCS4D01G082300
0.1254	TraesCS4B01G084400	TraesCS4D01G082300
0.7896	TraesCS6A01G314600	TraesCS6B01G344600
0.7671	TraesCS6A01G314600	TraesCS6D01G293900
0.7885	TraesCS6B01G344600	TraesCS6D01G293900
0.4486	TraesCS4A01G002200	TraesCS4B01G302900
0.4092	TraesCS4A01G002200	TraesCS4D01G301400
0.6401	TraesCS4B01G302900	TraesCS4D01G301400
0.6644	TraesCS3A01G185900	TraesCS3B01G215500
0.6276	TraesCS3A01G185900	TraesCS3D01G189900
0.7165	TraesCS3B01G215500	TraesCS3D01G189900
0.8026	TraesCS1A01G084600	TraesCS1B01G101900
0.8275	TraesCS1A01G084600	TraesCS1D01G086000
0.8038	TraesCS1B01G101900	TraesCS1D01G086000
-0.2101	TraesCS2A01G001200	TraesCS2B01G022700
0.1829	TraesCS2A01G001200	TraesCS2D01G001400
-0.0331	TraesCS2B01G022700	TraesCS2D01G001400
0.3534	TraesCS6A01G263400	TraesCS6B01G290400
0.5906	TraesCS6A01G263400	TraesCS6D01G251600
0.4164	TraesCS6B01G290400	TraesCS6D01G251600
0.5912	TraesCS5A01G101300	TraesCS5B01G106100
0.6728	TraesCS5A01G101300	TraesCS5D01G113500
0.5513	TraesCS5B01G106100	TraesCS5D01G113500
0.2442	TraesCS1A01G278500	TraesCS1B01G287400
0.2966	TraesCS1A01G278500	TraesCS1D01G277700
0.4070	TraesCS1B01G287400	TraesCS1D01G277700
0.3173	TraesCS2A01G481100	TraesCS2B01G507200
0.3421	TraesCS2A01G481100	TraesCS2D01G481400
0.0491	TraesCS2B01G507200	TraesCS2D01G481400
0.4980	TraesCS5A01G016000	TraesCS5B01G014300
0.4336	TraesCS5A01G016000	TraesCS5D01G022100
0.3947	TraesCS5B01G014300	TraesCS5D01G022100
0.6443	TraesCS7A01G211200	TraesCS7B01G118200
0.6862	TraesCS7A01G211200	TraesCS7D01G212900
0.8187	TraesCS7B01G118200	TraesCS7D01G212900
0.3270	TraesCS2A01G160400	TraesCS2B01G186700
0.2840	TraesCS2A01G160400	TraesCS2D01G167800
0.3064	TraesCS2B01G186700	TraesCS2D01G167800
0.3016	TraesCS2A01G338500	TraesCS2B01G343400
0.2782	TraesCS2A01G338500	TraesCS2D01G324500
0.3950	TraesCS2B01G343400	TraesCS2D01G324500
0.1807	TraesCS1A01G368800	TraesCS1B01G387700
-0.0475	TraesCS1A01G368800	TraesCS1D01G374600
0.4591	TraesCS1B01G387700	TraesCS1D01G374600
0.4819	TraesCS4A01G260500	TraesCS4B01G053900
0.2343	TraesCS4A01G260500	TraesCS4D01G054100
0.4712	TraesCS4B01G053900	TraesCS4D01G054100
0.3071	TraesCS4A01G296700	TraesCS4B01G017000
0.4785	TraesCS4A01G296700	TraesCS4D01G015300
0.3092	TraesCS4B01G017000	TraesCS4D01G015300
0.6387	TraesCS3A01G117700	TraesCS3B01G137000
0.6999	TraesCS3A01G117700	TraesCS3D01G119500
0.7206	TraesCS3B01G137000	TraesCS3D01G119500
0.3291	TraesCS5A01G231600	TraesCS5B01G229900
0.5852	TraesCS5A01G231600	TraesCS5D01G236400
0.1377	TraesCS5B01G229900	TraesCS5D01G236400
0.0767	TraesCS5A01G387800	TraesCS5B01G392900
0.4784	TraesCS5A01G387800	TraesCS5D01G397700
-0.1288	TraesCS5B01G392900	TraesCS5D01G397700
0.5057	TraesCS1A01G266900	TraesCS1B01G277800
0.5791	TraesCS1A01G266900	TraesCS1D01G267100
0.7250	TraesCS1B01G277800	TraesCS1D01G267100
0.5635	TraesCS5A01G238900	TraesCS5B01G237500
0.6386	TraesCS5A01G238900	TraesCS5D01G246000
0.5502	TraesCS5B01G237500	TraesCS5D01G246000
0.5825	TraesCS5A01G161500	TraesCS5B01G159000
0.5871	TraesCS5A01G161500	TraesCS5D01G166400
0.5511	TraesCS5B01G159000	TraesCS5D01G166400
0.1514	TraesCS2A01G554900	TraesCS2B01G589100
0.3358	TraesCS2A01G554900	TraesCS2D01G559700
0.2648	TraesCS2B01G589100	TraesCS2D01G559700
0.3425	TraesCS3A01G169100	TraesCS3B01G197400
0.5988	TraesCS3A01G169100	TraesCS3D01G172700
0.4116	TraesCS3B01G197400	TraesCS3D01G172700
0.6080	TraesCS3A01G367800	TraesCS3B01G399500
0.6003	TraesCS3A01G367800	TraesCS3D01G360800
0.5497	TraesCS3B01G399500	TraesCS3D01G360800
0.2394	TraesCS2A01G400000	TraesCS2B01G418100
0.4142	TraesCS2A01G400000	TraesCS2D01G397600
0.1828	TraesCS2B01G418100	TraesCS2D01G397600
-0.0022	TraesCS7A01G546400	TraesCS7B01G469400
0.2417	TraesCS7A01G546400	TraesCS7D01G532600
-0.2373	TraesCS7B01G469400	TraesCS7D01G532600
0.0898	TraesCS2A01G379700	TraesCS2B01G396600
0.0934	TraesCS2A01G379700	TraesCS2D01G375900
0.1408	TraesCS2B01G396600	TraesCS2D01G375900
0.8667	TraesCS6A01G235100	TraesCS6B01G263800
0.7784	TraesCS6A01G235100	TraesCS6D01G217800
0.8014	TraesCS6B01G263800	TraesCS6D01G217800
0.1136	TraesCS2A01G310100	TraesCS2B01G327100
-0.0661	TraesCS2A01G310100	TraesCS2D01G308300
0.2023	TraesCS2B01G327100	TraesCS2D01G308300
0.2590	TraesCS1A01G394400	TraesCS1B01G422400
0.6836	TraesCS1A01G394400	TraesCS1D01G402000
0.6591	TraesCS1B01G422400	TraesCS1D01G402000
0.5919	TraesCS6A01G162500	TraesCS6B01G188700
0.6147	TraesCS6A01G162500	TraesCS6D01G149700
0.5501	TraesCS6B01G188700	TraesCS6D01G149700
0.1952	TraesCS1A01G304300	TraesCS1B01G314800
0.3325	TraesCS1A01G304300	TraesCS1D01G303800
0.0210	TraesCS1B01G314800	TraesCS1D01G303800
0.3273	TraesCS2A01G250300	TraesCS2B01G266500
0.3269	TraesCS2A01G250300	TraesCS2D01G251500
0.1377	TraesCS2B01G266500	TraesCS2D01G251500
0.2620	TraesCS2A01G492500	TraesCS2B01G520700
0.1764	TraesCS2A01G492500	TraesCS2D01G492800
0.3350	TraesCS2B01G520700	TraesCS2D01G492800
0.8345	TraesCS3A01G226800	TraesCS3B01G257700
0.8384	TraesCS3A01G226800	TraesCS3D01G224800
0.8364	TraesCS3B01G257700	TraesCS3D01G224800
0.2437	TraesCS1A01G276400	TraesCS1B01G285600
0.2703	TraesCS1A01G276400	TraesCS1D01G275900
0.4738	TraesCS1B01G285600	TraesCS1D01G275900
0.3298	TraesCS1A01G414700	TraesCS1B01G444700
0.5661	TraesCS1A01G414700	TraesCS1D01G422000
0.5152	TraesCS1B01G444700	TraesCS1D01G422000
-0.0813	TraesCS6A01G417600	TraesCS6B01G471600
0.1082	TraesCS6A01G417600	TraesCS6D01G402800
-0.1092	TraesCS6B01G471600	TraesCS6D01G402800
0.5975	TraesCS7A01G490400	TraesCS7B01G393700
0.4892	TraesCS7A01G490400	TraesCS7D01G476800
0.7496	TraesCS7B01G393700	TraesCS7D01G476800
0.1921	TraesCS3A01G336000	TraesCS3B01G366700
0.3690	TraesCS3A01G336000	TraesCS3D01G329000
0.3846	TraesCS3B01G366700	TraesCS3D01G329000
-0.2563	TraesCS2A01G523700	TraesCS2B01G553600
0.2658	TraesCS2A01G523700	TraesCS2D01G525900
0.0681	TraesCS2B01G553600	TraesCS2D01G525900
-0.1625	TraesCS5A01G316900	TraesCS5B01G317500
-0.3382	TraesCS5A01G316900	TraesCS5D01G323200
-0.1686	TraesCS5B01G317500	TraesCS5D01G323200
-0.2032	TraesCS6A01G403600	TraesCS6B01G447500
-0.2121	TraesCS6A01G403600	TraesCS6D01G387100
-0.5751	TraesCS6B01G447500	TraesCS6D01G387100
0.4851	TraesCS4A01G096300	TraesCS4B01G208100
0.3257	TraesCS4A01G096300	TraesCS4D01G209000
0.4565	TraesCS4B01G208100	TraesCS4D01G209000
0.4693	TraesCS5A01G493400	TraesCS4B01G318800
0.5225	TraesCS5A01G493400	TraesCS4D01G315300
0.6774	TraesCS4B01G318800	TraesCS4D01G315300
0.2184	TraesCS1A01G197500	TraesCS1B01G212100
0.4454	TraesCS1A01G197500	TraesCS1D01G201000
0.2617	TraesCS1B01G212100	TraesCS1D01G201000
0.6015	TraesCS4A01G008000	TraesCS4B01G296900
0.7986	TraesCS4A01G008000	TraesCS4D01G295800
0.6483	TraesCS4B01G296900	TraesCS4D01G295800
0.3961	TraesCS5A01G373700	TraesCS5B01G375700
0.2725	TraesCS5A01G373700	TraesCS5D01G383200
0.2399	TraesCS5B01G375700	TraesCS5D01G383200
0.1304	TraesCS1A01G081400	TraesCS1B01G099100
0.3353	TraesCS1A01G081400	TraesCS1D01G083000
0.1951	TraesCS1B01G099100	TraesCS1D01G083000
0.3323	TraesCS2A01G384800	TraesCS2B01G401800
0.3848	TraesCS2A01G384800	TraesCS2D01G381500
0.5619	TraesCS2B01G401800	TraesCS2D01G381500
0.2346	TraesCS2A01G260100	TraesCS2B01G281800
0.3268	TraesCS2A01G260100	TraesCS2D01G263400
0.2321	TraesCS2B01G281800	TraesCS2D01G263400
0.1235	TraesCS6A01G163400	TraesCS6B01G186500
0.2514	TraesCS6A01G163400	TraesCS6D01G147600
0.3736	TraesCS6B01G186500	TraesCS6D01G147600
0.6782	TraesCS6A01G196500	TraesCS6B01G229700
0.6726	TraesCS6A01G196500	TraesCS6D01G179200
0.5870	TraesCS6B01G229700	TraesCS6D01G179200
0.1290	TraesCS3A01G313200	TraesCS3B01G158700
0.6188	TraesCS3A01G313200	TraesCS3D01G141100
0.2771	TraesCS3B01G158700	TraesCS3D01G141100
0.7344	TraesCS6A01G229800	TraesCS6B01G251800
0.8110	TraesCS6A01G229800	TraesCS6D01G205200
0.7026	TraesCS6B01G251800	TraesCS6D01G205200
0.3946	TraesCS3A01G239800	TraesCS3B01G268200
0.5096	TraesCS3A01G239800	TraesCS3D01G240200
0.5560	TraesCS3B01G268200	TraesCS3D01G240200
0.6006	TraesCS7A01G316700	TraesCS7B01G217500
0.6294	TraesCS7A01G316700	TraesCS7D01G313400
0.6518	TraesCS7B01G217500	TraesCS7D01G313400
0.3237	TraesCS4A01G325600	TraesCS5B01G538500
0.2164	TraesCS4A01G325600	TraesCS5D01G556800
0.2054	TraesCS5B01G538500	TraesCS5D01G556800
0.5445	TraesCS2A01G367000	TraesCS2B01G384500
0.5929	TraesCS2A01G367000	TraesCS2D01G363900
0.6956	TraesCS2B01G384500	TraesCS2D01G363900
0.6282	TraesCS4A01G035900	TraesCS4B01G268700
0.6668	TraesCS4A01G035900	TraesCS4D01G268000
0.7221	TraesCS4B01G268700	TraesCS4D01G268000
-0.1450	TraesCS7A01G429600	TraesCS7B01G329800
0.6702	TraesCS7A01G429600	TraesCS7D01G421800
0.3436	TraesCS7B01G329800	TraesCS7D01G421800
0.7397	TraesCS1A01G084800	TraesCS1B01G102000
0.6116	TraesCS1A01G084800	TraesCS1D01G086200
0.6575	TraesCS1B01G102000	TraesCS1D01G086200
0.1854	TraesCS6A01G159600	TraesCS6B01G191700
0.1596	TraesCS6A01G159600	TraesCS6D01G152900
0.2492	TraesCS6B01G191700	TraesCS6D01G152900
0.5866	TraesCS4A01G100800	TraesCS4B01G203800
0.5864	TraesCS4A01G100800	TraesCS4D01G204600
0.5408	TraesCS4B01G203800	TraesCS4D01G204600
0.3027	TraesCS5A01G391900	TraesCS5B01G396800
0.3317	TraesCS5A01G391900	TraesCS5D01G401800
0.3813	TraesCS5B01G396800	TraesCS5D01G401800
0.6542	TraesCS7A01G328600	TraesCS7B01G229300
0.8552	TraesCS7A01G328600	TraesCS7D01G325500
0.7110	TraesCS7B01G229300	TraesCS7D01G325500
0.0798	TraesCS6A01G405200	TraesCS6B01G449400
0.4496	TraesCS6A01G405200	TraesCS6D01G388700
0.3148	TraesCS6B01G449400	TraesCS6D01G388700
0.2060	TraesCS4A01G023800	TraesCS4B01G279800
0.1729	TraesCS4A01G023800	TraesCS4D01G278200
0.1995	TraesCS4B01G279800	TraesCS4D01G278200
0.5590	TraesCS3A01G037700	TraesCS3B01G045900
0.6518	TraesCS3A01G037700	TraesCS3D01G041800
0.7312	TraesCS3B01G045900	TraesCS3D01G041800
0.6090	TraesCS3A01G237000	TraesCS3B01G262800
0.6522	TraesCS3A01G237000	TraesCS3D01G237400
0.6908	TraesCS3B01G262800	TraesCS3D01G237400
0.4860	TraesCS6A01G155000	TraesCS6B01G183000
0.4499	TraesCS6A01G155000	TraesCS6D01G144900
0.5411	TraesCS6B01G183000	TraesCS6D01G144900
0.6866	TraesCS6A01G296200	TraesCS6B01G326000
0.6656	TraesCS6A01G296200	TraesCS6D01G276500
0.8794	TraesCS6B01G326000	TraesCS6D01G276500
-0.0565	TraesCS1A01G020600	TraesCS1B01G024600
-0.0256	TraesCS1A01G020600	TraesCS1D01G020100
-0.0719	TraesCS1B01G024600	TraesCS1D01G020100
0.3759	TraesCS2A01G448400	TraesCS2B01G469100
0.6763	TraesCS2A01G448400	TraesCS2D01G447500
0.2394	TraesCS2B01G469100	TraesCS2D01G447500
0.0967	TraesCS5A01G299800	TraesCS5B01G301400
-0.0848	TraesCS5A01G299800	TraesCS5D01G308200
0.1395	TraesCS5B01G301400	TraesCS5D01G308200
0.1312	TraesCS5A01G119400	TraesCS5B01G121200
0.1312	TraesCS5A01G119400	TraesCS5D01G126500
1.0000	TraesCS5B01G121200	TraesCS5D01G126500
0.3115	TraesCS1A01G332400	TraesCS1B01G346100
0.2026	TraesCS1A01G332400	TraesCS1D01G335100
0.2346	TraesCS1B01G346100	TraesCS1D01G335100
0.0889	TraesCS2A01G403600	TraesCS2B01G421600
0.0625	TraesCS2A01G403600	TraesCS2D01G400700
0.0141	TraesCS2B01G421600	TraesCS2D01G400700
0.3519	TraesCS2A01G334500	TraesCS2B01G347700
0.1953	TraesCS2A01G334500	TraesCS2D01G328700
0.5420	TraesCS2B01G347700	TraesCS2D01G328700
0.6101	TraesCS3A01G094900	TraesCS3B01G110400
0.6248	TraesCS3A01G094900	TraesCS3D01G095100
0.4701	TraesCS3B01G110400	TraesCS3D01G095100
0.7079	TraesCS5A01G375900	TraesCS5B01G378100
0.8519	TraesCS5A01G375900	TraesCS5D01G385400
0.7208	TraesCS5B01G378100	TraesCS5D01G385400
0.2029	TraesCS3A01G296000	TraesCS3B01G340900
0.1946	TraesCS3A01G296000	TraesCS3D01G307000
0.2897	TraesCS3B01G340900	TraesCS3D01G307000
0.5537	TraesCS7A01G235100	TraesCS7B01G133300
0.9595	TraesCS7A01G235100	TraesCS7D01G235100
0.5884	TraesCS7B01G133300	TraesCS7D01G235100
0.3585	TraesCS2A01G410600	TraesCS2B01G429400
0.5238	TraesCS2A01G410600	TraesCS2D01G408000
0.3820	TraesCS2B01G429400	TraesCS2D01G408000
0.4515	TraesCS2A01G384700	TraesCS2B01G401700
0.6792	TraesCS2A01G384700	TraesCS2D01G381400
0.4003	TraesCS2B01G401700	TraesCS2D01G381400
0.3619	TraesCS5A01G318900	TraesCS5B01G319400
0.5614	TraesCS5A01G318900	TraesCS5D01G325100
0.1871	TraesCS5B01G319400	TraesCS5D01G325100
0.5747	TraesCS1A01G184900	TraesCS1B01G192900
0.7663	TraesCS1A01G184900	TraesCS1D01G191900
0.6542	TraesCS1B01G192900	TraesCS1D01G191900
0.2942	TraesCS4A01G017600	TraesCS4B01G286500
0.3601	TraesCS4A01G017600	TraesCS4D01G285200
0.3223	TraesCS4B01G286500	TraesCS4D01G285200
-0.3644	TraesCS1A01G248900	TraesCS1B01G259600
0.2378	TraesCS1A01G248900	TraesCS1D01G248400
-0.2281	TraesCS1B01G259600	TraesCS1D01G248400
0.0769	TraesCS6A01G353700	TraesCS6B01G386400
0.6102	TraesCS6A01G353700	TraesCS6D01G336000
0.0422	TraesCS6B01G386400	TraesCS6D01G336000
-0.5090	TraesCS1A01G361300	TraesCS1B01G377900
0.0908	TraesCS1A01G361300	TraesCS1D01G365700
0.3257	TraesCS1B01G377900	TraesCS1D01G365700
-0.5040	TraesCS5A01G486700	TraesCS5B01G500600
0.0020	TraesCS5A01G486700	TraesCS5D01G500900
0.1692	TraesCS5B01G500600	TraesCS5D01G500900
0.2383	TraesCS2A01G080000	TraesCS2B01G094800
0.0831	TraesCS2A01G080000	TraesCS2D01G077300
0.4597	TraesCS2B01G094800	TraesCS2D01G077300
-0.1495	TraesCS2A01G323700	TraesCS2B01G257700
0.3737	TraesCS2A01G323700	TraesCS2D01G339300
-0.0712	TraesCS2B01G257700	TraesCS2D01G339300
0.5275	TraesCS4A01G162000	TraesCS4B01G151200
0.4513	TraesCS4A01G162000	TraesCS4D01G155700
0.4479	TraesCS4B01G151200	TraesCS4D01G155700
0.0631	TraesCS6A01G082300	TraesCS6B01G109300
0.4589	TraesCS6A01G082300	TraesCS6D01G075300
0.2098	TraesCS6B01G109300	TraesCS6D01G075300
0.6831	TraesCS1A01G115000	TraesCS1B01G134900
0.7558	TraesCS1A01G115000	TraesCS1D01G116400
0.6938	TraesCS1B01G134900	TraesCS1D01G116400
0.1897	TraesCS7A01G364800	TraesCS7B01G262800
0.2985	TraesCS7A01G364800	TraesCS7D01G358000
0.6248	TraesCS7B01G262800	TraesCS7D01G358000
0.5666	TraesCS2A01G210700	TraesCS2B01G236600
0.8268	TraesCS2A01G210700	TraesCS2D01G217200
0.6369	TraesCS2B01G236600	TraesCS2D01G217200
0.3428	TraesCS2A01G272600	TraesCS2B01G290800
0.5851	TraesCS2A01G272600	TraesCS2D01G271900
0.2798	TraesCS2B01G290800	TraesCS2D01G271900
0.3696	TraesCS3A01G538200	TraesCS3B01G603600
0.2321	TraesCS3A01G538200	TraesCS3D01G543800
0.1513	TraesCS3B01G603600	TraesCS3D01G543800
0.7276	TraesCS3A01G452100	TraesCS3B01G489000
0.8057	TraesCS3A01G452100	TraesCS3D01G444600
0.6927	TraesCS3B01G489000	TraesCS3D01G444600
0.5815	TraesCS1A01G084300	TraesCS4B01G156500
0.5767	TraesCS1A01G084300	TraesCS4D01G156100
0.6564	TraesCS4B01G156500	TraesCS4D01G156100
0.5559	TraesCS2A01G305800	TraesCS2B01G322500
0.6585	TraesCS2A01G305800	TraesCS2D01G304200
0.7369	TraesCS2B01G322500	TraesCS2D01G304200
0.4805	TraesCS3A01G248200	TraesCS3B01G276900
0.5428	TraesCS3A01G248200	TraesCS3D01G248200
0.4502	TraesCS3B01G276900	TraesCS3D01G248200
0.2889	TraesCS4A01G225500	TraesCS4B01G090700
0.3075	TraesCS4A01G225500	TraesCS4D01G087800
0.5170	TraesCS4B01G090700	TraesCS4D01G087800
0.7684	TraesCS1A01G387600	TraesCS1B01G415100
0.7072	TraesCS1A01G387600	TraesCS1D01G395600
0.7874	TraesCS1B01G415100	TraesCS1D01G395600
0.3726	TraesCS3A01G503100	TraesCS3B01G566500
0.3540	TraesCS3A01G503100	TraesCS3D01G509700
0.3380	TraesCS3B01G566500	TraesCS3D01G509700
0.4353	TraesCS1A01G177400	TraesCS1B01G202800
0.4356	TraesCS1A01G177400	TraesCS1D01G175900
0.4605	TraesCS1B01G202800	TraesCS1D01G175900
0.3068	TraesCS6A01G261600	TraesCS6B01G288900
0.3014	TraesCS6A01G261600	TraesCS6D01G242300
0.1392	TraesCS6B01G288900	TraesCS6D01G242300
0.5468	TraesCS3A01G022200	TraesCS3B01G023700
0.5457	TraesCS3A01G022200	TraesCS3D01G024500
0.6387	TraesCS3B01G023700	TraesCS3D01G024500
0.5813	TraesCS7A01G306100	TraesCS7B01G206300
0.5673	TraesCS7A01G306100	TraesCS7D01G302800
0.5290	TraesCS7B01G206300	TraesCS7D01G302800
0.2624	TraesCS5A01G528200	TraesCS4B01G359300
0.4858	TraesCS5A01G528200	TraesCS4D01G352900
0.2704	TraesCS4B01G359300	TraesCS4D01G352900
0.5897	TraesCS1A01G419500	TraesCS1B01G449600
0.4947	TraesCS1A01G419500	TraesCS1D01G427300
0.7068	TraesCS1B01G449600	TraesCS1D01G427300
0.0610	TraesCS6A01G168200	TraesCS6B01G196000
0.2624	TraesCS6A01G168200	TraesCS6D01G157300
0.0913	TraesCS6B01G196000	TraesCS6D01G157300
0.8678	TraesCS5A01G146500	TraesCS5B01G145300
0.8482	TraesCS5A01G146500	TraesCS5D01G145800
0.8323	TraesCS5B01G145300	TraesCS5D01G145800
0.2111	TraesCS4A01G270000	TraesCS4B01G044100
0.3033	TraesCS4A01G270000	TraesCS4D01G041600
0.0987	TraesCS4B01G044100	TraesCS4D01G041600
0.5838	TraesCS4A01G060900	TraesCS4B01G236300
0.5106	TraesCS4A01G060900	TraesCS4D01G237700
0.2824	TraesCS4B01G236300	TraesCS4D01G237700
0.8250	TraesCS7A01G298600	TraesCS7B01G188400
0.9145	TraesCS7A01G298600	TraesCS7D01G294300
0.8325	TraesCS7B01G188400	TraesCS7D01G294300
0.7144	TraesCS3A01G354000	TraesCS3B01G386800
0.7494	TraesCS3A01G354000	TraesCS3D01G348100
0.8012	TraesCS3B01G386800	TraesCS3D01G348100
0.4401	TraesCS3A01G271500	TraesCS3B01G305200
0.4664	TraesCS3A01G271500	TraesCS3D01G271100
0.3718	TraesCS3B01G305200	TraesCS3D01G271100
0.4071	TraesCS2A01G307300	TraesCS2B01G323800
0.4458	TraesCS2A01G307300	TraesCS2D01G305600
0.4582	TraesCS2B01G323800	TraesCS2D01G305600
0.4612	TraesCS2A01G395400	TraesCS2B01G413500
0.6181	TraesCS2A01G395400	TraesCS2D01G393200
0.4838	TraesCS2B01G413500	TraesCS2D01G393200
0.1675	TraesCS5A01G475700	TraesCS5B01G489000
0.2635	TraesCS5A01G475700	TraesCS5D01G489100
0.5162	TraesCS5B01G489000	TraesCS5D01G489100
0.5761	TraesCS2A01G224200	TraesCS2B01G274400
0.6205	TraesCS2A01G224200	TraesCS2D01G230500
0.7171	TraesCS2B01G274400	TraesCS2D01G230500
0.8901	TraesCS3A01G191400	TraesCS3B01G219400
0.9233	TraesCS3A01G191400	TraesCS3D01G194000
0.9018	TraesCS3B01G219400	TraesCS3D01G194000
0.4068	TraesCS7A01G489900	TraesCS7B01G393000
0.3074	TraesCS7A01G489900	TraesCS7D01G476300
0.2974	TraesCS7B01G393000	TraesCS7D01G476300
0.6574	TraesCS1A01G259700	TraesCS1B01G270000
0.8249	TraesCS1A01G259700	TraesCS1D01G259500
0.7736	TraesCS1B01G270000	TraesCS1D01G259500
0.1283	TraesCS1A01G341200	TraesCS1B01G353900
0.3832	TraesCS1A01G341200	TraesCS1D01G343300
0.1756	TraesCS1B01G353900	TraesCS1D01G343300
0.3090	TraesCS1A01G097500	TraesCS1B01G126300
0.4711	TraesCS1A01G097500	TraesCS1D01G106300
0.3473	TraesCS1B01G126300	TraesCS1D01G106300
-0.0707	TraesCS1A01G033300	TraesCS1B01G041900
0.0371	TraesCS1A01G033300	TraesCS1D01G035000
-0.0575	TraesCS1B01G041900	TraesCS1D01G035000
0.3581	TraesCS3A01G239400	TraesCS3B01G268000
0.4828	TraesCS3A01G239400	TraesCS3D01G239700
0.3559	TraesCS3B01G268000	TraesCS3D01G239700
0.7315	TraesCS7A01G329800	TraesCS7B01G230300
0.6433	TraesCS7A01G329800	TraesCS7D01G326500
0.7153	TraesCS7B01G230300	TraesCS7D01G326500
0.6472	TraesCS2A01G169700	TraesCS2B01G196000
0.6233	TraesCS2A01G169700	TraesCS2D01G177200
0.6194	TraesCS2B01G196000	TraesCS2D01G177200
0.0600	TraesCS5A01G275100	TraesCS5B01G274900
0.1431	TraesCS5A01G275100	TraesCS5D01G282700
0.0764	TraesCS5B01G274900	TraesCS5D01G282700
0.4947	TraesCS5A01G516100	TraesCS4B01G347400
0.4849	TraesCS5A01G516100	TraesCS4D01G342400
0.9196	TraesCS4B01G347400	TraesCS4D01G342400
0.6921	TraesCS3A01G100200	TraesCS3B01G117000
0.5435	TraesCS3A01G100200	TraesCS3D01G100900
0.6506	TraesCS3B01G117000	TraesCS3D01G100900
0.6748	TraesCS5A01G211900	TraesCS5B01G212000
0.6626	TraesCS5A01G211900	TraesCS5D01G222000
0.8122	TraesCS5B01G212000	TraesCS5D01G222000
0.7035	TraesCS4A01G126400	TraesCS4B01G178500
0.7689	TraesCS4A01G126400	TraesCS4D01G180100
0.6467	TraesCS4B01G178500	TraesCS4D01G180100
0.6710	TraesCS3A01G210200	TraesCS3B01G240800
0.6324	TraesCS3A01G210200	TraesCS3D01G213000
0.6163	TraesCS3B01G240800	TraesCS3D01G213000
0.6443	TraesCS1A01G200000	TraesCS1B01G214700
0.6453	TraesCS1A01G200000	TraesCS1D01G203500
0.7732	TraesCS1B01G214700	TraesCS1D01G203500
0.1639	TraesCS5A01G072600	TraesCS5B01G078400
0.2544	TraesCS5A01G072600	TraesCS5D01G085300
0.6182	TraesCS5B01G078400	TraesCS5D01G085300
0.7336	TraesCS3A01G435300	TraesCS3B01G470200
0.4556	TraesCS3A01G435300	TraesCS3D01G428100
0.5460	TraesCS3B01G470200	TraesCS3D01G428100
0.2955	TraesCS2A01G340900	TraesCS2B01G338700
0.5526	TraesCS2A01G340900	TraesCS2D01G318500
0.3293	TraesCS2B01G338700	TraesCS2D01G318500
0.1867	TraesCS4A01G367400	TraesCS5B01G505300
0.6564	TraesCS4A01G367400	TraesCS5D01G506000
0.1402	TraesCS5B01G505300	TraesCS5D01G506000
0.5933	TraesCS5A01G386300	TraesCS5B01G391200
0.6260	TraesCS5A01G386300	TraesCS5D01G396100
0.6779	TraesCS5B01G391200	TraesCS5D01G396100
0.5823	TraesCS5A01G382600	TraesCS5B01G386800
0.6329	TraesCS5A01G382600	TraesCS5D01G392000
0.5799	TraesCS5B01G386800	TraesCS5D01G392000
0.4273	TraesCS1A01G237200	TraesCS1B01G246700
0.3596	TraesCS1A01G237200	TraesCS1D01G235200
0.3529	TraesCS1B01G246700	TraesCS1D01G235200
0.5014	TraesCS2A01G189200	TraesCS2B01G218100
0.6108	TraesCS2A01G189200	TraesCS2D01G198500
0.3911	TraesCS2B01G218100	TraesCS2D01G198500
0.4884	TraesCS7A01G173100	TraesCS7B01G078400
0.6955	TraesCS7A01G173100	TraesCS7D01G174500
0.7409	TraesCS7B01G078400	TraesCS7D01G174500
0.1371	TraesCS3A01G270900	TraesCS3B01G304700
0.3764	TraesCS3A01G270900	TraesCS3D01G270600
0.4045	TraesCS3B01G304700	TraesCS3D01G270600
0.2933	TraesCS5A01G054200	TraesCS5B01G062200
0.3488	TraesCS5A01G054200	TraesCS5D01G065500
0.4390	TraesCS5B01G062200	TraesCS5D01G065500
0.5262	TraesCS7A01G247700	TraesCS7B01G144100
0.7023	TraesCS7A01G247700	TraesCS7D01G246300
0.5542	TraesCS7B01G144100	TraesCS7D01G246300
0.0636	TraesCS1A01G159400	TraesCS1B01G175800
0.2646	TraesCS1A01G159400	TraesCS1D01G156800
-0.3796	TraesCS1B01G175800	TraesCS1D01G156800
0.8601	TraesCS4A01G123100	TraesCS4B01G182900
0.8069	TraesCS4A01G123100	TraesCS4D01G182800
0.7728	TraesCS4B01G182900	TraesCS4D01G182800
0.3157	TraesCS6A01G112500	TraesCS6B01G141700
0.2620	TraesCS6A01G112500	TraesCS6D01G102700
0.2517	TraesCS6B01G141700	TraesCS6D01G102700
0.3614	TraesCS3A01G281200	TraesCS3B01G314900
0.2668	TraesCS3A01G281200	TraesCS3D01G281100
0.6166	TraesCS3B01G314900	TraesCS3D01G281100
0.6651	TraesCS3A01G416800	TraesCS3B01G451800
0.7229	TraesCS3A01G416800	TraesCS3D01G412300
0.6615	TraesCS3B01G451800	TraesCS3D01G412300
0.2668	TraesCS2A01G331300	TraesCS2B01G350900
0.5589	TraesCS2A01G331300	TraesCS2D01G331600
0.2641	TraesCS2B01G350900	TraesCS2D01G331600
0.7431	TraesCS4A01G208400	TraesCS4B01G112000
0.6807	TraesCS4A01G208400	TraesCS4D01G109500
0.7769	TraesCS4B01G112000	TraesCS4D01G109500
0.4965	TraesCS2A01G183400	TraesCS2B01G210000
0.7029	TraesCS2A01G183400	TraesCS2D01G191200
0.4291	TraesCS2B01G210000	TraesCS2D01G191200
0.3722	TraesCS2A01G306200	TraesCS2B01G322900
0.3187	TraesCS2A01G306200	TraesCS2D01G304600
0.1382	TraesCS2B01G322900	TraesCS2D01G304600
0.5386	TraesCS3A01G128000	TraesCS3B01G147200
0.4334	TraesCS3A01G128000	TraesCS3D01G129000
0.4258	TraesCS3B01G147200	TraesCS3D01G129000
0.1819	TraesCS4A01G214800	TraesCS4B01G101300
0.4641	TraesCS4A01G214800	TraesCS4D01G098000
0.2284	TraesCS4B01G101300	TraesCS4D01G098000
0.6199	TraesCS1A01G152600	TraesCS1B01G170100
0.4250	TraesCS1A01G152600	TraesCS1D01G149700
0.5148	TraesCS1B01G170100	TraesCS1D01G149700
0.0829	TraesCS6A01G176700	TraesCS6B01G209200
0.1214	TraesCS6A01G176700	TraesCS6D01G167400
-0.0182	TraesCS6B01G209200	TraesCS6D01G167400
0.1842	TraesCS3A01G042900	TraesCS3B01G040600
0.4437	TraesCS3A01G042900	TraesCS3D01G037800
0.3629	TraesCS3B01G040600	TraesCS3D01G037800
0.5500	TraesCS3A01G376100	TraesCS3B01G408400
0.6022	TraesCS3A01G376100	TraesCS3D01G368600
0.6728	TraesCS3B01G408400	TraesCS3D01G368600
0.5433	TraesCS4A01G268500	TraesCS4B01G045700
0.7647	TraesCS4A01G268500	TraesCS4D01G046200
0.4658	TraesCS4B01G045700	TraesCS4D01G046200
0.1939	TraesCS1A01G354800	TraesCS1B01G366900
0.1922	TraesCS1A01G354800	TraesCS1D01G355700
0.2518	TraesCS1B01G366900	TraesCS1D01G355700
0.3124	TraesCS2A01G285500	TraesCS2B01G302600
0.3947	TraesCS2A01G285500	TraesCS2D01G284500
0.4519	TraesCS2B01G302600	TraesCS2D01G284500
0.0221	TraesCS5A01G273200	TraesCS5B01G272900
0.1430	TraesCS5A01G273200	TraesCS5D01G280700
0.0468	TraesCS5B01G272900	TraesCS5D01G280700
0.8243	TraesCS5A01G159900	TraesCS5B01G157600
0.7943	TraesCS5A01G159900	TraesCS5D01G165000
0.7307	TraesCS5B01G157600	TraesCS5D01G165000
0.0155	TraesCS2A01G576600	TraesCS2B01G610800
-0.2211	TraesCS2A01G576600	TraesCS2D01G587300
-0.0276	TraesCS2B01G610800	TraesCS2D01G587300
0.3737	TraesCS5A01G129300	TraesCS5B01G127900
0.6116	TraesCS5A01G129300	TraesCS5D01G136800
0.4593	TraesCS5B01G127900	TraesCS5D01G136800
0.4544	TraesCS6A01G253900	TraesCS6B01G271600
0.2697	TraesCS6A01G253900	TraesCS6D01G235400
0.3171	TraesCS6B01G271600	TraesCS6D01G235400
0.2446	TraesCS4A01G357400	TraesCS5B01G515100
0.6282	TraesCS4A01G357400	TraesCS5D01G515300
0.2083	TraesCS5B01G515100	TraesCS5D01G515300
0.8715	TraesCS5A01G401200	TraesCS5B01G406000
0.8924	TraesCS5A01G401200	TraesCS5D01G411400
0.9521	TraesCS5B01G406000	TraesCS5D01G411400
0.5739	TraesCS2A01G183100	TraesCS2B01G209700
0.7645	TraesCS2A01G183100	TraesCS2D01G190900
0.5834	TraesCS2B01G209700	TraesCS2D01G190900
0.3067	TraesCS1A01G068500	TraesCS1B01G086400
0.4064	TraesCS1A01G068500	TraesCS1D01G069900
0.4406	TraesCS1B01G086400	TraesCS1D01G069900
0.4199	TraesCS1A01G068400	TraesCS1B01G086500
0.2886	TraesCS1A01G068400	TraesCS1D01G069800
0.2513	TraesCS1B01G086500	TraesCS1D01G069800
0.8017	TraesCS3A01G364200	TraesCS3B01G396300
0.7061	TraesCS3A01G364200	TraesCS3D01G357600
0.6469	TraesCS3B01G396300	TraesCS3D01G357600
-0.1046	TraesCS1A01G433000	TraesCS1B01G468700
0.0189	TraesCS1A01G433000	TraesCS1D01G442400
-0.0062	TraesCS1B01G468700	TraesCS1D01G442400
0.5055	TraesCS2A01G454800	TraesCS2B01G476700
0.6496	TraesCS2A01G454800	TraesCS2D01G455000
0.7632	TraesCS2B01G476700	TraesCS2D01G455000
0.1620	TraesCS2A01G336400	TraesCS2B01G345500
0.1874	TraesCS2A01G336400	TraesCS2D01G326500
0.1471	TraesCS2B01G345500	TraesCS2D01G326500
0.6145	TraesCS4A01G011800	TraesCS4B01G292700
0.5158	TraesCS4A01G011800	TraesCS4D01G291600
0.3533	TraesCS4B01G292700	TraesCS4D01G291600
0.3203	TraesCS6A01G281700	TraesCS6B01G310400
0.2821	TraesCS6A01G281700	TraesCS6D01G262300
0.3859	TraesCS6B01G310400	TraesCS6D01G262300
0.1526	TraesCS2A01G451100	TraesCS2B01G472600
0.3168	TraesCS2A01G451100	TraesCS2D01G450800
0.1129	TraesCS2B01G472600	TraesCS2D01G450800
0.4862	TraesCS2A01G479100	TraesCS2B01G503500
0.3610	TraesCS2A01G479100	TraesCS2D01G478400
0.3843	TraesCS2B01G503500	TraesCS2D01G478400
0.6117	TraesCS1A01G300800	TraesCS1B01G310800
0.6286	TraesCS1A01G300800	TraesCS1D01G300200
0.6172	TraesCS1B01G310800	TraesCS1D01G300200
0.4869	TraesCS2A01G294600	TraesCS2B01G311000
0.6851	TraesCS2A01G294600	TraesCS2D01G292300
0.4161	TraesCS2B01G311000	TraesCS2D01G292300
0.3517	TraesCS5A01G337000	TraesCS5B01G336000
0.5870	TraesCS5A01G337000	TraesCS5D01G341700
0.3162	TraesCS5B01G336000	TraesCS5D01G341700
0.5041	TraesCS7A01G345500	TraesCS7B01G237800
0.5716	TraesCS7A01G345500	TraesCS7D01G333800
0.7950	TraesCS7B01G237800	TraesCS7D01G333800
0.2969	TraesCS6A01G217300	TraesCS6B01G245400
0.4410	TraesCS6A01G217300	TraesCS6D01G198100
0.4132	TraesCS6B01G245400	TraesCS6D01G198100
0.1397	TraesCS7A01G351300	TraesCS7B01G276800
0.2235	TraesCS7A01G351300	TraesCS7D01G371700
0.1515	TraesCS7B01G276800	TraesCS7D01G371700
0.2720	TraesCS2A01G175900	TraesCS2B01G202000
0.1269	TraesCS2A01G175900	TraesCS2D01G183300
0.4418	TraesCS2B01G202000	TraesCS2D01G183300
0.7055	TraesCS7A01G231400	TraesCS7B01G129800
0.7179	TraesCS7A01G231400	TraesCS7D01G231600
0.7854	TraesCS7B01G129800	TraesCS7D01G231600
0.2734	TraesCS5A01G491800	TraesCS4B01G320200
0.2682	TraesCS5A01G491800	TraesCS4D01G316700
0.1900	TraesCS4B01G320200	TraesCS4D01G316700
0.0914	TraesCS2A01G204600	TraesCS2B01G232100
0.4821	TraesCS2A01G204600	TraesCS2D01G211300
0.1201	TraesCS2B01G232100	TraesCS2D01G211300
0.3025	TraesCS3A01G207100	TraesCS3B01G233900
0.5220	TraesCS3A01G207100	TraesCS3D01G208800
0.2290	TraesCS3B01G233900	TraesCS3D01G208800
0.7083	TraesCS2A01G393900	TraesCS2B01G411900
0.8586	TraesCS2A01G393900	TraesCS2D01G391800
0.7360	TraesCS2B01G411900	TraesCS2D01G391800
0.2457	TraesCS7A01G220500	TraesCS7B01G126900
0.1157	TraesCS7A01G220500	TraesCS7D01G221600
0.2804	TraesCS7B01G126900	TraesCS7D01G221600
0.2163	TraesCS3A01G233100	TraesCS3B01G262500
0.2973	TraesCS3A01G233100	TraesCS3D01G220000
0.4574	TraesCS3B01G262500	TraesCS3D01G220000
0.4222	TraesCS2A01G134400	TraesCS2B01G157900
0.3998	TraesCS2A01G134400	TraesCS2D01G136600
0.4011	TraesCS2B01G157900	TraesCS2D01G136600
0.5006	TraesCS1A01G181100	TraesCS1B01G199500
0.4514	TraesCS1A01G181100	TraesCS1D01G184600
0.5929	TraesCS1B01G199500	TraesCS1D01G184600
0.5497	TraesCS4A01G080500	TraesCS4B01G223500
0.5634	TraesCS4A01G080500	TraesCS4D01G223800
0.6504	TraesCS4B01G223500	TraesCS4D01G223800
0.7135	TraesCS7A01G112700	TraesCS7B01G010400
0.6777	TraesCS7A01G112700	TraesCS7D01G107900
0.7571	TraesCS7B01G010400	TraesCS7D01G107900
0.2555	TraesCS7A01G211800	TraesCS7B01G118700
0.1043	TraesCS7A01G211800	TraesCS7D01G213400
0.0879	TraesCS7B01G118700	TraesCS7D01G213400
0.2976	TraesCS7A01G213000	TraesCS7B01G119700
0.5211	TraesCS7A01G213000	TraesCS7D01G214900
0.5350	TraesCS7B01G119700	TraesCS7D01G214900
0.4056	TraesCS4A01G209500	TraesCS4B01G112800
0.4884	TraesCS4A01G209500	TraesCS4D01G110500
0.4153	TraesCS4B01G112800	TraesCS4D01G110500
0.3302	TraesCS3A01G235500	TraesCS3B01G264400
0.3182	TraesCS3A01G235500	TraesCS3D01G235600
0.3952	TraesCS3B01G264400	TraesCS3D01G235600
0.6962	TraesCS5A01G163300	TraesCS5B01G160500
0.7872	TraesCS5A01G163300	TraesCS5D01G168100
0.6558	TraesCS5B01G160500	TraesCS5D01G168100
-0.0041	TraesCS1A01G004200	TraesCS1B01G005600
-0.5337	TraesCS1A01G004200	TraesCS1D01G003300
0.2296	TraesCS1B01G005600	TraesCS1D01G003300
0.6179	TraesCS3A01G082800	TraesCS3B01G097900
0.5292	TraesCS3A01G082800	TraesCS3D01G083200
0.5708	TraesCS3B01G097900	TraesCS3D01G083200
0.1676	TraesCS1A01G226600	TraesCS1B01G240600
0.2179	TraesCS1A01G226600	TraesCS1D01G228000
-0.2551	TraesCS1B01G240600	TraesCS1D01G228000
0.2616	TraesCS1A01G155500	TraesCS1B01G172800
0.2473	TraesCS1A01G155500	TraesCS1D01G154200
0.2536	TraesCS1B01G172800	TraesCS1D01G154200
0.3922	TraesCS3A01G250600	TraesCS3B01G280100
0.4536	TraesCS3A01G250600	TraesCS3D01G251000
0.4418	TraesCS3B01G280100	TraesCS3D01G251000
0.6447	TraesCS7A01G251100	TraesCS7B01G140000
0.7273	TraesCS7A01G251100	TraesCS7D01G251000
0.7203	TraesCS7B01G140000	TraesCS7D01G251000
-0.0810	TraesCS7A01G487900	TraesCS7B01G391200
0.4613	TraesCS7A01G487900	TraesCS7D01G474600
0.1173	TraesCS7B01G391200	TraesCS7D01G474600
0.3303	TraesCS6A01G099400	TraesCS6B01G127600
0.3687	TraesCS6A01G099400	TraesCS6D01G083000
0.2406	TraesCS6B01G127600	TraesCS6D01G083000
0.7969	TraesCS5A01G139900	TraesCS5B01G137300
0.8870	TraesCS5A01G139900	TraesCS5D01G153500
0.7319	TraesCS5B01G137300	TraesCS5D01G153500
0.3232	TraesCS5A01G518200	TraesCS4B01G349400
0.3149	TraesCS5A01G518200	TraesCS4D01G344200
0.4006	TraesCS4B01G349400	TraesCS4D01G344200
-0.3145	TraesCS6A01G015100	TraesCS6B01G021700
0.1677	TraesCS6A01G015100	TraesCS6D01G017900
0.2686	TraesCS6B01G021700	TraesCS6D01G017900
0.0440	TraesCS5A01G045200	TraesCS5B01G049400
-0.0413	TraesCS5A01G045200	TraesCS5D01G055300
-0.1046	TraesCS5B01G049400	TraesCS5D01G055300
0.2601	TraesCS2A01G172600	TraesCS2B01G198900
0.8067	TraesCS2A01G172600	TraesCS2D01G179700
0.3141	TraesCS2B01G198900	TraesCS2D01G179700
0.2637	TraesCS2A01G116800	TraesCS2B01G136000
0.2758	TraesCS2A01G116800	TraesCS2D01G118300
0.1310	TraesCS2B01G136000	TraesCS2D01G118300
0.3539	TraesCS7A01G133200	TraesCS7B01G034000
0.4195	TraesCS7A01G133200	TraesCS7D01G132700
0.5359	TraesCS7B01G034000	TraesCS7D01G132700
0.4861	TraesCS7A01G466900	TraesCS7B01G368200
0.5708	TraesCS7A01G466900	TraesCS7D01G454700
0.4116	TraesCS7B01G368200	TraesCS7D01G454700
0.1163	TraesCS2A01G204200	TraesCS2B01G231600
0.0856	TraesCS2A01G204200	TraesCS2D01G211700
-0.0559	TraesCS2B01G231600	TraesCS2D01G211700
0.2828	TraesCS4A01G263500	TraesCS4B01G051000
0.2461	TraesCS4A01G263500	TraesCS4D01G051100
0.3550	TraesCS4B01G051000	TraesCS4D01G051100
0.3456	TraesCS6A01G071500	TraesCS6B01G096000
0.3831	TraesCS6A01G071500	TraesCS6D01G069700
0.2769	TraesCS6B01G096000	TraesCS6D01G069700
0.5815	TraesCS5A01G105400	TraesCS5B01G108000
0.5323	TraesCS5A01G105400	TraesCS5D01G115600
0.6140	TraesCS5B01G108000	TraesCS5D01G115600
0.1510	TraesCS1A01G247100	TraesCS1B01G257700
0.3564	TraesCS1A01G247100	TraesCS1D01G246300
0.4354	TraesCS1B01G257700	TraesCS1D01G246300
0.2679	TraesCS3A01G291300	TraesCS3B01G325900
0.3958	TraesCS3A01G291300	TraesCS3D01G291000
0.5399	TraesCS3B01G325900	TraesCS3D01G291000
0.3311	TraesCS3A01G089700	TraesCS3B01G105200
0.1416	TraesCS3A01G089700	TraesCS3D01G089900
0.0163	TraesCS3B01G105200	TraesCS3D01G089900
0.1997	TraesCS6A01G174200	TraesCS6B01G202800
0.1606	TraesCS6A01G174200	TraesCS6D01G163300
0.3845	TraesCS6B01G202800	TraesCS6D01G163300
0.2449	TraesCS7A01G133400	TraesCS7B01G034500
-0.0112	TraesCS7A01G133400	TraesCS7D01G133000
0.2946	TraesCS7B01G034500	TraesCS7D01G133000
0.0793	TraesCS5A01G372300	TraesCS5B01G374400
0.0931	TraesCS5A01G372300	TraesCS5D01G381800
0.1570	TraesCS5B01G374400	TraesCS5D01G381800
0.5760	TraesCS3A01G247800	TraesCS3B01G271600
0.4366	TraesCS3A01G247800	TraesCS3D01G243600
0.4724	TraesCS3B01G271600	TraesCS3D01G243600
0.3420	TraesCS7A01G120000	TraesCS7B01G018300
0.2769	TraesCS7A01G120000	TraesCS7D01G118100
0.4026	TraesCS7B01G018300	TraesCS7D01G118100
0.1126	TraesCS6A01G072200	TraesCS6B01G096900
0.6729	TraesCS6A01G072200	TraesCS6D01G070200
0.2341	TraesCS6B01G096900	TraesCS6D01G070200
0.3509	TraesCS6A01G218400	TraesCS6B01G248000
0.2676	TraesCS6A01G218400	TraesCS6D01G201600
0.4950	TraesCS6B01G248000	TraesCS6D01G201600
0.3750	TraesCS5A01G271400	TraesCS5B01G271700
0.3115	TraesCS5A01G271400	TraesCS5D01G279000
0.7881	TraesCS5B01G271700	TraesCS5D01G279000
0.6336	TraesCS1A01G086600	TraesCS1B01G105100
0.7377	TraesCS1A01G086600	TraesCS1D01G088100
0.5910	TraesCS1B01G105100	TraesCS1D01G088100
0.2481	TraesCS3A01G443700	TraesCS3B01G477300
0.5489	TraesCS3A01G443700	TraesCS3D01G436100
-0.1364	TraesCS3B01G477300	TraesCS3D01G436100
0.1728	TraesCS2A01G501700	TraesCS2B01G529900
0.0971	TraesCS2A01G501700	TraesCS2D01G502200
0.1264	TraesCS2B01G529900	TraesCS2D01G502200
-0.0370	TraesCS1A01G180100	TraesCS1B01G200400
0.4535	TraesCS1A01G180100	TraesCS1D01G178300
0.1669	TraesCS1B01G200400	TraesCS1D01G178300
0.0754	TraesCS2A01G336200	TraesCS2B01G345700
0.3261	TraesCS2A01G336200	TraesCS2D01G326700
0.2569	TraesCS2B01G345700	TraesCS2D01G326700
0.1544	TraesCS2A01G429800	TraesCS2B01G450700
0.7446	TraesCS2A01G429800	TraesCS2D01G427400
-0.0078	TraesCS2B01G450700	TraesCS2D01G427400
0.3969	TraesCS3A01G408100	TraesCS3B01G441700
0.3340	TraesCS3A01G408100	TraesCS3D01G403200
0.3526	TraesCS3B01G441700	TraesCS3D01G403200
0.0688	TraesCS3A01G507600	TraesCS3B01G576000
0.3996	TraesCS3A01G507600	TraesCS3D01G515200
0.3141	TraesCS3B01G576000	TraesCS3D01G515200
0.5813	TraesCS6A01G219800	TraesCS6B01G249200
0.5847	TraesCS6A01G219800	TraesCS6D01G202700
0.7278	TraesCS6B01G249200	TraesCS6D01G202700
0.0972	TraesCS4A01G157000	TraesCS4B01G153400
-0.0239	TraesCS4A01G157000	TraesCS4D01G151000
-0.1287	TraesCS4B01G153400	TraesCS4D01G151000
0.4417	TraesCS2A01G549200	TraesCS2B01G579800
0.2219	TraesCS2A01G549200	TraesCS2D01G550000
0.0066	TraesCS2B01G579800	TraesCS2D01G550000
0.6181	TraesCS6A01G245200	TraesCS6B01G279100
0.6707	TraesCS6A01G245200	TraesCS6D01G227600
0.4580	TraesCS6B01G279100	TraesCS6D01G227600
0.7421	TraesCS1A01G392000	TraesCS1B01G420100
0.8670	TraesCS1A01G392000	TraesCS1D01G400100
0.5646	TraesCS1B01G420100	TraesCS1D01G400100
0.2593	TraesCS1A01G190000	TraesCS1B01G192100
0.2803	TraesCS1A01G190000	TraesCS1D01G194100
0.3161	TraesCS1B01G192100	TraesCS1D01G194100
0.3079	TraesCS4A01G204600	TraesCS4B01G108200
0.4242	TraesCS4A01G204600	TraesCS4D01G105400
0.3765	TraesCS4B01G108200	TraesCS4D01G105400
0.8838	TraesCS6A01G271600	TraesCS6B01G298800
0.8858	TraesCS6A01G271600	TraesCS6D01G251800
0.9306	TraesCS6B01G298800	TraesCS6D01G251800
0.5372	TraesCS5A01G403000	TraesCS5B01G407800
0.4957	TraesCS5A01G403000	TraesCS5D01G413000
0.7057	TraesCS5B01G407800	TraesCS5D01G413000
0.2039	TraesCS2A01G276300	TraesCS2B01G294000
0.4378	TraesCS2A01G276300	TraesCS2D01G275300
0.2213	TraesCS2B01G294000	TraesCS2D01G275300
0.4842	TraesCS7A01G384600	TraesCS7B01G287200
0.7567	TraesCS7A01G384600	TraesCS7D01G381000
0.4601	TraesCS7B01G287200	TraesCS7D01G381000
0.8323	TraesCS3A01G208800	TraesCS3B01G239100
0.8633	TraesCS3A01G208800	TraesCS3D01G211700
0.7837	TraesCS3B01G239100	TraesCS3D01G211700
0.0438	TraesCS2A01G278800	TraesCS2B01G296300
0.3198	TraesCS2A01G278800	TraesCS2D01G277800
0.1870	TraesCS2B01G296300	TraesCS2D01G277800
0.5228	TraesCS3A01G100300	TraesCS3B01G117300
0.7147	TraesCS3A01G100300	TraesCS3D01G101100
0.5421	TraesCS3B01G117300	TraesCS3D01G101100
0.6543	TraesCS4A01G103300	TraesCS4B01G200800
0.3495	TraesCS4A01G103300	TraesCS4D01G201800
0.3874	TraesCS4B01G200800	TraesCS4D01G201800
0.3172	TraesCS4A01G019900	TraesCS4B01G283700
0.8744	TraesCS4A01G019900	TraesCS4D01G282500
0.3213	TraesCS4B01G283700	TraesCS4D01G282500
0.2716	TraesCS3A01G259400	TraesCS3B01G292300
0.3331	TraesCS3A01G259400	TraesCS3D01G259400
0.3256	TraesCS3B01G292300	TraesCS3D01G259400
0.7019	TraesCS6A01G159400	TraesCS6B01G191900
0.7132	TraesCS6A01G159400	TraesCS6D01G153100
0.6912	TraesCS6B01G191900	TraesCS6D01G153100
0.5524	TraesCS1A01G400500	TraesCS1B01G429200
0.8586	TraesCS1A01G400500	TraesCS1D01G408300
0.6418	TraesCS1B01G429200	TraesCS1D01G408300
0.1590	TraesCS7A01G232700	TraesCS7B01G131200
0.5688	TraesCS7A01G232700	TraesCS7D01G232900
0.2274	TraesCS7B01G131200	TraesCS7D01G232900
0.4317	TraesCS6A01G210700	TraesCS6B01G239600
0.4168	TraesCS6A01G210700	TraesCS6D01G193800
0.5013	TraesCS6B01G239600	TraesCS6D01G193800
0.4960	TraesCS5A01G510500	TraesCS4B01G341100
0.7436	TraesCS5A01G510500	TraesCS4D01G337100
0.5036	TraesCS4B01G341100	TraesCS4D01G337100
0.1394	TraesCS7A01G308700	TraesCS7B01G208800
0.1420	TraesCS7A01G308700	TraesCS7D01G305400
0.1190	TraesCS7B01G208800	TraesCS7D01G305400
0.0753	TraesCS6A01G229000	TraesCS6B01G252500
0.5046	TraesCS6A01G229000	TraesCS6D01G205700
0.2854	TraesCS6B01G252500	TraesCS6D01G205700
0.2680	TraesCS4A01G266500	TraesCS4B01G047800
0.4076	TraesCS4A01G266500	TraesCS4D01G047700
0.4317	TraesCS4B01G047800	TraesCS4D01G047700
0.5813	TraesCS1A01G246800	TraesCS1B01G257400
0.6744	TraesCS1A01G246800	TraesCS1D01G246100
0.6875	TraesCS1B01G257400	TraesCS1D01G246100
0.6669	TraesCS4A01G089100	TraesCS4B01G215200
0.6663	TraesCS4A01G089100	TraesCS4D01G215700
0.5255	TraesCS4B01G215200	TraesCS4D01G215700
0.3644	TraesCS3A01G502800	TraesCS3B01G566100
0.2029	TraesCS3A01G502800	TraesCS3D01G509200
0.2277	TraesCS3B01G566100	TraesCS3D01G509200
0.2887	TraesCS5A01G364300	TraesCS5B01G366200
0.2450	TraesCS5A01G364300	TraesCS5D01G373200
0.1504	TraesCS5B01G366200	TraesCS5D01G373200
0.1436	TraesCS4A01G239200	TraesCS4B01G075700
0.2561	TraesCS4A01G239200	TraesCS4D01G074400
0.3265	TraesCS4B01G075700	TraesCS4D01G074400
0.2568	TraesCS5A01G355100	TraesCS5B01G357300
0.5559	TraesCS5A01G355100	TraesCS5D01G362400
0.2922	TraesCS5B01G357300	TraesCS5D01G362400
0.7783	TraesCS5A01G256900	TraesCS5B01G256400
0.8113	TraesCS5A01G256900	TraesCS5D01G265500
0.7338	TraesCS5B01G256400	TraesCS5D01G265500
0.1948	TraesCS2A01G398100	TraesCS2B01G416200
0.4067	TraesCS2A01G398100	TraesCS2D01G395800
-0.0381	TraesCS2B01G416200	TraesCS2D01G395800
0.2123	TraesCS3A01G312900	TraesCS3B01G159000
0.4135	TraesCS3A01G312900	TraesCS3D01G141400
0.2535	TraesCS3B01G159000	TraesCS3D01G141400
0.3371	TraesCS3A01G149400	TraesCS3B01G176700
0.2637	TraesCS3A01G149400	TraesCS3D01G157500
0.2881	TraesCS3B01G176700	TraesCS3D01G157500
0.4820	TraesCS2A01G222600	TraesCS2B01G248100
0.3684	TraesCS2A01G222600	TraesCS2D01G228600
0.6806	TraesCS2B01G248100	TraesCS2D01G228600
0.4788	TraesCS1A01G359100	TraesCS1B01G375400
0.4978	TraesCS1A01G359100	TraesCS1D01G363800
0.6737	TraesCS1B01G375400	TraesCS1D01G363800
0.5157	TraesCS7A01G531800	TraesCS7B01G449200
0.8081	TraesCS7A01G531800	TraesCS7D01G519200
0.4417	TraesCS7B01G449200	TraesCS7D01G519200
0.5788	TraesCS6A01G393400	TraesCS6B01G433600
0.6225	TraesCS6A01G393400	TraesCS6D01G379100
0.6858	TraesCS6B01G433600	TraesCS6D01G379100
-0.0796	TraesCS2A01G449100	TraesCS2B01G470400
0.4373	TraesCS2A01G449100	TraesCS2D01G448500
0.2100	TraesCS2B01G470400	TraesCS2D01G448500
0.7236	TraesCS3A01G416200	TraesCS3B01G451300
0.6583	TraesCS3A01G416200	TraesCS3D01G411900
0.7222	TraesCS3B01G451300	TraesCS3D01G411900
0.5106	TraesCS3A01G416300	TraesCS3B01G451400
0.6386	TraesCS3A01G416300	TraesCS3D01G412000
0.6182	TraesCS3B01G451400	TraesCS3D01G412000
0.1891	TraesCS3A01G068100	TraesCS3B01G081200
0.3175	TraesCS3A01G068100	TraesCS3D01G068000
0.1673	TraesCS3B01G081200	TraesCS3D01G068000
0.3504	TraesCS6A01G219000	TraesCS6B01G248500
0.4912	TraesCS6A01G219000	TraesCS6D01G202100
0.5400	TraesCS6B01G248500	TraesCS6D01G202100
0.5071	TraesCS7A01G294800	TraesCS7B01G185400
0.4113	TraesCS7A01G294800	TraesCS7D01G287200
0.3209	TraesCS7B01G185400	TraesCS7D01G287200
0.6543	TraesCS7A01G291500	TraesCS7B01G198200
0.6459	TraesCS7A01G291500	TraesCS7D01G284500
0.6887	TraesCS7B01G198200	TraesCS7D01G284500
0.2609	TraesCS4A01G083800	TraesCS4B01G220300
0.3611	TraesCS4A01G083800	TraesCS4D01G220600
0.5631	TraesCS4B01G220300	TraesCS4D01G220600
0.0656	TraesCS4A01G351900	TraesCS5B01G521500
0.7011	TraesCS4A01G351900	TraesCS5D01G520200
0.1173	TraesCS5B01G521500	TraesCS5D01G520200
-0.3107	TraesCS7A01G428300	TraesCS7B01G328500
0.2235	TraesCS7A01G428300	TraesCS7D01G420400
0.1785	TraesCS7B01G328500	TraesCS7D01G420400
0.3272	TraesCS3A01G105800	TraesCS3B01G124300
0.5680	TraesCS3A01G105800	TraesCS3D01G108000
0.4641	TraesCS3B01G124300	TraesCS3D01G108000
0.5825	TraesCS6A01G289700	TraesCS6B01G319900
0.6671	TraesCS6A01G289700	TraesCS6D01G269200
0.5293	TraesCS6B01G319900	TraesCS6D01G269200
0.3920	TraesCS7A01G329700	TraesCS7B01G230200
0.4899	TraesCS7A01G329700	TraesCS7D01G326400
0.4043	TraesCS7B01G230200	TraesCS7D01G326400
0.6425	TraesCS7A01G193500	TraesCS7B01G098800
0.8089	TraesCS7A01G193500	TraesCS7D01G194800
0.6210	TraesCS7B01G098800	TraesCS7D01G194800
0.6299	TraesCS4A01G071200	TraesCS4B01G227100
0.7163	TraesCS4A01G071200	TraesCS4D01G227800
0.7507	TraesCS4B01G227100	TraesCS4D01G227800
0.5031	TraesCS2A01G270100	TraesCS2B01G288800
0.5816	TraesCS2A01G270100	TraesCS2D01G269100
0.5511	TraesCS2B01G288800	TraesCS2D01G269100
0.0265	TraesCS2A01G123700	TraesCS2B01G145600
0.1394	TraesCS2A01G123700	TraesCS2D01G126500
0.3022	TraesCS2B01G145600	TraesCS2D01G126500
0.3291	TraesCS4A01G124900	TraesCS4B01G179500
0.5792	TraesCS4A01G124900	TraesCS4D01G181100
[truncated: 19,807 more rows]
