# Supplementary material for: Genomic variants affecting homoeologous gene expression dosage contribute to agronomic trait variation in allopolyploid wheat
Source: Nat Commun. 2022 Feb 11;13:826. doi: 10.1038/s41467-022-28453-y (PMC8837796; doi:10.1038/s41467-022-28453-y)
Supplement: Supplementary file 21 — Source Data [file 41467_2022_28453_MOESM21_ESM.zip › Source_data/Figure_3f_interChr_eQTL_vs_HiC.shuffled_repeat100_raw.txt]

rep	contacts
repeat=0	6.0
repeat=0	15.0
repeat=0	7.0
repeat=0	6.0
repeat=0	6.0
repeat=0	11.0
repeat=0	4.0
repeat=0	10.0
repeat=0	5.0
repeat=0	7.0
repeat=0	7.0
repeat=0	7.0
repeat=0	8.0
repeat=0	9.0
repeat=0	8.0
repeat=0	11.0
repeat=0	4.0
repeat=0	13.0
repeat=0	5.0
repeat=0	8.0
repeat=0	8.0
repeat=0	13.0
repeat=0	4.0
repeat=0	9.0
repeat=0	10.0
repeat=0	12.0
repeat=0	12.0
repeat=0	14.0
repeat=0	3.0
repeat=0	5.0
repeat=0	6.0
repeat=0	6.0
repeat=0	6.0
repeat=0	15.0
repeat=0	5.0
repeat=0	12.0
repeat=0	7.0
repeat=0	2.0
repeat=0	4.0
repeat=0	11.0
repeat=0	1.0
repeat=0	13.0
repeat=0	5.0
repeat=0	11.0
repeat=0	6.0
repeat=0	7.0
repeat=0	4.0
repeat=0	13.0
repeat=0	5.0
repeat=0	3.0
repeat=0	13.0
repeat=0	9.0
repeat=0	4.0
repeat=0	6.0
repeat=0	9.0
repeat=0	6.0
repeat=0	17.0
repeat=0	10.0
repeat=0	9.0
repeat=0	10.0
repeat=0	11.0
repeat=0	16.0
repeat=0	6.0
repeat=0	4.0
repeat=0	7.0
repeat=0	4.0
repeat=0	13.0
repeat=0	2.0
repeat=0	6.0
repeat=0	7.0
repeat=0	11.0
repeat=0	8.0
repeat=0	4.0
repeat=0	18.0
repeat=0	6.0
repeat=0	8.0
repeat=0	15.0
repeat=0	2.0
repeat=0	7.0
repeat=0	5.0
repeat=0	5.0
repeat=0	7.0
repeat=0	7.0
repeat=0	3.0
repeat=0	15.0
repeat=0	4.0
repeat=0	9.0
repeat=0	8.0
repeat=0	6.0
repeat=0	10.0
repeat=0	6.0
repeat=0	4.0
repeat=0	2.0
repeat=0	8.0
repeat=0	13.0
repeat=0	4.0
repeat=0	5.0
repeat=0	11.0
repeat=0	8.0
repeat=0	10.0
repeat=0	8.0
repeat=0	5.0
repeat=0	10.0
repeat=0	14.0
repeat=0	12.0
repeat=0	6.0
repeat=0	21.0
repeat=0	4.0
repeat=0	4.0
repeat=0	8.0
repeat=0	12.0
repeat=0	12.0
repeat=0	4.0
repeat=0	12.0
repeat=0	14.0
repeat=0	10.0
repeat=0	7.0
repeat=0	10.0
repeat=0	20.0
repeat=0	11.0
repeat=0	11.0
repeat=0	3.0
repeat=0	8.0
repeat=0	9.0
repeat=0	5.0
repeat=0	7.0
repeat=0	12.0
repeat=0	6.0
repeat=0	9.0
repeat=0	3.0
repeat=0	6.0
repeat=0	6.0
repeat=0	4.0
repeat=0	5.0
repeat=0	13.0
repeat=0	15.0
repeat=0	17.0
repeat=0	8.0
repeat=0	9.0
repeat=0	5.0
repeat=0	9.0
repeat=0	11.0
repeat=0	14.0
repeat=0	10.0
repeat=0	13.0
repeat=0	1.0
repeat=0	7.0
repeat=0	12.0
repeat=0	12.0
repeat=0	7.0
repeat=0	3.0
repeat=0	5.0
repeat=0	9.0
repeat=0	7.0
repeat=0	5.0
repeat=0	8.0
repeat=0	8.0
repeat=0	2.0
repeat=0	9.0
repeat=0	7.0
repeat=0	6.0
repeat=0	5.0
repeat=0	6.0
repeat=0	8.0
repeat=0	12.0
repeat=0	8.0
repeat=0	1.0
repeat=0	6.0
repeat=0	5.0
repeat=0	8.0
repeat=0	4.0
repeat=0	4.0
repeat=0	28.0
repeat=0	7.0
repeat=0	11.0
repeat=0	3.0
repeat=0	4.0
repeat=0	5.0
repeat=0	9.0
repeat=0	6.0
repeat=0	15.0
repeat=0	6.0
repeat=0	7.0
repeat=0	14.0
repeat=0	7.0
repeat=0	10.0
repeat=0	4.0
repeat=0	9.0
repeat=0	5.0
repeat=0	6.0
repeat=0	14.0
repeat=0	3.0
repeat=0	6.0
repeat=0	4.0
repeat=0	10.0
repeat=0	7.0
repeat=0	8.0
repeat=0	20.0
repeat=0	2.0
repeat=0	12.0
repeat=0	5.0
repeat=0	23.0
repeat=0	8.0
repeat=0	15.0
repeat=0	2.0
repeat=0	13.0
repeat=0	5.0
repeat=0	4.0
repeat=0	2.0
repeat=0	10.0
repeat=0	7.0
repeat=0	17.0
repeat=0	10.0
repeat=0	3.0
repeat=0	7.0
repeat=0	9.0
repeat=0	18.0
repeat=0	13.0
repeat=0	8.0
repeat=0	13.0
repeat=0	2.0
repeat=0	6.0
repeat=0	6.0
repeat=0	3.0
repeat=0	18.0
repeat=0	6.0
repeat=0	9.0
repeat=0	2.0
repeat=0	12.0
repeat=0	7.0
repeat=0	8.0
repeat=0	8.0
repeat=0	3.0
repeat=0	13.0
repeat=0	10.0
repeat=0	10.0
repeat=0	5.0
repeat=0	4.0
repeat=0	7.0
repeat=0	16.0
repeat=0	17.0
repeat=0	3.0
repeat=0	5.0
repeat=0	4.0
repeat=0	17.0
repeat=0	9.0
repeat=0	10.0
repeat=0	14.0
repeat=0	13.0
repeat=0	2.0
repeat=0	3.0
repeat=0	3.0
repeat=0	7.0
repeat=0	10.0
repeat=0	9.0
repeat=0	5.0
repeat=0	5.0
repeat=0	7.0
repeat=0	9.0
repeat=0	14.0
repeat=0	9.0
repeat=0	2.0
repeat=0	6.0
repeat=0	16.0
repeat=0	7.0
repeat=0	8.0
repeat=0	13.0
repeat=0	13.0
repeat=0	10.0
repeat=0	8.0
repeat=0	3.0
repeat=0	4.0
repeat=0	4.0
repeat=0	4.0
repeat=0	4.0
repeat=0	5.0
repeat=0	44.0
repeat=0	5.0
repeat=0	6.0
repeat=0	7.0
repeat=0	8.0
repeat=0	5.0
repeat=0	3.0
repeat=0	3.0
repeat=0	5.0
repeat=0	9.0
repeat=0	5.0
repeat=0	3.0
repeat=0	5.0
repeat=0	4.0
repeat=0	18.0
repeat=0	4.0
repeat=0	4.0
repeat=0	6.0
repeat=0	13.0
repeat=0	4.0
repeat=0	8.0
repeat=0	6.0
repeat=0	10.0
repeat=0	9.0
repeat=0	10.0
repeat=0	22.0
repeat=0	12.0
repeat=0	11.0
repeat=0	27.0
repeat=0	9.0
repeat=0	5.0
repeat=0	7.0
repeat=0	3.0
repeat=0	5.0
repeat=0	15.0
repeat=0	17.0
repeat=0	11.0
repeat=0	20.0
repeat=0	12.0
repeat=0	11.0
repeat=0	17.0
repeat=0	12.0
repeat=0	6.0
repeat=0	9.0
repeat=0	4.0
repeat=0	7.0
repeat=0	4.0
repeat=0	8.0
repeat=0	4.0
repeat=0	6.0
repeat=0	17.0
repeat=0	6.0
repeat=0	6.0
repeat=0	4.0
repeat=0	5.0
repeat=0	9.0
repeat=0	7.0
repeat=0	10.0
repeat=0	12.0
repeat=0	9.0
repeat=0	5.0
repeat=0	2.0
repeat=0	5.0
repeat=0	7.0
repeat=0	8.0
repeat=0	7.0
repeat=0	4.0
repeat=0	4.0
repeat=0	16.0
repeat=0	13.0
repeat=0	1.0
repeat=0	7.0
repeat=0	20.0
repeat=0	52.0
repeat=0	5.0
repeat=0	11.0
repeat=0	6.0
repeat=0	1.0
repeat=0	3.0
repeat=0	9.0
repeat=0	11.0
repeat=0	2.0
repeat=0	11.0
repeat=0	10.0
repeat=0	4.0
repeat=0	1.0
repeat=0	7.0
repeat=0	6.0
repeat=0	3.0
repeat=0	3.0
repeat=0	4.0
repeat=0	9.0
repeat=0	10.0
repeat=0	6.0
repeat=0	8.0
repeat=0	11.0
repeat=0	8.0
repeat=0	6.0
repeat=0	5.0
repeat=0	8.0
repeat=0	8.0
repeat=0	5.0
repeat=0	7.0
repeat=0	12.0
repeat=0	12.0
repeat=0	5.0
repeat=0	10.0
repeat=0	3.0
repeat=0	6.0
repeat=0	10.0
repeat=0	9.0
repeat=0	12.0
repeat=0	10.0
repeat=0	4.0
repeat=0	3.0
repeat=0	4.0
repeat=0	13.0
repeat=0	6.0
repeat=0	24.0
repeat=0	17.0
repeat=0	27.0
repeat=0	15.0
repeat=0	11.0
repeat=0	3.0
repeat=0	6.0
repeat=0	3.0
repeat=0	10.0
repeat=0	7.0
repeat=0	13.0
repeat=0	6.0
repeat=0	11.0
repeat=0	6.0
repeat=0	14.0
repeat=0	12.0
repeat=0	8.0
repeat=0	6.0
repeat=0	5.0
repeat=0	9.0
repeat=0	4.0
repeat=0	8.0
repeat=0	8.0
repeat=0	10.0
repeat=0	12.0
repeat=0	8.0
repeat=0	4.0
repeat=0	10.0
repeat=0	10.0
repeat=0	11.0
repeat=0	5.0
repeat=0	8.0
repeat=0	5.0
repeat=0	7.0
repeat=0	8.0
repeat=0	4.0
repeat=0	10.0
repeat=0	7.0
repeat=0	21.0
repeat=0	18.0
repeat=0	6.0
repeat=0	9.0
repeat=0	4.0
repeat=0	8.0
repeat=0	6.0
repeat=0	9.0
repeat=0	8.0
repeat=0	3.0
repeat=0	23.0
repeat=0	12.0
repeat=0	19.0
repeat=0	10.0
repeat=0	5.0
repeat=0	14.0
repeat=0	8.0
repeat=0	7.0
repeat=0	10.0
repeat=0	6.0
repeat=0	14.0
repeat=0	10.0
repeat=0	4.0
repeat=0	5.0
repeat=0	13.0
repeat=0	10.0
repeat=0	1.0
repeat=0	11.0
repeat=0	8.0
repeat=0	6.0
repeat=0	5.0
repeat=0	2.0
repeat=0	5.0
repeat=0	31.0
repeat=0	16.0
repeat=0	7.0
repeat=0	14.0
repeat=0	12.0
repeat=0	6.0
repeat=0	8.0
repeat=0	8.0
repeat=0	6.0
repeat=0	9.0
repeat=0	7.0
repeat=0	5.0
repeat=0	6.0
repeat=0	8.0
repeat=0	1.0
repeat=0	28.0
repeat=0	26.0
repeat=0	5.0
repeat=0	3.0
repeat=0	2.0
repeat=0	10.0
repeat=0	8.0
repeat=0	8.0
repeat=0	2.0
repeat=0	7.0
repeat=0	6.0
repeat=0	4.0
repeat=0	8.0
repeat=0	3.0
repeat=0	10.0
repeat=0	6.0
repeat=0	9.0
repeat=0	5.0
repeat=0	13.0
repeat=0	9.0
repeat=0	3.0
repeat=0	8.0
repeat=0	4.0
repeat=0	11.0
repeat=0	5.0
repeat=0	11.0
repeat=0	9.0
repeat=0	12.0
repeat=0	12.0
repeat=0	10.0
repeat=0	13.0
repeat=0	12.0
repeat=0	10.0
repeat=0	3.0
repeat=0	2.0
repeat=0	12.0
repeat=0	9.0
repeat=0	5.0
repeat=0	1.0
repeat=0	10.0
repeat=0	10.0
repeat=0	5.0
repeat=0	11.0
repeat=0	8.0
repeat=0	12.0
repeat=0	7.0
repeat=0	9.0
repeat=0	6.0
repeat=0	20.0
repeat=0	10.0
repeat=0	14.0
repeat=0	14.0
repeat=0	8.0
repeat=0	8.0
repeat=0	7.0
repeat=0	3.0
repeat=0	6.0
repeat=0	8.0
repeat=0	7.0
repeat=0	6.0
repeat=0	15.0
repeat=0	6.0
repeat=0	16.0
repeat=0	4.0
repeat=0	11.0
repeat=0	3.0
repeat=0	10.0
repeat=0	11.0
repeat=0	9.0
repeat=0	6.0
repeat=0	9.0
repeat=0	29.0
repeat=0	9.0
repeat=0	15.0
repeat=0	8.0
repeat=0	11.0
repeat=0	8.0
repeat=0	13.0
repeat=0	12.0
repeat=0	14.0
repeat=0	5.0
repeat=0	6.0
repeat=0	7.0
repeat=0	10.0
repeat=0	2.0
repeat=0	7.0
repeat=0	7.0
repeat=0	8.0
repeat=0	11.0
repeat=0	8.0
repeat=0	1.0
repeat=0	8.0
repeat=0	6.0
repeat=0	6.0
repeat=0	6.0
repeat=0	10.0
repeat=0	7.0
repeat=0	16.0
repeat=0	9.0
repeat=0	20.0
repeat=0	8.0
repeat=0	4.0
repeat=0	10.0
repeat=0	2.0
repeat=0	17.0
repeat=0	4.0
repeat=0	11.0
repeat=0	8.0
repeat=0	10.0
repeat=0	11.0
repeat=0	12.0
repeat=0	21.0
repeat=0	13.0
repeat=0	21.0
repeat=0	12.0
repeat=0	12.0
repeat=0	4.0
repeat=0	7.0
repeat=0	6.0
repeat=0	23.0
repeat=0	6.0
repeat=0	6.0
repeat=0	11.0
repeat=0	6.0
repeat=0	6.0
repeat=0	9.0
repeat=0	13.0
repeat=0	4.0
repeat=0	6.0
repeat=0	8.0
repeat=0	10.0
repeat=0	12.0
repeat=0	7.0
repeat=0	5.0
repeat=0	4.0
repeat=0	5.0
repeat=0	3.0
repeat=0	4.0
repeat=0	4.0
repeat=0	10.0
repeat=0	6.0
repeat=0	5.0
repeat=0	10.0
repeat=0	18.0
repeat=0	8.0
repeat=0	13.0
repeat=0	12.0
repeat=0	8.0
repeat=0	18.0
repeat=0	5.0
repeat=0	8.0
repeat=0	4.0
repeat=0	9.0
repeat=0	6.0
repeat=0	2.0
repeat=0	9.0
repeat=0	10.0
repeat=0	2.0
repeat=0	7.0
repeat=0	12.0
repeat=0	11.0
repeat=0	11.0
repeat=0	6.0
repeat=0	12.0
repeat=0	19.0
repeat=0	7.0
repeat=0	12.0
repeat=0	4.0
repeat=0	10.0
repeat=0	18.0
repeat=0	3.0
repeat=0	6.0
repeat=0	8.0
repeat=0	5.0
repeat=0	12.0
repeat=0	4.0
repeat=0	12.0
repeat=0	5.0
repeat=0	9.0
repeat=0	9.0
repeat=0	46.0
repeat=0	5.0
repeat=0	13.0
repeat=0	8.0
repeat=0	10.0
repeat=0	7.0
repeat=0	11.0
repeat=0	10.0
repeat=0	11.0
repeat=0	19.0
repeat=0	5.0
repeat=0	7.0
repeat=0	9.0
repeat=0	17.0
repeat=0	7.0
repeat=0	9.0
repeat=0	5.0
repeat=0	11.0
repeat=0	3.0
repeat=0	2.0
repeat=0	3.0
repeat=0	3.0
repeat=0	8.0
repeat=0	13.0
repeat=0	21.0
repeat=0	4.0
repeat=0	14.0
repeat=0	4.0
repeat=0	3.0
repeat=0	3.0
repeat=0	7.0
repeat=0	4.0
repeat=0	8.0
repeat=0	2.0
repeat=0	4.0
repeat=0	1.0
repeat=0	8.0
repeat=0	1.0
repeat=0	23.0
repeat=0	2.0
repeat=0	17.0
repeat=0	16.0
repeat=0	4.0
repeat=0	4.0
repeat=0	6.0
repeat=0	11.0
repeat=0	7.0
repeat=0	4.0
repeat=0	3.0
repeat=0	3.0
repeat=0	8.0
repeat=0	5.0
repeat=0	16.0
repeat=0	5.0
repeat=0	7.0
repeat=0	7.0
repeat=0	4.0
repeat=0	7.0
repeat=0	5.0
repeat=0	9.0
repeat=0	3.0
repeat=0	10.0
repeat=0	5.0
repeat=0	7.0
repeat=0	7.0
repeat=0	18.0
repeat=0	18.0
repeat=0	15.0
repeat=0	3.0
repeat=0	10.0
repeat=0	16.0
repeat=0	11.0
repeat=0	10.0
repeat=0	6.0
repeat=0	1.0
repeat=0	4.0
repeat=0	13.0
repeat=0	24.0
repeat=0	4.0
repeat=0	15.0
repeat=0	6.0
repeat=0	14.0
repeat=0	4.0
repeat=0	3.0
repeat=0	7.0
repeat=0	5.0
repeat=0	5.0
repeat=0	3.0
repeat=0	11.0
repeat=0	7.0
repeat=0	8.0
repeat=0	11.0
repeat=0	10.0
repeat=0	6.0
repeat=0	12.0
repeat=0	12.0
repeat=0	13.0
repeat=0	5.0
repeat=0	8.0
repeat=0	13.0
repeat=0	14.0
repeat=0	8.0
repeat=0	7.0
repeat=0	10.0
repeat=0	6.0
repeat=0	7.0
repeat=0	9.0
repeat=0	9.0
repeat=0	11.0
repeat=0	13.0
repeat=0	7.0
repeat=0	7.0
repeat=0	4.0
repeat=0	10.0
repeat=0	16.0
repeat=0	15.0
repeat=0	3.0
repeat=0	16.0
repeat=0	2.0
repeat=0	9.0
repeat=0	4.0
repeat=0	3.0
repeat=0	7.0
repeat=0	4.0
repeat=0	4.0
repeat=0	14.0
repeat=0	9.0
repeat=0	18.0
repeat=0	6.0
repeat=0	8.0
repeat=0	4.0
repeat=0	13.0
repeat=0	13.0
repeat=0	5.0
repeat=0	10.0
repeat=0	9.0
repeat=0	4.0
repeat=0	6.0
repeat=0	3.0
repeat=0	7.0
repeat=0	6.0
repeat=0	20.0
repeat=0	9.0
repeat=0	4.0
repeat=0	13.0
repeat=0	8.0
repeat=0	8.0
repeat=0	6.0
repeat=0	13.0
repeat=0	7.0
repeat=0	10.0
repeat=0	6.0
repeat=0	6.0
repeat=0	6.0
repeat=0	2.0
repeat=0	15.0
repeat=0	16.0
repeat=0	11.0
repeat=0	10.0
repeat=0	14.0
repeat=0	7.0
repeat=0	3.0
repeat=0	14.0
repeat=0	18.0
repeat=0	12.0
repeat=0	4.0
repeat=0	4.0
repeat=0	8.0
repeat=0	31.0
repeat=0	8.0
repeat=0	2.0
repeat=0	16.0
repeat=0	24.0
repeat=0	16.0
repeat=0	7.0
repeat=0	7.0
repeat=0	5.0
repeat=0	2.0
repeat=0	15.0
repeat=0	12.0
repeat=0	6.0
repeat=0	4.0
repeat=0	4.0
repeat=0	31.0
repeat=0	16.0
repeat=0	9.0
repeat=0	21.0
repeat=0	4.0
repeat=0	4.0
repeat=0	7.0
repeat=0	8.0
repeat=0	13.0
repeat=0	6.0
repeat=0	6.0
repeat=0	18.0
repeat=0	12.0
repeat=0	5.0
repeat=0	5.0
repeat=0	4.0
repeat=0	10.0
repeat=0	4.0
repeat=0	13.0
repeat=0	6.0
repeat=0	6.0
repeat=0	6.0
repeat=0	17.0
repeat=0	12.0
repeat=0	3.0
repeat=0	2.0
repeat=0	7.0
repeat=0	6.0
repeat=0	7.0
repeat=0	8.0
repeat=0	6.0
repeat=0	9.0
repeat=0	14.0
repeat=0	3.0
repeat=0	1.0
repeat=0	2.0
repeat=0	4.0
repeat=0	18.0
repeat=0	4.0
repeat=0	7.0
repeat=0	9.0
repeat=0	15.0
repeat=0	7.0
repeat=0	4.0
repeat=0	15.0
repeat=0	7.0
repeat=0	5.0
repeat=0	5.0
repeat=0	19.0
repeat=0	9.0
repeat=0	21.0
repeat=0	8.0
repeat=0	4.0
repeat=0	13.0
repeat=0	15.0
repeat=0	8.0
repeat=0	6.0
repeat=0	13.0
repeat=0	15.0
repeat=0	3.0
repeat=0	5.0
repeat=0	8.0
repeat=0	7.0
repeat=0	2.0
repeat=0	10.0
repeat=0	2.0
repeat=0	13.0
repeat=0	5.0
repeat=0	9.0
repeat=0	11.0
repeat=0	6.0
repeat=0	15.0
repeat=0	4.0
repeat=0	5.0
repeat=0	7.0
repeat=0	2.0
repeat=0	6.0
repeat=0	12.0
repeat=0	6.0
repeat=0	7.0
repeat=0	6.0
repeat=0	5.0
repeat=0	9.0
repeat=0	17.0
repeat=0	13.0
repeat=0	7.0
repeat=0	4.0
repeat=0	7.0
repeat=0	6.0
repeat=0	11.0
repeat=0	5.0
repeat=0	3.0
repeat=0	8.0
repeat=0	7.0
repeat=0	5.0
repeat=0	18.0
repeat=0	9.0
repeat=0	5.0
repeat=0	5.0
repeat=0	13.0
repeat=0	5.0
repeat=0	15.0
repeat=0	9.0
repeat=0	7.0
repeat=0	4.0
repeat=0	8.0
repeat=0	8.0
repeat=0	7.0
repeat=0	12.0
repeat=0	14.0
repeat=0	3.0
repeat=0	5.0
repeat=0	10.0
repeat=0	4.0
repeat=0	11.0
repeat=0	14.0
repeat=0	21.0
repeat=0	7.0
repeat=0	6.0
repeat=0	7.0
repeat=0	8.0
repeat=0	10.0
repeat=0	16.0
repeat=0	12.0
repeat=0	4.0
repeat=0	5.0
repeat=0	9.0
repeat=0	4.0
repeat=0	3.0
repeat=0	13.0
repeat=0	5.0
repeat=0	14.0
repeat=0	18.0
repeat=0	4.0
repeat=0	4.0
repeat=0	7.0
repeat=0	4.0
repeat=0	7.0
repeat=0	5.0
repeat=0	4.0
repeat=0	4.0
repeat=0	6.0
repeat=0	7.0
repeat=0	5.0
repeat=0	9.0
repeat=0	14.0
repeat=0	4.0
repeat=0	4.0
repeat=0	7.0
repeat=0	8.0
repeat=0	17.0
repeat=0	3.0
repeat=0	8.0
repeat=0	16.0
repeat=0	13.0
repeat=0	16.0
repeat=0	4.0
repeat=0	7.0
repeat=0	5.0
repeat=0	9.0
repeat=0	8.0
repeat=0	4.0
repeat=0	1.0
repeat=0	8.0
repeat=0	6.0
repeat=0	30.0
repeat=0	7.0
repeat=0	8.0
repeat=0	5.0
repeat=0	9.0
repeat=0	9.0
repeat=0	6.0
repeat=0	6.0
repeat=0	24.0
repeat=0	1.0
repeat=0	15.0
repeat=0	14.0
repeat=0	4.0
repeat=0	8.0
repeat=0	14.0
repeat=0	13.0
repeat=0	8.0
repeat=0	6.0
repeat=0	7.0
repeat=0	15.0
repeat=0	19.0
repeat=0	19.0
repeat=0	9.0
repeat=0	14.0
repeat=0	12.0
repeat=0	5.0
repeat=0	16.0
repeat=0	5.0
repeat=0	6.0
repeat=0	6.0
repeat=0	10.0
repeat=0	5.0
repeat=0	19.0
repeat=0	7.0
repeat=0	18.0
repeat=0	10.0
repeat=0	6.0
repeat=0	4.0
repeat=0	8.0
repeat=0	7.0
repeat=0	3.0
repeat=0	11.0
repeat=0	6.0
repeat=0	3.0
repeat=0	5.0
repeat=0	17.0
repeat=0	19.0
repeat=0	3.0
repeat=0	7.0
repeat=0	11.0
repeat=0	22.0
repeat=0	9.0
repeat=0	11.0
repeat=0	9.0
repeat=0	21.0
repeat=0	7.0
repeat=0	6.0
repeat=0	5.0
repeat=0	9.0
repeat=0	6.0
repeat=0	17.0
repeat=0	15.0
repeat=0	6.0
repeat=0	5.0
repeat=0	5.0
repeat=0	6.0
repeat=0	11.0
repeat=0	4.0
repeat=0	3.0
repeat=0	6.0
repeat=0	5.0
repeat=0	8.0
repeat=0	9.0
repeat=0	6.0
repeat=0	3.0
repeat=0	7.0
repeat=0	4.0
repeat=0	9.0
repeat=0	6.0
repeat=0	3.0
repeat=0	16.0
repeat=0	5.0
repeat=0	4.0
repeat=0	3.0
repeat=0	8.0
repeat=0	10.0
repeat=0	11.0
repeat=0	7.0
repeat=0	3.0
repeat=0	5.0
repeat=0	9.0
repeat=0	11.0
repeat=0	6.0
repeat=0	10.0
repeat=0	3.0
repeat=0	4.0
repeat=0	4.0
repeat=0	4.0
repeat=0	7.0
repeat=0	3.0
repeat=0	14.0
repeat=0	3.0
repeat=0	5.0
repeat=0	6.0
repeat=0	11.0
repeat=0	2.0
repeat=0	9.0
repeat=0	4.0
repeat=0	9.0
repeat=0	8.0
repeat=0	14.0
repeat=0	1.0
repeat=0	13.0
repeat=0	14.0
repeat=0	9.0
repeat=0	6.0
repeat=0	3.0
repeat=0	3.0
repeat=0	7.0
repeat=0	6.0
repeat=0	2.0
repeat=0	5.0
repeat=0	7.0
repeat=0	22.0
repeat=0	8.0
repeat=0	12.0
repeat=0	5.0
repeat=0	6.0
repeat=0	175.0
repeat=0	4.0
repeat=0	11.0
repeat=0	9.0
repeat=0	7.0
repeat=0	10.0
repeat=0	17.0
repeat=0	10.0
repeat=0	4.0
repeat=0	7.0
repeat=0	4.0
repeat=0	5.0
repeat=0	11.0
repeat=0	6.0
repeat=0	5.0
repeat=0	19.0
repeat=0	16.0
repeat=0	7.0
repeat=0	3.0
repeat=0	16.0
repeat=0	11.0
repeat=0	5.0
repeat=0	13.0
repeat=0	6.0
repeat=0	11.0
repeat=0	7.0
repeat=0	12.0
repeat=0	9.0
repeat=0	11.0
repeat=0	9.0
repeat=0	17.0
repeat=0	9.0
repeat=0	13.0
repeat=0	10.0
repeat=0	5.0
repeat=0	12.0
repeat=0	8.0
repeat=0	3.0
repeat=0	8.0
repeat=0	7.0
repeat=0	7.0
repeat=0	9.0
repeat=0	6.0
repeat=0	7.0
repeat=0	10.0
repeat=0	6.0
repeat=0	9.0
repeat=0	9.0
repeat=0	7.0
repeat=0	15.0
repeat=0	6.0
repeat=0	5.0
repeat=0	6.0
repeat=0	5.0
repeat=0	8.0
repeat=0	2.0
repeat=0	6.0
repeat=0	2.0
repeat=0	3.0
repeat=0	6.0
repeat=0	8.0
repeat=0	14.0
repeat=0	19.0
repeat=0	14.0
repeat=0	13.0
repeat=0	13.0
repeat=0	5.0
repeat=0	12.0
repeat=0	2.0
repeat=0	8.0
repeat=0	7.0
repeat=0	12.0
repeat=0	6.0
repeat=0	8.0
repeat=0	11.0
repeat=0	4.0
repeat=0	7.0
repeat=0	7.0
repeat=0	5.0
repeat=0	3.0
repeat=0	5.0
repeat=0	10.0
repeat=0	5.0
repeat=0	12.0
repeat=0	9.0
repeat=0	5.0
repeat=0	4.0
repeat=0	3.0
repeat=0	10.0
repeat=0	8.0
repeat=0	13.0
repeat=0	7.0
repeat=0	3.0
repeat=0	18.0
repeat=0	10.0
repeat=0	11.0
repeat=0	6.0
repeat=0	7.0
repeat=0	20.0
repeat=0	3.0
repeat=0	11.0
repeat=0	5.0
repeat=0	3.0
repeat=0	14.0
repeat=0	11.0
repeat=0	16.0
repeat=0	3.0
repeat=0	3.0
repeat=0	4.0
repeat=0	18.0
repeat=0	10.0
repeat=0	16.0
repeat=0	6.0
repeat=0	9.0
repeat=0	29.0
repeat=0	8.0
repeat=0	11.0
repeat=0	2.0
repeat=0	6.0
repeat=0	4.0
repeat=0	3.0
repeat=0	12.0
repeat=0	6.0
repeat=0	9.0
repeat=0	4.0
repeat=0	8.0
repeat=0	8.0
repeat=0	5.0
repeat=0	5.0
repeat=0	5.0
repeat=0	3.0
repeat=0	11.0
repeat=0	7.0
repeat=0	7.0
repeat=0	10.0
repeat=0	5.0
repeat=0	4.0
repeat=0	7.0
repeat=0	6.0
repeat=0	7.0
repeat=0	9.0
repeat=0	8.0
repeat=0	6.0
repeat=0	13.0
repeat=0	18.0
repeat=0	10.0
repeat=0	8.0
repeat=0	22.0
repeat=0	9.0
repeat=0	12.0
repeat=0	7.0
repeat=0	6.0
repeat=0	13.0
repeat=0	13.0
repeat=0	18.0
repeat=0	18.0
repeat=0	7.0
repeat=0	15.0
repeat=0	4.0
repeat=0	5.0
repeat=0	11.0
repeat=0	9.0
repeat=0	4.0
repeat=0	2.0
repeat=0	10.0
repeat=0	18.0
repeat=0	13.0
repeat=0	20.0
repeat=0	15.0
repeat=0	7.0
repeat=0	13.0
repeat=0	14.0
repeat=0	8.0
repeat=0	14.0
repeat=0	9.0
repeat=0	3.0
repeat=0	5.0
repeat=0	6.0
repeat=0	4.0
repeat=0	5.0
repeat=0	3.0
repeat=0	7.0
repeat=0	5.0
repeat=0	4.0
repeat=0	11.0
repeat=0	5.0
repeat=0	6.0
repeat=0	8.0
repeat=0	16.0
repeat=0	4.0
repeat=0	4.0
repeat=0	3.0
repeat=0	6.0
repeat=0	7.0
repeat=0	11.0
repeat=0	5.0
repeat=0	6.0
repeat=0	5.0
repeat=0	10.0
repeat=0	3.0
repeat=0	12.0
repeat=0	8.0
repeat=0	6.0
repeat=0	13.0
repeat=0	5.0
repeat=0	15.0
repeat=0	8.0
repeat=0	7.0
repeat=0	6.0
repeat=0	10.0
repeat=0	8.0
repeat=0	7.0
repeat=0	4.0
repeat=0	8.0
repeat=0	8.0
repeat=0	4.0
repeat=0	4.0
repeat=0	3.0
repeat=0	4.0
repeat=0	6.0
repeat=0	8.0
repeat=0	11.0
repeat=0	5.0
repeat=0	2.0
repeat=0	11.0
repeat=0	5.0
repeat=0	3.0
repeat=0	8.0
repeat=0	4.0
repeat=0	17.0
repeat=0	11.0
repeat=0	27.0
repeat=0	35.0
repeat=0	11.0
repeat=0	7.0
repeat=0	8.0
repeat=0	7.0
repeat=0	6.0
repeat=0	5.0
repeat=0	15.0
repeat=0	3.0
repeat=0	7.0
repeat=0	5.0
repeat=0	16.0
repeat=0	7.0
repeat=0	2.0
repeat=0	16.0
repeat=0	10.0
repeat=0	20.0
repeat=0	8.0
repeat=0	3.0
repeat=0	1.0
repeat=0	8.0
repeat=0	7.0
repeat=0	6.0
repeat=0	10.0
repeat=0	9.0
repeat=0	8.0
repeat=0	9.0
repeat=0	22.0
repeat=0	7.0
repeat=0	5.0
repeat=0	10.0
repeat=0	4.0
repeat=0	5.0
repeat=0	5.0
repeat=0	6.0
repeat=0	13.0
repeat=0	10.0
repeat=0	3.0
repeat=0	7.0
repeat=0	10.0
repeat=0	5.0
repeat=0	3.0
repeat=0	6.0
repeat=0	7.0
repeat=0	9.0
repeat=0	7.0
repeat=0	15.0
repeat=0	18.0
repeat=0	6.0
repeat=0	16.0
repeat=0	15.0
repeat=0	11.0
repeat=0	10.0
repeat=0	7.0
repeat=0	10.0
repeat=0	10.0
repeat=0	9.0
repeat=0	9.0
repeat=0	7.0
repeat=0	2.0
repeat=0	14.0
repeat=0	6.0
repeat=0	8.0
repeat=0	7.0
repeat=0	9.0
repeat=0	2.0
repeat=0	8.0
repeat=0	4.0
repeat=0	5.0
repeat=0	6.0
repeat=0	1.0
repeat=0	13.0
repeat=0	7.0
repeat=0	4.0
repeat=0	5.0
repeat=0	10.0
repeat=0	4.0
repeat=0	1.0
repeat=0	8.0
repeat=0	7.0
repeat=0	9.0
repeat=0	10.0
repeat=0	6.0
repeat=0	3.0
repeat=0	7.0
repeat=0	7.0
repeat=0	6.0
repeat=0	4.0
repeat=0	4.0
repeat=0	13.0
repeat=0	6.0
repeat=0	1.0
repeat=0	7.0
repeat=0	9.0
repeat=0	3.0
repeat=0	13.0
repeat=0	34.0
repeat=0	6.0
repeat=0	9.0
repeat=0	6.0
repeat=0	9.0
repeat=0	9.0
repeat=0	14.0
repeat=0	8.0
repeat=0	5.0
repeat=0	10.0
repeat=0	10.0
repeat=0	11.0
repeat=0	7.0
repeat=0	5.0
repeat=0	11.0
repeat=0	6.0
repeat=0	7.0
repeat=0	7.0
repeat=0	7.0
repeat=0	9.0
repeat=0	10.0
repeat=0	7.0
repeat=0	6.0
repeat=0	1.0
repeat=0	15.0
repeat=0	10.0
repeat=0	12.0
repeat=0	8.0
repeat=0	3.0
repeat=0	13.0
repeat=0	5.0
repeat=0	8.0
repeat=0	13.0
repeat=0	7.0
repeat=0	14.0
repeat=0	5.0
repeat=0	4.0
repeat=0	6.0
repeat=0	10.0
repeat=0	8.0
repeat=0	14.0
repeat=0	7.0
repeat=0	9.0
repeat=0	16.0
repeat=0	9.0
repeat=0	19.0
repeat=0	5.0
repeat=0	7.0
repeat=0	8.0
repeat=0	13.0
repeat=0	7.0
repeat=0	8.0
repeat=0	13.0
repeat=0	5.0
repeat=0	11.0
repeat=0	6.0
repeat=0	6.0
repeat=0	12.0
repeat=0	13.0
repeat=0	12.0
repeat=0	3.0
repeat=0	8.0
repeat=0	5.0
repeat=0	2.0
repeat=0	7.0
repeat=0	7.0
repeat=0	6.0
repeat=0	1.0
repeat=0	5.0
repeat=0	11.0
repeat=0	6.0
repeat=0	5.0
repeat=0	4.0
repeat=0	7.0
repeat=0	11.0
repeat=0	8.0
repeat=0	6.0
repeat=0	8.0
repeat=0	25.0
repeat=0	15.0
repeat=0	12.0
repeat=0	12.0
repeat=0	6.0
repeat=0	5.0
repeat=0	6.0
repeat=0	22.0
repeat=0	10.0
repeat=0	12.0
repeat=0	14.0
repeat=0	6.0
repeat=0	15.0
repeat=0	9.0
repeat=0	3.0
repeat=0	14.0
repeat=0	15.0
repeat=0	7.0
repeat=0	4.0
repeat=0	11.0
repeat=0	5.0
repeat=0	7.0
repeat=0	7.0
repeat=0	6.0
repeat=0	6.0
repeat=0	9.0
repeat=0	7.0
repeat=0	3.0
repeat=0	5.0
repeat=0	10.0
repeat=0	11.0
repeat=0	12.0
repeat=0	12.0
repeat=0	16.0
repeat=0	6.0
repeat=0	4.0
repeat=0	12.0
repeat=0	6.0
repeat=0	4.0
repeat=0	7.0
repeat=0	10.0
repeat=0	6.0
repeat=0	11.0
repeat=0	3.0
repeat=0	5.0
repeat=0	12.0
repeat=0	20.0
repeat=0	17.0
repeat=0	6.0
repeat=0	5.0
repeat=0	4.0
repeat=0	9.0
repeat=0	7.0
repeat=0	3.0
repeat=0	13.0
repeat=0	16.0
repeat=0	11.0
repeat=0	5.0
repeat=0	9.0
repeat=0	36.0
repeat=0	22.0
repeat=0	24.0
repeat=0	5.0
repeat=0	8.0
repeat=0	7.0
repeat=0	5.0
repeat=0	8.0
repeat=0	5.0
repeat=0	6.0
repeat=0	10.0
repeat=0	8.0
repeat=0	3.0
repeat=0	8.0
repeat=0	6.0
repeat=0	6.0
repeat=0	9.0
repeat=0	10.0
repeat=0	6.0
repeat=0	7.0
repeat=0	7.0
repeat=0	3.0
repeat=0	7.0
repeat=0	7.0
repeat=0	8.0
repeat=0	9.0
repeat=0	6.0
repeat=0	8.0
repeat=0	12.0
repeat=0	6.0
repeat=0	15.0
repeat=0	16.0
repeat=0	5.0
repeat=0	6.0
repeat=0	4.0
repeat=0	23.0
repeat=0	6.0
repeat=0	6.0
repeat=0	2.0
repeat=0	5.0
repeat=0	5.0
repeat=0	8.0
repeat=0	6.0
repeat=0	13.0
repeat=0	13.0
repeat=0	6.0
repeat=0	11.0
repeat=0	11.0
repeat=0	4.0
repeat=0	14.0
repeat=0	13.0
repeat=0	4.0
repeat=0	6.0
repeat=0	10.0
repeat=0	7.0
repeat=0	5.0
repeat=0	5.0
repeat=0	11.0
repeat=0	12.0
repeat=0	6.0
repeat=0	10.0
repeat=0	4.0
repeat=0	11.0
repeat=0	9.0
repeat=0	8.0
repeat=0	2.0
repeat=0	7.0
repeat=0	15.0
repeat=0	10.0
repeat=0	12.0
repeat=0	13.0
repeat=0	11.0
repeat=0	6.0
repeat=0	10.0
repeat=0	7.0
repeat=0	5.0
repeat=0	10.0
repeat=0	10.0
repeat=0	17.0
repeat=0	11.0
repeat=0	13.0
repeat=0	12.0
repeat=0	12.0
repeat=0	11.0
repeat=0	14.0
repeat=0	5.0
repeat=0	8.0
repeat=0	16.0
repeat=0	7.0
repeat=0	5.0
repeat=0	7.0
repeat=0	10.0
repeat=0	8.0
repeat=0	6.0
repeat=0	2.0
repeat=0	3.0
repeat=0	10.0
repeat=0	22.0
repeat=0	10.0
repeat=0	8.0
repeat=0	8.0
repeat=0	6.0
repeat=0	3.0
repeat=0	9.0
repeat=0	10.0
repeat=0	8.0
repeat=0	18.0
repeat=0	6.0
repeat=0	12.0
repeat=0	6.0
repeat=0	17.0
repeat=0	2.0
repeat=0	5.0
repeat=0	14.0
repeat=0	3.0
repeat=0	5.0
repeat=0	7.0
repeat=0	6.0
repeat=0	8.0
repeat=0	11.0
repeat=0	7.0
repeat=0	9.0
repeat=0	10.0
repeat=0	4.0
repeat=0	15.0
repeat=0	13.0
repeat=0	12.0
repeat=0	2.0
repeat=0	9.0
repeat=0	36.0
repeat=0	15.0
repeat=0	17.0
repeat=0	7.0
repeat=0	6.0
repeat=0	11.0
repeat=0	13.0
repeat=0	17.0
repeat=0	3.0
repeat=0	10.0
repeat=0	10.0
repeat=0	4.0
repeat=0	10.0
repeat=0	10.0
repeat=0	12.0
repeat=0	14.0
repeat=0	4.0
repeat=0	11.0
repeat=0	5.0
repeat=0	13.0
repeat=0	20.0
repeat=0	8.0
repeat=0	17.0
repeat=0	3.0
repeat=0	12.0
repeat=0	7.0
repeat=0	14.0
repeat=0	10.0
repeat=0	9.0
repeat=0	11.0
repeat=0	8.0
repeat=0	6.0
repeat=0	5.0
repeat=0	9.0
repeat=0	17.0
repeat=0	9.0
repeat=0	15.0
repeat=0	16.0
repeat=0	12.0
repeat=0	7.0
repeat=0	4.0
repeat=0	7.0
repeat=0	10.0
repeat=0	7.0
repeat=0	9.0
repeat=0	12.0
repeat=0	7.0
repeat=0	15.0
repeat=0	4.0
repeat=0	5.0
repeat=0	9.0
repeat=0	7.0
repeat=0	10.0
repeat=0	3.0
repeat=0	6.0
repeat=0	14.0
repeat=0	5.0
repeat=0	5.0
repeat=0	25.0
repeat=0	12.0
repeat=0	8.0
repeat=0	7.0
repeat=0	5.0
repeat=0	10.0
repeat=0	8.0
repeat=0	9.0
repeat=0	9.0
repeat=0	6.0
repeat=0	18.0
repeat=0	3.0
repeat=0	4.0
repeat=0	16.0
repeat=0	8.0
repeat=0	5.0
repeat=0	5.0
repeat=0	8.0
repeat=0	5.0
repeat=0	8.0
repeat=0	7.0
repeat=0	7.0
repeat=0	4.0
repeat=0	9.0
repeat=0	6.0
repeat=0	7.0
repeat=0	13.0
repeat=0	2.0
repeat=0	5.0
repeat=0	5.0
repeat=0	17.0
repeat=0	5.0
repeat=0	8.0
repeat=0	5.0
repeat=0	7.0
repeat=0	15.0
repeat=0	7.0
repeat=0	5.0
repeat=0	7.0
repeat=0	10.0
repeat=0	4.0
repeat=0	10.0
repeat=0	7.0
repeat=0	7.0
repeat=0	17.0
repeat=0	3.0
repeat=0	14.0
repeat=0	9.0
repeat=0	4.0
repeat=0	3.0
repeat=0	12.0
repeat=0	7.0
repeat=0	11.0
repeat=0	7.0
repeat=0	2.0
repeat=0	18.0
repeat=0	8.0
repeat=0	5.0
repeat=0	14.0
repeat=0	8.0
repeat=0	6.0
repeat=0	5.0
repeat=0	3.0
repeat=0	7.0
repeat=0	13.0
repeat=0	7.0
repeat=0	8.0
repeat=0	4.0
repeat=0	13.0
repeat=0	3.0
repeat=0	12.0
repeat=0	11.0
repeat=0	4.0
repeat=0	8.0
repeat=0	14.0
repeat=0	8.0
repeat=0	15.0
repeat=0	6.0
repeat=0	14.0
repeat=0	5.0
repeat=0	13.0
repeat=0	8.0
repeat=0	6.0
repeat=0	7.0
repeat=0	9.0
repeat=0	4.0
repeat=0	16.0
repeat=0	6.0
repeat=0	6.0
repeat=0	16.0
repeat=0	4.0
repeat=0	5.0
repeat=0	10.0
repeat=0	13.0
repeat=0	18.0
repeat=0	5.0
repeat=0	6.0
repeat=0	5.0
repeat=0	5.0
repeat=0	10.0
repeat=0	8.0
repeat=0	8.0
repeat=0	11.0
repeat=0	10.0
repeat=0	3.0
repeat=0	7.0
repeat=0	15.0
repeat=0	7.0
repeat=0	8.0
repeat=0	8.0
repeat=0	7.0
repeat=0	11.0
repeat=0	8.0
repeat=0	7.0
repeat=0	8.0
repeat=0	4.0
repeat=0	6.0
repeat=0	5.0
repeat=0	10.0
repeat=0	6.0
repeat=0	11.0
repeat=0	12.0
repeat=0	3.0
repeat=0	5.0
repeat=0	9.0
repeat=0	13.0
repeat=0	5.0
repeat=0	11.0
repeat=0	10.0
repeat=0	12.0
repeat=0	12.0
repeat=0	6.0
repeat=0	5.0
repeat=0	13.0
repeat=0	3.0
repeat=0	13.0
repeat=0	6.0
repeat=0	9.0
repeat=0	11.0
repeat=0	4.0
repeat=0	3.0
repeat=0	20.0
repeat=0	8.0
repeat=0	10.0
repeat=0	7.0
repeat=0	6.0
repeat=0	19.0
repeat=0	7.0
repeat=0	10.0
repeat=0	10.0
repeat=0	8.0
repeat=0	19.0
repeat=0	5.0
repeat=0	10.0
repeat=0	8.0
repeat=0	4.0
repeat=0	13.0
repeat=0	5.0
repeat=0	9.0
repeat=0	8.0
repeat=0	16.0
repeat=0	8.0
repeat=0	8.0
repeat=0	7.0
repeat=0	7.0
repeat=0	2.0
repeat=0	5.0
repeat=0	11.0
repeat=0	9.0
repeat=0	19.0
repeat=0	16.0
repeat=0	7.0
repeat=0	11.0
repeat=0	9.0
repeat=0	2.0
repeat=0	16.0
repeat=0	8.0
repeat=0	7.0
repeat=0	11.0
repeat=0	4.0
repeat=0	8.0
repeat=0	23.0
repeat=0	7.0
repeat=0	8.0
repeat=0	15.0
repeat=0	7.0
repeat=0	5.0
repeat=0	7.0
repeat=0	15.0
repeat=0	7.0
repeat=0	12.0
repeat=0	10.0
repeat=0	6.0
repeat=0	13.0
repeat=0	15.0
repeat=0	10.0
repeat=0	14.0
repeat=0	4.0
repeat=0	23.0
repeat=0	5.0
repeat=0	11.0
repeat=0	9.0
repeat=0	6.0
repeat=0	6.0
repeat=0	17.0
repeat=0	11.0
repeat=0	12.0
repeat=0	9.0
repeat=0	6.0
repeat=0	7.0
repeat=0	8.0
[truncated: 998,000+ more rows]
