# Supplementary material for: Genomic variants affecting homoeologous gene expression dosage contribute to agronomic trait variation in allopolyploid wheat
Source: Nat Commun. 2022 Feb 11;13:826. doi: 10.1038/s41467-022-28453-y (PMC8837796; doi:10.1038/s41467-022-28453-y)
Supplement: Supplementary file 21 — Source Data [file 41467_2022_28453_MOESM21_ESM.zip › Source_data/Figure_1b_SCC_bet_triplet_all.peerResidue.randomized.txt]

0.0598	TraesCS5A01G072100	TraesCS7B01G293600
-0.1639	TraesCS5A01G072100	TraesCS7D01G208400
-0.0489	TraesCS7B01G293600	TraesCS7D01G208400
0.0637	TraesCS3A01G076200	TraesCS7B01G362700
-0.1997	TraesCS3A01G076200	TraesCS7D01G294300
0.1227	TraesCS7B01G362700	TraesCS7D01G294300
-0.0902	TraesCS6A01G233100	TraesCS4B01G179500
-0.0236	TraesCS6A01G233100	TraesCS5D01G331300
-0.0478	TraesCS4B01G179500	TraesCS5D01G331300
-0.1209	TraesCS2A01G571900	TraesCS1B01G249800
-0.0115	TraesCS2A01G571900	TraesCS2D01G209100
-0.1087	TraesCS1B01G249800	TraesCS2D01G209100
-0.1081	TraesCS4A01G245300	TraesCS5B01G543300
0.0774	TraesCS4A01G245300	TraesCS2D01G403700
0.0954	TraesCS5B01G543300	TraesCS2D01G403700
0.3049	TraesCS3A01G152200	TraesCS6B01G337200
-0.0627	TraesCS3A01G152200	TraesCS2D01G286600
-0.0778	TraesCS6B01G337200	TraesCS2D01G286600
0.0558	TraesCS3A01G213600	TraesCS2B01G198900
0.2136	TraesCS3A01G213600	TraesCS2D01G306400
-0.0408	TraesCS2B01G198900	TraesCS2D01G306400
-0.1520	TraesCS3A01G342200	TraesCS3B01G452000
0.0059	TraesCS3A01G342200	TraesCS6D01G251900
0.2598	TraesCS3B01G452000	TraesCS6D01G251900
0.0959	TraesCS2A01G525000	TraesCS4B01G299700
0.0845	TraesCS2A01G525000	TraesCS7D01G209000
-0.0184	TraesCS4B01G299700	TraesCS7D01G209000
-0.1016	TraesCS1A01G222900	TraesCS2B01G317300
-0.0699	TraesCS1A01G222900	TraesCS4D01G319400
0.0150	TraesCS2B01G317300	TraesCS4D01G319400
-0.0856	TraesCS5A01G391600	TraesCS1B01G187500
0.0347	TraesCS5A01G391600	TraesCS6D01G173400
0.0480	TraesCS1B01G187500	TraesCS6D01G173400
0.0306	TraesCS1A01G015300	TraesCS2B01G209600
-0.0251	TraesCS1A01G015300	TraesCS4D01G180100
0.2069	TraesCS2B01G209600	TraesCS4D01G180100
-0.0145	TraesCS1A01G390200	TraesCS1B01G415200
-0.0159	TraesCS1A01G390200	TraesCS4D01G319500
-0.0847	TraesCS1B01G415200	TraesCS4D01G319500
0.0403	TraesCS4A01G312100	TraesCS3B01G442000
0.1090	TraesCS4A01G312100	TraesCS1D01G332700
-0.0005	TraesCS3B01G442000	TraesCS1D01G332700
-0.0714	TraesCS1A01G298100	TraesCS2B01G243600
-0.1173	TraesCS1A01G298100	TraesCS1D01G069300
0.0225	TraesCS2B01G243600	TraesCS1D01G069300
-0.0466	TraesCS3A01G084400	TraesCS1B01G097800
-0.1529	TraesCS3A01G084400	TraesCS2D01G437600
0.0716	TraesCS1B01G097800	TraesCS2D01G437600
0.2698	TraesCS6A01G292600	TraesCS6B01G333300
-0.0009	TraesCS6A01G292600	TraesCS3D01G138800
-0.1006	TraesCS6B01G333300	TraesCS3D01G138800
-0.0615	TraesCS2A01G479100	TraesCS5B01G069900
-0.0909	TraesCS2A01G479100	TraesCS1D01G077600
-0.0881	TraesCS5B01G069900	TraesCS1D01G077600
0.0950	TraesCS7A01G309800	TraesCS6B01G281000
-0.1235	TraesCS7A01G309800	TraesCS4D01G224800
-0.0672	TraesCS6B01G281000	TraesCS4D01G224800
-0.2172	TraesCS2A01G133900	TraesCS7B01G375300
-0.0867	TraesCS2A01G133900	TraesCS1D01G167500
-0.0118	TraesCS7B01G375300	TraesCS1D01G167500
-0.1187	TraesCS5A01G441900	TraesCS3B01G039900
-0.0155	TraesCS5A01G441900	TraesCS4D01G186100
-0.1008	TraesCS3B01G039900	TraesCS4D01G186100
0.0919	TraesCS6A01G308000	TraesCS3B01G474100
0.1908	TraesCS6A01G308000	TraesCS3D01G340300
-0.0579	TraesCS3B01G474100	TraesCS3D01G340300
0.1456	TraesCS5A01G169000	TraesCS5B01G488900
0.0691	TraesCS5A01G169000	TraesCS1D01G126100
-0.1402	TraesCS5B01G488900	TraesCS1D01G126100
0.0282	TraesCS5A01G423100	TraesCS3B01G602100
-0.1113	TraesCS5A01G423100	TraesCS1D01G311100
-0.1504	TraesCS3B01G602100	TraesCS1D01G311100
-0.0352	TraesCS5A01G267100	TraesCS2B01G604700
-0.0361	TraesCS5A01G267100	TraesCS7D01G192200
-0.0400	TraesCS2B01G604700	TraesCS7D01G192200
0.2168	TraesCS2A01G474800	TraesCS7B01G240100
0.0504	TraesCS2A01G474800	TraesCS5D01G234900
0.0004	TraesCS7B01G240100	TraesCS5D01G234900
0.0691	TraesCS7A01G327600	TraesCS5B01G440400
0.0798	TraesCS7A01G327600	TraesCS1D01G290600
-0.0597	TraesCS5B01G440400	TraesCS1D01G290600
-0.0549	TraesCS7A01G365100	TraesCS1B01G113300
0.0736	TraesCS7A01G365100	TraesCS6D01G381300
-0.1978	TraesCS1B01G113300	TraesCS6D01G381300
0.1547	TraesCS2A01G106900	TraesCS4B01G038800
-0.0541	TraesCS2A01G106900	TraesCS2D01G312100
-0.0822	TraesCS4B01G038800	TraesCS2D01G312100
0.1298	TraesCS4A01G157900	TraesCS4B01G278000
-0.0094	TraesCS4A01G157900	TraesCS7D01G518100
0.0921	TraesCS4B01G278000	TraesCS7D01G518100
-0.0307	TraesCS1A01G182700	TraesCS3B01G297800
-0.0506	TraesCS1A01G182700	TraesCS6D01G071600
-0.0044	TraesCS3B01G297800	TraesCS6D01G071600
0.1402	TraesCS3A01G313400	TraesCS3B01G525600
-0.0832	TraesCS3A01G313400	TraesCS3D01G510100
-0.1826	TraesCS3B01G525600	TraesCS3D01G510100
-0.0035	TraesCS4A01G067700	TraesCS2B01G359300
0.0596	TraesCS4A01G067700	TraesCS4D01G240200
-0.1114	TraesCS2B01G359300	TraesCS4D01G240200
-0.0685	TraesCS6A01G113800	TraesCS7B01G151700
0.0514	TraesCS6A01G113800	TraesCS6D01G236900
-0.0110	TraesCS7B01G151700	TraesCS6D01G236900
-0.0201	TraesCS3A01G138000	TraesCS5B01G035200
0.0578	TraesCS3A01G138000	TraesCS7D01G289200
-0.1904	TraesCS5B01G035200	TraesCS7D01G289200
0.0322	TraesCS4A01G098300	TraesCS2B01G324200
0.1181	TraesCS4A01G098300	TraesCS1D01G144500
0.1027	TraesCS2B01G324200	TraesCS1D01G144500
0.1429	TraesCS3A01G391400	TraesCS6B01G263300
0.1746	TraesCS3A01G391400	TraesCS3D01G375800
-0.1202	TraesCS6B01G263300	TraesCS3D01G375800
-0.0837	TraesCS3A01G095000	TraesCS7B01G156300
-0.1489	TraesCS3A01G095000	TraesCS2D01G528300
0.1031	TraesCS7B01G156300	TraesCS2D01G528300
0.0144	TraesCS1A01G046800	TraesCS3B01G388800
-0.0591	TraesCS1A01G046800	TraesCS7D01G141100
0.0301	TraesCS3B01G388800	TraesCS7D01G141100
0.0339	TraesCS5A01G141000	TraesCS3B01G137000
-0.0266	TraesCS5A01G141000	TraesCS2D01G344700
-0.0132	TraesCS3B01G137000	TraesCS2D01G344700
-0.0529	TraesCS2A01G246000	TraesCS2B01G192100
0.1032	TraesCS2A01G246000	TraesCS5D01G117000
0.0099	TraesCS2B01G192100	TraesCS5D01G117000
0.2680	TraesCS7A01G111300	TraesCS1B01G346100
-0.0257	TraesCS7A01G111300	TraesCS5D01G183300
-0.0484	TraesCS1B01G346100	TraesCS5D01G183300
0.0489	TraesCS4A01G232600	TraesCS4B01G151700
-0.0376	TraesCS4A01G232600	TraesCS7D01G291100
-0.0693	TraesCS4B01G151700	TraesCS7D01G291100
0.0199	TraesCS6A01G173900	TraesCS5B01G489000
-0.1690	TraesCS6A01G173900	TraesCS2D01G033100
0.0065	TraesCS5B01G489000	TraesCS2D01G033100
0.1146	TraesCS5A01G215900	TraesCS1B01G327300
0.0054	TraesCS5A01G215900	TraesCS7D01G400600
0.1528	TraesCS1B01G327300	TraesCS7D01G400600
-0.0621	TraesCS7A01G262200	TraesCS7B01G252700
-0.0402	TraesCS7A01G262200	TraesCS5D01G280500
-0.0077	TraesCS7B01G252700	TraesCS5D01G280500
0.1354	TraesCS5A01G176400	TraesCS3B01G158600
0.0249	TraesCS5A01G176400	TraesCS2D01G304500
-0.1063	TraesCS3B01G158600	TraesCS2D01G304500
-0.0115	TraesCS4A01G079800	TraesCS6B01G227000
-0.0938	TraesCS4A01G079800	TraesCS1D01G284000
-0.0004	TraesCS6B01G227000	TraesCS1D01G284000
-0.1641	TraesCS5A01G082800	TraesCS2B01G046600
0.0164	TraesCS5A01G082800	TraesCS5D01G022100
0.0036	TraesCS2B01G046600	TraesCS5D01G022100
0.0327	TraesCS2A01G545400	TraesCS3B01G238500
0.0571	TraesCS2A01G545400	TraesCS2D01G276000
-0.0412	TraesCS3B01G238500	TraesCS2D01G276000
-0.0900	TraesCS3A01G113500	TraesCS3B01G154000
0.0925	TraesCS3A01G113500	TraesCS7D01G371400
-0.1163	TraesCS3B01G154000	TraesCS7D01G371400
0.0773	TraesCS7A01G169400	TraesCS3B01G208500
0.0608	TraesCS7A01G169400	TraesCS7D01G451600
0.1128	TraesCS3B01G208500	TraesCS7D01G451600
-0.0657	TraesCS6A01G209000	TraesCS2B01G345700
-0.0947	TraesCS6A01G209000	TraesCS5D01G432100
0.0199	TraesCS2B01G345700	TraesCS5D01G432100
0.0151	TraesCS2A01G207900	TraesCS1B01G447600
-0.0392	TraesCS2A01G207900	TraesCS6D01G273700
0.0266	TraesCS1B01G447600	TraesCS6D01G273700
0.0235	TraesCS7A01G156900	TraesCS6B01G141500
-0.0010	TraesCS7A01G156900	TraesCS2D01G271900
0.1065	TraesCS6B01G141500	TraesCS2D01G271900
0.0866	TraesCS5A01G183200	TraesCS7B01G207600
-0.1221	TraesCS5A01G183200	TraesCS1D01G034100
-0.0206	TraesCS7B01G207600	TraesCS1D01G034100
0.0825	TraesCS2A01G577600	TraesCS6B01G168600
0.0651	TraesCS2A01G577600	TraesCS6D01G316500
0.1163	TraesCS6B01G168600	TraesCS6D01G316500
0.0896	TraesCS7A01G245300	TraesCS5B01G552600
0.2439	TraesCS7A01G245300	TraesCS4D01G227300
0.0364	TraesCS5B01G552600	TraesCS4D01G227300
-0.0075	TraesCS3A01G238400	TraesCS3B01G241700
0.1705	TraesCS3A01G238400	TraesCS4D01G308800
0.0198	TraesCS3B01G241700	TraesCS4D01G308800
-0.1323	TraesCS6A01G175800	TraesCS2B01G555300
-0.1254	TraesCS6A01G175800	TraesCS2D01G291500
0.0879	TraesCS2B01G555300	TraesCS2D01G291500
0.1946	TraesCS2A01G583000	TraesCS4B01G235500
-0.0164	TraesCS2A01G583000	TraesCS3D01G005500
-0.0309	TraesCS4B01G235500	TraesCS3D01G005500
0.0207	TraesCS4A01G047400	TraesCS7B01G182200
-0.0819	TraesCS4A01G047400	TraesCS1D01G225300
0.1833	TraesCS7B01G182200	TraesCS1D01G225300
-0.0144	TraesCS4A01G052700	TraesCS2B01G113200
0.1506	TraesCS4A01G052700	TraesCS2D01G598500
-0.0491	TraesCS2B01G113200	TraesCS2D01G598500
-0.0032	TraesCS3A01G111500	TraesCS4B01G291600
-0.0579	TraesCS3A01G111500	TraesCS5D01G253400
0.1073	TraesCS4B01G291600	TraesCS5D01G253400
-0.1131	TraesCS2A01G346000	TraesCS2B01G257800
0.1698	TraesCS2A01G346000	TraesCS1D01G216200
-0.0571	TraesCS2B01G257800	TraesCS1D01G216200
0.0568	TraesCS3A01G292200	TraesCS1B01G356200
0.1104	TraesCS3A01G292200	TraesCS4D01G028000
-0.0721	TraesCS1B01G356200	TraesCS4D01G028000
-0.1429	TraesCS3A01G336900	TraesCS2B01G396300
0.0424	TraesCS3A01G336900	TraesCS6D01G380400
-0.1913	TraesCS2B01G396300	TraesCS6D01G380400
0.0894	TraesCS2A01G380500	TraesCS3B01G322900
0.1437	TraesCS2A01G380500	TraesCS5D01G243100
0.0231	TraesCS3B01G322900	TraesCS5D01G243100
-0.1164	TraesCS7A01G331800	TraesCS6B01G460300
-0.1848	TraesCS7A01G331800	TraesCS3D01G219400
0.0536	TraesCS6B01G460300	TraesCS3D01G219400
0.0057	TraesCS4A01G384500	TraesCS1B01G086800
0.0057	TraesCS4A01G384500	TraesCS4D01G163200
-0.2910	TraesCS1B01G086800	TraesCS4D01G163200
0.0854	TraesCS4A01G014000	TraesCS5B01G025100
0.1893	TraesCS4A01G014000	TraesCS1D01G123600
0.1935	TraesCS5B01G025100	TraesCS1D01G123600
0.0559	TraesCS2A01G492500	TraesCS6B01G144400
-0.1362	TraesCS2A01G492500	TraesCS1D01G396800
-0.0551	TraesCS6B01G144400	TraesCS1D01G396800
-0.0283	TraesCS4A01G352700	TraesCS4B01G133700
-0.0153	TraesCS4A01G352700	TraesCS2D01G207900
-0.0005	TraesCS4B01G133700	TraesCS2D01G207900
-0.0588	TraesCS7A01G204200	TraesCS1B01G297800
0.0544	TraesCS7A01G204200	TraesCS5D01G173700
-0.0358	TraesCS1B01G297800	TraesCS5D01G173700
0.2047	TraesCS2A01G374500	TraesCS4B01G193900
0.1419	TraesCS2A01G374500	TraesCS5D01G146300
0.1856	TraesCS4B01G193900	TraesCS5D01G146300
0.0092	TraesCS4A01G193600	TraesCS7B01G262800
0.0607	TraesCS4A01G193600	TraesCS2D01G211500
-0.0344	TraesCS7B01G262800	TraesCS2D01G211500
0.0207	TraesCS6A01G108100	TraesCS7B01G237600
-0.1165	TraesCS6A01G108100	TraesCS4D01G096400
-0.0311	TraesCS7B01G237600	TraesCS4D01G096400
-0.1805	TraesCS5A01G019200	TraesCS6B01G415600
0.0208	TraesCS5A01G019200	TraesCS4D01G267000
0.1431	TraesCS6B01G415600	TraesCS4D01G267000
-0.0162	TraesCS6A01G345400	TraesCS2B01G168500
-0.0330	TraesCS6A01G345400	TraesCS6D01G236600
-0.0842	TraesCS2B01G168500	TraesCS6D01G236600
0.0363	TraesCS5A01G426400	TraesCS3B01G390900
0.1660	TraesCS5A01G426400	TraesCS5D01G437600
-0.1911	TraesCS3B01G390900	TraesCS5D01G437600
0.0103	TraesCS2A01G236300	TraesCS5B01G440600
-0.1044	TraesCS2A01G236300	TraesCS3D01G180600
-0.0071	TraesCS5B01G440600	TraesCS3D01G180600
0.2893	TraesCS4A01G072800	TraesCS5B01G360300
0.1996	TraesCS4A01G072800	TraesCS1D01G210200
-0.0175	TraesCS5B01G360300	TraesCS1D01G210200
-0.2199	TraesCS3A01G332400	TraesCS4B01G175700
0.0857	TraesCS3A01G332400	TraesCS6D01G179200
0.0284	TraesCS4B01G175700	TraesCS6D01G179200
0.0128	TraesCS6A01G166000	TraesCS2B01G322900
-0.1964	TraesCS6A01G166000	TraesCS1D01G072500
0.0816	TraesCS2B01G322900	TraesCS1D01G072500
0.1275	TraesCS6A01G011400	TraesCS2B01G422500
0.1039	TraesCS6A01G011400	TraesCS5D01G152900
0.0496	TraesCS2B01G422500	TraesCS5D01G152900
-0.0048	TraesCS6A01G058700	TraesCS1B01G179900
0.0254	TraesCS6A01G058700	TraesCS4D01G261600
-0.0423	TraesCS1B01G179900	TraesCS4D01G261600
-0.0535	TraesCS4A01G146900	TraesCS6B01G237600
0.1972	TraesCS4A01G146900	TraesCS1D01G288800
-0.0070	TraesCS6B01G237600	TraesCS1D01G288800
0.0071	TraesCS1A01G040600	TraesCS2B01G369400
0.0119	TraesCS1A01G040600	TraesCS3D01G271700
0.1006	TraesCS2B01G369400	TraesCS3D01G271700
-0.1106	TraesCS4A01G099800	TraesCS3B01G117300
0.0010	TraesCS4A01G099800	TraesCS1D01G131700
-0.0234	TraesCS3B01G117300	TraesCS1D01G131700
0.0386	TraesCS1A01G332400	TraesCS3B01G361100
0.1101	TraesCS1A01G332400	TraesCS5D01G541100
0.0078	TraesCS3B01G361100	TraesCS5D01G541100
-0.0200	TraesCS4A01G358400	TraesCS4B01G045500
0.0412	TraesCS4A01G358400	TraesCS2D01G407200
0.0064	TraesCS4B01G045500	TraesCS2D01G407200
0.0813	TraesCS5A01G494100	TraesCS6B01G273600
-0.1567	TraesCS5A01G494100	TraesCS2D01G254200
-0.0100	TraesCS6B01G273600	TraesCS2D01G254200
0.2589	TraesCS4A01G126400	TraesCS2B01G315100
-0.0256	TraesCS4A01G126400	TraesCS5D01G210700
0.1469	TraesCS2B01G315100	TraesCS5D01G210700
0.0145	TraesCS5A01G423600	TraesCS2B01G144200
-0.0162	TraesCS5A01G423600	TraesCS3D01G365400
-0.1194	TraesCS2B01G144200	TraesCS3D01G365400
-0.0699	TraesCS5A01G092400	TraesCS3B01G327500
0.0009	TraesCS5A01G092400	TraesCS2D01G158200
-0.0136	TraesCS3B01G327500	TraesCS2D01G158200
-0.0378	TraesCS5A01G189500	TraesCS3B01G347700
0.0514	TraesCS5A01G189500	TraesCS2D01G584900
-0.0272	TraesCS3B01G347700	TraesCS2D01G584900
-0.0928	TraesCS7A01G276000	TraesCS7B01G323300
-0.2165	TraesCS7A01G276000	TraesCS2D01G413500
-0.1847	TraesCS7B01G323300	TraesCS2D01G413500
0.0460	TraesCS6A01G118100	TraesCS6B01G383600
0.0108	TraesCS6A01G118100	TraesCS2D01G263200
-0.1849	TraesCS6B01G383600	TraesCS2D01G263200
-0.0112	TraesCS1A01G233200	TraesCS5B01G284500
0.0025	TraesCS1A01G233200	TraesCS1D01G087600
0.1040	TraesCS5B01G284500	TraesCS1D01G087600
0.0746	TraesCS6A01G193100	TraesCS3B01G456300
0.2459	TraesCS6A01G193100	TraesCS1D01G269600
0.0285	TraesCS3B01G456300	TraesCS1D01G269600
-0.1049	TraesCS1A01G108900	TraesCS7B01G260600
0.0485	TraesCS1A01G108900	TraesCS7D01G272800
-0.2506	TraesCS7B01G260600	TraesCS7D01G272800
-0.0865	TraesCS5A01G246900	TraesCS1B01G242100
0.0364	TraesCS5A01G246900	TraesCS7D01G334900
-0.1909	TraesCS1B01G242100	TraesCS7D01G334900
0.1840	TraesCS5A01G389800	TraesCS1B01G291900
-0.0304	TraesCS5A01G389800	TraesCS2D01G513800
0.0407	TraesCS1B01G291900	TraesCS2D01G513800
0.1155	TraesCS1A01G066400	TraesCS5B01G202400
0.0884	TraesCS1A01G066400	TraesCS3D01G327800
-0.0626	TraesCS5B01G202400	TraesCS3D01G327800
0.0746	TraesCS5A01G212900	TraesCS1B01G021300
0.1273	TraesCS5A01G212900	TraesCS2D01G257000
0.0266	TraesCS1B01G021300	TraesCS2D01G257000
0.1510	TraesCS7A01G220800	TraesCS6B01G163000
0.0039	TraesCS7A01G220800	TraesCS1D01G338200
-0.1208	TraesCS6B01G163000	TraesCS1D01G338200
-0.0624	TraesCS6A01G339800	TraesCS4B01G250200
0.0744	TraesCS6A01G339800	TraesCS2D01G314200
0.1204	TraesCS4B01G250200	TraesCS2D01G314200
-0.2993	TraesCS1A01G194000	TraesCS5B01G246900
0.1871	TraesCS1A01G194000	TraesCS1D01G198600
-0.0635	TraesCS5B01G246900	TraesCS1D01G198600
0.0824	TraesCS5A01G262600	TraesCS1B01G295500
-0.0107	TraesCS5A01G262600	TraesCS2D01G129200
-0.0370	TraesCS1B01G295500	TraesCS2D01G129200
-0.0553	TraesCS7A01G157200	TraesCS3B01G328700
-0.0712	TraesCS7A01G157200	TraesCS6D01G193800
0.0057	TraesCS3B01G328700	TraesCS6D01G193800
0.1859	TraesCS5A01G025900	TraesCS1B01G426300
-0.1890	TraesCS5A01G025900	TraesCS1D01G200700
-0.2153	TraesCS1B01G426300	TraesCS1D01G200700
0.0345	TraesCS2A01G364000	TraesCS6B01G272500
-0.1328	TraesCS2A01G364000	TraesCS2D01G240000
0.1391	TraesCS6B01G272500	TraesCS2D01G240000
0.1283	TraesCS1A01G255900	TraesCS4B01G028700
0.0457	TraesCS1A01G255900	TraesCS7D01G346400
0.0380	TraesCS4B01G028700	TraesCS7D01G346400
-0.0378	TraesCS5A01G163400	TraesCS6B01G287600
-0.0039	TraesCS5A01G163400	TraesCS1D01G218700
0.1940	TraesCS6B01G287600	TraesCS1D01G218700
0.0009	TraesCS3A01G092800	TraesCS6B01G028700
-0.0229	TraesCS3A01G092800	TraesCS5D01G299700
0.0135	TraesCS6B01G028700	TraesCS5D01G299700
-0.2263	TraesCS5A01G071100	TraesCS1B01G132800
0.0384	TraesCS5A01G071100	TraesCS7D01G524700
-0.0917	TraesCS1B01G132800	TraesCS7D01G524700
0.0522	TraesCS4A01G087200	TraesCS5B01G400500
-0.0547	TraesCS4A01G087200	TraesCS3D01G358500
-0.0729	TraesCS5B01G400500	TraesCS3D01G358500
0.1087	TraesCS5A01G082100	TraesCS3B01G100700
-0.1700	TraesCS5A01G082100	TraesCS4D01G115500
-0.1191	TraesCS3B01G100700	TraesCS4D01G115500
0.0939	TraesCS2A01G204400	TraesCS1B01G198100
-0.1400	TraesCS2A01G204400	TraesCS3D01G279100
-0.3215	TraesCS1B01G198100	TraesCS3D01G279100
-0.0900	TraesCS1A01G159700	TraesCS7B01G381300
-0.1208	TraesCS1A01G159700	TraesCS4D01G006500
0.0664	TraesCS7B01G381300	TraesCS4D01G006500
-0.0706	TraesCS7A01G192300	TraesCS3B01G098700
0.0463	TraesCS7A01G192300	TraesCS2D01G481400
0.0360	TraesCS3B01G098700	TraesCS2D01G481400
0.0349	TraesCS7A01G156800	TraesCS5B01G176300
0.1572	TraesCS7A01G156800	TraesCS1D01G142600
0.0355	TraesCS5B01G176300	TraesCS1D01G142600
-0.1541	TraesCS2A01G268300	TraesCS7B01G247200
-0.0458	TraesCS2A01G268300	TraesCS6D01G184500
-0.0208	TraesCS7B01G247200	TraesCS6D01G184500
0.1408	TraesCS7A01G294800	TraesCS1B01G264200
-0.0311	TraesCS7A01G294800	TraesCS3D01G166500
0.0799	TraesCS1B01G264200	TraesCS3D01G166500
-0.0808	TraesCS6A01G216400	TraesCS3B01G138900
0.0716	TraesCS6A01G216400	TraesCS2D01G507600
0.1092	TraesCS3B01G138900	TraesCS2D01G507600
-0.1667	TraesCS5A01G291600	TraesCS1B01G280000
0.2149	TraesCS5A01G291600	TraesCS7D01G299100
0.0225	TraesCS1B01G280000	TraesCS7D01G299100
0.0640	TraesCS6A01G220000	TraesCS3B01G435600
0.2034	TraesCS6A01G220000	TraesCS3D01G319900
0.1874	TraesCS3B01G435600	TraesCS3D01G319900
0.0477	TraesCS3A01G260500	TraesCS7B01G029200
0.0996	TraesCS3A01G260500	TraesCS4D01G352800
0.0541	TraesCS7B01G029200	TraesCS4D01G352800
-0.0003	TraesCS5A01G095100	TraesCS4B01G228900
-0.2624	TraesCS5A01G095100	TraesCS4D01G277000
-0.1632	TraesCS4B01G228900	TraesCS4D01G277000
-0.0536	TraesCS7A01G457500	TraesCS3B01G330900
0.1685	TraesCS7A01G457500	TraesCS4D01G197700
-0.0157	TraesCS3B01G330900	TraesCS4D01G197700
0.0486	TraesCS7A01G341000	TraesCS6B01G471500
0.0314	TraesCS7A01G341000	TraesCS3D01G189800
0.0046	TraesCS6B01G471500	TraesCS3D01G189800
-0.1352	TraesCS1A01G350900	TraesCS6B01G283200
-0.0794	TraesCS1A01G350900	TraesCS7D01G495800
-0.0769	TraesCS6B01G283200	TraesCS7D01G495800
0.0935	TraesCS5A01G101200	TraesCS3B01G256700
0.0309	TraesCS5A01G101200	TraesCS2D01G159600
-0.0501	TraesCS3B01G256700	TraesCS2D01G159600
-0.0384	TraesCS1A01G378000	TraesCS4B01G107800
0.1291	TraesCS1A01G378000	TraesCS7D01G309000
0.0454	TraesCS4B01G107800	TraesCS7D01G309000
-0.0846	TraesCS6A01G111100	TraesCS1B01G299300
-0.1251	TraesCS6A01G111100	TraesCS4D01G077600
0.0706	TraesCS1B01G299300	TraesCS4D01G077600
0.0765	TraesCS7A01G340700	TraesCS7B01G135500
-0.0160	TraesCS7A01G340700	TraesCS3D01G325400
0.1379	TraesCS7B01G135500	TraesCS3D01G325400
0.2016	TraesCS6A01G225900	TraesCS2B01G237200
0.1467	TraesCS6A01G225900	TraesCS5D01G400000
0.0543	TraesCS2B01G237200	TraesCS5D01G400000
0.0098	TraesCS7A01G228200	TraesCS7B01G087400
-0.0481	TraesCS7A01G228200	TraesCS3D01G436100
0.0334	TraesCS7B01G087400	TraesCS3D01G436100
-0.1613	TraesCS5A01G215200	TraesCS2B01G130000
0.0329	TraesCS5A01G215200	TraesCS5D01G347400
-0.0181	TraesCS2B01G130000	TraesCS5D01G347400
-0.0334	TraesCS5A01G170100	TraesCS3B01G385100
-0.2073	TraesCS5A01G170100	TraesCS3D01G037800
0.1763	TraesCS3B01G385100	TraesCS3D01G037800
0.1958	TraesCS5A01G220600	TraesCS2B01G417000
-0.0854	TraesCS5A01G220600	TraesCS4D01G216800
0.0497	TraesCS2B01G417000	TraesCS4D01G216800
0.1175	TraesCS5A01G233800	TraesCS4B01G067300
-0.0205	TraesCS5A01G233800	TraesCS6D01G189400
-0.1936	TraesCS4B01G067300	TraesCS6D01G189400
0.0186	TraesCS7A01G149300	TraesCS1B01G289500
-0.0747	TraesCS7A01G149300	TraesCS1D01G052000
-0.1196	TraesCS1B01G289500	TraesCS1D01G052000
0.3606	TraesCS3A01G420800	TraesCS4B01G031500
-0.0970	TraesCS3A01G420800	TraesCS2D01G257300
-0.0579	TraesCS4B01G031500	TraesCS2D01G257300
-0.0719	TraesCS2A01G041900	TraesCS1B01G285900
0.2371	TraesCS2A01G041900	TraesCS7D01G295900
-0.0246	TraesCS1B01G285900	TraesCS7D01G295900
-0.0108	TraesCS7A01G486700	TraesCS5B01G301700
0.0862	TraesCS7A01G486700	TraesCS3D01G218100
0.0550	TraesCS5B01G301700	TraesCS3D01G218100
0.0293	TraesCS3A01G175200	TraesCS4B01G038500
0.1693	TraesCS3A01G175200	TraesCS2D01G213400
-0.1321	TraesCS4B01G038500	TraesCS2D01G213400
0.1501	TraesCS4A01G274300	TraesCS6B01G361800
0.0397	TraesCS4A01G274300	TraesCS7D01G296500
0.1434	TraesCS6B01G361800	TraesCS7D01G296500
0.0012	TraesCS3A01G114300	TraesCS6B01G269700
0.1304	TraesCS3A01G114300	TraesCS3D01G368600
-0.1085	TraesCS6B01G269700	TraesCS3D01G368600
-0.0904	TraesCS3A01G160600	TraesCS5B01G203300
0.0003	TraesCS3A01G160600	TraesCS6D01G203800
0.0507	TraesCS5B01G203300	TraesCS6D01G203800
0.0764	TraesCS4A01G404000	TraesCS6B01G433600
0.1633	TraesCS4A01G404000	TraesCS7D01G379100
0.0885	TraesCS6B01G433600	TraesCS7D01G379100
-0.2681	TraesCS5A01G392900	TraesCS7B01G166600
-0.1805	TraesCS5A01G392900	TraesCS3D01G411900
0.0121	TraesCS7B01G166600	TraesCS3D01G411900
-0.0905	TraesCS6A01G347500	TraesCS7B01G226100
-0.0915	TraesCS6A01G347500	TraesCS4D01G086500
-0.1106	TraesCS7B01G226100	TraesCS4D01G086500
0.0414	TraesCS7A01G195600	TraesCS7B01G133900
0.2877	TraesCS7A01G195600	TraesCS1D01G185200
0.0699	TraesCS7B01G133900	TraesCS1D01G185200
-0.3685	TraesCS3A01G317400	TraesCS5B01G446000
-0.0838	TraesCS3A01G317400	TraesCS7D01G277200
0.0295	TraesCS5B01G446000	TraesCS7D01G277200
0.0571	TraesCS3A01G387600	TraesCS5B01G113500
0.0162	TraesCS3A01G387600	TraesCS4D01G176700
-0.0816	TraesCS5B01G113500	TraesCS4D01G176700
0.1779	TraesCS3A01G192700	TraesCS5B01G101700
0.0371	TraesCS3A01G192700	TraesCS1D01G020100
0.1841	TraesCS5B01G101700	TraesCS1D01G020100
-0.0281	TraesCS1A01G091300	TraesCS6B01G174000
0.1202	TraesCS1A01G091300	TraesCS5D01G067000
-0.0103	TraesCS6B01G174000	TraesCS5D01G067000
0.1091	TraesCS1A01G064100	TraesCS7B01G237000
0.1146	TraesCS1A01G064100	TraesCS5D01G374200
0.0972	TraesCS7B01G237000	TraesCS5D01G374200
0.1438	TraesCS1A01G251100	TraesCS1B01G194800
0.1531	TraesCS1A01G251100	TraesCS4D01G284800
0.1608	TraesCS1B01G194800	TraesCS4D01G284800
-0.0783	TraesCS2A01G293400	TraesCS2B01G074400
0.0234	TraesCS2A01G293400	TraesCS5D01G516200
0.0376	TraesCS2B01G074400	TraesCS5D01G516200
0.0535	TraesCS5A01G385500	TraesCS4B01G193000
-0.1348	TraesCS5A01G385500	TraesCS3D01G043900
0.1753	TraesCS4B01G193000	TraesCS3D01G043900
0.1146	TraesCS7A01G387400	TraesCS7B01G351900
0.0528	TraesCS7A01G387400	TraesCS3D01G347300
-0.1284	TraesCS7B01G351900	TraesCS3D01G347300
-0.0023	TraesCS4A01G132300	TraesCS3B01G390400
-0.0706	TraesCS4A01G132300	TraesCS3D01G238000
-0.1548	TraesCS3B01G390400	TraesCS3D01G238000
-0.0403	TraesCS1A01G366100	TraesCS1B01G449200
-0.1850	TraesCS1A01G366100	TraesCS3D01G022900
-0.0583	TraesCS1B01G449200	TraesCS3D01G022900
0.2533	TraesCS4A01G012400	TraesCS5B01G481200
0.0077	TraesCS4A01G012400	TraesCS1D01G029500
0.1727	TraesCS5B01G481200	TraesCS1D01G029500
0.0652	TraesCS3A01G417100	TraesCS3B01G246700
-0.1117	TraesCS3A01G417100	TraesCS7D01G290200
0.1046	TraesCS3B01G246700	TraesCS7D01G290200
-0.1083	TraesCS7A01G524200	TraesCS4B01G262800
-0.1192	TraesCS7A01G524200	TraesCS1D01G452300
-0.0530	TraesCS4B01G262800	TraesCS1D01G452300
-0.0567	TraesCS7A01G312800	TraesCS7B01G184000
0.1296	TraesCS7A01G312800	TraesCS1D01G195000
-0.1458	TraesCS7B01G184000	TraesCS1D01G195000
-0.0684	TraesCS2A01G392900	TraesCS2B01G365700
-0.1866	TraesCS2A01G392900	TraesCS3D01G155300
-0.0334	TraesCS2B01G365700	TraesCS3D01G155300
-0.1669	TraesCS1A01G109200	TraesCS6B01G370600
0.1264	TraesCS1A01G109200	TraesCS4D01G204100
-0.1488	TraesCS6B01G370600	TraesCS4D01G204100
0.0510	TraesCS1A01G350600	TraesCS1B01G164700
-0.0534	TraesCS1A01G350600	TraesCS4D01G084900
0.0636	TraesCS1B01G164700	TraesCS4D01G084900
-0.0347	TraesCS3A01G216400	TraesCS5B01G449600
0.3150	TraesCS3A01G216400	TraesCS6D01G003300
0.0237	TraesCS5B01G449600	TraesCS6D01G003300
0.0246	TraesCS6A01G308500	TraesCS5B01G327500
-0.0703	TraesCS6A01G308500	TraesCS4D01G212200
0.2068	TraesCS5B01G327500	TraesCS4D01G212200
0.0543	TraesCS5A01G162100	TraesCS5B01G214400
0.0806	TraesCS5A01G162100	TraesCS5D01G206400
0.0249	TraesCS5B01G214400	TraesCS5D01G206400
-0.0593	TraesCS1A01G075700	TraesCS2B01G114900
0.0884	TraesCS1A01G075700	TraesCS3D01G167500
0.0457	TraesCS2B01G114900	TraesCS3D01G167500
0.0513	TraesCS4A01G017400	TraesCS5B01G200000
-0.0765	TraesCS4A01G017400	TraesCS7D01G356800
0.0088	TraesCS5B01G200000	TraesCS7D01G356800
0.0129	TraesCS2A01G200900	TraesCS7B01G138400
0.2713	TraesCS2A01G200900	TraesCS7D01G378400
-0.0404	TraesCS7B01G138400	TraesCS7D01G378400
-0.1590	TraesCS1A01G180800	TraesCS1B01G363100
0.1059	TraesCS1A01G180800	TraesCS6D01G260600
-0.1197	TraesCS1B01G363100	TraesCS6D01G260600
0.0029	TraesCS5A01G164700	TraesCS3B01G039100
0.0336	TraesCS5A01G164700	TraesCS2D01G250900
-0.2358	TraesCS3B01G039100	TraesCS2D01G250900
0.1230	TraesCS6A01G247400	TraesCS7B01G101100
-0.1574	TraesCS6A01G247400	TraesCS1D01G176400
0.0218	TraesCS7B01G101100	TraesCS1D01G176400
0.1957	TraesCS5A01G312000	TraesCS4B01G189900
0.3256	TraesCS5A01G312000	TraesCS7D01G182700
0.2844	TraesCS4B01G189900	TraesCS7D01G182700
0.0727	TraesCS2A01G449100	TraesCS6B01G222600
0.0046	TraesCS2A01G449100	TraesCS5D01G045400
0.0430	TraesCS6B01G222600	TraesCS5D01G045400
0.2215	TraesCS7A01G384600	TraesCS4B01G110800
0.0941	TraesCS7A01G384600	TraesCS1D01G414900
0.1139	TraesCS4B01G110800	TraesCS1D01G414900
-0.1258	TraesCS1A01G220200	TraesCS6B01G143800
0.1944	TraesCS1A01G220200	TraesCS2D01G474000
-0.0382	TraesCS6B01G143800	TraesCS2D01G474000
0.0791	TraesCS2A01G396400	TraesCS1B01G058700
0.0835	TraesCS2A01G396400	TraesCS5D01G283500
-0.0803	TraesCS1B01G058700	TraesCS5D01G283500
0.1553	TraesCS1A01G182300	TraesCS6B01G252500
-0.0120	TraesCS1A01G182300	TraesCS4D01G305900
0.1039	TraesCS6B01G252500	TraesCS4D01G305900
0.1960	TraesCS5A01G479600	TraesCS5B01G026200
-0.0688	TraesCS5A01G479600	TraesCS7D01G395800
0.0974	TraesCS5B01G026200	TraesCS7D01G395800
-0.1242	TraesCS4A01G236200	TraesCS4B01G096200
0.1687	TraesCS4A01G236200	TraesCS3D01G402900
-0.1336	TraesCS4B01G096200	TraesCS3D01G402900
0.1807	TraesCS6A01G296700	TraesCS2B01G073100
-0.3723	TraesCS6A01G296700	TraesCS1D01G025400
-0.1744	TraesCS2B01G073100	TraesCS1D01G025400
-0.0124	TraesCS3A01G283700	TraesCS3B01G223600
-0.0746	TraesCS3A01G283700	TraesCS1D01G350400
-0.0554	TraesCS3B01G223600	TraesCS1D01G350400
-0.0971	TraesCS5A01G193800	TraesCS5B01G515600
0.0047	TraesCS5A01G193800	TraesCS2D01G598000
0.2072	TraesCS5B01G515600	TraesCS2D01G598000
0.0087	TraesCS1A01G363100	TraesCS5B01G212300
-0.1223	TraesCS1A01G363100	TraesCS2D01G499700
-0.1684	TraesCS5B01G212300	TraesCS2D01G499700
-0.0994	TraesCS2A01G254200	TraesCS3B01G213500
-0.0698	TraesCS2A01G254200	TraesCS6D01G240500
0.1321	TraesCS3B01G213500	TraesCS6D01G240500
0.0297	TraesCS4A01G200800	TraesCS1B01G142900
-0.1582	TraesCS4A01G200800	TraesCS2D01G450800
-0.0123	TraesCS1B01G142900	TraesCS2D01G450800
-0.1083	TraesCS2A01G197100	TraesCS1B01G272200
0.0249	TraesCS2A01G197100	TraesCS4D01G228900
0.3343	TraesCS1B01G272200	TraesCS4D01G228900
0.0223	TraesCS6A01G199600	TraesCS4B01G346000
0.1298	TraesCS6A01G199600	TraesCS1D01G339700
0.1073	TraesCS4B01G346000	TraesCS1D01G339700
-0.0319	TraesCS1A01G030600	TraesCS4B01G257700
0.1599	TraesCS1A01G030600	TraesCS5D01G085200
-0.0472	TraesCS4B01G257700	TraesCS5D01G085200
-0.0730	TraesCS1A01G342800	TraesCS7B01G434400
0.0768	TraesCS1A01G342800	TraesCS3D01G213900
0.1553	TraesCS7B01G434400	TraesCS3D01G213900
0.0916	TraesCS6A01G318100	TraesCS2B01G407100
-0.0945	TraesCS6A01G318100	TraesCS2D01G371100
-0.1514	TraesCS2B01G407100	TraesCS2D01G371100
0.1511	TraesCS6A01G319600	TraesCS4B01G078200
-0.2702	TraesCS6A01G319600	TraesCS2D01G303900
-0.1456	TraesCS4B01G078200	TraesCS2D01G303900
-0.0289	TraesCS5A01G513500	TraesCS7B01G107400
0.0505	TraesCS5A01G513500	TraesCS3D01G373700
0.1144	TraesCS7B01G107400	TraesCS3D01G373700
-0.0746	TraesCS7A01G376200	TraesCS6B01G134800
-0.0108	TraesCS7A01G376200	TraesCS3D01G411300
-0.0426	TraesCS6B01G134800	TraesCS3D01G411300
-0.2690	TraesCS3A01G355700	TraesCS1B01G120300
-0.0141	TraesCS3A01G355700	TraesCS4D01G246900
0.0371	TraesCS1B01G120300	TraesCS4D01G246900
-0.1004	TraesCS3A01G518600	TraesCS3B01G168000
0.1482	TraesCS3A01G518600	TraesCS2D01G097600
-0.0811	TraesCS3B01G168000	TraesCS2D01G097600
0.0489	TraesCS4A01G038400	TraesCS6B01G365200
0.2629	TraesCS4A01G038400	TraesCS1D01G215100
0.0230	TraesCS6B01G365200	TraesCS1D01G215100
-0.1277	TraesCS2A01G285900	TraesCS4B01G234800
0.2356	TraesCS2A01G285900	TraesCS5D01G422000
-0.0856	TraesCS4B01G234800	TraesCS5D01G422000
-0.0639	TraesCS5A01G303000	TraesCS4B01G157700
0.0793	TraesCS5A01G303000	TraesCS6D01G156700
0.0748	TraesCS4B01G157700	TraesCS6D01G156700
0.5087	TraesCS4A01G131500	TraesCS3B01G408400
-0.0470	TraesCS4A01G131500	TraesCS2D01G432700
0.1745	TraesCS3B01G408400	TraesCS2D01G432700
-0.0169	TraesCS6A01G306600	TraesCS2B01G101600
-0.0036	TraesCS6A01G306600	TraesCS3D01G037900
0.1191	TraesCS2B01G101600	TraesCS3D01G037900
-0.1444	TraesCS1A01G101900	TraesCS2B01G234900
0.0287	TraesCS1A01G101900	TraesCS2D01G497500
0.0187	TraesCS2B01G234900	TraesCS2D01G497500
0.1669	TraesCS5A01G276100	TraesCS3B01G219400
0.1371	TraesCS5A01G276100	TraesCS3D01G275600
0.3923	TraesCS3B01G219400	TraesCS3D01G275600
-0.1457	TraesCS4A01G294500	TraesCS5B01G300900
-0.1018	TraesCS4A01G294500	TraesCS2D01G404100
0.1004	TraesCS5B01G300900	TraesCS2D01G404100
0.0652	TraesCS7A01G521900	TraesCS7B01G207800
0.0418	TraesCS7A01G521900	TraesCS2D01G279300
0.1167	TraesCS7B01G207800	TraesCS2D01G279300
0.0576	TraesCS4A01G108900	TraesCS3B01G259600
-0.1858	TraesCS4A01G108900	TraesCS4D01G227800
0.0452	TraesCS3B01G259600	TraesCS4D01G227800
-0.0758	TraesCS1A01G241900	TraesCS6B01G327300
-0.1100	TraesCS1A01G241900	TraesCS4D01G198800
0.2132	TraesCS6B01G327300	TraesCS4D01G198800
-0.0958	TraesCS1A01G360500	TraesCS5B01G117200
-0.1018	TraesCS1A01G360500	TraesCS5D01G075300
-0.0424	TraesCS5B01G117200	TraesCS5D01G075300
-0.0305	TraesCS6A01G288000	TraesCS3B01G250100
-0.0000	TraesCS6A01G288000	TraesCS1D01G386600
0.0552	TraesCS3B01G250100	TraesCS1D01G386600
0.0586	TraesCS4A01G271100	TraesCS5B01G450900
-0.0391	TraesCS4A01G271100	TraesCS3D01G130100
0.3425	TraesCS5B01G450900	TraesCS3D01G130100
-0.1082	TraesCS1A01G319100	TraesCS2B01G527100
0.0108	TraesCS1A01G319100	TraesCS4D01G088900
-0.1818	TraesCS2B01G527100	TraesCS4D01G088900
-0.1568	TraesCS4A01G197900	TraesCS5B01G159500
0.0720	TraesCS4A01G197900	TraesCS3D01G295300
-0.0636	TraesCS5B01G159500	TraesCS3D01G295300
-0.0429	TraesCS2A01G157600	TraesCS4B01G165900
-0.1191	TraesCS2A01G157600	TraesCS4D01G196000
-0.0718	TraesCS4B01G165900	TraesCS4D01G196000
-0.0619	TraesCS1A01G079400	TraesCS4B01G176600
0.1542	TraesCS1A01G079400	TraesCS5D01G065400
-0.1210	TraesCS4B01G176600	TraesCS5D01G065400
0.0928	TraesCS1A01G202300	TraesCS1B01G380300
-0.2228	TraesCS1A01G202300	TraesCS4D01G054700
-0.0391	TraesCS1B01G380300	TraesCS4D01G054700
0.1088	TraesCS3A01G422800	TraesCS5B01G151000
-0.1288	TraesCS3A01G422800	TraesCS4D01G178000
0.0905	TraesCS5B01G151000	TraesCS4D01G178000
0.2012	TraesCS2A01G201200	TraesCS7B01G261100
-0.0516	TraesCS2A01G201200	TraesCS5D01G380100
0.0216	TraesCS7B01G261100	TraesCS5D01G380100
-0.1423	TraesCS6A01G234900	TraesCS5B01G100000
-0.2302	TraesCS6A01G234900	TraesCS6D01G007100
0.1597	TraesCS5B01G100000	TraesCS6D01G007100
0.1931	TraesCS3A01G287600	TraesCS7B01G233800
-0.0354	TraesCS3A01G287600	TraesCS5D01G405000
-0.0791	TraesCS7B01G233800	TraesCS5D01G405000
0.1118	TraesCS2A01G125600	TraesCS6B01G141400
-0.1630	TraesCS2A01G125600	TraesCS3D01G130900
0.0359	TraesCS6B01G141400	TraesCS3D01G130900
0.2154	TraesCS3A01G163300	TraesCS6B01G421900
0.0105	TraesCS3A01G163300	TraesCS3D01G223500
0.0628	TraesCS6B01G421900	TraesCS3D01G223500
-0.0347	TraesCS7A01G568900	TraesCS1B01G088700
0.1082	TraesCS7A01G568900	TraesCS3D01G509700
-0.1558	TraesCS1B01G088700	TraesCS3D01G509700
0.1064	TraesCS2A01G309100	TraesCS3B01G226600
-0.0266	TraesCS2A01G309100	TraesCS3D01G419300
-0.0476	TraesCS3B01G226600	TraesCS3D01G419300
0.0005	TraesCS4A01G042500	TraesCS2B01G339200
-0.0033	TraesCS4A01G042500	TraesCS6D01G237700
-0.1459	TraesCS2B01G339200	TraesCS6D01G237700
-0.1363	TraesCS7A01G457100	TraesCS6B01G251200
0.0237	TraesCS7A01G457100	TraesCS2D01G523400
-0.0922	TraesCS6B01G251200	TraesCS2D01G523400
0.0179	TraesCS6A01G353700	TraesCS1B01G212100
-0.0420	TraesCS6A01G353700	TraesCS3D01G096800
0.1356	TraesCS1B01G212100	TraesCS3D01G096800
0.0774	TraesCS5A01G033600	TraesCS1B01G118400
0.1354	TraesCS5A01G033600	TraesCS1D01G380200
0.1312	TraesCS1B01G118400	TraesCS1D01G380200
-0.0174	TraesCS2A01G388400	TraesCS5B01G112200
0.0310	TraesCS2A01G388400	TraesCS7D01G383200
-0.0413	TraesCS5B01G112200	TraesCS7D01G383200
0.0000	TraesCS7A01G327700	TraesCS2B01G157100
0.0457	TraesCS7A01G327700	TraesCS2D01G334000
-0.2445	TraesCS2B01G157100	TraesCS2D01G334000
0.0670	TraesCS5A01G046900	TraesCS1B01G440300
-0.0029	TraesCS5A01G046900	TraesCS4D01G215200
0.2036	TraesCS1B01G440300	TraesCS4D01G215200
0.0442	TraesCS4A01G119900	TraesCS5B01G465200
-0.0040	TraesCS4A01G119900	TraesCS1D01G198200
0.0378	TraesCS5B01G465200	TraesCS1D01G198200
-0.0620	TraesCS7A01G402200	TraesCS2B01G344600
0.0708	TraesCS7A01G402200	TraesCS2D01G432600
-0.1586	TraesCS2B01G344600	TraesCS2D01G432600
0.1280	TraesCS4A01G214100	TraesCS7B01G044400
-0.2001	TraesCS4A01G214100	TraesCS4D01G209500
0.0896	TraesCS7B01G044400	TraesCS4D01G209500
-0.0136	TraesCS6A01G175000	TraesCS6B01G245500
-0.1047	TraesCS6A01G175000	TraesCS7D01G231300
-0.0248	TraesCS6B01G245500	TraesCS7D01G231300
-0.0817	TraesCS1A01G187400	TraesCS2B01G122300
-0.0412	TraesCS1A01G187400	TraesCS6D01G121800
0.0593	TraesCS2B01G122300	TraesCS6D01G121800
0.1738	TraesCS4A01G250800	TraesCS3B01G102300
0.0227	TraesCS4A01G250800	TraesCS2D01G546400
0.0768	TraesCS3B01G102300	TraesCS2D01G546400
0.0437	TraesCS7A01G351900	TraesCS2B01G602900
0.0122	TraesCS7A01G351900	TraesCS2D01G056500
0.1289	TraesCS2B01G602900	TraesCS2D01G056500
0.1480	TraesCS4A01G182100	TraesCS2B01G446200
-0.1678	TraesCS4A01G182100	TraesCS7D01G170400
-0.1148	TraesCS2B01G446200	TraesCS7D01G170400
-0.0130	TraesCS6A01G206100	TraesCS6B01G257600
-0.1034	TraesCS6A01G206100	TraesCS1D01G147600
-0.1022	TraesCS6B01G257600	TraesCS1D01G147600
-0.0905	TraesCS4A01G299300	TraesCS4B01G223500
0.0149	TraesCS4A01G299300	TraesCS6D01G358200
-0.0798	TraesCS4B01G223500	TraesCS6D01G358200
0.1013	TraesCS4A01G086600	TraesCS2B01G497500
-0.0619	TraesCS4A01G086600	TraesCS4D01G102900
0.0265	TraesCS2B01G497500	TraesCS4D01G102900
0.0002	TraesCS2A01G369700	TraesCS7B01G222600
0.0009	TraesCS2A01G369700	TraesCS5D01G516000
0.0465	TraesCS7B01G222600	TraesCS5D01G516000
0.0390	TraesCS2A01G414500	TraesCS1B01G311400
-0.0392	TraesCS2A01G414500	TraesCS1D01G405900
0.0290	TraesCS1B01G311400	TraesCS1D01G405900
-0.1463	TraesCS2A01G320900	TraesCS3B01G395000
-0.0600	TraesCS2A01G320900	TraesCS3D01G130200
-0.0885	TraesCS3B01G395000	TraesCS3D01G130200
-0.0873	TraesCS5A01G369000	TraesCS3B01G383200
-0.0677	TraesCS5A01G369000	TraesCS6D01G134600
0.0110	TraesCS3B01G383200	TraesCS6D01G134600
0.0070	TraesCS1A01G349000	TraesCS4B01G319000
-0.0167	TraesCS1A01G349000	TraesCS5D01G158400
0.1487	TraesCS4B01G319000	TraesCS5D01G158400
-0.1115	TraesCS3A01G196300	TraesCS5B01G246600
0.0175	TraesCS3A01G196300	TraesCS2D01G430900
0.0824	TraesCS5B01G246600	TraesCS2D01G430900
-0.0826	TraesCS3A01G152500	TraesCS6B01G410500
-0.2009	TraesCS3A01G152500	TraesCS6D01G255800
-0.2517	TraesCS6B01G410500	TraesCS6D01G255800
0.1162	TraesCS2A01G233000	TraesCS6B01G061900
-0.0552	TraesCS2A01G233000	TraesCS7D01G253600
-0.0543	TraesCS6B01G061900	TraesCS7D01G253600
-0.0527	TraesCS2A01G399000	TraesCS4B01G111300
0.0534	TraesCS2A01G399000	TraesCS7D01G199200
0.0436	TraesCS4B01G111300	TraesCS7D01G199200
0.1045	TraesCS1A01G180300	TraesCS1B01G243300
-0.1163	TraesCS1A01G180300	TraesCS1D01G272700
-0.0810	TraesCS1B01G243300	TraesCS1D01G272700
0.0264	TraesCS6A01G259800	TraesCS4B01G046100
-0.1575	TraesCS6A01G259800	TraesCS3D01G360800
-0.0167	TraesCS4B01G046100	TraesCS3D01G360800
-0.1784	TraesCS2A01G123900	TraesCS3B01G591300
0.0081	TraesCS2A01G123900	TraesCS6D01G214800
-0.0098	TraesCS3B01G591300	TraesCS6D01G214800
0.0362	TraesCS6A01G241700	TraesCS3B01G385500
-0.0915	TraesCS6A01G241700	TraesCS7D01G150900
-0.1809	TraesCS3B01G385500	TraesCS7D01G150900
0.1148	TraesCS5A01G022100	TraesCS7B01G411200
-0.0718	TraesCS5A01G022100	TraesCS6D01G146500
0.1226	TraesCS7B01G411200	TraesCS6D01G146500
-0.0226	TraesCS2A01G320800	TraesCS1B01G200900
0.0391	TraesCS2A01G320800	TraesCS1D01G022900
0.0376	TraesCS1B01G200900	TraesCS1D01G022900
-0.0045	TraesCS3A01G457400	TraesCS4B01G185400
-0.0311	TraesCS3A01G457400	TraesCS1D01G148600
0.0649	TraesCS4B01G185400	TraesCS1D01G148600
0.0921	TraesCS4A01G007600	TraesCS3B01G290300
0.0072	TraesCS4A01G007600	TraesCS3D01G262200
-0.1241	TraesCS3B01G290300	TraesCS3D01G262200
0.0417	TraesCS4A01G321600	TraesCS2B01G047100
-0.0417	TraesCS4A01G321600	TraesCS5D01G453900
0.0634	TraesCS2B01G047100	TraesCS5D01G453900
0.1142	TraesCS7A01G308200	TraesCS5B01G047300
-0.0185	TraesCS7A01G308200	TraesCS6D01G227600
0.1107	TraesCS5B01G047300	TraesCS6D01G227600
0.0218	TraesCS1A01G272200	TraesCS3B01G258400
-0.0942	TraesCS1A01G272200	TraesCS5D01G087600
0.1147	TraesCS3B01G258400	TraesCS5D01G087600
0.0171	TraesCS1A01G203200	TraesCS2B01G374600
-0.1466	TraesCS1A01G203200	TraesCS5D01G164500
-0.1896	TraesCS2B01G374600	TraesCS5D01G164500
0.0362	TraesCS3A01G093000	TraesCS3B01G464600
-0.0736	TraesCS3A01G093000	TraesCS5D01G474200
-0.0261	TraesCS3B01G464600	TraesCS5D01G474200
0.1158	TraesCS3A01G025700	TraesCS1B01G083400
0.1179	TraesCS3A01G025700	TraesCS3D01G503200
-0.2051	TraesCS1B01G083400	TraesCS3D01G503200
0.0007	TraesCS5A01G153900	TraesCS3B01G566800
-0.1860	TraesCS5A01G153900	TraesCS5D01G090500
0.0442	TraesCS3B01G566800	TraesCS5D01G090500
0.1211	TraesCS7A01G542600	TraesCS6B01G218100
0.0306	TraesCS7A01G542600	TraesCS3D01G393400
0.0638	TraesCS6B01G218100	TraesCS3D01G393400
0.0189	TraesCS7A01G248200	TraesCS6B01G183800
0.2312	TraesCS7A01G248200	TraesCS5D01G414600
0.2086	TraesCS6B01G183800	TraesCS5D01G414600
0.1017	TraesCS7A01G461100	TraesCS3B01G536500
-0.0800	TraesCS7A01G461100	TraesCS2D01G552900
-0.2397	TraesCS3B01G536500	TraesCS2D01G552900
0.1248	TraesCS7A01G278400	TraesCS7B01G219700
-0.2516	TraesCS7A01G278400	TraesCS5D01G521800
-0.1994	TraesCS7B01G219700	TraesCS5D01G521800
0.1806	TraesCS3A01G328300	TraesCS4B01G399400
-0.0350	TraesCS3A01G328300	TraesCS1D01G223000
-0.0471	TraesCS4B01G399400	TraesCS1D01G223000
0.0246	TraesCS1A01G358000	TraesCS4B01G284900
-0.0684	TraesCS1A01G358000	TraesCS2D01G257100
-0.0257	TraesCS4B01G284900	TraesCS2D01G257100
-0.0711	TraesCS6A01G401900	TraesCS7B01G185900
0.0409	TraesCS6A01G401900	TraesCS1D01G153100
-0.0679	TraesCS7B01G185900	TraesCS1D01G153100
-0.0851	TraesCS7A01G239700	TraesCS4B01G044400
-0.1506	TraesCS7A01G239700	TraesCS3D01G172600
0.0551	TraesCS4B01G044400	TraesCS3D01G172600
0.0184	TraesCS4A01G083700	TraesCS6B01G191500
-0.0783	TraesCS4A01G083700	TraesCS1D01G202100
-0.0372	TraesCS6B01G191500	TraesCS1D01G202100
-0.0180	TraesCS1A01G289600	TraesCS3B01G308800
0.0472	TraesCS1A01G289600	TraesCS2D01G368700
-0.0361	TraesCS3B01G308800	TraesCS2D01G368700
-0.1570	TraesCS2A01G286700	TraesCS6B01G199800
-0.1445	TraesCS2A01G286700	TraesCS4D01G356300
-0.0258	TraesCS6B01G199800	TraesCS4D01G356300
0.0453	TraesCS1A01G248000	TraesCS5B01G237400
0.0581	TraesCS1A01G248000	TraesCS3D01G112300
0.0606	TraesCS5B01G237400	TraesCS3D01G112300
-0.0489	TraesCS1A01G215900	TraesCS2B01G401700
0.0164	TraesCS1A01G215900	TraesCS5D01G055400
0.1148	TraesCS2B01G401700	TraesCS5D01G055400
0.0347	TraesCS7A01G517900	TraesCS4B01G056700
-0.0457	TraesCS7A01G517900	TraesCS3D01G454800
0.0097	TraesCS4B01G056700	TraesCS3D01G454800
0.0895	TraesCS1A01G351600	TraesCS5B01G040600
-0.0059	TraesCS1A01G351600	TraesCS5D01G097800
0.1512	TraesCS5B01G040600	TraesCS5D01G097800
-0.0890	TraesCS2A01G248400	TraesCS7B01G060900
-0.0049	TraesCS2A01G248400	TraesCS2D01G084200
-0.0943	TraesCS7B01G060900	TraesCS2D01G084200
-0.0415	TraesCS7A01G278200	TraesCS7B01G122800
0.0584	TraesCS7A01G278200	TraesCS2D01G397600
0.1979	TraesCS7B01G122800	TraesCS2D01G397600
0.2434	TraesCS6A01G157900	TraesCS2B01G309600
0.1849	TraesCS6A01G157900	TraesCS3D01G248300
-0.0187	TraesCS2B01G309600	TraesCS3D01G248300
0.1360	TraesCS6A01G046900	TraesCS7B01G135000
0.0721	TraesCS6A01G046900	TraesCS3D01G425300
0.1503	TraesCS7B01G135000	TraesCS3D01G425300
-0.0144	TraesCS3A01G213800	TraesCS5B01G550900
0.0714	TraesCS3A01G213800	TraesCS1D01G175400
0.0340	TraesCS5B01G550900	TraesCS1D01G175400
-0.1096	TraesCS7A01G330200	TraesCS5B01G017700
-0.0449	TraesCS7A01G330200	TraesCS2D01G501700
-0.0096	TraesCS5B01G017700	TraesCS2D01G501700
-0.1234	TraesCS3A01G266400	TraesCS5B01G068300
-0.0132	TraesCS3A01G266400	TraesCS3D01G357200
0.0575	TraesCS5B01G068300	TraesCS3D01G357200
0.1221	TraesCS7A01G320500	TraesCS6B01G161300
-0.2294	TraesCS7A01G320500	TraesCS2D01G479600
-0.0930	TraesCS6B01G161300	TraesCS2D01G479600
0.0920	TraesCS6A01G174900	TraesCS4B01G026200
-0.1240	TraesCS6A01G174900	TraesCS7D01G194100
-0.1239	TraesCS4B01G026200	TraesCS7D01G194100
0.0638	TraesCS2A01G557600	TraesCS5B01G114700
0.0129	TraesCS2A01G557600	TraesCS5D01G199800
-0.1400	TraesCS5B01G114700	TraesCS5D01G199800
0.0600	TraesCS2A01G251600	TraesCS5B01G371900
0.1950	TraesCS2A01G251600	TraesCS2D01G483700
-0.0233	TraesCS5B01G371900	TraesCS2D01G483700
0.0939	TraesCS6A01G007300	TraesCS2B01G526300
0.0673	TraesCS6A01G007300	TraesCS5D01G184000
-0.0413	TraesCS2B01G526300	TraesCS5D01G184000
-0.0976	TraesCS2A01G246400	TraesCS3B01G181400
0.1335	TraesCS2A01G246400	TraesCS2D01G456100
-0.0197	TraesCS3B01G181400	TraesCS2D01G456100
0.0885	TraesCS5A01G514900	TraesCS7B01G146900
0.0165	TraesCS5A01G514900	TraesCS3D01G400700
-0.1160	TraesCS7B01G146900	TraesCS3D01G400700
-0.0776	TraesCS7A01G270700	TraesCS3B01G069100
-0.0245	TraesCS7A01G270700	TraesCS6D01G314300
0.0497	TraesCS3B01G069100	TraesCS6D01G314300
0.2858	TraesCS1A01G248300	TraesCS4B01G161900
0.0638	TraesCS1A01G248300	TraesCS4D01G314300
0.1472	TraesCS4B01G161900	TraesCS4D01G314300
-0.0308	TraesCS1A01G339600	TraesCS2B01G179400
0.2509	TraesCS1A01G339600	TraesCS1D01G365400
-0.1381	TraesCS2B01G179400	TraesCS1D01G365400
-0.0633	TraesCS2A01G310400	TraesCS1B01G356600
-0.1248	TraesCS2A01G310400	TraesCS5D01G223700
0.0120	TraesCS1B01G356600	TraesCS5D01G223700
0.0491	TraesCS1A01G395200	TraesCS3B01G201800
-0.0391	TraesCS1A01G395200	TraesCS1D01G113000
-0.0139	TraesCS3B01G201800	TraesCS1D01G113000
0.1112	TraesCS1A01G115200	TraesCS4B01G243900
-0.0907	TraesCS1A01G115200	TraesCS3D01G391600
0.1391	TraesCS4B01G243900	TraesCS3D01G391600
-0.1043	TraesCS4A01G106300	TraesCS2B01G345400
0.1920	TraesCS4A01G106300	TraesCS6D01G243200
0.0003	TraesCS2B01G345400	TraesCS6D01G243200
0.0643	TraesCS7A01G386100	TraesCS1B01G183200
0.3547	TraesCS7A01G386100	TraesCS7D01G101500
0.0648	TraesCS1B01G183200	TraesCS7D01G101500
-0.2335	TraesCS3A01G179700	TraesCS2B01G235100
0.0949	TraesCS3A01G179700	TraesCS3D01G244100
-0.0114	TraesCS2B01G235100	TraesCS3D01G244100
0.0075	TraesCS2A01G532700	TraesCS2B01G301300
-0.0443	TraesCS2A01G532700	TraesCS1D01G243100
0.1568	TraesCS2B01G301300	TraesCS1D01G243100
0.0718	TraesCS3A01G390800	TraesCS7B01G119700
0.1750	TraesCS3A01G390800	TraesCS2D01G507000
0.0935	TraesCS7B01G119700	TraesCS2D01G507000
0.1909	TraesCS5A01G496400	TraesCS7B01G113500
-0.1563	TraesCS5A01G496400	TraesCS4D01G182800
-0.0867	TraesCS7B01G113500	TraesCS4D01G182800
0.1146	TraesCS6A01G406700	TraesCS5B01G494200
0.0899	TraesCS6A01G406700	TraesCS3D01G289000
-0.0273	TraesCS5B01G494200	TraesCS3D01G289000
-0.0388	TraesCS4A01G327000	TraesCS4B01G219500
-0.1261	TraesCS4A01G327000	TraesCS2D01G271400
0.0173	TraesCS4B01G219500	TraesCS2D01G271400
-0.0795	TraesCS2A01G154800	TraesCS7B01G250400
-0.1185	TraesCS2A01G154800	TraesCS6D01G170100
-0.0782	TraesCS7B01G250400	TraesCS6D01G170100
-0.0706	TraesCS4A01G096600	TraesCS3B01G395900
-0.0192	TraesCS4A01G096600	TraesCS2D01G455300
0.0190	TraesCS3B01G395900	TraesCS2D01G455300
0.0037	TraesCS3A01G352900	TraesCS7B01G152200
-0.1468	TraesCS3A01G352900	TraesCS7D01G237800
0.1295	TraesCS7B01G152200	TraesCS7D01G237800
-0.0771	TraesCS3A01G024200	TraesCS7B01G363600
0.2490	TraesCS3A01G024200	TraesCS5D01G168100
-0.0152	TraesCS7B01G363600	TraesCS5D01G168100
-0.0633	TraesCS3A01G089000	TraesCS4B01G062800
-0.0706	TraesCS3A01G089000	TraesCS3D01G346000
0.2508	TraesCS4B01G062800	TraesCS3D01G346000
0.0808	TraesCS7A01G488200	TraesCS7B01G483400
-0.1144	TraesCS7A01G488200	TraesCS1D01G164600
-0.0478	TraesCS7B01G483400	TraesCS1D01G164600
-0.0116	TraesCS2A01G256700	TraesCS2B01G558300
-0.2591	TraesCS2A01G256700	TraesCS5D01G256300
-0.0296	TraesCS2B01G558300	TraesCS5D01G256300
0.0126	TraesCS5A01G161200	TraesCS2B01G261900
-0.1060	TraesCS5A01G161200	TraesCS2D01G246800
-0.0487	TraesCS2B01G261900	TraesCS2D01G246800
-0.0223	TraesCS6A01G172200	TraesCS5B01G508800
-0.0283	TraesCS6A01G172200	TraesCS3D01G251000
0.0769	TraesCS5B01G508800	TraesCS3D01G251000
0.0429	TraesCS1A01G409100	TraesCS3B01G334900
-0.0493	TraesCS1A01G409100	TraesCS6D01G240400
-0.0351	TraesCS3B01G334900	TraesCS6D01G240400
-0.1811	TraesCS6A01G165700	TraesCS5B01G450400
0.0999	TraesCS6A01G165700	TraesCS2D01G244700
-0.0451	TraesCS5B01G450400	TraesCS2D01G244700
0.0248	TraesCS1A01G431500	TraesCS5B01G188800
0.1453	TraesCS1A01G431500	TraesCS7D01G407100
-0.0557	TraesCS5B01G188800	TraesCS7D01G407100
0.0986	TraesCS2A01G582500	TraesCS5B01G503500
-0.0788	TraesCS2A01G582500	TraesCS7D01G294600
0.0689	TraesCS5B01G503500	TraesCS7D01G294600
0.1400	TraesCS1A01G251600	TraesCS6B01G302000
-0.0117	TraesCS1A01G251600	TraesCS1D01G363800
-0.0616	TraesCS6B01G302000	TraesCS1D01G363800
0.0031	TraesCS1A01G270500	TraesCS7B01G181100
0.0682	TraesCS1A01G270500	TraesCS6D01G167000
0.0191	TraesCS7B01G181100	TraesCS6D01G167000
-0.0934	TraesCS7A01G354900	TraesCS5B01G265200
0.1411	TraesCS7A01G354900	TraesCS3D01G056100
0.0107	TraesCS5B01G265200	TraesCS3D01G056100
0.1197	TraesCS2A01G061000	TraesCS6B01G308100
0.0509	TraesCS2A01G061000	TraesCS5D01G411700
0.0337	TraesCS6B01G308100	TraesCS5D01G411700
-0.0114	TraesCS7A01G201400	TraesCS3B01G021700
-0.0986	TraesCS7A01G201400	TraesCS5D01G023500
-0.0927	TraesCS3B01G021700	TraesCS5D01G023500
0.0741	TraesCS1A01G174900	TraesCS3B01G403300
0.1172	TraesCS1A01G174900	TraesCS2D01G268400
0.0280	TraesCS3B01G403300	TraesCS2D01G268400
-0.1221	TraesCS4A01G367400	TraesCS1B01G274300
-0.2003	TraesCS4A01G367400	TraesCS2D01G265800
0.1065	TraesCS1B01G274300	TraesCS2D01G265800
-0.1626	TraesCS4A01G209100	TraesCS5B01G156000
-0.0568	TraesCS4A01G209100	TraesCS6D01G303200
0.1745	TraesCS5B01G156000	TraesCS6D01G303200
0.1002	TraesCS3A01G416300	TraesCS3B01G127400
-0.0894	TraesCS3A01G416300	TraesCS3D01G123500
0.0637	TraesCS3B01G127400	TraesCS3D01G123500
-0.0405	TraesCS1A01G281100	TraesCS2B01G287500
0.0941	TraesCS1A01G281100	TraesCS3D01G430000
-0.0404	TraesCS2B01G287500	TraesCS3D01G430000
-0.1160	TraesCS4A01G074200	TraesCS4B01G318800
0.0761	TraesCS4A01G074200	TraesCS7D01G458200
-0.1395	TraesCS4B01G318800	TraesCS7D01G458200
0.3895	TraesCS3A01G195200	TraesCS1B01G208100
0.0950	TraesCS3A01G195200	TraesCS6D01G024900
0.1291	TraesCS1B01G208100	TraesCS6D01G024900
0.0876	TraesCS5A01G438000	TraesCS4B01G233900
0.0363	TraesCS5A01G438000	TraesCS4D01G016600
-0.1723	TraesCS4B01G233900	TraesCS4D01G016600
0.0458	TraesCS3A01G246800	TraesCS4B01G230500
-0.0180	TraesCS3A01G246800	TraesCS5D01G238300
-0.0771	TraesCS4B01G230500	TraesCS5D01G238300
-0.1968	TraesCS1A01G070300	TraesCS6B01G425600
0.0649	TraesCS1A01G070300	TraesCS1D01G198500
-0.0550	TraesCS6B01G425600	TraesCS1D01G198500
-0.0081	TraesCS5A01G348200	TraesCS3B01G265500
0.0850	TraesCS5A01G348200	TraesCS4D01G224200
-0.2047	TraesCS3B01G265500	TraesCS4D01G224200
0.1645	TraesCS1A01G260100	TraesCS7B01G031700
0.0665	TraesCS1A01G260100	TraesCS5D01G208000
-0.1491	TraesCS7B01G031700	TraesCS5D01G208000
0.0800	TraesCS1A01G068500	TraesCS4B01G095700
0.3124	TraesCS1A01G068500	TraesCS5D01G445200
0.0179	TraesCS4B01G095700	TraesCS5D01G445200
-0.1134	TraesCS2A01G163200	TraesCS2B01G047300
0.0399	TraesCS2A01G163200	TraesCS6D01G297700
-0.1140	TraesCS2B01G047300	TraesCS6D01G297700
-0.1756	TraesCS6A01G294100	TraesCS4B01G323800
0.0424	TraesCS6A01G294100	TraesCS5D01G493200
0.1271	TraesCS4B01G323800	TraesCS5D01G493200
-0.0259	TraesCS7A01G248400	TraesCS4B01G145600
0.0942	TraesCS7A01G248400	TraesCS2D01G245500
0.0585	TraesCS4B01G145600	TraesCS2D01G245500
0.1512	TraesCS7A01G166900	TraesCS3B01G099300
0.0773	TraesCS7A01G166900	TraesCS4D01G094000
0.0082	TraesCS3B01G099300	TraesCS4D01G094000
-0.0129	TraesCS2A01G496200	TraesCS1B01G422600
0.0573	TraesCS2A01G496200	TraesCS5D01G021600
0.1923	TraesCS1B01G422600	TraesCS5D01G021600
0.0163	TraesCS7A01G510000	TraesCS4B01G255600
0.0223	TraesCS7A01G510000	TraesCS4D01G301900
0.1012	TraesCS4B01G255600	TraesCS4D01G301900
-0.0330	TraesCS2A01G316400	TraesCS5B01G386300
0.0059	TraesCS2A01G316400	TraesCS7D01G133400
0.1373	TraesCS5B01G386300	TraesCS7D01G133400
-0.0907	TraesCS7A01G391300	TraesCS1B01G127700
0.0254	TraesCS7A01G391300	TraesCS3D01G230900
0.1140	TraesCS1B01G127700	TraesCS3D01G230900
-0.0778	TraesCS2A01G385400	TraesCS3B01G331300
-0.0680	TraesCS2A01G385400	TraesCS3D01G224100
0.0672	TraesCS3B01G331300	TraesCS3D01G224100
0.0481	TraesCS4A01G199300	TraesCS7B01G212200
-0.1591	TraesCS4A01G199300	TraesCS5D01G207400
0.1422	TraesCS7B01G212200	TraesCS5D01G207400
0.0739	TraesCS4A01G087900	TraesCS6B01G279600
-0.1738	TraesCS4A01G087900	TraesCS7D01G451300
0.0134	TraesCS6B01G279600	TraesCS7D01G451300
0.2123	TraesCS4A01G111000	TraesCS6B01G324600
-0.0502	TraesCS4A01G111000	TraesCS5D01G242400
-0.1184	TraesCS6B01G324600	TraesCS5D01G242400
-0.0447	TraesCS6A01G176700	TraesCS5B01G155100
-0.0346	TraesCS6A01G176700	TraesCS4D01G243100
-0.3279	TraesCS5B01G155100	TraesCS4D01G243100
-0.0704	TraesCS7A01G432600	TraesCS4B01G210800
-0.0991	TraesCS7A01G432600	TraesCS7D01G476800
-0.1256	TraesCS4B01G210800	TraesCS7D01G476800
0.0850	TraesCS7A01G278300	TraesCS5B01G197800
0.1375	TraesCS7A01G278300	TraesCS3D01G120900
0.1345	TraesCS5B01G197800	TraesCS3D01G120900
-0.0820	TraesCS4A01G260900	TraesCS5B01G555800
0.0126	TraesCS4A01G260900	TraesCS5D01G096300
-0.2066	TraesCS5B01G555800	TraesCS5D01G096300
-0.1337	TraesCS6A01G110100	TraesCS6B01G326600
-0.0237	TraesCS6A01G110100	TraesCS2D01G529100
0.1791	TraesCS6B01G326600	TraesCS2D01G529100
0.1149	TraesCS2A01G170900	TraesCS7B01G049200
0.0768	TraesCS2A01G170900	TraesCS3D01G184300
0.1594	TraesCS7B01G049200	TraesCS3D01G184300
0.1181	TraesCS5A01G301800	TraesCS2B01G447600
-0.0390	TraesCS5A01G301800	TraesCS1D01G218500
0.0659	TraesCS2B01G447600	TraesCS1D01G218500
-0.0322	TraesCS5A01G170500	TraesCS3B01G129900
0.0950	TraesCS5A01G170500	TraesCS4D01G115000
-0.0285	TraesCS3B01G129900	TraesCS4D01G115000
0.0749	TraesCS7A01G232200	TraesCS5B01G078400
-0.0539	TraesCS7A01G232200	TraesCS2D01G128300
-0.1781	TraesCS5B01G078400	TraesCS2D01G128300
0.0017	TraesCS1A01G241300	TraesCS1B01G469200
-0.0285	TraesCS1A01G241300	TraesCS2D01G408000
-0.2223	TraesCS1B01G469200	TraesCS2D01G408000
0.0305	TraesCS7A01G489900	TraesCS2B01G040200
-0.1288	TraesCS7A01G489900	TraesCS5D01G120700
0.2684	TraesCS2B01G040200	TraesCS5D01G120700
-0.2236	TraesCS4A01G229800	TraesCS1B01G199600
-0.0479	TraesCS4A01G229800	TraesCS1D01G079600
0.1384	TraesCS1B01G199600	TraesCS1D01G079600
0.1497	TraesCS3A01G094900	TraesCS3B01G197500
0.1885	TraesCS3A01G094900	TraesCS6D01G190500
0.0439	TraesCS3B01G197500	TraesCS6D01G190500
-0.1303	TraesCS6A01G117600	TraesCS2B01G188900
0.0935	TraesCS6A01G117600	TraesCS6D01G188600
-0.0373	TraesCS2B01G188900	TraesCS6D01G188600
0.1427	TraesCS7A01G464000	TraesCS5B01G138100
-0.1237	TraesCS7A01G464000	TraesCS3D01G326200
0.2138	TraesCS5B01G138100	TraesCS3D01G326200
0.1303	TraesCS3A01G266500	TraesCS2B01G201100
0.0634	TraesCS3A01G266500	TraesCS5D01G082400
-0.0605	TraesCS2B01G201100	TraesCS5D01G082400
-0.0287	TraesCS2A01G510700	TraesCS3B01G362000
-0.0902	TraesCS2A01G510700	TraesCS6D01G077800
0.1127	TraesCS3B01G362000	TraesCS6D01G077800
0.0369	TraesCS4A01G084400	TraesCS6B01G412400
-0.0711	TraesCS4A01G084400	TraesCS2D01G268600
-0.0687	TraesCS6B01G412400	TraesCS2D01G268600
-0.0407	TraesCS4A01G093700	TraesCS2B01G274100
-0.0773	TraesCS4A01G093700	TraesCS5D01G121600
0.2936	TraesCS2B01G274100	TraesCS5D01G121600
0.0190	TraesCS5A01G338800	TraesCS3B01G178000
0.0292	TraesCS5A01G338800	TraesCS2D01G136100
0.2074	TraesCS3B01G178000	TraesCS2D01G136100
-0.2453	TraesCS2A01G166300	TraesCS7B01G205500
-0.0213	TraesCS2A01G166300	TraesCS2D01G111200
-0.0128	TraesCS7B01G205500	TraesCS2D01G111200
0.1465	TraesCS2A01G136800	TraesCS4B01G363600
-0.1988	TraesCS2A01G136800	TraesCS6D01G388000
0.0681	TraesCS4B01G363600	TraesCS6D01G388000
0.0185	TraesCS4A01G199600	TraesCS7B01G298300
0.0977	TraesCS4A01G199600	TraesCS5D01G381800
-0.0697	TraesCS7B01G298300	TraesCS5D01G381800
0.0311	TraesCS3A01G191400	TraesCS1B01G166100
-0.1406	TraesCS3A01G191400	TraesCS2D01G279100
0.0412	TraesCS1B01G166100	TraesCS2D01G279100
-0.1719	TraesCS2A01G508800	TraesCS2B01G361900
-0.2178	TraesCS2A01G508800	TraesCS7D01G552700
-0.0514	TraesCS2B01G361900	TraesCS7D01G552700
0.0062	TraesCS6A01G159800	TraesCS1B01G383200
0.0534	TraesCS6A01G159800	TraesCS4D01G016700
-0.0540	TraesCS1B01G383200	TraesCS4D01G016700
0.0163	TraesCS2A01G167300	TraesCS5B01G485600
-0.0443	TraesCS2A01G167300	TraesCS4D01G273000
0.0560	TraesCS5B01G485600	TraesCS4D01G273000
-0.1655	TraesCS6A01G118000	TraesCS3B01G408900
0.0328	TraesCS6A01G118000	TraesCS6D01G134300
-0.0985	TraesCS3B01G408900	TraesCS6D01G134300
0.2405	TraesCS3A01G215200	TraesCS4B01G074900
-0.1467	TraesCS3A01G215200	TraesCS1D01G191700
0.1801	TraesCS4B01G074900	TraesCS1D01G191700
0.0162	TraesCS4A01G260200	TraesCS2B01G299300
-0.0783	TraesCS4A01G260200	TraesCS2D01G391000
0.0590	TraesCS2B01G299300	TraesCS2D01G391000
-0.2002	TraesCS3A01G406100	TraesCS5B01G374900
-0.1286	TraesCS3A01G406100	TraesCS2D01G376600
0.0570	TraesCS5B01G374900	TraesCS2D01G376600
0.0259	TraesCS7A01G134100	TraesCS5B01G317400
-0.1857	TraesCS7A01G134100	TraesCS5D01G234200
0.0482	TraesCS5B01G317400	TraesCS5D01G234200
-0.1017	TraesCS1A01G234800	TraesCS5B01G202700
-0.3513	TraesCS1A01G234800	TraesCS5D01G398400
0.0503	TraesCS5B01G202700	TraesCS5D01G398400
0.0429	TraesCS3A01G113800	TraesCS6B01G347200
-0.1773	TraesCS3A01G113800	TraesCS2D01G342000
-0.0322	TraesCS6B01G347200	TraesCS2D01G342000
0.0434	TraesCS5A01G202300	TraesCS4B01G117700
-0.0631	TraesCS5A01G202300	TraesCS2D01G405200
-0.0467	TraesCS4B01G117700	TraesCS2D01G405200
0.0137	TraesCS4A01G159200	TraesCS6B01G289700
-0.0122	TraesCS4A01G159200	TraesCS2D01G445700
-0.1064	TraesCS6B01G289700	TraesCS2D01G445700
-0.1546	TraesCS2A01G420900	TraesCS1B01G152100
0.0259	TraesCS2A01G420900	TraesCS7D01G234700
0.0243	TraesCS1B01G152100	TraesCS7D01G234700
-0.0817	TraesCS1A01G106100	TraesCS6B01G301800
-0.1302	TraesCS1A01G106100	TraesCS7D01G280600
0.3460	TraesCS6B01G301800	TraesCS7D01G280600
0.1603	TraesCS6A01G235000	TraesCS1B01G174100
0.0788	TraesCS6A01G235000	TraesCS2D01G407100
0.0088	TraesCS1B01G174100	TraesCS2D01G407100
-0.1073	TraesCS5A01G084600	TraesCS3B01G430100
-0.1404	TraesCS5A01G084600	TraesCS4D01G154600
0.1405	TraesCS3B01G430100	TraesCS4D01G154600
0.0003	TraesCS3A01G142800	TraesCS3B01G344600
-0.1316	TraesCS3A01G142800	TraesCS2D01G238300
0.1017	TraesCS3B01G344600	TraesCS2D01G238300
0.2119	TraesCS4A01G265300	TraesCS3B01G227100
0.0903	TraesCS4A01G265300	TraesCS4D01G040300
0.1458	TraesCS3B01G227100	TraesCS4D01G040300
0.0577	TraesCS3A01G291800	TraesCS4B01G103000
-0.0035	TraesCS3A01G291800	TraesCS5D01G513900
0.1396	TraesCS4B01G103000	TraesCS5D01G513900
0.0681	TraesCS1A01G419000	TraesCS3B01G243200
-0.0023	TraesCS1A01G419000	TraesCS6D01G030400
0.0678	TraesCS3B01G243200	TraesCS6D01G030400
0.1790	TraesCS5A01G228100	TraesCS1B01G444700
0.0055	TraesCS5A01G228100	TraesCS7D01G284800
-0.0517	TraesCS1B01G444700	TraesCS7D01G284800
0.1394	TraesCS5A01G191800	TraesCS1B01G102700
-0.2758	TraesCS5A01G191800	TraesCS2D01G268900
-0.1070	TraesCS1B01G102700	TraesCS2D01G268900
-0.0614	TraesCS7A01G411600	TraesCS7B01G030900
0.0514	TraesCS7A01G411600	TraesCS2D01G288200
0.0173	TraesCS7B01G030900	TraesCS2D01G288200
-0.0226	TraesCS1A01G071500	TraesCS5B01G123600
0.1696	TraesCS1A01G071500	TraesCS2D01G376200
0.1748	TraesCS5B01G123600	TraesCS2D01G376200
0.1495	TraesCS4A01G409000	TraesCS1B01G118200
0.0044	TraesCS4A01G409000	TraesCS5D01G425600
0.0501	TraesCS1B01G118200	TraesCS5D01G425600
0.1835	TraesCS1A01G131500	TraesCS7B01G133200
0.2264	TraesCS1A01G131500	TraesCS6D01G301400
0.1125	TraesCS7B01G133200	TraesCS6D01G301400
0.0503	TraesCS3A01G242600	TraesCS1B01G195200
0.0410	TraesCS3A01G242600	TraesCS1D01G237200
0.1159	TraesCS1B01G195200	TraesCS1D01G237200
0.0351	TraesCS5A01G396900	TraesCS3B01G351500
0.2338	TraesCS5A01G396900	TraesCS2D01G563000
-0.0347	TraesCS3B01G351500	TraesCS2D01G563000
0.1303	TraesCS5A01G461300	TraesCS6B01G201800
0.0303	TraesCS5A01G461300	TraesCS1D01G034600
-0.0393	TraesCS6B01G201800	TraesCS1D01G034600
-0.0241	TraesCS5A01G353400	TraesCS1B01G229800
0.2622	TraesCS5A01G353400	TraesCS2D01G429400
-0.0807	TraesCS1B01G229800	TraesCS2D01G429400
-0.0356	TraesCS5A01G364900	TraesCS6B01G356400
-0.0501	TraesCS5A01G364900	TraesCS2D01G577000
0.0802	TraesCS6B01G356400	TraesCS2D01G577000
0.0896	TraesCS3A01G248900	TraesCS1B01G159600
0.2687	TraesCS3A01G248900	TraesCS3D01G300300
0.0561	TraesCS1B01G159600	TraesCS3D01G300300
-0.0076	TraesCS3A01G531700	TraesCS4B01G239700
0.0572	TraesCS3A01G531700	TraesCS5D01G360500
0.0348	TraesCS4B01G239700	TraesCS5D01G360500
0.1940	TraesCS4A01G195600	TraesCS3B01G199800
0.1373	TraesCS4A01G195600	TraesCS3D01G216000
-0.0007	TraesCS3B01G199800	TraesCS3D01G216000
0.0079	TraesCS3A01G118200	TraesCS1B01G313200
-0.0064	TraesCS3A01G118200	TraesCS3D01G172700
0.0222	TraesCS1B01G313200	TraesCS3D01G172700
-0.0636	TraesCS1A01G067900	TraesCS2B01G309700
-0.0152	TraesCS1A01G067900	TraesCS7D01G439900
-0.0888	TraesCS2B01G309700	TraesCS7D01G439900
-0.0462	TraesCS3A01G110400	TraesCS3B01G216600
0.0650	TraesCS3A01G110400	TraesCS1D01G079300
-0.1202	TraesCS3B01G216600	TraesCS1D01G079300
-0.1241	TraesCS1A01G308500	TraesCS2B01G300600
-0.1250	TraesCS1A01G308500	TraesCS3D01G468500
0.0223	TraesCS2B01G300600	TraesCS3D01G468500
-0.0479	TraesCS5A01G123900	TraesCS1B01G140800
0.0703	TraesCS5A01G123900	TraesCS2D01G344900
0.0798	TraesCS1B01G140800	TraesCS2D01G344900
-0.0299	TraesCS4A01G323700	TraesCS7B01G489800
-0.0362	TraesCS4A01G323700	TraesCS1D01G436800
0.0232	TraesCS7B01G489800	TraesCS1D01G436800
-0.0105	TraesCS5A01G148900	TraesCS5B01G414100
-0.0688	TraesCS5A01G148900	TraesCS1D01G194100
0.0223	TraesCS5B01G414100	TraesCS1D01G194100
-0.1412	TraesCS3A01G306600	TraesCS3B01G185400
-0.1977	TraesCS3A01G306600	TraesCS2D01G307400
-0.0149	TraesCS3B01G185400	TraesCS2D01G307400
-0.1500	TraesCS6A01G333700	TraesCS4B01G193600
0.2123	TraesCS6A01G333700	TraesCS7D01G325500
-0.1431	TraesCS4B01G193600	TraesCS7D01G325500
-0.0340	TraesCS7A01G356900	TraesCS6B01G264500
-0.0477	TraesCS7A01G356900	TraesCS2D01G231500
0.0830	TraesCS6B01G264500	TraesCS2D01G231500
-0.0640	TraesCS3A01G324800	TraesCS4B01G156500
0.1974	TraesCS3A01G324800	TraesCS4D01G272500
-0.0022	TraesCS4B01G156500	TraesCS4D01G272500
-0.1280	TraesCS4A01G289200	TraesCS5B01G183900
-0.0685	TraesCS4A01G289200	TraesCS3D01G159900
0.0225	TraesCS5B01G183900	TraesCS3D01G159900
0.0128	TraesCS4A01G239300	TraesCS5B01G204700
0.1357	TraesCS4A01G239300	TraesCS3D01G186500
-0.2074	TraesCS5B01G204700	TraesCS3D01G186500
0.0586	TraesCS6A01G156300	TraesCS2B01G220000
-0.1086	TraesCS6A01G156300	TraesCS1D01G254400
0.1525	TraesCS2B01G220000	TraesCS1D01G254400
0.0433	TraesCS2A01G303300	TraesCS1B01G248300
-0.0372	TraesCS2A01G303300	TraesCS3D01G155200
-0.0854	TraesCS1B01G248300	TraesCS3D01G155200
0.0164	TraesCS2A01G521600	TraesCS7B01G150300
-0.0224	TraesCS2A01G521600	TraesCS2D01G188500
0.0532	TraesCS7B01G150300	TraesCS2D01G188500
0.3897	TraesCS7A01G370900	TraesCS6B01G286800
0.0582	TraesCS7A01G370900	TraesCS5D01G233300
0.0664	TraesCS6B01G286800	TraesCS5D01G233300
-0.2262	TraesCS7A01G266100	TraesCS5B01G442200
-0.0756	TraesCS7A01G266100	TraesCS5D01G233200
0.3133	TraesCS5B01G442200	TraesCS5D01G233200
-0.0857	TraesCS2A01G278000	TraesCS6B01G330800
-0.1098	TraesCS2A01G278000	TraesCS3D01G321300
0.2532	TraesCS6B01G330800	TraesCS3D01G321300
-0.0603	TraesCS6A01G386600	TraesCS7B01G272000
-0.0449	TraesCS6A01G386600	TraesCS1D01G440200
-0.0278	TraesCS7B01G272000	TraesCS1D01G440200
-0.0977	TraesCS7A01G560100	TraesCS3B01G232500
-0.0875	TraesCS7A01G560100	TraesCS2D01G151300
0.0801	TraesCS3B01G232500	TraesCS2D01G151300
-0.1661	TraesCS6A01G224400	TraesCS1B01G125100
-0.2625	TraesCS6A01G224400	TraesCS2D01G177200
0.1435	TraesCS1B01G125100	TraesCS2D01G177200
-0.0676	TraesCS4A01G363500	TraesCS1B01G236200
0.1128	TraesCS4A01G363500	TraesCS7D01G322100
-0.1106	TraesCS1B01G236200	TraesCS7D01G322100
0.0689	TraesCS4A01G223500	TraesCS2B01G111400
-0.2453	TraesCS4A01G223500	TraesCS2D01G178900
-0.0664	TraesCS2B01G111400	TraesCS2D01G178900
-0.0149	TraesCS4A01G032100	TraesCS1B01G298600
0.1632	TraesCS4A01G032100	TraesCS6D01G168300
0.0014	TraesCS1B01G298600	TraesCS6D01G168300
0.0696	TraesCS6A01G394200	TraesCS2B01G560200
-0.1811	TraesCS6A01G394200	TraesCS4D01G042200
-0.0120	TraesCS2B01G560200	TraesCS4D01G042200
0.0503	TraesCS6A01G274300	TraesCS7B01G273300
0.0045	TraesCS6A01G274300	TraesCS7D01G296300
0.0972	TraesCS7B01G273300	TraesCS7D01G296300
0.0555	TraesCS2A01G185900	TraesCS3B01G237500
-0.0148	TraesCS2A01G185900	TraesCS3D01G349900
0.4039	TraesCS3B01G237500	TraesCS3D01G349900
0.1898	TraesCS4A01G027800	TraesCS2B01G535500
-0.0522	TraesCS4A01G027800	TraesCS4D01G209000
0.0850	TraesCS2B01G535500	TraesCS4D01G209000
0.0361	TraesCS5A01G262700	TraesCS7B01G129800
0.0803	TraesCS5A01G262700	TraesCS2D01G348100
0.0879	TraesCS7B01G129800	TraesCS2D01G348100
-0.0618	TraesCS7A01G255400	TraesCS5B01G299000
-0.2809	TraesCS7A01G255400	TraesCS5D01G150700
0.1232	TraesCS5B01G299000	TraesCS5D01G150700
0.0885	TraesCS1A01G325600	TraesCS5B01G263600
0.1612	TraesCS1A01G325600	TraesCS4D01G271200
-0.1474	TraesCS5B01G263600	TraesCS4D01G271200
-0.2371	TraesCS6A01G383400	TraesCS2B01G417300
0.2547	TraesCS6A01G383400	TraesCS6D01G095600
-0.0583	TraesCS2B01G417300	TraesCS6D01G095600
-0.1292	TraesCS3A01G248600	TraesCS5B01G236900
0.0288	TraesCS3A01G248600	TraesCS2D01G359700
-0.0515	TraesCS5B01G236900	TraesCS2D01G359700
0.0189	TraesCS7A01G350000	TraesCS5B01G234500
-0.0314	TraesCS7A01G350000	TraesCS2D01G252400
0.1522	TraesCS5B01G234500	TraesCS2D01G252400
-0.0589	TraesCS4A01G225800	TraesCS2B01G596500
0.1478	TraesCS4A01G225800	TraesCS2D01G592100
0.0556	TraesCS2B01G596500	TraesCS2D01G592100
0.0580	TraesCS2A01G406900	TraesCS1B01G428800
-0.0175	TraesCS2A01G406900	TraesCS2D01G191200
-0.1780	TraesCS1B01G428800	TraesCS2D01G191200
0.0431	TraesCS3A01G140700	TraesCS4B01G236100
0.1310	TraesCS3A01G140700	TraesCS1D01G084600
0.0109	TraesCS4B01G236100	TraesCS1D01G084600
0.0867	TraesCS4A01G367500	TraesCS1B01G126100
0.0091	TraesCS4A01G367500	TraesCS4D01G149400
-0.1433	TraesCS1B01G126100	TraesCS4D01G149400
-0.0560	TraesCS7A01G338100	TraesCS2B01G319700
-0.0292	TraesCS7A01G338100	TraesCS2D01G229600
-0.1413	TraesCS2B01G319700	TraesCS2D01G229600
-0.1122	TraesCS2A01G396200	TraesCS4B01G164400
0.1525	TraesCS2A01G396200	TraesCS7D01G242500
-0.0481	TraesCS4B01G164400	TraesCS7D01G242500
0.0202	TraesCS3A01G484800	TraesCS1B01G337400
0.0521	TraesCS3A01G484800	TraesCS6D01G154100
0.0283	TraesCS1B01G337400	TraesCS6D01G154100
-0.0258	TraesCS7A01G259000	TraesCS4B01G204900
0.1079	TraesCS7A01G259000	TraesCS4D01G078000
-0.0425	TraesCS4B01G204900	TraesCS4D01G078000
-0.0839	TraesCS1A01G112600	TraesCS6B01G231700
-0.0676	TraesCS1A01G112600	TraesCS2D01G087500
0.1439	TraesCS6B01G231700	TraesCS2D01G087500
0.0305	TraesCS6A01G063800	TraesCS7B01G393600
-0.1288	TraesCS6A01G063800	TraesCS7D01G279400
-0.0702	TraesCS7B01G393600	TraesCS7D01G279400
-0.0785	TraesCS3A01G209700	TraesCS3B01G280100
0.0536	TraesCS3A01G209700	TraesCS3D01G353900
0.1122	TraesCS3B01G280100	TraesCS3D01G353900
0.3708	TraesCS6A01G210800	TraesCS2B01G177000
-0.0914	TraesCS6A01G210800	TraesCS5D01G506900
0.0593	TraesCS2B01G177000	TraesCS5D01G506900
-0.0552	TraesCS5A01G159900	TraesCS6B01G423100
-0.0892	TraesCS5A01G159900	TraesCS3D01G291400
-0.1135	TraesCS6B01G423100	TraesCS3D01G291400
-0.2418	TraesCS5A01G426600	TraesCS1B01G101600
-0.0934	TraesCS5A01G426600	TraesCS2D01G288400
0.0312	TraesCS1B01G101600	TraesCS2D01G288400
0.2806	TraesCS1A01G189600	TraesCS2B01G091600
-0.1917	TraesCS1A01G189600	TraesCS1D01G184800
-0.1421	TraesCS2B01G091600	TraesCS1D01G184800
0.0108	TraesCS2A01G492300	TraesCS7B01G372400
0.0511	TraesCS2A01G492300	TraesCS3D01G184000
0.0994	TraesCS7B01G372400	TraesCS3D01G184000
-0.0986	TraesCS1A01G117400	TraesCS7B01G198400
-0.0279	TraesCS1A01G117400	TraesCS3D01G230100
-0.2569	TraesCS7B01G198400	TraesCS3D01G230100
0.0300	TraesCS2A01G110500	TraesCS7B01G208500
-0.0872	TraesCS2A01G110500	TraesCS1D01G323200
-0.0914	TraesCS7B01G208500	TraesCS1D01G323200
-0.1966	TraesCS6A01G236100	TraesCS5B01G114600
-0.0046	TraesCS6A01G236100	TraesCS5D01G142200
0.0852	TraesCS5B01G114600	TraesCS5D01G142200
-0.2083	TraesCS2A01G348200	TraesCS6B01G167900
-0.1009	TraesCS2A01G348200	TraesCS3D01G243800
0.3585	TraesCS6B01G167900	TraesCS3D01G243800
-0.0440	TraesCS4A01G129800	TraesCS5B01G221700
-0.1149	TraesCS4A01G129800	TraesCS1D01G427300
-0.1934	TraesCS5B01G221700	TraesCS1D01G427300
0.0321	TraesCS7A01G375100	TraesCS6B01G136700
0.0744	TraesCS7A01G375100	TraesCS1D01G046100
0.0830	TraesCS6B01G136700	TraesCS1D01G046100
-0.2261	TraesCS2A01G125500	TraesCS5B01G131700
0.2660	TraesCS2A01G125500	TraesCS7D01G339900
-0.2096	TraesCS5B01G131700	TraesCS7D01G339900
0.1762	TraesCS7A01G337800	TraesCS7B01G101600
0.0068	TraesCS7A01G337800	TraesCS3D01G083700
0.1443	TraesCS7B01G101600	TraesCS3D01G083700
-0.0140	TraesCS4A01G157500	TraesCS6B01G255800
-0.0577	TraesCS4A01G157500	TraesCS2D01G146500
0.0677	TraesCS6B01G255800	TraesCS2D01G146500
0.0728	TraesCS2A01G101400	TraesCS1B01G429200
0.1996	TraesCS2A01G101400	TraesCS3D01G360300
0.0429	TraesCS1B01G429200	TraesCS3D01G360300
-0.0516	TraesCS2A01G577400	TraesCS6B01G328700
0.0106	TraesCS2A01G577400	TraesCS5D01G026000
0.0393	TraesCS6B01G328700	TraesCS5D01G026000
-0.1555	TraesCS2A01G538500	TraesCS4B01G304300
0.0996	TraesCS2A01G538500	TraesCS1D01G018300
0.0133	TraesCS4B01G304300	TraesCS1D01G018300
0.0465	TraesCS2A01G195900	TraesCS1B01G188000
-0.0012	TraesCS2A01G195900	TraesCS3D01G296600
0.0369	TraesCS1B01G188000	TraesCS3D01G296600
0.1418	TraesCS2A01G100800	TraesCS4B01G252600
0.0052	TraesCS2A01G100800	TraesCS1D01G043700
0.2984	TraesCS4B01G252600	TraesCS1D01G043700
0.0157	TraesCS7A01G296000	TraesCS5B01G196200
-0.0787	TraesCS7A01G296000	TraesCS6D01G233400
0.0249	TraesCS5B01G196200	TraesCS6D01G233400
-0.0813	TraesCS3A01G538200	TraesCS2B01G434700
0.0876	TraesCS3A01G538200	TraesCS5D01G299000
-0.1514	TraesCS2B01G434700	TraesCS5D01G299000
0.0867	TraesCS5A01G185700	TraesCS5B01G246000
-0.0870	TraesCS5A01G185700	TraesCS3D01G483200
0.0042	TraesCS5B01G246000	TraesCS3D01G483200
0.0432	TraesCS5A01G292100	TraesCS5B01G503200
0.0801	TraesCS5A01G292100	TraesCS1D01G245600
-0.0255	TraesCS5B01G503200	TraesCS1D01G245600
-0.1090	TraesCS7A01G247300	TraesCS5B01G465500
0.1296	TraesCS7A01G247300	TraesCS6D01G115100
-0.1695	TraesCS5B01G465500	TraesCS6D01G115100
-0.0492	TraesCS6A01G246400	TraesCS5B01G418600
-0.0775	TraesCS6A01G246400	TraesCS5D01G002600
0.2024	TraesCS5B01G418600	TraesCS5D01G002600
0.0157	TraesCS7A01G414100	TraesCS3B01G395400
-0.0693	TraesCS7A01G414100	TraesCS2D01G134200
0.0311	TraesCS3B01G395400	TraesCS2D01G134200
-0.0899	TraesCS6A01G291500	TraesCS2B01G426100
-0.3110	TraesCS6A01G291500	TraesCS1D01G112500
-0.0460	TraesCS2B01G426100	TraesCS1D01G112500
0.0496	TraesCS6A01G394700	TraesCS5B01G411700
-0.0462	TraesCS6A01G394700	TraesCS1D01G289400
0.0071	TraesCS5B01G411700	TraesCS1D01G289400
0.0966	TraesCS1A01G307700	TraesCS5B01G255900
0.1995	TraesCS1A01G307700	TraesCS7D01G298800
0.0469	TraesCS5B01G255900	TraesCS7D01G298800
-0.1316	TraesCS4A01G275700	TraesCS4B01G347300
0.0936	TraesCS4A01G275700	TraesCS2D01G167500
0.0946	TraesCS4B01G347300	TraesCS2D01G167500
-0.0711	TraesCS3A01G118300	TraesCS7B01G221800
-0.1489	TraesCS3A01G118300	TraesCS4D01G252700
0.0374	TraesCS7B01G221800	TraesCS4D01G252700
-0.1646	TraesCS3A01G226800	TraesCS6B01G315600
-0.1998	TraesCS3A01G226800	TraesCS5D01G519800
0.0195	TraesCS6B01G315600	TraesCS5D01G519800
-0.0907	TraesCS5A01G332300	TraesCS2B01G138600
-0.1464	TraesCS5A01G332300	TraesCS3D01G346500
0.1568	TraesCS2B01G138600	TraesCS3D01G346500
0.0208	TraesCS3A01G124600	TraesCS7B01G293000
-0.0805	TraesCS3A01G124600	TraesCS7D01G148200
0.1271	TraesCS7B01G293000	TraesCS7D01G148200
0.1713	TraesCS5A01G408500	TraesCS4B01G168400
-0.0586	TraesCS5A01G408500	TraesCS3D01G176800
-0.0128	TraesCS4B01G168400	TraesCS3D01G176800
-0.0324	TraesCS7A01G248600	TraesCS1B01G345100
0.1114	TraesCS7A01G248600	TraesCS2D01G287900
0.0308	TraesCS1B01G345100	TraesCS2D01G287900
-0.0803	TraesCS2A01G380300	TraesCS7B01G355400
0.0040	TraesCS2A01G380300	TraesCS2D01G196100
0.1236	TraesCS7B01G355400	TraesCS2D01G196100
0.0779	TraesCS2A01G589900	TraesCS5B01G315600
0.0275	TraesCS2A01G589900	TraesCS3D01G137600
0.0468	TraesCS5B01G315600	TraesCS3D01G137600
0.0168	TraesCS3A01G502200	TraesCS3B01G333800
-0.1377	TraesCS3A01G502200	TraesCS2D01G110100
-0.1245	TraesCS3B01G333800	TraesCS2D01G110100
-0.0359	TraesCS7A01G110200	TraesCS3B01G332800
-0.0160	TraesCS7A01G110200	TraesCS5D01G386100
-0.1265	TraesCS3B01G332800	TraesCS5D01G386100
0.2000	TraesCS7A01G470900	TraesCS3B01G387600
0.1299	TraesCS7A01G470900	TraesCS2D01G441900
0.1457	TraesCS3B01G387600	TraesCS2D01G441900
-0.0371	TraesCS4A01G092500	TraesCS1B01G349200
0.0219	TraesCS4A01G092500	TraesCS3D01G115800
-0.0092	TraesCS1B01G349200	TraesCS3D01G115800
-0.2248	TraesCS7A01G485300	TraesCS2B01G279500
-0.1891	TraesCS7A01G485300	TraesCS7D01G243700
0.2295	TraesCS2B01G279500	TraesCS7D01G243700
-0.0481	TraesCS4A01G112800	TraesCS7B01G455300
0.0588	TraesCS4A01G112800	TraesCS7D01G534500
-0.0329	TraesCS7B01G455300	TraesCS7D01G534500
-0.0122	TraesCS4A01G110100	TraesCS5B01G547200
0.1379	TraesCS4A01G110100	TraesCS6D01G291800
0.0076	TraesCS5B01G547200	TraesCS6D01G291800
0.0578	TraesCS1A01G214600	TraesCS1B01G200700
-0.0759	TraesCS1A01G214600	TraesCS5D01G265100
0.0829	TraesCS1B01G200700	TraesCS5D01G265100
-0.0771	TraesCS7A01G133300	TraesCS4B01G261700
0.0168	TraesCS7A01G133300	TraesCS6D01G288400
0.3061	TraesCS4B01G261700	TraesCS6D01G288400
0.0534	TraesCS6A01G155000	TraesCS3B01G300600
-0.1004	TraesCS6A01G155000	TraesCS6D01G282100
0.0262	TraesCS3B01G300600	TraesCS6D01G282100
-0.0308	TraesCS3A01G207800	TraesCS6B01G244500
0.0326	TraesCS3A01G207800	TraesCS2D01G541900
-0.1538	TraesCS6B01G244500	TraesCS2D01G541900
0.0713	TraesCS7A01G371700	TraesCS1B01G322000
0.0010	TraesCS7A01G371700	TraesCS5D01G133400
-0.0609	TraesCS1B01G322000	TraesCS5D01G133400
-0.0027	TraesCS4A01G225100	TraesCS5B01G392900
-0.0097	TraesCS4A01G225100	TraesCS2D01G251900
-0.0239	TraesCS5B01G392900	TraesCS2D01G251900
0.0069	TraesCS5A01G314800	TraesCS2B01G230900
-0.0640	TraesCS5A01G314800	TraesCS5D01G417700
0.0338	TraesCS2B01G230900	TraesCS5D01G417700
0.0841	TraesCS3A01G236800	TraesCS3B01G428300
0.1851	TraesCS3A01G236800	TraesCS4D01G172400
-0.0360	TraesCS3B01G428300	TraesCS4D01G172400
-0.0407	TraesCS5A01G400400	TraesCS4B01G137100
0.0245	TraesCS5A01G400400	TraesCS3D01G308600
-0.2894	TraesCS4B01G137100	TraesCS3D01G308600
0.0801	TraesCS4A01G216300	TraesCS3B01G563800
-0.0745	TraesCS4A01G216300	TraesCS4D01G299300
0.0770	TraesCS3B01G563800	TraesCS4D01G299300
-0.2797	TraesCS1A01G301400	TraesCS5B01G120500
0.1572	TraesCS1A01G301400	TraesCS1D01G186100
-0.0669	TraesCS5B01G120500	TraesCS1D01G186100
-0.0745	TraesCS1A01G129200	TraesCS2B01G526800
0.1447	TraesCS1A01G129200	TraesCS3D01G165900
-0.0087	TraesCS2B01G526800	TraesCS3D01G165900
0.2173	TraesCS3A01G283900	TraesCS3B01G360400
-0.0194	TraesCS3A01G283900	TraesCS5D01G177100
0.0726	TraesCS3B01G360400	TraesCS5D01G177100
-0.1245	TraesCS4A01G156500	TraesCS1B01G433700
0.0541	TraesCS4A01G156500	TraesCS2D01G139400
0.0488	TraesCS1B01G433700	TraesCS2D01G139400
-0.1055	TraesCS7A01G223800	TraesCS2B01G172100
0.0971	TraesCS7A01G223800	TraesCS5D01G168400
-0.1945	TraesCS2B01G172100	TraesCS5D01G168400
-0.0388	TraesCS3A01G013800	TraesCS1B01G307200
0.0235	TraesCS3A01G013800	TraesCS1D01G252500
-0.0419	TraesCS1B01G307200	TraesCS1D01G252500
-0.0887	TraesCS3A01G216200	TraesCS4B01G273400
-0.0243	TraesCS3A01G216200	TraesCS4D01G276400
0.0784	TraesCS4B01G273400	TraesCS4D01G276400
-0.0073	TraesCS2A01G170600	TraesCS4B01G262600
0.0583	TraesCS2A01G170600	TraesCS7D01G329300
-0.0734	TraesCS4B01G262600	TraesCS7D01G329300
0.0927	TraesCS7A01G319500	TraesCS6B01G168500
-0.1075	TraesCS7A01G319500	TraesCS1D01G311400
-0.0311	TraesCS6B01G168500	TraesCS1D01G311400
0.0454	TraesCS6A01G300200	TraesCS7B01G069200
-0.0578	TraesCS6A01G300200	TraesCS7D01G323900
-0.1118	TraesCS7B01G069200	TraesCS7D01G323900
-0.2295	TraesCS2A01G326200	TraesCS3B01G083400
-0.0986	TraesCS2A01G326200	TraesCS3D01G038400
-0.0898	TraesCS3B01G083400	TraesCS3D01G038400
0.0344	TraesCS4A01G071700	TraesCS3B01G346500
0.0869	TraesCS4A01G071700	TraesCS4D01G335700
-0.3364	TraesCS3B01G346500	TraesCS4D01G335700
0.0203	TraesCS5A01G144100	TraesCS7B01G241200
0.0311	TraesCS5A01G144100	TraesCS6D01G312100
-0.1072	TraesCS7B01G241200	TraesCS6D01G312100
-0.0759	TraesCS6A01G220900	TraesCS4B01G116000
0.0362	TraesCS6A01G220900	TraesCS6D01G169200
-0.1020	TraesCS4B01G116000	TraesCS6D01G169200
-0.1579	TraesCS7A01G279300	TraesCS4B01G119600
-0.1662	TraesCS7A01G279300	TraesCS6D01G104600
0.0364	TraesCS4B01G119600	TraesCS6D01G104600
0.1147	TraesCS7A01G402100	TraesCS1B01G375400
0.0219	TraesCS7A01G402100	TraesCS3D01G183500
0.0438	TraesCS1B01G375400	TraesCS3D01G183500
-0.0977	TraesCS3A01G286700	TraesCS2B01G454100
-0.0620	TraesCS3A01G286700	TraesCS2D01G126500
0.1568	TraesCS2B01G454100	TraesCS2D01G126500
0.2945	TraesCS3A01G271900	TraesCS2B01G245000
0.0409	TraesCS3A01G271900	TraesCS5D01G106600
0.1908	TraesCS2B01G245000	TraesCS5D01G106600
0.1339	TraesCS5A01G249200	TraesCS1B01G465000
-0.0544	TraesCS5A01G249200	TraesCS5D01G282700
0.0018	TraesCS1B01G465000	TraesCS5D01G282700
0.2900	TraesCS2A01G142700	TraesCS6B01G386200
-0.0447	TraesCS2A01G142700	TraesCS4D01G156300
0.0195	TraesCS6B01G386200	TraesCS4D01G156300
-0.0387	TraesCS5A01G308900	TraesCS3B01G274100
-0.0662	TraesCS5A01G308900	TraesCS4D01G041800
0.2265	TraesCS3B01G274100	TraesCS4D01G041800
-0.0013	TraesCS3A01G246600	TraesCS3B01G080400
-0.1107	TraesCS3A01G246600	TraesCS6D01G155100
0.1533	TraesCS3B01G080400	TraesCS6D01G155100
0.0730	TraesCS7A01G391600	TraesCS1B01G304800
0.0653	TraesCS7A01G391600	TraesCS5D01G116200
0.0787	TraesCS1B01G304800	TraesCS5D01G116200
-0.1932	TraesCS7A01G419100	TraesCS3B01G344200
0.0765	TraesCS7A01G419100	TraesCS4D01G206300
-0.0706	TraesCS3B01G344200	TraesCS4D01G206300
0.1474	TraesCS3A01G455600	TraesCS1B01G322900
-0.0341	TraesCS3A01G455600	TraesCS2D01G266500
0.0267	TraesCS1B01G322900	TraesCS2D01G266500
0.0860	TraesCS4A01G315200	TraesCS4B01G213600
-0.0892	TraesCS4A01G315200	TraesCS6D01G170400
-0.1357	TraesCS4B01G213600	TraesCS6D01G170400
-0.0985	TraesCS3A01G173500	TraesCS5B01G316500
0.0804	TraesCS3A01G173500	TraesCS6D01G198300
-0.0911	TraesCS5B01G316500	TraesCS6D01G198300
-0.1299	TraesCS7A01G195200	TraesCS3B01G174400
-0.1085	TraesCS7A01G195200	TraesCS7D01G305000
0.0706	TraesCS3B01G174400	TraesCS7D01G305000
0.0058	TraesCS3A01G183600	TraesCS3B01G240300
-0.0790	TraesCS3A01G183600	TraesCS7D01G453800
0.0083	TraesCS3B01G240300	TraesCS7D01G453800
0.1579	TraesCS3A01G417600	TraesCS4B01G227100
0.0850	TraesCS3A01G417600	TraesCS4D01G173100
-0.0153	TraesCS4B01G227100	TraesCS4D01G173100
0.2272	TraesCS3A01G304100	TraesCS5B01G387500
0.0451	TraesCS3A01G304100	TraesCS6D01G259700
0.1014	TraesCS5B01G387500	TraesCS6D01G259700
-0.0357	TraesCS7A01G147100	TraesCS1B01G280800
0.1551	TraesCS7A01G147100	TraesCS2D01G101300
0.1158	TraesCS1B01G280800	TraesCS2D01G101300
0.2195	TraesCS7A01G376600	TraesCS6B01G113700
-0.0343	TraesCS7A01G376600	TraesCS7D01G354200
-0.0129	TraesCS6B01G113700	TraesCS7D01G354200
-0.0857	TraesCS4A01G184100	TraesCS3B01G532000
-0.1486	TraesCS4A01G184100	TraesCS4D01G131600
0.2688	TraesCS3B01G532000	TraesCS4D01G131600
-0.0654	TraesCS1A01G402400	TraesCS6B01G009600
0.2144	TraesCS1A01G402400	TraesCS5D01G074300
-0.1327	TraesCS6B01G009600	TraesCS5D01G074300
-0.0126	TraesCS3A01G312300	TraesCS4B01G356600
-0.1537	TraesCS3A01G312300	TraesCS3D01G505500
0.0510	TraesCS4B01G356600	TraesCS3D01G505500
0.0994	TraesCS1A01G283000	TraesCS4B01G025500
-0.0367	TraesCS1A01G283000	TraesCS2D01G207400
0.1340	TraesCS4B01G025500	TraesCS2D01G207400
-0.0022	TraesCS7A01G131700	TraesCS6B01G345500
0.0720	TraesCS7A01G131700	TraesCS6D01G302400
-0.1119	TraesCS6B01G345500	TraesCS6D01G302400
0.0019	TraesCS7A01G306800	TraesCS4B01G085900
0.0243	TraesCS7A01G306800	TraesCS3D01G314200
0.0102	TraesCS4B01G085900	TraesCS3D01G314200
-0.0767	TraesCS7A01G280800	TraesCS3B01G592500
-0.1472	TraesCS7A01G280800	TraesCS4D01G116500
0.0168	TraesCS3B01G592500	TraesCS4D01G116500
0.2063	TraesCS6A01G112500	TraesCS7B01G262200
0.1004	TraesCS6A01G112500	TraesCS3D01G394200
0.0263	TraesCS7B01G262200	TraesCS3D01G394200
0.0165	TraesCS3A01G087000	TraesCS7B01G293500
-0.0379	TraesCS3A01G087000	TraesCS2D01G069100
-0.0539	TraesCS7B01G293500	TraesCS2D01G069100
0.0360	TraesCS1A01G213300	TraesCS6B01G275200
-0.2404	TraesCS1A01G213300	TraesCS4D01G350200
0.0351	TraesCS6B01G275200	TraesCS4D01G350200
0.0223	TraesCS1A01G095600	TraesCS4B01G323500
-0.1403	TraesCS1A01G095600	TraesCS5D01G402300
0.1652	TraesCS4B01G323500	TraesCS5D01G402300
0.0538	TraesCS5A01G156900	TraesCS5B01G099100
0.0243	TraesCS5A01G156900	TraesCS4D01G120400
-0.2248	TraesCS5B01G099100	TraesCS4D01G120400
-0.0658	TraesCS4A01G129000	TraesCS1B01G162900
0.0176	TraesCS4A01G129000	TraesCS2D01G374600
-0.0517	TraesCS1B01G162900	TraesCS2D01G374600
0.1070	TraesCS3A01G248300	TraesCS4B01G259500
0.0841	TraesCS3A01G248300	TraesCS6D01G390200
0.1059	TraesCS4B01G259500	TraesCS6D01G390200
0.0354	TraesCS6A01G132400	TraesCS5B01G062300
-0.0539	TraesCS6A01G132400	TraesCS7D01G277400
-0.2185	TraesCS5B01G062300	TraesCS7D01G277400
0.0446	TraesCS7A01G220600	TraesCS6B01G190100
-0.0755	TraesCS7A01G220600	TraesCS7D01G338000
-0.0077	TraesCS6B01G190100	TraesCS7D01G338000
0.0632	TraesCS4A01G255500	TraesCS6B01G454200
-0.0928	TraesCS4A01G255500	TraesCS5D01G048400
0.0479	TraesCS6B01G454200	TraesCS5D01G048400
0.1609	TraesCS5A01G373900	TraesCS7B01G288400
-0.1547	TraesCS5A01G373900	TraesCS3D01G153600
0.0254	TraesCS7B01G288400	TraesCS3D01G153600
-0.0162	TraesCS5A01G064900	TraesCS2B01G217300
-0.0956	TraesCS5A01G064900	TraesCS1D01G336400
0.0296	TraesCS2B01G217300	TraesCS1D01G336400
0.2218	TraesCS4A01G216100	TraesCS2B01G517400
-0.1000	TraesCS4A01G216100	TraesCS6D01G251000
-0.0256	TraesCS2B01G517400	TraesCS6D01G251000
-0.1602	TraesCS5A01G188000	TraesCS3B01G211500
-0.0252	TraesCS5A01G188000	TraesCS4D01G294600
-0.1192	TraesCS3B01G211500	TraesCS4D01G294600
0.1908	TraesCS3A01G270500	TraesCS3B01G151600
-0.0462	TraesCS3A01G270500	TraesCS4D01G197300
-0.0661	TraesCS3B01G151600	TraesCS4D01G197300
-0.0324	TraesCS7A01G313800	TraesCS4B01G184400
-0.1700	TraesCS7A01G313800	TraesCS3D01G180700
0.1463	TraesCS4B01G184400	TraesCS3D01G180700
-0.0293	TraesCS7A01G194400	TraesCS4B01G204400
-0.0160	TraesCS7A01G194400	TraesCS4D01G075300
-0.0258	TraesCS4B01G204400	TraesCS4D01G075300
-0.0821	TraesCS6A01G101700	TraesCS7B01G267000
0.0797	TraesCS6A01G101700	TraesCS1D01G069500
0.0830	TraesCS7B01G267000	TraesCS1D01G069500
0.1060	TraesCS4A01G134800	TraesCS6B01G317200
0.0518	TraesCS4A01G134800	TraesCS6D01G186500
-0.1719	TraesCS6B01G317200	TraesCS6D01G186500
0.0433	TraesCS5A01G249000	TraesCS5B01G197700
-0.0585	TraesCS5A01G249000	TraesCS5D01G449300
-0.0186	TraesCS5B01G197700	TraesCS5D01G449300
-0.1165	TraesCS7A01G415200	TraesCS5B01G089300
-0.0953	TraesCS7A01G415200	TraesCS3D01G524800
0.1815	TraesCS5B01G089300	TraesCS3D01G524800
-0.0389	TraesCS1A01G304300	TraesCS5B01G534400
-0.0132	TraesCS1A01G304300	TraesCS5D01G309900
0.0710	TraesCS5B01G534400	TraesCS5D01G309900
-0.0629	TraesCS5A01G285400	TraesCS5B01G471500
0.0701	TraesCS5A01G285400	TraesCS2D01G235300
0.0586	TraesCS5B01G471500	TraesCS2D01G235300
-0.0552	TraesCS6A01G177700	TraesCS5B01G337300
0.0439	TraesCS6A01G177700	TraesCS5D01G448100
-0.0012	TraesCS5B01G337300	TraesCS5D01G448100
0.0330	TraesCS7A01G291600	TraesCS1B01G349100
-0.0653	TraesCS7A01G291600	TraesCS6D01G221400
-0.0248	TraesCS1B01G349100	TraesCS6D01G221400
0.0603	TraesCS6A01G015100	TraesCS2B01G477200
-0.0745	TraesCS6A01G015100	TraesCS2D01G030800
-0.0274	TraesCS2B01G477200	TraesCS2D01G030800
-0.0458	TraesCS5A01G179600	TraesCS3B01G376500
-0.0222	TraesCS5A01G179600	TraesCS2D01G392900
-0.0035	TraesCS3B01G376500	TraesCS2D01G392900
0.1391	TraesCS2A01G524800	TraesCS4B01G222100
-0.1291	TraesCS2A01G524800	TraesCS6D01G265800
-0.0490	TraesCS4B01G222100	TraesCS6D01G265800
0.0550	TraesCS3A01G208400	TraesCS7B01G191100
-0.0655	TraesCS3A01G208400	TraesCS5D01G147400
0.2310	TraesCS7B01G191100	TraesCS5D01G147400
-0.1541	TraesCS1A01G025900	TraesCS5B01G407400
0.1246	TraesCS1A01G025900	TraesCS6D01G352100
-0.2785	TraesCS5B01G407400	TraesCS6D01G352100
-0.0477	TraesCS5A01G521500	TraesCS4B01G278100
-0.0328	TraesCS5A01G521500	TraesCS1D01G238300
0.0739	TraesCS4B01G278100	TraesCS1D01G238300
0.1988	TraesCS4A01G063900	TraesCS1B01G137600
-0.1344	TraesCS4A01G063900	TraesCS2D01G525700
-0.0413	TraesCS1B01G137600	TraesCS2D01G525700
0.1019	TraesCS5A01G072900	TraesCS5B01G303300
0.0877	TraesCS5A01G072900	TraesCS5D01G115000
0.1695	TraesCS5B01G303300	TraesCS5D01G115000
-0.0741	TraesCS7A01G542900	TraesCS3B01G566100
-0.2582	TraesCS7A01G542900	TraesCS5D01G288000
0.0897	TraesCS3B01G566100	TraesCS5D01G288000
-0.2347	TraesCS3A01G011000	TraesCS3B01G337600
0.0840	TraesCS3A01G011000	TraesCS4D01G109500
-0.1780	TraesCS3B01G337600	TraesCS4D01G109500
0.0349	TraesCS4A01G019000	TraesCS2B01G400500
0.0067	TraesCS4A01G019000	TraesCS7D01G302800
0.0489	TraesCS2B01G400500	TraesCS7D01G302800
-0.1391	TraesCS1A01G194100	TraesCS7B01G305000
0.1527	TraesCS1A01G194100	TraesCS5D01G076100
-0.0843	TraesCS7B01G305000	TraesCS5D01G076100
0.0316	TraesCS3A01G337500	TraesCS5B01G436500
-0.0131	TraesCS3A01G337500	TraesCS1D01G083600
0.2782	TraesCS5B01G436500	TraesCS1D01G083600
0.2188	TraesCS2A01G301100	TraesCS5B01G138900
0.0827	TraesCS2A01G301100	TraesCS3D01G438800
-0.2376	TraesCS5B01G138900	TraesCS3D01G438800
0.0689	TraesCS1A01G036200	TraesCS6B01G386400
-0.0580	TraesCS1A01G036200	TraesCS4D01G266900
0.0477	TraesCS6B01G386400	TraesCS4D01G266900
0.1342	TraesCS2A01G173300	TraesCS1B01G347200
0.0196	TraesCS2A01G173300	TraesCS1D01G279100
-0.0442	TraesCS1B01G347200	TraesCS1D01G279100
0.0517	TraesCS6A01G321400	TraesCS7B01G423900
0.0163	TraesCS6A01G321400	TraesCS1D01G292100
0.1379	TraesCS7B01G423900	TraesCS1D01G292100
0.0201	TraesCS5A01G139100	TraesCS2B01G010500
-0.2214	TraesCS5A01G139100	TraesCS1D01G167300
0.1584	TraesCS2B01G010500	TraesCS1D01G167300
0.0118	TraesCS5A01G482800	TraesCS4B01G128400
-0.0083	TraesCS5A01G482800	TraesCS4D01G328000
0.0298	TraesCS4B01G128400	TraesCS4D01G328000
0.0977	TraesCS3A01G439200	TraesCS5B01G496300
0.0560	TraesCS3A01G439200	TraesCS3D01G212900
-0.0806	TraesCS5B01G496300	TraesCS3D01G212900
-0.1549	TraesCS1A01G361300	TraesCS5B01G266700
-0.0907	TraesCS1A01G361300	TraesCS6D01G166600
0.0410	TraesCS5B01G266700	TraesCS6D01G166600
-0.0546	TraesCS5A01G400000	TraesCS3B01G314900
0.0236	TraesCS5A01G400000	TraesCS6D01G130600
0.0872	TraesCS3B01G314900	TraesCS6D01G130600
0.0085	TraesCS2A01G085000	TraesCS2B01G310200
-0.2453	TraesCS2A01G085000	TraesCS3D01G160600
-0.0322	TraesCS2B01G310200	TraesCS3D01G160600
-0.0298	TraesCS2A01G336400	TraesCS6B01G353100
-0.0139	TraesCS2A01G336400	TraesCS6D01G275100
-0.0482	TraesCS6B01G353100	TraesCS6D01G275100
0.0171	TraesCS3A01G255100	TraesCS5B01G462600
0.0111	TraesCS3A01G255100	TraesCS1D01G214700
-0.2796	TraesCS5B01G462600	TraesCS1D01G214700
-0.0762	TraesCS6A01G112100	TraesCS5B01G184300
0.1457	TraesCS6A01G112100	TraesCS1D01G133800
-0.1507	TraesCS5B01G184300	TraesCS1D01G133800
-0.0225	TraesCS5A01G402600	TraesCS2B01G420500
0.2502	TraesCS5A01G402600	TraesCS1D01G300200
0.1774	TraesCS2B01G420500	TraesCS1D01G300200
0.1682	TraesCS6A01G270000	TraesCS5B01G502200
0.0266	TraesCS6A01G270000	TraesCS7D01G510600
0.0165	TraesCS5B01G502200	TraesCS7D01G510600
0.0969	TraesCS7A01G391700	TraesCS5B01G332400
-0.0019	TraesCS7A01G391700	TraesCS5D01G380300
0.0157	TraesCS5B01G332400	TraesCS5D01G380300
0.0003	TraesCS1A01G312300	TraesCS5B01G545200
-0.0003	TraesCS1A01G312300	TraesCS2D01G250700
-0.0638	TraesCS5B01G545200	TraesCS2D01G250700
0.0719	TraesCS3A01G272900	TraesCS7B01G084300
-0.2176	TraesCS3A01G272900	TraesCS7D01G160200
0.0761	TraesCS7B01G084300	TraesCS7D01G160200
-0.1173	TraesCS5A01G161400	TraesCS2B01G520100
-0.0761	TraesCS5A01G161400	TraesCS1D01G239800
-0.0624	TraesCS2B01G520100	TraesCS1D01G239800
-0.1183	TraesCS5A01G241200	TraesCS4B01G291800
-0.0238	TraesCS5A01G241200	TraesCS7D01G166300
0.0708	TraesCS4B01G291800	TraesCS7D01G166300
-0.1553	TraesCS3A01G009600	TraesCS3B01G297300
0.1008	TraesCS3A01G009600	TraesCS3D01G252800
-0.1510	TraesCS3B01G297300	TraesCS3D01G252800
0.0865	TraesCS5A01G201700	TraesCS2B01G159600
0.1175	TraesCS5A01G201700	TraesCS3D01G100900
-0.0844	TraesCS2B01G159600	TraesCS3D01G100900
-0.1300	TraesCS3A01G135600	TraesCS3B01G392800
-0.1656	TraesCS3A01G135600	TraesCS4D01G045200
0.2582	TraesCS3B01G392800	TraesCS4D01G045200
0.0445	TraesCS7A01G343500	TraesCS5B01G184800
-0.0388	TraesCS7A01G343500	TraesCS6D01G241900
0.0357	TraesCS5B01G184800	TraesCS6D01G241900
0.0655	TraesCS7A01G414500	TraesCS1B01G209900
0.1590	TraesCS7A01G414500	TraesCS5D01G362600
0.0302	TraesCS1B01G209900	TraesCS5D01G362600
0.1108	TraesCS3A01G385400	TraesCS2B01G609700
-0.0303	TraesCS3A01G385400	TraesCS1D01G443100
0.1196	TraesCS2B01G609700	TraesCS1D01G443100
-0.3462	TraesCS5A01G044600	TraesCS4B01G083600
-0.0527	TraesCS5A01G044600	TraesCS2D01G599600
0.0968	TraesCS4B01G083600	TraesCS2D01G599600
0.0951	TraesCS3A01G456400	TraesCS2B01G131900
-0.0357	TraesCS3A01G456400	TraesCS5D01G529600
0.0520	TraesCS2B01G131900	TraesCS5D01G529600
-0.0063	TraesCS1A01G327100	TraesCS2B01G304800
0.0721	TraesCS1A01G327100	TraesCS1D01G340800
-0.0497	TraesCS2B01G304800	TraesCS1D01G340800
0.1609	TraesCS5A01G424100	TraesCS6B01G184800
0.0053	TraesCS5A01G424100	TraesCS3D01G001500
0.0171	TraesCS6B01G184800	TraesCS3D01G001500
0.2341	TraesCS1A01G305500	TraesCS3B01G370900
-0.1658	TraesCS1A01G305500	TraesCS3D01G383300
-0.1564	TraesCS3B01G370900	TraesCS3D01G383300
0.0803	TraesCS6A01G179700	TraesCS1B01G258400
0.0091	TraesCS6A01G179700	TraesCS5D01G405900
-0.1222	TraesCS1B01G258400	TraesCS5D01G405900
-0.1784	TraesCS4A01G180800	TraesCS7B01G133300
0.0414	TraesCS4A01G180800	TraesCS4D01G259800
0.0041	TraesCS7B01G133300	TraesCS4D01G259800
-0.0427	TraesCS2A01G266900	TraesCS3B01G473300
-0.0460	TraesCS2A01G266900	TraesCS2D01G082700
-0.0105	TraesCS3B01G473300	TraesCS2D01G082700
-0.0459	TraesCS2A01G220600	TraesCS7B01G247100
0.0881	TraesCS2A01G220600	TraesCS5D01G338900
-0.1007	TraesCS7B01G247100	TraesCS5D01G338900
-0.0778	TraesCS7A01G245200	TraesCS5B01G561200
0.0368	TraesCS7A01G245200	TraesCS7D01G471100
-0.2391	TraesCS5B01G561200	TraesCS7D01G471100
-0.0161	TraesCS5A01G163300	TraesCS5B01G564100
-0.0878	TraesCS5A01G163300	TraesCS7D01G345900
-0.0799	TraesCS5B01G564100	TraesCS7D01G345900
0.2687	TraesCS2A01G223800	TraesCS6B01G300700
0.1633	TraesCS2A01G223800	TraesCS1D01G254800
0.1220	TraesCS6B01G300700	TraesCS1D01G254800
-0.0359	TraesCS3A01G452100	TraesCS6B01G285900
0.0562	TraesCS3A01G452100	TraesCS5D01G216300
-0.0882	TraesCS6B01G285900	TraesCS5D01G216300
-0.0455	TraesCS3A01G156100	TraesCS4B01G064000
-0.1017	TraesCS3A01G156100	TraesCS5D01G507000
0.0778	TraesCS4B01G064000	TraesCS5D01G507000
0.2294	TraesCS5A01G416400	TraesCS3B01G060500
0.2320	TraesCS5A01G416400	TraesCS1D01G288100
0.2534	TraesCS3B01G060500	TraesCS1D01G288100
-0.1532	TraesCS5A01G488500	TraesCS3B01G305700
0.0939	TraesCS5A01G488500	TraesCS6D01G161500
-0.0119	TraesCS3B01G305700	TraesCS6D01G161500
0.0649	TraesCS1A01G213500	TraesCS7B01G123100
0.0585	TraesCS1A01G213500	TraesCS7D01G369600
0.0974	TraesCS7B01G123100	TraesCS7D01G369600
-0.0085	TraesCS5A01G510300	TraesCS1B01G202700
0.0783	TraesCS5A01G510300	TraesCS4D01G068900
0.0877	TraesCS1B01G202700	TraesCS4D01G068900
-0.0259	TraesCS1A01G015900	TraesCS1B01G296400
0.1229	TraesCS1A01G015900	TraesCS4D01G240700
0.0200	TraesCS1B01G296400	TraesCS4D01G240700
-0.0295	TraesCS1A01G230400	TraesCS7B01G327600
0.0621	TraesCS1A01G230400	TraesCS7D01G408400
-0.1150	TraesCS7B01G327600	TraesCS7D01G408400
-0.0037	TraesCS6A01G372600	TraesCS4B01G059800
0.0516	TraesCS6A01G372600	TraesCS3D01G039000
-0.0140	TraesCS4B01G059800	TraesCS3D01G039000
0.1272	TraesCS2A01G223400	TraesCS7B01G217500
-0.0244	TraesCS2A01G223400	TraesCS4D01G119600
0.0742	TraesCS7B01G217500	TraesCS4D01G119600
-0.0624	TraesCS1A01G255400	TraesCS5B01G451300
-0.0101	TraesCS1A01G255400	TraesCS3D01G210000
0.1178	TraesCS5B01G451300	TraesCS3D01G210000
0.1458	TraesCS5A01G395500	TraesCS5B01G071800
-0.1652	TraesCS5A01G395500	TraesCS1D01G426100
0.0779	TraesCS5B01G071800	TraesCS1D01G426100
0.0412	TraesCS1A01G423700	TraesCS1B01G146100
-0.0871	TraesCS1A01G423700	TraesCS5D01G330500
0.0388	TraesCS1B01G146100	TraesCS5D01G330500
-0.0641	TraesCS3A01G204000	TraesCS6B01G246800
0.0284	TraesCS3A01G204000	TraesCS4D01G222600
-0.0670	TraesCS6B01G246800	TraesCS4D01G222600
-0.0169	TraesCS3A01G414100	TraesCS5B01G277300
-0.1372	TraesCS3A01G414100	TraesCS5D01G399100
-0.0409	TraesCS5B01G277300	TraesCS5D01G399100
-0.0063	TraesCS1A01G419400	TraesCS3B01G247200
-0.0233	TraesCS1A01G419400	TraesCS1D01G436500
0.2537	TraesCS3B01G247200	TraesCS1D01G436500
-0.1302	TraesCS1A01G290200	TraesCS5B01G208500
-0.1313	TraesCS1A01G290200	TraesCS2D01G209300
0.1271	TraesCS5B01G208500	TraesCS2D01G209300
0.1307	TraesCS2A01G417900	TraesCS4B01G236400
-0.0151	TraesCS2A01G417900	TraesCS6D01G308400
0.3665	TraesCS4B01G236400	TraesCS6D01G308400
0.0691	TraesCS2A01G403600	TraesCS1B01G436700
-0.0567	TraesCS2A01G403600	TraesCS3D01G083400
-0.0055	TraesCS1B01G436700	TraesCS3D01G083400
0.2409	TraesCS4A01G061000	TraesCS3B01G252600
-0.1158	TraesCS4A01G061000	TraesCS5D01G100000
0.0502	TraesCS3B01G252600	TraesCS5D01G100000
0.1604	TraesCS6A01G232200	TraesCS4B01G109400
-0.0206	TraesCS6A01G232200	TraesCS1D01G281000
0.0631	TraesCS4B01G109400	TraesCS1D01G281000
-0.0360	TraesCS2A01G375800	TraesCS4B01G326800
-0.0622	TraesCS2A01G375800	TraesCS1D01G411200
-0.0236	TraesCS4B01G326800	TraesCS1D01G411200
0.1285	TraesCS1A01G381800	TraesCS1B01G353900
0.0119	TraesCS1A01G381800	TraesCS6D01G151500
0.0279	TraesCS1B01G353900	TraesCS6D01G151500
0.1410	TraesCS5A01G012600	TraesCS2B01G099500
-0.0434	TraesCS5A01G012600	TraesCS7D01G365800
0.1568	TraesCS2B01G099500	TraesCS7D01G365800
0.1025	TraesCS2A01G314700	TraesCS6B01G348700
0.2689	TraesCS2A01G314700	TraesCS4D01G185100
0.0366	TraesCS6B01G348700	TraesCS4D01G185100
-0.0462	TraesCS6A01G186100	TraesCS6B01G294700
0.0164	TraesCS6A01G186100	TraesCS6D01G217600
-0.0187	TraesCS6B01G294700	TraesCS6D01G217600
0.0991	TraesCS6A01G386400	TraesCS2B01G407500
-0.0781	TraesCS6A01G386400	TraesCS7D01G231600
0.0683	TraesCS2B01G407500	TraesCS7D01G231600
0.0147	TraesCS1A01G163700	TraesCS4B01G308800
-0.0879	TraesCS1A01G163700	TraesCS3D01G147800
0.0363	TraesCS4B01G308800	TraesCS3D01G147800
-0.0434	TraesCS3A01G439400	TraesCS7B01G345500
0.0309	TraesCS3A01G439400	TraesCS7D01G132700
0.0634	TraesCS7B01G345500	TraesCS7D01G132700
0.3487	TraesCS5A01G139500	TraesCS3B01G565200
-0.1166	TraesCS5A01G139500	TraesCS3D01G341100
0.0539	TraesCS3B01G565200	TraesCS3D01G341100
0.0699	TraesCS3A01G095800	TraesCS1B01G314700
0.1380	TraesCS3A01G095800	TraesCS6D01G024500
0.1465	TraesCS1B01G314700	TraesCS6D01G024500
-0.0617	TraesCS6A01G239200	TraesCS2B01G181800
0.0848	TraesCS6A01G239200	TraesCS2D01G161700
[truncated: 19,807 more rows]
