# Supplementary material for: Genomic variants affecting homoeologous gene expression dosage contribute to agronomic trait variation in allopolyploid wheat
Source: Nat Commun. 2022 Feb 11;13:826. doi: 10.1038/s41467-022-28453-y (PMC8837796; doi:10.1038/s41467-022-28453-y)
Supplement: Supplementary file 21 — Source Data [file 41467_2022_28453_MOESM21_ESM.zip › Source_data/Supplementary_Figure_1a_triplet.txt]

ID	mean	stdev	genome
TraesCS1A01G001900	4.61043	1.48583	A
TraesCS1B01G000800	2.32461	2.77700	B
TraesCS1D01G003900	5.32775	0.81973	D
TraesCS1A01G002100	2.13997	0.87916	A
TraesCS1B01G001000	0.93908	1.04542	B
TraesCS1D01G004100	2.57506	1.07135	D
TraesCS1A01G002200	4.92002	1.54257	A
TraesCS1B01G001100	5.38135	1.14576	B
TraesCS1D01G004200	6.43437	0.85004	D
TraesCS1A01G002300	3.38655	0.98695	A
TraesCS1B01G001600	3.62078	1.10597	B
TraesCS1D01G004400	3.56529	0.61830	D
TraesCS1A01G002500	2.46350	1.16848	A
TraesCS1B01G001800	2.11056	1.72946	B
TraesCS1D01G004700	3.53202	0.94906	D
TraesCS1A01G002700	3.36582	1.49157	A
TraesCS1B01G002000	0.53645	0.37878	B
TraesCS1D01G004900	3.41393	1.82986	D
TraesCS1A01G004200	2.28503	1.04973	A
TraesCS1B01G005600	0.67266	1.36672	B
TraesCS1D01G003300	2.15339	1.38140	D
TraesCS1A01G005500	2.47645	0.83361	A
TraesCS1B01G007700	0.58557	0.90688	B
TraesCS1D01G002200	2.58118	0.96085	D
TraesCS1A01G005800	3.62243	1.42274	A
TraesCS1B01G008000	1.79563	1.98092	B
TraesCS1D01G002500	3.46764	0.80539	D
TraesCS1A01G007500	5.39857	1.10622	A
TraesCS1B01G011100	5.39365	0.91878	B
TraesCS1D01G000800	5.58643	0.85465	D
TraesCS1A01G013800	5.13880	1.45063	A
TraesCS1B01G017800	5.72474	1.44672	B
TraesCS1D01G011700	5.01558	0.78950	D
TraesCS1A01G015300	5.89768	0.88088	A
TraesCS1B01G019100	5.71273	1.09777	B
TraesCS1D01G013200	5.86270	0.74878	D
TraesCS1A01G016900	3.12411	1.54841	A
TraesCS1B01G021300	3.36893	0.93369	B
TraesCS1D01G016500	3.87918	0.61039	D
TraesCS1A01G017900	2.40667	2.33898	A
TraesCS1B01G020600	0.11721	0.68983	B
TraesCS1D01G015400	3.18457	1.00773	D
TraesCS1A01G018900	2.30644	0.84826	A
TraesCS1B01G022700	2.55314	1.03403	B
TraesCS1D01G018200	2.17779	0.84952	D
TraesCS1A01G019000	5.44981	2.54785	A
TraesCS1B01G022800	0.03282	0.46064	B
TraesCS1D01G018300	6.52622	0.34687	D
TraesCS1A01G019200	2.60502	0.42043	A
TraesCS1B01G022900	1.95511	0.96891	B
TraesCS1D01G018400	2.95646	0.36216	D
TraesCS1A01G020600	2.46613	0.60870	A
TraesCS1B01G024600	0.78836	0.87605	B
TraesCS1D01G020100	1.54499	0.53758	D
TraesCS1A01G023800	3.20561	0.63653	A
TraesCS1B01G030000	0.90571	1.29594	B
TraesCS1D01G023400	2.15604	1.11605	D
TraesCS1A01G025100	2.82650	0.90136	A
TraesCS1B01G031500	2.43776	0.76016	B
TraesCS1D01G025100	2.60477	1.38317	D
TraesCS1A01G025200	3.12756	0.75485	A
TraesCS1B01G031600	1.75507	1.60191	B
TraesCS1D01G025400	3.51798	0.52295	D
TraesCS1A01G029300	5.14917	1.13119	A
TraesCS1B01G036500	4.15119	1.33834	B
TraesCS1D01G029500	3.06517	2.32643	D
TraesCS1A01G029800	3.65573	0.97105	A
TraesCS1B01G036900	2.86219	1.21579	B
TraesCS1D01G030300	3.76293	1.01189	D
TraesCS1A01G030100	3.40494	0.79341	A
TraesCS1B01G037100	4.22965	1.19413	B
TraesCS1D01G030600	3.00065	0.84116	D
TraesCS1A01G030600	3.75173	0.66242	A
TraesCS1B01G037700	3.21280	0.80857	B
TraesCS1D01G031500	3.41813	1.21491	D
TraesCS1A01G030700	3.63031	1.60790	A
TraesCS1B01G038100	3.23011	1.83451	B
TraesCS1D01G031700	4.58763	0.83397	D
TraesCS1A01G031200	3.74678	1.57787	A
TraesCS1B01G038800	1.65822	1.96624	B
TraesCS1D01G032600	4.51657	0.59961	D
TraesCS1A01G033000	2.54365	1.53141	A
TraesCS1B01G041300	1.96510	1.77225	B
TraesCS1D01G034200	4.38622	0.45453	D
TraesCS1A01G033100	3.60006	0.44453	A
TraesCS1B01G041200	3.81098	0.67865	B
TraesCS1D01G034100	2.15658	1.70690	D
TraesCS1A01G033200	3.34469	1.19444	A
TraesCS1B01G041400	3.23042	1.06982	B
TraesCS1D01G034600	3.58709	1.16252	D
TraesCS1A01G034300	2.43530	0.95535	A
TraesCS1B01G050200	2.31315	1.14413	B
TraesCS1D01G035300	3.15135	0.86227	D
TraesCS1A01G035800	5.83546	2.00694	A
TraesCS1B01G045700	0	0	B
TraesCS1D01G037300	4.35440	1.81521	D
TraesCS1A01G036100	3.48252	1.05421	A
TraesCS1B01G046300	4.13529	1.06976	B
TraesCS1D01G037700	3.23240	1.97554	D
TraesCS1A01G036200	4.31350	0.81259	A
TraesCS1B01G046200	2.88942	1.32236	B
TraesCS1D01G037900	3.95796	0.65741	D
TraesCS1A01G037400	2.46205	0.63517	A
TraesCS1B01G047900	0.40330	0.65459	B
TraesCS1D01G039000	2.16033	0.50834	D
TraesCS1A01G037900	2.97832	1.20566	A
TraesCS1B01G048800	3.83380	1.84738	B
TraesCS1D01G039600	2.49518	2.57181	D
TraesCS1A01G040500	2.19464	0.39873	A
TraesCS1B01G053500	2.64456	0.53564	B
TraesCS1D01G041300	2.80662	0.34567	D
TraesCS1A01G040600	5.06698	1.39987	A
TraesCS1B01G053600	4.56354	1.88078	B
TraesCS1D01G041200	4.84362	0.42030	D
TraesCS1A01G042700	5.03393	1.98405	A
TraesCS1B01G055200	4.73242	2.19859	B
TraesCS1D01G043300	5.85621	1.18010	D
TraesCS1A01G043200	3.78574	1.80439	A
TraesCS1B01G055900	4.21756	1.36363	B
TraesCS1D01G043700	5.21168	0.20182	D
TraesCS1A01G043600	4.07818	0.44459	A
TraesCS1B01G056700	4.01142	0.58468	B
TraesCS1D01G044200	0.40666	1.15545	D
TraesCS1A01G044500	4.43811	0.49221	A
TraesCS1B01G057800	4.45088	0.75455	B
TraesCS1D01G045100	4.54840	0.49711	D
TraesCS1A01G044600	2.67496	0.59230	A
TraesCS1B01G057900	3.78790	0.75729	B
TraesCS1D01G045200	2.25987	0.85274	D
TraesCS1A01G044800	2.11097	0.70793	A
TraesCS1B01G058000	1.51443	0.84111	B
TraesCS1D01G045400	2.03994	0.85487	D
TraesCS1A01G045300	3.67656	0.57815	A
TraesCS1B01G058600	2.65159	0.46234	B
TraesCS1D01G046000	3.14486	0.46259	D
TraesCS1A01G045400	3.25521	0.90451	A
TraesCS1B01G058700	2.50890	0.84652	B
TraesCS1D01G046100	2.58948	0.92923	D
TraesCS1A01G045800	3.78560	0.79961	A
TraesCS1B01G059000	3.79673	1.01890	B
TraesCS1D01G046400	5.62965	1.10780	D
TraesCS1A01G046800	2.63814	0.54053	A
TraesCS1B01G060200	1.90283	0.66044	B
TraesCS1D01G047800	1.71937	0.51918	D
TraesCS1A01G047000	3.55559	0.72944	A
TraesCS1B01G060700	3.82856	0.88301	B
TraesCS1D01G047900	3.34748	1.07648	D
TraesCS1A01G047500	2.73818	0.62155	A
TraesCS1B01G062000	1.05060	0.59249	B
TraesCS1D01G048700	1.54289	0.95085	D
TraesCS1A01G049700	4.91785	0.46666	A
TraesCS1B01G065900	4.94027	0.60689	B
TraesCS1D01G051900	5.30622	0.30298	D
TraesCS1A01G050100	3.84203	0.67002	A
TraesCS1B01G066400	3.94573	1.03819	B
TraesCS1D01G052200	2.43361	1.00288	D
TraesCS1A01G051700	5.27311	3.97860	A
TraesCS1B01G068500	8.48311	0.84449	B
TraesCS1D01G053700	8.29375	0.67478	D
TraesCS1A01G051900	3.73263	0.36368	A
TraesCS1B01G068700	3.88176	0.43764	B
TraesCS1D01G053900	3.50228	0.35114	D
TraesCS1A01G054000	2.20606	0.34152	A
TraesCS1B01G071200	2.13933	0.41821	B
TraesCS1D01G054900	1.82058	0.34017	D
TraesCS1A01G054900	2.97553	0.44010	A
TraesCS1B01G071700	3.15601	0.49902	B
TraesCS1D01G055600	3.03707	0.41698	D
TraesCS1A01G055000	3.02101	0.62198	A
TraesCS1B01G071800	3.26506	0.71375	B
TraesCS1D01G055700	3.24816	0.85413	D
TraesCS1A01G055200	5.52714	0.50736	A
TraesCS1B01G072000	1.73516	1.51235	B
TraesCS1D01G055900	5.37754	0.51796	D
TraesCS1A01G056200	3.54557	1.65625	A
TraesCS1B01G073400	1.69501	1.18512	B
TraesCS1D01G056900	0.03691	0.10592	D
TraesCS1A01G056900	3.78868	0.96792	A
TraesCS1B01G074300	1.82594	0.86344	B
TraesCS1D01G057600	3.67573	0.81912	D
TraesCS1A01G057200	3.23356	2.02287	A
TraesCS1B01G075200	3.22496	2.17039	B
TraesCS1D01G058300	3.21033	2.06029	D
TraesCS1A01G058400	6.50815	1.03296	A
TraesCS1B01G076300	7.24854	0.90446	B
TraesCS1D01G059200	6.63085	0.79788	D
TraesCS1A01G059200	2.68794	0.77082	A
TraesCS1B01G077600	2.84892	0.88159	B
TraesCS1D01G060600	2.19243	0.76140	D
TraesCS1A01G062100	5.36412	0.66371	A
TraesCS1B01G080500	6.64231	0.83036	B
TraesCS1D01G063000	5.27691	0.84072	D
TraesCS1A01G064000	3.17770	0.98100	A
TraesCS1B01G081900	3.60105	0.86061	B
TraesCS1D01G064500	3.51506	1.10101	D
TraesCS1A01G064100	3.29424	0.61301	A
TraesCS1B01G082100	0.73807	1.22153	B
TraesCS1D01G064700	3.41410	0.41000	D
TraesCS1A01G065500	2.94447	0.74822	A
TraesCS1B01G083600	0.00967	0.12423	B
TraesCS1D01G066200	3.68074	0.69390	D
TraesCS1A01G065700	3.27449	0.65784	A
TraesCS1B01G083900	3.23650	0.73219	B
TraesCS1D01G066700	3.03842	0.73668	D
TraesCS1A01G066400	3.77934	1.44355	A
TraesCS1B01G084700	2.51990	1.26111	B
TraesCS1D01G067500	3.82176	1.32975	D
TraesCS1A01G066800	5.57103	0.67404	A
TraesCS1B01G085100	4.13459	0.98780	B
TraesCS1D01G067800	4.37044	1.01309	D
TraesCS1A01G066900	7.12674	0.70996	A
TraesCS1B01G085200	6.61624	0.80951	B
TraesCS1D01G067900	0.48425	1.70274	D
TraesCS1A01G067900	2.48282	0.70055	A
TraesCS1B01G086100	3.43378	0.60811	B
TraesCS1D01G069300	2.66095	0.57657	D
TraesCS1A01G068000	3.62394	0.34342	A
TraesCS1B01G086200	3.47134	0.40530	B
TraesCS1D01G069400	2.79739	0.64423	D
TraesCS1A01G068400	2.56193	0.80609	A
TraesCS1B01G086500	1.97407	0.68306	B
TraesCS1D01G069800	1.93858	0.64904	D
TraesCS1A01G069900	2.92742	1.13179	A
TraesCS1B01G088400	2.90413	0.94160	B
TraesCS1D01G072500	3.89892	1.19034	D
TraesCS1A01G071500	3.69929	1.34867	A
TraesCS1B01G089800	2.32356	1.01663	B
TraesCS1D01G073900	3.40062	1.09216	D
TraesCS1A01G071700	2.23866	1.65717	A
TraesCS1B01G090300	3.67538	0.60630	B
TraesCS1D01G074300	4.13082	0.82032	D
TraesCS1A01G071800	5.04428	0.90851	A
TraesCS1B01G090400	4.37769	1.13397	B
TraesCS1D01G074400	3.50815	0.49936	D
TraesCS1A01G072000	4.93042	1.29062	A
TraesCS1B01G090500	4.67176	0.84623	B
TraesCS1D01G074500	5.22102	0.43962	D
TraesCS1A01G072200	5.90994	1.06051	A
TraesCS1B01G090600	5.52077	1.55999	B
TraesCS1D01G074600	5.85774	0.97887	D
TraesCS1A01G072600	5.45089	0.70082	A
TraesCS1B01G091500	5.64717	0.59377	B
TraesCS1D01G075500	5.47339	0.53918	D
TraesCS1A01G073300	3.13780	0.78307	A
TraesCS1B01G091900	1.91640	1.27458	B
TraesCS1D01G076200	3.40318	0.69047	D
TraesCS1A01G073900	2.75052	1.55229	A
TraesCS1B01G092400	1.77495	1.24887	B
TraesCS1D01G076600	3.03814	1.14174	D
TraesCS1A01G074400	3.55325	0.58739	A
TraesCS1B01G093300	2.64282	1.46914	B
TraesCS1D01G077300	3.35694	0.41763	D
TraesCS1A01G074800	2.18832	0.79438	A
TraesCS1B01G093400	2.05544	0.83484	B
TraesCS1D01G077400	3.86932	0.73638	D
TraesCS1A01G075700	3.01077	1.13381	A
TraesCS1B01G094300	3.64237	1.00822	B
TraesCS1D01G078000	2.32188	0.85696	D
TraesCS1A01G076100	3.80204	0.89163	A
TraesCS1B01G094600	3.81792	0.58240	B
TraesCS1D01G078500	4.23183	0.30150	D
TraesCS1A01G076900	3.99234	1.42616	A
TraesCS1B01G095000	4.19761	1.16285	B
TraesCS1D01G079100	3.49941	1.35690	D
TraesCS1A01G077200	4.47059	0.29867	A
TraesCS1B01G095200	4.79876	0.69740	B
TraesCS1D01G079300	4.54310	0.52252	D
TraesCS1A01G077500	4.20498	0.38976	A
TraesCS1B01G095600	4.35245	0.76190	B
TraesCS1D01G079600	4.76531	0.58225	D
TraesCS1A01G077600	2.09554	0.55140	A
TraesCS1B01G095700	2.40196	0.84479	B
TraesCS1D01G079700	2.89603	0.76724	D
TraesCS1A01G077700	4.05674	0.73636	A
TraesCS1B01G095800	2.70329	1.41274	B
TraesCS1D01G079800	3.31290	1.04570	D
TraesCS1A01G078700	2.40733	0.37543	A
TraesCS1B01G096700	2.89612	0.48968	B
TraesCS1D01G080700	2.91328	0.93391	D
TraesCS1A01G078800	5.57361	1.11326	A
TraesCS1B01G097200	5.05266	1.01683	B
TraesCS1D01G081200	6.46690	1.05250	D
TraesCS1A01G079400	2.14117	1.15971	A
TraesCS1B01G096900	2.01443	1.16550	B
TraesCS1D01G080900	1.37071	1.05123	D
TraesCS1A01G079700	5.98286	0.71786	A
TraesCS1B01G097700	5.81178	0.70848	B
TraesCS1D01G081400	5.81579	0.70569	D
TraesCS1A01G079800	3.22680	0.55739	A
TraesCS1B01G097800	2.97849	0.61053	B
TraesCS1D01G081500	2.60422	0.52953	D
TraesCS1A01G080500	2.59111	1.48883	A
TraesCS1B01G098600	2.95991	1.63736	B
TraesCS1D01G082200	2.25005	1.27866	D
TraesCS1A01G081200	2.72136	0.58183	A
TraesCS1B01G098800	2.08279	0.92500	B
TraesCS1D01G082800	2.68648	0.68682	D
TraesCS1A01G081300	4.55068	0.83990	A
TraesCS1B01G099000	4.55897	0.93957	B
TraesCS1D01G082900	4.28915	0.99486	D
TraesCS1A01G081400	5.22291	1.18261	A
TraesCS1B01G099100	5.30418	0.65715	B
TraesCS1D01G083000	5.83067	0.28018	D
TraesCS1A01G082000	6.66089	0.70297	A
TraesCS1B01G099600	6.66867	0.90331	B
TraesCS1D01G083600	7.17182	0.56570	D
TraesCS1A01G082200	4.44268	0.80747	A
TraesCS1B01G099800	3.78770	0.65924	B
TraesCS1D01G083700	3.93792	0.68579	D
TraesCS1A01G082500	7.20004	1.15529	A
TraesCS1B01G100100	8.11433	1.45440	B
TraesCS1D01G083900	8.27072	1.02749	D
TraesCS1A01G082600	2.79527	0.52419	A
TraesCS1B01G100200	1.93147	0.91790	B
TraesCS1D01G084000	2.98450	0.41969	D
TraesCS1A01G082700	3.43006	0.50705	A
TraesCS1B01G100300	1.41457	0.45270	B
TraesCS1D01G084100	2.03813	0.47256	D
TraesCS1A01G083300	3.04263	0.77542	A
TraesCS1B01G100700	3.25916	0.91777	B
TraesCS1D01G084500	3.10818	0.69419	D
TraesCS1A01G083400	4.59160	0.28325	A
TraesCS1B01G100800	4.57722	0.36178	B
TraesCS1D01G084600	4.72421	0.25951	D
TraesCS1A01G083500	2.96620	1.72616	A
TraesCS1B01G101000	2.72726	1.43533	B
TraesCS1D01G084700	4.19614	0.29444	D
TraesCS1A01G084200	3.11026	0.31143	A
TraesCS1B01G101700	3.09901	0.23180	B
TraesCS1D01G085400	3.08023	0.30448	D
TraesCS1A01G084500	3.08485	0.52117	A
TraesCS1B01G101800	2.45860	0.51223	B
TraesCS1D01G085900	2.76798	0.66388	D
TraesCS1A01G084600	4.13848	1.39060	A
TraesCS1B01G101900	3.01734	1.33721	B
TraesCS1D01G086000	3.71635	1.38173	D
TraesCS1A01G084800	4.28449	1.07208	A
TraesCS1B01G102000	4.65621	0.97903	B
TraesCS1D01G086200	4.22408	1.05158	D
TraesCS1A01G084900	4.29370	0.93657	A
TraesCS1B01G102100	3.42126	0.72191	B
TraesCS1D01G086300	3.50306	0.93694	D
TraesCS1A01G085600	4.50336	0.66363	A
TraesCS1B01G102700	4.88804	1.00600	B
TraesCS1D01G086700	4.89151	0.60410	D
TraesCS1A01G086100	3.72580	0.62464	A
TraesCS1B01G104500	2.51230	1.00448	B
TraesCS1D01G087600	4.80635	0.83299	D
TraesCS1A01G086200	6.12688	0.49236	A
TraesCS1B01G104600	6.22787	0.56575	B
TraesCS1D01G087800	5.55011	0.76078	D
TraesCS1A01G086500	3.84396	0.56702	A
TraesCS1B01G104900	3.80614	0.54018	B
TraesCS1D01G088000	3.70508	0.70890	D
TraesCS1A01G086600	3.65030	0.48224	A
TraesCS1B01G105100	3.78093	0.37695	B
TraesCS1D01G088100	3.76628	0.54448	D
TraesCS1A01G086800	3.74901	0.37937	A
TraesCS1B01G105200	3.51416	0.49067	B
TraesCS1D01G088200	3.67040	0.36827	D
TraesCS1A01G086900	2.05667	0.64818	A
TraesCS1B01G105300	2.91007	0.36882	B
TraesCS1D01G088300	2.27108	0.54815	D
TraesCS1A01G087900	2.74376	0.68411	A
TraesCS1B01G106900	2.44051	0.87819	B
TraesCS1D01G089200	2.53414	0.82086	D
TraesCS1A01G088000	2.77701	0.80323	A
TraesCS1B01G107000	2.91184	0.38124	B
TraesCS1D01G089300	3.03979	0.55902	D
TraesCS1A01G088900	4.37980	0.51750	A
TraesCS1B01G107800	2.53681	1.33871	B
TraesCS1D01G090200	3.89054	0.62373	D
TraesCS1A01G089100	2.46584	0.50801	A
TraesCS1B01G116700	2.44247	0.46792	B
TraesCS1D01G097400	2.05233	0.80497	D
TraesCS1A01G089500	8.67997	0.93013	A
TraesCS1B01G117400	8.75695	0.83230	B
TraesCS1D01G098000	9.32231	0.84764	D
TraesCS1A01G089900	5.37849	0.21235	A
TraesCS1B01G117900	4.55897	1.49720	B
TraesCS1D01G098400	5.34095	0.43138	D
TraesCS1A01G090000	4.69249	0.51375	A
TraesCS1B01G118000	4.47570	0.50316	B
TraesCS1D01G098500	4.82370	0.39687	D
TraesCS1A01G090100	2.98236	1.17493	A
TraesCS1B01G118200	3.33662	0.66832	B
TraesCS1D01G098600	3.47659	0.69277	D
TraesCS1A01G090600	5.50890	0.24647	A
TraesCS1B01G118400	2.52254	1.54330	B
TraesCS1D01G099200	4.84576	1.08258	D
TraesCS1A01G091100	3.72930	0.71353	A
TraesCS1B01G118900	4.15215	0.56556	B
TraesCS1D01G099600	3.53386	0.93951	D
TraesCS1A01G091200	2.61497	0.48293	A
TraesCS1B01G119000	2.84312	0.57423	B
TraesCS1D01G099700	2.54871	0.44070	D
TraesCS1A01G091300	4.07928	0.91921	A
TraesCS1B01G119100	3.21289	0.61480	B
TraesCS1D01G099900	3.40427	0.95066	D
TraesCS1A01G092700	6.54333	0.45826	A
TraesCS1B01G120300	5.31119	0.31683	B
TraesCS1D01G101200	6.06939	0.30622	D
TraesCS1A01G092900	7.11627	0.41106	A
TraesCS1B01G120600	7.23753	0.69378	B
TraesCS1D01G101600	7.18939	0.43700	D
TraesCS1A01G093900	4.49538	0.71829	A
TraesCS1B01G122000	4.25355	0.76351	B
TraesCS1D01G102500	4.33996	0.72296	D
TraesCS1A01G095000	3.89478	0.55102	A
TraesCS1B01G123200	3.38514	0.73383	B
TraesCS1D01G104200	3.75860	0.65735	D
TraesCS1A01G095500	4.33010	0.44079	A
TraesCS1B01G128100	4.46143	0.51000	B
TraesCS1D01G104400	4.63293	0.44150	D
TraesCS1A01G095600	3.01037	1.26040	A
TraesCS1B01G128000	1.81534	1.35260	B
TraesCS1D01G104500	2.96342	1.29991	D
TraesCS1A01G095800	2.91657	1.61672	A
TraesCS1B01G127900	3.29983	0.78933	B
TraesCS1D01G104800	3.71260	0.76213	D
TraesCS1A01G096000	3.70790	0.20930	A
TraesCS1B01G127700	3.01393	0.41386	B
TraesCS1D01G105000	4.16976	0.20115	D
TraesCS1A01G096100	3.34096	0.33044	A
TraesCS1B01G127600	3.02090	0.48602	B
TraesCS1D01G105100	2.49197	0.30688	D
TraesCS1A01G096600	2.67197	0.57340	A
TraesCS1B01G127000	3.23341	0.57585	B
TraesCS1D01G105600	2.61330	0.83787	D
TraesCS1A01G097000	6.10731	0.71952	A
TraesCS1B01G126900	5.16480	1.09034	B
TraesCS1D01G105800	5.33030	0.96234	D
TraesCS1A01G097200	4.20859	0.28682	A
TraesCS1B01G126700	4.23327	0.51226	B
TraesCS1D01G106000	4.30885	0.33590	D
TraesCS1A01G097400	6.07373	0.23951	A
TraesCS1B01G126500	5.63106	0.61982	B
TraesCS1D01G106200	5.66929	1.03312	D
TraesCS1A01G097500	2.40879	0.89218	A
TraesCS1B01G126300	2.86975	0.71807	B
TraesCS1D01G106300	3.13680	0.63268	D
TraesCS1A01G097700	6.90425	0.44842	A
TraesCS1B01G126100	6.74704	0.50815	B
TraesCS1D01G106500	6.54248	0.45889	D
TraesCS1A01G099000	7.53622	1.05489	A
TraesCS1B01G125400	6.41766	0.93056	B
TraesCS1D01G107000	6.61771	1.12760	D
TraesCS1A01G099300	5.35920	0.55402	A
TraesCS1B01G125100	5.83765	0.54164	B
TraesCS1D01G107200	5.56927	0.48369	D
TraesCS1A01G099500	2.90087	0.93865	A
TraesCS1B01G124900	3.34772	0.80742	B
TraesCS1D01G107400	3.39294	0.60162	D
TraesCS1A01G100200	2.05677	0.34242	A
TraesCS1B01G111300	1.60073	0.55709	B
TraesCS1D01G092600	0.65351	0.38748	D
TraesCS1A01G100600	3.14260	0.98225	A
TraesCS1B01G110400	1.68586	1.73355	B
TraesCS1D01G092200	2.67911	1.32236	D
TraesCS1A01G101200	2.09670	0.83064	A
TraesCS1B01G112000	1.11395	0.83177	B
TraesCS1D01G093400	0.66268	0.28230	D
TraesCS1A01G101900	2.32289	0.40381	A
TraesCS1B01G112300	1.97175	0.39528	B
TraesCS1D01G093600	2.26460	0.39505	D
TraesCS1A01G102300	4.35499	0.62913	A
TraesCS1B01G112700	3.66598	1.82257	B
TraesCS1D01G093900	4.70126	0.54718	D
TraesCS1A01G102500	2.26775	0.64949	A
TraesCS1B01G113300	2.95476	0.62842	B
TraesCS1D01G094400	2.64674	0.80108	D
TraesCS1A01G102600	4.62881	0.27257	A
TraesCS1B01G113400	4.25861	0.53089	B
TraesCS1D01G094600	4.04885	0.38224	D
TraesCS1A01G102800	2.61207	0.87267	A
TraesCS1B01G113700	1.29085	0.96297	B
TraesCS1D01G094900	0.58687	0.51000	D
TraesCS1A01G103900	3.88811	0.78438	A
TraesCS5B01G012000	4.19724	0.71283	B
TraesCS5D01G019400	4.69216	0.64982	D
TraesCS1A01G105300	2.59304	0.86076	A
TraesCS1B01G130800	3.64550	0.78795	B
TraesCS1D01G109900	2.97224	0.83456	D
TraesCS1A01G105500	4.08450	0.44162	A
TraesCS1B01G131000	3.88993	0.66224	B
TraesCS1D01G109700	4.44113	0.28681	D
TraesCS1A01G105600	4.68355	0.95326	A
TraesCS1B01G131300	5.05241	0.47324	B
TraesCS1D01G109600	5.14799	0.31750	D
TraesCS1A01G105800	2.12608	0.98009	A
TraesCS1B01G128600	0.79009	1.23294	B
TraesCS1D01G109200	3.97422	1.13278	D
TraesCS1A01G105900	4.18949	0.63728	A
TraesCS1B01G128500	2.95060	0.73033	B
TraesCS1D01G109100	4.53542	0.87637	D
TraesCS1A01G106000	5.34265	0.38367	A
TraesCS1B01G128400	5.36477	0.66728	B
TraesCS1D01G109000	5.47358	0.43588	D
TraesCS1A01G106100	3.95275	0.54595	A
TraesCS1B01G123400	3.93168	0.67223	B
TraesCS1D01G108900	3.87532	0.39028	D
TraesCS1A01G106500	3.75360	0.49477	A
TraesCS1B01G123900	0.79209	0.97917	B
TraesCS1D01G108500	2.04196	0.78434	D
TraesCS1A01G106600	7.15307	0.69842	A
TraesCS1B01G124100	6.89608	0.56289	B
TraesCS1D01G108300	6.83892	0.46471	D
TraesCS1A01G107300	2.05992	1.19579	A
TraesCS1B01G124700	0.44244	0.72782	B
TraesCS1D01G107500	2.01256	0.98655	D
TraesCS1A01G107500	2.92443	1.15128	A
TraesCS1B01G129500	2.11320	1.11207	B
TraesCS1D01G111600	2.11824	1.30650	D
TraesCS1A01G107800	3.90920	0.63054	A
TraesCS1B01G129900	4.04009	0.78065	B
TraesCS1D01G111300	4.35529	0.29688	D
TraesCS1A01G107900	2.59732	0.28891	A
TraesCS1B01G130100	0.25833	0.37398	B
TraesCS1D01G111100	3.23280	0.24351	D
TraesCS1A01G108300	2.91043	1.05208	A
TraesCS1B01G130500	0.68487	0.54069	B
TraesCS1D01G110700	3.06188	0.92977	D
TraesCS1A01G108900	2.35687	0.71125	A
TraesCS1B01G108200	2.75550	0.85655	B
TraesCS1D01G090400	2.87433	0.80513	D
TraesCS1A01G109200	2.98551	0.42643	A
TraesCS1B01G108700	4.20948	0.55194	B
TraesCS1D01G090900	3.96457	0.45682	D
TraesCS1A01G109600	3.21987	0.64402	A
TraesCS1B01G109100	1.71685	1.26141	B
TraesCS1D01G091300	2.44417	0.74582	D
TraesCS1A01G110900	5.53758	0.95935	A
TraesCS1B01G129000	5.72504	0.88265	B
TraesCS1D01G112300	6.17575	0.74963	D
TraesCS1A01G111000	3.30210	0.43660	A
TraesCS1B01G128800	3.45259	0.53419	B
TraesCS1D01G112500	3.81225	0.33074	D
TraesCS1A01G111900	6.15901	0.36090	A
TraesCS1B01G132100	6.24813	0.58728	B
TraesCS1D01G113400	6.07989	0.34186	D
TraesCS1A01G112000	2.58044	1.22641	A
TraesCS1B01G132300	0.47174	1.08899	B
TraesCS1D01G113600	3.62726	0.38117	D
TraesCS1A01G112100	3.31965	0.60851	A
TraesCS1B01G132400	2.69228	0.98359	B
TraesCS1D01G113700	2.22215	0.89623	D
TraesCS1A01G112200	3.10350	0.63931	A
TraesCS1B01G132500	0.17225	0.30015	B
TraesCS1D01G113900	0.00273	0.01475	D
TraesCS1A01G112400	6.55571	0.50526	A
TraesCS1B01G132600	6.68665	0.48688	B
TraesCS1D01G114000	6.46997	0.53099	D
TraesCS1A01G112500	8.42762	0.59626	A
TraesCS1B01G132700	8.13771	0.83769	B
TraesCS1D01G114100	8.42607	0.64585	D
TraesCS1A01G112600	2.17997	1.08169	A
TraesCS1B01G132800	1.96166	1.07323	B
TraesCS1D01G114200	0.92121	1.34831	D
TraesCS1A01G112700	3.09619	0.65386	A
TraesCS1B01G132900	3.01244	0.72746	B
TraesCS1D01G114300	2.78960	0.94315	D
TraesCS1A01G113300	2.04889	1.22441	A
TraesCS1B01G133400	3.24185	1.10616	B
TraesCS1D01G114700	3.60081	0.86699	D
TraesCS1A01G115000	6.11556	0.56949	A
TraesCS1B01G134900	5.97233	0.70423	B
TraesCS1D01G116400	5.98317	0.73839	D
TraesCS1A01G115100	3.76217	0.63088	A
TraesCS1B01G135000	3.02084	0.73859	B
TraesCS1D01G116500	2.59702	0.76136	D
TraesCS1A01G115200	4.38223	1.20921	A
TraesCS1B01G135100	3.93108	1.39128	B
TraesCS1D01G116600	4.40808	1.14736	D
TraesCS1A01G115500	2.34683	0.49178	A
TraesCS1B01G135400	1.33076	0.69183	B
TraesCS1D01G116900	1.81343	0.37803	D
TraesCS1A01G116900	3.64633	1.43202	A
TraesCS1B01G136800	0.88898	0.94144	B
TraesCS1D01G118000	0.66167	0.77301	D
TraesCS1A01G118400	4.26230	0.62440	A
TraesCS1B01G138100	4.73106	0.76999	B
TraesCS1D01G119500	4.00554	0.91051	D
TraesCS1A01G118700	3.26662	1.34494	A
TraesCS1B01G138200	2.03927	1.18860	B
TraesCS1D01G119600	2.67984	1.24441	D
TraesCS1A01G119300	2.48398	0.87567	A
TraesCS1B01G138700	1.04743	0.64474	B
TraesCS1D01G120100	1.58697	0.69073	D
TraesCS1A01G119500	5.27681	0.87091	A
TraesCS1B01G138900	1.22166	1.74211	B
TraesCS1D01G120300	4.09201	0.61739	D
TraesCS1A01G119600	2.15722	1.33129	A
TraesCS1B01G139000	2.40513	1.28028	B
TraesCS1D01G120500	2.04631	1.36401	D
TraesCS1A01G119700	2.07089	0.64475	A
TraesCS1B01G139100	1.14224	0.69415	B
TraesCS1D01G120600	1.83022	0.65555	D
TraesCS1A01G120100	3.33392	0.73526	A
TraesCS1B01G139500	2.90629	1.05593	B
TraesCS1D01G121000	0.02463	0.25409	D
TraesCS1A01G120200	5.77603	0.38455	A
TraesCS1B01G139600	5.67560	0.52546	B
TraesCS1D01G121200	5.61345	0.34778	D
TraesCS1A01G120500	3.50946	0.38562	A
TraesCS1B01G139900	2.83043	0.46982	B
TraesCS1D01G121500	2.49329	0.33037	D
TraesCS1A01G120800	2.87664	0.86999	A
TraesCS1B01G140100	1.74410	0.59828	B
TraesCS1D01G121600	3.09847	0.52220	D
TraesCS1A01G120900	2.53983	0.40461	A
TraesCS1B01G140200	2.51325	0.41959	B
TraesCS1D01G121700	2.51108	0.34956	D
TraesCS1A01G121000	4.73377	0.23603	A
TraesCS1B01G140400	4.62822	0.69671	B
TraesCS1D01G121900	4.53937	0.39697	D
TraesCS1A01G121300	4.98645	1.22171	A
TraesCS1B01G140700	5.46803	0.44002	B
TraesCS1D01G122100	6.01348	0.31374	D
TraesCS1A01G121400	3.43422	0.56379	A
TraesCS1B01G140800	3.43644	0.73240	B
TraesCS1D01G122200	3.06370	0.73240	D
TraesCS1A01G121700	3.23443	0.71557	A
TraesCS1B01G140900	3.63332	0.74570	B
TraesCS1D01G122500	4.06424	0.67309	D
TraesCS1A01G122000	7.58658	0.36487	A
TraesCS1B01G141200	7.69307	0.64629	B
TraesCS1D01G122800	7.66945	0.44015	D
TraesCS1A01G122200	3.03138	0.60870	A
TraesCS1B01G141400	2.59826	0.70206	B
TraesCS1D01G123200	2.80043	0.63017	D
TraesCS1A01G122300	2.93259	1.11250	A
TraesCS1B01G141500	2.58241	1.32555	B
TraesCS1D01G123300	2.83303	0.92334	D
TraesCS1A01G122500	4.97188	1.00543	A
TraesCS1B01G141700	5.02160	0.98618	B
TraesCS1D01G123400	4.27646	0.51991	D
TraesCS1A01G122700	5.72840	0.32649	A
TraesCS1B01G141900	5.47512	0.65448	B
TraesCS1D01G123600	5.35080	0.98927	D
TraesCS1A01G122800	2.06356	1.18090	A
TraesCS1B01G142000	0.49093	0.69419	B
TraesCS1D01G123700	1.03743	0.88593	D
TraesCS1A01G123000	4.88541	0.38342	A
TraesCS1B01G142200	4.61777	0.56085	B
TraesCS1D01G123900	4.79624	0.38676	D
TraesCS1A01G123100	3.97918	0.71867	A
TraesCS1B01G143600	4.11018	0.66648	B
TraesCS1D01G124000	5.59805	0.66701	D
TraesCS1A01G123900	2.68592	0.55853	A
TraesCS1B01G143100	2.01385	0.88375	B
TraesCS1D01G130400	2.51758	0.75384	D
TraesCS1A01G124100	2.17686	0.48716	A
TraesCS1B01G143000	2.93486	0.65116	B
TraesCS1D01G130300	2.79687	0.62465	D
TraesCS1A01G124200	2.16381	0.89629	A
TraesCS1B01G142800	1.87497	0.51673	B
TraesCS1D01G130200	0.95347	1.30879	D
TraesCS1A01G124400	3.54010	0.59996	A
TraesCS1B01G142600	3.75191	0.58445	B
TraesCS1D01G129500	4.11861	0.56655	D
TraesCS1A01G124600	5.44575	0.61819	A
TraesCS1B01G142400	5.93620	0.46769	B
TraesCS1D01G129200	5.16581	0.46413	D
TraesCS1A01G125000	3.60965	0.57644	A
TraesCS1B01G142300	3.71142	0.54743	B
TraesCS1D01G129000	3.85524	0.61866	D
TraesCS1A01G125300	3.37810	0.39738	A
TraesCS1B01G144000	3.27683	0.87216	B
TraesCS1D01G128500	2.53235	0.94868	D
TraesCS1A01G125700	2.83385	0.81920	A
TraesCS1B01G144700	1.93882	0.78363	B
TraesCS1D01G127800	1.68551	0.65165	D
TraesCS1A01G125900	3.78546	1.01394	A
TraesCS1B01G145000	3.11055	0.91067	B
TraesCS1D01G127600	2.89923	0.68449	D
TraesCS1A01G126000	2.56138	0.38808	A
TraesCS1B01G145200	2.72945	0.47331	B
TraesCS1D01G127500	2.66579	0.29609	D
TraesCS1A01G126300	3.34102	0.50023	A
TraesCS1B01G145500	3.03925	0.57580	B
TraesCS1D01G127200	3.20472	0.42498	D
TraesCS1A01G126800	5.93166	0.51760	A
TraesCS1B01G145800	5.61769	0.72086	B
TraesCS1D01G126900	5.82875	0.51262	D
TraesCS1A01G126900	2.74854	0.74280	A
TraesCS1B01G147700	3.04210	0.72218	B
TraesCS1D01G126600	1.74576	0.97019	D
TraesCS1A01G127000	4.87742	0.33623	A
TraesCS1B01G147600	4.64584	0.32481	B
TraesCS1D01G126700	4.58148	0.22281	D
TraesCS1A01G127400	2.55921	0.37567	A
TraesCS1B01G147500	0.43064	0.45702	B
TraesCS1D01G126800	2.00195	0.55908	D
TraesCS1A01G127900	2.80363	0.77490	A
TraesCS1B01G147000	1.83983	0.87507	B
TraesCS1D01G126300	1.34748	0.94358	D
TraesCS1A01G128100	3.03958	0.32033	A
TraesCS1B01G148100	3.96159	0.50245	B
TraesCS1D01G126100	0.34505	0.48298	D
TraesCS1A01G128600	3.43751	0.66077	A
TraesCS1B01G146600	3.93113	0.56613	B
TraesCS1D01G124800	4.23729	0.50262	D
TraesCS1A01G128900	3.55980	0.58451	A
TraesCS1B01G146500	3.62366	0.52245	B
TraesCS1D01G125100	2.99228	0.69623	D
TraesCS1A01G129100	4.46633	0.63769	A
TraesCS1B01G146100	4.48544	0.65598	B
TraesCS1D01G125600	4.62623	0.48478	D
TraesCS1A01G129200	3.14940	0.62992	A
TraesCS1B01G146000	3.22891	0.74216	B
TraesCS1D01G125500	3.12770	0.58080	D
TraesCS1A01G129500	3.63293	0.56223	A
TraesCS1B01G146400	3.02050	0.56770	B
TraesCS1D01G125200	3.41187	0.39172	D
TraesCS1A01G130800	3.65120	0.22939	A
TraesCS1B01G156800	3.74907	0.70615	B
TraesCS1D01G139100	3.65723	0.51295	D
TraesCS1A01G133400	4.37363	0.34269	A
TraesCS1B01G150000	3.93365	0.50290	B
TraesCS1D01G124300	3.67532	0.42122	D
TraesCS1A01G135300	3.82193	0.40806	A
TraesCS1B01G150500	3.58051	0.55445	B
TraesCS1D01G131500	3.61904	0.57242	D
TraesCS1A01G138400	3.29616	0.57867	A
TraesCS1B01G152200	3.50528	0.87052	B
TraesCS1D01G135200	3.70357	0.58650	D
TraesCS1A01G138500	3.00725	0.51301	A
TraesCS1B01G152300	3.15921	0.73666	B
TraesCS1D01G135300	3.35250	0.31502	D
TraesCS1A01G139300	4.32057	0.39487	A
TraesCS1B01G149500	4.17193	0.41055	B
TraesCS1D01G132900	4.35838	0.22445	D
TraesCS1A01G139900	7.21413	0.66841	A
TraesCS1B01G157000	7.29887	0.92672	B
TraesCS1D01G139400	7.31875	0.79419	D
TraesCS1A01G142000	2.96276	0.80716	A
TraesCS1B01G159700	2.67088	0.68821	B
TraesCS1D01G141100	2.80168	0.74458	D
TraesCS1A01G142400	4.18101	0.87717	A
TraesCS1B01G159400	3.30224	0.84577	B
TraesCS1D01G141400	2.81208	0.88368	D
TraesCS1A01G142500	3.64236	0.46856	A
TraesCS1B01G159200	2.21682	0.78020	B
TraesCS1D01G141500	3.58200	0.55918	D
TraesCS1A01G142600	5.17053	0.28223	A
TraesCS1B01G159100	1.83920	2.21383	B
TraesCS1D01G141600	4.89433	0.29273	D
TraesCS1A01G142900	2.25284	0.55423	A
TraesCS1B01G158900	0.73143	0.32615	B
TraesCS1D01G141700	0.54552	0.30027	D
TraesCS1A01G143000	2.45127	1.13544	A
TraesCS1B01G158600	0.13740	0.23343	B
TraesCS1D01G141800	1.38380	0.89728	D
TraesCS1A01G143100	4.57524	0.48413	A
TraesCS1B01G158500	4.25400	0.56908	B
TraesCS1D01G142000	4.49132	0.67077	D
TraesCS1A01G143500	2.95250	0.74850	A
TraesCS1B01G160900	2.91204	0.62450	B
TraesCS1D01G142300	2.90395	0.76046	D
TraesCS1A01G145800	6.56879	1.63804	A
TraesCS1B01G164000	6.50204	1.66795	B
TraesCS1D01G144400	6.28874	1.76084	D
TraesCS1A01G146200	2.52566	0.61439	A
TraesCS1B01G164300	2.16999	0.77886	B
TraesCS1D01G144700	2.32407	0.71098	D
TraesCS1A01G146600	3.68144	0.35204	A
TraesCS1B01G164900	3.48615	0.83442	B
TraesCS1D01G144800	4.01708	0.59010	D
TraesCS1A01G146900	3.26406	0.65098	A
TraesCS1B01G164700	2.84421	0.60286	B
TraesCS1D01G145000	3.17717	0.75829	D
TraesCS1A01G147000	6.15447	0.43919	A
TraesCS1B01G164500	5.93813	0.40670	B
TraesCS1D01G145100	5.78981	0.41493	D
TraesCS1A01G147500	2.71272	0.35872	A
TraesCS1B01G165600	3.10763	0.66715	B
TraesCS1D01G145500	3.11688	0.40363	D
TraesCS1A01G147700	2.30739	0.52023	A
TraesCS1B01G165800	3.39301	0.44020	B
TraesCS1D01G145700	1.98668	0.43593	D
TraesCS1A01G148000	4.11893	0.81994	A
TraesCS1B01G165900	4.21693	0.36290	B
TraesCS1D01G145900	4.10042	0.35508	D
TraesCS1A01G149100	2.64365	0.66160	A
TraesCS1B01G167000	1.40664	0.98870	B
TraesCS1D01G146400	1.86910	0.92745	D
TraesCS1A01G149200	5.06306	0.34731	A
TraesCS1B01G167100	4.58310	0.40048	B
TraesCS1D01G146500	4.62827	0.38690	D
TraesCS1A01G149800	4.63200	1.50805	A
TraesCS1B01G167800	5.48104	0.53776	B
TraesCS1D01G147000	4.98824	0.64784	D
TraesCS1A01G150400	4.58822	0.67689	A
TraesCS1B01G168100	2.97123	1.92099	B
TraesCS1D01G147400	4.98851	1.05269	D
TraesCS1A01G150600	4.46728	0.28568	A
TraesCS1B01G168200	4.66073	0.22985	B
TraesCS1D01G147600	4.68286	0.26096	D
TraesCS1A01G151000	4.99641	0.35281	A
TraesCS1B01G168600	5.68814	0.30233	B
TraesCS1D01G148000	5.48637	0.32484	D
TraesCS1A01G151600	2.64519	1.29618	A
TraesCS1B01G169200	1.14791	1.14334	B
TraesCS1D01G148600	1.50240	1.43619	D
TraesCS1A01G152200	3.30349	0.47991	A
TraesCS1B01G169600	1.90846	1.62772	B
TraesCS1D01G149100	0.00099	0.01387	D
TraesCS1A01G152500	3.27862	1.09162	A
TraesCS1B01G169900	1.31936	1.77410	B
TraesCS1D01G149400	3.39573	1.01339	D
TraesCS1A01G152800	3.67629	2.60185	A
TraesCS1B01G170200	1.15119	2.14509	B
TraesCS1D01G149800	6.09775	2.56616	D
TraesCS1A01G153100	3.73816	1.05378	A
TraesCS1B01G171800	2.71195	1.17065	B
TraesCS1D01G151500	3.54334	1.08357	D
TraesCS1A01G153300	3.91453	0.42201	A
TraesCS1B01G171600	3.58075	0.41448	B
TraesCS1D01G151800	3.82317	0.32984	D
TraesCS1A01G153600	4.86049	0.31760	A
TraesCS1B01G171400	4.84954	0.39592	B
TraesCS1D01G152000	4.75048	0.38840	D
TraesCS1A01G153900	4.17952	0.49668	A
TraesCS1B01G171200	4.20775	0.37970	B
TraesCS1D01G152300	3.94032	0.37173	D
TraesCS1A01G156100	2.20243	1.65579	A
TraesCS1B01G173200	2.54568	1.38641	B
TraesCS1D01G154700	2.01810	1.11363	D
TraesCS1A01G156300	4.42213	0.29678	A
TraesCS1B01G173300	4.28654	0.27391	B
TraesCS1D01G154800	4.20460	0.26166	D
TraesCS1A01G156400	2.25155	1.52115	A
TraesCS1B01G173400	2.55336	1.90918	B
TraesCS1D01G154900	3.13926	1.09167	D
TraesCS1A01G156500	2.67993	1.39301	A
TraesCS1B01G173600	3.76412	0.82655	B
TraesCS1D01G155000	3.12327	1.11296	D
TraesCS1A01G156600	2.48258	0.34208	A
TraesCS1B01G173700	1.73444	0.65888	B
TraesCS1D01G155100	2.69774	0.55213	D
TraesCS1A01G157500	2.47277	0.98969	A
TraesCS1B01G173900	3.14355	0.63334	B
TraesCS1D01G155200	2.66176	0.91185	D
TraesCS1A01G158300	3.93093	0.26409	A
TraesCS1B01G174300	4.44760	0.24632	B
TraesCS1D01G155600	5.25743	0.23628	D
TraesCS1A01G158400	4.21951	0.84088	A
TraesCS1B01G174400	2.67139	1.26194	B
TraesCS1D01G155700	3.63285	0.75413	D
TraesCS1A01G158500	2.72303	0.43510	A
TraesCS1B01G174500	3.35758	0.36904	B
TraesCS1D01G155800	1.67932	0.69728	D
TraesCS1A01G158600	7.64555	0.77382	A
TraesCS1B01G174600	7.54739	0.71971	B
TraesCS1D01G155900	7.74565	0.66405	D
TraesCS1A01G158700	4.66897	0.64024	A
TraesCS1B01G174700	2.17338	2.30244	B
TraesCS1D01G156000	4.75141	0.64898	D
TraesCS1A01G158800	3.01594	0.95938	A
TraesCS1B01G175400	3.59213	0.41740	B
TraesCS1D01G156100	3.13903	0.68595	D
TraesCS1A01G158900	2.81824	1.24186	A
TraesCS1B01G175000	2.88760	1.23459	B
TraesCS1D01G156200	3.08671	1.09524	D
TraesCS1A01G159100	6.28895	0.40984	A
TraesCS1B01G174800	5.90458	0.48760	B
TraesCS1D01G156400	6.11496	0.38848	D
TraesCS1A01G159300	5.57664	0.28079	A
TraesCS1B01G175700	0.00081	0.01144	B
TraesCS1D01G156700	5.92336	0.27303	D
TraesCS1A01G159400	2.20629	0.26074	A
TraesCS1B01G175800	1.90460	0.59270	B
TraesCS1D01G156800	2.07957	0.51869	D
TraesCS1A01G160600	2.38843	0.58206	A
TraesCS1B01G177300	0.22640	0.62420	B
TraesCS1D01G157800	1.05930	1.01480	D
TraesCS1A01G161300	2.65870	0.99736	A
TraesCS1B01G177800	1.51598	0.83091	B
TraesCS1D01G158300	3.95995	0.60695	D
TraesCS1A01G162300	2.07594	0.52492	A
TraesCS1B01G178900	1.34303	0.88560	B
TraesCS1D01G159100	2.16220	0.58730	D
TraesCS1A01G162400	2.91601	0.23257	A
TraesCS1B01G179000	2.93547	0.25601	B
TraesCS1D01G159200	2.91931	0.25749	D
TraesCS1A01G163200	3.34015	0.24617	A
TraesCS1B01G179100	2.80428	0.38333	B
TraesCS1D01G159300	3.80206	0.30596	D
TraesCS1A01G163700	2.19182	0.87259	A
TraesCS1B01G180400	1.82939	1.30916	B
TraesCS1D01G160500	0.67715	0.74027	D
TraesCS1A01G163900	2.28952	0.93998	A
TraesCS1B01G180700	1.99040	1.10618	B
TraesCS1D01G160800	2.40394	0.89364	D
TraesCS1A01G164000	3.45972	1.53416	A
TraesCS1B01G180900	4.11843	0.26540	B
TraesCS1D01G161000	4.01617	0.55345	D
TraesCS1A01G164200	2.99480	0.42698	A
TraesCS1B01G181000	2.85577	0.79573	B
TraesCS1D01G161200	2.78276	0.95840	D
TraesCS1A01G164700	3.45379	0.52070	A
TraesCS1B01G181600	2.88328	0.96967	B
TraesCS1D01G161800	3.97439	0.57337	D
TraesCS1A01G164900	5.61868	0.65432	A
TraesCS1B01G182000	1.65811	2.33649	B
TraesCS1D01G162000	5.86152	0.50425	D
TraesCS1A01G165700	6.29270	0.84353	A
TraesCS1B01G182400	5.61039	1.05935	B
TraesCS1D01G175000	5.95300	1.01980	D
TraesCS1A01G165800	3.24024	1.49206	A
TraesCS1B01G182500	3.51730	0.72881	B
TraesCS1D01G174900	3.80912	0.56057	D
TraesCS1A01G165900	3.20357	1.07046	A
TraesCS1B01G182600	3.97557	0.40377	B
TraesCS1D01G174800	3.87677	0.38288	D
TraesCS1A01G166900	2.40907	1.24073	A
TraesCS1B01G183200	0.99644	1.64423	B
TraesCS1D01G174000	0.34003	1.12039	D
TraesCS1A01G167200	4.56906	0.34378	A
TraesCS1B01G183600	3.73876	0.30206	B
TraesCS1D01G173700	4.22444	0.34985	D
TraesCS1A01G167600	2.46526	0.35993	A
TraesCS1B01G184000	3.55384	0.61133	B
TraesCS1D01G173300	3.25514	0.46498	D
TraesCS1A01G168100	3.97290	0.79304	A
TraesCS1B01G184500	4.39073	0.79070	B
TraesCS1D01G172800	2.91152	0.71745	D
TraesCS1A01G168400	2.56168	1.08262	A
TraesCS1B01G188500	4.15516	0.77522	B
TraesCS1D01G166400	2.52189	1.06774	D
TraesCS1A01G168600	3.97831	1.67139	A
TraesCS1B01G188300	3.53766	1.38531	B
TraesCS1D01G166600	5.63691	1.11954	D
TraesCS1A01G168900	4.51034	0.41421	A
TraesCS1B01G188000	4.60159	0.19467	B
TraesCS1D01G166900	5.20273	0.26303	D
TraesCS1A01G169000	4.30575	0.29772	A
TraesCS1B01G187900	4.57268	0.35564	B
TraesCS1D01G167000	4.57152	0.41282	D
TraesCS1A01G169100	3.43041	0.39938	A
TraesCS1B01G187800	2.97730	0.47340	B
TraesCS1D01G167100	2.54868	0.59233	D
TraesCS1A01G169300	2.34616	0.95020	A
TraesCS1B01G187600	1.85156	1.00745	B
TraesCS1D01G167300	2.35530	0.82133	D
TraesCS1A01G169600	2.11269	0.57921	A
TraesCS1B01G187400	1.80083	0.73143	B
TraesCS1D01G167500	2.52878	0.41322	D
TraesCS1A01G170000	3.33022	1.12090	A
TraesCS1B01G187200	3.43883	0.83329	B
TraesCS1D01G167600	3.27078	0.92304	D
TraesCS1A01G170400	3.25251	0.93433	A
TraesCS1B01G187100	3.59154	0.79229	B
TraesCS1D01G168100	3.77930	0.31203	D
TraesCS1A01G170700	4.64011	0.78082	A
TraesCS1B01G186600	4.40642	1.17731	B
TraesCS1D01G168400	0.83807	1.17877	D
TraesCS1A01G170900	2.47979	1.13368	A
TraesCS1B01G186400	3.23559	0.62034	B
TraesCS1D01G168600	3.66991	0.56388	D
TraesCS1A01G171100	2.57458	0.75051	A
TraesCS1B01G186200	2.70339	0.69126	B
TraesCS1D01G168800	2.89716	0.48602	D
TraesCS1A01G171400	2.29339	0.59238	A
TraesCS1B01G185600	1.78787	0.63680	B
TraesCS1D01G171800	2.48490	0.86242	D
TraesCS1A01G171600	2.80450	0.69027	A
TraesCS1B01G185100	3.10396	0.46747	B
TraesCS1D01G172100	3.67274	0.38532	D
TraesCS1A01G172700	3.51908	1.10881	A
TraesCS1B01G191600	4.18657	1.27376	B
TraesCS1D01G166100	4.34803	0.85121	D
TraesCS1A01G173100	3.56858	1.19727	A
TraesCS1B01G191200	4.58023	1.57737	B
TraesCS1D01G165600	4.68714	0.99493	D
TraesCS1A01G173200	4.81671	0.54274	A
TraesCS1B01G191100	5.57160	0.46838	B
TraesCS1D01G165500	5.55100	0.81901	D
TraesCS1A01G173500	2.78817	1.50638	A
TraesCS1B01G190900	3.52045	0.61099	B
TraesCS1D01G165300	2.18236	1.77111	D
TraesCS1A01G173700	2.51249	0.47485	A
TraesCS1B01G190700	2.34832	0.85079	B
TraesCS1D01G165100	2.15829	0.71886	D
TraesCS1A01G175800	2.66747	0.43598	A
TraesCS1B01G204500	2.30264	0.27744	B
TraesCS1D01G163200	2.52795	0.33097	D
TraesCS1A01G175900	2.73469	0.59608	A
TraesCS1B01G204300	2.48568	0.66554	B
TraesCS1D01G162900	2.44675	0.58105	D
TraesCS1A01G176500	5.21153	0.27443	A
TraesCS1B01G203600	4.68445	0.43422	B
TraesCS1D01G162500	5.52727	0.29021	D
TraesCS1A01G176700	2.36064	0.74059	A
TraesCS1B01G203300	1.79554	0.83990	B
TraesCS1D01G162400	2.01159	0.99754	D
TraesCS1A01G177000	2.44824	1.21402	A
TraesCS1B01G203200	1.43166	1.04630	B
TraesCS1D01G175400	1.13592	0.93916	D
TraesCS1A01G177400	3.13404	0.32933	A
TraesCS1B01G202800	3.11236	0.32782	B
TraesCS1D01G175900	3.06927	0.25352	D
TraesCS1A01G177700	2.33277	0.64099	A
TraesCS1B01G202500	1.49102	0.90233	B
TraesCS1D01G176200	2.92110	0.46966	D
TraesCS1A01G177800	3.74737	0.65936	A
TraesCS1B01G202400	3.86573	0.64372	B
TraesCS1D01G176400	4.04608	0.73577	D
TraesCS1A01G178200	3.02574	0.55740	A
TraesCS1B01G202100	3.19854	1.39026	B
TraesCS1D01G176700	3.19531	0.67691	D
TraesCS1A01G178300	4.17031	0.59516	A
TraesCS1B01G202000	3.51937	0.67995	B
TraesCS1D01G176800	4.18921	0.42639	D
TraesCS1A01G178700	3.79431	0.89745	A
TraesCS1B01G201800	0	0	B
TraesCS1D01G177000	3.63025	0.81474	D
TraesCS1A01G179000	5.21884	0.53052	A
TraesCS1B01G201400	6.47225	0.92313	B
TraesCS1D01G177400	6.56955	0.71600	D
TraesCS1A01G179400	4.17357	1.16145	A
TraesCS1B01G201100	3.75264	1.40441	B
TraesCS1D01G177700	2.36294	1.34831	D
TraesCS1A01G179500	3.18108	0.72524	A
TraesCS1B01G201000	3.88780	0.55779	B
TraesCS1D01G177800	3.73367	0.61165	D
TraesCS1A01G179600	6.28822	0.62281	A
TraesCS1B01G200900	5.14073	0.54362	B
TraesCS1D01G177900	5.33975	0.57678	D
TraesCS1A01G179700	2.23738	0.94681	A
TraesCS1B01G200700	0.34129	0.47673	B
TraesCS1D01G178000	1.93525	1.00891	D
TraesCS1A01G180100	3.64465	0.48007	A
TraesCS1B01G200400	3.96669	0.65917	B
TraesCS1D01G178300	3.93820	0.53942	D
TraesCS1A01G180500	3.43209	0.33635	A
TraesCS1B01G200000	3.47484	0.41045	B
TraesCS1D01G184100	3.56043	0.42686	D
TraesCS1A01G180800	4.01512	0.60088	A
TraesCS1B01G199700	2.93106	0.72695	B
TraesCS1D01G184400	3.14709	0.77523	D
TraesCS1A01G181000	2.84654	1.82538	A
TraesCS1B01G199600	4.78090	1.83781	B
TraesCS1D01G184500	3.17721	1.96786	D
TraesCS1A01G181100	2.55262	0.51472	A
TraesCS1B01G199500	1.98048	0.80236	B
TraesCS1D01G184600	1.71268	0.76035	D
TraesCS1A01G181400	3.59475	0.35069	A
TraesCS1B01G199400	2.44294	0.33208	B
TraesCS1D01G184700	3.54492	0.34761	D
TraesCS1A01G181500	6.01585	0.26892	A
TraesCS1B01G199300	5.79683	0.50360	B
TraesCS1D01G184800	5.98874	0.25773	D
TraesCS1A01G181900	3.34234	0.77906	A
TraesCS1B01G199100	3.32592	0.79286	B
TraesCS1D01G185000	3.59747	0.55341	D
TraesCS1A01G182000	2.14818	0.51898	A
TraesCS1B01G199000	0.84463	0.67116	B
TraesCS1D01G185100	2.11211	0.54471	D
TraesCS1A01G182100	2.84376	0.68438	A
TraesCS1B01G198900	2.38804	0.62976	B
TraesCS1D01G185200	3.28608	0.47356	D
TraesCS1A01G182300	3.12322	0.46999	A
TraesCS1B01G198700	2.51061	0.46227	B
TraesCS1D01G185500	2.99467	0.61503	D
TraesCS1A01G182400	2.17309	1.02179	A
TraesCS1B01G198500	2.22622	1.01119	B
TraesCS1D01G185600	2.74334	1.02871	D
TraesCS1A01G182500	2.75403	0.41560	A
TraesCS1B01G198400	2.63440	0.43276	B
TraesCS1D01G185700	2.88180	0.42001	D
TraesCS1A01G182700	3.56166	0.39520	A
TraesCS1B01G198000	3.69414	0.42374	B
TraesCS1D01G186100	3.75750	0.68629	D
TraesCS1A01G183400	3.64442	0.48960	A
TraesCS1B01G191800	3.40872	0.56384	B
TraesCS1D01G193800	2.91653	0.62942	D
TraesCS1A01G183800	5.32489	0.80371	A
TraesCS1B01G205300	4.75452	1.14101	B
TraesCS1D01G192900	4.94130	0.86433	D
TraesCS1A01G183900	2.93616	0.65403	A
TraesCS1B01G205400	0.09640	0.15084	B
TraesCS1D01G192800	1.40469	1.43808	D
TraesCS1A01G184500	4.51826	0.42555	A
TraesCS1B01G192600	4.44354	0.48507	B
TraesCS1D01G192200	4.46991	0.35011	D
TraesCS1A01G184600	2.90987	0.71067	A
TraesCS1B01G192700	2.33853	1.39614	B
TraesCS1D01G192100	3.47085	0.30609	D
TraesCS1A01G184900	3.23013	0.45351	A
TraesCS1B01G192900	3.70664	0.32957	B
TraesCS1D01G191900	4.03163	0.42385	D
TraesCS1A01G185200	3.83015	0.63861	A
TraesCS1B01G193100	5.46715	1.36218	B
TraesCS1D01G191700	3.79976	0.74054	D
TraesCS1A01G185300	2.09227	0.59531	A
TraesCS1B01G193200	1.78023	0.75117	B
TraesCS1D01G191600	1.59071	0.62399	D
TraesCS1A01G186300	3.04693	0.97504	A
TraesCS1B01G194100	4.01361	1.16803	B
TraesCS1D01G190300	2.94801	1.10302	D
TraesCS1A01G186400	2.22679	1.73016	A
TraesCS1B01G194200	0.07035	0.21499	B
TraesCS1D01G190200	0.61421	0.98616	D
TraesCS1A01G186500	4.21560	1.22988	A
TraesCS1B01G194300	4.20294	1.42900	B
TraesCS1D01G190100	3.56964	1.21017	D
TraesCS1A01G186800	4.37018	1.10972	A
TraesCS1B01G194800	0.19641	0.60674	B
TraesCS1D01G189700	1.90771	0.72143	D
TraesCS1A01G188000	5.82641	0.55202	A
TraesCS1B01G195800	6.14714	0.78430	B
TraesCS1D01G188500	5.16527	0.53947	D
TraesCS1A01G188200	4.23561	0.30552	A
TraesCS1B01G196000	4.44110	0.44394	B
TraesCS1D01G188100	4.24525	0.32318	D
TraesCS1A01G188700	4.45726	0.70957	A
TraesCS1B01G196400	4.07865	0.45574	B
TraesCS1D01G187700	4.24075	0.73597	D
TraesCS1A01G188800	2.33282	0.39012	A
TraesCS1B01G196500	2.55139	0.38471	B
TraesCS1D01G187600	0.46978	0.76663	D
TraesCS1A01G188900	2.90070	0.83498	A
TraesCS1B01G196600	1.92346	1.21540	B
TraesCS1D01G187500	2.13246	1.48362	D
TraesCS1A01G189100	3.52577	0.53708	A
TraesCS1B01G196800	3.78572	0.70107	B
TraesCS1D01G187300	3.71150	0.59764	D
TraesCS1A01G190500	2.22437	0.65431	A
TraesCS1B01G205800	2.56082	0.61755	B
TraesCS1D01G194700	2.80321	0.65936	D
TraesCS1A01G190800	4.96439	0.46671	A
TraesCS1B01G206000	5.49033	0.80800	B
TraesCS1D01G194800	5.28707	0.28003	D
TraesCS1A01G191300	3.44487	0.64040	A
TraesCS1B01G206200	3.89265	0.67879	B
TraesCS1D01G195000	3.87189	0.61467	D
TraesCS1A01G191400	3.03717	2.31028	A
TraesCS1B01G206300	4.68090	0.80017	B
TraesCS1D01G195100	4.41579	0.57813	D
TraesCS1A01G191700	3.44583	0.70271	A
TraesCS1B01G206600	3.52423	0.60644	B
TraesCS1D01G195300	0	0	D
TraesCS1A01G191900	2.76555	0.40345	A
TraesCS1B01G206900	0.50947	0.41886	B
TraesCS1D01G195500	1.42697	0.51501	D
TraesCS1A01G192200	4.90609	0.40575	A
TraesCS1B01G207000	4.55991	0.50352	B
TraesCS1D01G195600	3.68368	0.48324	D
TraesCS1A01G192300	4.05505	0.60912	A
TraesCS1B01G207100	2.95037	0.64239	B
TraesCS1D01G195700	4.00082	0.57377	D
TraesCS1A01G192500	2.53207	0.30639	A
TraesCS1B01G207500	1.04321	0.42299	B
TraesCS1D01G195900	1.60914	0.46943	D
TraesCS1A01G192800	3.82746	0.75795	A
TraesCS1B01G207700	0	0	B
TraesCS1D01G196400	4.27491	0.67276	D
TraesCS1A01G193000	4.11392	0.42208	A
TraesCS1B01G207900	4.59033	0.63136	B
TraesCS1D01G196700	4.27312	0.50214	D
TraesCS1A01G193300	3.07520	1.07638	A
TraesCS1B01G208100	3.00282	0.81248	B
TraesCS1D01G197000	2.96237	1.17057	D
TraesCS1A01G193500	7.32732	0.46967	A
TraesCS1B01G208500	7.46891	0.61309	B
TraesCS1D01G197400	7.37468	0.35322	D
TraesCS1A01G193900	3.06690	0.34906	A
TraesCS1B01G208900	2.20102	0.37647	B
TraesCS1D01G197800	3.54571	0.32790	D
TraesCS1A01G194000	6.21753	0.29180	A
TraesCS1B01G209000	6.22238	0.50729	B
TraesCS1D01G197900	6.39128	0.26801	D
TraesCS1A01G194100	2.46583	0.44466	A
TraesCS1B01G209100	2.74306	0.40894	B
TraesCS1D01G198000	2.38486	0.56480	D
TraesCS1A01G194400	3.90035	0.30978	A
TraesCS1B01G209300	3.92277	0.35988	B
TraesCS1D01G198100	4.27783	0.33587	D
TraesCS1A01G194500	2.58145	0.48890	A
TraesCS1B01G209400	2.25730	0.40778	B
TraesCS1D01G198200	2.95141	0.44071	D
TraesCS1A01G194800	3.77273	0.41337	A
TraesCS1B01G209600	2.45977	0.63133	B
TraesCS1D01G198400	3.55765	0.30877	D
TraesCS1A01G194900	3.68009	0.78575	A
TraesCS1B01G209700	3.94226	1.01816	B
TraesCS1D01G198500	5.23221	0.74016	D
TraesCS1A01G195100	4.01837	0.31590	A
TraesCS1B01G209800	3.79220	0.56569	B
TraesCS1D01G198600	0.50561	0.61346	D
TraesCS1A01G195200	2.82289	1.77231	A
TraesCS1B01G209900	3.66083	0.53813	B
TraesCS1D01G198700	4.30211	0.48772	D
TraesCS1A01G195300	2.40085	0.93548	A
TraesCS1B01G210000	0.00233	0.03266	B
TraesCS1D01G198800	2.75317	0.85294	D
TraesCS1A01G195400	6.82130	0.45362	A
TraesCS1B01G210300	6.91746	0.60814	B
TraesCS1D01G199200	7.09913	0.35859	D
TraesCS1A01G195700	3.11441	1.28024	A
TraesCS1B01G210400	2.84370	1.27170	B
TraesCS1D01G199000	2.51887	1.35845	D
TraesCS1A01G195900	4.09778	0.75647	A
TraesCS1B01G210500	4.30292	0.91848	B
TraesCS1D01G199300	0	0	D
TraesCS1A01G196300	4.15929	0.49394	A
TraesCS1B01G210900	4.10109	0.37448	B
TraesCS1D01G199700	4.39941	0.20587	D
TraesCS1A01G196600	3.11678	0.93047	A
TraesCS1B01G211200	4.08997	0.71519	B
TraesCS1D01G200100	4.18596	0.70889	D
TraesCS1A01G197200	5.74173	0.76547	A
TraesCS1B01G211800	5.03694	0.78143	B
TraesCS1D01G200700	5.05043	0.77087	D
TraesCS1A01G197300	5.01895	0.41350	A
TraesCS1B01G211900	5.24310	0.61718	B
TraesCS1D01G200800	5.27381	0.57322	D
TraesCS1A01G197500	2.16172	0.80421	A
TraesCS1B01G212100	2.97997	0.31584	B
TraesCS1D01G201000	3.08542	0.29293	D
TraesCS1A01G197600	5.47581	0.55506	A
TraesCS1B01G212200	4.00676	2.03829	B
TraesCS1D01G201100	4.43000	0.53675	D
TraesCS1A01G197800	4.40588	0.50001	A
TraesCS1B01G212500	4.41942	0.41681	B
TraesCS1D01G201300	4.20227	0.27290	D
TraesCS1A01G197900	4.25319	0.86329	A
TraesCS1B01G212600	1.71967	1.02849	B
TraesCS1D01G201400	2.02824	0.91882	D
TraesCS1A01G198000	2.64719	0.59678	A
TraesCS1B01G212700	2.24122	0.65010	B
TraesCS1D01G201500	2.38720	0.82547	D
TraesCS1A01G198100	3.62188	0.49800	A
TraesCS1B01G212800	3.02127	1.07348	B
TraesCS1D01G201600	3.45342	0.68398	D
TraesCS1A01G198200	3.25189	0.46067	A
TraesCS1B01G212900	3.28039	0.50379	B
TraesCS1D01G201700	2.36946	0.57424	D
TraesCS1A01G198300	3.46828	1.07397	A
TraesCS1B01G213100	3.13902	0.97707	B
TraesCS1D01G201800	2.49023	1.14191	D
TraesCS1A01G198400	5.07799	0.46111	A
TraesCS1B01G213300	5.10109	0.59413	B
TraesCS1D01G202100	4.32978	0.45851	D
TraesCS1A01G198500	4.64991	0.96713	A
TraesCS1B01G213400	5.30131	1.09609	B
TraesCS1D01G202200	5.41212	1.02677	D
TraesCS1A01G199000	2.23679	0.79267	A
TraesCS1B01G214000	0.95219	1.28694	B
TraesCS1D01G202800	2.35402	0.70290	D
TraesCS1A01G200000	5.88785	1.11890	A
TraesCS1B01G214700	4.89460	1.15858	B
TraesCS1D01G203500	4.20359	1.37148	D
TraesCS1A01G200800	3.08155	1.73268	A
TraesCS1B01G215200	4.38831	0.53141	B
TraesCS1D01G204200	4.63305	0.33577	D
TraesCS1A01G201600	5.54837	0.84153	A
TraesCS1B01G215800	5.95465	0.86474	B
TraesCS1D01G204900	5.82296	0.71596	D
TraesCS1A01G201700	2.49786	0.72465	A
TraesCS1B01G216000	0	0	B
TraesCS1D01G205300	2.90268	0.69783	D
TraesCS1A01G202300	5.29824	0.86196	A
TraesCS1B01G216500	4.17788	0.88841	B
TraesCS1D01G205700	5.42549	0.97700	D
TraesCS1A01G203000	4.57263	1.95687	A
TraesCS1B01G217000	5.56660	0.28810	B
TraesCS1D01G206500	5.64168	0.29679	D
TraesCS1A01G203400	3.89050	0.49862	A
TraesCS1B01G217500	3.62652	0.62635	B
TraesCS1D01G206900	3.76430	0.54597	D
TraesCS1A01G204200	3.73436	0.88668	A
TraesCS1B01G217800	2.89239	0.65696	B
TraesCS1D01G207500	3.43244	0.55231	D
TraesCS1A01G205300	4.11979	0.55081	A
TraesCS1B01G218900	4.30742	0.36291	B
TraesCS1D01G208600	4.34058	0.49502	D
TraesCS1A01G205400	2.80218	0.22916	A
TraesCS1B01G219000	3.31680	0.31260	B
TraesCS1D01G208700	2.84226	0.29422	D
TraesCS1A01G205600	4.01630	0.33510	A
TraesCS1B01G219100	2.53177	0.64648	B
TraesCS1D01G208800	3.54135	0.37065	D
TraesCS1A01G205700	3.92242	0.43150	A
TraesCS1B01G219200	3.52291	0.50340	B
TraesCS1D01G208900	4.36346	0.60834	D
TraesCS1A01G205800	3.45063	0.27881	A
TraesCS1B01G219300	3.22254	0.41536	B
TraesCS1D01G209000	2.51569	0.68281	D
TraesCS1A01G206600	2.48136	0.76339	A
TraesCS1B01G220200	0.04254	0.11701	B
TraesCS1D01G209900	0.17934	0.51080	D
TraesCS1A01G206900	3.93634	0.93424	A
TraesCS1B01G220700	3.52312	0.59126	B
TraesCS1D01G210200	5.37390	0.46529	D
TraesCS1A01G207900	2.47900	1.06479	A
TraesCS1B01G221900	0.47634	0.48258	B
TraesCS1D01G211200	1.40464	0.99025	D
TraesCS1A01G208500	3.64925	0.37351	A
TraesCS1B01G222500	3.32356	0.33863	B
TraesCS1D01G211700	3.30082	0.36369	D
TraesCS1A01G208600	2.54769	1.67729	A
TraesCS1B01G222600	3.64162	0.41397	B
TraesCS1D01G211800	3.64195	0.59774	D
TraesCS1A01G209100	6.25754	1.36341	A
TraesCS1B01G223300	7.02140	1.26946	B
TraesCS1D01G212400	6.84608	1.26303	D
TraesCS1A01G209400	2.95545	0.47475	A
TraesCS1B01G223400	3.59011	0.64352	B
TraesCS1D01G212800	3.33338	0.43498	D
TraesCS1A01G209600	4.95186	0.49049	A
TraesCS1B01G223600	4.96903	0.29982	B
TraesCS1D01G213000	5.30672	0.30773	D
TraesCS1A01G210200	5.64850	1.18293	A
TraesCS1B01G224100	4.68784	1.50017	B
TraesCS1D01G213500	6.02799	0.70279	D
TraesCS1A01G211500	2.51946	1.37693	A
TraesCS1B01G225300	1.49401	1.15555	B
TraesCS1D01G214700	2.42596	1.40880	D
TraesCS1A01G212700	2.33211	1.02605	A
TraesCS1B01G226200	3.93459	0.84889	B
TraesCS1D01G215600	3.75353	0.89953	D
TraesCS1A01G212900	2.25260	0.72484	A
TraesCS1B01G226400	3.62418	0.56629	B
TraesCS1D01G215800	3.62297	0.56128	D
TraesCS1A01G213000	4.45536	0.87756	A
TraesCS1B01G226500	4.48515	0.98376	B
TraesCS1D01G215900	4.11559	1.28577	D
TraesCS1A01G213300	2.12346	0.51735	A
TraesCS1B01G226700	2.00888	0.41992	B
TraesCS1D01G216100	1.76151	0.59412	D
TraesCS1A01G213400	4.68976	0.39128	A
TraesCS1B01G226800	3.74616	0.27018	B
TraesCS1D01G216200	3.88510	0.43680	D
TraesCS1A01G213500	5.00782	0.24206	A
TraesCS1B01G227000	4.79566	0.26092	B
TraesCS1D01G216300	4.94553	0.40814	D
TraesCS1A01G213600	4.87320	0.72852	A
TraesCS1B01G227100	3.71734	1.07585	B
TraesCS1D01G216400	4.41097	0.66890	D
TraesCS1A01G213900	2.64989	0.31838	A
TraesCS1B01G227700	0.38827	0.79288	B
TraesCS1D01G216700	2.19267	1.07739	D
TraesCS1A01G214300	4.24581	0.44373	A
TraesCS1B01G228100	3.25584	0.64833	B
TraesCS1D01G217200	3.72300	1.00807	D
TraesCS1A01G214600	5.28122	0.35659	A
TraesCS1B01G228500	5.78179	0.39947	B
TraesCS1D01G217600	4.20052	0.60767	D
TraesCS1A01G215500	2.51568	1.02926	A
TraesCS1B01G229000	2.30595	0.97422	B
TraesCS1D01G218000	2.21376	1.03301	D
TraesCS1A01G215600	3.70329	0.54031	A
TraesCS1B01G229100	4.23874	0.53304	B
TraesCS1D01G218100	3.77682	0.41271	D
TraesCS1A01G216800	2.85088	0.66502	A
TraesCS1B01G229800	2.03761	0.39180	B
TraesCS1D01G218600	3.01032	0.39206	D
TraesCS1A01G217200	7.21788	0.55507	A
TraesCS1B01G230300	6.00512	0.59184	B
TraesCS1D01G219000	7.25238	0.53162	D
TraesCS1A01G217300	6.58836	0.53014	A
TraesCS1B01G230500	5.99699	0.59190	B
TraesCS1D01G219100	6.16025	0.27489	D
TraesCS1A01G217900	3.98061	0.43753	A
TraesCS1B01G231300	3.33500	0.42147	B
TraesCS1D01G219600	3.45795	0.49725	D
TraesCS1A01G218000	2.61983	1.28417	A
TraesCS1B01G231400	4.54336	0.46720	B
TraesCS1D01G219700	4.47488	0.87365	D
TraesCS1A01G218700	4.62477	0.43482	A
TraesCS1B01G232200	4.91002	0.40057	B
TraesCS1D01G220400	4.02957	0.44791	D
TraesCS1A01G218800	5.44541	0.83306	A
TraesCS1B01G232300	4.95307	0.70426	B
TraesCS1D01G220500	5.08123	0.76745	D
TraesCS1A01G219400	5.28563	0.50806	A
TraesCS1B01G232800	5.06122	0.48237	B
TraesCS1D01G221000	4.87964	0.49529	D
TraesCS1A01G220200	4.90360	0.49269	A
TraesCS1B01G233500	4.78041	0.50356	B
TraesCS1D01G221700	5.04853	0.45770	D
TraesCS1A01G221100	3.27444	0.94985	A
TraesCS1B01G234400	3.59586	0.83549	B
TraesCS1D01G222700	3.19295	0.94546	D
TraesCS1A01G221400	2.33768	1.21397	A
TraesCS1B01G234700	2.94616	1.32532	B
TraesCS1D01G223000	0.68675	1.61326	D
TraesCS1A01G221900	4.61558	1.32656	A
TraesCS1B01G235100	3.93679	2.11156	B
TraesCS1D01G223600	3.63544	1.68025	D
TraesCS1A01G222000	4.10460	1.91948	A
TraesCS1B01G235200	4.58566	0.31069	B
TraesCS1D01G223700	5.10159	0.31458	D
TraesCS1A01G222800	3.11689	0.54841	A
TraesCS1B01G236100	3.16654	0.49969	B
TraesCS1D01G224400	3.28134	0.37249	D
TraesCS1A01G222900	4.65008	0.62431	A
TraesCS1B01G236200	4.10508	0.48074	B
TraesCS1D01G224500	0	0	D
TraesCS1A01G223000	2.51003	0.34952	A
TraesCS1B01G236300	2.85566	0.54773	B
TraesCS1D01G224600	2.71765	0.39533	D
TraesCS1A01G223200	2.71874	0.49827	A
TraesCS1B01G236500	2.92405	0.38372	B
TraesCS1D01G224800	2.66343	0.43319	D
TraesCS1A01G223300	4.24823	0.57062	A
TraesCS1B01G236600	4.99648	0.81285	B
TraesCS1D01G224900	0	0	D
TraesCS1A01G223700	3.19140	0.72325	A
TraesCS1B01G237000	3.02607	0.70855	B
TraesCS1D01G225300	3.02710	0.65255	D
TraesCS1A01G223800	6.01259	0.28298	A
TraesCS1B01G237100	6.10224	0.30985	B
TraesCS1D01G225400	6.06525	0.33359	D
TraesCS1A01G223900	2.17754	0.35292	A
TraesCS1B01G237200	2.49240	0.28390	B
TraesCS1D01G225500	2.10959	0.42529	D
TraesCS1A01G224000	5.33674	0.24037	A
TraesCS1B01G237300	5.23924	0.28576	B
TraesCS1D01G225600	5.33206	0.25400	D
TraesCS1A01G224700	4.28915	2.12497	A
TraesCS1B01G237700	3.11727	2.75085	B
TraesCS1D01G226100	4.93024	0.45822	D
TraesCS1A01G225000	4.12020	1.30931	A
TraesCS1B01G238200	2.31851	1.44861	B
TraesCS1D01G226400	3.39639	1.66311	D
TraesCS1A01G225600	2.58672	0.31357	A
TraesCS1B01G239000	1.47353	0.37410	B
TraesCS1D01G226800	2.27803	0.31839	D
TraesCS1A01G226500	2.52290	0.65530	A
TraesCS1B01G240500	2.39887	0.95468	B
TraesCS1D01G227900	2.83138	0.74535	D
TraesCS1A01G226600	2.11991	0.40267	A
TraesCS1B01G240600	1.74316	0.34263	B
TraesCS1D01G228000	1.85130	0.34038	D
TraesCS1A01G227000	3.61685	0.65575	A
TraesCS1B01G241100	3.37190	0.49293	B
TraesCS1D01G228600	3.19298	0.53618	D
TraesCS1A01G227200	3.83901	1.35736	A
TraesCS1B01G241300	0	0	B
TraesCS1D01G228800	0.03156	0.31266	D
TraesCS1A01G227300	2.63646	0.91199	A
TraesCS1B01G241400	1.42577	0.38986	B
TraesCS1D01G228900	1.21232	0.61642	D
TraesCS1A01G227900	3.11422	1.27335	A
TraesCS1B01G242100	4.17065	0.96515	B
TraesCS1D01G229500	4.56931	0.58160	D
TraesCS1A01G228900	2.48557	0.36365	A
TraesCS1B01G245100	2.29752	0.46692	B
TraesCS1D01G233100	1.82458	0.67336	D
TraesCS1A01G229700	2.11348	0.42842	A
TraesCS1B01G244400	2.30155	0.43777	B
TraesCS1D01G232300	2.30904	0.39957	D
TraesCS1A01G229900	2.24506	0.74148	A
TraesCS1B01G244200	2.35613	0.60977	B
TraesCS1D01G232100	2.70770	0.68836	D
TraesCS1A01G230000	3.55501	0.24081	A
TraesCS1B01G244100	3.22426	0.24410	B
TraesCS1D01G232000	3.70900	0.29966	D
TraesCS1A01G230100	4.07423	0.39618	A
TraesCS1B01G244000	3.62000	0.54515	B
TraesCS1D01G231800	3.97678	0.39322	D
TraesCS1A01G230400	6.74169	0.82024	A
TraesCS1B01G243800	0.07581	0.75088	B
TraesCS1D01G231600	0	0	D
TraesCS1A01G231000	4.60173	0.37927	A
TraesCS1B01G243400	3.39933	0.56595	B
TraesCS1D01G231200	3.96872	0.42883	D
TraesCS1A01G231100	3.22003	0.46251	A
TraesCS1B01G243300	0.03547	0.10488	B
TraesCS1D01G231000	1.30386	0.86652	D
TraesCS1A01G233200	5.02763	0.37885	A
TraesCS1B01G249800	4.80653	0.69775	B
TraesCS1D01G238300	4.93224	0.63561	D
TraesCS1A01G233400	2.26642	0.65681	A
TraesCS1B01G250000	1.62576	0.86611	B
TraesCS1D01G238500	1.37546	0.92221	D
TraesCS1A01G233600	2.97787	0.36815	A
TraesCS1B01G250300	2.69635	0.54474	B
TraesCS1D01G238700	2.84659	0.59377	D
TraesCS1A01G233700	4.51977	0.23453	A
TraesCS1B01G249700	4.11811	0.29533	B
TraesCS1D01G238200	4.63620	0.41810	D
TraesCS1A01G234200	3.93619	0.49219	A
TraesCS1B01G249300	4.28990	0.33185	B
TraesCS1D01G237800	3.97763	0.50615	D
TraesCS1A01G234600	3.16727	2.19856	A
TraesCS1B01G249000	2.00364	2.09160	B
TraesCS1D01G237500	3.07954	2.27115	D
TraesCS1A01G234900	2.61570	0.79193	A
TraesCS1B01G248800	1.56083	0.47207	B
TraesCS1D01G237300	2.58066	1.00389	D
TraesCS1A01G235100	2.05764	1.08184	A
TraesCS1B01G248300	2.79412	0.96840	B
TraesCS1D01G236800	3.44644	0.95201	D
TraesCS1A01G235500	3.40608	0.84637	A
TraesCS1B01G248200	4.39614	0.28826	B
TraesCS1D01G236700	3.99270	0.81306	D
TraesCS1A01G236100	2.97816	0.79902	A
TraesCS1B01G247700	1.88554	1.13426	B
TraesCS1D01G236200	2.08764	1.19765	D
TraesCS1A01G236400	2.10107	0.71598	A
TraesCS1B01G247300	2.45942	0.68080	B
TraesCS1D01G236000	2.68690	0.72308	D
TraesCS1A01G236500	2.87936	0.90265	A
TraesCS1B01G247200	3.71502	0.63442	B
TraesCS1D01G235900	3.44858	0.54473	D
TraesCS1A01G236600	2.49129	0.59138	A
TraesCS1B01G247100	2.68021	0.39750	B
TraesCS1D01G235800	2.64777	0.51514	D
TraesCS1A01G236700	3.05740	0.29644	A
TraesCS1B01G247000	3.98375	0.23301	B
TraesCS1D01G235700	3.98273	0.35521	D
TraesCS1A01G238800	3.18778	1.55790	A
TraesCS1B01G250900	2.61706	1.32246	B
TraesCS1D01G239000	2.98070	1.40686	D
TraesCS1A01G238900	3.83247	0.74415	A
TraesCS1B01G251000	3.86710	0.40632	B
TraesCS1D01G239100	3.22031	0.83475	D
TraesCS1A01G239000	4.03955	0.66491	A
TraesCS1B01G251200	3.13188	0.69980	B
TraesCS1D01G239200	3.37409	0.65872	D
TraesCS1A01G239100	3.81455	0.42806	A
TraesCS1B01G251300	0.01254	0.08143	B
TraesCS1D01G239300	0.49213	1.17932	D
TraesCS1A01G239600	5.02073	1.25719	A
TraesCS1B01G251800	4.91629	1.21289	B
TraesCS1D01G239800	3.89223	1.40534	D
TraesCS1A01G239700	4.45958	1.01712	A
TraesCS1B01G251900	4.01953	0.88206	B
TraesCS1D01G239900	3.63952	1.01563	D
TraesCS1A01G239800	5.63963	0.29342	A
TraesCS1B01G252000	4.59472	0.57526	B
TraesCS1D01G240000	5.46622	0.50568	D
TraesCS1A01G240200	2.13436	0.57036	A
TraesCS1B01G252300	1.05634	0.50731	B
TraesCS1D01G240300	1.63063	0.39274	D
TraesCS1A01G240600	2.35316	0.69698	A
TraesCS1B01G252700	2.15533	0.65339	B
TraesCS1D01G240700	2.28786	0.64775	D
TraesCS1A01G241000	5.92973	0.31276	A
TraesCS1B01G252900	5.26561	1.11001	B
TraesCS1D01G241000	4.96086	0.69189	D
TraesCS1A01G241300	3.15902	0.82005	A
TraesCS1B01G253100	2.90487	0.64853	B
TraesCS1D01G241200	2.96528	0.59690	D
TraesCS1A01G241900	5.27592	0.96141	A
TraesCS1B01G253500	5.49201	0.96463	B
TraesCS1D01G241800	6.02213	1.05907	D
TraesCS1A01G242600	4.93109	0.37079	A
TraesCS1B01G254100	5.00798	0.34121	B
TraesCS1D01G242600	4.99400	0.54448	D
TraesCS1A01G243000	2.88026	0.93477	A
TraesCS1B01G254500	2.71542	0.81469	B
TraesCS1D01G243000	2.97675	0.90863	D
TraesCS1A01G243100	2.36003	0.52688	A
TraesCS1B01G254600	2.04278	0.79738	B
TraesCS1D01G243100	2.84462	0.55359	D
TraesCS1A01G243300	3.63398	0.42401	A
TraesCS1B01G254800	3.87641	0.35082	B
TraesCS1D01G243300	3.43553	0.81750	D
TraesCS1A01G243700	2.21716	1.10258	A
TraesCS1B01G255100	1.52626	1.08191	B
TraesCS1D01G243700	2.04020	1.11700	D
TraesCS1A01G245000	2.69425	0.85481	A
TraesCS1B01G256200	1.57384	1.63476	B
TraesCS1D01G244900	2.89626	0.72616	D
TraesCS1A01G245300	3.26144	0.45401	A
TraesCS1B01G256300	3.25368	0.61938	B
TraesCS1D01G245000	0.04049	0.28047	D
TraesCS1A01G245600	2.49253	0.48319	A
TraesCS1B01G256600	2.37558	0.44938	B
TraesCS1D01G245300	3.19357	0.79802	D
TraesCS1A01G246400	4.56147	0.59070	A
TraesCS1B01G257100	4.50678	0.91560	B
TraesCS1D01G245700	5.04180	0.75256	D
TraesCS1A01G246500	2.30546	0.98414	A
TraesCS1B01G257200	2.09399	0.84954	B
TraesCS1D01G245800	2.80952	0.63683	D
TraesCS1A01G246600	3.97096	0.68589	A
TraesCS1B01G257300	3.92363	0.56519	B
TraesCS1D01G245900	3.88019	0.64305	D
TraesCS1A01G246800	3.18972	0.91892	A
TraesCS1B01G257400	3.00806	0.86978	B
TraesCS1D01G246100	2.45045	0.94524	D
TraesCS1A01G246900	5.58722	0.75403	A
TraesCS1B01G257500	3.69384	2.53603	B
TraesCS1D01G246200	5.56634	0.30100	D
TraesCS1A01G247200	2.30859	0.93554	A
TraesCS1B01G257800	0.05000	0.16491	B
TraesCS1D01G246400	0.67027	0.40362	D
TraesCS1A01G247900	3.19184	1.05570	A
TraesCS1B01G258300	3.30033	0.52722	B
TraesCS1D01G247300	3.62324	0.72643	D
TraesCS1A01G248200	2.60422	0.76147	A
TraesCS1B01G258700	2.26000	0.58638	B
TraesCS1D01G247600	2.92360	0.50967	D
TraesCS1A01G248300	3.54515	1.22202	A
TraesCS1B01G258800	4.80006	1.06641	B
TraesCS1D01G247700	4.06518	1.15979	D
TraesCS1A01G248400	3.19669	0.97373	A
TraesCS1B01G259000	3.43148	0.88580	B
TraesCS1D01G247800	3.56610	0.79514	D
TraesCS1A01G248800	2.67910	0.56319	A
TraesCS1B01G259500	2.62917	0.62202	B
TraesCS1D01G248300	1.97583	0.52249	D
TraesCS1A01G249300	2.47673	0.59834	A
TraesCS1B01G260000	1.63396	0.62239	B
TraesCS1D01G248800	2.52608	0.57018	D
TraesCS1A01G249400	2.77077	0.68107	A
TraesCS1B01G260100	2.55290	0.91199	B
TraesCS1D01G248900	2.69312	0.80506	D
TraesCS1A01G250300	5.90559	0.27641	A
TraesCS1B01G260900	5.79351	0.32168	B
TraesCS1D01G249900	5.58315	0.32528	D
TraesCS1A01G250900	4.09176	0.24330	A
TraesCS1B01G261500	4.17072	0.44784	B
TraesCS1D01G250500	4.88176	0.30457	D
TraesCS1A01G251000	2.87924	0.23830	A
TraesCS1B01G261600	3.02035	0.48665	B
TraesCS1D01G250600	3.04560	0.52415	D
TraesCS1A01G251100	2.05984	0.44771	A
TraesCS1B01G261700	2.33192	0.43117	B
TraesCS1D01G250700	2.74079	0.54854	D
TraesCS1A01G251400	4.28515	0.48368	A
TraesCS1B01G262000	5.03839	1.01452	B
TraesCS1D01G250900	5.46751	0.84383	D
TraesCS1A01G251600	6.51041	0.27903	A
TraesCS1B01G262200	5.59932	2.45193	B
TraesCS1D01G251100	6.56745	0.35178	D
TraesCS1A01G251700	3.04506	1.04369	A
TraesCS1B01G262600	3.59768	0.84133	B
TraesCS1D01G251500	3.67327	0.56607	D
TraesCS1A01G252400	4.63477	0.76229	A
TraesCS1B01G265600	4.63754	0.48805	B
TraesCS1D01G252100	4.81989	0.62843	D
TraesCS1A01G252700	4.80431	0.76566	A
TraesCS1B01G265300	4.52294	0.57000	B
TraesCS1D01G252400	4.15043	0.67338	D
TraesCS1A01G253000	3.11986	0.52043	A
TraesCS1B01G265200	2.85240	0.46887	B
TraesCS1D01G252500	3.28894	0.60355	D
TraesCS1A01G253400	6.95856	0.67974	A
TraesCS1B01G264900	6.92785	0.72689	B
TraesCS1D01G252900	6.75039	0.70565	D
TraesCS1A01G254000	3.20191	0.95907	A
TraesCS1B01G264300	3.75744	0.84080	B
TraesCS1D01G253500	0.03921	0.18544	D
TraesCS1A01G254100	2.82423	0.61858	A
TraesCS1B01G264200	2.67692	0.47830	B
TraesCS1D01G253600	1.77276	0.67997	D
TraesCS1A01G254400	5.38047	0.60633	A
TraesCS1B01G263900	5.67483	0.48452	B
TraesCS1D01G253800	5.84082	0.63601	D
TraesCS1A01G255000	3.87190	0.58034	A
TraesCS1B01G263400	4.14260	0.45915	B
TraesCS1D01G254400	3.44479	0.78889	D
TraesCS1A01G255100	5.79203	0.68797	A
TraesCS1B01G265900	5.47249	0.68029	B
TraesCS1D01G254500	5.54124	0.62152	D
TraesCS1A01G255300	2.90356	0.58227	A
TraesCS1B01G266100	2.49260	0.68091	B
TraesCS1D01G254700	2.81210	0.46357	D
TraesCS1A01G255400	5.02377	0.81288	A
TraesCS1B01G266200	4.55845	0.85138	B
TraesCS1D01G254800	4.60618	0.70286	D
TraesCS1A01G255800	2.23477	1.47944	A
TraesCS1B01G266500	1.65331	1.38447	B
TraesCS1D01G255100	1.36538	1.33185	D
TraesCS1A01G255900	3.40917	0.17871	A
TraesCS1B01G266600	3.01696	0.19296	B
TraesCS1D01G255200	3.16822	0.18047	D
TraesCS1A01G256300	4.44779	0.68894	A
TraesCS1B01G267000	4.35966	0.87082	B
TraesCS1D01G255700	4.44805	0.21502	D
TraesCS1A01G256400	6.04381	0.89853	A
TraesCS1B01G267100	6.23430	0.44296	B
TraesCS1D01G255800	5.58262	0.34841	D
TraesCS1A01G257300	3.56955	0.73975	A
TraesCS1B01G267800	4.53183	0.72310	B
TraesCS1D01G256600	4.08359	0.71633	D
TraesCS1A01G257500	2.68108	1.29362	A
TraesCS1B01G268000	2.72490	1.65041	B
TraesCS1D01G256800	4.88799	1.87582	D
TraesCS1A01G257900	2.64174	0.57328	A
TraesCS1B01G268300	1.17641	1.40994	B
TraesCS1D01G257200	3.06442	0.53522	D
TraesCS1A01G258100	3.12558	0.41624	A
TraesCS1B01G268500	2.83133	0.30549	B
TraesCS1D01G257400	3.22176	0.39931	D
TraesCS1A01G258200	5.79030	0.84048	A
TraesCS1B01G268700	5.43499	0.36322	B
TraesCS1D01G257500	5.51656	0.45467	D
TraesCS1A01G258400	3.29408	0.41238	A
TraesCS1B01G268900	3.30883	0.49675	B
TraesCS1D01G257700	0	0	D
TraesCS1A01G258800	4.55094	0.60863	A
TraesCS1B01G269400	3.61606	1.23079	B
TraesCS1D01G258800	4.03063	1.15693	D
TraesCS1A01G259000	3.84546	0.58793	A
TraesCS1B01G269500	2.64993	2.29059	B
TraesCS1D01G258900	3.62706	0.98517	D
TraesCS1A01G259200	4.39060	0.43337	A
TraesCS1B01G269600	3.84237	2.02835	B
TraesCS1D01G259000	4.28201	0.40743	D
TraesCS1A01G259600	4.97239	0.57567	A
TraesCS1B01G269900	4.61252	0.57044	B
TraesCS1D01G259400	4.71952	0.73166	D
TraesCS1A01G259700	4.68879	0.90669	A
TraesCS1B01G270000	5.29157	0.49033	B
TraesCS1D01G259500	3.98394	1.06664	D
TraesCS1A01G260100	3.40731	0.27216	A
TraesCS1B01G270600	2.80984	1.69260	B
TraesCS1D01G260000	3.99137	0.38692	D
TraesCS1A01G260300	3.33593	0.57295	A
TraesCS1B01G270800	3.07804	0.48033	B
TraesCS1D01G260200	2.79572	0.56612	D
TraesCS1A01G260400	2.38036	0.51308	A
TraesCS1B01G270900	1.47319	0.51753	B
TraesCS1D01G260300	1.89914	0.43803	D
TraesCS1A01G260700	2.92360	0.51916	A
TraesCS1B01G271300	2.54089	0.79055	B
TraesCS1D01G260700	1.57114	0.68874	D
TraesCS1A01G260900	6.24654	0.40629	A
TraesCS1B01G271700	4.79956	2.11173	B
TraesCS1D01G260900	5.77655	0.30946	D
TraesCS1A01G261000	5.60591	0.57298	A
TraesCS1B01G271800	4.97959	0.93924	B
TraesCS1D01G261000	5.52999	0.54874	D
TraesCS1A01G261400	3.89242	1.07269	A
TraesCS1B01G272200	2.97868	0.85408	B
TraesCS1D01G261400	2.27097	1.09524	D
TraesCS1A01G262100	4.86951	0.75611	A
TraesCS1B01G272700	5.17179	0.49484	B
TraesCS1D01G262100	5.59892	0.69724	D
TraesCS1A01G262300	4.70599	0.98595	A
TraesCS1B01G272900	5.05455	1.22516	B
TraesCS1D01G262300	4.95721	0.72510	D
TraesCS1A01G262500	3.54563	0.52419	A
TraesCS1B01G273100	3.39278	0.51047	B
TraesCS1D01G262500	0.63262	0.77005	D
TraesCS1A01G262600	3.33930	0.78525	A
TraesCS1B01G273200	3.39041	0.40470	B
TraesCS1D01G262600	3.34007	0.42582	D
TraesCS1A01G263000	5.14406	0.59856	A
TraesCS1B01G273600	4.94649	0.91385	B
TraesCS1D01G263100	5.01014	0.50685	D
TraesCS1A01G263300	6.81299	0.76599	A
TraesCS1B01G273900	0	0	B
TraesCS1D01G263400	7.23813	0.71745	D
TraesCS1A01G263600	2.87645	2.25170	A
TraesCS1B01G274200	0.01620	0.16800	B
TraesCS1D01G263700	0.62246	0.93621	D
TraesCS1A01G263700	3.21849	1.34202	A
TraesCS1B01G274300	3.60695	1.35926	B
TraesCS1D01G263800	4.17027	1.38753	D
TraesCS1A01G264100	2.62610	0.65043	A
TraesCS1B01G274800	2.94121	0.83796	B
TraesCS1D01G264300	2.56544	0.72083	D
TraesCS1A01G264300	2.40360	0.74740	A
TraesCS1B01G275000	2.12871	1.18777	B
TraesCS1D01G264500	3.24640	0.63713	D
TraesCS1A01G264500	4.10463	0.94438	A
TraesCS1B01G275200	4.21294	0.70751	B
TraesCS1D01G264700	3.49665	1.85158	D
TraesCS1A01G265200	2.80146	0.80156	A
TraesCS1B01G276000	3.80610	1.05683	B
TraesCS1D01G265400	3.19668	0.46539	D
TraesCS1A01G265600	5.87739	2.23626	A
TraesCS1B01G276500	4.38001	1.92726	B
TraesCS1D01G265800	5.59104	1.73334	D
TraesCS1A01G265900	3.63840	2.43516	A
TraesCS1B01G276900	3.05954	2.11356	B
TraesCS1D01G266100	0.96670	1.19720	D
TraesCS1A01G266000	3.32748	2.50379	A
TraesCS1B01G277000	3.58599	2.54383	B
TraesCS1D01G266200	5.14404	2.59027	D
TraesCS1A01G266300	4.38565	2.81619	A
TraesCS1B01G277300	5.94514	0.47122	B
TraesCS1D01G266500	3.33249	3.06086	D
TraesCS1A01G266500	2.10078	0.48412	A
TraesCS1B01G277400	2.11881	0.50244	B
TraesCS1D01G266600	1.48859	0.51072	D
TraesCS1A01G266600	2.17268	1.90900	A
TraesCS1B01G277500	0.92378	1.12539	B
TraesCS1D01G266700	0.88702	0.86126	D
TraesCS1A01G266900	4.22673	0.71017	A
TraesCS1B01G277800	0.58357	1.52394	B
TraesCS1D01G267100	3.87305	0.85877	D
TraesCS1A01G267900	4.62501	0.76476	A
TraesCS1B01G278600	4.23292	1.62336	B
TraesCS1D01G267800	3.83021	0.70556	D
TraesCS1A01G268500	2.63386	0.72313	A
TraesCS1B01G279200	0.85748	1.15593	B
TraesCS1D01G268600	2.44626	0.66264	D
TraesCS1A01G269100	4.20502	0.60174	A
TraesCS1B01G279600	4.55490	0.66810	B
TraesCS1D01G269200	4.85233	0.41154	D
TraesCS1A01G269200	3.56402	0.60878	A
TraesCS1B01G279700	3.05311	0.68481	B
TraesCS1D01G269300	3.28439	0.84960	D
TraesCS1A01G269400	4.03145	0.71015	A
TraesCS1B01G279900	1.43095	1.06472	B
TraesCS1D01G269500	2.59327	1.04776	D
TraesCS1A01G269500	3.83666	0.75565	A
TraesCS1B01G280000	1.16687	0.99714	B
TraesCS1D01G269600	2.50519	1.08436	D
TraesCS1A01G269600	3.40425	0.70118	A
TraesCS1B01G280100	3.54525	0.59793	B
TraesCS1D01G269700	3.98450	0.45851	D
TraesCS1A01G270200	3.01572	0.47547	A
TraesCS1B01G280500	2.46221	1.14472	B
TraesCS1D01G270400	4.10907	0.34825	D
TraesCS1A01G270300	4.15508	0.94587	A
TraesCS1B01G280600	3.58208	1.09035	B
TraesCS1D01G270500	4.10123	0.69742	D
TraesCS1A01G270400	4.41634	0.31805	A
TraesCS1B01G280700	4.84554	0.25562	B
TraesCS1D01G270600	4.65873	0.32571	D
TraesCS1A01G270500	2.91237	0.34250	A
TraesCS1B01G280800	2.55404	0.56081	B
TraesCS1D01G270700	2.15013	1.03599	D
TraesCS1A01G270600	3.78360	0.56457	A
TraesCS1B01G280900	3.51011	0.39848	B
TraesCS1D01G270800	3.10254	0.59533	D
TraesCS1A01G270900	4.98590	3.00417	A
TraesCS1B01G281200	4.89242	1.42688	B
TraesCS1D01G271100	4.55996	2.09905	D
TraesCS1A01G271700	4.06883	1.48126	A
TraesCS1B01G281600	4.35138	0.99597	B
TraesCS1D01G271800	3.44977	1.05305	D
TraesCS1A01G272200	2.31153	0.48215	A
TraesCS1B01G282200	2.39845	0.44207	B
TraesCS1D01G272700	2.38402	0.52417	D
TraesCS1A01G273000	3.35149	0.27542	A
TraesCS1B01G282800	3.72712	0.29570	B
TraesCS1D01G273100	3.58499	0.22105	D
TraesCS1A01G273100	3.94091	0.37070	A
TraesCS1B01G282900	3.84676	0.54511	B
TraesCS1D01G273200	4.56698	0.64325	D
TraesCS1A01G273400	2.30298	1.04794	A
TraesCS1B01G283200	3.34071	0.36785	B
TraesCS1D01G273400	3.22735	0.51253	D
TraesCS1A01G273500	2.30925	1.27448	A
TraesCS1B01G283300	3.02341	1.49434	B
TraesCS1D01G273500	4.78298	1.18800	D
TraesCS1A01G273900	2.79878	0.84500	A
TraesCS1B01G283600	2.15454	0.97032	B
TraesCS1D01G274200	0.49476	0.50469	D
TraesCS1A01G274400	4.72108	0.64336	A
TraesCS1B01G283900	5.41962	0.55557	B
TraesCS1D01G274400	5.28293	0.65538	D
TraesCS1A01G274800	2.62825	0.55910	A
TraesCS1B01G284200	3.22838	0.66188	B
TraesCS1D01G274600	3.15606	0.62041	D
TraesCS1A01G275200	6.08092	0.70694	A
TraesCS1B01G284400	5.28341	0.59890	B
TraesCS1D01G274800	4.75169	0.91832	D
TraesCS1A01G275300	3.61793	0.36798	A
TraesCS1B01G284500	3.21944	0.38388	B
TraesCS1D01G274900	3.12042	0.48385	D
TraesCS1A01G276100	2.61466	0.73587	A
TraesCS1B01G285300	1.45444	1.36528	B
TraesCS1D01G275600	2.61537	0.62549	D
TraesCS1A01G276300	4.43521	0.65553	A
TraesCS1B01G285500	4.49211	0.64029	B
TraesCS1D01G275800	4.40999	0.63679	D
TraesCS1A01G276400	2.56157	0.37459	A
TraesCS1B01G285600	2.44393	0.43891	B
TraesCS1D01G275900	2.31682	0.59599	D
TraesCS1A01G277000	2.74464	0.51574	A
TraesCS1B01G286100	3.22466	0.49787	B
TraesCS1D01G276400	1.92926	0.66110	D
TraesCS1A01G277500	7.80709	0.41841	A
TraesCS1B01G286500	6.31708	0.59306	B
TraesCS1D01G276700	6.39813	0.34103	D
TraesCS1A01G277600	5.07986	0.58687	A
TraesCS1B01G286600	4.69908	0.55346	B
TraesCS1D01G276800	4.21156	0.83008	D
TraesCS1A01G278100	2.23597	1.31312	A
TraesCS1B01G287000	3.36114	0.36451	B
TraesCS1D01G277200	3.23517	0.45556	D
TraesCS1A01G278300	4.43726	0.36108	A
TraesCS1B01G287200	4.14850	0.38013	B
TraesCS1D01G277400	4.19528	0.36284	D
TraesCS1A01G278600	4.78176	0.96751	A
TraesCS1B01G287500	4.28532	1.09961	B
TraesCS1D01G277900	4.49528	1.30504	D
TraesCS1A01G278800	4.05002	2.25219	A
TraesCS1B01G287800	4.06492	1.58832	B
TraesCS1D01G278100	2.68034	1.52219	D
TraesCS1A01G278900	2.52184	0.84369	A
TraesCS1B01G287700	1.57187	0.50912	B
TraesCS1D01G278200	2.04655	0.81822	D
TraesCS1A01G279100	5.83181	0.54406	A
TraesCS1B01G288100	5.72861	0.34402	B
TraesCS1D01G278400	5.59436	0.44318	D
TraesCS1A01G279500	3.15582	1.07746	A
TraesCS1B01G288600	2.84974	1.27319	B
TraesCS1D01G278800	3.50306	1.04895	D
TraesCS1A01G279800	3.12985	1.15156	A
TraesCS1B01G288800	1.84457	1.18887	B
TraesCS1D01G279000	0.07200	0.12949	D
TraesCS1A01G280400	3.67920	0.51605	A
TraesCS1B01G289300	3.55362	0.75734	B
TraesCS1D01G279500	4.10488	0.73541	D
TraesCS1A01G280500	3.86385	0.93981	A
TraesCS1B01G289500	1.96373	1.57183	B
TraesCS1D01G279600	3.11388	0.78186	D
TraesCS1A01G280600	2.64994	0.61227	A
TraesCS1B01G289600	1.74430	1.17168	B
TraesCS1D01G279700	1.87952	0.65314	D
TraesCS1A01G280700	2.46383	1.64243	A
TraesCS1B01G289700	1.82235	1.42131	B
TraesCS1D01G279800	0.62736	1.05466	D
TraesCS1A01G281000	6.74492	1.68577	A
TraesCS1B01G290000	6.01910	1.29539	B
TraesCS1D01G280200	7.97115	1.02637	D
TraesCS1A01G281300	5.87771	0.36419	A
TraesCS1B01G290500	5.53249	0.55804	B
TraesCS1D01G280600	5.60951	0.42877	D
TraesCS1A01G281400	2.30308	2.00453	A
TraesCS1B01G290600	3.51854	1.26997	B
TraesCS1D01G280700	3.50291	1.44746	D
TraesCS1A01G281600	4.11824	0.28503	A
TraesCS1B01G290700	4.09557	0.29223	B
TraesCS1D01G280800	4.07832	0.45814	D
TraesCS1A01G281700	2.93076	0.75665	A
TraesCS1B01G290800	2.60050	0.78925	B
TraesCS1D01G280900	2.94801	0.53635	D
TraesCS1A01G281800	3.98739	0.23225	A
TraesCS1B01G290900	3.98364	0.80054	B
TraesCS1D01G281000	3.99118	0.45972	D
TraesCS1A01G282700	3.37977	0.38457	A
TraesCS1B01G291600	3.28704	0.43842	B
TraesCS1D01G281900	3.40123	0.53791	D
TraesCS1A01G282800	2.25185	1.15610	A
TraesCS1B01G291700	3.33390	1.21890	B
TraesCS1D01G282000	2.76501	1.54328	D
TraesCS1A01G283200	2.77050	0.93064	A
TraesCS1B01G292300	2.46597	1.02172	B
TraesCS1D01G282400	3.09960	0.73758	D
TraesCS1A01G285000	4.38575	0.84034	A
TraesCS1B01G294300	3.28974	1.60785	B
TraesCS1D01G284000	4.13492	1.38317	D
TraesCS1A01G285200	5.79613	0.24633	A
TraesCS1B01G294400	6.14996	0.30282	B
TraesCS1D01G284200	6.28372	0.26603	D
TraesCS1A01G285400	3.68851	0.55095	A
TraesCS1B01G294600	2.26893	1.73522	B
TraesCS1D01G284400	3.90776	0.58564	D
TraesCS1A01G286000	3.83722	0.49195	A
TraesCS1B01G295500	0.10276	0.38711	B
TraesCS1D01G285100	0.10362	0.54385	D
TraesCS1A01G286200	4.90191	2.41446	A
TraesCS1B01G295600	6.06819	1.70599	B
TraesCS1D01G285200	6.95119	0.37770	D
TraesCS1A01G286300	5.26775	0.61394	A
TraesCS1B01G295700	5.61422	0.56199	B
TraesCS3D01G349900	6.25480	0.45986	D
TraesCS1A01G286900	6.61655	1.10214	A
TraesCS1B01G296300	6.76460	0.57231	B
TraesCS1D01G285800	7.13502	0.57298	D
TraesCS1A01G287000	3.60041	1.44384	A
TraesCS1B01G296400	0.98035	0.85270	B
TraesCS1D01G285900	2.34836	1.21923	D
TraesCS1A01G287200	2.13045	1.49973	A
TraesCS1B01G296600	2.03660	1.50542	B
TraesCS1D01G286100	1.92655	1.61114	D
TraesCS1A01G287400	4.07685	0.93189	A
TraesCS1B01G296800	4.24385	0.58721	B
TraesCS1D01G286300	4.31540	0.50257	D
TraesCS1A01G287500	2.74378	0.59343	A
TraesCS1B01G296900	2.65706	0.56325	B
TraesCS1D01G286400	3.37669	0.52431	D
TraesCS1A01G287600	2.86918	0.65962	A
TraesCS1B01G297000	2.77736	0.66799	B
TraesCS1D01G286500	3.19894	0.67817	D
TraesCS1A01G288400	3.66772	0.26348	A
TraesCS1B01G297800	3.55538	0.25736	B
TraesCS1D01G287400	3.68042	0.24859	D
TraesCS1A01G288600	2.63475	0.71280	A
TraesCS1B01G298000	0.96227	1.29386	B
TraesCS1D01G287600	2.48247	0.84624	D
TraesCS1A01G288900	2.28669	0.41494	A
TraesCS1B01G298200	2.60068	0.29218	B
TraesCS1D01G287900	2.57394	0.24136	D
TraesCS1A01G289600	4.19784	1.50339	A
TraesCS1B01G299100	4.89641	1.14483	B
TraesCS1D01G288500	3.46355	0.94051	D
TraesCS1A01G290100	4.95539	1.34619	A
TraesCS1B01G299300	4.54020	1.46597	B
TraesCS1D01G288800	4.43262	0.96741	D
TraesCS1A01G290200	2.32468	1.55081	A
TraesCS1B01G299600	1.06130	1.37311	B
TraesCS1D01G289000	0.00106	0.01492	D
TraesCS1A01G290800	2.19560	0.74560	A
[truncated: 22,523 more rows]
