# Supplementary material for: Genomic variants affecting homoeologous gene expression dosage contribute to agronomic trait variation in allopolyploid wheat
Source: Nat Commun. 2022 Feb 11;13:826. doi: 10.1038/s41467-022-28453-y (PMC8837796; doi:10.1038/s41467-022-28453-y)
Supplement: Supplementary file 21 — Source Data [file 41467_2022_28453_MOESM21_ESM.zip › Source_data/Supplementary_Figure_14_1.txt]

#1000 SCC values between the frequency of random set of SNPs and traits in the 1000 exome panel of wheat lines.
random_test_index	trait	SCC
498	GFP14_I	-0.4085
99	GFP14_I	-0.37
789	GFP14_I	-0.3659
498	GFP15_I	-0.3635
508	GFP14_I	-0.3625
379	GFP14_I	-0.3621
18	GFP14_I	-0.3548
959	GFP14_I	-0.3536
558	GFP14_I	-0.346
162	GFP14_I	-0.3401
201	GFP14_I	-0.3367
473	GFP15_I	-0.3326
270	GFP15_I	-0.3323
649	GFP14_I	-0.3306
510	GFP14_I	-0.3295
959	GFP15_I	-0.3279
423	GFP14_I	-0.3267
740	GFP15_I	-0.3265
122	GFP14_I	-0.3259
731	GFP14_I	-0.3249
861	GFP14_I	-0.3156
85	GFP14_I	-0.3105
223	GFP14_I	-0.3103
553	GFP15_I	-0.309
632	GFP14_I	-0.3076
169	GFP14_I	-0.3072
766	GFP15_I	-0.3057
275	GFP14_I	-0.3054
242	GFP15_I	-0.3048
332	GFP14_I	-0.3011
645	HD15_I	-0.3003
794	GFP15_I	-0.2975
976	GFP14_I	-0.297
718	GFP14_I	-0.2942
581	GFP14_I	-0.2938
800	GFP15_I	-0.2924
102	GFP14_I	-0.2922
963	GFP15_I	-0.2912
645	HD14_I	-0.2903
162	GFP15_I	-0.2895
722	GFP15_I	-0.2885
14	GFP14_I	-0.2879
577	GFP15_I	-0.2872
566	HW14_I	-0.2851
838	GFP14_I	-0.2845
366	GFP15_I	-0.2838
963	GFP14_I	-0.283
274	GFP14_I	-0.2824
498	HW15_I	-0.2822
290	GFP15_I	-0.2814
964	GFP14_I	-0.2812
904	GFP14_I	-0.2808
403	GFP15_I	-0.2807
502	GFP14_I	-0.2804
344	GFP15_I	-0.28
482	GFP15_I	-0.279
122	GFP15_I	-0.2784
771	GFP14_I	-0.2783
577	GFP14_I	-0.2781
162	HW14_I	-0.2777
270	HW15_I	-0.2768
241	GFP15_I	-0.2756
834	GFP14_I	-0.2756
157	GFP14_I	-0.2743
332	GFP15_I	-0.2735
566	GFP15_I	-0.2729
319	GFP14_I	-0.2707
900	GFP14_I	-0.2704
379	GFP15_I	-0.2702
722	HW15_I	-0.2701
715	GFP14_I	-0.2698
888	GFP14_I	-0.2698
766	GFP14_I	-0.269
730	GFP14_I	-0.2689
162	HW15_I	-0.2686
585	GFP14_I	-0.2684
502	GFP15_I	-0.2682
508	HW14_I	-0.2682
403	GFP14_I	-0.268
505	GFP14_I	-0.2674
963	HW15_I	-0.267
63	GFP15_I	-0.2668
899	GFP15_I	-0.2666
566	GFP14_I	-0.2662
66	GFP15_I	-0.2661
976	GFP15_I	-0.266
624	GFP14_I	-0.2659
895	GFP14_I	-0.2653
366	GFP14_I	-0.2648
290	GFP14_I	-0.2642
542	GFP15_I	-0.2642
300	GFP14_I	-0.2641
14	HW14_I	-0.2629
99	GFP15_I	-0.2621
551	HD15_I	-0.2619
581	GFP15_I	-0.2618
838	GFP15_I	-0.2616
533	GFP14_I	-0.2611
386	GFP14_I	-0.2606
654	GFP15_I	-0.2605
707	GFP14_I	-0.2605
944	GFP14_I	-0.2602
223	GFP15_I	-0.2589
493	GFP15_I	-0.2587
530	HD14_I	-0.2584
853	GFP15_I	-0.2582
705	GFP15_I	-0.2579
420	GFP15_I	-0.2575
800	GFP14_I	-0.2569
473	GFP14_I	-0.2567
401	GFP14_I	-0.2561
160	GFP14_I	-0.2558
60	GFP14_I	-0.2555
385	GFP14_I	-0.2551
138	GFP15_I	-0.2549
834	HW14_I	-0.2545
585	GFP15_I	-0.2544
729	GFP14_I	-0.2537
939	GFP14_I	-0.2528
346	GFP14_I	-0.252
971	GFP14_I	-0.252
284	GFP15_I	-0.2517
944	GFP15_I	-0.2511
868	GFP15_I	-0.2507
736	GFP14_I	-0.2506
930	GFP15_I	-0.2502
160	GFP15_I	-0.2494
649	GFP15_I	-0.2483
224	GFP14_I	-0.248
849	GFP15_I	-0.248
729	GFP15_I	-0.2478
349	GFP14_I	-0.2471
166	GFP14_I	-0.247
374	GFP14_I	-0.2469
229	GFP15_I	-0.2465
675	GFP14_I	-0.2465
793	GFP14_I	-0.2465
262	GFP14_I	-0.2464
251	GFP15_I	-0.2462
861	GFP15_I	-0.246
300	GFP15_I	-0.2458
167	GFP15_I	-0.2456
239	GFP15_I	-0.2452
659	GFP14_I	-0.2452
654	GFP14_I	-0.2448
284	GFP14_I	-0.2447
596	GFP15_I	-0.2446
888	GFP15_I	-0.244
235	GFP15_I	-0.2439
899	GFP14_I	-0.2431
168	HW15_I	-0.243
722	HW14_I	-0.2429
484	GFP14_I	-0.2418
688	GFP15_I	-0.2414
18	HW14_I	-0.2413
66	GFP14_I	-0.2408
217	GFP15_I	-0.2403
508	GFP15_I	-0.2395
278	GFP14_I	-0.2394
624	HW14_I	-0.2394
589	GFP14_I	-0.2393
416	GFP15_I	-0.2385
82	GFP14_I	-0.2385
213	GFP14_I	-0.2382
958	GFP15_I	-0.2382
217	HW15_I	-0.2379
478	GFP14_I	-0.2378
900	GFP15_I	-0.2378
993	GFP15_I	-0.2376
241	GFP14_I	-0.2374
47	GFP14_I	-0.2366
655	GFP14_I	-0.2366
973	GFP14_I	-0.2364
211	GFP15_I	-0.2363
581	HW14_I	-0.2358
152	HW15_I	-0.2357
478	GFP15_I	-0.2357
60	GFP15_I	-0.2356
270	GFP14_I	-0.2355
168	GFP15_I	-0.2353
211	GFP14_I	-0.2352
18	GFP15_I	-0.2351
482	GFP14_I	-0.2351
18	HW15_I	-0.2349
678	GFP15_I	-0.2345
439	GFP15_I	-0.2337
976	HW15_I	-0.2336
861	HW14_I	-0.2334
562	GFP15_I	-0.2328
654	HW14_I	-0.2324
3	HW15_I	-0.232
62	GFP15_I	-0.2317
274	GFP15_I	-0.2315
771	HW15_I	-0.2314
666	GFP14_I	-0.2313
981	GFP14_I	-0.231
334	GFP15_I	-0.2308
655	GFP15_I	-0.2307
686	GFP14_I	-0.2304
709	GFP15_I	-0.2304
944	HW15_I	-0.2304
645	HW15_S	-0.2303
792	GFP15_I	-0.2302
972	HW15_I	-0.2301
138	GFP14_I	-0.2286
225	PHT15_I	-0.2284
702	HW14_I	-0.2283
290	HW14_I	-0.2282
540	GFP15_I	-0.2282
720	GFP15_I	-0.2282
168	GFP14_I	-0.2279
286	GFP14_I	-0.2279
789	HW14_I	-0.2276
288	HD14_I	-0.2271
661	GFP14_I	-0.2271
709	GFP14_I	-0.227
723	GFP15_I	-0.2265
215	GFP15_I	-0.2264
702	GFP14_I	-0.2263
99	HW15_I	-0.2262
689	GFP14_I	-0.2261
455	GFP14_I	-0.2257
426	GFP14_I	-0.2253
740	GFP14_I	-0.2253
687	GFP15_I	-0.2252
546	GFP15_I	-0.2251
962	GFP14_I	-0.2251
794	HW15_I	-0.2249
585	HW14_I	-0.2247
721	GFP14_I	-0.2246
747	GFP15_I	-0.2246
290	HW15_I	-0.2244
533	GFP15_I	-0.2241
853	GFP14_I	-0.224
379	HW14_I	-0.2239
904	GFP15_I	-0.2238
64	GFP14_I	-0.2235
349	GFP15_I	-0.2234
29	GFP15_I	-0.2229
98	GFP15_I	-0.2229
546	GFP14_I	-0.2226
303	GFP14_I	-0.2223
295	GFP15_I	-0.222
664	GFP15_I	-0.2219
284	HW15_I	-0.2215
800	HW14_I	-0.2215
63	GFP14_I	-0.2213
714	HD14_I	-0.2213
222	GFP14_I	-0.2212
757	GFP14_I	-0.2212
660	GFP15_I	-0.221
761	GFP15_I	-0.2209
553	HW15_I	-0.2206
214	GFP14_I	-0.2204
717	GFP15_I	-0.2203
538	GFP14_I	-0.2202
707	GFP15_I	-0.2201
298	GFP14_I	-0.22
423	GFP15_I	-0.22
423	HW14_I	-0.2198
649	HW14_I	-0.2198
253	GFP15_I	-0.2196
505	GFP15_I	-0.2196
596	GFP14_I	-0.2196
551	HD14_I	-0.2194
523	GFP14_I	-0.2191
657	GFP14_I	-0.219
451	GFP14_I	-0.2187
371	GFP14_I	-0.2185
618	PHT14_I	-0.2182
242	GFP14_I	-0.218
443	HW15_I	-0.2178
702	GFP15_I	-0.2178
224	HW14_I	-0.2177
473	HW15_I	-0.2177
656	GFP15_I	-0.2174
470	GFP14_I	-0.2172
860	GFP14_I	-0.2166
715	GFP15_I	-0.2164
389	HW14_I	-0.2162
829	PHT14_I	-0.2162
527	GFP15_I	-0.2158
152	HW14_I	-0.2156
278	GFP15_I	-0.2156
93	GFP14_I	-0.2156
813	GFP15_I	-0.2154
484	HW15_I	-0.2151
523	GFP15_I	-0.215
616	GFP15_I	-0.2148
917	GFP15_I	-0.2147
884	GFP15_I	-0.2142
417	HD14_I	-0.2141
721	GFP15_I	-0.214
443	GFP15_I	-0.2138
366	HW15_I	-0.2137
794	HW14_I	-0.2137
123	GFP15_I	-0.2135
478	HW14_I	-0.2135
789	HW15_I	-0.2134
482	HW15_I	-0.2131
933	GFP15_I	-0.2129
734	PHT15_I	-0.2127
391	HW14_I	-0.2123
706	GFP14_I	-0.212
178	HW14_I	-0.2119
540	GFP14_I	-0.2119
510	HW14_I	-0.2115
76	PHT14_I	-0.2115
295	GFP14_I	-0.2114
967	GFP15_I	-0.2114
339	GFP15_I	-0.2112
391	GFP14_I	-0.211
789	GFP15_I	-0.2109
616	HW15_I	-0.2107
302	GFP15_I	-0.2106
426	GFP15_I	-0.2105
14	GFP15_I	-0.2102
558	HW14_I	-0.2102
562	GFP14_I	-0.2101
708	GFP14_I	-0.2096
734	PHT14_I	-0.2096
576	PHT14_I	-0.2095
605	GFP15_I	-0.2094
967	HW14_I	-0.2093
319	GFP15_I	-0.2091
456	GFP15_I	-0.209
385	HW14_I	-0.2086
722	GFP14_I	-0.2086
659	GFP15_I	-0.2085
527	HW14_I	-0.2083
736	GFP15_I	-0.2079
93	GFP15_I	-0.2079
98	GFP14_I	-0.2078
853	HW15_I	-0.2077
616	GFP14_I	-0.2075
967	HW15_I	-0.2073
558	GFP15_I	-0.2072
747	HW15_I	-0.2072
730	HW15_I	-0.2069
608	GFP14_I	-0.2068
167	GFP14_I	-0.2067
534	GFP15_I	-0.2067
664	GFP14_I	-0.2067
178	GFP14_I	-0.2065
374	GFP15_I	-0.2065
147	GFP15_I	-0.2063
838	HW15_I	-0.2063
640	GFP14_I	-0.2062
813	GFP14_I	-0.2061
213	GFP15_I	-0.206
255	GFP15_I	-0.206
393	GFP14_I	-0.2058
297	GFP15_I	-0.2056
792	HW15_I	-0.2054
815	GFP14_I	-0.2052
387	PHT14_I	-0.2049
888	HW14_I	-0.2049
423	HW15_I	-0.2046
478	HW15_I	-0.2044
997	GFP15_I	-0.2042
645	PHT14_I	-0.2038
353	HW14_I	-0.2037
281	GFP15_I	-0.2036
498	HW14_I	-0.2034
702	HW15_I	-0.2033
320	GFP14_I	-0.2029
696	GFP14_I	-0.2028
838	HW14_I	-0.2028
32	GFP15_I	-0.2027
217	GFP14_I	-0.2023
730	GFP15_I	-0.202
157	HW15_I	-0.2019
630	HD14_I	-0.2015
915	GFP14_I	-0.2014
888	HW15_I	-0.201
537	GFP14_I	-0.2009
861	HW15_I	-0.2005
459	GFP14_I	-0.2004
986	GFP14_I	-0.2004
394	GFP14_I	-0.2003
104	PHT15_I	-0.2002
757	GFP15_I	-0.2001
324	HD14_I	-0.1999
93	HW14_I	-0.1998
801	GFP15_I	-0.1997
148	PHT14_I	-0.1994
294	GFP14_I	-0.1993
723	HW15_I	-0.1993
190	GFP14_I	-0.1992
169	HW14_I	-0.1987
3	GFP14_I	-0.1987
379	HW15_I	-0.1987
392	GFP15_I	-0.1987
103	GFP14_I	-0.1985
283	PHT15_I	-0.1985
639	GFP14_I	-0.1984
944	HW14_I	-0.1984
223	HW15_I	-0.1982
648	GFP15_I	-0.1982
403	HW15_I	-0.198
664	HW15_I	-0.198
152	GFP14_I	-0.1979
517	GFP15_I	-0.1978
883	GFP15_I	-0.1976
306	GFP14_I	-0.1975
775	GFP15_I	-0.1973
642	PHT15_I	-0.1972
760	GFP15_I	-0.1971
349	HW14_I	-0.1969
758	GFP14_I	-0.1968
353	HW15_I	-0.1967
420	GFP14_I	-0.1965
68	GFP15_I	-0.1962
224	HW15_I	-0.1961
310	HW14_I	-0.196
217	HW14_I	-0.1959
731	HW14_I	-0.1959
215	GFP14_I	-0.1958
931	HW15_I	-0.1958
668	GFP15_I	-0.1956
211	HW14_I	-0.1955
387	PHT15_I	-0.1951
371	GFP15_I	-0.1949
385	GFP15_I	-0.1949
815	GFP15_I	-0.1946
732	GFP14_I	-0.1943
74	HW14_I	-0.1943
962	GFP15_I	-0.1943
113	PHT15_I	-0.1942
38	GFP14_I	-0.1942
864	GFP15_I	-0.1942
287	GFP15_I	-0.1941
546	HW14_I	-0.1941
102	GFP15_I	-0.1939
103	GFP15_I	-0.1939
251	GFP14_I	-0.1938
698	GFP15_I	-0.1938
391	GFP15_I	-0.1936
668	GFP14_I	-0.1936
186	HD14_I	-0.1935
41	GFP15_I	-0.1932
535	GFP14_I	-0.1931
518	GFP15_I	-0.1929
672	GFP15_I	-0.1929
249	PHT15_I	-0.1928
488	GFP14_I	-0.1928
142	HW14_I	-0.1926
223	HW14_I	-0.1926
213	HW15_I	-0.1925
534	HW15_I	-0.1924
199	GFP14_I	-0.1922
264	GFP14_I	-0.192
439	GFP14_I	-0.1918
133	PHT14_I	-0.1915
106	GFP15_I	-0.1913
152	GFP15_I	-0.1913
253	GFP14_I	-0.1912
346	HW15_I	-0.1912
991	PHT14_I	-0.1912
113	PHT14_I	-0.1911
374	HW14_I	-0.1911
694	GFP15_I	-0.1911
119	PHT14_I	-0.191
358	GFP14_I	-0.191
599	GFP14_I	-0.191
346	GFP15_I	-0.1909
680	HW15_I	-0.1909
459	HW14_I	-0.1907
666	HW14_I	-0.1907
542	GFP14_I	-0.1905
551	PHT14_I	-0.1905
723	HW14_I	-0.1905
904	HW15_I	-0.1905
443	GFP14_I	-0.1904
589	HW14_I	-0.1903
963	HW14_I	-0.1903
13	GFP15_I	-0.1901
705	HW14_I	-0.1901
417	HD15_I	-0.19
972	GFP14_I	-0.1899
841	HW15_I	-0.1898
324	PHT15_I	-0.1897
694	GFP14_I	-0.1897
800	HW15_I	-0.1897
380	GFP15_I	-0.1896
66	HW15_I	-0.1896
549	HD14_I	-0.1894
899	HW14_I	-0.1893
336	GFP15_I	-0.1892
29	GFP14_I	-0.1888
566	HW15_I	-0.1888
696	GFP15_I	-0.1888
319	HW14_I	-0.1885
718	GFP15_I	-0.1885
853	HW14_I	-0.1885
127	PHT14_I	-0.1884
842	GFP15_I	-0.1884
662	GFP15_I	-0.1883
680	GFP15_I	-0.1883
348	HW15_I	-0.1882
77	GFP15_I	-0.188
972	HW14_I	-0.1876
755	HD15_I	-0.1873
51	GFP15_I	-0.1872
828	GFP14_I	-0.1871
689	HW15_I	-0.1869
585	HW15_I	-0.1868
666	GFP15_I	-0.1868
435	GFP14_I	-0.1867
608	HW14_I	-0.1866
287	GFP14_I	-0.1865
710	GFP14_I	-0.1865
834	GFP15_I	-0.1865
14	HW15_I	-0.1863
138	HW14_I	-0.1861
99	HW14_I	-0.186
993	GFP14_I	-0.1858
606	GFP15_I	-0.1857
332	HW14_I	-0.1853
85	HW14_I	-0.1853
957	GFP15_I	-0.1852
22	PHT15_I	-0.185
794	GFP14_I	-0.185
846	GFP14_I	-0.185
959	HW15_I	-0.185
102	HW14_I	-0.1849
560	PHT15_I	-0.1849
648	GFP14_I	-0.1849
746	PHT14_I	-0.1847
2	PHT14_I	-0.1845
797	HD14_I	-0.1845
295	HW14_I	-0.1844
122	HW14_I	-0.1841
705	GFP14_I	-0.1841
39	GFP14_I	-0.1839
551	PHT15_I	-0.1838
609	GFP14_I	-0.1836
160	HW15_I	-0.1831
806	GFP14_I	-0.1831
904	HW14_I	-0.1831
508	HW15_I	-0.183
213	HW14_I	-0.1829
58	GFP15_I	-0.1826
641	GFP15_I	-0.1824
738	GFP14_I	-0.1824
993	HW15_I	-0.1824
884	GFP14_I	-0.1823
91	HW15_I	-0.1823
59	GFP14_I	-0.1822
126	PHT14_I	-0.182
201	HW14_I	-0.1818
600	GFP15_I	-0.1816
83	GFP15_I	-0.1816
276	PHT14_I	-0.1815
163	GFP15_I	-0.1813
91	GFP15_I	-0.1813
284	HW14_I	-0.1812
380	GFP14_I	-0.1812
673	GFP15_I	-0.1812
765	GFP14_I	-0.1812
186	PHT14_I	-0.1811
849	HW14_I	-0.1811
826	GFP15_I	-0.181
2	PHT15_I	-0.1808
680	GFP14_I	-0.1808
908	GFP14_I	-0.1808
518	HW15_I	-0.1807
567	GFP14_I	-0.1807
633	HW15_I	-0.1807
365	GFP15_I	-0.1806
274	HW15_I	-0.1805
739	HD14_I	-0.1804
446	HW15_I	-0.1803
275	GFP15_I	-0.1802
596	HW14_I	-0.1801
527	GFP14_I	-0.18
961	GFP15_I	-0.18
766	HW14_I	-0.1799
229	HW15_I	-0.1798
662	GFP14_I	-0.1798
892	HW15_I	-0.1798
966	GFP15_I	-0.1798
972	GFP15_I	-0.1798
746	PHT15_I	-0.1797
28	PHT14_I	-0.1796
792	GFP14_I	-0.1796
295	HW15_I	-0.1794
759	HW14_I	-0.1793
176	GFP14_I	-0.1792
224	GFP15_I	-0.1791
421	GFP15_I	-0.1791
631	GFP15_I	-0.179
891	GFP14_I	-0.179
489	GFP15_I	-0.1789
705	HW15_I	-0.1789
624	GFP15_I	-0.1788
932	PHT15_I	-0.1787
394	GFP15_I	-0.1784
74	GFP15_I	-0.1784
900	HW15_I	-0.1784
765	GFP15_I	-0.1782
235	GFP14_I	-0.1778
366	HW14_I	-0.1778
514	GFP14_I	-0.1778
441	GFP15_I	-0.1777
912	GFP15_I	-0.1777
849	GFP14_I	-0.1775
104	PHT14_I	-0.1774
127	PHT15_I	-0.1774
292	GFP14_I	-0.1773
169	GFP15_I	-0.1771
787	GFP14_I	-0.177
810	GFP15_I	-0.177
286	HW15_I	-0.1769
60	HW14_I	-0.1769
758	GFP15_I	-0.1766
894	GFP15_I	-0.1762
928	GFP15_I	-0.1762
710	GFP15_I	-0.176
289	GFP14_I	-0.1758
608	GFP15_I	-0.1757
168	HW14_I	-0.1756
988	GFP15_I	-0.1755
63	HW15_I	-0.1754
654	HW15_I	-0.1754
160	HW14_I	-0.1753
475	PHT14_I	-0.1752
709	HW14_I	-0.1752
286	HW14_I	-0.1751
623	GFP15_I	-0.175
632	GFP15_I	-0.1749
673	GFP14_I	-0.1749
121	GFP14_I	-0.1748
612	GFP15_I	-0.1747
198	GFP15_I	-0.1746
576	PHT15_I	-0.1746
614	GFP14_I	-0.1745
813	HW15_I	-0.1742
83	GFP14_I	-0.1742
294	GFP15_I	-0.174
579	HW15_I	-0.1739
181	GFP14_I	-0.1737
446	HW14_I	-0.1737
851	GFP15_I	-0.1737
560	PHT14_I	-0.1736
849	HW15_I	-0.1735
781	GFP14_I	-0.1734
537	HW14_I	-0.1733
721	HW14_I	-0.1733
981	GFP15_I	-0.1732
353	GFP15_I	-0.1731
387	HD14_I	-0.1731
542	HW15_I	-0.173
796	GFP14_I	-0.173
900	HW14_I	-0.173
76	PHT15_I	-0.1729
117	PHT14_I	-0.1728
943	GFP14_I	-0.1727
993	HW14_I	-0.1727
293	GFP15_I	-0.1726
503	GFP14_I	-0.1726
529	GFP15_I	-0.1725
970	PHT14_I	-0.1725
5	GFP15_I	-0.1724
768	PHT14_I	-0.1723
913	GFP14_I	-0.1723
542	HW14_I	-0.172
660	GFP14_I	-0.172
63	HW14_I	-0.1719
346	HW14_I	-0.1716
633	GFP15_I	-0.1716
74	GFP14_I	-0.1716
249	PHT14_I	-0.1715
310	GFP14_I	-0.1715
959	HW14_I	-0.1715
281	HW15_I	-0.1714
438	GFP15_I	-0.1714
868	GFP14_I	-0.1714
157	GFP15_I	-0.1713
530	PHT14_I	-0.1709
6	PHT14_I	-0.1709
274	HW14_I	-0.1708
920	GFP14_I	-0.1708
282	GFP15_I	-0.1707
243	GFP14_I	-0.1706
393	HW14_I	-0.1706
546	HW15_I	-0.1706
281	HW14_I	-0.1705
482	HW14_I	-0.1705
558	HW15_I	-0.1705
743	GFP14_I	-0.1705
308	GFP14_I	-0.1702
609	GFP15_I	-0.1702
806	GFP15_I	-0.1701
770	GFP15_I	-0.17
793	GFP15_I	-0.17
247	PHT15_I	-0.1699
163	GFP14_I	-0.1696
15	GFP14_I	-0.1695
278	HW15_I	-0.1693
718	HW15_I	-0.1693
534	GFP14_I	-0.1692
931	HW14_I	-0.1692
392	GFP14_I	-0.1691
936	GFP15_I	-0.1691
25	GFP14_I	-0.169
883	GFP14_I	-0.1689
595	HW15_I	-0.1688
718	HW14_I	-0.1688
509	PHT15_I	-0.1686
523	HW14_I	-0.1686
394	HW14_I	-0.1685
331	PHT14_I	-0.1684
53	PHT15_I	-0.1684
899	HW15_I	-0.1684
212	HW15_I	-0.1683
389	GFP15_I	-0.1683
714	PHT15_I	-0.1683
389	HW15_I	-0.1681
716	GFP14_I	-0.1681
227	GFP15_I	-0.168
906	GFP14_I	-0.1678
952	GFP14_I	-0.1677
565	HW15_I	-0.1675
747	HW14_I	-0.1675
461	GFP15_I	-0.1674
831	GFP14_I	-0.1674
278	HW14_I	-0.1672
723	GFP14_I	-0.1672
666	HW15_I	-0.1671
221	HD14_I	-0.167
250	HD14_I	-0.167
595	GFP14_I	-0.167
795	HD14_I	-0.167
119	PHT15_I	-0.1669
13	HW14_I	-0.1669
233	GFP15_I	-0.1669
236	GFP15_I	-0.1669
505	HW15_I	-0.1669
488	HW15_I	-0.1668
586	GFP15_I	-0.1668
380	HW14_I	-0.1667
983	GFP14_I	-0.1667
19	HW14_I	-0.1666
417	HW14_S	-0.1666
71	PHT14_I	-0.1665
3	HW14_I	-0.1663
943	HW14_I	-0.1663
215	HW14_I	-0.1662
166	HW14_I	-0.1661
245	GFP14_I	-0.1661
64	GFP15_I	-0.1661
187	GFP15_I	-0.166
6	HD14_I	-0.166
649	HW15_I	-0.1659
401	HW14_I	-0.1658
796	GFP15_I	-0.1657
85	HW15_I	-0.1657
154	GFP14_I	-0.1656
592	GFP14_I	-0.1656
644	GFP15_I	-0.1656
822	GFP15_I	-0.1656
906	GFP15_I	-0.1656
952	GFP15_I	-0.1656
535	HW14_I	-0.1655
720	GFP14_I	-0.1655
116	GFP14_I	-0.1653
760	HW15_I	-0.1653
493	GFP14_I	-0.1652
868	HW14_I	-0.1652
675	HW15_I	-0.1651
677	GFP15_I	-0.1651
227	GFP14_I	-0.165
41	GFP14_I	-0.165
439	HW14_I	-0.1649
792	HW14_I	-0.1649
747	GFP14_I	-0.1648
372	PHT15_I	-0.1646
300	HW14_I	-0.1645
798	PHT15_I	-0.1645
289	GFP15_I	-0.1644
731	GFP15_I	-0.1644
545	PHT14_I	-0.1643
387	HD15_I	-0.1642
734	HD15_I	-0.1642
759	GFP15_I	-0.1642
502	HW14_I	-0.1639
537	GFP15_I	-0.1638
590	GFP14_I	-0.1638
534	HW14_I	-0.1636
403	HW14_I	-0.1632
530	PHT15_I	-0.1631
545	PHT15_I	-0.1631
307	GFP14_I	-0.163
964	GFP15_I	-0.163
199	HW14_I	-0.1628
965	PHT15_I	-0.1628
248	GFP14_I	-0.1624
693	GFP15_I	-0.1624
303	HW14_I	-0.1623
438	GFP14_I	-0.1623
611	GFP14_I	-0.1621
771	GFP15_I	-0.1621
173	PHT15_I	-0.162
255	GFP14_I	-0.162
255	HW14_I	-0.162
344	HW15_I	-0.1618
759	HW15_I	-0.1618
5	HW15_I	-0.1617
648	HW15_I	-0.1617
348	HW14_I	-0.1616
988	GFP14_I	-0.1616
426	HW14_I	-0.1614
731	HW15_I	-0.1614
750	PHT14_I	-0.1614
1	GFP15_I	-0.1613
397	GFP14_I	-0.1613
995	GFP15_I	-0.1613
505	HW14_I	-0.1612
967	GFP14_I	-0.1612
781	GFP15_I	-0.1611
806	HW15_I	-0.1611
818	PHT15_I	-0.1611
873	GFP14_I	-0.1611
188	PHT14_I	-0.161
376	HW14_I	-0.161
564	GFP15_I	-0.161
287	HW15_I	-0.1609
503	GFP15_I	-0.1609
779	PHT14_I	-0.1608
635	GFP14_I	-0.1607
286	GFP15_I	-0.1606
334	GFP14_I	-0.1605
648	HW14_I	-0.1604
188	PHT15_I	-0.1603
554	GFP15_I	-0.16
211	HW15_I	-0.1599
245	GFP15_I	-0.1594
388	HW14_I	-0.1594
989	HD14_I	-0.1594
543	PHT14_I	-0.1593
589	GFP15_I	-0.1592
671	HD14_I	-0.1592
339	HW14_I	-0.1591
443	HW14_I	-0.1591
58	GFP14_I	-0.1591
601	GFP15_I	-0.1591
154	GFP15_I	-0.159
19	HW15_I	-0.159
610	GFP14_I	-0.159
611	GFP15_I	-0.159
449	GFP14_I	-0.1588
510	GFP15_I	-0.1587
856	PHT15_I	-0.1587
288	PHT14_I	-0.1585
465	GFP14_I	-0.1585
82	GFP15_I	-0.1584
184	GFP14_I	-0.1583
624	HW15_I	-0.1583
242	HW15_I	-0.1582
201	GFP15_I	-0.1581
808	GFP15_I	-0.1581
736	HW15_I	-0.158
185	GFP15_I	-0.1579
204	GFP15_I	-0.1579
424	GFP15_I	-0.1579
408	GFP14_I	-0.1578
715	HW15_I	-0.1578
868	HW15_I	-0.1578
948	PHT15_I	-0.1578
450	HD14_I	-0.1576
593	PHT14_I	-0.1576
626	GFP15_I	-0.1576
734	HD14_I	-0.1576
689	HW14_I	-0.1575
806	HW14_I	-0.1575
669	GFP14_I	-0.1573
834	HW15_I	-0.1572
19	GFP15_I	-0.157
303	GFP15_I	-0.1568
616	HW14_I	-0.1567
986	GFP15_I	-0.1565
804	PHT14_I	-0.1563
189	PHT15_I	-0.1561
479	GFP14_I	-0.1561
159	GFP14_I	-0.156
271	HW15_I	-0.156
696	HW14_I	-0.156
485	GFP15_I	-0.1559
51	GFP14_I	-0.1558
958	GFP14_I	-0.1558
577	HW15_I	-0.1557
180	GFP15_I	-0.1556
56	GFP14_I	-0.1556
946	PHT14_I	-0.1556
212	GFP15_I	-0.1554
305	GFP15_I	-0.1554
52	PHT15_I	-0.1554
157	HW14_I	-0.1553
370	GFP15_I	-0.1553
60	HW15_I	-0.1552
503	HW15_I	-0.1551
842	HW15_I	-0.1551
166	GFP15_I	-0.155
59	GFP15_I	-0.155
802	GFP15_I	-0.155
401	GFP15_I	-0.1549
535	GFP15_I	-0.1549
732	GFP15_I	-0.1549
931	GFP15_I	-0.1549
986	HW14_I	-0.1549
998	HW15_I	-0.1549
202	GFP15_I	-0.1548
280	HD14_I	-0.1548
374	HW15_I	-0.1547
24	PHT15_I	-0.1545
424	GFP14_I	-0.1543
409	GFP15_I	-0.1542
83	HW14_I	-0.1542
845	GFP14_I	-0.1542
172	GFP15_I	-0.1541
54	GFP15_I	-0.1541
504	HW15_I	-0.154
901	GFP15_I	-0.154
714	PHT14_I	-0.1537
966	GFP14_I	-0.1537
577	HW14_I	-0.1536
344	GFP14_I	-0.1535
736	HW14_I	-0.1535
737	PHT15_I	-0.1534
964	HW15_I	-0.1534
108	GFP14_I	-0.1533
759	GFP14_I	-0.1533
622	PHT15_I	-0.1532
617	PHT15_I	-0.1531
896	GFP15_I	-0.1531
66	HW14_I	-0.153
892	GFP15_I	-0.1529
375	GFP15_I	-0.1528
743	GFP15_I	-0.1528
886	GFP14_I	-0.1528
250	PHT14_I	-0.1526
65	PHT15_I	-0.1526
177	GFP14_I	-0.1525
549	HD15_I	-0.1525
322	GFP15_I	-0.1524
931	GFP14_I	-0.1524
195	GFP14_I	-0.1523
699	GFP15_I	-0.1523
93	HW15_I	-0.1521
812	HW14_I	-0.1519
658	PHT14_I	-0.1518
40	GFP14_I	-0.1517
921	GFP15_I	-0.1516
976	HW14_I	-0.1516
135	PHT15_I	-0.1515
291	PHT15_I	-0.1515
410	GFP14_I	-0.1515
953	GFP15_I	-0.1515
426	HW15_I	-0.1512
485	GFP14_I	-0.1511
933	HW15_I	-0.151
949	PHT14_I	-0.151
246	PHT15_I	-0.1509
504	GFP15_I	-0.1509
24	PHT14_I	-0.1508
149	GFP14_I	-0.1507
530	HW14_S	-0.1507
835	GFP15_I	-0.1507
250	PHT15_I	-0.1506
302	GFP14_I	-0.1506
554	GFP14_I	-0.1506
862	PHT14_I	-0.1506
335	GFP14_I	-0.1504
62	HW14_I	-0.1504
64	HW15_I	-0.1504
353	GFP14_I	-0.1503
444	GFP15_I	-0.1503
923	GFP14_I	-0.1503
930	GFP14_I	-0.1503
272	GFP15_I	-0.1502
347	HD14_I	-0.1502
645	PHT15_I	-0.1502
660	HW14_I	-0.1502
948	PHT14_I	-0.1501
81	HW14_I	-0.15
609	HW15_I	-0.1499
661	GFP15_I	-0.1498
1	GFP14_I	-0.1497
293	GFP14_I	-0.1497
509	PHT14_I	-0.1497
519	GFP14_I	-0.1497
934	GFP15_I	-0.1494
226	PHT15_I	-0.1493
687	GFP14_I	-0.1493
851	HW14_I	-0.1493
270	HW14_I	-0.1492
706	HW14_I	-0.1491
643	GFP15_I	-0.149
689	GFP15_I	-0.1489
860	GFP15_I	-0.1489
928	HW14_I	-0.1487
450	HD15_I	-0.1486
288	HW14_S	-0.1485
569	GFP15_I	-0.1485
612	GFP14_I	-0.1485
171	PHT14_I	-0.1483
260	PHT15_I	-0.1482
327	GFP15_I	-0.1482
543	PHT15_I	-0.1482
655	HW15_I	-0.1482
392	HW15_I	-0.1481
268	GFP15_I	-0.148
301	HW15_I	-0.148
389	GFP14_I	-0.148
783	GFP15_I	-0.148
0	PHT15_I	-0.1478
341	HD15_I	-0.1478
451	GFP15_I	-0.1478
945	HW15_I	-0.1478
973	GFP15_I	-0.1478
590	GFP15_I	-0.1476
19	GFP14_I	-0.1475
291	PHT14_I	-0.1474
529	GFP14_I	-0.1474
376	GFP14_I	-0.1472
525	GFP15_I	-0.1472
668	HW15_I	-0.1472
96	GFP15_I	-0.1471
391	HW15_I	-0.147
665	PHT15_I	-0.1469
85	GFP15_I	-0.1469
378	PHT14_I	-0.1468
365	GFP14_I	-0.1467
57	GFP15_I	-0.1467
588	PHT15_I	-0.1467
766	HW15_I	-0.1466
864	HW15_I	-0.1466
199	HW15_I	-0.1464
248	GFP15_I	-0.1463
811	PHT14_I	-0.1462
330	PHT14_I	-0.146
571	GFP14_I	-0.146
11	HW14_I	-0.1458
318	GFP15_I	-0.1457
388	GFP14_I	-0.1456
698	GFP14_I	-0.1456
726	PHT15_I	-0.1456
252	HD15_I	-0.1455
802	GFP14_I	-0.1455
153	PHT15_I	-0.1454
176	HW14_I	-0.1454
298	GFP15_I	-0.1451
553	HW14_I	-0.1451
212	GFP14_I	-0.1449
783	GFP14_I	-0.1449
837	GFP14_I	-0.1449
181	HW14_I	-0.1448
383	GFP15_I	-0.1448
398	GFP15_I	-0.1448
405	GFP14_I	-0.1448
690	PHT14_I	-0.1447
156	GFP14_I	-0.1446
529	HW14_I	-0.1446
677	GFP14_I	-0.1446
163	HW14_I	-0.1445
494	GFP15_I	-0.1445
446	GFP14_I	-0.1444
484	GFP15_I	-0.1444
253	HW15_I	-0.1442
544	GFP15_I	-0.1441
6	PHT15_I	-0.1441
707	HW15_I	-0.1438
898	GFP14_I	-0.1437
808	GFP14_I	-0.1436
474	PHT14_I	-0.1435
262	GFP15_I	-0.1434
847	PHT15_I	-0.1434
811	PHT15_I	-0.1433
97	PHT14_I	-0.1433
112	HD15_I	-0.1432
178	GFP15_I	-0.1432
236	HW15_I	-0.1432
29	HW15_I	-0.1431
757	HW14_I	-0.1431
331	PHT15_I	-0.143
301	GFP15_I	-0.1429
349	HW15_I	-0.1429
932	PHT14_I	-0.1429
159	GFP15_I	-0.1428
795	HD15_I	-0.1428
841	GFP14_I	-0.1428
607	GFP14_I	-0.1426
738	GFP15_I	-0.1425
275	HW14_I	-0.1424
698	HW15_I	-0.1423
852	GFP15_I	-0.1423
199	GFP15_I	-0.1422
332	HW15_I	-0.1422
592	GFP15_I	-0.1422
879	HW14_I	-0.1422
100	GFP15_I	-0.1421
548	HW14_I	-0.1421
625	GFP14_I	-0.142
253	HW14_I	-0.1419
686	HW15_I	-0.1419
885	GFP14_I	-0.1419
102	HW15_I	-0.1418
342	GFP15_I	-0.1418
613	PHT14_I	-0.1418
323	GFP15_I	-0.1417
675	GFP15_I	-0.1417
446	GFP15_I	-0.1416
675	HW14_I	-0.1416
121	HW15_I	-0.1415
432	GFP14_I	-0.1415
523	HW15_I	-0.1415
590	HW15_I	-0.1415
214	GFP15_I	-0.1414
289	HW14_I	-0.1414
786	HD14_I	-0.1414
653	GFP15_I	-0.1413
905	HW14_I	-0.1413
485	HW14_I	-0.1412
580	GFP14_I	-0.1412
177	GFP15_I	-0.1411
595	GFP15_I	-0.1411
728	GFP14_I	-0.1411
886	GFP15_I	-0.1411
456	GFP14_I	-0.141
501	GFP15_I	-0.141
597	GFP14_I	-0.1409
740	HW15_I	-0.1408
869	GFP15_I	-0.1408
187	GFP14_I	-0.1407
313	GFP15_I	-0.1407
115	HW14_I	-0.1406
3	GFP15_I	-0.1406
826	HW15_I	-0.1406
936	GFP14_I	-0.1406
209	PHT15_I	-0.1405
101	GFP14_I	-0.1404
928	HW15_I	-0.1404
645	HW14_S	-0.1403
559	PHT15_I	-0.1402
419	PHT15_I	-0.1401
488	GFP15_I	-0.1401
231	GFP14_I	-0.1399
393	HW15_I	-0.1399
933	HW14_I	-0.1399
155	HW15_I	-0.1398
502	HW15_I	-0.1397
617	PHT14_I	-0.1397
873	GFP15_I	-0.1397
437	PHT14_I	-0.1396
476	PHT15_I	-0.1396
317	GFP15_I	-0.1395
474	PHT15_I	-0.1395
143	HW15_I	-0.1394
841	GFP15_I	-0.1394
283	PHT14_I	-0.1393
108	HW15_I	-0.1392
589	HW15_I	-0.1391
39	HW14_I	-0.139
601	HW15_I	-0.139
996	PHT14_I	-0.139
324	PHT14_I	-0.1389
779	PHT15_I	-0.1389
940	GFP15_I	-0.1389
375	GFP14_I	-0.1387
526	PHT15_I	-0.1387
140	HW15_I	-0.1385
487	GFP15_I	-0.1385
758	HW14_I	-0.1385
4	PHT14_I	-0.1384
459	GFP15_I	-0.1384
714	HD15_I	-0.1384
869	GFP14_I	-0.1383
715	HW14_I	-0.1382
918	GFP14_I	-0.1382
525	HW15_I	-0.1381
630	HD15_I	-0.1381
314	GFP15_I	-0.138
334	HW15_I	-0.138
251	HW15_I	-0.1379
667	GFP15_I	-0.1377
175	GFP15_I	-0.1376
264	HW14_I	-0.1376
464	HW14_I	-0.1376
730	HW14_I	-0.1376
0	HD15_I	-0.1374
297	HW15_I	-0.1374
480	GFP14_I	-0.1373
436	GFP15_I	-0.1371
535	HW15_I	-0.1371
713	GFP14_I	-0.1371
980	GFP14_I	-0.137
550	GFP14_I	-0.1369
215	HW15_I	-0.1366
411	PHT15_I	-0.1366
512	HD14_I	-0.1366
661	HW14_I	-0.1366
87	GFP14_I	-0.1366
471	HD14_I	-0.1365
846	GFP15_I	-0.1365
229	HW14_I	-0.1363
258	GFP15_I	-0.1363
832	GFP15_I	-0.1363
903	GFP14_I	-0.1363
907	GFP15_I	-0.1363
62	GFP14_I	-0.1362
79	GFP15_I	-0.1362
920	GFP15_I	-0.1362
520	GFP15_I	-0.1361
935	GFP14_I	-0.1361
54	GFP14_I	-0.1359
55	PHT14_I	-0.1359
15	GFP15_I	-0.1358
513	PHT14_I	-0.1358
647	PHT14_I	-0.1358
695	PHT14_I	-0.1358
829	PHT15_I	-0.1358
447	GFP15_I	-0.1357
827	PHT14_I	-0.1357
86	GFP15_I	-0.1357
503	HW14_I	-0.1356
694	HW15_I	-0.1356
592	HW15_I	-0.1355
205	PHT14_I	-0.1354
315	HW14_I	-0.1354
917	HW15_I	-0.1354
494	GFP14_I	-0.1353
986	HW15_I	-0.1353
997	GFP14_I	-0.1353
33	GFP14_I	-0.1352
908	GFP15_I	-0.1352
34	PHT14_I	-0.1351
464	GFP14_I	-0.1351
631	GFP14_I	-0.1351
720	HW14_I	-0.1348
315	GFP14_I	-0.1346
32	GFP14_I	-0.1346
668	HW14_I	-0.1346
775	HW15_I	-0.1346
854	GFP14_I	-0.1346
809	GFP15_I	-0.1345
677	HW14_I	-0.1344
694	HW14_I	-0.1344
569	HW14_I	-0.1342
619	GFP15_I	-0.1342
234	GFP14_I	-0.134
341	PHT15_I	-0.134
708	GFP15_I	-0.134
36	PHT15_I	-0.1339
565	GFP15_I	-0.1339
261	HW15_I	-0.1338
679	HW14_I	-0.1338
696	HW15_I	-0.1338
725	HW14_I	-0.1338
106	GFP14_I	-0.1337
738	HW14_I	-0.1336
195	GFP15_I	-0.1335
212	HW14_I	-0.1335
275	HW15_I	-0.1335
879	GFP14_I	-0.1335
921	HW14_I	-0.1335
978	GFP14_I	-0.1335
527	HW15_I	-0.1334
778	GFP15_I	-0.1334
553	GFP14_I	-0.1333
444	HW15_I	-0.133
465	HW14_I	-0.133
74	HW15_I	-0.133
837	HW14_I	-0.133
271	GFP15_I	-0.1329
139	GFP14_I	-0.1328
229	GFP14_I	-0.1328
243	GFP15_I	-0.1328
752	HW15_I	-0.1328
30	HD14_I	-0.1327
778	GFP14_I	-0.1327
94	GFP15_I	-0.1327
241	HW15_I	-0.1325
407	GFP15_I	-0.1325
481	PHT15_I	-0.1324
850	GFP15_I	-0.1324
964	HW14_I	-0.1324
39	GFP15_I	-0.1322
405	GFP15_I	-0.1322
525	HW14_I	-0.1322
98	HW15_I	-0.1322
306	GFP15_I	-0.1321
551	HW15_S	-0.1321
672	HW14_I	-0.1321
769	GFP15_I	-0.1321
103	HW14_I	-0.132
167	HW15_I	-0.1319
359	GFP14_I	-0.1319
382	GFP14_I	-0.1319
371	HW14_I	-0.1318
397	HW14_I	-0.1318
135	PHT14_I	-0.1316
155	GFP15_I	-0.1315
810	GFP14_I	-0.1315
431	GFP15_I	-0.1313
435	HW14_I	-0.1313
862	GFP14_I	-0.1313
36	GFP14_I	-0.1311
725	GFP14_I	-0.1311
772	PHT15_I	-0.1311
953	HW15_I	-0.1311
153	GFP14_I	-0.131
71	PHT15_I	-0.131
644	GFP14_I	-0.1309
708	HW14_I	-0.1309
717	HW15_I	-0.1309
398	GFP14_I	-0.1308
472	GFP14_I	-0.1306
579	GFP14_I	-0.1305
294	HW15_I	-0.1304
701	GFP14_I	-0.1304
949	PHT15_I	-0.1304
985	GFP15_I	-0.1304
59	HW15_I	-0.1301
628	PHT15_I	-0.13
91	HW14_I	-0.13
341	PHT14_I	-0.1299
417	HW15_S	-0.1299
583	GFP14_I	-0.1299
672	HW15_I	-0.1298
882	HD14_I	-0.1298
140	HW14_I	-0.1297
68	GFP14_I	-0.1297
155	GFP14_I	-0.1296
594	GFP14_I	-0.1296
479	HW14_I	-0.1295
497	PHT15_I	-0.1295
434	PHT15_I	-0.1294
59	HW14_I	-0.1294
994	PHT14_I	-0.1294
921	GFP14_I	-0.1293
268	HW14_I	-0.1292
549	PHT14_I	-0.1292
183	PHT14_I	-0.1291
460	HW14_I	-0.129
764	GFP14_I	-0.1288
998	GFP14_I	-0.1288
42	PHT14_I	-0.1287
775	GFP14_I	-0.1286
312	GFP15_I	-0.1285
612	HW14_I	-0.1285
630	HW14_S	-0.1285
695	GFP14_I	-0.1285
788	GFP15_I	-0.1285
279	PHT15_I	-0.1284
400	GFP15_I	-0.1284
801	HW14_I	-0.1284
111	GFP15_I	-0.1283
416	GFP14_I	-0.1283
568	GFP14_I	-0.1283
894	GFP14_I	-0.1283
942	PHT14_I	-0.1283
244	PHT15_I	-0.1281
271	GFP14_I	-0.1281
300	HW15_I	-0.1281
522	GFP15_I	-0.128
56	GFP15_I	-0.128
233	HW14_I	-0.1278
44	GFP15_I	-0.1278
579	GFP15_I	-0.1278
782	GFP15_I	-0.1276
298	HW14_I	-0.1274
381	HD14_I	-0.1274
51	HW15_I	-0.1274
548	HW15_I	-0.1274
636	GFP15_I	-0.1273
646	GFP15_I	-0.1273
819	HW14_I	-0.1273
720	HW15_I	-0.1271
239	GFP14_I	-0.127
614	GFP15_I	-0.127
846	HW14_I	-0.127
673	HW14_I	-0.1269
112	PHT14_I	-0.1268
222	PHT15_I	-0.1268
266	PHT14_I	-0.1268
390	HD14_I	-0.1267
201	HW15_I	-0.1266
348	GFP15_I	-0.1266
402	GFP15_I	-0.1265
600	GFP14_I	-0.1265
89	GFP15_I	-0.1265
306	HW14_I	-0.1264
336	HW15_I	-0.1264
468	GFP15_I	-0.1264
858	PHT14_I	-0.1263
236	GFP14_I	-0.1262
288	HD15_I	-0.1262
419	HW15_S	-0.1262
686	HW14_I	-0.1262
947	GFP15_I	-0.1262
652	GFP15_I	-0.126
676	PHT15_I	-0.126
122	HW15_I	-0.1259
88	HW14_I	-0.1259
945	HW14_I	-0.1259
969	HW15_I	-0.1259
130	PHT14_I	-0.1258
235	HW14_I	-0.1258
801	HW15_I	-0.1258
46	HD14_I	-0.1257
610	GFP15_I	-0.1257
678	HW14_I	-0.1257
669	HW14_I	-0.1256
88	GFP15_I	-0.1256
384	HW14_I	-0.1255
369	PHT14_I	-0.1254
372	HD14_I	-0.1254
848	PHT14_I	-0.1254
410	GFP15_I	-0.1253
867	GFP15_I	-0.1253
521	PHT15_I	-0.1252
939	HW15_I	-0.1252
1	HW14_I	-0.1251
764	GFP15_I	-0.1251
262	HW14_I	-0.1248
921	HW15_I	-0.1248
267	GFP14_I	-0.1247
356	PHT14_I	-0.1247
5	HW14_I	-0.1246
732	HW14_I	-0.1246
860	HW14_I	-0.1245
166	HW15_I	-0.1244
927	PHT15_I	-0.1242
386	GFP15_I	-0.124
516	HD14_I	-0.124
139	PHT14_I	-0.1239
251	HW14_I	-0.1239
326	PHT15_I	-0.1239
341	HW15_S	-0.1239
464	HW15_I	-0.1239
549	PHT15_I	-0.1239
458	HW14_I	-0.1238
706	GFP15_I	-0.1238
530	HD15_I	-0.1237
979	HW15_I	-0.1237
359	HW14_I	-0.1236
323	HW15_I	-0.1235
419	HD15_I	-0.1235
605	PHT14_I	-0.1234
855	GFP15_I	-0.1234
920	HW14_I	-0.1234
296	PHT15_I	-0.1233
390	PHT15_I	-0.1233
393	GFP15_I	-0.1232
774	HD14_I	-0.1232
673	HW15_I	-0.1231
511	PHT15_I	-0.123
662	HW14_I	-0.123
114	GFP15_I	-0.1228
813	HW14_I	-0.1228
398	HW15_I	-0.1227
659	HW14_I	-0.1227
75	GFP14_I	-0.1227
75	HW14_I	-0.1227
760	PHT15_I	-0.1227
957	GFP14_I	-0.1227
133	PHT15_I	-0.1226
47	HW14_I	-0.1226
343	GFP14_I	-0.1225
184	GFP15_I	-0.1224
710	HW15_I	-0.1224
456	HW15_I	-0.1223
477	HW14_I	-0.1223
554	HW14_I	-0.1223
313	GFP14_I	-0.1222
134	GFP15_I	-0.1221
655	HW14_I	-0.1221
116	HW14_I	-0.122
163	HW15_I	-0.122
373	GFP15_I	-0.122
676	PHT14_I	-0.1218
254	HW15_I	-0.1216
390	PHT14_I	-0.1216
845	HW14_I	-0.1216
570	PHT14_I	-0.1215
945	GFP15_I	-0.1215
108	GFP15_I	-0.1213
257	PHT15_I	-0.1213
410	HW14_I	-0.1212
420	HW15_I	-0.1212
322	HW14_I	-0.1211
412	GFP15_I	-0.121
484	HW14_I	-0.121
708	HW15_I	-0.121
741	GFP15_I	-0.121
371	HW15_I	-0.1209
812	GFP14_I	-0.1209
94	GFP14_I	-0.1209
118	PHT14_I	-0.1208
432	GFP15_I	-0.1208
144	PHT14_I	-0.1207
265	GFP15_I	-0.1207
330	GFP15_I	-0.1207
916	HW14_I	-0.1207
397	HW15_I	-0.1206
983	GFP15_I	-0.1206
72	HW15_I	-0.1205
329	PHT14_I	-0.1204
173	PHT14_I	-0.1203
548	GFP15_I	-0.1203
27	PHT15_I	-0.1202
291	HD15_I	-0.1202
351	GFP14_I	-0.1202
385	HW15_I	-0.1202
695	GFP15_I	-0.1202
778	HW15_I	-0.1202
41	HW15_I	-0.1201
826	HW14_I	-0.1201
891	PHT14_I	-0.1201
901	HW15_I	-0.1201
27	HW15_I	-0.12
355	GFP15_I	-0.12
488	HW14_I	-0.12
842	GFP14_I	-0.12
147	GFP14_I	-0.1199
425	GFP15_I	-0.1199
476	HD14_I	-0.1199
569	GFP14_I	-0.1199
376	GFP15_I	-0.1197
397	GFP15_I	-0.1197
150	PHT14_I	-0.1196
310	GFP15_I	-0.1195
521	PHT14_I	-0.1195
611	HW14_I	-0.1195
906	HW14_I	-0.1195
348	GFP14_I	-0.1194
395	PHT15_I	-0.1194
600	HW14_I	-0.1194
639	HW15_I	-0.1194
930	HW15_I	-0.1194
13	HW15_I	-0.1193
322	HW15_I	-0.1193
598	PHT14_I	-0.1193
974	GFP14_I	-0.1193
6	HW14_S	-0.1192
361	GFP14_I	-0.1191
44	GFP14_I	-0.1191
646	GFP14_I	-0.1191
704	PHT15_I	-0.1191
915	HW14_I	-0.1191
924	GFP15_I	-0.1191
369	GFP15_I	-0.119
489	HW15_I	-0.119
598	PHT15_I	-0.119
141	HW14_I	-0.1189
317	HW15_I	-0.1187
52	HD14_I	-0.1187
797	HW14_S	-0.1187
156	GFP15_I	-0.1185
335	HW14_I	-0.1185
377	GFP14_I	-0.1185
429	PHT15_I	-0.1185
70	PHT15_I	-0.1184
204	GFP14_I	-0.1182
218	GFP14_I	-0.1182
241	HW14_I	-0.1181
264	GFP15_I	-0.1181
842	HW14_I	-0.1181
196	GFP15_I	-0.118
514	HW14_I	-0.118
956	GFP14_I	-0.118
487	GFP14_I	-0.1179
383	GFP14_I	-0.1178
444	GFP14_I	-0.1178
909	PHT15_I	-0.1178
974	GFP15_I	-0.1178
857	GFP15_I	-0.1177
493	HW15_I	-0.1176
604	PHT14_I	-0.1176
606	HW15_I	-0.1176
16	PHT15_I	-0.1175
203	PHT15_I	-0.1175
375	HW14_I	-0.1175
463	GFP15_I	-0.1175
911	PHT14_I	-0.1175
370	GFP14_I	-0.1174
490	PHT14_I	-0.1174
942	PHT15_I	-0.1173
737	HW15_S	-0.1172
334	HW14_I	-0.1171
61	GFP15_I	-0.1171
78	PHT15_I	-0.117
127	HW14_S	-0.1169
170	GFP15_I	-0.1169
933	GFP14_I	-0.1169
94	HW15_I	-0.1169
169	HW15_I	-0.1168
572	HD14_I	-0.1168
94	HW14_I	-0.1168
651	PHT15_I	-0.1167
672	GFP14_I	-0.1167
726	PHT14_I	-0.1166
98	HW14_I	-0.1166
303	HW15_I	-0.1165
679	GFP15_I	-0.1165
875	GFP15_I	-0.1164
302	HW15_I	-0.1163
984	HD14_I	-0.1163
882	PHT14_I	-0.1162
909	PHT14_I	-0.1161
991	PHT15_I	-0.1161
704	PHT14_I	-0.116
225	PHT14_I	-0.1159
13	GFP14_I	-0.1158
174	HW15_I	-0.1157
902	PHT15_I	-0.1157
25	PHT14_I	-0.1156
387	HW14_S	-0.1156
414	HW14_I	-0.1156
688	HW15_I	-0.1156
827	GFP14_I	-0.1156
771	HW14_I	-0.1155
117	HD15_I	-0.1154
190	GFP15_I	-0.1154
639	HW14_I	-0.1154
671	PHT15_I	-0.1154
678	GFP14_I	-0.1154
83	HW15_I	-0.1154
430	PHT14_I	-0.1153
524	PHT15_I	-0.1153
640	GFP15_I	-0.1153
686	GFP15_I	-0.1153
76	HD14_I	-0.1153
293	HW15_I	-0.1152
434	PHT14_I	-0.1152
657	HW15_I	-0.1152
143	GFP15_I	-0.1151
384	HW15_I	-0.1151
785	GFP15_I	-0.1151
106	HW14_I	-0.1149
583	GFP15_I	-0.1149
896	HW15_I	-0.1149
848	GFP14_I	-0.1148
222	GFP15_I	-0.1147
642	HD15_I	-0.1147
200	GFP14_I	-0.1146
420	HW14_I	-0.1146
732	HW15_I	-0.1146
763	GFP15_I	-0.1146
774	PHT15_I	-0.1146
775	HW14_I	-0.1146
781	HW15_I	-0.1146
80	GFP14_I	-0.1146
828	HW14_I	-0.1146
203	PHT14_I	-0.1145
84	PHT15_I	-0.1145
140	GFP14_I	-0.1144
651	PHT14_I	-0.1144
156	PHT14_I	-0.1143
551	HW14_S	-0.1143
632	HW14_I	-0.1143
289	HW15_I	-0.1141
539	GFP14_I	-0.1141
657	GFP15_I	-0.1141
407	HW15_I	-0.114
519	GFP15_I	-0.114
537	HW15_I	-0.114
760	HW14_I	-0.114
863	GFP15_I	-0.114
311	GFP15_I	-0.1139
685	PHT14_I	-0.1139
725	PHT14_I	-0.1138
95	PHT14_I	-0.1138
421	HW15_I	-0.1137
528	PHT15_I	-0.1137
27	PHT14_I	-0.1136
53	PHT14_I	-0.1136
735	GFP14_I	-0.1136
790	GFP14_I	-0.1136
751	GFP14_I	-0.1135
817	HW14_I	-0.1135
985	HW15_I	-0.1135
574	PHT15_I	-0.1134
707	HW14_I	-0.1134
299	PHT14_I	-0.1133
417	PHT14_I	-0.1133
828	PHT15_I	-0.1132
656	GFP14_I	-0.113
663	PHT14_I	-0.113
117	PHT15_I	-0.1129
407	HW14_I	-0.1129
860	HW15_I	-0.1129
439	HW15_I	-0.1128
864	HW14_I	-0.1128
22	GFP15_I	-0.1126
277	GFP14_I	-0.1125
413	GFP14_I	-0.1125
687	HW15_I	-0.1125
886	PHT14_I	-0.1125
181	GFP15_I	-0.1124
583	HW14_I	-0.1123
947	HW15_I	-0.1123
226	PHT14_I	-0.1122
128	GFP15_I	-0.1121
911	PHT15_I	-0.1121
101	GFP15_I	-0.112
161	GFP15_I	-0.112
287	HW14_I	-0.112
449	GFP15_I	-0.112
998	GFP15_I	-0.112
309	GFP14_I	-0.1119
635	GFP15_I	-0.1118
709	HW15_I	-0.1118
164	GFP15_I	-0.1117
84	GFP14_I	-0.1117
947	HW14_I	-0.1117
573	GFP15_I	-0.1116
880	PHT15_I	-0.1116
962	HW15_I	-0.1116
414	GFP14_I	-0.1115
540	HW14_I	-0.1114
569	HW15_I	-0.1114
574	PHT14_I	-0.1114
263	HW14_I	-0.1113
431	GFP14_I	-0.1113
609	HW14_I	-0.1113
761	GFP14_I	-0.1113
266	PHT15_I	-0.1112
139	GFP15_I	-0.1111
742	GFP15_I	-0.1111
821	PHT15_I	-0.1111
876	PHT15_I	-0.1111
906	HW15_I	-0.1111
315	PHT14_I	-0.111
857	HW15_I	-0.111
15	HW14_I	-0.1109
918	GFP15_I	-0.1109
254	GFP15_I	-0.1108
980	HW15_I	-0.1107
531	GFP15_I	-0.1106
737	HD15_I	-0.1106
896	GFP14_I	-0.1106
255	HW15_I	-0.1105
35	GFP15_I	-0.1105
413	GFP15_I	-0.1105
407	GFP14_I	-0.1104
937	GFP14_I	-0.1104
159	HW14_I	-0.1103
486	PHT15_I	-0.1103
340	GFP14_I	-0.1102
499	GFP15_I	-0.1102
893	GFP15_I	-0.1102
599	GFP15_I	-0.11
938	GFP15_I	-0.11
221	HD15_I	-0.1099
533	HW14_I	-0.1099
814	GFP15_I	-0.1099
373	GFP14_I	-0.1098
735	HW14_I	-0.1098
339	GFP14_I	-0.1097
38	HW14_I	-0.1097
156	HW14_I	-0.1096
257	PHT14_I	-0.1096
796	HW14_I	-0.1096
980	GFP15_I	-0.1095
22	PHT14_I	-0.1094
318	GFP14_I	-0.1094
823	PHT14_I	-0.1094
827	PHT15_I	-0.1094
912	GFP14_I	-0.1094
26	PHT14_I	-0.1093
90	PHT14_I	-0.1093
916	HW15_I	-0.1093
510	HW15_I	-0.1092
178	HW15_I	-0.1091
186	PHT15_I	-0.1091
646	HW14_I	-0.1091
957	HW14_I	-0.109
333	GFP14_I	-0.1089
384	GFP14_I	-0.1089
89	PHT14_I	-0.1089
202	HW14_I	-0.1088
214	HW15_I	-0.1088
386	HW15_I	-0.1088
595	HW14_I	-0.1088
658	PHT15_I	-0.1088
177	HW15_I	-0.1087
279	GFP14_I	-0.1087
319	HW15_I	-0.1087
977	PHT15_I	-0.1087
466	HD15_I	-0.1086
796	HW15_I	-0.1086
106	HW15_I	-0.1085
202	GFP14_I	-0.1085
48	HW15_I	-0.1085
294	HW14_I	-0.1084
437	HD15_I	-0.1084
170	PHT15_I	-0.1083
58	HW14_I	-0.1083
43	GFP15_I	-0.1082
450	PHT15_I	-0.1082
881	HW15_I	-0.1082
279	PHT14_I	-0.1081
788	HW15_I	-0.108
246	PHT14_I	-0.1079
305	HW15_I	-0.1079
623	GFP14_I	-0.1079
711	PHT14_I	-0.1079
11	HW15_I	-0.1077
435	GFP15_I	-0.1077
725	GFP15_I	-0.1077
852	PHT14_I	-0.1077
330	GFP14_I	-0.1075
402	HW14_I	-0.1074
409	HW14_I	-0.1074
866	GFP14_I	-0.1074
971	PHT15_I	-0.1074
302	HW14_I	-0.1073
435	HW15_I	-0.1073
601	GFP14_I	-0.1072
916	GFP14_I	-0.1072
310	HW15_I	-0.1071
943	GFP15_I	-0.1071
442	PHT15_I	-0.107
264	HW15_I	-0.1069
320	HW14_I	-0.1069
914	HW14_I	-0.1069
734	HW14_S	-0.1067
75	HW15_I	-0.1067
227	HW14_I	-0.1065
988	HW14_I	-0.1065
680	HW14_I	-0.1064
863	PHT15_I	-0.1064
954	GFP14_I	-0.1064
317	HW14_I	-0.1063
297	GFP14_I	-0.1062
586	GFP14_I	-0.1061
843	GFP15_I	-0.1061
197	GFP15_I	-0.106
239	HW14_I	-0.106
524	HD14_I	-0.106
727	GFP15_I	-0.106
200	GFP15_I	-0.1059
581	HW15_I	-0.1059
676	HD15_I	-0.1059
902	PHT14_I	-0.1059
222	HW14_I	-0.1058
265	GFP14_I	-0.1057
254	HW14_I	-0.1056
388	HW15_I	-0.1056
467	HW15_I	-0.1056
955	PHT14_I	-0.1055
425	HW15_I	-0.1054
529	HW15_I	-0.1054
466	PHT14_I	-0.1053
54	HW14_I	-0.1053
635	HW15_I	-0.1053
908	HW14_I	-0.1053
549	HW14_S	-0.1052
961	GFP14_I	-0.1052
112	HW15_S	-0.1051
363	PHT14_I	-0.1051
762	GFP15_I	-0.105
6	HD15_I	-0.1049
91	GFP14_I	-0.1049
495	GFP14_I	-0.1048
560	HD15_I	-0.1048
69	GFP14_I	-0.1048
958	HW14_I	-0.1048
171	PHT15_I	-0.1047
538	HW14_I	-0.1047
657	HW14_I	-0.1047
131	PHT14_I	-0.1046
817	GFP15_I	-0.1045
681	GFP14_I	-0.1044
812	GFP15_I	-0.1044
844	PHT14_I	-0.1044
206	PHT15_I	-0.1043
440	HD14_I	-0.1043
352	PHT14_I	-0.1042
458	GFP15_I	-0.1042
58	HW15_I	-0.1042
618	PHT15_I	-0.1042
641	HW14_I	-0.1042
665	GFP14_I	-0.1042
995	GFP14_I	-0.1042
473	HW14_I	-0.1041
598	HD15_I	-0.1041
572	PHT14_I	-0.104
10	GFP15_I	-0.1039
555	GFP15_I	-0.1038
452	PHT14_I	-0.1037
463	HW15_I	-0.1036
663	PHT15_I	-0.1036
121	HW14_I	-0.1035
182	HW14_S	-0.1035
404	PHT15_I	-0.1035
958	HW15_I	-0.1035
422	GFP14_I	-0.1034
710	HW14_I	-0.1034
153	PHT14_I	-0.1032
175	GFP14_I	-0.1032
312	HW15_I	-0.1032
472	GFP15_I	-0.1032
82	HW15_I	-0.1032
845	HW15_I	-0.1032
807	HW14_I	-0.1031
833	GFP14_I	-0.1031
920	HW15_I	-0.1031
204	HW14_I	-0.1029
81	GFP14_I	-0.1029
448	PHT14_I	-0.1028
847	PHT14_I	-0.1028
259	GFP15_I	-0.1027
39	HW15_I	-0.1027
358	PHT14_I	-0.1026
701	HW14_I	-0.1026
100	GFP14_I	-0.1025
321	GFP15_I	-0.1025
390	HD15_I	-0.1025
225	HD14_I	-0.1024
453	PHT15_I	-0.1023
829	HD14_I	-0.1023
952	HW15_I	-0.1022
637	GFP14_I	-0.1021
448	PHT15_I	-0.1019
773	PHT15_I	-0.1019
882	HD15_I	-0.1019
350	HW15_I	-0.1018
755	PHT15_I	-0.1018
489	GFP14_I	-0.1017
495	HW14_I	-0.1017
679	GFP14_I	-0.1017
700	GFP14_I	-0.1017
11	GFP14_I	-0.1016
547	PHT15_I	-0.1016
62	HW15_I	-0.1016
309	GFP15_I	-0.1015
400	HW15_I	-0.1014
464	GFP15_I	-0.1014
288	PHT15_I	-0.1013
450	PHT14_I	-0.1013
804	PHT15_I	-0.1013
916	GFP15_I	-0.1013
491	GFP14_I	-0.1011
361	GFP15_I	-0.101
361	HW15_I	-0.101
499	PHT14_I	-0.101
978	PHT14_I	-0.101
518	HW14_I	-0.1009
760	GFP14_I	-0.1009
996	PHT15_I	-0.1009
183	PHT15_I	-0.1007
351	HW14_I	-0.1007
501	HW15_I	-0.1007
793	HW15_I	-0.1007
835	HW15_I	-0.1007
282	GFP14_I	-0.1006
445	GFP14_I	-0.1006
700	GFP15_I	-0.1006
16	PHT14_I	-0.1005
355	HW14_I	-0.1005
642	PHT14_I	-0.1005
25	PHT15_I	-0.1003
740	HW14_I	-0.1003
198	HW15_I	-0.1002
563	GFP14_I	-0.1002
314	HW15_I	-0.1001
591	PHT14_I	-0.1
627	PHT14_I	-0.1
884	HW14_I	-0.0999
985	HW14_I	-0.0999
130	HW14_S	-0.0998
138	HW15_I	-0.0997
630	HW15_S	-0.0997
826	GFP14_I	-0.0997
924	GFP14_I	-0.0997
952	HW14_I	-0.0997
538	GFP15_I	-0.0996
587	HW14_I	-0.0996
837	GFP15_I	-0.0996
128	PHT14_I	-0.0995
997	HW15_I	-0.0995
29	HW14_I	-0.0994
392	HW14_I	-0.0994
874	HW14_I	-0.0994
301	HW14_I	-0.0993
716	HW14_I	-0.0993
80	PHT15_I	-0.0993
881	PHT14_I	-0.0993
881	PHT15_I	-0.0993
586	HW14_I	-0.0992
711	PHT15_I	-0.0992
798	PHT14_I	-0.0992
437	PHT15_I	-0.0991
819	GFP15_I	-0.0991
373	PHT15_I	-0.099
[truncated: 8,002 more rows]
