# Supplementary material for: Genomic variants affecting homoeologous gene expression dosage contribute to agronomic trait variation in allopolyploid wheat
Source: Nat Commun. 2022 Feb 11;13:826. doi: 10.1038/s41467-022-28453-y (PMC8837796; doi:10.1038/s41467-022-28453-y)
Supplement: Supplementary file 21 — Source Data [file 41467_2022_28453_MOESM21_ESM.zip › Source_data/Figure_3g_triplet_contact.txt]

#column 1 is the HiC contact freq. between two homoeologous genes within a triplet.
#NA means no data available for calculating contact freq. Probably lack of reads
#this is 1Mb resoultion for HiC. So the 1Mb genomic interval of the genes are shown on column3 to column6. The column7 is the triplet
162.0	homoeolog	chr5A	690000000:chr4B	652000000	TraesCS5A01G531900:TraesCS4B01G363600:TraesCS4D01G357000
19.0	homoeolog	chr4B	652000000:chr4D	505000000	TraesCS5A01G531900:TraesCS4B01G363600:TraesCS4D01G357000
136.0	homoeolog	chr4D	505000000:chr4B	652000000	TraesCS5A01G531900:TraesCS4B01G363600:TraesCS4D01G357000
4.0	homoeolog	chr3A	499000000:chr1B	282000000	TraesCS3A01G271200:TraesCS1B01G162900:TraesCS4D01G158300
4.0	homoeolog	chr1B	282000000:chr4D	221000000	TraesCS3A01G271200:TraesCS1B01G162900:TraesCS4D01G158300
6.0	homoeolog	chr4D	221000000:chr1B	282000000	TraesCS3A01G271200:TraesCS1B01G162900:TraesCS4D01G158300
275.0	homoeolog	chr1A	10000000:chr1B	12000000	TraesCS1A01G020300:TraesCS1B01G024300:TraesCS1D01G019800
179.0	homoeolog	chr1B	12000000:chr1D	9000000	TraesCS1A01G020300:TraesCS1B01G024300:TraesCS1D01G019800
267.0	homoeolog	chr1D	9000000:chr1B	12000000	TraesCS1A01G020300:TraesCS1B01G024300:TraesCS1D01G019800
66.0	homoeolog	chr2A	538000000:chr2B	475000000	TraesCS2A01G313400:TraesCS2B01G332200:TraesCS2D01G311900
51.0	homoeolog	chr2B	475000000:chr2D	401000000	TraesCS2A01G313400:TraesCS2B01G332200:TraesCS2D01G311900
100.0	homoeolog	chr2D	401000000:chr2B	475000000	TraesCS2A01G313400:TraesCS2B01G332200:TraesCS2D01G311900
19.0	homoeolog	chr2A	424000000:chr2B	380000000	TraesCS2A01G266900:TraesCS2B01G275500:TraesCS2D01G257100
12.0	homoeolog	chr2B	380000000:chr2D	312000000	TraesCS2A01G266900:TraesCS2B01G275500:TraesCS2D01G257100
33.0	homoeolog	chr2D	312000000:chr2B	380000000	TraesCS2A01G266900:TraesCS2B01G275500:TraesCS2D01G257100
9.0	homoeolog	chr4A	530000000:chr4B	97000000	TraesCS4A01G222300:TraesCS4B01G094300:TraesCS4D01G091100
15.0	homoeolog	chr4B	97000000:chr4D	66000000	TraesCS4A01G222300:TraesCS4B01G094300:TraesCS4D01G091100
141.0	homoeolog	chr4D	66000000:chr4B	97000000	TraesCS4A01G222300:TraesCS4B01G094300:TraesCS4D01G091100
127.0	homoeolog	chr2A	707000000:chr2B	680000000	TraesCS2A01G460600:TraesCS2B01G482300:TraesCS2D01G460800
108.0	homoeolog	chr2B	680000000:chr2D	567000000	TraesCS2A01G460600:TraesCS2B01G482300:TraesCS2D01G460800
97.0	homoeolog	chr2D	567000000:chr2B	680000000	TraesCS2A01G460600:TraesCS2B01G482300:TraesCS2D01G460800
52.0	homoeolog	chr2A	540000000:chr2B	476000000	TraesCS2A01G314700:TraesCS2B01G332700:TraesCS2D01G312900
180.0	homoeolog	chr2B	476000000:chr2D	403000000	TraesCS2A01G314700:TraesCS2B01G332700:TraesCS2D01G312900
16.0	homoeolog	chr2D	403000000:chr2B	476000000	TraesCS2A01G314700:TraesCS2B01G332700:TraesCS2D01G312900
57.0	homoeolog	chr5A	503000000:chr5B	477000000	TraesCS5A01G292400:TraesCS5B01G291800:TraesCS5D01G299700
24.0	homoeolog	chr5B	477000000:chr5D	397000000	TraesCS5A01G292400:TraesCS5B01G291800:TraesCS5D01G299700
236.0	homoeolog	chr5D	397000000:chr5B	477000000	TraesCS5A01G292400:TraesCS5B01G291800:TraesCS5D01G299700
83.0	homoeolog	chr3A	515000000:chr3B	520000000	TraesCS3A01G287100:TraesCS3B01G321200:TraesCS3D01G286700
58.0	homoeolog	chr3B	520000000:chr3D	396000000	TraesCS3A01G287100:TraesCS3B01G321200:TraesCS3D01G286700
11.0	homoeolog	chr3D	396000000:chr3B	520000000	TraesCS3A01G287100:TraesCS3B01G321200:TraesCS3D01G286700
78.0	homoeolog	chr6A	482000000:chr6B	516000000	TraesCS6A01G259300:TraesCS6B01G286600:TraesCS6D01G240400
119.0	homoeolog	chr6B	516000000:chr6D	342000000	TraesCS6A01G259300:TraesCS6B01G286600:TraesCS6D01G240400
165.0	homoeolog	chr6D	342000000:chr6B	516000000	TraesCS6A01G259300:TraesCS6B01G286600:TraesCS6D01G240400
4.0	homoeolog	chr7A	614000000:chr7B	574000000	TraesCS7A01G422900:TraesCS7B01G323300:TraesCS7D01G415300
13.0	homoeolog	chr7B	574000000:chr7D	534000000	TraesCS7A01G422900:TraesCS7B01G323300:TraesCS7D01G415300
4.0	homoeolog	chr7D	534000000:chr7B	574000000	TraesCS7A01G422900:TraesCS7B01G323300:TraesCS7D01G415300
12.0	homoeolog	chr5A	661000000:chr4B	611000000	TraesCS5A01G492100:TraesCS4B01G319800:TraesCS4D01G316400
5.0	homoeolog	chr4B	611000000:chr4D	482000000	TraesCS5A01G492100:TraesCS4B01G319800:TraesCS4D01G316400
143.0	homoeolog	chr4D	482000000:chr4B	611000000	TraesCS5A01G492100:TraesCS4B01G319800:TraesCS4D01G316400
9.0	homoeolog	chr3A	195000000:chr3B	240000000	TraesCS3A01G175400:TraesCS3B01G205100:TraesCS3D01G180800
26.0	homoeolog	chr3B	240000000:chr3D	163000000	TraesCS3A01G175400:TraesCS3B01G205100:TraesCS3D01G180800
14.0	homoeolog	chr3D	163000000:chr3B	240000000	TraesCS3A01G175400:TraesCS3B01G205100:TraesCS3D01G180800
139.0	homoeolog	chr3A	53000000:chr3B	65000000	TraesCS3A01G082100:TraesCS3B01G097200:TraesCS3D01G082300
169.0	homoeolog	chr3B	65000000:chr3D	42000000	TraesCS3A01G082100:TraesCS3B01G097200:TraesCS3D01G082300
83.0	homoeolog	chr3D	42000000:chr3B	65000000	TraesCS3A01G082100:TraesCS3B01G097200:TraesCS3D01G082300
22.0	homoeolog	chr7A	356000000:chr7B	295000000	TraesCS7A01G291600:TraesCS7B01G184100:TraesCS7D01G284400
39.0	homoeolog	chr7B	295000000:chr7D	301000000	TraesCS7A01G291600:TraesCS7B01G184100:TraesCS7D01G284400
15.0	homoeolog	chr7D	301000000:chr7B	295000000	TraesCS7A01G291600:TraesCS7B01G184100:TraesCS7D01G284400
168.0	homoeolog	chr2A	28000000:chr2B	41000000	TraesCS2A01G063600:TraesCS2B01G076300:TraesCS2D01G061800
59.0	homoeolog	chr2B	41000000:chr2D	26000000	TraesCS2A01G063600:TraesCS2B01G076300:TraesCS2D01G061800
258.0	homoeolog	chr2D	26000000:chr2B	41000000	TraesCS2A01G063600:TraesCS2B01G076300:TraesCS2D01G061800
20.0	homoeolog	chr7A	103000000:chr7B	56000000	TraesCS7A01G149400:TraesCS7B01G053100:TraesCS7D01G151100
127.0	homoeolog	chr7B	56000000:chr7D	100000000	TraesCS7A01G149400:TraesCS7B01G053100:TraesCS7D01G151100
166.0	homoeolog	chr7D	100000000:chr7B	56000000	TraesCS7A01G149400:TraesCS7B01G053100:TraesCS7D01G151100
277.0	homoeolog	chr6A	603000000:chr6B	694000000	TraesCS6A01G385200:TraesCS6B01G424200:TraesCS6D01G370000
764.0	homoeolog	chr6B	694000000:chr6D	456000000	TraesCS6A01G385200:TraesCS6B01G424200:TraesCS6D01G370000
405.0	homoeolog	chr6D	456000000:chr6B	694000000	TraesCS6A01G385200:TraesCS6B01G424200:TraesCS6D01G370000
113.0	homoeolog	chr6A	496000000:chr6B	534000000	TraesCS6A01G270200:TraesCS6B01G297500:TraesCS6D01G244800
37.0	homoeolog	chr6B	534000000:chr6D	347000000	TraesCS6A01G270200:TraesCS6B01G297500:TraesCS6D01G244800
14.0	homoeolog	chr6D	347000000:chr6B	534000000	TraesCS6A01G270200:TraesCS6B01G297500:TraesCS6D01G244800
1181.0	homoeolog	chr3A	9000000:chr3B	6000000	TraesCS3A01G011000:TraesCS3B01G014000:TraesCS3D01G000700
725.0	homoeolog	chr3B	6000000:chr3D	0	TraesCS3A01G011000:TraesCS3B01G014000:TraesCS3D01G000700
452.0	homoeolog	chr3D	0:chr3B	6000000	TraesCS3A01G011000:TraesCS3B01G014000:TraesCS3D01G000700
132.0	homoeolog	chr2A	516000000:chr2B	453000000	TraesCS2A01G301400:TraesCS2B01G317500:TraesCS2D01G300000
257.0	homoeolog	chr2B	453000000:chr2D	382000000	TraesCS2A01G301400:TraesCS2B01G317500:TraesCS2D01G300000
264.0	homoeolog	chr2D	382000000:chr2B	453000000	TraesCS2A01G301400:TraesCS2B01G317500:TraesCS2D01G300000
17.0	homoeolog	chr5A	698000000:chr4B	658000000	TraesCS5A01G540700:TraesCS4B01G373500:TraesCS4D01G363800
365.0	homoeolog	chr4B	658000000:chr4D	509000000	TraesCS5A01G540700:TraesCS4B01G373500:TraesCS4D01G363800
110.0	homoeolog	chr4D	509000000:chr4B	658000000	TraesCS5A01G540700:TraesCS4B01G373500:TraesCS4D01G363800
176.0	homoeolog	chr5A	366000000:chr5B	315000000	TraesCS5A01G172900:TraesCS5B01G170300:TraesCS5D01G177400
218.0	homoeolog	chr5B	315000000:chr5D	277000000	TraesCS5A01G172900:TraesCS5B01G170300:TraesCS5D01G177400
278.0	homoeolog	chr5D	277000000:chr5B	315000000	TraesCS5A01G172900:TraesCS5B01G170300:TraesCS5D01G177400
7.0	homoeolog	chr3A	560000000:chr3B	557000000	TraesCS3A01G318200:TraesCS3B01G347700:TraesCS3D01G313000
25.0	homoeolog	chr3B	557000000:chr3D	427000000	TraesCS3A01G318200:TraesCS3B01G347700:TraesCS3D01G313000
110.0	homoeolog	chr3D	427000000:chr3B	557000000	TraesCS3A01G318200:TraesCS3B01G347700:TraesCS3D01G313000
208.0	homoeolog	chr2A	745000000:chr2B	749000000	TraesCS2A01G523000:TraesCS2B01G552700:TraesCS2D01G524900
158.0	homoeolog	chr2B	749000000:chr2D	613000000	TraesCS2A01G523000:TraesCS2B01G552700:TraesCS2D01G524900
24.0	homoeolog	chr2D	613000000:chr2B	749000000	TraesCS2A01G523000:TraesCS2B01G552700:TraesCS2D01G524900
35.0	homoeolog	chr2A	54000000:chr2B	82000000	TraesCS2A01G100700:TraesCS2B01G117900:TraesCS2D01G100200
84.0	homoeolog	chr2B	82000000:chr2D	52000000	TraesCS2A01G100700:TraesCS2B01G117900:TraesCS2D01G100200
64.0	homoeolog	chr2D	52000000:chr2B	82000000	TraesCS2A01G100700:TraesCS2B01G117900:TraesCS2D01G100200
56.0	homoeolog	chr7A	562000000:chr7B	524000000	TraesCS7A01G385000:TraesCS7B01G288000:TraesCS7D01G381600
43.0	homoeolog	chr7B	524000000:chr7D	496000000	TraesCS7A01G385000:TraesCS7B01G288000:TraesCS7D01G381600
110.0	homoeolog	chr7D	496000000:chr7B	524000000	TraesCS7A01G385000:TraesCS7B01G288000:TraesCS7D01G381600
74.0	homoeolog	chr5A	613000000:chr5B	606000000	TraesCS5A01G428700:TraesCS5B01G430700:TraesCS5D01G436800
197.0	homoeolog	chr5B	606000000:chr5D	491000000	TraesCS5A01G428700:TraesCS5B01G430700:TraesCS5D01G436800
175.0	homoeolog	chr5D	491000000:chr5B	606000000	TraesCS5A01G428700:TraesCS5B01G430700:TraesCS5D01G436800
10.0	homoeolog	chr6A	202000000:chr6B	258000000	TraesCS6A01G179700:TraesCS6B01G205600:TraesCS6D01G165300
17.0	homoeolog	chr6B	258000000:chr6D	145000000	TraesCS6A01G179700:TraesCS6B01G205600:TraesCS6D01G165300
25.0	homoeolog	chr6D	145000000:chr6B	258000000	TraesCS6A01G179700:TraesCS6B01G205600:TraesCS6D01G165300
187.0	homoeolog	chr6A	64000000:chr6B	120000000	TraesCS6A01G096400:TraesCS6B01G124800:TraesCS6D01G087500
47.0	homoeolog	chr6B	120000000:chr6D	53000000	TraesCS6A01G096400:TraesCS6B01G124800:TraesCS6D01G087500
29.0	homoeolog	chr6D	53000000:chr6B	120000000	TraesCS6A01G096400:TraesCS6B01G124800:TraesCS6D01G087500
13.0	homoeolog	chr6A	496000000:chr6B	532000000	TraesCS6A01G269300:TraesCS6B01G296600:TraesCS6D01G245600
11.0	homoeolog	chr6B	532000000:chr6D	348000000	TraesCS6A01G269300:TraesCS6B01G296600:TraesCS6D01G245600
42.0	homoeolog	chr6D	348000000:chr6B	532000000	TraesCS6A01G269300:TraesCS6B01G296600:TraesCS6D01G245600
12.0	homoeolog	chr5A	467000000:chr5B	431000000	TraesCS5A01G250800:TraesCS5B01G248800:TraesCS5D01G258500
73.0	homoeolog	chr5B	431000000:chr5D	365000000	TraesCS5A01G250800:TraesCS5B01G248800:TraesCS5D01G258500
165.0	homoeolog	chr5D	365000000:chr5B	431000000	TraesCS5A01G250800:TraesCS5B01G248800:TraesCS5D01G258500
30.0	homoeolog	chr6A	396000000:chr6B	437000000	TraesCS6A01G215300:TraesCS6B01G244900:TraesCS6D01G197600
10.0	homoeolog	chr6B	437000000:chr6D	276000000	TraesCS6A01G215300:TraesCS6B01G244900:TraesCS6D01G197600
29.0	homoeolog	chr6D	276000000:chr6B	437000000	TraesCS6A01G215300:TraesCS6B01G244900:TraesCS6D01G197600
126.0	homoeolog	chr1A	529000000:chr1B	582000000	TraesCS1A01G338900:TraesCS1B01G351300:TraesCS1D01G341000
75.0	homoeolog	chr1B	582000000:chr1D	431000000	TraesCS1A01G338900:TraesCS1B01G351300:TraesCS1D01G341000
90.0	homoeolog	chr1D	431000000:chr1B	582000000	TraesCS1A01G338900:TraesCS1B01G351300:TraesCS1D01G341000
5.0	homoeolog	chr1A	425000000:chr4B	317000000	TraesCS1A01G238400:TraesCS4B01G161400:TraesCS7D01G366100
10.0	homoeolog	chr4B	317000000:chr7D	474000000	TraesCS1A01G238400:TraesCS4B01G161400:TraesCS7D01G366100
4.0	homoeolog	chr7D	474000000:chr4B	317000000	TraesCS1A01G238400:TraesCS4B01G161400:TraesCS7D01G366100
6.0	homoeolog	chr7A	541000000:chr7B	482000000	TraesCS7A01G366900:TraesCS7B01G261100:TraesCS7D01G355900
13.0	homoeolog	chr7B	482000000:chr7D	459000000	TraesCS7A01G366900:TraesCS7B01G261100:TraesCS7D01G355900
131.0	homoeolog	chr7D	459000000:chr7B	482000000	TraesCS7A01G366900:TraesCS7B01G261100:TraesCS7D01G355900
13.0	homoeolog	chr7A	308000000:chr1B	193000000	TraesCS7A01G282300:TraesCS1B01G142900:TraesCS3D01G204700
20.0	homoeolog	chr1B	193000000:chr3D	256000000	TraesCS7A01G282300:TraesCS1B01G142900:TraesCS3D01G204700
7.0	homoeolog	chr3D	256000000:chr1B	193000000	TraesCS7A01G282300:TraesCS1B01G142900:TraesCS3D01G204700
37.0	homoeolog	chr1A	484000000:chr1B	515000000	TraesCS1A01G286900:TraesCS1B01G296300:TraesCS1D01G285800
154.0	homoeolog	chr1B	515000000:chr1D	384000000	TraesCS1A01G286900:TraesCS1B01G296300:TraesCS1D01G285800
77.0	homoeolog	chr1D	384000000:chr1B	515000000	TraesCS1A01G286900:TraesCS1B01G296300:TraesCS1D01G285800
62.0	homoeolog	chr5A	631000000:chr5B	632000000	TraesCS5A01G449200:TraesCS5B01G456700:TraesCS5D01G455700
359.0	homoeolog	chr5B	632000000:chr5D	503000000	TraesCS5A01G449200:TraesCS5B01G456700:TraesCS5D01G455700
1108.0	homoeolog	chr5D	503000000:chr5B	632000000	TraesCS5A01G449200:TraesCS5B01G456700:TraesCS5D01G455700
14.0	homoeolog	chr6A	454000000:chr6B	509000000	TraesCS6A01G241700:TraesCS6B01G282700:TraesCS6D01G223700
178.0	homoeolog	chr6B	509000000:chr6D	316000000	TraesCS6A01G241700:TraesCS6B01G282700:TraesCS6D01G223700
15.0	homoeolog	chr6D	316000000:chr6B	509000000	TraesCS6A01G241700:TraesCS6B01G282700:TraesCS6D01G223700
11.0	homoeolog	chr5A	563000000:chr5B	544000000	TraesCS5A01G362100:TraesCS5B01G364900:TraesCS5D01G371100
20.0	homoeolog	chr5B	544000000:chr5D	446000000	TraesCS5A01G362100:TraesCS5B01G364900:TraesCS5D01G371100
148.0	homoeolog	chr5D	446000000:chr5B	544000000	TraesCS5A01G362100:TraesCS5B01G364900:TraesCS5D01G371100
45.0	homoeolog	chr6A	533000000:chr6B	579000000	TraesCS6A01G299900:TraesCS6B01G329500:TraesCS6D01G279700
119.0	homoeolog	chr6B	579000000:chr6D	388000000	TraesCS6A01G299900:TraesCS6B01G329500:TraesCS6D01G279700
83.0	homoeolog	chr6D	388000000:chr6B	579000000	TraesCS6A01G299900:TraesCS6B01G329500:TraesCS6D01G279700
88.0	homoeolog	chr2A	745000000:chr2B	750000000	TraesCS2A01G524800:TraesCS2B01G554800:TraesCS2D01G527700
225.0	homoeolog	chr2B	750000000:chr2D	615000000	TraesCS2A01G524800:TraesCS2B01G554800:TraesCS2D01G527700
25.0	homoeolog	chr2D	615000000:chr2B	750000000	TraesCS2A01G524800:TraesCS2B01G554800:TraesCS2D01G527700
1181.0	homoeolog	chr3A	9000000:chr3B	6000000	TraesCS3A01G011600:TraesCS3B01G014600:TraesCS3D01G000100
725.0	homoeolog	chr3B	6000000:chr3D	0	TraesCS3A01G011600:TraesCS3B01G014600:TraesCS3D01G000100
452.0	homoeolog	chr3D	0:chr3B	6000000	TraesCS3A01G011600:TraesCS3B01G014600:TraesCS3D01G000100
7.0	homoeolog	chr2A	361000000:chr2B	370000000	TraesCS2A01G246400:TraesCS2B01G270700:TraesCS2D01G248800
80.0	homoeolog	chr2B	370000000:chr2D	294000000	TraesCS2A01G246400:TraesCS2B01G270700:TraesCS2D01G248800
10.0	homoeolog	chr2D	294000000:chr2B	370000000	TraesCS2A01G246400:TraesCS2B01G270700:TraesCS2D01G248800
7.0	homoeolog	chr4A	516000000:chr4B	97000000	TraesCS4A01G216600:TraesCS4B01G094800:TraesCS4D01G091600
115.0	homoeolog	chr4B	97000000:chr4D	67000000	TraesCS4A01G216600:TraesCS4B01G094800:TraesCS4D01G091600
22.0	homoeolog	chr4D	67000000:chr4B	97000000	TraesCS4A01G216600:TraesCS4B01G094800:TraesCS4D01G091600
19.0	homoeolog	chr7A	286000000:chr7B	243000000	TraesCS7A01G272700:TraesCS7B01G170700:TraesCS7D01G272800
78.0	homoeolog	chr7B	243000000:chr7D	263000000	TraesCS7A01G272700:TraesCS7B01G170700:TraesCS7D01G272800
51.0	homoeolog	chr7D	263000000:chr7B	243000000	TraesCS7A01G272700:TraesCS7B01G170700:TraesCS7D01G272800
26.0	homoeolog	chr5A	576000000:chr5B	560000000	TraesCS5A01G378000:TraesCS5B01G381600:TraesCS5D01G388000
185.0	homoeolog	chr5B	560000000:chr5D	458000000	TraesCS5A01G378000:TraesCS5B01G381600:TraesCS5D01G388000
116.0	homoeolog	chr5D	458000000:chr5B	560000000	TraesCS5A01G378000:TraesCS5B01G381600:TraesCS5D01G388000
16.0	homoeolog	chr1A	324000000:chr1B	360000000	TraesCS1A01G179400:TraesCS1B01G201100:TraesCS1D01G177700
37.0	homoeolog	chr1B	360000000:chr1D	253000000	TraesCS1A01G179400:TraesCS1B01G201100:TraesCS1D01G177700
11.0	homoeolog	chr1D	253000000:chr1B	360000000	TraesCS1A01G179400:TraesCS1B01G201100:TraesCS1D01G177700
36.0	homoeolog	chr7A	608000000:chr7B	566000000	TraesCS7A01G416400:TraesCS7B01G316600:TraesCS7D01G409700
146.0	homoeolog	chr7B	566000000:chr7D	528000000	TraesCS7A01G416400:TraesCS7B01G316600:TraesCS7D01G409700
15.0	homoeolog	chr7D	528000000:chr7B	566000000	TraesCS7A01G416400:TraesCS7B01G316600:TraesCS7D01G409700
114.0	homoeolog	chr1A	261000000:chr1B	300000000	TraesCS1A01G151600:TraesCS1B01G169200:TraesCS1D01G148600
93.0	homoeolog	chr1B	300000000:chr1D	204000000	TraesCS1A01G151600:TraesCS1B01G169200:TraesCS1D01G148600
163.0	homoeolog	chr1D	204000000:chr1B	300000000	TraesCS1A01G151600:TraesCS1B01G169200:TraesCS1D01G148600
35.0	homoeolog	chr6A	578000000:chr6B	650000000	TraesCS6A01G343600:TraesCS6B01G375600:TraesCS6D01G324500
119.0	homoeolog	chr6B	650000000:chr6D	431000000	TraesCS6A01G343600:TraesCS6B01G375600:TraesCS6D01G324500
157.0	homoeolog	chr6D	431000000:chr6B	650000000	TraesCS6A01G343600:TraesCS6B01G375600:TraesCS6D01G324500
5.0	homoeolog	chr5A	670000000:chr4B	623000000	TraesCS5A01G503800:TraesCS4B01G332700:TraesCS4D01G329400
221.0	homoeolog	chr4B	623000000:chr4D	488000000	TraesCS5A01G503800:TraesCS4B01G332700:TraesCS4D01G329400
28.0	homoeolog	chr4D	488000000:chr4B	623000000	TraesCS5A01G503800:TraesCS4B01G332700:TraesCS4D01G329400
111.0	homoeolog	chr7A	138000000:chr7B	103000000	TraesCS7A01G182900:TraesCS7B01G088000:TraesCS7D01G184400
250.0	homoeolog	chr7B	103000000:chr7D	138000000	TraesCS7A01G182900:TraesCS7B01G088000:TraesCS7D01G184400
172.0	homoeolog	chr7D	138000000:chr7B	103000000	TraesCS7A01G182900:TraesCS7B01G088000:TraesCS7D01G184400
54.0	homoeolog	chr5A	692000000:chr4B	654000000	TraesCS5A01G535100:TraesCS4B01G367400:TraesCS4D01G360100
19.0	homoeolog	chr4B	654000000:chr4D	507000000	TraesCS5A01G535100:TraesCS4B01G367400:TraesCS4D01G360100
87.0	homoeolog	chr4D	507000000:chr4B	654000000	TraesCS5A01G535100:TraesCS4B01G367400:TraesCS4D01G360100
25.0	homoeolog	chr3A	718000000:chr3B	786000000	TraesCS3A01G490600:TraesCS3B01G551500:TraesCS3D01G496500
83.0	homoeolog	chr3B	786000000:chr3D	588000000	TraesCS3A01G490600:TraesCS3B01G551500:TraesCS3D01G496500
54.0	homoeolog	chr3D	588000000:chr3B	786000000	TraesCS3A01G490600:TraesCS3B01G551500:TraesCS3D01G496500
55.0	homoeolog	chr3A	222000000:chr3B	257000000	TraesCS3A01G186600:TraesCS3B01G216100:TraesCS3D01G190500
47.0	homoeolog	chr3B	257000000:chr3D	179000000	TraesCS3A01G186600:TraesCS3B01G216100:TraesCS3D01G190500
219.0	homoeolog	chr3D	179000000:chr3B	257000000	TraesCS3A01G186600:TraesCS3B01G216100:TraesCS3D01G190500
10.0	homoeolog	chr4A	85000000:chr4B	467000000	TraesCS4A01G081600:TraesCS4B01G222200:TraesCS4D01G222700
16.0	homoeolog	chr4B	467000000:chr4D	380000000	TraesCS4A01G081600:TraesCS4B01G222200:TraesCS4D01G222700
113.0	homoeolog	chr4D	380000000:chr4B	467000000	TraesCS4A01G081600:TraesCS4B01G222200:TraesCS4D01G222700
40.0	homoeolog	chr6A	124000000:chr6B	188000000	TraesCS6A01G145400:TraesCS6B01G173700:TraesCS6D01G134600
21.0	homoeolog	chr6B	188000000:chr6D	102000000	TraesCS6A01G145400:TraesCS6B01G173700:TraesCS6D01G134600
89.0	homoeolog	chr6D	102000000:chr6B	188000000	TraesCS6A01G145400:TraesCS6B01G173700:TraesCS6D01G134600
60.0	homoeolog	chr6A	156000000:chr6B	222000000	TraesCS6A01G161400:TraesCS6B01G190000:TraesCS6D01G151500
15.0	homoeolog	chr6B	222000000:chr6D	125000000	TraesCS6A01G161400:TraesCS6B01G190000:TraesCS6D01G151500
6.0	homoeolog	chr6D	125000000:chr6B	222000000	TraesCS6A01G161400:TraesCS6B01G190000:TraesCS6D01G151500
125.0	homoeolog	chr2A	101000000:chr2B	154000000	TraesCS2A01G153400:TraesCS2B01G178500:TraesCS2D01G158700
286.0	homoeolog	chr2B	154000000:chr2D	102000000	TraesCS2A01G153400:TraesCS2B01G178500:TraesCS2D01G158700
198.0	homoeolog	chr2D	102000000:chr2B	154000000	TraesCS2A01G153400:TraesCS2B01G178500:TraesCS2D01G158700
68.0	homoeolog	chr6A	504000000:chr6B	548000000	TraesCS6A01G277300:TraesCS6B01G305300:TraesCS6D01G257900
246.0	homoeolog	chr6B	548000000:chr6D	363000000	TraesCS6A01G277300:TraesCS6B01G305300:TraesCS6D01G257900
97.0	homoeolog	chr6D	363000000:chr6B	548000000	TraesCS6A01G277300:TraesCS6B01G305300:TraesCS6D01G257900
23.0	homoeolog	chr4A	567000000:chr4B	51000000	TraesCS4A01G255400:TraesCS4B01G059700:TraesCS4D01G059300
107.0	homoeolog	chr4B	51000000:chr4D	35000000	TraesCS4A01G255400:TraesCS4B01G059700:TraesCS4D01G059300
52.0	homoeolog	chr4D	35000000:chr4B	51000000	TraesCS4A01G255400:TraesCS4B01G059700:TraesCS4D01G059300
79.0	homoeolog	chr3A	134000000:chr3B	179000000	TraesCS3A01G149300:TraesCS3B01G176600:TraesCS3D01G157400
65.0	homoeolog	chr3B	179000000:chr3D	125000000	TraesCS3A01G149300:TraesCS3B01G176600:TraesCS3D01G157400
92.0	homoeolog	chr3D	125000000:chr3B	179000000	TraesCS3A01G149300:TraesCS3B01G176600:TraesCS3D01G157400
122.0	homoeolog	chr2A	527000000:chr2B	462000000	TraesCS2A01G306300:TraesCS2B01G323000:TraesCS2D01G304700
112.0	homoeolog	chr2B	462000000:chr2D	390000000	TraesCS2A01G306300:TraesCS2B01G323000:TraesCS2D01G304700
28.0	homoeolog	chr2D	390000000:chr2B	462000000	TraesCS2A01G306300:TraesCS2B01G323000:TraesCS2D01G304700
6.0	homoeolog	chr4A	16000000:chr4B	565000000	TraesCS4A01G021600:TraesCS4B01G281900:TraesCS4D01G280500
14.0	homoeolog	chr4B	565000000:chr4D	451000000	TraesCS4A01G021600:TraesCS4B01G281900:TraesCS4D01G280500
62.0	homoeolog	chr4D	451000000:chr4B	565000000	TraesCS4A01G021600:TraesCS4B01G281900:TraesCS4D01G280500
6.0	homoeolog	chr5A	70000000:chr5B	78000000	TraesCS5A01G064500:TraesCS5B01G068200:TraesCS5D01G075300
40.0	homoeolog	chr5B	78000000:chr5D	74000000	TraesCS5A01G064500:TraesCS5B01G068200:TraesCS5D01G075300
49.0	homoeolog	chr5D	74000000:chr5B	78000000	TraesCS5A01G064500:TraesCS5B01G068200:TraesCS5D01G075300
134.0	homoeolog	chr3A	746000000:chr3B	829000000	TraesCS3A01G533700:TraesCS3B01G610500:TraesCS3D01G539000
277.0	homoeolog	chr3B	829000000:chr3D	611000000	TraesCS3A01G533700:TraesCS3B01G610500:TraesCS3D01G539000
203.0	homoeolog	chr3D	611000000:chr3B	829000000	TraesCS3A01G533700:TraesCS3B01G610500:TraesCS3D01G539000
14.0	homoeolog	chr2A	706000000:chr2B	677000000	TraesCS2A01G457700:TraesCS2B01G480100:TraesCS2D01G458400
45.0	homoeolog	chr2B	677000000:chr2D	565000000	TraesCS2A01G457700:TraesCS2B01G480100:TraesCS2D01G458400
161.0	homoeolog	chr2D	565000000:chr2B	677000000	TraesCS2A01G457700:TraesCS2B01G480100:TraesCS2D01G458400
119.0	homoeolog	chr4A	521000000:chr4B	102000000	TraesCS4A01G218500:TraesCS4B01G097300:TraesCS4D01G093700
224.0	homoeolog	chr4B	102000000:chr4D	69000000	TraesCS4A01G218500:TraesCS4B01G097300:TraesCS4D01G093700
150.0	homoeolog	chr4D	69000000:chr4B	102000000	TraesCS4A01G218500:TraesCS4B01G097300:TraesCS4D01G093700
55.0	homoeolog	chr6A	595000000:chr6B	680000000	TraesCS6A01G368800:TraesCS6B01G404800:TraesCS6D01G352300
201.0	homoeolog	chr6B	680000000:chr6D	449000000	TraesCS6A01G368800:TraesCS6B01G404800:TraesCS6D01G352300
135.0	homoeolog	chr6D	449000000:chr6B	680000000	TraesCS6A01G368800:TraesCS6B01G404800:TraesCS6D01G352300
68.0	homoeolog	chr2A	501000000:chr2B	439000000	TraesCS2A01G290400:TraesCS2B01G306900:TraesCS2D01G288300
14.0	homoeolog	chr2B	439000000:chr2D	369000000	TraesCS2A01G290400:TraesCS2B01G306900:TraesCS2D01G288300
27.0	homoeolog	chr2D	369000000:chr2B	439000000	TraesCS2A01G290400:TraesCS2B01G306900:TraesCS2D01G288300
28.0	homoeolog	chr7A	638000000:chr7B	597000000	TraesCS7A01G443800:TraesCS7B01G342500:TraesCS7D01G432900
69.0	homoeolog	chr7B	597000000:chr7D	553000000	TraesCS7A01G443800:TraesCS7B01G342500:TraesCS7D01G432900
10.0	homoeolog	chr7D	553000000:chr7B	597000000	TraesCS7A01G443800:TraesCS7B01G342500:TraesCS7D01G432900
51.0	homoeolog	chr1A	352000000:chr1B	380000000	TraesCS1A01G194500:TraesCS1B01G209400:TraesCS1D01G198200
283.0	homoeolog	chr1B	380000000:chr1D	280000000	TraesCS1A01G194500:TraesCS1B01G209400:TraesCS1D01G198200
56.0	homoeolog	chr1D	280000000:chr1B	380000000	TraesCS1A01G194500:TraesCS1B01G209400:TraesCS1D01G198200
8.0	homoeolog	chr2A	145000000:chr2B	213000000	TraesCS2A01G184300:TraesCS2B01G223100:TraesCS2D01G203400
12.0	homoeolog	chr2B	213000000:chr2D	156000000	TraesCS2A01G184300:TraesCS2B01G223100:TraesCS2D01G203400
13.0	homoeolog	chr2D	156000000:chr2B	213000000	TraesCS2A01G184300:TraesCS2B01G223100:TraesCS2D01G203400
69.0	homoeolog	chr4A	6000000:chr4B	579000000	TraesCS4A01G010400:TraesCS4B01G294000:TraesCS4D01G292800
13.0	homoeolog	chr4B	579000000:chr4D	464000000	TraesCS4A01G010400:TraesCS4B01G294000:TraesCS4D01G292800
28.0	homoeolog	chr4D	464000000:chr4B	579000000	TraesCS4A01G010400:TraesCS4B01G294000:TraesCS4D01G292800
135.0	homoeolog	chr4A	613000000:chr5B	694000000	TraesCS4A01G325800:TraesCS5B01G538700:TraesCS5D01G557000
11.0	homoeolog	chr5B	694000000:chr5D	560000000	TraesCS4A01G325800:TraesCS5B01G538700:TraesCS5D01G557000
9.0	homoeolog	chr5D	560000000:chr5B	694000000	TraesCS4A01G325800:TraesCS5B01G538700:TraesCS5D01G557000
10.0	homoeolog	chr2A	565000000:chr2B	498000000	TraesCS2A01G331500:TraesCS2B01G350700:TraesCS2D01G331400
19.0	homoeolog	chr2B	498000000:chr2D	424000000	TraesCS2A01G331500:TraesCS2B01G350700:TraesCS2D01G331400
50.0	homoeolog	chr2D	424000000:chr2B	498000000	TraesCS2A01G331500:TraesCS2B01G350700:TraesCS2D01G331400
4.0	homoeolog	chr4A	604000000:chr4B	1000000	TraesCS4A01G312100:TraesCS4B01G000800:TraesCS4D01G002100
7.0	homoeolog	chr4B	1000000:chr4D	1000000	TraesCS4A01G312100:TraesCS4B01G000800:TraesCS4D01G002100
67.0	homoeolog	chr4D	1000000:chr4B	1000000	TraesCS4A01G312100:TraesCS4B01G000800:TraesCS4D01G002100
11.0	homoeolog	chr4A	607000000:chr5B	708000000	TraesCS4A01G317700:TraesCS5B01G561600:TraesCS5D01G568200
185.0	homoeolog	chr5B	708000000:chr5D	565000000	TraesCS4A01G317700:TraesCS5B01G561600:TraesCS5D01G568200
49.0	homoeolog	chr5D	565000000:chr5B	708000000	TraesCS4A01G317700:TraesCS5B01G561600:TraesCS5D01G568200
114.0	homoeolog	chr1A	261000000:chr1B	300000000	TraesCS1A01G151700:TraesCS1B01G169300:TraesCS1D01G148700
93.0	homoeolog	chr1B	300000000:chr1D	204000000	TraesCS1A01G151700:TraesCS1B01G169300:TraesCS1D01G148700
163.0	homoeolog	chr1D	204000000:chr1B	300000000	TraesCS1A01G151700:TraesCS1B01G169300:TraesCS1D01G148700
22.0	homoeolog	chr1A	281000000:chr1B	312000000	TraesCS1A01G157900:TraesCS1B01G174100:TraesCS1D01G155400
49.0	homoeolog	chr1B	312000000:chr1D	218000000	TraesCS1A01G157900:TraesCS1B01G174100:TraesCS1D01G155400
181.0	homoeolog	chr1D	218000000:chr1B	312000000	TraesCS1A01G157900:TraesCS1B01G174100:TraesCS1D01G155400
12.0	homoeolog	chr2A	688000000:chr2B	652000000	TraesCS2A01G436300:TraesCS2B01G456900:TraesCS2D01G433600
101.0	homoeolog	chr2B	652000000:chr2D	545000000	TraesCS2A01G436300:TraesCS2B01G456900:TraesCS2D01G433600
20.0	homoeolog	chr2D	545000000:chr2B	652000000	TraesCS2A01G436300:TraesCS2B01G456900:TraesCS2D01G433600
431.0	homoeolog	chr2A	753000000:chr2B	762000000	TraesCS2A01G542900:TraesCS2B01G572700:TraesCS2D01G544100
154.0	homoeolog	chr2B	762000000:chr2D	622000000	TraesCS2A01G542900:TraesCS2B01G572700:TraesCS2D01G544100
6.0	homoeolog	chr2D	622000000:chr2B	762000000	TraesCS2A01G542900:TraesCS2B01G572700:TraesCS2D01G544100
125.0	homoeolog	chr2A	623000000:chr2B	563000000	TraesCS2A01G379600:TraesCS2B01G396500:TraesCS2D01G375800
150.0	homoeolog	chr2B	563000000:chr2D	480000000	TraesCS2A01G379600:TraesCS2B01G396500:TraesCS2D01G375800
186.0	homoeolog	chr2D	480000000:chr2B	563000000	TraesCS2A01G379600:TraesCS2B01G396500:TraesCS2D01G375800
34.0	homoeolog	chr2A	551000000:chr2B	514000000	TraesCS2A01G321500:TraesCS2B01G361000:TraesCS2D01G342000
11.0	homoeolog	chr2B	514000000:chr2D	438000000	TraesCS2A01G321500:TraesCS2B01G361000:TraesCS2D01G342000
16.0	homoeolog	chr2D	438000000:chr2B	514000000	TraesCS2A01G321500:TraesCS2B01G361000:TraesCS2D01G342000
148.0	homoeolog	chr3A	59000000:chr3B	74000000	TraesCS3A01G092900:TraesCS3B01G108100:TraesCS3D01G093200
211.0	homoeolog	chr3B	74000000:chr3D	47000000	TraesCS3A01G092900:TraesCS3B01G108100:TraesCS3D01G093200
220.0	homoeolog	chr3D	47000000:chr3B	74000000	TraesCS3A01G092900:TraesCS3B01G108100:TraesCS3D01G093200
17.0	homoeolog	chr5A	542000000:chr5B	517000000	TraesCS5A01G332800:TraesCS5B01G332800:TraesCS5D01G338500
12.0	homoeolog	chr5B	517000000:chr5D	428000000	TraesCS5A01G332800:TraesCS5B01G332800:TraesCS5D01G338500
173.0	homoeolog	chr5D	428000000:chr5B	517000000	TraesCS5A01G332800:TraesCS5B01G332800:TraesCS5D01G338500
4.0	homoeolog	chr4A	604000000:chr4B	1000000	TraesCS4A01G312200:TraesCS4B01G000900:TraesCS4D01G002000
7.0	homoeolog	chr4B	1000000:chr4D	1000000	TraesCS4A01G312200:TraesCS4B01G000900:TraesCS4D01G002000
67.0	homoeolog	chr4D	1000000:chr4B	1000000	TraesCS4A01G312200:TraesCS4B01G000900:TraesCS4D01G002000
55.0	homoeolog	chr2A	419000000:chr2B	384000000	TraesCS2A01G263800:TraesCS2B01G278400:TraesCS2D01G260200
41.0	homoeolog	chr2B	384000000:chr2D	316000000	TraesCS2A01G263800:TraesCS2B01G278400:TraesCS2D01G260200
129.0	homoeolog	chr2D	316000000:chr2B	384000000	TraesCS2A01G263800:TraesCS2B01G278400:TraesCS2D01G260200
35.0	homoeolog	chr4A	185000000:chr4B	372000000	TraesCS4A01G135000:TraesCS4B01G170100:TraesCS4D01G172200
141.0	homoeolog	chr4B	372000000:chr4D	299000000	TraesCS4A01G135000:TraesCS4B01G170100:TraesCS4D01G172200
180.0	homoeolog	chr4D	299000000:chr4B	372000000	TraesCS4A01G135000:TraesCS4B01G170100:TraesCS4D01G172200
119.0	homoeolog	chr5A	646000000:chr5B	654000000	TraesCS5A01G468800:TraesCS5B01G481300:TraesCS5D01G481700
89.0	homoeolog	chr5B	654000000:chr5D	519000000	TraesCS5A01G468800:TraesCS5B01G481300:TraesCS5D01G481700
175.0	homoeolog	chr5D	519000000:chr5B	654000000	TraesCS5A01G468800:TraesCS5B01G481300:TraesCS5D01G481700
67.0	homoeolog	chr3A	546000000:chr3B	142000000	TraesCS3A01G307900:TraesCS3B01G151000:TraesCS3D01G134700
18.0	homoeolog	chr3B	142000000:chr3D	94000000	TraesCS3A01G307900:TraesCS3B01G151000:TraesCS3D01G134700
11.0	homoeolog	chr3D	94000000:chr3B	142000000	TraesCS3A01G307900:TraesCS3B01G151000:TraesCS3D01G134700
12.0	homoeolog	chr5A	215000000:chr5B	212000000	TraesCS5A01G111600:TraesCS5B01G119600:TraesCS5D01G128500
11.0	homoeolog	chr5B	212000000:chr5D	201000000	TraesCS5A01G111600:TraesCS5B01G119600:TraesCS5D01G128500
151.0	homoeolog	chr5D	201000000:chr5B	212000000	TraesCS5A01G111600:TraesCS5B01G119600:TraesCS5D01G128500
75.0	homoeolog	chr2A	747000000:chr2B	752000000	TraesCS2A01G526500:TraesCS2B01G556800:TraesCS2D01G529200
251.0	homoeolog	chr2B	752000000:chr2D	617000000	TraesCS2A01G526500:TraesCS2B01G556800:TraesCS2D01G529200
81.0	homoeolog	chr2D	617000000:chr2B	752000000	TraesCS2A01G526500:TraesCS2B01G556800:TraesCS2D01G529200
10.0	homoeolog	chr7A	242000000:chr7B	201000000	TraesCS7A01G255000:TraesCS7B01G151300:TraesCS7D01G253600
24.0	homoeolog	chr7B	201000000:chr7D	230000000	TraesCS7A01G255000:TraesCS7B01G151300:TraesCS7D01G253600
64.0	homoeolog	chr7D	230000000:chr7B	201000000	TraesCS7A01G255000:TraesCS7B01G151300:TraesCS7D01G253600
30.0	homoeolog	chr1A	503000000:chr1B	548000000	TraesCS1A01G311300:TraesCS1B01G322800:TraesCS1D01G311300
81.0	homoeolog	chr1B	548000000:chr1D	407000000	TraesCS1A01G311300:TraesCS1B01G322800:TraesCS1D01G311300
196.0	homoeolog	chr1D	407000000:chr1B	548000000	TraesCS1A01G311300:TraesCS1B01G322800:TraesCS1D01G311300
407.0	homoeolog	chr2A	724000000:chr2B	714000000	TraesCS2A01G490500:TraesCS2B01G519000:TraesCS2D01G491000
563.0	homoeolog	chr2B	714000000:chr2D	590000000	TraesCS2A01G490500:TraesCS2B01G519000:TraesCS2D01G491000
263.0	homoeolog	chr2D	590000000:chr2B	714000000	TraesCS2A01G490500:TraesCS2B01G519000:TraesCS2D01G491000
77.0	homoeolog	chr2A	445000000:chr2B	402000000	TraesCS2A01G271800:TraesCS2B01G290000:TraesCS2D01G270400
52.0	homoeolog	chr2B	402000000:chr2D	334000000	TraesCS2A01G271800:TraesCS2B01G290000:TraesCS2D01G270400
105.0	homoeolog	chr2D	334000000:chr2B	402000000	TraesCS2A01G271800:TraesCS2B01G290000:TraesCS2D01G270400
51.0	homoeolog	chr1A	440000000:chr1B	455000000	TraesCS1A01G248000:TraesCS1B01G258400:TraesCS1D01G247400
257.0	homoeolog	chr1B	455000000:chr1D	340000000	TraesCS1A01G248000:TraesCS1B01G258400:TraesCS1D01G247400
34.0	homoeolog	chr1D	340000000:chr1B	455000000	TraesCS1A01G248000:TraesCS1B01G258400:TraesCS1D01G247400
104.0	homoeolog	chr1A	543000000:chr1B	612000000	TraesCS1A01G362100:TraesCS1B01G379300:TraesCS1D01G367000
296.0	homoeolog	chr1B	612000000:chr1D	447000000	TraesCS1A01G362100:TraesCS1B01G379300:TraesCS1D01G367000
125.0	homoeolog	chr1D	447000000:chr1B	612000000	TraesCS1A01G362100:TraesCS1B01G379300:TraesCS1D01G367000
15.0	homoeolog	chr7A	655000000:chr7B	623000000	TraesCS7A01G460000:TraesCS7B01G360800:TraesCS7D01G448000
37.0	homoeolog	chr7B	623000000:chr7D	568000000	TraesCS7A01G460000:TraesCS7B01G360800:TraesCS7D01G448000
37.0	homoeolog	chr7D	568000000:chr7B	623000000	TraesCS7A01G460000:TraesCS7B01G360800:TraesCS7D01G448000
5.0	homoeolog	chr3A	113000000:chr3B	170000000	TraesCS3A01G135600:TraesCS3B01G169400:TraesCS3D01G151600
8.0	homoeolog	chr3B	170000000:chr3D	116000000	TraesCS3A01G135600:TraesCS3B01G169400:TraesCS3D01G151600
2.0	homoeolog	chr3D	116000000:chr3B	170000000	TraesCS3A01G135600:TraesCS3B01G169400:TraesCS3D01G151600
14.0	homoeolog	chr6A	474000000:chr6B	486000000	TraesCS6A01G255600:TraesCS6B01G270000:TraesCS6D01G236800
26.0	homoeolog	chr6B	486000000:chr6D	334000000	TraesCS6A01G255600:TraesCS6B01G270000:TraesCS6D01G236800
70.0	homoeolog	chr6D	334000000:chr6B	486000000	TraesCS6A01G255600:TraesCS6B01G270000:TraesCS6D01G236800
220.0	homoeolog	chr3A	511000000:chr3B	508000000	TraesCS3A01G282700:TraesCS3B01G316400:TraesCS3D01G282700
189.0	homoeolog	chr3B	508000000:chr3D	391000000	TraesCS3A01G282700:TraesCS3B01G316400:TraesCS3D01G282700
208.0	homoeolog	chr3D	391000000:chr3B	508000000	TraesCS3A01G282700:TraesCS3B01G316400:TraesCS3D01G282700
131.0	homoeolog	chr4A	492000000:chr4B	116000000	TraesCS4A01G202000:TraesCS4B01G106200:TraesCS4D01G102900
166.0	homoeolog	chr4B	116000000:chr4D	82000000	TraesCS4A01G202000:TraesCS4B01G106200:TraesCS4D01G102900
169.0	homoeolog	chr4D	82000000:chr4B	116000000	TraesCS4A01G202000:TraesCS4B01G106200:TraesCS4D01G102900
60.0	homoeolog	chr3A	658000000:chr3B	690000000	TraesCS3A01G414300:TraesCS3B01G449100:TraesCS3D01G408800
178.0	homoeolog	chr3B	690000000:chr3D	523000000	TraesCS3A01G414300:TraesCS3B01G449100:TraesCS3D01G408800
88.0	homoeolog	chr3D	523000000:chr3B	690000000	TraesCS3A01G414300:TraesCS3B01G449100:TraesCS3D01G408800
19.0	homoeolog	chr1A	569000000:chr1B	660000000	TraesCS1A01G406400:TraesCS1B01G436600:TraesCS1D01G414800
11.0	homoeolog	chr1B	660000000:chr1D	475000000	TraesCS1A01G406400:TraesCS1B01G436600:TraesCS1D01G414800
135.0	homoeolog	chr1D	475000000:chr1B	660000000	TraesCS1A01G406400:TraesCS1B01G436600:TraesCS1D01G414800
99.0	homoeolog	chr5A	658000000:chr5B	669000000	TraesCS5A01G488000:TraesCS5B01G501800:TraesCS5D01G502900
128.0	homoeolog	chr5B	669000000:chr5D	530000000	TraesCS5A01G488000:TraesCS5B01G501800:TraesCS5D01G502900
1079.0	homoeolog	chr5D	530000000:chr5B	669000000	TraesCS5A01G488000:TraesCS5B01G501800:TraesCS5D01G502900
30.0	homoeolog	chr3A	491000000:chr3B	482000000	TraesCS3A01G266400:TraesCS3B01G299900:TraesCS3D01G266600
133.0	homoeolog	chr3B	482000000:chr3D	370000000	TraesCS3A01G266400:TraesCS3B01G299900:TraesCS3D01G266600
58.0	homoeolog	chr3D	370000000:chr3B	482000000	TraesCS3A01G266400:TraesCS3B01G299900:TraesCS3D01G266600
15.0	homoeolog	chr5A	379000000:chr5B	327000000	TraesCS5A01G180600:TraesCS5B01G178400:TraesCS5D01G185100
107.0	homoeolog	chr5B	327000000:chr5D	287000000	TraesCS5A01G180600:TraesCS5B01G178400:TraesCS5D01G185100
41.0	homoeolog	chr5D	287000000:chr5B	327000000	TraesCS5A01G180600:TraesCS5B01G178400:TraesCS5D01G185100
45.0	homoeolog	chr7A	130000000:chr7B	93000000	TraesCS7A01G177000:TraesCS7B01G082000:TraesCS7D01G178300
42.0	homoeolog	chr7B	93000000:chr7D	132000000	TraesCS7A01G177000:TraesCS7B01G082000:TraesCS7D01G178300
36.0	homoeolog	chr7D	132000000:chr7B	93000000	TraesCS7A01G177000:TraesCS7B01G082000:TraesCS7D01G178300
10.0	homoeolog	chr2A	426000000:chr2B	380000000	TraesCS2A01G267300:TraesCS2B01G275400:TraesCS2D01G256800
6.0	homoeolog	chr2B	380000000:chr2D	312000000	TraesCS2A01G267300:TraesCS2B01G275400:TraesCS2D01G256800
33.0	homoeolog	chr2D	312000000:chr2B	380000000	TraesCS2A01G267300:TraesCS2B01G275400:TraesCS2D01G256800
86.0	homoeolog	chr6A	457000000:chr6B	504000000	TraesCS6A01G246000:TraesCS6B01G278500:TraesCS6D01G228300
333.0	homoeolog	chr6B	504000000:chr6D	319000000	TraesCS6A01G246000:TraesCS6B01G278500:TraesCS6D01G228300
140.0	homoeolog	chr6D	319000000:chr6B	504000000	TraesCS6A01G246000:TraesCS6B01G278500:TraesCS6D01G228300
7.0	homoeolog	chr2A	571000000:chr2B	492000000	TraesCS2A01G337000:TraesCS2B01G344900:TraesCS2D01G325900
18.0	homoeolog	chr2B	492000000:chr2D	419000000	TraesCS2A01G337000:TraesCS2B01G344900:TraesCS2D01G325900
84.0	homoeolog	chr2D	419000000:chr2B	492000000	TraesCS2A01G337000:TraesCS2B01G344900:TraesCS2D01G325900
7.0	homoeolog	chr2A	618000000:chr2B	556000000	TraesCS2A01G374700:TraesCS2B01G391700:TraesCS2D01G371100
6.0	homoeolog	chr2B	556000000:chr2D	475000000	TraesCS2A01G374700:TraesCS2B01G391700:TraesCS2D01G371100
55.0	homoeolog	chr2D	475000000:chr2B	556000000	TraesCS2A01G374700:TraesCS2B01G391700:TraesCS2D01G371100
46.0	homoeolog	chr1A	444000000:chr1B	466000000	TraesCS1A01G252500:TraesCS1B01G265500:TraesCS1D01G252200
59.0	homoeolog	chr1B	466000000:chr1D	345000000	TraesCS1A01G252500:TraesCS1B01G265500:TraesCS1D01G252200
18.0	homoeolog	chr1D	345000000:chr1B	466000000	TraesCS1A01G252500:TraesCS1B01G265500:TraesCS1D01G252200
18.0	homoeolog	chr2A	561000000:chr2B	504000000	TraesCS2A01G328700:TraesCS2B01G353600:TraesCS2D01G334000
9.0	homoeolog	chr2B	504000000:chr2D	428000000	TraesCS2A01G328700:TraesCS2B01G353600:TraesCS2D01G334000
21.0	homoeolog	chr2D	428000000:chr2B	504000000	TraesCS2A01G328700:TraesCS2B01G353600:TraesCS2D01G334000
169.0	homoeolog	chr7A	612000000:chr7B	572000000	TraesCS7A01G421100:TraesCS7B01G321500:TraesCS7D01G413500
203.0	homoeolog	chr7B	572000000:chr7D	532000000	TraesCS7A01G421100:TraesCS7B01G321500:TraesCS7D01G413500
281.0	homoeolog	chr7D	532000000:chr7B	572000000	TraesCS7A01G421100:TraesCS7B01G321500:TraesCS7D01G413500
9.0	homoeolog	chr4A	582000000:chr4B	32000000	TraesCS4A01G270400:TraesCS4B01G043700:TraesCS4D01G041200
12.0	homoeolog	chr4B	32000000:chr4D	19000000	TraesCS4A01G270400:TraesCS4B01G043700:TraesCS4D01G041200
35.0	homoeolog	chr4D	19000000:chr4B	32000000	TraesCS4A01G270400:TraesCS4B01G043700:TraesCS4D01G041200
463.0	homoeolog	chr2A	758000000:chr2B	770000000	TraesCS2A01G551600:TraesCS2B01G582800:TraesCS2D01G552700
330.0	homoeolog	chr2B	770000000:chr2D	628000000	TraesCS2A01G551600:TraesCS2B01G582800:TraesCS2D01G552700
18.0	homoeolog	chr2D	628000000:chr2B	770000000	TraesCS2A01G551600:TraesCS2B01G582800:TraesCS2D01G552700
111.0	homoeolog	chr2A	729000000:chr2B	721000000	TraesCS2A01G498700:TraesCS2B01G526800:TraesCS2D01G499000
299.0	homoeolog	chr2B	721000000:chr2D	594000000	TraesCS2A01G498700:TraesCS2B01G526800:TraesCS2D01G499000
253.0	homoeolog	chr2D	594000000:chr2B	721000000	TraesCS2A01G498700:TraesCS2B01G526800:TraesCS2D01G499000
44.0	homoeolog	chr7A	450000000:chr7B	399000000	TraesCS7A01G315500:TraesCS7B01G216500:TraesCS7D01G312500
65.0	homoeolog	chr7B	399000000:chr7D	396000000	TraesCS7A01G315500:TraesCS7B01G216500:TraesCS7D01G312500
164.0	homoeolog	chr7D	396000000:chr7B	399000000	TraesCS7A01G315500:TraesCS7B01G216500:TraesCS7D01G312500
92.0	homoeolog	chr6A	60000000:chr6B	114000000	TraesCS6A01G091400:TraesCS6B01G119600:TraesCS6D01G080300
65.0	homoeolog	chr6B	114000000:chr6D	46000000	TraesCS6A01G091400:TraesCS6B01G119600:TraesCS6D01G080300
62.0	homoeolog	chr6D	46000000:chr6B	114000000	TraesCS6A01G091400:TraesCS6B01G119600:TraesCS6D01G080300
277.0	homoeolog	chr6A	603000000:chr6B	694000000	TraesCS6A01G386400:TraesCS6B01G425400:TraesCS6D01G371000
28.0	homoeolog	chr6B	694000000:chr6D	457000000	TraesCS6A01G386400:TraesCS6B01G425400:TraesCS6D01G371000
23.0	homoeolog	chr6D	457000000:chr6B	694000000	TraesCS6A01G386400:TraesCS6B01G425400:TraesCS6D01G371000
52.0	homoeolog	chr7A	110000000:chr7B	64000000	TraesCS7A01G156900:TraesCS7B01G061100:TraesCS7D01G157300
38.0	homoeolog	chr7B	64000000:chr7D	105000000	TraesCS7A01G156900:TraesCS7B01G061100:TraesCS7D01G157300
74.0	homoeolog	chr7D	105000000:chr7B	64000000	TraesCS7A01G156900:TraesCS7B01G061100:TraesCS7D01G157300
15.0	homoeolog	chr4A	573000000:chr4B	43000000	TraesCS4A01G260000:TraesCS4B01G054600:TraesCS4D01G054700
49.0	homoeolog	chr4B	43000000:chr4D	30000000	TraesCS4A01G260000:TraesCS4B01G054600:TraesCS4D01G054700
110.0	homoeolog	chr4D	30000000:chr4B	43000000	TraesCS4A01G260000:TraesCS4B01G054600:TraesCS4D01G054700
51.0	homoeolog	chr7A	156000000:chr7B	116000000	TraesCS7A01G195700:TraesCS7B01G101400:TraesCS7D01G197200
123.0	homoeolog	chr7B	116000000:chr7D	154000000	TraesCS7A01G195700:TraesCS7B01G101400:TraesCS7D01G197200
96.0	homoeolog	chr7D	154000000:chr7B	116000000	TraesCS7A01G195700:TraesCS7B01G101400:TraesCS7D01G197200
10.0	homoeolog	chr7A	242000000:chr7B	200000000	TraesCS7A01G254800:TraesCS7B01G150900:TraesCS7D01G253300
24.0	homoeolog	chr7B	200000000:chr7D	230000000	TraesCS7A01G254800:TraesCS7B01G150900:TraesCS7D01G253300
9.0	homoeolog	chr7D	230000000:chr7B	200000000	TraesCS7A01G254800:TraesCS7B01G150900:TraesCS7D01G253300
37.0	homoeolog	chr4A	103000000:chr4B	447000000	TraesCS4A01G095100:TraesCS4B01G209400:TraesCS4D01G210200
64.0	homoeolog	chr4B	447000000:chr4D	362000000	TraesCS4A01G095100:TraesCS4B01G209400:TraesCS4D01G210200
104.0	homoeolog	chr4D	362000000:chr4B	447000000	TraesCS4A01G095100:TraesCS4B01G209400:TraesCS4D01G210200
204.0	homoeolog	chr4A	40000000:chr4B	520000000	TraesCS4A01G049500:TraesCS4B01G255400:TraesCS4D01G255100
236.0	homoeolog	chr4B	520000000:chr4D	424000000	TraesCS4A01G049500:TraesCS4B01G255400:TraesCS4D01G255100
129.0	homoeolog	chr4D	424000000:chr4B	520000000	TraesCS4A01G049500:TraesCS4B01G255400:TraesCS4D01G255100
30.0	homoeolog	chr2A	691000000:chr2B	655000000	TraesCS2A01G441600:TraesCS2B01G461800:TraesCS2D01G439300
70.0	homoeolog	chr2B	655000000:chr2D	548000000	TraesCS2A01G441600:TraesCS2B01G461800:TraesCS2D01G439300
84.0	homoeolog	chr2D	548000000:chr2B	655000000	TraesCS2A01G441600:TraesCS2B01G461800:TraesCS2D01G439300
22.0	homoeolog	chr2A	143000000:chr2B	193000000	TraesCS2A01G183600:TraesCS2B01G210200:TraesCS2D01G191500
164.0	homoeolog	chr2B	193000000:chr2D	135000000	TraesCS2A01G183600:TraesCS2B01G210200:TraesCS2D01G191500
89.0	homoeolog	chr2D	135000000:chr2B	193000000	TraesCS2A01G183600:TraesCS2B01G210200:TraesCS2D01G191500
72.0	homoeolog	chr5A	45000000:chr5B	60000000	TraesCS5A01G049400:TraesCS5B01G054600:TraesCS5D01G060200
52.0	homoeolog	chr5B	60000000:chr5D	57000000	TraesCS5A01G049400:TraesCS5B01G054600:TraesCS5D01G060200
135.0	homoeolog	chr5D	57000000:chr5B	60000000	TraesCS5A01G049400:TraesCS5B01G054600:TraesCS5D01G060200
55.0	homoeolog	chr2A	415000000:chr2B	386000000	TraesCS2A01G262600:TraesCS2B01G279500:TraesCS2D01G261400
20.0	homoeolog	chr2B	386000000:chr2D	318000000	TraesCS2A01G262600:TraesCS2B01G279500:TraesCS2D01G261400
79.0	homoeolog	chr2D	318000000:chr2B	386000000	TraesCS2A01G262600:TraesCS2B01G279500:TraesCS2D01G261400
49.0	homoeolog	chr2A	669000000:chr2B	617000000	TraesCS2A01G410900:TraesCS2B01G429800:TraesCS2D01G408300
158.0	homoeolog	chr2B	617000000:chr2D	523000000	TraesCS2A01G410900:TraesCS2B01G429800:TraesCS2D01G408300
161.0	homoeolog	chr2D	523000000:chr2B	617000000	TraesCS2A01G410900:TraesCS2B01G429800:TraesCS2D01G408300
15.0	homoeolog	chr6A	33000000:chr6B	58000000	TraesCS6A01G061000:TraesCS6B01G081400:TraesCS6D01G063600
13.0	homoeolog	chr6B	58000000:chr6D	30000000	TraesCS6A01G061000:TraesCS6B01G081400:TraesCS6D01G063600
9.0	homoeolog	chr6D	30000000:chr6B	58000000	TraesCS6A01G061000:TraesCS6B01G081400:TraesCS6D01G063600
99.0	homoeolog	chr4A	144000000:chr4B	406000000	TraesCS4A01G117900:TraesCS4B01G186500:TraesCS4D01G187800
15.0	homoeolog	chr4B	406000000:chr4D	327000000	TraesCS4A01G117900:TraesCS4B01G186500:TraesCS4D01G187800
91.0	homoeolog	chr4D	327000000:chr4B	406000000	TraesCS4A01G117900:TraesCS4B01G186500:TraesCS4D01G187800
7.0	homoeolog	chr2A	618000000:chr2B	556000000	TraesCS2A01G374500:TraesCS2B01G391500:TraesCS2D01G370900
6.0	homoeolog	chr2B	556000000:chr2D	475000000	TraesCS2A01G374500:TraesCS2B01G391500:TraesCS2D01G370900
55.0	homoeolog	chr2D	475000000:chr2B	556000000	TraesCS2A01G374500:TraesCS2B01G391500:TraesCS2D01G370900
8.0	homoeolog	chr6A	302000000:chr6B	378000000	TraesCS6A01G198100:TraesCS6B01G231100:TraesCS6D01G182200
9.0	homoeolog	chr6B	378000000:chr6D	211000000	TraesCS6A01G198100:TraesCS6B01G231100:TraesCS6D01G182200
60.0	homoeolog	chr6D	211000000:chr6B	378000000	TraesCS6A01G198100:TraesCS6B01G231100:TraesCS6D01G182200
18.0	homoeolog	chr3A	592000000:chr3B	590000000	TraesCS3A01G343300:TraesCS3B01G375500:TraesCS3D01G337200
22.0	homoeolog	chr3B	590000000:chr3D	449000000	TraesCS3A01G343300:TraesCS3B01G375500:TraesCS3D01G337200
55.0	homoeolog	chr3D	449000000:chr3B	590000000	TraesCS3A01G343300:TraesCS3B01G375500:TraesCS3D01G337200
127.0	homoeolog	chr5A	548000000:chr5B	527000000	TraesCS5A01G343000:TraesCS5B01G342800:TraesCS5D01G348900
160.0	homoeolog	chr5B	527000000:chr5D	434000000	TraesCS5A01G343000:TraesCS5B01G342800:TraesCS5D01G348900
514.0	homoeolog	chr5D	434000000:chr5B	527000000	TraesCS5A01G343000:TraesCS5B01G342800:TraesCS5D01G348900
36.0	homoeolog	chr5A	365000000:chr5B	313000000	TraesCS5A01G171800:TraesCS5B01G169100:TraesCS5D01G176600
18.0	homoeolog	chr5B	313000000:chr5D	277000000	TraesCS5A01G171800:TraesCS5B01G169100:TraesCS5D01G176600
12.0	homoeolog	chr5D	277000000:chr5B	313000000	TraesCS5A01G171800:TraesCS5B01G169100:TraesCS5D01G176600
11.0	homoeolog	chr3A	86000000:chr3B	119000000	TraesCS3A01G116700:TraesCS3B01G135700:TraesCS3D01G118500
94.0	homoeolog	chr3B	119000000:chr3D	73000000	TraesCS3A01G116700:TraesCS3B01G135700:TraesCS3D01G118500
88.0	homoeolog	chr3D	73000000:chr3B	119000000	TraesCS3A01G116700:TraesCS3B01G135700:TraesCS3D01G118500
149.0	homoeolog	chr1A	579000000:chr1B	671000000	TraesCS1A01G423700:TraesCS1B01G455700:TraesCS1D01G432300
127.0	homoeolog	chr1B	671000000:chr1D	482000000	TraesCS1A01G423700:TraesCS1B01G455700:TraesCS1D01G432300
43.0	homoeolog	chr1D	482000000:chr1B	671000000	TraesCS1A01G423700:TraesCS1B01G455700:TraesCS1D01G432300
169.0	homoeolog	chr4A	59000000:chr4B	497000000	TraesCS4A01G062600:TraesCS4B01G239400:TraesCS4D01G239400
138.0	homoeolog	chr4B	497000000:chr4D	402000000	TraesCS4A01G062600:TraesCS4B01G239400:TraesCS4D01G239400
93.0	homoeolog	chr4D	402000000:chr4B	497000000	TraesCS4A01G062600:TraesCS4B01G239400:TraesCS4D01G239400
9.0	homoeolog	chr1A	331000000:chr1B	356000000	TraesCS1A01G182600:TraesCS1B01G198100:TraesCS1D01G185900
90.0	homoeolog	chr1B	356000000:chr1D	257000000	TraesCS1A01G182600:TraesCS1B01G198100:TraesCS1D01G185900
20.0	homoeolog	chr1D	257000000:chr1B	356000000	TraesCS1A01G182600:TraesCS1B01G198100:TraesCS1D01G185900
10.0	homoeolog	chr4A	45000000:chr4B	518000000	TraesCS4A01G053100:TraesCS4B01G251400:TraesCS4D01G251400
115.0	homoeolog	chr4B	518000000:chr4D	419000000	TraesCS4A01G053100:TraesCS4B01G251400:TraesCS4D01G251400
12.0	homoeolog	chr4D	419000000:chr4B	518000000	TraesCS4A01G053100:TraesCS4B01G251400:TraesCS4D01G251400
33.0	homoeolog	chr6A	557000000:chr6B	620000000	TraesCS6A01G323500:TraesCS6B01G354100:TraesCS6D01G303300
48.0	homoeolog	chr6B	620000000:chr6D	412000000	TraesCS6A01G323500:TraesCS6B01G354100:TraesCS6D01G303300
57.0	homoeolog	chr6D	412000000:chr6B	620000000	TraesCS6A01G323500:TraesCS6B01G354100:TraesCS6D01G303300
204.0	homoeolog	chr4A	40000000:chr4B	520000000	TraesCS4A01G049100:TraesCS4B01G255700:TraesCS4D01G255800
13.0	homoeolog	chr4B	520000000:chr4D	425000000	TraesCS4A01G049100:TraesCS4B01G255700:TraesCS4D01G255800
71.0	homoeolog	chr4D	425000000:chr4B	520000000	TraesCS4A01G049100:TraesCS4B01G255700:TraesCS4D01G255800
12.0	homoeolog	chr1A	436000000:chr1B	453000000	TraesCS1A01G246500:TraesCS1B01G257200:TraesCS1D01G245800
13.0	homoeolog	chr1B	453000000:chr1D	338000000	TraesCS1A01G246500:TraesCS1B01G257200:TraesCS1D01G245800
168.0	homoeolog	chr1D	338000000:chr1B	453000000	TraesCS1A01G246500:TraesCS1B01G257200:TraesCS1D01G245800
9.0	homoeolog	chr3A	70000000:chr3B	98000000	TraesCS3A01G105700:TraesCS3B01G124200:TraesCS3D01G107900
12.0	homoeolog	chr3B	98000000:chr3D	62000000	TraesCS3A01G105700:TraesCS3B01G124200:TraesCS3D01G107900
6.0	homoeolog	chr3D	62000000:chr3B	98000000	TraesCS3A01G105700:TraesCS3B01G124200:TraesCS3D01G107900
299.0	homoeolog	chr5A	656000000:chr5B	665000000	TraesCS5A01G484800:TraesCS5B01G498100:TraesCS5D01G498300
313.0	homoeolog	chr5B	665000000:chr5D	528000000	TraesCS5A01G484800:TraesCS5B01G498100:TraesCS5D01G498300
674.0	homoeolog	chr5D	528000000:chr5B	665000000	TraesCS5A01G484800:TraesCS5B01G498100:TraesCS5D01G498300
14.0	homoeolog	chr5A	170000000:chr5B	147000000	TraesCS5A01G105200:TraesCS5B01G108200:TraesCS5D01G115800
9.0	homoeolog	chr5B	147000000:chr5D	136000000	TraesCS5A01G105200:TraesCS5B01G108200:TraesCS5D01G115800
5.0	homoeolog	chr5D	136000000:chr5B	147000000	TraesCS5A01G105200:TraesCS5B01G108200:TraesCS5D01G115800
7.0	homoeolog	chr3A	332000000:chr3B	314000000	TraesCS3A01G200600:TraesCS3B01G226200:TraesCS3D01G203300
49.0	homoeolog	chr3B	314000000:chr3D	252000000	TraesCS3A01G200600:TraesCS3B01G226200:TraesCS3D01G203300
5.0	homoeolog	chr3D	252000000:chr3B	314000000	TraesCS3A01G200600:TraesCS3B01G226200:TraesCS3D01G203300
90.0	homoeolog	chr4A	69000000:chr4B	476000000	TraesCS4A01G071700:TraesCS4B01G227600:TraesCS4D01G228500
115.0	homoeolog	chr4B	476000000:chr4D	388000000	TraesCS4A01G071700:TraesCS4B01G227600:TraesCS4D01G228500
38.0	homoeolog	chr4D	388000000:chr4B	476000000	TraesCS4A01G071700:TraesCS4B01G227600:TraesCS4D01G228500
17.0	homoeolog	chr5A	121000000:chr5B	127000000	TraesCS5A01G090200:TraesCS5B01G096000:TraesCS5D01G102300
81.0	homoeolog	chr5B	127000000:chr5D	115000000	TraesCS5A01G090200:TraesCS5B01G096000:TraesCS5D01G102300
184.0	homoeolog	chr5D	115000000:chr5B	127000000	TraesCS5A01G090200:TraesCS5B01G096000:TraesCS5D01G102300
225.0	homoeolog	chr2A	58000000:chr2B	90000000	TraesCS2A01G105400:TraesCS2B01G122300:TraesCS2D01G105000
263.0	homoeolog	chr2B	90000000:chr2D	57000000	TraesCS2A01G105400:TraesCS2B01G122300:TraesCS2D01G105000
142.0	homoeolog	chr2D	57000000:chr2B	90000000	TraesCS2A01G105400:TraesCS2B01G122300:TraesCS2D01G105000
113.0	homoeolog	chr7A	443000000:chr7B	388000000	TraesCS7A01G312300:TraesCS7B01G212000:TraesCS7D01G308700
108.0	homoeolog	chr7B	388000000:chr7D	392000000	TraesCS7A01G312300:TraesCS7B01G212000:TraesCS7D01G308700
142.0	homoeolog	chr7D	392000000:chr7B	388000000	TraesCS7A01G312300:TraesCS7B01G212000:TraesCS7D01G308700
42.0	homoeolog	chr7A	235000000:chr7B	176000000	TraesCS7A01G251500:TraesCS7B01G139600:TraesCS7D01G249600
13.0	homoeolog	chr7B	176000000:chr7D	221000000	TraesCS7A01G251500:TraesCS7B01G139600:TraesCS7D01G249600
10.0	homoeolog	chr7D	221000000:chr7B	176000000	TraesCS7A01G251500:TraesCS7B01G139600:TraesCS7D01G249600
6.0	homoeolog	chr4A	229000000:chr6B	586000000	TraesCS4A01G142400:TraesCS6B01G333900:TraesCS6D01G284800
7.0	homoeolog	chr6B	586000000:chr6D	393000000	TraesCS4A01G142400:TraesCS6B01G333900:TraesCS6D01G284800
8.0	homoeolog	chr6D	393000000:chr6B	586000000	TraesCS4A01G142400:TraesCS6B01G333900:TraesCS6D01G284800
7.0	homoeolog	chr4A	2000000:chr4B	591000000	TraesCS4A01G001900:TraesCS4B01G303200:TraesCS4D01G301700
15.0	homoeolog	chr4B	591000000:chr4D	470000000	TraesCS4A01G001900:TraesCS4B01G303200:TraesCS4D01G301700
29.0	homoeolog	chr4D	470000000:chr4B	591000000	TraesCS4A01G001900:TraesCS4B01G303200:TraesCS4D01G301700
55.0	homoeolog	chr7A	434000000:chr7B	380000000	TraesCS7A01G307300:TraesCS7B01G207600:TraesCS7D01G304100
75.0	homoeolog	chr7B	380000000:chr7D	386000000	TraesCS7A01G307300:TraesCS7B01G207600:TraesCS7D01G304100
84.0	homoeolog	chr7D	386000000:chr7B	380000000	TraesCS7A01G307300:TraesCS7B01G207600:TraesCS7D01G304100
127.0	homoeolog	chr5A	270000000:chr5B	222000000	TraesCS5A01G123900:TraesCS5B01G123500:TraesCS5D01G131800
82.0	homoeolog	chr5B	222000000:chr5D	209000000	TraesCS5A01G123900:TraesCS5B01G123500:TraesCS5D01G131800
93.0	homoeolog	chr5D	209000000:chr5B	222000000	TraesCS5A01G123900:TraesCS5B01G123500:TraesCS5D01G131800
21.0	homoeolog	chr1A	57000000:chr1B	93000000	TraesCS1A01G072600:TraesCS1B01G091500:TraesCS1D01G075500
17.0	homoeolog	chr1B	93000000:chr1D	57000000	TraesCS1A01G072600:TraesCS1B01G091500:TraesCS1D01G075500
64.0	homoeolog	chr1D	57000000:chr1B	93000000	TraesCS1A01G072600:TraesCS1B01G091500:TraesCS1D01G075500
8.0	homoeolog	chr6A	466000000:chr6B	494000000	TraesCS6A01G252000:TraesCS6B01G273500:TraesCS6D01G233500
120.0	homoeolog	chr6B	494000000:chr6D	327000000	TraesCS6A01G252000:TraesCS6B01G273500:TraesCS6D01G233500
39.0	homoeolog	chr6D	327000000:chr6B	494000000	TraesCS6A01G252000:TraesCS6B01G273500:TraesCS6D01G233500
22.0	homoeolog	chr1A	53000000:chr1B	85000000	TraesCS1A01G069900:TraesCS1B01G088400:TraesCS1D01G072500
93.0	homoeolog	chr1B	85000000:chr1D	53000000	TraesCS1A01G069900:TraesCS1B01G088400:TraesCS1D01G072500
21.0	homoeolog	chr1D	53000000:chr1B	85000000	TraesCS1A01G069900:TraesCS1B01G088400:TraesCS1D01G072500
9.0	homoeolog	chr2A	776000000:chr2B	785000000	TraesCS2A01G583900:TraesCS2B01G602700:TraesCS2D01G595900
3.0	homoeolog	chr2B	785000000:chr2D	649000000	TraesCS2A01G583900:TraesCS2B01G602700:TraesCS2D01G595900
242.0	homoeolog	chr2D	649000000:chr2B	785000000	TraesCS2A01G583900:TraesCS2B01G602700:TraesCS2D01G595900
160.0	homoeolog	chr3A	596000000:chr3B	597000000	TraesCS3A01G347000:TraesCS3B01G378700:TraesCS3D01G340600
224.0	homoeolog	chr3B	597000000:chr3D	454000000	TraesCS3A01G347000:TraesCS3B01G378700:TraesCS3D01G340600
314.0	homoeolog	chr3D	454000000:chr3B	597000000	TraesCS3A01G347000:TraesCS3B01G378700:TraesCS3D01G340600
39.0	homoeolog	chr3A	8000000:chr3B	3000000	TraesCS3A01G007600:TraesCS3B01G006300:TraesCS3D01G003100
378.0	homoeolog	chr3B	3000000:chr3D	1000000	TraesCS3A01G007600:TraesCS3B01G006300:TraesCS3D01G003100
401.0	homoeolog	chr3D	1000000:chr3B	3000000	TraesCS3A01G007600:TraesCS3B01G006300:TraesCS3D01G003100
68.0	homoeolog	chr7A	618000000:chr7B	577000000	TraesCS7A01G424800:TraesCS7B01G325100:TraesCS7D01G416800
7.0	homoeolog	chr7B	577000000:chr7D	536000000	TraesCS7A01G424800:TraesCS7B01G325100:TraesCS7D01G416800
10.0	homoeolog	chr7D	536000000:chr7B	577000000	TraesCS7A01G424800:TraesCS7B01G325100:TraesCS7D01G416800
12.0	homoeolog	chr4A	585000000:chr4B	28000000	TraesCS4A01G275000:TraesCS4B01G038500:TraesCS4D01G035400
12.0	homoeolog	chr4B	28000000:chr4D	16000000	TraesCS4A01G275000:TraesCS4B01G038500:TraesCS4D01G035400
255.0	homoeolog	chr4D	16000000:chr4B	28000000	TraesCS4A01G275000:TraesCS4B01G038500:TraesCS4D01G035400
93.0	homoeolog	chr2A	749000000:chr2B	755000000	TraesCS2A01G532700:TraesCS2B01G562200:TraesCS2D01G534500
499.0	homoeolog	chr2B	755000000:chr2D	618000000	TraesCS2A01G532700:TraesCS2B01G562200:TraesCS2D01G534500
55.0	homoeolog	chr2D	618000000:chr2B	755000000	TraesCS2A01G532700:TraesCS2B01G562200:TraesCS2D01G534500
35.0	homoeolog	chr1A	336000000:chr1B	346000000	TraesCS1A01G185200:TraesCS1B01G193100:TraesCS1D01G191700
32.0	homoeolog	chr1B	346000000:chr1D	267000000	TraesCS1A01G185200:TraesCS1B01G193100:TraesCS1D01G191700
89.0	homoeolog	chr1D	267000000:chr1B	346000000	TraesCS1A01G185200:TraesCS1B01G193100:TraesCS1D01G191700
7.0	homoeolog	chr5A	420000000:chr5B	375000000	TraesCS5A01G207600:TraesCS5B01G205900:TraesCS5D01G213700
10.0	homoeolog	chr5B	375000000:chr5D	323000000	TraesCS5A01G207600:TraesCS5B01G205900:TraesCS5D01G213700
70.0	homoeolog	chr5D	323000000:chr5B	375000000	TraesCS5A01G207600:TraesCS5B01G205900:TraesCS5D01G213700
42.0	homoeolog	chr3A	635000000:chr3B	655000000	TraesCS3A01G385700:TraesCS3B01G417900:TraesCS3D01G378800
117.0	homoeolog	chr3B	655000000:chr3D	496000000	TraesCS3A01G385700:TraesCS3B01G417900:TraesCS3D01G378800
276.0	homoeolog	chr3D	496000000:chr3B	655000000	TraesCS3A01G385700:TraesCS3B01G417900:TraesCS3D01G378800
17.0	homoeolog	chr4A	532000000:chr4B	95000000	TraesCS4A01G224300:TraesCS4B01G091800:TraesCS4D01G088800
41.0	homoeolog	chr4B	95000000:chr4D	64000000	TraesCS4A01G224300:TraesCS4B01G091800:TraesCS4D01G088800
98.0	homoeolog	chr4D	64000000:chr4B	95000000	TraesCS4A01G224300:TraesCS4B01G091800:TraesCS4D01G088800
56.0	homoeolog	chr3A	648000000:chr3B	675000000	TraesCS3A01G402700:TraesCS3B01G436300:TraesCS3D01G397700
116.0	homoeolog	chr3B	675000000:chr3D	512000000	TraesCS3A01G402700:TraesCS3B01G436300:TraesCS3D01G397700
72.0	homoeolog	chr3D	512000000:chr3B	675000000	TraesCS3A01G402700:TraesCS3B01G436300:TraesCS3D01G397700
16.0	homoeolog	chr5A	1000000:chr5B	4000000	TraesCS5A01G001400:TraesCS5B01G002700:TraesCS5D01G001800
83.0	homoeolog	chr5B	4000000:chr5D	2000000	TraesCS5A01G001400:TraesCS5B01G002700:TraesCS5D01G001800
51.0	homoeolog	chr5D	2000000:chr5B	4000000	TraesCS5A01G001400:TraesCS5B01G002700:TraesCS5D01G001800
9.0	homoeolog	chr4A	567000000:chr4B	52000000	TraesCS4A01G254200:TraesCS4B01G060300:TraesCS4D01G060000
14.0	homoeolog	chr4B	52000000:chr4D	36000000	TraesCS4A01G254200:TraesCS4B01G060300:TraesCS4D01G060000
80.0	homoeolog	chr4D	36000000:chr4B	52000000	TraesCS4A01G254200:TraesCS4B01G060300:TraesCS4D01G060000
24.0	homoeolog	chr3A	157000000:chr3B	202000000	TraesCS3A01G158800:TraesCS3B01G189800:TraesCS3D01G166500
5.0	homoeolog	chr3B	202000000:chr3D	139000000	TraesCS3A01G158800:TraesCS3B01G189800:TraesCS3D01G166500
11.0	homoeolog	chr3D	139000000:chr3B	202000000	TraesCS3A01G158800:TraesCS3B01G189800:TraesCS3D01G166500
50.0	homoeolog	chr1A	455000000:chr1B	477000000	TraesCS1A01G260700:TraesCS1B01G271300:TraesCS1D01G260700
90.0	homoeolog	chr1B	477000000:chr1D	355000000	TraesCS1A01G260700:TraesCS1B01G271300:TraesCS1D01G260700
92.0	homoeolog	chr1D	355000000:chr1B	477000000	TraesCS1A01G260700:TraesCS1B01G271300:TraesCS1D01G260700
12.0	homoeolog	chr3A	169000000:chr3B	236000000	TraesCS3A01G164100:TraesCS3B01G202000:TraesCS3D01G177800
10.0	homoeolog	chr3B	236000000:chr3D	159000000	TraesCS3A01G164100:TraesCS3B01G202000:TraesCS3D01G177800
254.0	homoeolog	chr3D	159000000:chr3B	236000000	TraesCS3A01G164100:TraesCS3B01G202000:TraesCS3D01G177800
9.0	homoeolog	chr1A	252000000:chr1B	287000000	TraesCS1A01G145900:TraesCS1B01G164100:TraesCS1D01G144500
13.0	homoeolog	chr1B	287000000:chr1D	200000000	TraesCS1A01G145900:TraesCS1B01G164100:TraesCS1D01G144500
27.0	homoeolog	chr1D	200000000:chr1B	287000000	TraesCS1A01G145900:TraesCS1B01G164100:TraesCS1D01G144500
10.0	homoeolog	chr5A	160000000:chr5B	146000000	TraesCS5A01G103400:TraesCS5B01G107600:TraesCS5D01G115200
6.0	homoeolog	chr5B	146000000:chr5D	135000000	TraesCS5A01G103400:TraesCS5B01G107600:TraesCS5D01G115200
75.0	homoeolog	chr5D	135000000:chr5B	146000000	TraesCS5A01G103400:TraesCS5B01G107600:TraesCS5D01G115200
79.0	homoeolog	chr3A	134000000:chr3B	179000000	TraesCS3A01G149200:TraesCS3B01G176500:TraesCS3D01G157300
65.0	homoeolog	chr3B	179000000:chr3D	125000000	TraesCS3A01G149200:TraesCS3B01G176500:TraesCS3D01G157300
92.0	homoeolog	chr3D	125000000:chr3B	179000000	TraesCS3A01G149200:TraesCS3B01G176500:TraesCS3D01G157300
25.0	homoeolog	chr3A	26000000:chr3B	25000000	TraesCS3A01G048500:TraesCS3B01G050500:TraesCS3D01G030800
15.0	homoeolog	chr3B	25000000:chr3D	11000000	TraesCS3A01G048500:TraesCS3B01G050500:TraesCS3D01G030800
87.0	homoeolog	chr3D	11000000:chr3B	25000000	TraesCS3A01G048500:TraesCS3B01G050500:TraesCS3D01G030800
71.0	homoeolog	chr2A	205000000:chr2B	248000000	TraesCS2A01G218500:TraesCS2B01G243900:TraesCS2D01G224900
186.0	homoeolog	chr2B	248000000:chr2D	192000000	TraesCS2A01G218500:TraesCS2B01G243900:TraesCS2D01G224900
114.0	homoeolog	chr2D	192000000:chr2B	248000000	TraesCS2A01G218500:TraesCS2B01G243900:TraesCS2D01G224900
269.0	homoeolog	chr2A	728000000:chr2B	720000000	TraesCS2A01G497500:TraesCS2B01G525700:TraesCS2D01G497500
499.0	homoeolog	chr2B	720000000:chr2D	593000000	TraesCS2A01G497500:TraesCS2B01G525700:TraesCS2D01G497500
586.0	homoeolog	chr2D	593000000:chr2B	720000000	TraesCS2A01G497500:TraesCS2B01G525700:TraesCS2D01G497500
123.0	homoeolog	chr4A	135000000:chr4B	416000000	TraesCS4A01G110700:TraesCS4B01G193400:TraesCS4D01G194400
100.0	homoeolog	chr4B	416000000:chr4D	337000000	TraesCS4A01G110700:TraesCS4B01G193400:TraesCS4D01G194400
147.0	homoeolog	chr4D	337000000:chr4B	416000000	TraesCS4A01G110700:TraesCS4B01G193400:TraesCS4D01G194400
106.0	homoeolog	chr1A	285000000:chr1B	317000000	TraesCS1A01G159200:TraesCS1B01G175600:TraesCS1D01G156600
119.0	homoeolog	chr1B	317000000:chr1D	221000000	TraesCS1A01G159200:TraesCS1B01G175600:TraesCS1D01G156600
273.0	homoeolog	chr1D	221000000:chr1B	317000000	TraesCS1A01G159200:TraesCS1B01G175600:TraesCS1D01G156600
18.0	homoeolog	chr2A	25000000:chr2B	37000000	TraesCS2A01G058600:TraesCS2B01G070800:TraesCS2D01G057800
114.0	homoeolog	chr2B	37000000:chr2D	23000000	TraesCS2A01G058600:TraesCS2B01G070800:TraesCS2D01G057800
50.0	homoeolog	chr2D	23000000:chr2B	37000000	TraesCS2A01G058600:TraesCS2B01G070800:TraesCS2D01G057800
41.0	homoeolog	chr3A	100000000:chr3B	133000000	TraesCS3A01G123700:TraesCS3B01G144100:TraesCS3D01G125300
191.0	homoeolog	chr3B	133000000:chr3D	84000000	TraesCS3A01G123700:TraesCS3B01G144100:TraesCS3D01G125300
170.0	homoeolog	chr3D	84000000:chr3B	133000000	TraesCS3A01G123700:TraesCS3B01G144100:TraesCS3D01G125300
15.0	homoeolog	chr5A	671000000:chr4B	628000000	TraesCS5A01G505500:TraesCS4B01G335800:TraesCS4D01G331300
107.0	homoeolog	chr4B	628000000:chr4D	489000000	TraesCS5A01G505500:TraesCS4B01G335800:TraesCS4D01G331300
20.0	homoeolog	chr4D	489000000:chr4B	628000000	TraesCS5A01G505500:TraesCS4B01G335800:TraesCS4D01G331300
33.0	homoeolog	chr6A	536000000:chr6B	583000000	TraesCS6A01G302500:TraesCS6B01G331700:TraesCS6D01G282000
43.0	homoeolog	chr6B	583000000:chr6D	390000000	TraesCS6A01G302500:TraesCS6B01G331700:TraesCS6D01G282000
67.0	homoeolog	chr6D	390000000:chr6B	583000000	TraesCS6A01G302500:TraesCS6B01G331700:TraesCS6D01G282000
26.0	homoeolog	chr3A	196000000:chr3B	240000000	TraesCS3A01G175900:TraesCS3B01G205600:TraesCS3D01G181600
42.0	homoeolog	chr3B	240000000:chr3D	164000000	TraesCS3A01G175900:TraesCS3B01G205600:TraesCS3D01G181600
77.0	homoeolog	chr3D	164000000:chr3B	240000000	TraesCS3A01G175900:TraesCS3B01G205600:TraesCS3D01G181600
28.0	homoeolog	chr7A	638000000:chr7B	597000000	TraesCS7A01G443500:TraesCS7B01G342300:TraesCS7D01G432700
66.0	homoeolog	chr7B	597000000:chr7D	552000000	TraesCS7A01G443500:TraesCS7B01G342300:TraesCS7D01G432700
114.0	homoeolog	chr7D	552000000:chr7B	597000000	TraesCS7A01G443500:TraesCS7B01G342300:TraesCS7D01G432700
5.0	homoeolog	chr5A	670000000:chr4B	623000000	TraesCS5A01G503900:TraesCS4B01G332800:TraesCS4D01G329500
221.0	homoeolog	chr4B	623000000:chr4D	488000000	TraesCS5A01G503900:TraesCS4B01G332800:TraesCS4D01G329500
28.0	homoeolog	chr4D	488000000:chr4B	623000000	TraesCS5A01G503900:TraesCS4B01G332800:TraesCS4D01G329500
96.0	homoeolog	chr4A	165000000:chr4B	386000000	TraesCS4A01G128500:TraesCS4B01G176300:TraesCS4D01G178100
14.0	homoeolog	chr4B	386000000:chr4D	310000000	TraesCS4A01G128500:TraesCS4B01G176300:TraesCS4D01G178100
5.0	homoeolog	chr4D	310000000:chr4B	386000000	TraesCS4A01G128500:TraesCS4B01G176300:TraesCS4D01G178100
20.0	homoeolog	chr7A	496000000:chr7B	461000000	TraesCS7A01G338400:TraesCS7B01G249600:TraesCS7D01G345600
18.0	homoeolog	chr7B	461000000:chr7D	444000000	TraesCS7A01G338400:TraesCS7B01G249600:TraesCS7D01G345600
92.0	homoeolog	chr7D	444000000:chr7B	461000000	TraesCS7A01G338400:TraesCS7B01G249600:TraesCS7D01G345600
13.0	homoeolog	chr2A	746000000:chr2B	750000000	TraesCS2A01G525400:TraesCS2B01G555300:TraesCS2D01G528300
410.0	homoeolog	chr2B	750000000:chr2D	616000000	TraesCS2A01G525400:TraesCS2B01G555300:TraesCS2D01G528300
466.0	homoeolog	chr2D	616000000:chr2B	750000000	TraesCS2A01G525400:TraesCS2B01G555300:TraesCS2D01G528300
31.0	homoeolog	chr4A	512000000:chr4B	108000000	TraesCS4A01G214000:TraesCS4B01G102300:TraesCS4D01G099000
15.0	homoeolog	chr4B	108000000:chr4D	76000000	TraesCS4A01G214000:TraesCS4B01G102300:TraesCS4D01G099000
11.0	homoeolog	chr4D	76000000:chr4B	108000000	TraesCS4A01G214000:TraesCS4B01G102300:TraesCS4D01G099000
79.0	homoeolog	chr2A	22000000:chr2B	34000000	TraesCS2A01G053500:TraesCS2B01G067400:TraesCS6D01G140200
2.0	homoeolog	chr2B	34000000:chr6D	110000000	TraesCS2A01G053500:TraesCS2B01G067400:TraesCS6D01G140200
5.0	homoeolog	chr6D	110000000:chr2B	34000000	TraesCS2A01G053500:TraesCS2B01G067400:TraesCS6D01G140200
5.0	homoeolog	chr7A	653000000:chr7B	618000000	TraesCS7A01G456600:TraesCS7B01G357300:TraesCS7D01G445300
63.0	homoeolog	chr7B	618000000:chr7D	566000000	TraesCS7A01G456600:TraesCS7B01G357300:TraesCS7D01G445300
16.0	homoeolog	chr7D	566000000:chr7B	618000000	TraesCS7A01G456600:TraesCS7B01G357300:TraesCS7D01G445300
40.0	homoeolog	chr3A	577000000:chr3B	574000000	TraesCS3A01G332300:TraesCS3B01G362100:TraesCS3D01G325800
90.0	homoeolog	chr3B	574000000:chr3D	438000000	TraesCS3A01G332300:TraesCS3B01G362100:TraesCS3D01G325800
98.0	homoeolog	chr3D	438000000:chr3B	574000000	TraesCS3A01G332300:TraesCS3B01G362100:TraesCS3D01G325800
61.0	homoeolog	chr7A	167000000:chr7B	130000000	TraesCS7A01G205300:TraesCS7B01G112700:TraesCS7D01G208200
175.0	homoeolog	chr7B	130000000:chr7D	166000000	TraesCS7A01G205300:TraesCS7B01G112700:TraesCS7D01G208200
55.0	homoeolog	chr7D	166000000:chr7B	130000000	TraesCS7A01G205300:TraesCS7B01G112700:TraesCS7D01G208200
9.0	homoeolog	chr4A	36000000:chr4B	533000000	TraesCS4A01G042100:TraesCS4B01G262900:TraesCS4D01G263000
90.0	homoeolog	chr4B	533000000:chr4D	434000000	TraesCS4A01G042100:TraesCS4B01G262900:TraesCS4D01G263000
97.0	homoeolog	chr4D	434000000:chr4B	533000000	TraesCS4A01G042100:TraesCS4B01G262900:TraesCS4D01G263000
32.0	homoeolog	chr7A	208000000:chr7B	163000000	TraesCS7A01G235800:TraesCS7B01G133700:TraesCS7D01G235800
43.0	homoeolog	chr7B	163000000:chr7D	199000000	TraesCS7A01G235800:TraesCS7B01G133700:TraesCS7D01G235800
79.0	homoeolog	chr7D	199000000:chr7B	163000000	TraesCS7A01G235800:TraesCS7B01G133700:TraesCS7D01G235800
10.0	homoeolog	chr7A	568000000:chr7B	530000000	TraesCS7A01G391700:TraesCS7B01G293600:TraesCS7D01G387300
25.0	homoeolog	chr7B	530000000:chr7D	501000000	TraesCS7A01G391700:TraesCS7B01G293600:TraesCS7D01G387300
236.0	homoeolog	chr7D	501000000:chr7B	530000000	TraesCS7A01G391700:TraesCS7B01G293600:TraesCS7D01G387300
13.0	homoeolog	chr5A	578000000:chr5B	562000000	TraesCS5A01G379800:TraesCS5B01G383400:TraesCS5D01G389300
151.0	homoeolog	chr5B	562000000:chr5D	459000000	TraesCS5A01G379800:TraesCS5B01G383400:TraesCS5D01G389300
31.0	homoeolog	chr5D	459000000:chr5B	562000000	TraesCS5A01G379800:TraesCS5B01G383400:TraesCS5D01G389300
10.0	homoeolog	chr3A	210000000:chr3B	251000000	TraesCS3A01G181900:TraesCS3B01G211700:TraesCS3D01G186500
62.0	homoeolog	chr3B	251000000:chr3D	172000000	TraesCS3A01G181900:TraesCS3B01G211700:TraesCS3D01G186500
62.0	homoeolog	chr3D	172000000:chr3B	251000000	TraesCS3A01G181900:TraesCS3B01G211700:TraesCS3D01G186500
40.0	homoeolog	chr3A	624000000:chr3B	642000000	TraesCS3A01G374100:TraesCS3B01G406300:TraesCS3D01G366800
157.0	homoeolog	chr3B	642000000:chr3D	481000000	TraesCS3A01G374100:TraesCS3B01G406300:TraesCS3D01G366800
110.0	homoeolog	chr3D	481000000:chr3B	642000000	TraesCS3A01G374100:TraesCS3B01G406300:TraesCS3D01G366800
6.0	homoeolog	chr4A	513000000:chr4B	107000000	TraesCS4A01G214300:TraesCS4B01G101700:TraesCS4D01G098300
11.0	homoeolog	chr4B	107000000:chr4D	75000000	TraesCS4A01G214300:TraesCS4B01G101700:TraesCS4D01G098300
76.0	homoeolog	chr4D	75000000:chr4B	107000000	TraesCS4A01G214300:TraesCS4B01G101700:TraesCS4D01G098300
112.0	homoeolog	chr2A	520000000:chr2B	456000000	TraesCS2A01G303100:TraesCS2B01G319700:TraesCS2D01G301700
220.0	homoeolog	chr2B	456000000:chr2D	385000000	TraesCS2A01G303100:TraesCS2B01G319700:TraesCS2D01G301700
103.0	homoeolog	chr2D	385000000:chr2B	456000000	TraesCS2A01G303100:TraesCS2B01G319700:TraesCS2D01G301700
14.0	homoeolog	chr4A	583000000:chr4B	31000000	TraesCS4A01G271100:TraesCS4B01G043000:TraesCS4D01G040300
17.0	homoeolog	chr4B	31000000:chr4D	19000000	TraesCS4A01G271100:TraesCS4B01G043000:TraesCS4D01G040300
130.0	homoeolog	chr4D	19000000:chr4B	31000000	TraesCS4A01G271100:TraesCS4B01G043000:TraesCS4D01G040300
27.0	homoeolog	chr5A	612000000:chr5B	604000000	TraesCS5A01G426400:TraesCS5B01G428300:TraesCS5D01G434400
382.0	homoeolog	chr5B	604000000:chr5D	490000000	TraesCS5A01G426400:TraesCS5B01G428300:TraesCS5D01G434400
190.0	homoeolog	chr5D	490000000:chr5B	604000000	TraesCS5A01G426400:TraesCS5B01G428300:TraesCS5D01G434400
24.0	homoeolog	chr1A	132000000:chr1B	182000000	TraesCS1A01G119800:TraesCS1B01G139200:TraesCS1D01G120700
32.0	homoeolog	chr1B	182000000:chr1D	119000000	TraesCS1A01G119800:TraesCS1B01G139200:TraesCS1D01G120700
19.0	homoeolog	chr1D	119000000:chr1B	182000000	TraesCS1A01G119800:TraesCS1B01G139200:TraesCS1D01G120700
227.0	homoeolog	chr2A	16000000:chr2B	25000000	TraesCS2A01G036500:TraesCS2B01G049600:TraesCS2D01G035600
748.0	homoeolog	chr2B	25000000:chr2D	14000000	TraesCS2A01G036500:TraesCS2B01G049600:TraesCS2D01G035600
198.0	homoeolog	chr2D	14000000:chr2B	25000000	TraesCS2A01G036500:TraesCS2B01G049600:TraesCS2D01G035600
46.0	homoeolog	chr4A	62000000:chr4B	501000000	TraesCS4A01G064800:TraesCS4B01G242200:TraesCS4D01G241800
152.0	homoeolog	chr4B	501000000:chr4D	404000000	TraesCS4A01G064800:TraesCS4B01G242200:TraesCS4D01G241800
46.0	homoeolog	chr4D	404000000:chr4B	501000000	TraesCS4A01G064800:TraesCS4B01G242200:TraesCS4D01G241800
6.0	homoeolog	chr4A	574000000:chr4B	42000000	TraesCS4A01G262100:TraesCS4B01G052800:TraesCS4D01G053000
140.0	homoeolog	chr4B	42000000:chr4D	29000000	TraesCS4A01G262100:TraesCS4B01G052800:TraesCS4D01G053000
173.0	homoeolog	chr4D	29000000:chr4B	42000000	TraesCS4A01G262100:TraesCS4B01G052800:TraesCS4D01G053000
78.0	homoeolog	chr5A	610000000:chr5B	603000000	TraesCS5A01G425000:TraesCS5B01G427000:TraesCS5D01G433400
140.0	homoeolog	chr5B	603000000:chr5D	489000000	TraesCS5A01G425000:TraesCS5B01G427000:TraesCS5D01G433400
117.0	homoeolog	chr5D	489000000:chr5B	603000000	TraesCS5A01G425000:TraesCS5B01G427000:TraesCS5D01G433400
138.0	homoeolog	chr6A	552000000:chr6B	610000000	TraesCS6A01G315600:TraesCS6B01G346000:TraesCS6D01G294800
158.0	homoeolog	chr6B	610000000:chr6D	406000000	TraesCS6A01G315600:TraesCS6B01G346000:TraesCS6D01G294800
89.0	homoeolog	chr6D	406000000:chr6B	610000000	TraesCS6A01G315600:TraesCS6B01G346000:TraesCS6D01G294800
20.0	homoeolog	chr3A	512000000:chr3B	511000000	TraesCS3A01G283700:TraesCS3B01G317400:TraesCS3D01G283600
82.0	homoeolog	chr3B	511000000:chr3D	392000000	TraesCS3A01G283700:TraesCS3B01G317400:TraesCS3D01G283600
26.0	homoeolog	chr3D	392000000:chr3B	511000000	TraesCS3A01G283700:TraesCS3B01G317400:TraesCS3D01G283600
38.0	homoeolog	chr3A	406000000:chr3B	400000000	TraesCS3A01G219800:TraesCS3B01G250200:TraesCS3D01G232800
10.0	homoeolog	chr3B	400000000:chr3D	321000000	TraesCS3A01G219800:TraesCS3B01G250200:TraesCS3D01G232800
16.0	homoeolog	chr3D	321000000:chr3B	400000000	TraesCS3A01G219800:TraesCS3B01G250200:TraesCS3D01G232800
7.0	homoeolog	chr6A	592000000:chr6B	669000000	TraesCS6A01G360900:TraesCS6B01G393700:TraesCS6D01G344400
12.0	homoeolog	chr6B	669000000:chr6D	444000000	TraesCS6A01G360900:TraesCS6B01G393700:TraesCS6D01G344400
64.0	homoeolog	chr6D	444000000:chr6B	669000000	TraesCS6A01G360900:TraesCS6B01G393700:TraesCS6D01G344400
8.0	homoeolog	chr5A	452000000:chr5B	413000000	TraesCS5A01G236400:TraesCS5B01G234700:TraesCS5D01G243400
43.0	homoeolog	chr5B	413000000:chr5D	351000000	TraesCS5A01G236400:TraesCS5B01G234700:TraesCS5D01G243400
16.0	homoeolog	chr5D	351000000:chr5B	413000000	TraesCS5A01G236400:TraesCS5B01G234700:TraesCS5D01G243400
10.0	homoeolog	chr7A	333000000:chr7B	291000000	TraesCS7A01G286200:TraesCS7B01G183600:TraesCS7D01G289200
12.0	homoeolog	chr7B	291000000:chr7D	330000000	TraesCS7A01G286200:TraesCS7B01G183600:TraesCS7D01G289200
15.0	homoeolog	chr7D	330000000:chr7B	291000000	TraesCS7A01G286200:TraesCS7B01G183600:TraesCS7D01G289200
27.0	homoeolog	chr6A	427000000:chr6B	458000000	TraesCS6A01G227000:TraesCS6B01G254700:TraesCS6D01G208000
201.0	homoeolog	chr6B	458000000:chr6D	293000000	TraesCS6A01G227000:TraesCS6B01G254700:TraesCS6D01G208000
82.0	homoeolog	chr6D	293000000:chr6B	458000000	TraesCS6A01G227000:TraesCS6B01G254700:TraesCS6D01G208000
6.0	homoeolog	chr3A	626000000:chr3B	645000000	TraesCS3A01G376800:TraesCS3B01G409300:TraesCS3D01G369800
45.0	homoeolog	chr3B	645000000:chr3D	483000000	TraesCS3A01G376800:TraesCS3B01G409300:TraesCS3D01G369800
7.0	homoeolog	chr3D	483000000:chr3B	645000000	TraesCS3A01G376800:TraesCS3B01G409300:TraesCS3D01G369800
78.0	homoeolog	chr5A	462000000:chr5B	427000000	TraesCS5A01G248300:TraesCS5B01G246000:TraesCS5D01G255200
77.0	homoeolog	chr5B	427000000:chr5D	362000000	TraesCS5A01G248300:TraesCS5B01G246000:TraesCS5D01G255200
168.0	homoeolog	chr5D	362000000:chr5B	427000000	TraesCS5A01G248300:TraesCS5B01G246000:TraesCS5D01G255200
28.0	homoeolog	chr7A	627000000:chr7B	588000000	TraesCS7A01G432600:TraesCS7B01G333000:TraesCS7D01G424300
49.0	homoeolog	chr7B	588000000:chr7D	545000000	TraesCS7A01G432600:TraesCS7B01G333000:TraesCS7D01G424300
34.0	homoeolog	chr7D	545000000:chr7B	588000000	TraesCS7A01G432600:TraesCS7B01G333000:TraesCS7D01G424300
65.0	homoeolog	chr1A	406000000:chr1B	435000000	TraesCS1A01G232600:TraesCS1B01G245800:TraesCS1D01G233900
47.0	homoeolog	chr1B	435000000:chr1D	322000000	TraesCS1A01G232600:TraesCS1B01G245800:TraesCS1D01G233900
142.0	homoeolog	chr1D	322000000:chr1B	435000000	TraesCS1A01G232600:TraesCS1B01G245800:TraesCS1D01G233900
96.0	homoeolog	chr7A	216000000:chr7B	168000000	TraesCS7A01G240500:TraesCS7B01G136100:TraesCS7D01G239500
234.0	homoeolog	chr7B	168000000:chr7D	204000000	TraesCS7A01G240500:TraesCS7B01G136100:TraesCS7D01G239500
156.0	homoeolog	chr7D	204000000:chr7B	168000000	TraesCS7A01G240500:TraesCS7B01G136100:TraesCS7D01G239500
46.0	homoeolog	chr7A	169000000:chr7B	132000000	TraesCS7A01G206400:TraesCS7B01G113600:TraesCS7D01G209200
21.0	homoeolog	chr7B	132000000:chr7D	168000000	TraesCS7A01G206400:TraesCS7B01G113600:TraesCS7D01G209200
13.0	homoeolog	chr7D	168000000:chr7B	132000000	TraesCS7A01G206400:TraesCS7B01G113600:TraesCS7D01G209200
11.0	homoeolog	chr7A	538000000:chr7B	485000000	TraesCS7A01G363100:TraesCS7B01G264800:TraesCS7D01G359900
7.0	homoeolog	chr7B	485000000:chr7D	462000000	TraesCS7A01G363100:TraesCS7B01G264800:TraesCS7D01G359900
73.0	homoeolog	chr7D	462000000:chr7B	485000000	TraesCS7A01G363100:TraesCS7B01G264800:TraesCS7D01G359900
50.0	homoeolog	chr3A	67000000:chr3B	91000000	TraesCS3A01G103100:TraesCS3B01G120700:TraesCS3D01G105500
189.0	homoeolog	chr3B	91000000:chr3D	58000000	TraesCS3A01G103100:TraesCS3B01G120700:TraesCS3D01G105500
46.0	homoeolog	chr3D	58000000:chr3B	91000000	TraesCS3A01G103100:TraesCS3B01G120700:TraesCS3D01G105500
9.0	homoeolog	chr4A	187000000:chr4B	371000000	TraesCS4A01G135400:TraesCS4B01G169800:TraesCS4D01G171900
12.0	homoeolog	chr4B	371000000:chr4D	299000000	TraesCS4A01G135400:TraesCS4B01G169800:TraesCS4D01G171900
112.0	homoeolog	chr4D	299000000:chr4B	371000000	TraesCS4A01G135400:TraesCS4B01G169800:TraesCS4D01G171900
6.0	homoeolog	chr5A	70000000:chr5B	78000000	TraesCS5A01G064400:TraesCS5B01G068300:TraesCS5D01G075200
40.0	homoeolog	chr5B	78000000:chr5D	74000000	TraesCS5A01G064400:TraesCS5B01G068300:TraesCS5D01G075200
49.0	homoeolog	chr5D	74000000:chr5B	78000000	TraesCS5A01G064400:TraesCS5B01G068300:TraesCS5D01G075200
16.0	homoeolog	chr4A	82000000:chr4B	469000000	TraesCS4A01G079700:TraesCS4B01G224300:TraesCS4D01G224900
11.0	homoeolog	chr4B	469000000:chr4D	382000000	TraesCS4A01G079700:TraesCS4B01G224300:TraesCS4D01G224900
33.0	homoeolog	chr4D	382000000:chr4B	469000000	TraesCS4A01G079700:TraesCS4B01G224300:TraesCS4D01G224900
144.0	homoeolog	chr3A	397000000:chr3B	394000000	TraesCS3A01G217400:TraesCS3B01G247700:TraesCS3D01G219400
13.0	homoeolog	chr3B	394000000:chr3D	299000000	TraesCS3A01G217400:TraesCS3B01G247700:TraesCS3D01G219400
3.0	homoeolog	chr3D	299000000:chr3B	394000000	TraesCS3A01G217400:TraesCS3B01G247700:TraesCS3D01G219400
34.0	homoeolog	chr4A	3000000:chr4B	587000000	TraesCS4A01G004500:TraesCS4B01G300500:TraesCS4D01G299300
144.0	homoeolog	chr4B	587000000:chr4D	468000000	TraesCS4A01G004500:TraesCS4B01G300500:TraesCS4D01G299300
54.0	homoeolog	chr4D	468000000:chr4B	587000000	TraesCS4A01G004500:TraesCS4B01G300500:TraesCS4D01G299300
141.0	homoeolog	chr2A	700000000:chr2B	669000000	TraesCS2A01G450500:TraesCS2B01G472100:TraesCS2D01G450100
16.0	homoeolog	chr2B	669000000:chr2D	559000000	TraesCS2A01G450500:TraesCS2B01G472100:TraesCS2D01G450100
16.0	homoeolog	chr2D	559000000:chr2B	669000000	TraesCS2A01G450500:TraesCS2B01G472100:TraesCS2D01G450100
115.0	homoeolog	chr7A	116000000:chr7B	71000000	TraesCS7A01G160200:TraesCS7B01G065100:TraesCS7D01G160900
192.0	homoeolog	chr7B	71000000:chr7D	111000000	TraesCS7A01G160200:TraesCS7B01G065100:TraesCS7D01G160900
66.0	homoeolog	chr7D	111000000:chr7B	71000000	TraesCS7A01G160200:TraesCS7B01G065100:TraesCS7D01G160900
160.0	homoeolog	chr4A	64000000:chr4B	506000000	TraesCS4A01G066500:TraesCS4B01G244100:TraesCS4D01G243400
13.0	homoeolog	chr4B	506000000:chr4D	406000000	TraesCS4A01G066500:TraesCS4B01G244100:TraesCS4D01G243400
11.0	homoeolog	chr4D	406000000:chr4B	506000000	TraesCS4A01G066500:TraesCS4B01G244100:TraesCS4D01G243400
10.0	homoeolog	chr4A	596000000:chr4B	14000000	TraesCS4A01G293800:TraesCS4B01G019700:TraesCS4D01G018000
17.0	homoeolog	chr4B	14000000:chr4D	8000000	TraesCS4A01G293800:TraesCS4B01G019700:TraesCS4D01G018000
32.0	homoeolog	chr4D	8000000:chr4B	14000000	TraesCS4A01G293800:TraesCS4B01G019700:TraesCS4D01G018000
44.0	homoeolog	chr2A	780000000:chr2B	777000000	TraesCS2A01G593300:TraesCS2B01G591000:TraesCS2D01G561400
45.0	homoeolog	chr2B	777000000:chr2D	634000000	TraesCS2A01G593300:TraesCS2B01G591000:TraesCS2D01G561400
364.0	homoeolog	chr2D	634000000:chr2B	777000000	TraesCS2A01G593300:TraesCS2B01G591000:TraesCS2D01G561400
155.0	homoeolog	chr6A	98000000:chr6B	156000000	TraesCS6A01G123900:TraesCS6B01G152000:TraesCS6D01G114200
47.0	homoeolog	chr6B	156000000:chr6D	82000000	TraesCS6A01G123900:TraesCS6B01G152000:TraesCS6D01G114200
16.0	homoeolog	chr6D	82000000:chr6B	156000000	TraesCS6A01G123900:TraesCS6B01G152000:TraesCS6D01G114200
95.0	homoeolog	chr6A	200000000:chr6B	258000000	TraesCS6A01G178600:TraesCS6B01G206000:TraesCS6D01G166000
109.0	homoeolog	chr6B	258000000:chr6D	147000000	TraesCS6A01G178600:TraesCS6B01G206000:TraesCS6D01G166000
219.0	homoeolog	chr6D	147000000:chr6B	258000000	TraesCS6A01G178600:TraesCS6B01G206000:TraesCS6D01G166000
89.0	homoeolog	chr4A	3000000:chr4B	586000000	TraesCS4A01G005200:TraesCS4B01G299800:TraesCS4D01G298700
144.0	homoeolog	chr4B	586000000:chr4D	468000000	TraesCS4A01G005200:TraesCS4B01G299800:TraesCS4D01G298700
123.0	homoeolog	chr4D	468000000:chr4B	586000000	TraesCS4A01G005200:TraesCS4B01G299800:TraesCS4D01G298700
82.0	homoeolog	chr3A	508000000:chr3B	502000000	TraesCS3A01G278300:TraesCS3B01G312500:TraesCS3D01G278600
129.0	homoeolog	chr3B	502000000:chr3D	386000000	TraesCS3A01G278300:TraesCS3B01G312500:TraesCS3D01G278600
173.0	homoeolog	chr3D	386000000:chr3B	502000000	TraesCS3A01G278300:TraesCS3B01G312500:TraesCS3D01G278600
12.0	homoeolog	chr3A	171000000:chr3B	229000000	TraesCS3A01G166100:TraesCS3B01G199800:TraesCS3D01G175600
36.0	homoeolog	chr3B	229000000:chr3D	157000000	TraesCS3A01G166100:TraesCS3B01G199800:TraesCS3D01G175600
98.0	homoeolog	chr3D	157000000:chr3B	229000000	TraesCS3A01G166100:TraesCS3B01G199800:TraesCS3D01G175600
9.0	homoeolog	chr5A	445000000:chr5B	404000000	TraesCS5A01G228600:TraesCS5B01G227400:TraesCS5D01G239000
6.0	homoeolog	chr5B	404000000:chr5D	347000000	TraesCS5A01G228600:TraesCS5B01G227400:TraesCS5D01G239000
9.0	homoeolog	chr5D	347000000:chr5B	404000000	TraesCS5A01G228600:TraesCS5B01G227400:TraesCS5D01G239000
84.0	homoeolog	chr1A	149000000:chr1B	196000000	TraesCS1A01G125200:TraesCS1B01G144200:TraesCS1D01G128700
9.0	homoeolog	chr1B	196000000:chr1D	142000000	TraesCS1A01G125200:TraesCS1B01G144200:TraesCS1D01G128700
13.0	homoeolog	chr1D	142000000:chr1B	196000000	TraesCS1A01G125200:TraesCS1B01G144200:TraesCS1D01G128700
17.0	homoeolog	chr1A	275000000:chr1B	309000000	TraesCS1A01G155600:TraesCS1B01G173000:TraesCS1D01G154300
11.0	homoeolog	chr1B	309000000:chr1D	216000000	TraesCS1A01G155600:TraesCS1B01G173000:TraesCS1D01G154300
148.0	homoeolog	chr1D	216000000:chr1B	309000000	TraesCS1A01G155600:TraesCS1B01G173000:TraesCS1D01G154300
38.0	homoeolog	chr1A	106000000:chr1B	160000000	TraesCS1A01G107500:TraesCS1B01G129500:TraesCS1D01G111600
9.0	homoeolog	chr1B	160000000:chr1D	107000000	TraesCS1A01G107500:TraesCS1B01G129500:TraesCS1D01G111600
12.0	homoeolog	chr1D	107000000:chr1B	160000000	TraesCS1A01G107500:TraesCS1B01G129500:TraesCS1D01G111600
20.0	homoeolog	chr7A	496000000:chr7B	461000000	TraesCS7A01G338700:TraesCS7B01G250000:TraesCS7D01G345900
18.0	homoeolog	chr7B	461000000:chr7D	444000000	TraesCS7A01G338700:TraesCS7B01G250000:TraesCS7D01G345900
92.0	homoeolog	chr7D	444000000:chr7B	461000000	TraesCS7A01G338700:TraesCS7B01G250000:TraesCS7D01G345900
44.0	homoeolog	chr4A	679000000:chr4B	594000000	TraesCS4A01G405900:TraesCS4B01G305400:TraesCS4D01G303600
136.0	homoeolog	chr4B	594000000:chr4D	472000000	TraesCS4A01G405900:TraesCS4B01G305400:TraesCS4D01G303600
132.0	homoeolog	chr4D	472000000:chr4B	594000000	TraesCS4A01G405900:TraesCS4B01G305400:TraesCS4D01G303600
14.0	homoeolog	chr1A	377000000:chr1B	410000000	TraesCS1A01G214000:TraesCS1B01G227800:TraesCS1D01G216900
17.0	homoeolog	chr1B	410000000:chr1D	303000000	TraesCS1A01G214000:TraesCS1B01G227800:TraesCS1D01G216900
209.0	homoeolog	chr1D	303000000:chr1B	410000000	TraesCS1A01G214000:TraesCS1B01G227800:TraesCS1D01G216900
23.0	homoeolog	chr3A	547000000:chr3B	143000000	TraesCS3A01G308600:TraesCS3B01G151600:TraesCS3D01G133900
11.0	homoeolog	chr3B	143000000:chr3D	93000000	TraesCS3A01G308600:TraesCS3B01G151600:TraesCS3D01G133900
72.0	homoeolog	chr3D	93000000:chr3B	143000000	TraesCS3A01G308600:TraesCS3B01G151600:TraesCS3D01G133900
96.0	homoeolog	chr1A	369000000:chr1B	398000000	TraesCS1A01G207000:TraesCS1B01G220800:TraesCS1D01G210300
259.0	homoeolog	chr1B	398000000:chr1D	296000000	TraesCS1A01G207000:TraesCS1B01G220800:TraesCS1D01G210300
127.0	homoeolog	chr1D	296000000:chr1B	398000000	TraesCS1A01G207000:TraesCS1B01G220800:TraesCS1D01G210300
7.0	homoeolog	chr5A	134000000:chr5B	135000000	TraesCS5A01G095800:TraesCS5B01G101700:TraesCS5D01G108400
109.0	homoeolog	chr5B	135000000:chr5D	122000000	TraesCS5A01G095800:TraesCS5B01G101700:TraesCS5D01G108400
15.0	homoeolog	chr5D	122000000:chr5B	135000000	TraesCS5A01G095800:TraesCS5B01G101700:TraesCS5D01G108400
146.0	homoeolog	chr2A	185000000:chr2B	232000000	TraesCS2A01G205900:TraesCS2B01G233100:TraesCS2D01G210300
14.0	homoeolog	chr2B	232000000:chr2D	166000000	TraesCS2A01G205900:TraesCS2B01G233100:TraesCS2D01G210300
19.0	homoeolog	chr2D	166000000:chr2B	232000000	TraesCS2A01G205900:TraesCS2B01G233100:TraesCS2D01G210300
81.0	homoeolog	chr5A	386000000:chr5B	334000000	TraesCS5A01G185400:TraesCS5B01G183400:TraesCS5D01G190400
129.0	homoeolog	chr5B	334000000:chr5D	293000000	TraesCS5A01G185400:TraesCS5B01G183400:TraesCS5D01G190400
141.0	homoeolog	chr5D	293000000:chr5B	334000000	TraesCS5A01G185400:TraesCS5B01G183400:TraesCS5D01G190400
132.0	homoeolog	chr5A	487000000:chr5B	463000000	TraesCS5A01G277500:TraesCS5B01G277200:TraesCS5D01G284800
55.0	homoeolog	chr5B	463000000:chr5D	386000000	TraesCS5A01G277500:TraesCS5B01G277200:TraesCS5D01G284800
72.0	homoeolog	chr5D	386000000:chr5B	463000000	TraesCS5A01G277500:TraesCS5B01G277200:TraesCS5D01G284800
1.0	homoeolog	chr5A	560000000:chr5B	539000000	TraesCS5A01G357200:TraesCS5B01G359700:TraesCS5D01G366300
121.0	homoeolog	chr5B	539000000:chr5D	443000000	TraesCS5A01G357200:TraesCS5B01G359700:TraesCS5D01G366300
625.0	homoeolog	chr5D	443000000:chr5B	539000000	TraesCS5A01G357200:TraesCS5B01G359700:TraesCS5D01G366300
43.0	homoeolog	chr6A	556000000:chr6B	619000000	TraesCS6A01G322000:TraesCS6B01G352800:TraesCS6D01G301800
302.0	homoeolog	chr6B	619000000:chr6D	411000000	TraesCS6A01G322000:TraesCS6B01G352800:TraesCS6D01G301800
100.0	homoeolog	chr6D	411000000:chr6B	619000000	TraesCS6A01G322000:TraesCS6B01G352800:TraesCS6D01G301800
33.0	homoeolog	chr5A	354000000:chr5B	300000000	TraesCS5A01G165600:TraesCS5B01G162700:TraesCS5D01G169800
70.0	homoeolog	chr5B	300000000:chr5D	266000000	TraesCS5A01G165600:TraesCS5B01G162700:TraesCS5D01G169800
140.0	homoeolog	chr5D	266000000:chr5B	300000000	TraesCS5A01G165600:TraesCS5B01G162700:TraesCS5D01G169800
17.0	homoeolog	chr7A	629000000:chr7B	590000000	TraesCS7A01G435500:TraesCS7B01G335200:TraesCS7D01G426200
94.0	homoeolog	chr7B	590000000:chr7D	546000000	TraesCS7A01G435500:TraesCS7B01G335200:TraesCS7D01G426200
43.0	homoeolog	chr7D	546000000:chr7B	590000000	TraesCS7A01G435500:TraesCS7B01G335200:TraesCS7D01G426200
231.0	homoeolog	chr6A	108000000:chr6B	172000000	TraesCS6A01G137400:TraesCS6B01G165700:TraesCS6D01G126800
404.0	homoeolog	chr6B	172000000:chr6D	90000000	TraesCS6A01G137400:TraesCS6B01G165700:TraesCS6D01G126800
347.0	homoeolog	chr6D	90000000:chr6B	172000000	TraesCS6A01G137400:TraesCS6B01G165700:TraesCS6D01G126800
39.0	homoeolog	chr3A	360000000:chr3B	371000000	TraesCS3A01G204800:TraesCS3B01G236900:TraesCS3D01G210600
4.0	homoeolog	chr3B	371000000:chr3D	280000000	TraesCS3A01G204800:TraesCS3B01G236900:TraesCS3D01G210600
6.0	homoeolog	chr3D	280000000:chr3B	371000000	TraesCS3A01G204800:TraesCS3B01G236900:TraesCS3D01G210600
9.0	homoeolog	chr3A	23000000:chr3B	21000000	TraesCS3A01G041900:TraesCS3B01G041800:TraesCS3D01G038400
19.0	homoeolog	chr3B	21000000:chr3D	14000000	TraesCS3A01G041900:TraesCS3B01G041800:TraesCS3D01G038400
179.0	homoeolog	chr3D	14000000:chr3B	21000000	TraesCS3A01G041900:TraesCS3B01G041800:TraesCS3D01G038400
45.0	homoeolog	chr3A	431000000:chr3B	418000000	TraesCS3A01G231100:TraesCS3B01G260400:TraesCS3D01G222300
56.0	homoeolog	chr3B	418000000:chr3D	303000000	TraesCS3A01G231100:TraesCS3B01G260400:TraesCS3D01G222300
20.0	homoeolog	chr3D	303000000:chr3B	418000000	TraesCS3A01G231100:TraesCS3B01G260400:TraesCS3D01G222300
11.0	homoeolog	chr3A	86000000:chr3B	119000000	TraesCS3A01G117000:TraesCS3B01G136000:TraesCS3D01G118800
94.0	homoeolog	chr3B	119000000:chr3D	73000000	TraesCS3A01G117000:TraesCS3B01G136000:TraesCS3D01G118800
88.0	homoeolog	chr3D	73000000:chr3B	119000000	TraesCS3A01G117000:TraesCS3B01G136000:TraesCS3D01G118800
36.0	homoeolog	chr3A	128000000:chr3B	174000000	TraesCS3A01G146500:TraesCS3B01G173800:TraesCS3D01G155300
96.0	homoeolog	chr3B	174000000:chr3D	122000000	TraesCS3A01G146500:TraesCS3B01G173800:TraesCS3D01G155300
108.0	homoeolog	chr3D	122000000:chr3B	174000000	TraesCS3A01G146500:TraesCS3B01G173800:TraesCS3D01G155300
9.0	homoeolog	chr5A	445000000:chr5B	404000000	TraesCS5A01G229000:TraesCS5B01G227700:TraesCS5D01G238700
6.0	homoeolog	chr5B	404000000:chr5D	347000000	TraesCS5A01G229000:TraesCS5B01G227700:TraesCS5D01G238700
9.0	homoeolog	chr5D	347000000:chr5B	404000000	TraesCS5A01G229000:TraesCS5B01G227700:TraesCS5D01G238700
50.0	homoeolog	chr1A	67000000:chr1B	110000000	TraesCS1A01G083300:TraesCS1B01G100700:TraesCS1D01G084500
28.0	homoeolog	chr1B	110000000:chr1D	69000000	TraesCS1A01G083300:TraesCS1B01G100700:TraesCS1D01G084500
124.0	homoeolog	chr1D	69000000:chr1B	110000000	TraesCS1A01G083300:TraesCS1B01G100700:TraesCS1D01G084500
29.0	homoeolog	chr7A	127000000:chr7B	86000000	TraesCS7A01G171800:TraesCS7B01G076600:TraesCS7D01G172300
54.0	homoeolog	chr7B	86000000:chr7D	125000000	TraesCS7A01G171800:TraesCS7B01G076600:TraesCS7D01G172300
12.0	homoeolog	chr7D	125000000:chr7B	86000000	TraesCS7A01G171800:TraesCS7B01G076600:TraesCS7D01G172300
99.0	homoeolog	chr3A	158000000:chr3B	202000000	TraesCS3A01G159100:TraesCS3B01G190000:TraesCS3D01G166600
110.0	homoeolog	chr3B	202000000:chr3D	140000000	TraesCS3A01G159100:TraesCS3B01G190000:TraesCS3D01G166600
110.0	homoeolog	chr3D	140000000:chr3B	202000000	TraesCS3A01G159100:TraesCS3B01G190000:TraesCS3D01G166600
42.0	homoeolog	chr7A	235000000:chr7B	176000000	TraesCS7A01G251800:TraesCS7B01G139300:TraesCS7D01G249800
13.0	homoeolog	chr7B	176000000:chr7D	221000000	TraesCS7A01G251800:TraesCS7B01G139300:TraesCS7D01G249800
10.0	homoeolog	chr7D	221000000:chr7B	176000000	TraesCS7A01G251800:TraesCS7B01G139300:TraesCS7D01G249800
1299.0	homoeolog	chr6A	614000000:chr6B	715000000	TraesCS6A01G412800:TraesCS6B01G462100:TraesCS6D01G397000
941.0	homoeolog	chr6B	715000000:chr6D	469000000	TraesCS6A01G412800:TraesCS6B01G462100:TraesCS6D01G397000
1518.0	homoeolog	chr6D	469000000:chr6B	715000000	TraesCS6A01G412800:TraesCS6B01G462100:TraesCS6D01G397000
85.0	homoeolog	chr3A	379000000:chr3B	381000000	TraesCS3A01G211200:TraesCS3B01G241700:TraesCS3D01G214000
70.0	homoeolog	chr3B	381000000:chr3D	289000000	TraesCS3A01G211200:TraesCS3B01G241700:TraesCS3D01G214000
313.0	homoeolog	chr3D	289000000:chr3B	381000000	TraesCS3A01G211200:TraesCS3B01G241700:TraesCS3D01G214000
32.0	homoeolog	chr5A	107000000:chr5B	114000000	TraesCS5A01G082700:TraesCS5B01G088800:TraesCS5D01G095200
123.0	homoeolog	chr5B	114000000:chr5D	104000000	TraesCS5A01G082700:TraesCS5B01G088800:TraesCS5D01G095200
158.0	homoeolog	chr5D	104000000:chr5B	114000000	TraesCS5A01G082700:TraesCS5B01G088800:TraesCS5D01G095200
41.0	homoeolog	chr2A	474000000:chr2B	421000000	TraesCS2A01G282700:TraesCS2B01G300000:TraesCS2D01G281400
121.0	homoeolog	chr2B	421000000:chr2D	354000000	TraesCS2A01G282700:TraesCS2B01G300000:TraesCS2D01G281400
138.0	homoeolog	chr2D	354000000:chr2B	421000000	TraesCS2A01G282700:TraesCS2B01G300000:TraesCS2D01G281400
518.0	homoeolog	chr2A	715000000:chr2B	694000000	TraesCS2A01G474300:TraesCS2B01G497800:TraesCS2D01G474000
1497.0	homoeolog	chr2B	694000000:chr2D	577000000	TraesCS2A01G474300:TraesCS2B01G497800:TraesCS2D01G474000
880.0	homoeolog	chr2D	577000000:chr2B	694000000	TraesCS2A01G474300:TraesCS2B01G497800:TraesCS2D01G474000
55.0	homoeolog	chr5A	488000000:chr5B	463000000	TraesCS5A01G278000:TraesCS5B01G277300:TraesCS5D01G284900
165.0	homoeolog	chr5B	463000000:chr5D	386000000	TraesCS5A01G278000:TraesCS5B01G277300:TraesCS5D01G284900
72.0	homoeolog	chr5D	386000000:chr5B	463000000	TraesCS5A01G278000:TraesCS5B01G277300:TraesCS5D01G284900
18.0	homoeolog	chr3A	64000000:chr3B	81000000	TraesCS3A01G098700:TraesCS3B01G114800:TraesCS3D01G099100
364.0	homoeolog	chr3B	81000000:chr3D	51000000	TraesCS3A01G098700:TraesCS3B01G114800:TraesCS3D01G099100
66.0	homoeolog	chr3D	51000000:chr3B	81000000	TraesCS3A01G098700:TraesCS3B01G114800:TraesCS3D01G099100
37.0	homoeolog	chr6A	617000000:chr6B	718000000	TraesCS6A01G419600:TraesCS6B01G469000:TraesCS6D01G406500
17.0	homoeolog	chr6B	718000000:chr6D	473000000	TraesCS6A01G419600:TraesCS6B01G469000:TraesCS6D01G406500
289.0	homoeolog	chr6D	473000000:chr6B	718000000	TraesCS6A01G419600:TraesCS6B01G469000:TraesCS6D01G406500
47.0	homoeolog	chr5A	305000000:chr5B	251000000	TraesCS5A01G135100:TraesCS5B01G133900:TraesCS5D01G139400
51.0	homoeolog	chr5B	251000000:chr5D	222000000	TraesCS5A01G135100:TraesCS5B01G133900:TraesCS5D01G139400
14.0	homoeolog	chr5D	222000000:chr5B	251000000	TraesCS5A01G135100:TraesCS5B01G133900:TraesCS5D01G139400
101.0	homoeolog	chr7A	448000000:chr7B	394000000	TraesCS7A01G314100:TraesCS7B01G215000:TraesCS7D01G311300
42.0	homoeolog	chr7B	394000000:chr7D	395000000	TraesCS7A01G314100:TraesCS7B01G215000:TraesCS7D01G311300
62.0	homoeolog	chr7D	395000000:chr7B	394000000	TraesCS7A01G314100:TraesCS7B01G215000:TraesCS7D01G311300
74.0	homoeolog	chr3A	497000000:chr3B	488000000	TraesCS3A01G269800:TraesCS3B01G303700:TraesCS3D01G269500
138.0	homoeolog	chr3B	488000000:chr3D	374000000	TraesCS3A01G269800:TraesCS3B01G303700:TraesCS3D01G269500
136.0	homoeolog	chr3D	374000000:chr3B	488000000	TraesCS3A01G269800:TraesCS3B01G303700:TraesCS3D01G269500
122.0	homoeolog	chr5A	7000000:chr5B	9000000	TraesCS5A01G011300:TraesCS5B01G009200:TraesCS5D01G016200
254.0	homoeolog	chr5B	9000000:chr5D	9000000	TraesCS5A01G011300:TraesCS5B01G009200:TraesCS5D01G016200
148.0	homoeolog	chr5D	9000000:chr5B	9000000	TraesCS5A01G011300:TraesCS5B01G009200:TraesCS5D01G016200
23.0	homoeolog	chr5A	351000000:chr5B	297000000	TraesCS5A01G163500:TraesCS5B01G160800:TraesCS5D01G168500
28.0	homoeolog	chr5B	297000000:chr5D	264000000	TraesCS5A01G163500:TraesCS5B01G160800:TraesCS5D01G168500
68.0	homoeolog	chr5D	264000000:chr5B	297000000	TraesCS5A01G163500:TraesCS5B01G160800:TraesCS5D01G168500
21.0	homoeolog	chr2A	115000000:chr2B	165000000	TraesCS2A01G163200:TraesCS2B01G189000:TraesCS2D01G170100
92.0	homoeolog	chr2B	165000000:chr2D	114000000	TraesCS2A01G163200:TraesCS2B01G189000:TraesCS2D01G170100
53.0	homoeolog	chr2D	114000000:chr2B	165000000	TraesCS2A01G163200:TraesCS2B01G189000:TraesCS2D01G170100
102.0	homoeolog	chr1A	510000000:chr1B	558000000	TraesCS1A01G319500:TraesCS1B01G331800:TraesCS1D01G319300
404.0	homoeolog	chr1B	558000000:chr1D	413000000	TraesCS1A01G319500:TraesCS1B01G331800:TraesCS1D01G319300
102.0	homoeolog	chr1D	413000000:chr1B	558000000	TraesCS1A01G319500:TraesCS1B01G331800:TraesCS1D01G319300
162.0	homoeolog	chr3A	156000000:chr3B	201000000	TraesCS3A01G158100:TraesCS3B01G185100:TraesCS3D01G165800
121.0	homoeolog	chr3B	201000000:chr3D	138000000	TraesCS3A01G158100:TraesCS3B01G185100:TraesCS3D01G165800
232.0	homoeolog	chr3D	138000000:chr3B	201000000	TraesCS3A01G158100:TraesCS3B01G185100:TraesCS3D01G165800
61.0	homoeolog	chr3A	235000000:chr3B	263000000	TraesCS3A01G190100:TraesCS3B01G219000:TraesCS3D01G193600
99.0	homoeolog	chr3B	263000000:chr3D	184000000	TraesCS3A01G190100:TraesCS3B01G219000:TraesCS3D01G193600
123.0	homoeolog	chr3D	184000000:chr3B	263000000	TraesCS3A01G190100:TraesCS3B01G219000:TraesCS3D01G193600
63.0	homoeolog	chr1A	49000000:chr1B	74000000	TraesCS1A01G068100:TraesCS1B01G086800:TraesCS1D01G069500
289.0	homoeolog	chr1B	74000000:chr1D	50000000	TraesCS1A01G068100:TraesCS1B01G086800:TraesCS1D01G069500
83.0	homoeolog	chr1D	50000000:chr1B	74000000	TraesCS1A01G068100:TraesCS1B01G086800:TraesCS1D01G069500
4.0	homoeolog	chr5A	104000000:chr5B	109000000	TraesCS5A01G080800:TraesCS5B01G085600:TraesCS5D01G091800
19.0	homoeolog	chr5B	109000000:chr5D	99000000	TraesCS5A01G080800:TraesCS5B01G085600:TraesCS5D01G091800
17.0	homoeolog	chr5D	99000000:chr5B	109000000	TraesCS5A01G080800:TraesCS5B01G085600:TraesCS5D01G091800
245.0	homoeolog	chr5A	672000000:chr4B	631000000	TraesCS5A01G508000:TraesCS4B01G338000:TraesCS4D01G334300
176.0	homoeolog	chr4B	631000000:chr4D	492000000	TraesCS5A01G508000:TraesCS4B01G338000:TraesCS4D01G334300
72.0	homoeolog	chr4D	492000000:chr4B	631000000	TraesCS5A01G508000:TraesCS4B01G338000:TraesCS4D01G334300
273.0	homoeolog	chr2A	729000000:chr2B	722000000	TraesCS2A01G499000:TraesCS2B01G527100:TraesCS2D01G499200
299.0	homoeolog	chr2B	722000000:chr2D	594000000	TraesCS2A01G499000:TraesCS2B01G527100:TraesCS2D01G499200
297.0	homoeolog	chr2D	594000000:chr2B	722000000	TraesCS2A01G499000:TraesCS2B01G527100:TraesCS2D01G499200
7.0	homoeolog	chr7A	545000000:chr7B	476000000	TraesCS7A01G371400:TraesCS7B01G256700:TraesCS7D01G351900
6.0	homoeolog	chr7B	476000000:chr7D	453000000	TraesCS7A01G371400:TraesCS7B01G256700:TraesCS7D01G351900
7.0	homoeolog	chr7D	453000000:chr7B	476000000	TraesCS7A01G371400:TraesCS7B01G256700:TraesCS7D01G351900
20.0	homoeolog	chr1A	402000000:chr1B	434000000	TraesCS1A01G229800:TraesCS1B01G244300:TraesCS1D01G232200
13.0	homoeolog	chr1B	434000000:chr1D	321000000	TraesCS1A01G229800:TraesCS1B01G244300:TraesCS1D01G232200
199.0	homoeolog	chr1D	321000000:chr1B	434000000	TraesCS1A01G229800:TraesCS1B01G244300:TraesCS1D01G232200
74.0	homoeolog	chr3A	497000000:chr3B	488000000	TraesCS3A01G269900:TraesCS3B01G303800:TraesCS3D01G269600
138.0	homoeolog	chr3B	488000000:chr3D	374000000	TraesCS3A01G269900:TraesCS3B01G303800:TraesCS3D01G269600
136.0	homoeolog	chr3D	374000000:chr3B	488000000	TraesCS3A01G269900:TraesCS3B01G303800:TraesCS3D01G269600
116.0	homoeolog	chr7A	707000000:chr7B	707000000	TraesCS7A01G524200:TraesCS7B01G441500:TraesCS7D01G513000
44.0	homoeolog	chr7B	707000000:chr7D	615000000	TraesCS7A01G524200:TraesCS7B01G441500:TraesCS7D01G513000
182.0	homoeolog	chr7D	615000000:chr7B	707000000	TraesCS7A01G524200:TraesCS7B01G441500:TraesCS7D01G513000
30.0	homoeolog	chr5A	314000000:chr5B	264000000	TraesCS5A01G141500:TraesCS5B01G139800:TraesCS5D01G150700
11.0	homoeolog	chr5B	264000000:chr5D	240000000	TraesCS5A01G141500:TraesCS5B01G139800:TraesCS5D01G150700
11.0	homoeolog	chr5D	240000000:chr5B	264000000	TraesCS5A01G141500:TraesCS5B01G139800:TraesCS5D01G150700
82.0	homoeolog	chr5A	567000000:chr5B	548000000	TraesCS5A01G366800:TraesCS5B01G368900:TraesCS5D01G376000
78.0	homoeolog	chr5B	548000000:chr5D	448000000	TraesCS5A01G366800:TraesCS5B01G368900:TraesCS5D01G376000
106.0	homoeolog	chr5D	448000000:chr5B	548000000	TraesCS5A01G366800:TraesCS5B01G368900:TraesCS5D01G376000
9.0	homoeolog	chr7A	509000000:chr7B	442000000	TraesCS7A01G346000:TraesCS7B01G237200:TraesCS7D01G333200
52.0	homoeolog	chr7B	442000000:chr7D	424000000	TraesCS7A01G346000:TraesCS7B01G237200:TraesCS7D01G333200
64.0	homoeolog	chr7D	424000000:chr7B	442000000	TraesCS7A01G346000:TraesCS7B01G237200:TraesCS7D01G333200
158.0	homoeolog	chr7A	628000000:chr7B	589000000	TraesCS7A01G434200:TraesCS7B01G334000:TraesCS7D01G425000
198.0	homoeolog	chr7B	589000000:chr7D	545000000	TraesCS7A01G434200:TraesCS7B01G334000:TraesCS7D01G425000
183.0	homoeolog	chr7D	545000000:chr7B	589000000	TraesCS7A01G434200:TraesCS7B01G334000:TraesCS7D01G425000
14.0	homoeolog	chr2A	48000000:chr2B	69000000	TraesCS2A01G094000:TraesCS2B01G108800:TraesCS2D01G092600
81.0	homoeolog	chr2B	69000000:chr2D	44000000	TraesCS2A01G094000:TraesCS2B01G108800:TraesCS2D01G092600
179.0	homoeolog	chr2D	44000000:chr2B	69000000	TraesCS2A01G094000:TraesCS2B01G108800:TraesCS2D01G092600
14.0	homoeolog	chr4A	584000000:chr4B	29000000	TraesCS4A01G272600:TraesCS4B01G041500:TraesCS4D01G038800
12.0	homoeolog	chr4B	29000000:chr4D	17000000	TraesCS4A01G272600:TraesCS4B01G041500:TraesCS4D01G038800
48.0	homoeolog	chr4D	17000000:chr4B	29000000	TraesCS4A01G272600:TraesCS4B01G041500:TraesCS4D01G038800
36.0	homoeolog	chr4A	30000000:chr4B	540000000	TraesCS4A01G038400:TraesCS4B01G267300:TraesCS4D01G266900
9.0	homoeolog	chr4B	540000000:chr4D	438000000	TraesCS4A01G038400:TraesCS4B01G267300:TraesCS4D01G266900
12.0	homoeolog	chr4D	438000000:chr4B	540000000	TraesCS4A01G038400:TraesCS4B01G267300:TraesCS4D01G266900
8.0	homoeolog	chr7A	246000000:chr7B	204000000	TraesCS7A01G256700:TraesCS7B01G153700:TraesCS7D01G257700
15.0	homoeolog	chr7B	204000000:chr7D	233000000	TraesCS7A01G256700:TraesCS7B01G153700:TraesCS7D01G257700
65.0	homoeolog	chr7D	233000000:chr7B	204000000	TraesCS7A01G256700:TraesCS7B01G153700:TraesCS7D01G257700
11.0	homoeolog	chr1A	388000000:chr1B	417000000	TraesCS1A01G218800:TraesCS1B01G232300:TraesCS1D01G220500
85.0	homoeolog	chr1B	417000000:chr1D	308000000	TraesCS1A01G218800:TraesCS1B01G232300:TraesCS1D01G220500
156.0	homoeolog	chr1D	308000000:chr1B	417000000	TraesCS1A01G218800:TraesCS1B01G232300:TraesCS1D01G220500
9.0	homoeolog	chr5A	445000000:chr5B	404000000	TraesCS5A01G228800:TraesCS5B01G227500:TraesCS5D01G238900
6.0	homoeolog	chr5B	404000000:chr5D	347000000	TraesCS5A01G228800:TraesCS5B01G227500:TraesCS5D01G238900
9.0	homoeolog	chr5D	347000000:chr5B	404000000	TraesCS5A01G228800:TraesCS5B01G227500:TraesCS5D01G238900
14.0	homoeolog	chr4A	78000000:chr4B	489000000	TraesCS4A01G078300:TraesCS4B01G234300:TraesCS4D01G235500
14.0	homoeolog	chr4B	489000000:chr4D	397000000	TraesCS4A01G078300:TraesCS4B01G234300:TraesCS4D01G235500
186.0	homoeolog	chr4D	397000000:chr4B	489000000	TraesCS4A01G078300:TraesCS4B01G234300:TraesCS4D01G235500
93.0	homoeolog	chr2A	749000000:chr2B	755000000	TraesCS2A01G533100:TraesCS2B01G562600:TraesCS2D01G535000
499.0	homoeolog	chr2B	755000000:chr2D	618000000	TraesCS2A01G533100:TraesCS2B01G562600:TraesCS2D01G535000
55.0	homoeolog	chr2D	618000000:chr2B	755000000	TraesCS2A01G533100:TraesCS2B01G562600:TraesCS2D01G535000
13.0	homoeolog	chr3A	109000000:chr3B	167000000	TraesCS3A01G132400:TraesCS3B01G167100:TraesCS3D01G148600
17.0	homoeolog	chr3B	167000000:chr3D	114000000	TraesCS3A01G132400:TraesCS3B01G167100:TraesCS3D01G148600
25.0	homoeolog	chr3D	114000000:chr3B	167000000	TraesCS3A01G132400:TraesCS3B01G167100:TraesCS3D01G148600
23.0	homoeolog	chr3A	547000000:chr3B	143000000	TraesCS3A01G308000:TraesCS3B01G151100:TraesCS3D01G134500
11.0	homoeolog	chr3B	143000000:chr3D	93000000	TraesCS3A01G308000:TraesCS3B01G151100:TraesCS3D01G134500
72.0	homoeolog	chr3D	93000000:chr3B	143000000	TraesCS3A01G308000:TraesCS3B01G151100:TraesCS3D01G134500
23.0	homoeolog	chr2A	132000000:chr2B	179000000	TraesCS2A01G173800:TraesCS2B01G200300:TraesCS2D01G181100
16.0	homoeolog	chr2B	179000000:chr2D	125000000	TraesCS2A01G173800:TraesCS2B01G200300:TraesCS2D01G181100
17.0	homoeolog	chr2D	125000000:chr2B	179000000	TraesCS2A01G173800:TraesCS2B01G200300:TraesCS2D01G181100
70.0	homoeolog	chr7A	84000000:chr7B	29000000	TraesCS7A01G130300:TraesCS7B01G030600:TraesCS7D01G129700
177.0	homoeolog	chr7B	29000000:chr7D	82000000	TraesCS7A01G130300:TraesCS7B01G030600:TraesCS7D01G129700
69.0	homoeolog	chr7D	82000000:chr7B	29000000	TraesCS7A01G130300:TraesCS7B01G030600:TraesCS7D01G129700
11.0	homoeolog	chr4A	115000000:chr4B	434000000	TraesCS4A01G101900:TraesCS4B01G202700:TraesCS4D01G203600
9.0	homoeolog	chr4B	434000000:chr4D	351000000	TraesCS4A01G101900:TraesCS4B01G202700:TraesCS4D01G203600
110.0	homoeolog	chr4D	351000000:chr4B	434000000	TraesCS4A01G101900:TraesCS4B01G202700:TraesCS4D01G203600
21.0	homoeolog	chr7A	444000000:chr7B	389000000	TraesCS7A01G312700:TraesCS7B01G212400:TraesCS7D01G309100
59.0	homoeolog	chr7B	389000000:chr7D	392000000	TraesCS7A01G312700:TraesCS7B01G212400:TraesCS7D01G309100
29.0	homoeolog	chr7D	392000000:chr7B	389000000	TraesCS7A01G312700:TraesCS7B01G212400:TraesCS7D01G309100
49.0	homoeolog	chr4A	170000000:chr4B	383000000	TraesCS4A01G129800:TraesCS4B01G174800:TraesCS4D01G176700
56.0	homoeolog	chr4B	383000000:chr4D	307000000	TraesCS4A01G129800:TraesCS4B01G174800:TraesCS4D01G176700
103.0	homoeolog	chr4D	307000000:chr4B	383000000	TraesCS4A01G129800:TraesCS4B01G174800:TraesCS4D01G176700
61.0	homoeolog	chr3A	27000000:chr3B	31000000	TraesCS3A01G050300:TraesCS3B01G059100:TraesCS3D01G049700
144.0	homoeolog	chr3B	31000000:chr3D	19000000	TraesCS3A01G050300:TraesCS3B01G059100:TraesCS3D01G049700
100.0	homoeolog	chr3D	19000000:chr3B	31000000	TraesCS3A01G050300:TraesCS3B01G059100:TraesCS3D01G049700
185.0	homoeolog	chr1A	22000000:chr1B	34000000	TraesCS1A01G040400:TraesCS1B01G053400:TraesCS1D01G041400
276.0	homoeolog	chr1B	34000000:chr1D	20000000	TraesCS1A01G040400:TraesCS1B01G053400:TraesCS1D01G041400
216.0	homoeolog	chr1D	20000000:chr1B	34000000	TraesCS1A01G040400:TraesCS1B01G053400:TraesCS1D01G041400
171.0	homoeolog	chr7A	459000000:chr7B	411000000	TraesCS7A01G318500:TraesCS7B01G219400:TraesCS7D01G315100
137.0	homoeolog	chr7B	411000000:chr7D	401000000	TraesCS7A01G318500:TraesCS7B01G219400:TraesCS7D01G315100
167.0	homoeolog	chr7D	401000000:chr7B	411000000	TraesCS7A01G318500:TraesCS7B01G219400:TraesCS7D01G315100
42.0	homoeolog	chr4A	564000000:chr4B	55000000	TraesCS4A01G252100:TraesCS4B01G063100:TraesCS4D01G062100
9.0	homoeolog	chr4B	55000000:chr4D	38000000	TraesCS4A01G252100:TraesCS4B01G063100:TraesCS4D01G062100
132.0	homoeolog	chr4D	38000000:chr4B	55000000	TraesCS4A01G252100:TraesCS4B01G063100:TraesCS4D01G062100
12.0	homoeolog	chr7A	223000000:chr7B	191000000	TraesCS7A01G245200:TraesCS7B01G146300:TraesCS7D01G243800
12.0	homoeolog	chr7B	191000000:chr7D	210000000	TraesCS7A01G245200:TraesCS7B01G146300:TraesCS7D01G243800
49.0	homoeolog	chr7D	210000000:chr7B	191000000	TraesCS7A01G245200:TraesCS7B01G146300:TraesCS7D01G243800
7.0	homoeolog	chr4A	141000000:chr4B	409000000	TraesCS4A01G116800:TraesCS4B01G187600:TraesCS4D01G189000
39.0	homoeolog	chr4B	409000000:chr4D	329000000	TraesCS4A01G116800:TraesCS4B01G187600:TraesCS4D01G189000
155.0	homoeolog	chr4D	329000000:chr4B	409000000	TraesCS4A01G116800:TraesCS4B01G187600:TraesCS4D01G189000
27.0	homoeolog	chr5A	453000000:chr5B	416000000	TraesCS5A01G237400:TraesCS5B01G235300:TraesCS5D01G244100
8.0	homoeolog	chr5B	416000000:chr5D	353000000	TraesCS5A01G237400:TraesCS5B01G235300:TraesCS5D01G244100
55.0	homoeolog	chr5D	353000000:chr5B	416000000	TraesCS5A01G237400:TraesCS5B01G235300:TraesCS5D01G244100
25.0	homoeolog	chr1A	61000000:chr1B	100000000	TraesCS1A01G077700:TraesCS1B01G095800:TraesCS1D01G079800
19.0	homoeolog	chr1B	100000000:chr1D	63000000	TraesCS1A01G077700:TraesCS1B01G095800:TraesCS1D01G079800
24.0	homoeolog	chr1D	63000000:chr1B	100000000	TraesCS1A01G077700:TraesCS1B01G095800:TraesCS1D01G079800
103.0	homoeolog	chr5A	473000000:chr5B	440000000	TraesCS5A01G258700:TraesCS5B01G257600:TraesCS5D01G266600
17.0	homoeolog	chr5B	440000000:chr5D	371000000	TraesCS5A01G258700:TraesCS5B01G257600:TraesCS5D01G266600
94.0	homoeolog	chr5D	371000000:chr5B	440000000	TraesCS5A01G258700:TraesCS5B01G257600:TraesCS5D01G266600
74.0	homoeolog	chr5A	52000000:chr5B	68000000	TraesCS5A01G056000:TraesCS5B01G061000:TraesCS5D01G067000
135.0	homoeolog	chr5B	68000000:chr5D	62000000	TraesCS5A01G056000:TraesCS5B01G061000:TraesCS5D01G067000
98.0	homoeolog	chr5D	62000000:chr5B	68000000	TraesCS5A01G056000:TraesCS5B01G061000:TraesCS5D01G067000
51.0	homoeolog	chr6A	601000000:chr6B	691000000	TraesCS6A01G380500:TraesCS6B01G419500:TraesCS6D01G365200
70.0	homoeolog	chr6B	691000000:chr6D	455000000	TraesCS6A01G380500:TraesCS6B01G419500:TraesCS6D01G365200
20.0	homoeolog	chr6D	455000000:chr6B	691000000	TraesCS6A01G380500:TraesCS6B01G419500:TraesCS6D01G365200
154.0	homoeolog	chr5A	390000000:chr5B	352000000	TraesCS5A01G188400:TraesCS5B01G195200:TraesCS5D01G202600
62.0	homoeolog	chr5B	352000000:chr5D	307000000	TraesCS5A01G188400:TraesCS5B01G195200:TraesCS5D01G202600
84.0	homoeolog	chr5D	307000000:chr5B	352000000	TraesCS5A01G188400:TraesCS5B01G195200:TraesCS5D01G202600
218.0	homoeolog	chr1A	487000000:chr1B	520000000	TraesCS1A01G289100:TraesCS1B01G298600:TraesCS1D01G288100
251.0	homoeolog	chr1B	520000000:chr1D	387000000	TraesCS1A01G289100:TraesCS1B01G298600:TraesCS1D01G288100
236.0	homoeolog	chr1D	387000000:chr1B	520000000	TraesCS1A01G289100:TraesCS1B01G298600:TraesCS1D01G288100
218.0	homoeolog	chr1A	487000000:chr1B	520000000	TraesCS1A01G289200:TraesCS1B01G298800:TraesCS1D01G288200
251.0	homoeolog	chr1B	520000000:chr1D	387000000	TraesCS1A01G289200:TraesCS1B01G298800:TraesCS1D01G288200
236.0	homoeolog	chr1D	387000000:chr1B	520000000	TraesCS1A01G289200:TraesCS1B01G298800:TraesCS1D01G288200
11.0	homoeolog	chr7A	512000000:chr7B	439000000	TraesCS7A01G348600:TraesCS7B01G235100:TraesCS7D01G330100
5.0	homoeolog	chr7B	439000000:chr7D	422000000	TraesCS7A01G348600:TraesCS7B01G235100:TraesCS7D01G330100
67.0	homoeolog	chr7D	422000000:chr7B	439000000	TraesCS7A01G348600:TraesCS7B01G235100:TraesCS7D01G330100
52.0	homoeolog	chr2A	172000000:chr2B	217000000	TraesCS2A01G199500:TraesCS2B01G226800:TraesCS2D01G207100
73.0	homoeolog	chr2B	217000000:chr2D	161000000	TraesCS2A01G199500:TraesCS2B01G226800:TraesCS2D01G207100
55.0	homoeolog	chr2D	161000000:chr2B	217000000	TraesCS2A01G199500:TraesCS2B01G226800:TraesCS2D01G207100
126.0	homoeolog	chr3A	737000000:chr3B	815000000	TraesCS3A01G520500:TraesCS3B01G589900:TraesCS3D01G528500
22.0	homoeolog	chr3B	815000000:chr3D	607000000	TraesCS3A01G520500:TraesCS3B01G589900:TraesCS3D01G528500
26.0	homoeolog	chr3D	607000000:chr3B	815000000	TraesCS3A01G520500:TraesCS3B01G589900:TraesCS3D01G528500
273.0	homoeolog	chr2A	194000000:chr2B	236000000	TraesCS2A01G209700:TraesCS2B01G235900:TraesCS2D01G216500
101.0	homoeolog	chr2B	236000000:chr2D	179000000	TraesCS2A01G209700:TraesCS2B01G235900:TraesCS2D01G216500
195.0	homoeolog	chr2D	179000000:chr2B	236000000	TraesCS2A01G209700:TraesCS2B01G235900:TraesCS2D01G216500
19.0	homoeolog	chr3A	165000000:chr3B	215000000	TraesCS3A01G163000:TraesCS3B01G194100:TraesCS3D01G169900
21.0	homoeolog	chr3B	215000000:chr3D	148000000	TraesCS3A01G163000:TraesCS3B01G194100:TraesCS3D01G169900
13.0	homoeolog	chr3D	148000000:chr3B	215000000	TraesCS3A01G163000:TraesCS3B01G194100:TraesCS3D01G169900
20.0	homoeolog	chr4A	591000000:chr4B	22000000	TraesCS4A01G283900:TraesCS4B01G029600:TraesCS4D01G026800
14.0	homoeolog	chr4B	22000000:chr4D	12000000	TraesCS4A01G283900:TraesCS4B01G029600:TraesCS4D01G026800
151.0	homoeolog	chr4D	12000000:chr4B	22000000	TraesCS4A01G283900:TraesCS4B01G029600:TraesCS4D01G026800
16.0	homoeolog	chr4A	559000000:chr4B	60000000	TraesCS4A01G247600:TraesCS4B01G067300:TraesCS4D01G066200
13.0	homoeolog	chr4B	60000000:chr4D	41000000	TraesCS4A01G247600:TraesCS4B01G067300:TraesCS4D01G066200
83.0	homoeolog	chr4D	41000000:chr4B	60000000	TraesCS4A01G247600:TraesCS4B01G067300:TraesCS4D01G066200
25.0	homoeolog	chr5A	407000000:chr5B	361000000	TraesCS5A01G201200:TraesCS5B01G200000:TraesCS5D01G207400
137.0	homoeolog	chr5B	361000000:chr5D	313000000	TraesCS5A01G201200:TraesCS5B01G200000:TraesCS5D01G207400
17.0	homoeolog	chr5D	313000000:chr5B	361000000	TraesCS5A01G201200:TraesCS5B01G200000:TraesCS5D01G207400
173.0	homoeolog	chr2A	393000000:chr2B	394000000	TraesCS2A01G256100:TraesCS2B01G286400:TraesCS2D01G266600
46.0	homoeolog	chr2B	394000000:chr2D	325000000	TraesCS2A01G256100:TraesCS2B01G286400:TraesCS2D01G266600
161.0	homoeolog	chr2D	325000000:chr2B	394000000	TraesCS2A01G256100:TraesCS2B01G286400:TraesCS2D01G266600
12.0	homoeolog	chr3A	431000000:chr3B	417000000	TraesCS3A01G230300:TraesCS3B01G259600:TraesCS3D01G223000
9.0	homoeolog	chr3B	417000000:chr3D	304000000	TraesCS3A01G230300:TraesCS3B01G259600:TraesCS3D01G223000
99.0	homoeolog	chr3D	304000000:chr3B	417000000	TraesCS3A01G230300:TraesCS3B01G259600:TraesCS3D01G223000
44.0	homoeolog	chr2A	543000000:chr2B	481000000	TraesCS2A01G318300:TraesCS2B01G336400:TraesCS2D01G315900
153.0	homoeolog	chr2B	481000000:chr2D	405000000	TraesCS2A01G318300:TraesCS2B01G336400:TraesCS2D01G315900
118.0	homoeolog	chr2D	405000000:chr2B	481000000	TraesCS2A01G318300:TraesCS2B01G336400:TraesCS2D01G315900
765.0	homoeolog	chr6A	613000000:chr6B	712000000	TraesCS6A01G409300:TraesCS6B01G455200:TraesCS6D01G393000
985.0	homoeolog	chr6B	712000000:chr6D	467000000	TraesCS6A01G409300:TraesCS6B01G455200:TraesCS6D01G393000
1035.0	homoeolog	chr6D	467000000:chr6B	712000000	TraesCS6A01G409300:TraesCS6B01G455200:TraesCS6D01G393000
8.0	homoeolog	chr3A	524000000:chr3B	528000000	TraesCS3A01G292800:TraesCS3B01G327600:TraesCS3D01G292600
108.0	homoeolog	chr3B	528000000:chr3D	403000000	TraesCS3A01G292800:TraesCS3B01G327600:TraesCS3D01G292600
12.0	homoeolog	chr3D	403000000:chr3B	528000000	TraesCS3A01G292800:TraesCS3B01G327600:TraesCS3D01G292600
6.0	homoeolog	chr3A	592000000:chr3B	591000000	TraesCS3A01G343600:TraesCS3B01G375600:TraesCS3D01G337400
22.0	homoeolog	chr3B	591000000:chr3D	449000000	TraesCS3A01G343600:TraesCS3B01G375600:TraesCS3D01G337400
43.0	homoeolog	chr3D	449000000:chr3B	591000000	TraesCS3A01G343600:TraesCS3B01G375600:TraesCS3D01G337400
9.0	homoeolog	chr3A	559000000:chr3B	557000000	TraesCS3A01G317800:TraesCS3B01G348100:TraesCS3D01G313500
276.0	homoeolog	chr3B	557000000:chr3D	427000000	TraesCS3A01G317800:TraesCS3B01G348100:TraesCS3D01G313500
110.0	homoeolog	chr3D	427000000:chr3B	557000000	TraesCS3A01G317800:TraesCS3B01G348100:TraesCS3D01G313500
36.0	homoeolog	chr3A	233000000:chr3B	262000000	TraesCS3A01G189500:TraesCS3B01G218700:TraesCS3D01G193000
37.0	homoeolog	chr3B	262000000:chr3D	183000000	TraesCS3A01G189500:TraesCS3B01G218700:TraesCS3D01G193000
104.0	homoeolog	chr3D	183000000:chr3B	262000000	TraesCS3A01G189500:TraesCS3B01G218700:TraesCS3D01G193000
28.0	homoeolog	chr1A	567000000:chr1B	657000000	TraesCS1A01G403200:TraesCS1B01G432600:TraesCS1D01G411200
226.0	homoeolog	chr1B	657000000:chr1D	473000000	TraesCS1A01G403200:TraesCS1B01G432600:TraesCS1D01G411200
70.0	homoeolog	chr1D	473000000:chr1B	657000000	TraesCS1A01G403200:TraesCS1B01G432600:TraesCS1D01G411200
81.0	homoeolog	chr3A	23000000:chr3B	20000000	TraesCS3A01G042700:TraesCS3B01G040800:TraesCS3D01G037900
19.0	homoeolog	chr3B	20000000:chr3D	14000000	TraesCS3A01G042700:TraesCS3B01G040800:TraesCS3D01G037900
115.0	homoeolog	chr3D	14000000:chr3B	20000000	TraesCS3A01G042700:TraesCS3B01G040800:TraesCS3D01G037900
41.0	homoeolog	chr5A	355000000:chr5B	302000000	TraesCS5A01G166000:TraesCS5B01G163400:TraesCS5D01G170600
115.0	homoeolog	chr5B	302000000:chr5D	268000000	TraesCS5A01G166000:TraesCS5B01G163400:TraesCS5D01G170600
9.0	homoeolog	chr5D	268000000:chr5B	302000000	TraesCS5A01G166000:TraesCS5B01G163400:TraesCS5D01G170600
9.0	homoeolog	chr4A	541000000:chr4B	83000000	TraesCS4A01G231600:TraesCS4B01G084400:TraesCS4D01G082300
7.0	homoeolog	chr4B	83000000:chr4D	56000000	TraesCS4A01G231600:TraesCS4B01G084400:TraesCS4D01G082300
35.0	homoeolog	chr4D	56000000:chr4B	83000000	TraesCS4A01G231600:TraesCS4B01G084400:TraesCS4D01G082300
29.0	homoeolog	chr6A	551000000:chr6B	607000000	TraesCS6A01G314600:TraesCS6B01G344600:TraesCS6D01G293900
124.0	homoeolog	chr6B	607000000:chr6D	405000000	TraesCS6A01G314600:TraesCS6B01G344600:TraesCS6D01G293900
34.0	homoeolog	chr6D	405000000:chr6B	607000000	TraesCS6A01G314600:TraesCS6B01G344600:TraesCS6D01G293900
16.0	homoeolog	chr4A	2000000:chr4B	590000000	TraesCS4A01G002200:TraesCS4B01G302900:TraesCS4D01G301400
15.0	homoeolog	chr4B	590000000:chr4D	470000000	TraesCS4A01G002200:TraesCS4B01G302900:TraesCS4D01G301400
10.0	homoeolog	chr4D	470000000:chr4B	590000000	TraesCS4A01G002200:TraesCS4B01G302900:TraesCS4D01G301400
108.0	homoeolog	chr3A	219000000:chr3B	256000000	TraesCS3A01G185900:TraesCS3B01G215500:TraesCS3D01G189900
79.0	homoeolog	chr3B	256000000:chr3D	178000000	TraesCS3A01G185900:TraesCS3B01G215500:TraesCS3D01G189900
184.0	homoeolog	chr3D	178000000:chr3B	256000000	TraesCS3A01G185900:TraesCS3B01G215500:TraesCS3D01G189900
69.0	homoeolog	chr1A	71000000:chr1B	112000000	TraesCS1A01G084600:TraesCS1B01G101900:TraesCS1D01G086000
99.0	homoeolog	chr1B	112000000:chr1D	70000000	TraesCS1A01G084600:TraesCS1B01G101900:TraesCS1D01G086000
49.0	homoeolog	chr1D	70000000:chr1B	112000000	TraesCS1A01G084600:TraesCS1B01G101900:TraesCS1D01G086000
6.0	homoeolog	chr2A	1000000:chr2B	11000000	TraesCS2A01G001200:TraesCS2B01G022700:TraesCS2D01G001400
242.0	homoeolog	chr2B	11000000:chr2D	1000000	TraesCS2A01G001200:TraesCS2B01G022700:TraesCS2D01G001400
10.0	homoeolog	chr2D	1000000:chr2B	11000000	TraesCS2A01G001200:TraesCS2B01G022700:TraesCS2D01G001400
50.0	homoeolog	chr6A	486000000:chr6B	522000000	TraesCS6A01G263400:TraesCS6B01G290400:TraesCS6D01G251600
108.0	homoeolog	chr6B	522000000:chr6D	355000000	TraesCS6A01G263400:TraesCS6B01G290400:TraesCS6D01G251600
41.0	homoeolog	chr6D	355000000:chr6B	522000000	TraesCS6A01G263400:TraesCS6B01G290400:TraesCS6D01G251600
11.0	homoeolog	chr5A	148000000:chr5B	143000000	TraesCS5A01G101300:TraesCS5B01G106100:TraesCS5D01G113500
12.0	homoeolog	chr5B	143000000:chr5D	131000000	TraesCS5A01G101300:TraesCS5B01G106100:TraesCS5D01G113500
32.0	homoeolog	chr5D	131000000:chr5B	143000000	TraesCS5A01G101300:TraesCS5B01G106100:TraesCS5D01G113500
20.0	homoeolog	chr1A	474000000:chr1B	500000000	TraesCS1A01G278500:TraesCS1B01G287400:TraesCS1D01G277700
96.0	homoeolog	chr1B	500000000:chr1D	374000000	TraesCS1A01G278500:TraesCS1B01G287400:TraesCS1D01G277700
5.0	homoeolog	chr1D	374000000:chr1B	500000000	TraesCS1A01G278500:TraesCS1B01G287400:TraesCS1D01G277700
12.0	homoeolog	chr2A	719000000:chr2B	704000000	TraesCS2A01G481100:TraesCS2B01G507200:TraesCS2D01G481400
543.0	homoeolog	chr2B	704000000:chr2D	585000000	TraesCS2A01G481100:TraesCS2B01G507200:TraesCS2D01G481400
10.0	homoeolog	chr2D	585000000:chr2B	704000000	TraesCS2A01G481100:TraesCS2B01G507200:TraesCS2D01G481400
125.0	homoeolog	chr5A	12000000:chr5B	14000000	TraesCS5A01G016000:TraesCS5B01G014300:TraesCS5D01G022100
24.0	homoeolog	chr5B	14000000:chr5D	15000000	TraesCS5A01G016000:TraesCS5B01G014300:TraesCS5D01G022100
28.0	homoeolog	chr5D	15000000:chr5B	14000000	TraesCS5A01G016000:TraesCS5B01G014300:TraesCS5D01G022100
102.0	homoeolog	chr7A	174000000:chr7B	138000000	TraesCS7A01G211200:TraesCS7B01G118200:TraesCS7D01G212900
218.0	homoeolog	chr7B	138000000:chr7D	171000000	TraesCS7A01G211200:TraesCS7B01G118200:TraesCS7D01G212900
96.0	homoeolog	chr7D	171000000:chr7B	138000000	TraesCS7A01G211200:TraesCS7B01G118200:TraesCS7D01G212900
110.0	homoeolog	chr2A	111000000:chr2B	161000000	TraesCS2A01G160400:TraesCS2B01G186700:TraesCS2D01G167800
108.0	homoeolog	chr2B	161000000:chr2D	111000000	TraesCS2A01G160400:TraesCS2B01G186700:TraesCS2D01G167800
166.0	homoeolog	chr2D	111000000:chr2B	161000000	TraesCS2A01G160400:TraesCS2B01G186700:TraesCS2D01G167800
8.0	homoeolog	chr2A	573000000:chr2B	489000000	TraesCS2A01G338500:TraesCS2B01G343400:TraesCS2D01G324500
9.0	homoeolog	chr2B	489000000:chr2D	417000000	TraesCS2A01G338500:TraesCS2B01G343400:TraesCS2D01G324500
157.0	homoeolog	chr2D	417000000:chr2B	489000000	TraesCS2A01G338500:TraesCS2B01G343400:TraesCS2D01G324500
175.0	homoeolog	chr1A	547000000:chr1B	622000000	TraesCS1A01G368800:TraesCS1B01G387700:TraesCS1D01G374600
284.0	homoeolog	chr1B	622000000:chr1D	452000000	TraesCS1A01G368800:TraesCS1B01G387700:TraesCS1D01G374600
193.0	homoeolog	chr1D	452000000:chr1B	622000000	TraesCS1A01G368800:TraesCS1B01G387700:TraesCS1D01G374600
15.0	homoeolog	chr4A	573000000:chr4B	43000000	TraesCS4A01G260500:TraesCS4B01G053900:TraesCS4D01G054100
49.0	homoeolog	chr4B	43000000:chr4D	30000000	TraesCS4A01G260500:TraesCS4B01G053900:TraesCS4D01G054100
110.0	homoeolog	chr4D	30000000:chr4B	43000000	TraesCS4A01G260500:TraesCS4B01G053900:TraesCS4D01G054100
16.0	homoeolog	chr4A	597000000:chr4B	12000000	TraesCS4A01G296700:TraesCS4B01G017000:TraesCS4D01G015300
11.0	homoeolog	chr4B	12000000:chr4D	7000000	TraesCS4A01G296700:TraesCS4B01G017000:TraesCS4D01G015300
32.0	homoeolog	chr4D	7000000:chr4B	12000000	TraesCS4A01G296700:TraesCS4B01G017000:TraesCS4D01G015300
47.0	homoeolog	chr3A	88000000:chr3B	120000000	TraesCS3A01G117700:TraesCS3B01G137000:TraesCS3D01G119500
76.0	homoeolog	chr3B	120000000:chr3D	75000000	TraesCS3A01G117700:TraesCS3B01G137000:TraesCS3D01G119500
65.0	homoeolog	chr3D	75000000:chr3B	120000000	TraesCS3A01G117700:TraesCS3B01G137000:TraesCS3D01G119500
71.0	homoeolog	chr5A	447000000:chr5B	407000000	TraesCS5A01G231600:TraesCS5B01G229900:TraesCS5D01G236400
20.0	homoeolog	chr5B	407000000:chr5D	345000000	TraesCS5A01G231600:TraesCS5B01G229900:TraesCS5D01G236400
20.0	homoeolog	chr5D	345000000:chr5B	407000000	TraesCS5A01G231600:TraesCS5B01G229900:TraesCS5D01G236400
50.0	homoeolog	chr5A	585000000:chr5B	571000000	TraesCS5A01G387800:TraesCS5B01G392900:TraesCS5D01G397700
125.0	homoeolog	chr5B	571000000:chr5D	464000000	TraesCS5A01G387800:TraesCS5B01G392900:TraesCS5D01G397700
572.0	homoeolog	chr5D	464000000:chr5B	571000000	TraesCS5A01G387800:TraesCS5B01G392900:TraesCS5D01G397700
128.0	homoeolog	chr1A	462000000:chr1B	486000000	TraesCS1A01G266900:TraesCS1B01G277800:TraesCS1D01G267100
146.0	homoeolog	chr1B	486000000:chr1D	363000000	TraesCS1A01G266900:TraesCS1B01G277800:TraesCS1D01G267100
155.0	homoeolog	chr1D	363000000:chr1B	486000000	TraesCS1A01G266900:TraesCS1B01G277800:TraesCS1D01G267100
59.0	homoeolog	chr5A	455000000:chr5B	418000000	TraesCS5A01G238900:TraesCS5B01G237500:TraesCS5D01G246000
148.0	homoeolog	chr5B	418000000:chr5D	354000000	TraesCS5A01G238900:TraesCS5B01G237500:TraesCS5D01G246000
151.0	homoeolog	chr5D	354000000:chr5B	418000000	TraesCS5A01G238900:TraesCS5B01G237500:TraesCS5D01G246000
63.0	homoeolog	chr5A	344000000:chr5B	293000000	TraesCS5A01G161500:TraesCS5B01G159000:TraesCS5D01G166400
16.0	homoeolog	chr5B	293000000:chr5D	259000000	TraesCS5A01G161500:TraesCS5B01G159000:TraesCS5D01G166400
41.0	homoeolog	chr5D	259000000:chr5B	293000000	TraesCS5A01G161500:TraesCS5B01G159000:TraesCS5D01G166400
52.0	homoeolog	chr2A	760000000:chr2B	775000000	TraesCS2A01G554900:TraesCS2B01G589100:TraesCS2D01G559700
29.0	homoeolog	chr2B	775000000:chr2D	632000000	TraesCS2A01G554900:TraesCS2B01G589100:TraesCS2D01G559700
384.0	homoeolog	chr2D	632000000:chr2B	775000000	TraesCS2A01G554900:TraesCS2B01G589100:TraesCS2D01G559700
202.0	homoeolog	chr3A	177000000:chr3B	224000000	TraesCS3A01G169100:TraesCS3B01G197400:TraesCS3D01G172700
41.0	homoeolog	chr3B	224000000:chr3D	153000000	TraesCS3A01G169100:TraesCS3B01G197400:TraesCS3D01G172700
117.0	homoeolog	chr3D	153000000:chr3B	224000000	TraesCS3A01G169100:TraesCS3B01G197400:TraesCS3D01G172700
129.0	homoeolog	chr3A	617000000:chr3B	631000000	TraesCS3A01G367800:TraesCS3B01G399500:TraesCS3D01G360800
175.0	homoeolog	chr3B	631000000:chr3D	474000000	TraesCS3A01G367800:TraesCS3B01G399500:TraesCS3D01G360800
71.0	homoeolog	chr3D	474000000:chr3B	631000000	TraesCS3A01G367800:TraesCS3B01G399500:TraesCS3D01G360800
48.0	homoeolog	chr2A	653000000:chr2B	599000000	TraesCS2A01G400000:TraesCS2B01G418100:TraesCS2D01G397600
40.0	homoeolog	chr2B	599000000:chr2D	510000000	TraesCS2A01G400000:TraesCS2B01G418100:TraesCS2D01G397600
91.0	homoeolog	chr2D	510000000:chr2B	599000000	TraesCS2A01G400000:TraesCS2B01G418100:TraesCS2D01G397600
130.0	homoeolog	chr7A	722000000:chr7B	726000000	TraesCS7A01G546400:TraesCS7B01G469400:TraesCS7D01G532600
156.0	homoeolog	chr7B	726000000:chr7D	626000000	TraesCS7A01G546400:TraesCS7B01G469400:TraesCS7D01G532600
137.0	homoeolog	chr7D	626000000:chr7B	726000000	TraesCS7A01G546400:TraesCS7B01G469400:TraesCS7D01G532600
125.0	homoeolog	chr2A	623000000:chr2B	563000000	TraesCS2A01G379700:TraesCS2B01G396600:TraesCS2D01G375900
150.0	homoeolog	chr2B	563000000:chr2D	480000000	TraesCS2A01G379700:TraesCS2B01G396600:TraesCS2D01G375900
186.0	homoeolog	chr2D	480000000:chr2B	563000000	TraesCS2A01G379700:TraesCS2B01G396600:TraesCS2D01G375900
110.0	homoeolog	chr6A	445000000:chr6B	475000000	TraesCS6A01G235100:TraesCS6B01G263800:TraesCS6D01G217800
154.0	homoeolog	chr6B	475000000:chr6D	308000000	TraesCS6A01G235100:TraesCS6B01G263800:TraesCS6D01G217800
100.0	homoeolog	chr6D	308000000:chr6B	475000000	TraesCS6A01G235100:TraesCS6B01G263800:TraesCS6D01G217800
8.0	homoeolog	chr2A	534000000:chr2B	468000000	TraesCS2A01G310100:TraesCS2B01G327100:TraesCS2D01G308300
7.0	homoeolog	chr2B	468000000:chr2D	395000000	TraesCS2A01G310100:TraesCS2B01G327100:TraesCS2D01G308300
137.0	homoeolog	chr2D	395000000:chr2B	468000000	TraesCS2A01G310100:TraesCS2B01G327100:TraesCS2D01G308300
79.0	homoeolog	chr1A	560000000:chr1B	646000000	TraesCS1A01G394400:TraesCS1B01G422400:TraesCS1D01G402000
36.0	homoeolog	chr1B	646000000:chr1D	468000000	TraesCS1A01G394400:TraesCS1B01G422400:TraesCS1D01G402000
147.0	homoeolog	chr1D	468000000:chr1B	646000000	TraesCS1A01G394400:TraesCS1B01G422400:TraesCS1D01G402000
31.0	homoeolog	chr6A	158000000:chr6B	217000000	TraesCS6A01G162500:TraesCS6B01G188700:TraesCS6D01G149700
69.0	homoeolog	chr6B	217000000:chr6D	123000000	TraesCS6A01G162500:TraesCS6B01G188700:TraesCS6D01G149700
276.0	homoeolog	chr6D	123000000:chr6B	217000000	TraesCS6A01G162500:TraesCS6B01G188700:TraesCS6D01G149700
70.0	homoeolog	chr1A	498000000:chr1B	540000000	TraesCS1A01G304300:TraesCS1B01G314800:TraesCS1D01G303800
137.0	homoeolog	chr1B	540000000:chr1D	402000000	TraesCS1A01G304300:TraesCS1B01G314800:TraesCS1D01G303800
197.0	homoeolog	chr1D	402000000:chr1B	540000000	TraesCS1A01G304300:TraesCS1B01G314800:TraesCS1D01G303800
11.0	homoeolog	chr2A	377000000:chr2B	359000000	TraesCS2A01G250300:TraesCS2B01G266500:TraesCS2D01G251500
27.0	homoeolog	chr2B	359000000:chr2D	301000000	TraesCS2A01G250300:TraesCS2B01G266500:TraesCS2D01G251500
9.0	homoeolog	chr2D	301000000:chr2B	359000000	TraesCS2A01G250300:TraesCS2B01G266500:TraesCS2D01G251500
211.0	homoeolog	chr2A	725000000:chr2B	716000000	TraesCS2A01G492500:TraesCS2B01G520700:TraesCS2D01G492800
299.0	homoeolog	chr2B	716000000:chr2D	590000000	TraesCS2A01G492500:TraesCS2B01G520700:TraesCS2D01G492800
167.0	homoeolog	chr2D	590000000:chr2B	716000000	TraesCS2A01G492500:TraesCS2B01G520700:TraesCS2D01G492800
16.0	homoeolog	chr3A	424000000:chr3B	416000000	TraesCS3A01G226800:TraesCS3B01G257700:TraesCS3D01G224800
48.0	homoeolog	chr3B	416000000:chr3D	306000000	TraesCS3A01G226800:TraesCS3B01G257700:TraesCS3D01G224800
18.0	homoeolog	chr3D	306000000:chr3B	416000000	TraesCS3A01G226800:TraesCS3B01G257700:TraesCS3D01G224800
54.0	homoeolog	chr1A	471000000:chr1B	497000000	TraesCS1A01G276400:TraesCS1B01G285600:TraesCS1D01G275900
99.0	homoeolog	chr1B	497000000:chr1D	372000000	TraesCS1A01G276400:TraesCS1B01G285600:TraesCS1D01G275900
111.0	homoeolog	chr1D	372000000:chr1B	497000000	TraesCS1A01G276400:TraesCS1B01G285600:TraesCS1D01G275900
447.0	homoeolog	chr1A	574000000:chr1B	665000000	TraesCS1A01G414700:TraesCS1B01G444700:TraesCS1D01G422000
674.0	homoeolog	chr1B	665000000:chr1D	478000000	TraesCS1A01G414700:TraesCS1B01G444700:TraesCS1D01G422000
396.0	homoeolog	chr1D	478000000:chr1B	665000000	TraesCS1A01G414700:TraesCS1B01G444700:TraesCS1D01G422000
56.0	homoeolog	chr6A	616000000:chr6B	720000000	TraesCS6A01G417600:TraesCS6B01G471600:TraesCS6D01G402800
133.0	homoeolog	chr6B	720000000:chr6D	471000000	TraesCS6A01G417600:TraesCS6B01G471600:TraesCS6D01G402800
52.0	homoeolog	chr6D	471000000:chr6B	720000000	TraesCS6A01G417600:TraesCS6B01G471600:TraesCS6D01G402800
9.0	homoeolog	chr7A	680000000:chr7B	660000000	TraesCS7A01G490400:TraesCS7B01G393700:TraesCS7D01G476800
148.0	homoeolog	chr7B	660000000:chr7D	588000000	TraesCS7A01G490400:TraesCS7B01G393700:TraesCS7D01G476800
62.0	homoeolog	chr7D	588000000:chr7B	660000000	TraesCS7A01G490400:TraesCS7B01G393700:TraesCS7D01G476800
42.0	homoeolog	chr3A	582000000:chr3B	579000000	TraesCS3A01G336000:TraesCS3B01G366700:TraesCS3D01G329000
48.0	homoeolog	chr3B	579000000:chr3D	442000000	TraesCS3A01G336000:TraesCS3B01G366700:TraesCS3D01G329000
179.0	homoeolog	chr3D	442000000:chr3B	579000000	TraesCS3A01G336000:TraesCS3B01G366700:TraesCS3D01G329000
208.0	homoeolog	chr2A	745000000:chr2B	749000000	TraesCS2A01G523700:TraesCS2B01G553600:TraesCS2D01G525900
225.0	homoeolog	chr2B	749000000:chr2D	615000000	TraesCS2A01G523700:TraesCS2B01G553600:TraesCS2D01G525900
103.0	homoeolog	chr2D	615000000:chr2B	749000000	TraesCS2A01G523700:TraesCS2B01G553600:TraesCS2D01G525900
45.0	homoeolog	chr5A	528000000:chr5B	501000000	TraesCS5A01G316900:TraesCS5B01G317500:TraesCS5D01G323200
173.0	homoeolog	chr5B	501000000:chr5D	415000000	TraesCS5A01G316900:TraesCS5B01G317500:TraesCS5D01G323200
80.0	homoeolog	chr5D	415000000:chr5B	501000000	TraesCS5A01G316900:TraesCS5B01G317500:TraesCS5D01G323200
510.0	homoeolog	chr6A	611000000:chr6B	708000000	TraesCS6A01G403600:TraesCS6B01G447500:TraesCS6D01G387100
1016.0	homoeolog	chr6B	708000000:chr6D	464000000	TraesCS6A01G403600:TraesCS6B01G447500:TraesCS6D01G387100
1108.0	homoeolog	chr6D	464000000:chr6B	708000000	TraesCS6A01G403600:TraesCS6B01G447500:TraesCS6D01G387100
84.0	homoeolog	chr4A	104000000:chr4B	445000000	TraesCS4A01G096300:TraesCS4B01G208100:TraesCS4D01G209000
95.0	homoeolog	chr4B	445000000:chr4D	360000000	TraesCS4A01G096300:TraesCS4B01G208100:TraesCS4D01G209000
137.0	homoeolog	chr4D	360000000:chr4B	445000000	TraesCS4A01G096300:TraesCS4B01G208100:TraesCS4D01G209000
173.0	homoeolog	chr5A	662000000:chr4B	609000000	TraesCS5A01G493400:TraesCS4B01G318800:TraesCS4D01G315300
106.0	homoeolog	chr4B	609000000:chr4D	481000000	TraesCS5A01G493400:TraesCS4B01G318800:TraesCS4D01G315300
144.0	homoeolog	chr4D	481000000:chr4B	609000000	TraesCS5A01G493400:TraesCS4B01G318800:TraesCS4D01G315300
120.0	homoeolog	chr1A	355000000:chr1B	385000000	TraesCS1A01G197500:TraesCS1B01G212100:TraesCS1D01G201000
128.0	homoeolog	chr1B	385000000:chr1D	284000000	TraesCS1A01G197500:TraesCS1B01G212100:TraesCS1D01G201000
39.0	homoeolog	chr1D	284000000:chr1B	385000000	TraesCS1A01G197500:TraesCS1B01G212100:TraesCS1D01G201000
7.0	homoeolog	chr4A	5000000:chr4B	583000000	TraesCS4A01G008000:TraesCS4B01G296900:TraesCS4D01G295800
9.0	homoeolog	chr4B	583000000:chr4D	466000000	TraesCS4A01G008000:TraesCS4B01G296900:TraesCS4D01G295800
157.0	homoeolog	chr4D	466000000:chr4B	583000000	TraesCS4A01G008000:TraesCS4B01G296900:TraesCS4D01G295800
105.0	homoeolog	chr5A	572000000:chr5B	553000000	TraesCS5A01G373700:TraesCS5B01G375700:TraesCS5D01G383200
271.0	homoeolog	chr5B	553000000:chr5D	453000000	TraesCS5A01G373700:TraesCS5B01G375700:TraesCS5D01G383200
127.0	homoeolog	chr5D	453000000:chr5B	553000000	TraesCS5A01G373700:TraesCS5B01G375700:TraesCS5D01G383200
21.0	homoeolog	chr1A	65000000:chr1B	107000000	TraesCS1A01G081400:TraesCS1B01G099100:TraesCS1D01G083000
104.0	homoeolog	chr1B	107000000:chr1D	66000000	TraesCS1A01G081400:TraesCS1B01G099100:TraesCS1D01G083000
21.0	homoeolog	chr1D	66000000:chr1B	107000000	TraesCS1A01G081400:TraesCS1B01G099100:TraesCS1D01G083000
98.0	homoeolog	chr2A	631000000:chr2B	571000000	TraesCS2A01G384800:TraesCS2B01G401800:TraesCS2D01G381500
118.0	homoeolog	chr2B	571000000:chr2D	486000000	TraesCS2A01G384800:TraesCS2B01G401800:TraesCS2D01G381500
115.0	homoeolog	chr2D	486000000:chr2B	571000000	TraesCS2A01G384800:TraesCS2B01G401800:TraesCS2D01G381500
13.0	homoeolog	chr2A	410000000:chr2B	390000000	TraesCS2A01G260100:TraesCS2B01G281800:TraesCS2D01G263400
14.0	homoeolog	chr2B	390000000:chr2D	322000000	TraesCS2A01G260100:TraesCS2B01G281800:TraesCS2D01G263400
292.0	homoeolog	chr2D	322000000:chr2B	390000000	TraesCS2A01G260100:TraesCS2B01G281800:TraesCS2D01G263400
8.0	homoeolog	chr6A	159000000:chr6B	213000000	TraesCS6A01G163400:TraesCS6B01G186500:TraesCS6D01G147600
2.0	homoeolog	chr6B	213000000:chr6D	121000000	TraesCS6A01G163400:TraesCS6B01G186500:TraesCS6D01G147600
109.0	homoeolog	chr6D	121000000:chr6B	213000000	TraesCS6A01G163400:TraesCS6B01G186500:TraesCS6D01G147600
58.0	homoeolog	chr6A	288000000:chr6B	368000000	TraesCS6A01G196500:TraesCS6B01G229700:TraesCS6D01G179200
100.0	homoeolog	chr6B	368000000:chr6D	192000000	TraesCS6A01G196500:TraesCS6B01G229700:TraesCS6D01G179200
88.0	homoeolog	chr6D	192000000:chr6B	368000000	TraesCS6A01G196500:TraesCS6B01G229700:TraesCS6D01G179200
9.0	homoeolog	chr3A	553000000:chr3B	154000000	TraesCS3A01G313200:TraesCS3B01G158700:TraesCS3D01G141100
11.0	homoeolog	chr3B	154000000:chr3D	103000000	TraesCS3A01G313200:TraesCS3B01G158700:TraesCS3D01G141100
224.0	homoeolog	chr3D	103000000:chr3B	154000000	TraesCS3A01G313200:TraesCS3B01G158700:TraesCS3D01G141100
11.0	homoeolog	chr6A	433000000:chr6B	452000000	TraesCS6A01G229800:TraesCS6B01G251800:TraesCS6D01G205200
13.0	homoeolog	chr6B	452000000:chr6D	291000000	TraesCS6A01G229800:TraesCS6B01G251800:TraesCS6D01G205200
137.0	homoeolog	chr6D	291000000:chr6B	452000000	TraesCS6A01G229800:TraesCS6B01G251800:TraesCS6D01G205200
32.0	homoeolog	chr3A	450000000:chr3B	432000000	TraesCS3A01G239800:TraesCS3B01G268200:TraesCS3D01G240200
39.0	homoeolog	chr3B	432000000:chr3D	333000000	TraesCS3A01G239800:TraesCS3B01G268200:TraesCS3D01G240200
59.0	homoeolog	chr3D	333000000:chr3B	432000000	TraesCS3A01G239800:TraesCS3B01G268200:TraesCS3D01G240200
8.0	homoeolog	chr7A	453000000:chr7B	401000000	TraesCS7A01G316700:TraesCS7B01G217500:TraesCS7D01G313400
4.0	homoeolog	chr7B	401000000:chr7D	397000000	TraesCS7A01G316700:TraesCS7B01G217500:TraesCS7D01G313400
266.0	homoeolog	chr7D	397000000:chr7B	401000000	TraesCS7A01G316700:TraesCS7B01G217500:TraesCS7D01G313400
135.0	homoeolog	chr4A	613000000:chr5B	694000000	TraesCS4A01G325600:TraesCS5B01G538500:TraesCS5D01G556800
11.0	homoeolog	chr5B	694000000:chr5D	560000000	TraesCS4A01G325600:TraesCS5B01G538500:TraesCS5D01G556800
9.0	homoeolog	chr5D	560000000:chr5B	694000000	TraesCS4A01G325600:TraesCS5B01G538500:TraesCS5D01G556800
193.0	homoeolog	chr2A	611000000:chr2B	548000000	TraesCS2A01G367000:TraesCS2B01G384500:TraesCS2D01G363900
140.0	homoeolog	chr2B	548000000:chr2D	470000000	TraesCS2A01G367000:TraesCS2B01G384500:TraesCS2D01G363900
175.0	homoeolog	chr2D	470000000:chr2B	548000000	TraesCS2A01G367000:TraesCS2B01G384500:TraesCS2D01G363900
13.0	homoeolog	chr4A	29000000:chr4B	543000000	TraesCS4A01G035900:TraesCS4B01G268700:TraesCS4D01G268000
219.0	homoeolog	chr4B	543000000:chr4D	439000000	TraesCS4A01G035900:TraesCS4B01G268700:TraesCS4D01G268000
62.0	homoeolog	chr4D	439000000:chr4B	543000000	TraesCS4A01G035900:TraesCS4B01G268700:TraesCS4D01G268000
8.0	homoeolog	chr7A	625000000:chr7B	585000000	TraesCS7A01G429600:TraesCS7B01G329800:TraesCS7D01G421800
6.0	homoeolog	chr7B	585000000:chr7D	541000000	TraesCS7A01G429600:TraesCS7B01G329800:TraesCS7D01G421800
67.0	homoeolog	chr7D	541000000:chr7B	585000000	TraesCS7A01G429600:TraesCS7B01G329800:TraesCS7D01G421800
69.0	homoeolog	chr1A	71000000:chr1B	112000000	TraesCS1A01G084800:TraesCS1B01G102000:TraesCS1D01G086200
101.0	homoeolog	chr1B	112000000:chr1D	71000000	TraesCS1A01G084800:TraesCS1B01G102000:TraesCS1D01G086200
36.0	homoeolog	chr1D	71000000:chr1B	112000000	TraesCS1A01G084800:TraesCS1B01G102000:TraesCS1D01G086200
20.0	homoeolog	chr6A	152000000:chr6B	226000000	TraesCS6A01G159600:TraesCS6B01G191700:TraesCS6D01G152900
10.0	homoeolog	chr6B	226000000:chr6D	127000000	TraesCS6A01G159600:TraesCS6B01G191700:TraesCS6D01G152900
229.0	homoeolog	chr6D	127000000:chr6B	226000000	TraesCS6A01G159600:TraesCS6B01G191700:TraesCS6D01G152900
29.0	homoeolog	chr4A	113000000:chr4B	435000000	TraesCS4A01G100800:TraesCS4B01G203800:TraesCS4D01G204600
113.0	homoeolog	chr4B	435000000:chr4D	352000000	TraesCS4A01G100800:TraesCS4B01G203800:TraesCS4D01G204600
60.0	homoeolog	chr4D	352000000:chr4B	435000000	TraesCS4A01G100800:TraesCS4B01G203800:TraesCS4D01G204600
69.0	homoeolog	chr5A	588000000:chr5B	575000000	TraesCS5A01G391900:TraesCS5B01G396800:TraesCS5D01G401800
142.0	homoeolog	chr5B	575000000:chr5D	468000000	TraesCS5A01G391900:TraesCS5B01G396800:TraesCS5D01G401800
89.0	homoeolog	chr5D	468000000:chr5B	575000000	TraesCS5A01G391900:TraesCS5B01G396800:TraesCS5D01G401800
94.0	homoeolog	chr7A	478000000:chr7B	431000000	TraesCS7A01G328600:TraesCS7B01G229300:TraesCS7D01G325500
142.0	homoeolog	chr7B	431000000:chr7D	416000000	TraesCS7A01G328600:TraesCS7B01G229300:TraesCS7D01G325500
99.0	homoeolog	chr7D	416000000:chr7B	431000000	TraesCS7A01G328600:TraesCS7B01G229300:TraesCS7D01G325500
153.0	homoeolog	chr6A	611000000:chr6B	709000000	TraesCS6A01G405200:TraesCS6B01G449400:TraesCS6D01G388700
481.0	homoeolog	chr6B	709000000:chr6D	465000000	TraesCS6A01G405200:TraesCS6B01G449400:TraesCS6D01G388700
80.0	homoeolog	chr6D	465000000:chr6B	709000000	TraesCS6A01G405200:TraesCS6B01G449400:TraesCS6D01G388700
11.0	homoeolog	chr4A	17000000:chr4B	563000000	TraesCS4A01G023800:TraesCS4B01G279800:TraesCS4D01G278200
15.0	homoeolog	chr4B	563000000:chr4D	450000000	TraesCS4A01G023800:TraesCS4B01G279800:TraesCS4D01G278200
254.0	homoeolog	chr4D	450000000:chr4B	563000000	TraesCS4A01G023800:TraesCS4B01G279800:TraesCS4D01G278200
330.0	homoeolog	chr3A	20000000:chr3B	23000000	TraesCS3A01G037700:TraesCS3B01G045900:TraesCS3D01G041800
388.0	homoeolog	chr3B	23000000:chr3D	16000000	TraesCS3A01G037700:TraesCS3B01G045900:TraesCS3D01G041800
282.0	homoeolog	chr3D	16000000:chr3B	23000000	TraesCS3A01G037700:TraesCS3B01G045900:TraesCS3D01G041800
11.0	homoeolog	chr3A	443000000:chr3B	422000000	TraesCS3A01G237000:TraesCS3B01G262800:TraesCS3D01G237400
186.0	homoeolog	chr3B	422000000:chr3D	328000000	TraesCS3A01G237000:TraesCS3B01G262800:TraesCS3D01G237400
10.0	homoeolog	chr3D	328000000:chr3B	422000000	TraesCS3A01G237000:TraesCS3B01G262800:TraesCS3D01G237400
82.0	homoeolog	chr6A	144000000:chr6B	205000000	TraesCS6A01G155000:TraesCS6B01G183000:TraesCS6D01G144900
71.0	homoeolog	chr6B	205000000:chr6D	115000000	TraesCS6A01G155000:TraesCS6B01G183000:TraesCS6D01G144900
53.0	homoeolog	chr6D	115000000:chr6B	205000000	TraesCS6A01G155000:TraesCS6B01G183000:TraesCS6D01G144900
29.0	homoeolog	chr6A	530000000:chr6B	575000000	TraesCS6A01G296200:TraesCS6B01G326000:TraesCS6D01G276500
123.0	homoeolog	chr6B	575000000:chr6D	385000000	TraesCS6A01G296200:TraesCS6B01G326000:TraesCS6D01G276500
98.0	homoeolog	chr6D	385000000:chr6B	575000000	TraesCS6A01G296200:TraesCS6B01G326000:TraesCS6D01G276500
275.0	homoeolog	chr1A	10000000:chr1B	12000000	TraesCS1A01G020600:TraesCS1B01G024600:TraesCS1D01G020100
179.0	homoeolog	chr1B	12000000:chr1D	9000000	TraesCS1A01G020600:TraesCS1B01G024600:TraesCS1D01G020100
267.0	homoeolog	chr1D	9000000:chr1B	12000000	TraesCS1A01G020600:TraesCS1B01G024600:TraesCS1D01G020100
41.0	homoeolog	chr2A	697000000:chr2B	665000000	TraesCS2A01G448400:TraesCS2B01G469100:TraesCS2D01G447500
35.0	homoeolog	chr2B	665000000:chr2D	557000000	TraesCS2A01G448400:TraesCS2B01G469100:TraesCS2D01G447500
77.0	homoeolog	chr2D	557000000:chr2B	665000000	TraesCS2A01G448400:TraesCS2B01G469100:TraesCS2D01G447500
128.0	homoeolog	chr5A	509000000:chr5B	486000000	TraesCS5A01G299800:TraesCS5B01G301400:TraesCS5D01G308200
43.0	homoeolog	chr5B	486000000:chr5D	405000000	TraesCS5A01G299800:TraesCS5B01G301400:TraesCS5D01G308200
117.0	homoeolog	chr5D	405000000:chr5B	486000000	TraesCS5A01G299800:TraesCS5B01G301400:TraesCS5D01G308200
15.0	homoeolog	chr5A	249000000:chr5B	216000000	TraesCS5A01G119400:TraesCS5B01G121200:TraesCS5D01G126500
8.0	homoeolog	chr5B	216000000:chr5D	194000000	TraesCS5A01G119400:TraesCS5B01G121200:TraesCS5D01G126500
10.0	homoeolog	chr5D	194000000:chr5B	216000000	TraesCS5A01G119400:TraesCS5B01G121200:TraesCS5D01G126500
9.0	homoeolog	chr1A	521000000:chr1B	574000000	TraesCS1A01G332400:TraesCS1B01G346100:TraesCS1D01G335100
137.0	homoeolog	chr1B	574000000:chr1D	425000000	TraesCS1A01G332400:TraesCS1B01G346100:TraesCS1D01G335100
36.0	homoeolog	chr1D	425000000:chr1B	574000000	TraesCS1A01G332400:TraesCS1B01G346100:TraesCS1D01G335100
251.0	homoeolog	chr2A	659000000:chr2B	607000000	TraesCS2A01G403600:TraesCS2B01G421600:TraesCS2D01G400700
57.0	homoeolog	chr2B	607000000:chr2D	516000000	TraesCS2A01G403600:TraesCS2B01G421600:TraesCS2D01G400700
54.0	homoeolog	chr2D	516000000:chr2B	607000000	TraesCS2A01G403600:TraesCS2B01G421600:TraesCS2D01G400700
133.0	homoeolog	chr2A	568000000:chr2B	494000000	TraesCS2A01G334500:TraesCS2B01G347700:TraesCS2D01G328700
74.0	homoeolog	chr2B	494000000:chr2D	422000000	TraesCS2A01G334500:TraesCS2B01G347700:TraesCS2D01G328700
114.0	homoeolog	chr2D	422000000:chr2B	494000000	TraesCS2A01G334500:TraesCS2B01G347700:TraesCS2D01G328700
5.0	homoeolog	chr3A	61000000:chr3B	76000000	TraesCS3A01G094900:TraesCS3B01G110400:TraesCS3D01G095100
145.0	homoeolog	chr3B	76000000:chr3D	48000000	TraesCS3A01G094900:TraesCS3B01G110400:TraesCS3D01G095100
90.0	homoeolog	chr3D	48000000:chr3B	76000000	TraesCS3A01G094900:TraesCS3B01G110400:TraesCS3D01G095100
10.0	homoeolog	chr5A	574000000:chr5B	556000000	TraesCS5A01G375900:TraesCS5B01G378100:TraesCS5D01G385400
25.0	homoeolog	chr5B	556000000:chr5D	455000000	TraesCS5A01G375900:TraesCS5B01G378100:TraesCS5D01G385400
19.0	homoeolog	chr5D	455000000:chr5B	556000000	TraesCS5A01G375900:TraesCS5B01G378100:TraesCS5D01G385400
110.0	homoeolog	chr3A	530000000:chr3B	547000000	TraesCS3A01G296000:TraesCS3B01G340900:TraesCS3D01G307000
167.0	homoeolog	chr3B	547000000:chr3D	420000000	TraesCS3A01G296000:TraesCS3B01G340900:TraesCS3D01G307000
171.0	homoeolog	chr3D	420000000:chr3B	547000000	TraesCS3A01G296000:TraesCS3B01G340900:TraesCS3D01G307000
52.0	homoeolog	chr7A	207000000:chr7B	162000000	TraesCS7A01G235100:TraesCS7B01G133300:TraesCS7D01G235100
79.0	homoeolog	chr7B	162000000:chr7D	198000000	TraesCS7A01G235100:TraesCS7B01G133300:TraesCS7D01G235100
28.0	homoeolog	chr7D	198000000:chr7B	162000000	TraesCS7A01G235100:TraesCS7B01G133300:TraesCS7D01G235100
107.0	homoeolog	chr2A	668000000:chr2B	617000000	TraesCS2A01G410600:TraesCS2B01G429400:TraesCS2D01G408000
406.0	homoeolog	chr2B	617000000:chr2D	523000000	TraesCS2A01G410600:TraesCS2B01G429400:TraesCS2D01G408000
161.0	homoeolog	chr2D	523000000:chr2B	617000000	TraesCS2A01G410600:TraesCS2B01G429400:TraesCS2D01G408000
13.0	homoeolog	chr2A	630000000:chr2B	570000000	TraesCS2A01G384700:TraesCS2B01G401700:TraesCS2D01G381400
47.0	homoeolog	chr2B	570000000:chr2D	485000000	TraesCS2A01G384700:TraesCS2B01G401700:TraesCS2D01G381400
66.0	homoeolog	chr2D	485000000:chr2B	570000000	TraesCS2A01G384700:TraesCS2B01G401700:TraesCS2D01G381400
90.0	homoeolog	chr5A	529000000:chr5B	503000000	TraesCS5A01G318900:TraesCS5B01G319400:TraesCS5D01G325100
13.0	homoeolog	chr5B	503000000:chr5D	417000000	TraesCS5A01G318900:TraesCS5B01G319400:TraesCS5D01G325100
16.0	homoeolog	chr5D	417000000:chr5B	503000000	TraesCS5A01G318900:TraesCS5B01G319400:TraesCS5D01G325100
11.0	homoeolog	chr1A	336000000:chr1B	345000000	TraesCS1A01G184900:TraesCS1B01G192900:TraesCS1D01G191900
8.0	homoeolog	chr1B	345000000:chr1D	268000000	TraesCS1A01G184900:TraesCS1B01G192900:TraesCS1D01G191900
8.0	homoeolog	chr1D	268000000:chr1B	345000000	TraesCS1A01G184900:TraesCS1B01G192900:TraesCS1D01G191900
12.0	homoeolog	chr4A	12000000:chr4B	570000000	TraesCS4A01G017600:TraesCS4B01G286500:TraesCS4D01G285200
10.0	homoeolog	chr4B	570000000:chr4D	456000000	TraesCS4A01G017600:TraesCS4B01G286500:TraesCS4D01G285200
70.0	homoeolog	chr4D	456000000:chr4B	570000000	TraesCS4A01G017600:TraesCS4B01G286500:TraesCS4D01G285200
81.0	homoeolog	chr1A	441000000:chr1B	457000000	TraesCS1A01G248900:TraesCS1B01G259600:TraesCS1D01G248400
108.0	homoeolog	chr1B	457000000:chr1D	341000000	TraesCS1A01G248900:TraesCS1B01G259600:TraesCS1D01G248400
158.0	homoeolog	chr1D	341000000:chr1B	457000000	TraesCS1A01G248900:TraesCS1B01G259600:TraesCS1D01G248400
194.0	homoeolog	chr6A	585000000:chr6B	661000000	TraesCS6A01G353700:TraesCS6B01G386400:TraesCS6D01G336000
611.0	homoeolog	chr6B	661000000:chr6D	437000000	TraesCS6A01G353700:TraesCS6B01G386400:TraesCS6D01G336000
223.0	homoeolog	chr6D	437000000:chr6B	661000000	TraesCS6A01G353700:TraesCS6B01G386400:TraesCS6D01G336000
91.0	homoeolog	chr1A	542000000:chr1B	610000000	TraesCS1A01G361300:TraesCS1B01G377900:TraesCS1D01G365700
192.0	homoeolog	chr1B	610000000:chr1D	446000000	TraesCS1A01G361300:TraesCS1B01G377900:TraesCS1D01G365700
149.0	homoeolog	chr1D	446000000:chr1B	610000000	TraesCS1A01G361300:TraesCS1B01G377900:TraesCS1D01G365700
88.0	homoeolog	chr5A	657000000:chr5B	668000000	TraesCS5A01G486700:TraesCS5B01G500600:TraesCS5D01G500900
81.0	homoeolog	chr5B	668000000:chr5D	529000000	TraesCS5A01G486700:TraesCS5B01G500600:TraesCS5D01G500900
163.0	homoeolog	chr5D	529000000:chr5B	668000000	TraesCS5A01G486700:TraesCS5B01G500600:TraesCS5D01G500900
100.0	homoeolog	chr2A	36000000:chr2B	55000000	TraesCS2A01G080000:TraesCS2B01G094800:TraesCS2D01G077300
218.0	homoeolog	chr2B	55000000:chr2D	33000000	TraesCS2A01G080000:TraesCS2B01G094800:TraesCS2D01G077300
85.0	homoeolog	chr2D	33000000:chr2B	55000000	TraesCS2A01G080000:TraesCS2B01G094800:TraesCS2D01G077300
4.0	homoeolog	chr2A	554000000:chr2B	311000000	TraesCS2A01G323700:TraesCS2B01G257700:TraesCS2D01G339300
109.0	homoeolog	chr2B	311000000:chr2D	433000000	TraesCS2A01G323700:TraesCS2B01G257700:TraesCS2D01G339300
6.0	homoeolog	chr2D	433000000:chr2B	311000000	TraesCS2A01G323700:TraesCS2B01G257700:TraesCS2D01G339300
8.0	homoeolog	chr4A	353000000:chr4B	240000000	TraesCS4A01G162000:TraesCS4B01G151200:TraesCS4D01G155700
9.0	homoeolog	chr4B	240000000:chr4D	208000000	TraesCS4A01G162000:TraesCS4B01G151200:TraesCS4D01G155700
75.0	homoeolog	chr4D	208000000:chr4B	240000000	TraesCS4A01G162000:TraesCS4B01G151200:TraesCS4D01G155700
20.0	homoeolog	chr6A	51000000:chr6B	90000000	TraesCS6A01G082300:TraesCS6B01G109300:TraesCS6D01G075300
20.0	homoeolog	chr6B	90000000:chr6D	39000000	TraesCS6A01G082300:TraesCS6B01G109300:TraesCS6D01G075300
10.0	homoeolog	chr6D	39000000:chr6B	90000000	TraesCS6A01G082300:TraesCS6B01G109300:TraesCS6D01G075300
67.0	homoeolog	chr1A	119000000:chr1B	171000000	TraesCS1A01G115000:TraesCS1B01G134900:TraesCS1D01G116400
138.0	homoeolog	chr1B	171000000:chr1D	112000000	TraesCS1A01G115000:TraesCS1B01G134900:TraesCS1D01G116400
77.0	homoeolog	chr1D	112000000:chr1B	171000000	TraesCS1A01G115000:TraesCS1B01G134900:TraesCS1D01G116400
9.0	homoeolog	chr7A	539000000:chr7B	484000000	TraesCS7A01G364800:TraesCS7B01G262800:TraesCS7D01G358000
9.0	homoeolog	chr7B	484000000:chr7D	461000000	TraesCS7A01G364800:TraesCS7B01G262800:TraesCS7D01G358000
186.0	homoeolog	chr7D	461000000:chr7B	484000000	TraesCS7A01G364800:TraesCS7B01G262800:TraesCS7D01G358000
171.0	homoeolog	chr2A	195000000:chr2B	237000000	TraesCS2A01G210700:TraesCS2B01G236600:TraesCS2D01G217200
110.0	homoeolog	chr2B	237000000:chr2D	180000000	TraesCS2A01G210700:TraesCS2B01G236600:TraesCS2D01G217200
116.0	homoeolog	chr2D	180000000:chr2B	237000000	TraesCS2A01G210700:TraesCS2B01G236600:TraesCS2D01G217200
110.0	homoeolog	chr2A	446000000:chr2B	404000000	TraesCS2A01G272600:TraesCS2B01G290800:TraesCS2D01G271900
95.0	homoeolog	chr2B	404000000:chr2D	336000000	TraesCS2A01G272600:TraesCS2B01G290800:TraesCS2D01G271900
247.0	homoeolog	chr2D	336000000:chr2B	404000000	TraesCS2A01G272600:TraesCS2B01G290800:TraesCS2D01G271900
42.0	homoeolog	chr3A	749000000:chr3B	823000000	TraesCS3A01G538200:TraesCS3B01G603600:TraesCS3D01G543800
17.0	homoeolog	chr3B	823000000:chr3D	614000000	TraesCS3A01G538200:TraesCS3B01G603600:TraesCS3D01G543800
141.0	homoeolog	chr3D	614000000:chr3B	823000000	TraesCS3A01G538200:TraesCS3B01G603600:TraesCS3D01G543800
25.0	homoeolog	chr3A	690000000:chr3B	735000000	TraesCS3A01G452100:TraesCS3B01G489000:TraesCS3D01G444600
71.0	homoeolog	chr3B	735000000:chr3D	554000000	TraesCS3A01G452100:TraesCS3B01G489000:TraesCS3D01G444600
21.0	homoeolog	chr3D	554000000:chr3B	735000000	TraesCS3A01G452100:TraesCS3B01G489000:TraesCS3D01G444600
6.0	homoeolog	chr1A	70000000:chr4B	289000000	TraesCS1A01G084300:TraesCS4B01G156500:TraesCS4D01G156100
1.0	homoeolog	chr4B	289000000:chr4D	210000000	TraesCS1A01G084300:TraesCS4B01G156500:TraesCS4D01G156100
11.0	homoeolog	chr4D	210000000:chr4B	289000000	TraesCS1A01G084300:TraesCS4B01G156500:TraesCS4D01G156100
80.0	homoeolog	chr2A	526000000:chr2B	461000000	TraesCS2A01G305800:TraesCS2B01G322500:TraesCS2D01G304200
103.0	homoeolog	chr2B	461000000:chr2D	389000000	TraesCS2A01G305800:TraesCS2B01G322500:TraesCS2D01G304200
60.0	homoeolog	chr2D	389000000:chr2B	461000000	TraesCS2A01G305800:TraesCS2B01G322500:TraesCS2D01G304200
206.0	homoeolog	chr3A	466000000:chr3B	447000000	TraesCS3A01G248200:TraesCS3B01G276900:TraesCS3D01G248200
191.0	homoeolog	chr3B	447000000:chr3D	347000000	TraesCS3A01G248200:TraesCS3B01G276900:TraesCS3D01G248200
422.0	homoeolog	chr3D	347000000:chr3B	447000000	TraesCS3A01G248200:TraesCS3B01G276900:TraesCS3D01G248200
65.0	homoeolog	chr4A	533000000:chr4B	93000000	TraesCS4A01G225500:TraesCS4B01G090700:TraesCS4D01G087800
83.0	homoeolog	chr4B	93000000:chr4D	63000000	TraesCS4A01G225500:TraesCS4B01G090700:TraesCS4D01G087800
116.0	homoeolog	chr4D	63000000:chr4B	93000000	TraesCS4A01G225500:TraesCS4B01G090700:TraesCS4D01G087800
339.0	homoeolog	chr1A	556000000:chr1B	640000000	TraesCS1A01G387600:TraesCS1B01G415100:TraesCS1D01G395600
568.0	homoeolog	chr1B	640000000:chr1D	464000000	TraesCS1A01G387600:TraesCS1B01G415100:TraesCS1D01G395600
382.0	homoeolog	chr1D	464000000:chr1B	640000000	TraesCS1A01G387600:TraesCS1B01G415100:TraesCS1D01G395600
385.0	homoeolog	chr3A	726000000:chr3B	798000000	TraesCS3A01G503100:TraesCS3B01G566500:TraesCS3D01G509700
633.0	homoeolog	chr3B	798000000:chr3D	595000000	TraesCS3A01G503100:TraesCS3B01G566500:TraesCS3D01G509700
539.0	homoeolog	chr3D	595000000:chr3B	798000000	TraesCS3A01G503100:TraesCS3B01G566500:TraesCS3D01G509700
105.0	homoeolog	chr1A	320000000:chr1B	364000000	TraesCS1A01G177400:TraesCS1B01G202800:TraesCS1D01G175900
276.0	homoeolog	chr1B	364000000:chr1D	250000000	TraesCS1A01G177400:TraesCS1B01G202800:TraesCS1D01G175900
180.0	homoeolog	chr1D	250000000:chr1B	364000000	TraesCS1A01G177400:TraesCS1B01G202800:TraesCS1D01G175900
70.0	homoeolog	chr6A	485000000:chr6B	520000000	TraesCS6A01G261600:TraesCS6B01G288900:TraesCS6D01G242300
68.0	homoeolog	chr6B	520000000:chr6D	344000000	TraesCS6A01G261600:TraesCS6B01G288900:TraesCS6D01G242300
85.0	homoeolog	chr6D	344000000:chr6B	520000000	TraesCS6A01G261600:TraesCS6B01G288900:TraesCS6D01G242300
11.0	homoeolog	chr3A	13000000:chr3B	10000000	TraesCS3A01G022200:TraesCS3B01G023700:TraesCS3D01G024500
66.0	homoeolog	chr3B	10000000:chr3D	8000000	TraesCS3A01G022200:TraesCS3B01G023700:TraesCS3D01G024500
334.0	homoeolog	chr3D	8000000:chr3B	10000000	TraesCS3A01G022200:TraesCS3B01G023700:TraesCS3D01G024500
45.0	homoeolog	chr7A	431000000:chr7B	377000000	TraesCS7A01G306100:TraesCS7B01G206300:TraesCS7D01G302800
61.0	homoeolog	chr7B	377000000:chr7D	383000000	TraesCS7A01G306100:TraesCS7B01G206300:TraesCS7D01G302800
113.0	homoeolog	chr7D	383000000:chr7B	377000000	TraesCS7A01G306100:TraesCS7B01G206300:TraesCS7D01G302800
284.0	homoeolog	chr5A	688000000:chr4B	650000000	TraesCS5A01G528200:TraesCS4B01G359300:TraesCS4D01G352900
193.0	homoeolog	chr4B	650000000:chr4D	504000000	TraesCS5A01G528200:TraesCS4B01G359300:TraesCS4D01G352900
472.0	homoeolog	chr4D	504000000:chr4B	650000000	TraesCS5A01G528200:TraesCS4B01G359300:TraesCS4D01G352900
292.0	homoeolog	chr1A	576000000:chr1B	668000000	TraesCS1A01G419500:TraesCS1B01G449600:TraesCS1D01G427300
243.0	homoeolog	chr1B	668000000:chr1D	480000000	TraesCS1A01G419500:TraesCS1B01G449600:TraesCS1D01G427300
269.0	homoeolog	chr1D	480000000:chr1B	668000000	TraesCS1A01G419500:TraesCS1B01G449600:TraesCS1D01G427300
22.0	homoeolog	chr6A	172000000:chr6B	232000000	TraesCS6A01G168200:TraesCS6B01G196000:TraesCS6D01G157300
190.0	homoeolog	chr6B	232000000:chr6D	133000000	TraesCS6A01G168200:TraesCS6B01G196000:TraesCS6D01G157300
19.0	homoeolog	chr6D	133000000:chr6B	232000000	TraesCS6A01G168200:TraesCS6B01G196000:TraesCS6D01G157300
47.0	homoeolog	chr5A	323000000:chr5B	272000000	TraesCS5A01G146500:TraesCS5B01G145300:TraesCS5D01G145800
33.0	homoeolog	chr5B	272000000:chr5D	232000000	TraesCS5A01G146500:TraesCS5B01G145300:TraesCS5D01G145800
62.0	homoeolog	chr5D	232000000:chr5B	272000000	TraesCS5A01G146500:TraesCS5B01G145300:TraesCS5D01G145800
60.0	homoeolog	chr4A	581000000:chr4B	32000000	TraesCS4A01G270000:TraesCS4B01G044100:TraesCS4D01G041600
176.0	homoeolog	chr4B	32000000:chr4D	19000000	TraesCS4A01G270000:TraesCS4B01G044100:TraesCS4D01G041600
35.0	homoeolog	chr4D	19000000:chr4B	32000000	TraesCS4A01G270000:TraesCS4B01G044100:TraesCS4D01G041600
30.0	homoeolog	chr4A	58000000:chr4B	494000000	TraesCS4A01G060900:TraesCS4B01G236300:TraesCS4D01G237700
168.0	homoeolog	chr4B	494000000:chr4D	400000000	TraesCS4A01G060900:TraesCS4B01G236300:TraesCS4D01G237700
56.0	homoeolog	chr4D	400000000:chr4B	494000000	TraesCS4A01G060900:TraesCS4B01G236300:TraesCS4D01G237700
16.0	homoeolog	chr7A	404000000:chr7B	320000000	TraesCS7A01G298600:TraesCS7B01G188400:TraesCS7D01G294300
72.0	homoeolog	chr7B	320000000:chr7D	366000000	TraesCS7A01G298600:TraesCS7B01G188400:TraesCS7D01G294300
22.0	homoeolog	chr7D	366000000:chr7B	320000000	TraesCS7A01G298600:TraesCS7B01G188400:TraesCS7D01G294300
13.0	homoeolog	chr3A	602000000:chr3B	607000000	TraesCS3A01G354000:TraesCS3B01G386800:TraesCS3D01G348100
41.0	homoeolog	chr3B	607000000:chr3D	459000000	TraesCS3A01G354000:TraesCS3B01G386800:TraesCS3D01G348100
91.0	homoeolog	chr3D	459000000:chr3B	607000000	TraesCS3A01G354000:TraesCS3B01G386800:TraesCS3D01G348100
80.0	homoeolog	chr3A	501000000:chr3B	491000000	TraesCS3A01G271500:TraesCS3B01G305200:TraesCS3D01G271100
159.0	homoeolog	chr3B	491000000:chr3D	376000000	TraesCS3A01G271500:TraesCS3B01G305200:TraesCS3D01G271100
95.0	homoeolog	chr3D	376000000:chr3B	491000000	TraesCS3A01G271500:TraesCS3B01G305200:TraesCS3D01G271100
109.0	homoeolog	chr2A	528000000:chr2B	463000000	TraesCS2A01G307300:TraesCS2B01G323800:TraesCS2D01G305600
161.0	homoeolog	chr2B	463000000:chr2D	391000000	TraesCS2A01G307300:TraesCS2B01G323800:TraesCS2D01G305600
103.0	homoeolog	chr2D	391000000:chr2B	463000000	TraesCS2A01G307300:TraesCS2B01G323800:TraesCS2D01G305600
21.0	homoeolog	chr2A	647000000:chr2B	589000000	TraesCS2A01G395400:TraesCS2B01G413500:TraesCS2D01G393200
56.0	homoeolog	chr2B	589000000:chr2D	502000000	TraesCS2A01G395400:TraesCS2B01G413500:TraesCS2D01G393200
47.0	homoeolog	chr2D	502000000:chr2B	589000000	TraesCS2A01G395400:TraesCS2B01G413500:TraesCS2D01G393200
55.0	homoeolog	chr5A	651000000:chr5B	659000000	TraesCS5A01G475700:TraesCS5B01G489000:TraesCS5D01G489100
40.0	homoeolog	chr5B	659000000:chr5D	524000000	TraesCS5A01G475700:TraesCS5B01G489000:TraesCS5D01G489100
52.0	homoeolog	chr5D	524000000:chr5B	659000000	TraesCS5A01G475700:TraesCS5B01G489000:TraesCS5D01G489100
12.0	homoeolog	chr2A	223000000:chr2B	378000000	TraesCS2A01G224200:TraesCS2B01G274400:TraesCS2D01G230500
51.0	homoeolog	chr2B	378000000:chr2D	201000000	TraesCS2A01G224200:TraesCS2B01G274400:TraesCS2D01G230500
50.0	homoeolog	chr2D	201000000:chr2B	378000000	TraesCS2A01G224200:TraesCS2B01G274400:TraesCS2D01G230500
59.0	homoeolog	chr3A	244000000:chr3B	264000000	TraesCS3A01G191400:TraesCS3B01G219400:TraesCS3D01G194000
45.0	homoeolog	chr3B	264000000:chr3D	185000000	TraesCS3A01G191400:TraesCS3B01G219400:TraesCS3D01G194000
130.0	homoeolog	chr3D	185000000:chr3B	264000000	TraesCS3A01G191400:TraesCS3B01G219400:TraesCS3D01G194000
9.0	homoeolog	chr7A	680000000:chr7B	660000000	TraesCS7A01G489900:TraesCS7B01G393000:TraesCS7D01G476300
148.0	homoeolog	chr7B	660000000:chr7D	588000000	TraesCS7A01G489900:TraesCS7B01G393000:TraesCS7D01G476300
62.0	homoeolog	chr7D	588000000:chr7B	660000000	TraesCS7A01G489900:TraesCS7B01G393000:TraesCS7D01G476300
29.0	homoeolog	chr1A	453000000:chr1B	475000000	TraesCS1A01G259700:TraesCS1B01G270000:TraesCS1D01G259500
42.0	homoeolog	chr1B	475000000:chr1D	352000000	TraesCS1A01G259700:TraesCS1B01G270000:TraesCS1D01G259500
36.0	homoeolog	chr1D	352000000:chr1B	475000000	TraesCS1A01G259700:TraesCS1B01G270000:TraesCS1D01G259500
117.0	homoeolog	chr1A	531000000:chr1B	584000000	TraesCS1A01G341200:TraesCS1B01G353900:TraesCS1D01G343300
219.0	homoeolog	chr1B	584000000:chr1D	432000000	TraesCS1A01G341200:TraesCS1B01G353900:TraesCS1D01G343300
92.0	homoeolog	chr1D	432000000:chr1B	584000000	TraesCS1A01G341200:TraesCS1B01G353900:TraesCS1D01G343300
63.0	homoeolog	chr1A	94000000:chr1B	154000000	TraesCS1A01G097500:TraesCS1B01G126300:TraesCS1D01G106300
13.0	homoeolog	chr1B	154000000:chr1D	99000000	TraesCS1A01G097500:TraesCS1B01G126300:TraesCS1D01G106300
13.0	homoeolog	chr1D	99000000:chr1B	154000000	TraesCS1A01G097500:TraesCS1B01G126300:TraesCS1D01G106300
75.0	homoeolog	chr1A	16000000:chr1B	22000000	TraesCS1A01G033300:TraesCS1B01G041900:TraesCS1D01G035000
215.0	homoeolog	chr1B	22000000:chr1D	16000000	TraesCS1A01G033300:TraesCS1B01G041900:TraesCS1D01G035000
26.0	homoeolog	chr1D	16000000:chr1B	22000000	TraesCS1A01G033300:TraesCS1B01G041900:TraesCS1D01G035000
49.0	homoeolog	chr3A	449000000:chr3B	431000000	TraesCS3A01G239400:TraesCS3B01G268000:TraesCS3D01G239700
113.0	homoeolog	chr3B	431000000:chr3D	332000000	TraesCS3A01G239400:TraesCS3B01G268000:TraesCS3D01G239700
136.0	homoeolog	chr3D	332000000:chr3B	431000000	TraesCS3A01G239400:TraesCS3B01G268000:TraesCS3D01G239700
113.0	homoeolog	chr7A	482000000:chr7B	433000000	TraesCS7A01G329800:TraesCS7B01G230300:TraesCS7D01G326500
108.0	homoeolog	chr7B	433000000:chr7D	417000000	TraesCS7A01G329800:TraesCS7B01G230300:TraesCS7D01G326500
155.0	homoeolog	chr7D	417000000:chr7B	433000000	TraesCS7A01G329800:TraesCS7B01G230300:TraesCS7D01G326500
119.0	homoeolog	chr2A	125000000:chr2B	174000000	TraesCS2A01G169700:TraesCS2B01G196000:TraesCS2D01G177200
195.0	homoeolog	chr2B	174000000:chr2D	121000000	TraesCS2A01G169700:TraesCS2B01G196000:TraesCS2D01G177200
137.0	homoeolog	chr2D	121000000:chr2B	174000000	TraesCS2A01G169700:TraesCS2B01G196000:TraesCS2D01G177200
154.0	homoeolog	chr5A	485000000:chr5B	461000000	TraesCS5A01G275100:TraesCS5B01G274900:TraesCS5D01G282700
336.0	homoeolog	chr5B	461000000:chr5D	384000000	TraesCS5A01G275100:TraesCS5B01G274900:TraesCS5D01G282700
143.0	homoeolog	chr5D	384000000:chr5B	461000000	TraesCS5A01G275100:TraesCS5B01G274900:TraesCS5D01G282700
19.0	homoeolog	chr5A	680000000:chr4B	641000000	TraesCS5A01G516100:TraesCS4B01G347400:TraesCS4D01G342400
215.0	homoeolog	chr4B	641000000:chr4D	499000000	TraesCS5A01G516100:TraesCS4B01G347400:TraesCS4D01G342400
41.0	homoeolog	chr4D	499000000:chr4B	641000000	TraesCS5A01G516100:TraesCS4B01G347400:TraesCS4D01G342400
42.0	homoeolog	chr3A	65000000:chr3B	84000000	TraesCS3A01G100200:TraesCS3B01G117000:TraesCS3D01G100900
21.0	homoeolog	chr3B	84000000:chr3D	53000000	TraesCS3A01G100200:TraesCS3B01G117000:TraesCS3D01G100900
20.0	homoeolog	chr3D	53000000:chr3B	84000000	TraesCS3A01G100200:TraesCS3B01G117000:TraesCS3D01G100900
7.0	homoeolog	chr5A	427000000:chr5B	383000000	TraesCS5A01G211900:TraesCS5B01G212000:TraesCS5D01G222000
13.0	homoeolog	chr5B	383000000:chr5D	330000000	TraesCS5A01G211900:TraesCS5B01G212000:TraesCS5D01G222000
78.0	homoeolog	chr5D	330000000:chr5B	383000000	TraesCS5A01G211900:TraesCS5B01G212000:TraesCS5D01G222000
10.0	homoeolog	chr4A	163000000:chr4B	391000000	TraesCS4A01G126400:TraesCS4B01G178500:TraesCS4D01G180100
21.0	homoeolog	chr4B	391000000:chr4D	314000000	TraesCS4A01G126400:TraesCS4B01G178500:TraesCS4D01G180100
115.0	homoeolog	chr4D	314000000:chr4B	391000000	TraesCS4A01G126400:TraesCS4B01G178500:TraesCS4D01G180100
27.0	homoeolog	chr3A	376000000:chr3B	380000000	TraesCS3A01G210200:TraesCS3B01G240800:TraesCS3D01G213000
33.0	homoeolog	chr3B	380000000:chr3D	287000000	TraesCS3A01G210200:TraesCS3B01G240800:TraesCS3D01G213000
143.0	homoeolog	chr3D	287000000:chr3B	380000000	TraesCS3A01G210200:TraesCS3B01G240800:TraesCS3D01G213000
5.0	homoeolog	chr1A	360000000:chr1B	390000000	TraesCS1A01G200000:TraesCS1B01G214700:TraesCS1D01G203500
50.0	homoeolog	chr1B	390000000:chr1D	288000000	TraesCS1A01G200000:TraesCS1B01G214700:TraesCS1D01G203500
79.0	homoeolog	chr1D	288000000:chr1B	390000000	TraesCS1A01G200000:TraesCS1B01G214700:TraesCS1D01G203500
14.0	homoeolog	chr5A	84000000:chr5B	94000000	TraesCS5A01G072600:TraesCS5B01G078400:TraesCS5D01G085300
47.0	homoeolog	chr5B	94000000:chr5D	90000000	TraesCS5A01G072600:TraesCS5B01G078400:TraesCS5D01G085300
15.0	homoeolog	chr5D	90000000:chr5B	94000000	TraesCS5A01G072600:TraesCS5B01G078400:TraesCS5D01G085300
101.0	homoeolog	chr3A	679000000:chr3B	718000000	TraesCS3A01G435300:TraesCS3B01G470200:TraesCS3D01G428100
218.0	homoeolog	chr3B	718000000:chr3D	542000000	TraesCS3A01G435300:TraesCS3B01G470200:TraesCS3D01G428100
106.0	homoeolog	chr3D	542000000:chr3B	718000000	TraesCS3A01G435300:TraesCS3B01G470200:TraesCS3D01G428100
10.0	homoeolog	chr2A	576000000:chr2B	484000000	TraesCS2A01G340900:TraesCS2B01G338700:TraesCS2D01G318500
61.0	homoeolog	chr2B	484000000:chr2D	408000000	TraesCS2A01G340900:TraesCS2B01G338700:TraesCS2D01G318500
13.0	homoeolog	chr2D	408000000:chr2B	484000000	TraesCS2A01G340900:TraesCS2B01G338700:TraesCS2D01G318500
74.0	homoeolog	chr4A	640000000:chr5B	671000000	TraesCS4A01G367400:TraesCS5B01G505300:TraesCS5D01G506000
31.0	homoeolog	chr5B	671000000:chr5D	532000000	TraesCS4A01G367400:TraesCS5B01G505300:TraesCS5D01G506000
139.0	homoeolog	chr5D	532000000:chr5B	671000000	TraesCS4A01G367400:TraesCS5B01G505300:TraesCS5D01G506000
194.0	homoeolog	chr5A	584000000:chr5B	571000000	TraesCS5A01G386300:TraesCS5B01G391200:TraesCS5D01G396100
265.0	homoeolog	chr5B	571000000:chr5D	464000000	TraesCS5A01G386300:TraesCS5B01G391200:TraesCS5D01G396100
572.0	homoeolog	chr5D	464000000:chr5B	571000000	TraesCS5A01G386300:TraesCS5B01G391200:TraesCS5D01G396100
92.0	homoeolog	chr5A	580000000:chr5B	566000000	TraesCS5A01G382600:TraesCS5B01G386800:TraesCS5D01G392000
275.0	homoeolog	chr5B	566000000:chr5D	460000000	TraesCS5A01G382600:TraesCS5B01G386800:TraesCS5D01G392000
133.0	homoeolog	chr5D	460000000:chr5B	566000000	TraesCS5A01G382600:TraesCS5B01G386800:TraesCS5D01G392000
6.0	homoeolog	chr1A	421000000:chr1B	437000000	TraesCS1A01G237200:TraesCS1B01G246700:TraesCS1D01G235200
7.0	homoeolog	chr1B	437000000:chr1D	324000000	TraesCS1A01G237200:TraesCS1B01G246700:TraesCS1D01G235200
40.0	homoeolog	chr1D	324000000:chr1B	437000000	TraesCS1A01G237200:TraesCS1B01G246700:TraesCS1D01G235200
13.0	homoeolog	chr2A	156000000:chr2B	207000000	TraesCS2A01G189200:TraesCS2B01G218100:TraesCS2D01G198500
11.0	homoeolog	chr2B	207000000:chr2D	147000000	TraesCS2A01G189200:TraesCS2B01G218100:TraesCS2D01G198500
159.0	homoeolog	chr2D	147000000:chr2B	207000000	TraesCS2A01G189200:TraesCS2B01G218100:TraesCS2D01G198500
11.0	homoeolog	chr7A	128000000:chr7B	88000000	TraesCS7A01G173100:TraesCS7B01G078400:TraesCS7D01G174500
109.0	homoeolog	chr7B	88000000:chr7D	127000000	TraesCS7A01G173100:TraesCS7B01G078400:TraesCS7D01G174500
105.0	homoeolog	chr7D	127000000:chr7B	88000000	TraesCS7A01G173100:TraesCS7B01G078400:TraesCS7D01G174500
116.0	homoeolog	chr3A	498000000:chr3B	489000000	TraesCS3A01G270900:TraesCS3B01G304700:TraesCS3D01G270600
147.0	homoeolog	chr3B	489000000:chr3D	375000000	TraesCS3A01G270900:TraesCS3B01G304700:TraesCS3D01G270600
159.0	homoeolog	chr3D	375000000:chr3B	489000000	TraesCS3A01G270900:TraesCS3B01G304700:TraesCS3D01G270600
12.0	homoeolog	chr5A	51000000:chr5B	70000000	TraesCS5A01G054200:TraesCS5B01G062200:TraesCS5D01G065500
307.0	homoeolog	chr5B	70000000:chr5D	61000000	TraesCS5A01G054200:TraesCS5B01G062200:TraesCS5D01G065500
12.0	homoeolog	chr5D	61000000:chr5B	70000000	TraesCS5A01G054200:TraesCS5B01G062200:TraesCS5D01G065500
69.0	homoeolog	chr7A	228000000:chr7B	185000000	TraesCS7A01G247700:TraesCS7B01G144100:TraesCS7D01G246300
79.0	homoeolog	chr7B	185000000:chr7D	215000000	TraesCS7A01G247700:TraesCS7B01G144100:TraesCS7D01G246300
59.0	homoeolog	chr7D	215000000:chr7B	185000000	TraesCS7A01G247700:TraesCS7B01G144100:TraesCS7D01G246300
106.0	homoeolog	chr1A	285000000:chr1B	317000000	TraesCS1A01G159400:TraesCS1B01G175800:TraesCS1D01G156800
119.0	homoeolog	chr1B	317000000:chr1D	221000000	TraesCS1A01G159400:TraesCS1B01G175800:TraesCS1D01G156800
273.0	homoeolog	chr1D	221000000:chr1B	317000000	TraesCS1A01G159400:TraesCS1B01G175800:TraesCS1D01G156800
12.0	homoeolog	chr4A	154000000:chr4B	402000000	TraesCS4A01G123100:TraesCS4B01G182900:TraesCS4D01G182800
11.0	homoeolog	chr4B	402000000:chr4D	320000000	TraesCS4A01G123100:TraesCS4B01G182900:TraesCS4D01G182800
12.0	homoeolog	chr4D	320000000:chr4B	402000000	TraesCS4A01G123100:TraesCS4B01G182900:TraesCS4D01G182800
8.0	homoeolog	chr6A	82000000:chr6B	141000000	TraesCS6A01G112500:TraesCS6B01G141700:TraesCS6D01G102700
14.0	homoeolog	chr6B	141000000:chr6D	66000000	TraesCS6A01G112500:TraesCS6B01G141700:TraesCS6D01G102700
180.0	homoeolog	chr6D	66000000:chr6B	141000000	TraesCS6A01G112500:TraesCS6B01G141700:TraesCS6D01G102700
88.0	homoeolog	chr3A	510000000:chr3B	507000000	TraesCS3A01G281200:TraesCS3B01G314900:TraesCS3D01G281100
128.0	homoeolog	chr3B	507000000:chr3D	389000000	TraesCS3A01G281200:TraesCS3B01G314900:TraesCS3D01G281100
71.0	homoeolog	chr3D	389000000:chr3B	507000000	TraesCS3A01G281200:TraesCS3B01G314900:TraesCS3D01G281100
169.0	homoeolog	chr3A	659000000:chr3B	692000000	TraesCS3A01G416800:TraesCS3B01G451800:TraesCS3D01G412300
132.0	homoeolog	chr3B	692000000:chr3D	525000000	TraesCS3A01G416800:TraesCS3B01G451800:TraesCS3D01G412300
19.0	homoeolog	chr3D	525000000:chr3B	692000000	TraesCS3A01G416800:TraesCS3B01G451800:TraesCS3D01G412300
91.0	homoeolog	chr2A	564000000:chr2B	498000000	TraesCS2A01G331300:TraesCS2B01G350900:TraesCS2D01G331600
71.0	homoeolog	chr2B	498000000:chr2D	424000000	TraesCS2A01G331300:TraesCS2B01G350900:TraesCS2D01G331600
50.0	homoeolog	chr2D	424000000:chr2B	498000000	TraesCS2A01G331300:TraesCS2B01G350900:TraesCS2D01G331600
66.0	homoeolog	chr4A	501000000:chr4B	125000000	TraesCS4A01G208400:TraesCS4B01G112000:TraesCS4D01G109500
143.0	homoeolog	chr4B	125000000:chr4D	89000000	TraesCS4A01G208400:TraesCS4B01G112000:TraesCS4D01G109500
15.0	homoeolog	chr4D	89000000:chr4B	125000000	TraesCS4A01G208400:TraesCS4B01G112000:TraesCS4D01G109500
92.0	homoeolog	chr2A	143000000:chr2B	192000000	TraesCS2A01G183400:TraesCS2B01G210000:TraesCS2D01G191200
164.0	homoeolog	chr2B	192000000:chr2D	135000000	TraesCS2A01G183400:TraesCS2B01G210000:TraesCS2D01G191200
100.0	homoeolog	chr2D	135000000:chr2B	192000000	TraesCS2A01G183400:TraesCS2B01G210000:TraesCS2D01G191200
122.0	homoeolog	chr2A	527000000:chr2B	462000000	TraesCS2A01G306200:TraesCS2B01G322900:TraesCS2D01G304600
112.0	homoeolog	chr2B	462000000:chr2D	390000000	TraesCS2A01G306200:TraesCS2B01G322900:TraesCS2D01G304600
28.0	homoeolog	chr2D	390000000:chr2B	462000000	TraesCS2A01G306200:TraesCS2B01G322900:TraesCS2D01G304600
25.0	homoeolog	chr3A	105000000:chr3B	138000000	TraesCS3A01G128000:TraesCS3B01G147200:TraesCS3D01G129000
60.0	homoeolog	chr3B	138000000:chr3D	88000000	TraesCS3A01G128000:TraesCS3B01G147200:TraesCS3D01G129000
8.0	homoeolog	chr3D	88000000:chr3B	138000000	TraesCS3A01G128000:TraesCS3B01G147200:TraesCS3D01G129000
6.0	homoeolog	chr4A	513000000:chr4B	107000000	TraesCS4A01G214800:TraesCS4B01G101300:TraesCS4D01G098000
11.0	homoeolog	chr4B	107000000:chr4D	75000000	TraesCS4A01G214800:TraesCS4B01G101300:TraesCS4D01G098000
76.0	homoeolog	chr4D	75000000:chr4B	107000000	TraesCS4A01G214800:TraesCS4B01G101300:TraesCS4D01G098000
4.0	homoeolog	chr1A	263000000:chr1B	302000000	TraesCS1A01G152600:TraesCS1B01G170100:TraesCS1D01G149700
9.0	homoeolog	chr1B	302000000:chr1D	206000000	TraesCS1A01G152600:TraesCS1B01G170100:TraesCS1D01G149700
170.0	homoeolog	chr1D	206000000:chr1B	302000000	TraesCS1A01G152600:TraesCS1B01G170100:TraesCS1D01G149700
3.0	homoeolog	chr6A	195000000:chr6B	275000000	TraesCS6A01G176700:TraesCS6B01G209200:TraesCS6D01G167400
10.0	homoeolog	chr6B	275000000:chr6D	150000000	TraesCS6A01G176700:TraesCS6B01G209200:TraesCS6D01G167400
21.0	homoeolog	chr6D	150000000:chr6B	275000000	TraesCS6A01G176700:TraesCS6B01G209200:TraesCS6D01G167400
81.0	homoeolog	chr3A	23000000:chr3B	20000000	TraesCS3A01G042900:TraesCS3B01G040600:TraesCS3D01G037800
19.0	homoeolog	chr3B	20000000:chr3D	14000000	TraesCS3A01G042900:TraesCS3B01G040600:TraesCS3D01G037800
115.0	homoeolog	chr3D	14000000:chr3B	20000000	TraesCS3A01G042900:TraesCS3B01G040600:TraesCS3D01G037800
116.0	homoeolog	chr3A	625000000:chr3B	644000000	TraesCS3A01G376100:TraesCS3B01G408400:TraesCS3D01G368600
60.0	homoeolog	chr3B	644000000:chr3D	482000000	TraesCS3A01G376100:TraesCS3B01G408400:TraesCS3D01G368600
84.0	homoeolog	chr3D	482000000:chr3B	644000000	TraesCS3A01G376100:TraesCS3B01G408400:TraesCS3D01G368600
9.0	homoeolog	chr4A	581000000:chr4B	33000000	TraesCS4A01G268500:TraesCS4B01G045700:TraesCS4D01G046200
14.0	homoeolog	chr4B	33000000:chr4D	22000000	TraesCS4A01G268500:TraesCS4B01G045700:TraesCS4D01G046200
23.0	homoeolog	chr4D	22000000:chr4B	33000000	TraesCS4A01G268500:TraesCS4B01G045700:TraesCS4D01G046200
9.0	homoeolog	chr1A	538000000:chr1B	598000000	TraesCS1A01G354800:TraesCS1B01G366900:TraesCS1D01G355700
10.0	homoeolog	chr1B	598000000:chr1D	440000000	TraesCS1A01G354800:TraesCS1B01G366900:TraesCS1D01G355700
125.0	homoeolog	chr1D	440000000:chr1B	598000000	TraesCS1A01G354800:TraesCS1B01G366900:TraesCS1D01G355700
12.0	homoeolog	chr2A	483000000:chr2B	426000000	TraesCS2A01G285500:TraesCS2B01G302600:TraesCS2D01G284500
8.0	homoeolog	chr2B	426000000:chr2D	360000000	TraesCS2A01G285500:TraesCS2B01G302600:TraesCS2D01G284500
10.0	homoeolog	chr2D	360000000:chr2B	426000000	TraesCS2A01G285500:TraesCS2B01G302600:TraesCS2D01G284500
295.0	homoeolog	chr5A	482000000:chr5B	458000000	TraesCS5A01G273200:TraesCS5B01G272900:TraesCS5D01G280700
134.0	homoeolog	chr5B	458000000:chr5D	382000000	TraesCS5A01G273200:TraesCS5B01G272900:TraesCS5D01G280700
198.0	homoeolog	chr5D	382000000:chr5B	458000000	TraesCS5A01G273200:TraesCS5B01G272900:TraesCS5D01G280700
84.0	homoeolog	chr5A	341000000:chr5B	291000000	TraesCS5A01G159900:TraesCS5B01G157600:TraesCS5D01G165000
75.0	homoeolog	chr5B	291000000:chr5D	257000000	TraesCS5A01G159900:TraesCS5B01G157600:TraesCS5D01G165000
197.0	homoeolog	chr5D	257000000:chr5B	291000000	TraesCS5A01G159900:TraesCS5B01G157600:TraesCS5D01G165000
626.0	homoeolog	chr2A	770000000:chr2B	790000000	TraesCS2A01G576600:TraesCS2B01G610800:TraesCS2D01G587300
606.0	homoeolog	chr2B	790000000:chr2D	645000000	TraesCS2A01G576600:TraesCS2B01G610800:TraesCS2D01G587300
280.0	homoeolog	chr2D	645000000:chr2B	790000000	TraesCS2A01G576600:TraesCS2B01G610800:TraesCS2D01G587300
98.0	homoeolog	chr5A	290000000:chr5B	233000000	TraesCS5A01G129300:TraesCS5B01G127900:TraesCS5D01G136800
92.0	homoeolog	chr5B	233000000:chr5D	217000000	TraesCS5A01G129300:TraesCS5B01G127900:TraesCS5D01G136800
106.0	homoeolog	chr5D	217000000:chr5B	233000000	TraesCS5A01G129300:TraesCS5B01G127900:TraesCS5D01G136800
17.0	homoeolog	chr6A	470000000:chr6B	490000000	TraesCS6A01G253900:TraesCS6B01G271600:TraesCS6D01G235400
122.0	homoeolog	chr6B	490000000:chr6D	331000000	TraesCS6A01G253900:TraesCS6B01G271600:TraesCS6D01G235400
14.0	homoeolog	chr6D	331000000:chr6B	490000000	TraesCS6A01G253900:TraesCS6B01G271600:TraesCS6D01G235400
21.0	homoeolog	chr4A	631000000:chr5B	680000000	TraesCS4A01G357400:TraesCS5B01G515100:TraesCS5D01G515300
15.0	homoeolog	chr5B	680000000:chr5D	539000000	TraesCS4A01G357400:TraesCS5B01G515100:TraesCS5D01G515300
210.0	homoeolog	chr5D	539000000:chr5B	680000000	TraesCS4A01G357400:TraesCS5B01G515100:TraesCS5D01G515300
116.0	homoeolog	chr5A	594000000:chr5B	582000000	TraesCS5A01G401200:TraesCS5B01G406000:TraesCS5D01G411400
126.0	homoeolog	chr5B	582000000:chr5D	475000000	TraesCS5A01G401200:TraesCS5B01G406000:TraesCS5D01G411400
145.0	homoeolog	chr5D	475000000:chr5B	582000000	TraesCS5A01G401200:TraesCS5B01G406000:TraesCS5D01G411400
92.0	homoeolog	chr2A	143000000:chr2B	192000000	TraesCS2A01G183100:TraesCS2B01G209700:TraesCS2D01G190900
164.0	homoeolog	chr2B	192000000:chr2D	135000000	TraesCS2A01G183100:TraesCS2B01G209700:TraesCS2D01G190900
100.0	homoeolog	chr2D	135000000:chr2B	192000000	TraesCS2A01G183100:TraesCS2B01G209700:TraesCS2D01G190900
9.0	homoeolog	chr1A	50000000:chr1B	72000000	TraesCS1A01G068500:TraesCS1B01G086400:TraesCS1D01G069900
140.0	homoeolog	chr1B	72000000:chr1D	51000000	TraesCS1A01G068500:TraesCS1B01G086400:TraesCS1D01G069900
9.0	homoeolog	chr1D	51000000:chr1B	72000000	TraesCS1A01G068500:TraesCS1B01G086400:TraesCS1D01G069900
13.0	homoeolog	chr1A	50000000:chr1B	73000000	TraesCS1A01G068400:TraesCS1B01G086500:TraesCS1D01G069800
140.0	homoeolog	chr1B	73000000:chr1D	51000000	TraesCS1A01G068400:TraesCS1B01G086500:TraesCS1D01G069800
8.0	homoeolog	chr1D	51000000:chr1B	73000000	TraesCS1A01G068400:TraesCS1B01G086500:TraesCS1D01G069800
21.0	homoeolog	chr3A	613000000:chr3B	625000000	TraesCS3A01G364200:TraesCS3B01G396300:TraesCS3D01G357600
31.0	homoeolog	chr3B	625000000:chr3D	471000000	TraesCS3A01G364200:TraesCS3B01G396300:TraesCS3D01G357600
15.0	homoeolog	chr3D	471000000:chr3B	625000000	TraesCS3A01G364200:TraesCS3B01G396300:TraesCS3D01G357600
66.0	homoeolog	chr1A	585000000:chr1B	678000000	TraesCS1A01G433000:TraesCS1B01G468700:TraesCS1D01G442400
309.0	homoeolog	chr1B	678000000:chr1D	487000000	TraesCS1A01G433000:TraesCS1B01G468700:TraesCS1D01G442400
456.0	homoeolog	chr1D	487000000:chr1B	678000000	TraesCS1A01G433000:TraesCS1B01G468700:TraesCS1D01G442400
27.0	homoeolog	chr2A	704000000:chr2B	674000000	TraesCS2A01G454800:TraesCS2B01G476700:TraesCS2D01G455000
46.0	homoeolog	chr2B	674000000:chr2D	563000000	TraesCS2A01G454800:TraesCS2B01G476700:TraesCS2D01G455000
141.0	homoeolog	chr2D	563000000:chr2B	674000000	TraesCS2A01G454800:TraesCS2B01G476700:TraesCS2D01G455000
129.0	homoeolog	chr2A	570000000:chr2B	492000000	TraesCS2A01G336400:TraesCS2B01G345500:TraesCS2D01G326500
65.0	homoeolog	chr2B	492000000:chr2D	420000000	TraesCS2A01G336400:TraesCS2B01G345500:TraesCS2D01G326500
125.0	homoeolog	chr2D	420000000:chr2B	492000000	TraesCS2A01G336400:TraesCS2B01G345500:TraesCS2D01G326500
8.0	homoeolog	chr4A	7000000:chr4B	578000000	TraesCS4A01G011800:TraesCS4B01G292700:TraesCS4D01G291600
22.0	homoeolog	chr4B	578000000:chr4D	463000000	TraesCS4A01G011800:TraesCS4B01G292700:TraesCS4D01G291600
51.0	homoeolog	chr4D	463000000:chr4B	578000000	TraesCS4A01G011800:TraesCS4B01G292700:TraesCS4D01G291600
53.0	homoeolog	chr6A	512000000:chr6B	556000000	TraesCS6A01G281700:TraesCS6B01G310400:TraesCS6D01G262300
69.0	homoeolog	chr6B	556000000:chr6D	371000000	TraesCS6A01G281700:TraesCS6B01G310400:TraesCS6D01G262300
126.0	homoeolog	chr6D	371000000:chr6B	556000000	TraesCS6A01G281700:TraesCS6B01G310400:TraesCS6D01G262300
20.0	homoeolog	chr2A	701000000:chr2B	669000000	TraesCS2A01G451100:TraesCS2B01G472600:TraesCS2D01G450800
117.0	homoeolog	chr2B	669000000:chr2D	561000000	TraesCS2A01G451100:TraesCS2B01G472600:TraesCS2D01G450800
68.0	homoeolog	chr2D	561000000:chr2B	669000000	TraesCS2A01G451100:TraesCS2B01G472600:TraesCS2D01G450800
395.0	homoeolog	chr2A	717000000:chr2B	698000000	TraesCS2A01G479100:TraesCS2B01G503500:TraesCS2D01G478400
127.0	homoeolog	chr2B	698000000:chr2D	580000000	TraesCS2A01G479100:TraesCS2B01G503500:TraesCS2D01G478400
124.0	homoeolog	chr2D	580000000:chr2B	698000000	TraesCS2A01G479100:TraesCS2B01G503500:TraesCS2D01G478400
73.0	homoeolog	chr1A	495000000:chr1B	534000000	TraesCS1A01G300800:TraesCS1B01G310800:TraesCS1D01G300200
91.0	homoeolog	chr1B	534000000:chr1D	398000000	TraesCS1A01G300800:TraesCS1B01G310800:TraesCS1D01G300200
97.0	homoeolog	chr1D	398000000:chr1B	534000000	TraesCS1A01G300800:TraesCS1B01G310800:TraesCS1D01G300200
125.0	homoeolog	chr2A	507000000:chr2B	445000000	TraesCS2A01G294600:TraesCS2B01G311000:TraesCS2D01G292300
107.0	homoeolog	chr2B	445000000:chr2D	374000000	TraesCS2A01G294600:TraesCS2B01G311000:TraesCS2D01G292300
20.0	homoeolog	chr2D	374000000:chr2B	445000000	TraesCS2A01G294600:TraesCS2B01G311000:TraesCS2D01G292300
19.0	homoeolog	chr5A	546000000:chr5B	519000000	TraesCS5A01G337000:TraesCS5B01G336000:TraesCS5D01G341700
87.0	homoeolog	chr5B	519000000:chr5D	430000000	TraesCS5A01G337000:TraesCS5B01G336000:TraesCS5D01G341700
163.0	homoeolog	chr5D	430000000:chr5B	519000000	TraesCS5A01G337000:TraesCS5B01G336000:TraesCS5D01G341700
12.0	homoeolog	chr7A	508000000:chr7B	443000000	TraesCS7A01G345500:TraesCS7B01G237800:TraesCS7D01G333800
11.0	homoeolog	chr7B	443000000:chr7D	425000000	TraesCS7A01G345500:TraesCS7B01G237800:TraesCS7D01G333800
104.0	homoeolog	chr7D	425000000:chr7B	443000000	TraesCS7A01G345500:TraesCS7B01G237800:TraesCS7D01G333800
9.0	homoeolog	chr6A	400000000:chr6B	438000000	TraesCS6A01G217300:TraesCS6B01G245400:TraesCS6D01G198100
12.0	homoeolog	chr6B	438000000:chr6D	276000000	TraesCS6A01G217300:TraesCS6B01G245400:TraesCS6D01G198100
142.0	homoeolog	chr6D	276000000:chr6B	438000000	TraesCS6A01G217300:TraesCS6B01G245400:TraesCS6D01G198100
12.0	homoeolog	chr7A	515000000:chr7B	506000000	TraesCS7A01G351300:TraesCS7B01G276800:TraesCS7D01G371700
8.0	homoeolog	chr7B	506000000:chr7D	480000000	TraesCS7A01G351300:TraesCS7B01G276800:TraesCS7D01G371700
99.0	homoeolog	chr7D	480000000:chr7B	506000000	TraesCS7A01G351300:TraesCS7B01G276800:TraesCS7D01G371700
106.0	homoeolog	chr2A	135000000:chr2B	182000000	TraesCS2A01G175900:TraesCS2B01G202000:TraesCS2D01G183300
132.0	homoeolog	chr2B	182000000:chr2D	128000000	TraesCS2A01G175900:TraesCS2B01G202000:TraesCS2D01G183300
199.0	homoeolog	chr2D	128000000:chr2B	182000000	TraesCS2A01G175900:TraesCS2B01G202000:TraesCS2D01G183300
165.0	homoeolog	chr7A	202000000:chr7B	156000000	TraesCS7A01G231400:TraesCS7B01G129800:TraesCS7D01G231600
174.0	homoeolog	chr7B	156000000:chr7D	193000000	TraesCS7A01G231400:TraesCS7B01G129800:TraesCS7D01G231600
113.0	homoeolog	chr7D	193000000:chr7B	156000000	TraesCS7A01G231400:TraesCS7B01G129800:TraesCS7D01G231600
12.0	homoeolog	chr5A	661000000:chr4B	611000000	TraesCS5A01G491800:TraesCS4B01G320200:TraesCS4D01G316700
5.0	homoeolog	chr4B	611000000:chr4D	482000000	TraesCS5A01G491800:TraesCS4B01G320200:TraesCS4D01G316700
143.0	homoeolog	chr4D	482000000:chr4B	611000000	TraesCS5A01G491800:TraesCS4B01G320200:TraesCS4D01G316700
17.0	homoeolog	chr2A	182000000:chr2B	230000000	TraesCS2A01G204600:TraesCS2B01G232100:TraesCS2D01G211300
93.0	homoeolog	chr2B	230000000:chr2D	168000000	TraesCS2A01G204600:TraesCS2B01G232100:TraesCS2D01G211300
18.0	homoeolog	chr2D	168000000:chr2B	230000000	TraesCS2A01G204600:TraesCS2B01G232100:TraesCS2D01G211300
10.0	homoeolog	chr3A	365000000:chr3B	363000000	TraesCS3A01G207100:TraesCS3B01G233900:TraesCS3D01G208800
6.0	homoeolog	chr3B	363000000:chr3D	276000000	TraesCS3A01G207100:TraesCS3B01G233900:TraesCS3D01G208800
7.0	homoeolog	chr3D	276000000:chr3B	363000000	TraesCS3A01G207100:TraesCS3B01G233900:TraesCS3D01G208800
18.0	homoeolog	chr2A	644000000:chr2B	586000000	TraesCS2A01G393900:TraesCS2B01G411900:TraesCS2D01G391800
67.0	homoeolog	chr2B	586000000:chr2D	499000000	TraesCS2A01G393900:TraesCS2B01G411900:TraesCS2D01G391800
9.0	homoeolog	chr2D	499000000:chr2B	586000000	TraesCS2A01G393900:TraesCS2B01G411900:TraesCS2D01G391800
30.0	homoeolog	chr7A	189000000:chr7B	151000000	TraesCS7A01G220500:TraesCS7B01G126900:TraesCS7D01G221600
11.0	homoeolog	chr7B	151000000:chr7D	183000000	TraesCS7A01G220500:TraesCS7B01G126900:TraesCS7D01G221600
67.0	homoeolog	chr7D	183000000:chr7B	151000000	TraesCS7A01G220500:TraesCS7B01G126900:TraesCS7D01G221600
21.0	homoeolog	chr3A	436000000:chr3B	421000000	TraesCS3A01G233100:TraesCS3B01G262500:TraesCS3D01G220000
13.0	homoeolog	chr3B	421000000:chr3D	300000000	TraesCS3A01G233100:TraesCS3B01G262500:TraesCS3D01G220000
29.0	homoeolog	chr3D	300000000:chr3B	421000000	TraesCS3A01G233100:TraesCS3B01G262500:TraesCS3D01G220000
130.0	homoeolog	chr2A	81000000:chr2B	132000000	TraesCS2A01G134400:TraesCS2B01G157900:TraesCS2D01G136600
107.0	homoeolog	chr2B	132000000:chr2D	80000000	TraesCS2A01G134400:TraesCS2B01G157900:TraesCS2D01G136600
368.0	homoeolog	chr2D	80000000:chr2B	132000000	TraesCS2A01G134400:TraesCS2B01G157900:TraesCS2D01G136600
72.0	homoeolog	chr1A	327000000:chr1B	357000000	TraesCS1A01G181100:TraesCS1B01G199500:TraesCS1D01G184600
129.0	homoeolog	chr1B	357000000:chr1D	255000000	TraesCS1A01G181100:TraesCS1B01G199500:TraesCS1D01G184600
164.0	homoeolog	chr1D	255000000:chr1B	357000000	TraesCS1A01G181100:TraesCS1B01G199500:TraesCS1D01G184600
15.0	homoeolog	chr4A	83000000:chr4B	468000000	TraesCS4A01G080500:TraesCS4B01G223500:TraesCS4D01G223800
200.0	homoeolog	chr4B	468000000:chr4D	380000000	TraesCS4A01G080500:TraesCS4B01G223500:TraesCS4D01G223800
79.0	homoeolog	chr4D	380000000:chr4B	468000000	TraesCS4A01G080500:TraesCS4B01G223500:TraesCS4D01G223800
21.0	homoeolog	chr7A	69000000:chr7B	6000000	TraesCS7A01G112700:TraesCS7B01G010400:TraesCS7D01G107900
84.0	homoeolog	chr7B	6000000:chr7D	65000000	TraesCS7A01G112700:TraesCS7B01G010400:TraesCS7D01G107900
30.0	homoeolog	chr7D	65000000:chr7B	6000000	TraesCS7A01G112700:TraesCS7B01G010400:TraesCS7D01G107900
101.0	homoeolog	chr7A	175000000:chr7B	138000000	TraesCS7A01G211800:TraesCS7B01G118700:TraesCS7D01G213400
11.0	homoeolog	chr7B	138000000:chr7D	172000000	TraesCS7A01G211800:TraesCS7B01G118700:TraesCS7D01G213400
39.0	homoeolog	chr7D	172000000:chr7B	138000000	TraesCS7A01G211800:TraesCS7B01G118700:TraesCS7D01G213400
11.0	homoeolog	chr7A	176000000:chr7B	139000000	TraesCS7A01G213000:TraesCS7B01G119700:TraesCS7D01G214900
171.0	homoeolog	chr7B	139000000:chr7D	174000000	TraesCS7A01G213000:TraesCS7B01G119700:TraesCS7D01G214900
42.0	homoeolog	chr7D	174000000:chr7B	139000000	TraesCS7A01G213000:TraesCS7B01G119700:TraesCS7D01G214900
70.0	homoeolog	chr4A	503000000:chr4B	127000000	TraesCS4A01G209500:TraesCS4B01G112800:TraesCS4D01G110500
124.0	homoeolog	chr4B	127000000:chr4D	91000000	TraesCS4A01G209500:TraesCS4B01G112800:TraesCS4D01G110500
118.0	homoeolog	chr4D	91000000:chr4B	127000000	TraesCS4A01G209500:TraesCS4B01G112800:TraesCS4D01G110500
76.0	homoeolog	chr3A	439000000:chr3B	423000000	TraesCS3A01G235500:TraesCS3B01G264400:TraesCS3D01G235600
14.0	homoeolog	chr3B	423000000:chr3D	326000000	TraesCS3A01G235500:TraesCS3B01G264400:TraesCS3D01G235600
153.0	homoeolog	chr3D	326000000:chr3B	423000000	TraesCS3A01G235500:TraesCS3B01G264400:TraesCS3D01G235600
56.0	homoeolog	chr5A	350000000:chr5B	296000000	TraesCS5A01G163300:TraesCS5B01G160500:TraesCS5D01G168100
29.0	homoeolog	chr5B	296000000:chr5D	263000000	TraesCS5A01G163300:TraesCS5B01G160500:TraesCS5D01G168100
20.0	homoeolog	chr5D	263000000:chr5B	296000000	TraesCS5A01G163300:TraesCS5B01G160500:TraesCS5D01G168100
604.0	homoeolog	chr1A	3000000:chr1B	4000000	TraesCS1A01G004200:TraesCS1B01G005600:TraesCS1D01G003300
2.0	homoeolog	chr1B	4000000:chr1D	1000000	TraesCS1A01G004200:TraesCS1B01G005600:TraesCS1D01G003300
15.0	homoeolog	chr1D	1000000:chr1B	4000000	TraesCS1A01G004200:TraesCS1B01G005600:TraesCS1D01G003300
139.0	homoeolog	chr3A	53000000:chr3B	65000000	TraesCS3A01G082800:TraesCS3B01G097900:TraesCS3D01G083200
169.0	homoeolog	chr3B	65000000:chr3D	42000000	TraesCS3A01G082800:TraesCS3B01G097900:TraesCS3D01G083200
83.0	homoeolog	chr3D	42000000:chr3B	65000000	TraesCS3A01G082800:TraesCS3B01G097900:TraesCS3D01G083200
15.0	homoeolog	chr1A	397000000:chr1B	429000000	TraesCS1A01G226600:TraesCS1B01G240600:TraesCS1D01G228000
1073.0	homoeolog	chr1B	429000000:chr1D	316000000	TraesCS1A01G226600:TraesCS1B01G240600:TraesCS1D01G228000
35.0	homoeolog	chr1D	316000000:chr1B	429000000	TraesCS1A01G226600:TraesCS1B01G240600:TraesCS1D01G228000
83.0	homoeolog	chr1A	274000000:chr1B	308000000	TraesCS1A01G155500:TraesCS1B01G172800:TraesCS1D01G154200
45.0	homoeolog	chr1B	308000000:chr1D	215000000	TraesCS1A01G155500:TraesCS1B01G172800:TraesCS1D01G154200
101.0	homoeolog	chr1D	215000000:chr1B	308000000	TraesCS1A01G155500:TraesCS1B01G172800:TraesCS1D01G154200
70.0	homoeolog	chr3A	470000000:chr3B	450000000	TraesCS3A01G250600:TraesCS3B01G280100:TraesCS3D01G251000
8.0	homoeolog	chr3B	450000000:chr3D	351000000	TraesCS3A01G250600:TraesCS3B01G280100:TraesCS3D01G251000
20.0	homoeolog	chr3D	351000000:chr3B	450000000	TraesCS3A01G250600:TraesCS3B01G280100:TraesCS3D01G251000
66.0	homoeolog	chr7A	234000000:chr7B	176000000	TraesCS7A01G251100:TraesCS7B01G140000:TraesCS7D01G251000
10.0	homoeolog	chr7B	176000000:chr7D	224000000	TraesCS7A01G251100:TraesCS7B01G140000:TraesCS7D01G251000
10.0	homoeolog	chr7D	224000000:chr7B	176000000	TraesCS7A01G251100:TraesCS7B01G140000:TraesCS7D01G251000
16.0	homoeolog	chr7A	678000000:chr7B	658000000	TraesCS7A01G487900:TraesCS7B01G391200:TraesCS7D01G474600
76.0	homoeolog	chr7B	658000000:chr7D	587000000	TraesCS7A01G487900:TraesCS7B01G391200:TraesCS7D01G474600
105.0	homoeolog	chr7D	587000000:chr7B	658000000	TraesCS7A01G487900:TraesCS7B01G391200:TraesCS7D01G474600
11.0	homoeolog	chr6A	67000000:chr6B	124000000	TraesCS6A01G099400:TraesCS6B01G127600:TraesCS6D01G083000
18.0	homoeolog	chr6B	124000000:chr6D	48000000	TraesCS6A01G099400:TraesCS6B01G127600:TraesCS6D01G083000
6.0	homoeolog	chr6D	48000000:chr6B	124000000	TraesCS6A01G099400:TraesCS6B01G127600:TraesCS6D01G083000
27.0	homoeolog	chr5A	312000000:chr5B	257000000	TraesCS5A01G139900:TraesCS5B01G137300:TraesCS5D01G153500
46.0	homoeolog	chr5B	257000000:chr5D	242000000	TraesCS5A01G139900:TraesCS5B01G137300:TraesCS5D01G153500
30.0	homoeolog	chr5D	242000000:chr5B	257000000	TraesCS5A01G139900:TraesCS5B01G137300:TraesCS5D01G153500
58.0	homoeolog	chr5A	681000000:chr4B	643000000	TraesCS5A01G518200:TraesCS4B01G349400:TraesCS4D01G344200
532.0	homoeolog	chr4B	643000000:chr4D	500000000	TraesCS5A01G518200:TraesCS4B01G349400:TraesCS4D01G344200
278.0	homoeolog	chr4D	500000000:chr4B	643000000	TraesCS5A01G518200:TraesCS4B01G349400:TraesCS4D01G344200
295.0	homoeolog	chr6A	7000000:chr6B	14000000	TraesCS6A01G015100:TraesCS6B01G021700:TraesCS6D01G017900
446.0	homoeolog	chr6B	14000000:chr6D	7000000	TraesCS6A01G015100:TraesCS6B01G021700:TraesCS6D01G017900
624.0	homoeolog	chr6D	7000000:chr6B	14000000	TraesCS6A01G015100:TraesCS6B01G021700:TraesCS6D01G017900
95.0	homoeolog	chr5A	41000000:chr5B	55000000	TraesCS5A01G045200:TraesCS5B01G049400:TraesCS5D01G055300
109.0	homoeolog	chr5B	55000000:chr5D	52000000	TraesCS5A01G045200:TraesCS5B01G049400:TraesCS5D01G055300
449.0	homoeolog	chr5D	52000000:chr5B	55000000	TraesCS5A01G045200:TraesCS5B01G049400:TraesCS5D01G055300
65.0	homoeolog	chr2A	129000000:chr2B	176000000	TraesCS2A01G172600:TraesCS2B01G198900:TraesCS2D01G179700
48.0	homoeolog	chr2B	176000000:chr2D	124000000	TraesCS2A01G172600:TraesCS2B01G198900:TraesCS2D01G179700
63.0	homoeolog	chr2D	124000000:chr2B	176000000	TraesCS2A01G172600:TraesCS2B01G198900:TraesCS2D01G179700
23.0	homoeolog	chr2A	67000000:chr2B	103000000	TraesCS2A01G116800:TraesCS2B01G136000:TraesCS2D01G118300
12.0	homoeolog	chr2B	103000000:chr2D	68000000	TraesCS2A01G116800:TraesCS2B01G136000:TraesCS2D01G118300
7.0	homoeolog	chr2D	68000000:chr2B	103000000	TraesCS2A01G116800:TraesCS2B01G136000:TraesCS2D01G118300
248.0	homoeolog	chr7A	85000000:chr7B	34000000	TraesCS7A01G133200:TraesCS7B01G034000:TraesCS7D01G132700
211.0	homoeolog	chr7B	34000000:chr7D	84000000	TraesCS7A01G133200:TraesCS7B01G034000:TraesCS7D01G132700
326.0	homoeolog	chr7D	84000000:chr7B	34000000	TraesCS7A01G133200:TraesCS7B01G034000:TraesCS7D01G132700
46.0	homoeolog	chr7A	664000000:chr7B	633000000	TraesCS7A01G466900:TraesCS7B01G368200:TraesCS7D01G454700
42.0	homoeolog	chr7B	633000000:chr7D	574000000	TraesCS7A01G466900:TraesCS7B01G368200:TraesCS7D01G454700
156.0	homoeolog	chr7D	574000000:chr7B	633000000	TraesCS7A01G466900:TraesCS7B01G368200:TraesCS7D01G454700
72.0	homoeolog	chr2A	180000000:chr2B	228000000	TraesCS2A01G204200:TraesCS2B01G231600:TraesCS2D01G211700
13.0	homoeolog	chr2B	228000000:chr2D	170000000	TraesCS2A01G204200:TraesCS2B01G231600:TraesCS2D01G211700
20.0	homoeolog	chr2D	170000000:chr2B	228000000	TraesCS2A01G204200:TraesCS2B01G231600:TraesCS2D01G211700
261.0	homoeolog	chr4A	576000000:chr4B	39000000	TraesCS4A01G263500:TraesCS4B01G051000:TraesCS4D01G051100
62.0	homoeolog	chr4B	39000000:chr4D	27000000	TraesCS4A01G263500:TraesCS4B01G051000:TraesCS4D01G051100
90.0	homoeolog	chr4D	27000000:chr4B	39000000	TraesCS4A01G263500:TraesCS4B01G051000:TraesCS4D01G051100
71.0	homoeolog	chr6A	39000000:chr6B	72000000	TraesCS6A01G071500:TraesCS6B01G096000:TraesCS6D01G069700
224.0	homoeolog	chr6B	72000000:chr6D	35000000	TraesCS6A01G071500:TraesCS6B01G096000:TraesCS6D01G069700
107.0	homoeolog	chr6D	35000000:chr6B	72000000	TraesCS6A01G071500:TraesCS6B01G096000:TraesCS6D01G069700
14.0	homoeolog	chr5A	170000000:chr5B	147000000	TraesCS5A01G105400:TraesCS5B01G108000:TraesCS5D01G115600
15.0	homoeolog	chr5B	147000000:chr5D	135000000	TraesCS5A01G105400:TraesCS5B01G108000:TraesCS5D01G115600
109.0	homoeolog	chr5D	135000000:chr5B	147000000	TraesCS5A01G105400:TraesCS5B01G108000:TraesCS5D01G115600
18.0	homoeolog	chr1A	438000000:chr1B	454000000	TraesCS1A01G247100:TraesCS1B01G257700:TraesCS1D01G246300
102.0	homoeolog	chr1B	454000000:chr1D	339000000	TraesCS1A01G247100:TraesCS1B01G257700:TraesCS1D01G246300
148.0	homoeolog	chr1D	339000000:chr1B	454000000	TraesCS1A01G247100:TraesCS1B01G257700:TraesCS1D01G246300
103.0	homoeolog	chr3A	522000000:chr3B	527000000	TraesCS3A01G291300:TraesCS3B01G325900:TraesCS3D01G291000
183.0	homoeolog	chr3B	527000000:chr3D	401000000	TraesCS3A01G291300:TraesCS3B01G325900:TraesCS3D01G291000
104.0	homoeolog	chr3D	401000000:chr3B	527000000	TraesCS3A01G291300:TraesCS3B01G325900:TraesCS3D01G291000
83.0	homoeolog	chr3A	57000000:chr3B	71000000	TraesCS3A01G089700:TraesCS3B01G105200:TraesCS3D01G089900
203.0	homoeolog	chr3B	71000000:chr3D	46000000	TraesCS3A01G089700:TraesCS3B01G105200:TraesCS3D01G089900
34.0	homoeolog	chr3D	46000000:chr3B	71000000	TraesCS3A01G089700:TraesCS3B01G105200:TraesCS3D01G089900
12.0	homoeolog	chr6A	188000000:chr6B	248000000	TraesCS6A01G174200:TraesCS6B01G202800:TraesCS6D01G163300
25.0	homoeolog	chr6B	248000000:chr6D	143000000	TraesCS6A01G174200:TraesCS6B01G202800:TraesCS6D01G163300
8.0	homoeolog	chr6D	143000000:chr6B	248000000	TraesCS6A01G174200:TraesCS6B01G202800:TraesCS6D01G163300
61.0	homoeolog	chr7A	86000000:chr7B	34000000	TraesCS7A01G133400:TraesCS7B01G034500:TraesCS7D01G133000
36.0	homoeolog	chr7B	34000000:chr7D	84000000	TraesCS7A01G133400:TraesCS7B01G034500:TraesCS7D01G133000
326.0	homoeolog	chr7D	84000000:chr7B	34000000	TraesCS7A01G133400:TraesCS7B01G034500:TraesCS7D01G133000
54.0	homoeolog	chr5A	571000000:chr5B	552000000	TraesCS5A01G372300:TraesCS5B01G374400:TraesCS5D01G381800
125.0	homoeolog	chr5B	552000000:chr5D	452000000	TraesCS5A01G372300:TraesCS5B01G374400:TraesCS5D01G381800
191.0	homoeolog	chr5D	452000000:chr5B	552000000	TraesCS5A01G372300:TraesCS5B01G374400:TraesCS5D01G381800
14.0	homoeolog	chr3A	466000000:chr3B	437000000	TraesCS3A01G247800:TraesCS3B01G271600:TraesCS3D01G243600
14.0	homoeolog	chr3B	437000000:chr3D	339000000	TraesCS3A01G247800:TraesCS3B01G271600:TraesCS3D01G243600
79.0	homoeolog	chr3D	339000000:chr3B	437000000	TraesCS3A01G247800:TraesCS3B01G271600:TraesCS3D01G243600
81.0	homoeolog	chr7A	77000000:chr7B	15000000	TraesCS7A01G120000:TraesCS7B01G018300:TraesCS7D01G118100
553.0	homoeolog	chr7B	15000000:chr7D	73000000	TraesCS7A01G120000:TraesCS7B01G018300:TraesCS7D01G118100
28.0	homoeolog	chr7D	73000000:chr7B	15000000	TraesCS7A01G120000:TraesCS7B01G018300:TraesCS7D01G118100
97.0	homoeolog	chr6A	39000000:chr6B	73000000	TraesCS6A01G072200:TraesCS6B01G096900:TraesCS6D01G070200
224.0	homoeolog	chr6B	73000000:chr6D	35000000	TraesCS6A01G072200:TraesCS6B01G096900:TraesCS6D01G070200
90.0	homoeolog	chr6D	35000000:chr6B	73000000	TraesCS6A01G072200:TraesCS6B01G096900:TraesCS6D01G070200
46.0	homoeolog	chr6A	404000000:chr6B	445000000	TraesCS6A01G218400:TraesCS6B01G248000:TraesCS6D01G201600
37.0	homoeolog	chr6B	445000000:chr6D	284000000	TraesCS6A01G218400:TraesCS6B01G248000:TraesCS6D01G201600
63.0	homoeolog	chr6D	284000000:chr6B	445000000	TraesCS6A01G218400:TraesCS6B01G248000:TraesCS6D01G201600
15.0	homoeolog	chr5A	482000000:chr5B	457000000	TraesCS5A01G271400:TraesCS5B01G271700:TraesCS5D01G279000
61.0	homoeolog	chr5B	457000000:chr5D	381000000	TraesCS5A01G271400:TraesCS5B01G271700:TraesCS5D01G279000
165.0	homoeolog	chr5D	381000000:chr5B	457000000	TraesCS5A01G271400:TraesCS5B01G271700:TraesCS5D01G279000
35.0	homoeolog	chr1A	73000000:chr1B	117000000	TraesCS1A01G086600:TraesCS1B01G105100:TraesCS1D01G088100
24.0	homoeolog	chr1B	117000000:chr1D	74000000	TraesCS1A01G086600:TraesCS1B01G105100:TraesCS1D01G088100
45.0	homoeolog	chr1D	74000000:chr1B	117000000	TraesCS1A01G086600:TraesCS1B01G105100:TraesCS1D01G088100
7.0	homoeolog	chr3A	685000000:chr3B	726000000	TraesCS3A01G443700:TraesCS3B01G477300:TraesCS3D01G436100
74.0	homoeolog	chr3B	726000000:chr3D	548000000	TraesCS3A01G443700:TraesCS3B01G477300:TraesCS3D01G436100
73.0	homoeolog	chr3D	548000000:chr3B	726000000	TraesCS3A01G443700:TraesCS3B01G477300:TraesCS3D01G436100
67.0	homoeolog	chr2A	730000000:chr2B	725000000	TraesCS2A01G501700:TraesCS2B01G529900:TraesCS2D01G502200
109.0	homoeolog	chr2B	725000000:chr2D	596000000	TraesCS2A01G501700:TraesCS2B01G529900:TraesCS2D01G502200
438.0	homoeolog	chr2D	596000000:chr2B	725000000	TraesCS2A01G501700:TraesCS2B01G529900:TraesCS2D01G502200
47.0	homoeolog	chr1A	325000000:chr1B	359000000	TraesCS1A01G180100:TraesCS1B01G200400:TraesCS1D01G178300
162.0	homoeolog	chr1B	359000000:chr1D	253000000	TraesCS1A01G180100:TraesCS1B01G200400:TraesCS1D01G178300
79.0	homoeolog	chr1D	253000000:chr1B	359000000	TraesCS1A01G180100:TraesCS1B01G200400:TraesCS1D01G178300
15.0	homoeolog	chr2A	570000000:chr2B	493000000	TraesCS2A01G336200:TraesCS2B01G345700:TraesCS2D01G326700
65.0	homoeolog	chr2B	493000000:chr2D	420000000	TraesCS2A01G336200:TraesCS2B01G345700:TraesCS2D01G326700
110.0	homoeolog	chr2D	420000000:chr2B	493000000	TraesCS2A01G336200:TraesCS2B01G345700:TraesCS2D01G326700
88.0	homoeolog	chr2A	683000000:chr2B	644000000	TraesCS2A01G429800:TraesCS2B01G450700:TraesCS2D01G427400
117.0	homoeolog	chr2B	644000000:chr2D	539000000	TraesCS2A01G429800:TraesCS2B01G450700:TraesCS2D01G427400
126.0	homoeolog	chr2D	539000000:chr2B	644000000	TraesCS2A01G429800:TraesCS2B01G450700:TraesCS2D01G427400
72.0	homoeolog	chr3A	653000000:chr3B	681000000	TraesCS3A01G408100:TraesCS3B01G441700:TraesCS3D01G403200
178.0	homoeolog	chr3B	681000000:chr3D	517000000	TraesCS3A01G408100:TraesCS3B01G441700:TraesCS3D01G403200
103.0	homoeolog	chr3D	517000000:chr3B	681000000	TraesCS3A01G408100:TraesCS3B01G441700:TraesCS3D01G403200
34.0	homoeolog	chr3A	729000000:chr3B	806000000	TraesCS3A01G507600:TraesCS3B01G576000:TraesCS3D01G515200
215.0	homoeolog	chr3B	806000000:chr3D	599000000	TraesCS3A01G507600:TraesCS3B01G576000:TraesCS3D01G515200
10.0	homoeolog	chr3D	599000000:chr3B	806000000	TraesCS3A01G507600:TraesCS3B01G576000:TraesCS3D01G515200
60.0	homoeolog	chr6A	408000000:chr6B	447000000	TraesCS6A01G219800:TraesCS6B01G249200:TraesCS6D01G202700
6.0	homoeolog	chr6B	447000000:chr6D	287000000	TraesCS6A01G219800:TraesCS6B01G249200:TraesCS6D01G202700
68.0	homoeolog	chr6D	287000000:chr6B	447000000	TraesCS6A01G219800:TraesCS6B01G249200:TraesCS6D01G202700
8.0	homoeolog	chr4A	317000000:chr4B	263000000	TraesCS4A01G157000:TraesCS4B01G153400:TraesCS4D01G151000
54.0	homoeolog	chr4B	263000000:chr4D	173000000	TraesCS4A01G157000:TraesCS4B01G153400:TraesCS4D01G151000
8.0	homoeolog	chr4D	173000000:chr4B	263000000	TraesCS4A01G157000:TraesCS4B01G153400:TraesCS4D01G151000
313.0	homoeolog	chr2A	757000000:chr2B	768000000	TraesCS2A01G549200:TraesCS2B01G579800:TraesCS2D01G550000
279.0	homoeolog	chr2B	768000000:chr2D	626000000	TraesCS2A01G549200:TraesCS2B01G579800:TraesCS2D01G550000
272.0	homoeolog	chr2D	626000000:chr2B	768000000	TraesCS2A01G549200:TraesCS2B01G579800:TraesCS2D01G550000
86.0	homoeolog	chr6A	457000000:chr6B	504000000	TraesCS6A01G245200:TraesCS6B01G279100:TraesCS6D01G227600
333.0	homoeolog	chr6B	504000000:chr6D	319000000	TraesCS6A01G245200:TraesCS6B01G279100:TraesCS6D01G227600
140.0	homoeolog	chr6D	319000000:chr6B	504000000	TraesCS6A01G245200:TraesCS6B01G279100:TraesCS6D01G227600
18.0	homoeolog	chr1A	559000000:chr1B	643000000	TraesCS1A01G392000:TraesCS1B01G420100:TraesCS1D01G400100
17.0	homoeolog	chr1B	643000000:chr1D	466000000	TraesCS1A01G392000:TraesCS1B01G420100:TraesCS1D01G400100
137.0	homoeolog	chr1D	466000000:chr1B	643000000	TraesCS1A01G392000:TraesCS1B01G420100:TraesCS1D01G400100
20.0	homoeolog	chr1A	344000000:chr1B	344000000	TraesCS1A01G190000:TraesCS1B01G192100:TraesCS1D01G194100
12.0	homoeolog	chr1B	344000000:chr1D	270000000	TraesCS1A01G190000:TraesCS1B01G192100:TraesCS1D01G194100
58.0	homoeolog	chr1D	270000000:chr1B	344000000	TraesCS1A01G190000:TraesCS1B01G192100:TraesCS1D01G194100
70.0	homoeolog	chr4A	496000000:chr4B	119000000	TraesCS4A01G204600:TraesCS4B01G108200:TraesCS4D01G105400
57.0	homoeolog	chr4B	119000000:chr4D	84000000	TraesCS4A01G204600:TraesCS4B01G108200:TraesCS4D01G105400
132.0	homoeolog	chr4D	84000000:chr4B	119000000	TraesCS4A01G204600:TraesCS4B01G108200:TraesCS4D01G105400
48.0	homoeolog	chr6A	499000000:chr6B	537000000	TraesCS6A01G271600:TraesCS6B01G298800:TraesCS6D01G251800
119.0	homoeolog	chr6B	537000000:chr6D	356000000	TraesCS6A01G271600:TraesCS6B01G298800:TraesCS6D01G251800
47.0	homoeolog	chr6D	356000000:chr6B	537000000	TraesCS6A01G271600:TraesCS6B01G298800:TraesCS6D01G251800
145.0	homoeolog	chr5A	595000000:chr5B	583000000	TraesCS5A01G403000:TraesCS5B01G407800:TraesCS5D01G413000
100.0	homoeolog	chr5B	583000000:chr5D	476000000	TraesCS5A01G403000:TraesCS5B01G407800:TraesCS5D01G413000
187.0	homoeolog	chr5D	476000000:chr5B	583000000	TraesCS5A01G403000:TraesCS5B01G407800:TraesCS5D01G413000
17.0	homoeolog	chr2A	457000000:chr2B	410000000	TraesCS2A01G276300:TraesCS2B01G294000:TraesCS2D01G275300
98.0	homoeolog	chr2B	410000000:chr2D	345000000	TraesCS2A01G276300:TraesCS2B01G294000:TraesCS2D01G275300
33.0	homoeolog	chr2D	345000000:chr2B	410000000	TraesCS2A01G276300:TraesCS2B01G294000:TraesCS2D01G275300
36.0	homoeolog	chr7A	561000000:chr7B	523000000	TraesCS7A01G384600:TraesCS7B01G287200:TraesCS7D01G381000
257.0	homoeolog	chr7B	523000000:chr7D	495000000	TraesCS7A01G384600:TraesCS7B01G287200:TraesCS7D01G381000
76.0	homoeolog	chr7D	495000000:chr7B	523000000	TraesCS7A01G384600:TraesCS7B01G287200:TraesCS7D01G381000
82.0	homoeolog	chr3A	370000000:chr3B	377000000	TraesCS3A01G208800:TraesCS3B01G239100:TraesCS3D01G211700
98.0	homoeolog	chr3B	377000000:chr3D	283000000	TraesCS3A01G208800:TraesCS3B01G239100:TraesCS3D01G211700
238.0	homoeolog	chr3D	283000000:chr3B	377000000	TraesCS3A01G208800:TraesCS3B01G239100:TraesCS3D01G211700
9.0	homoeolog	chr2A	462000000:chr2B	413000000	TraesCS2A01G278800:TraesCS2B01G296300:TraesCS2D01G277800
6.0	homoeolog	chr2B	413000000:chr2D	348000000	TraesCS2A01G278800:TraesCS2B01G296300:TraesCS2D01G277800
43.0	homoeolog	chr2D	348000000:chr2B	413000000	TraesCS2A01G278800:TraesCS2B01G296300:TraesCS2D01G277800
24.0	homoeolog	chr3A	65000000:chr3B	85000000	TraesCS3A01G100300:TraesCS3B01G117300:TraesCS3D01G101100
164.0	homoeolog	chr3B	85000000:chr3D	54000000	TraesCS3A01G100300:TraesCS3B01G117300:TraesCS3D01G101100
41.0	homoeolog	chr3D	54000000:chr3B	85000000	TraesCS3A01G100300:TraesCS3B01G117300:TraesCS3D01G101100
12.0	homoeolog	chr4A	116000000:chr4B	429000000	TraesCS4A01G103300:TraesCS4B01G200800:TraesCS4D01G201800
19.0	homoeolog	chr4B	429000000:chr4D	349000000	TraesCS4A01G103300:TraesCS4B01G200800:TraesCS4D01G201800
36.0	homoeolog	chr4D	349000000:chr4B	429000000	TraesCS4A01G103300:TraesCS4B01G200800:TraesCS4D01G201800
15.0	homoeolog	chr4A	14000000:chr4B	567000000	TraesCS4A01G019900:TraesCS4B01G283700:TraesCS4D01G282500
58.0	homoeolog	chr4B	567000000:chr4D	453000000	TraesCS4A01G019900:TraesCS4B01G283700:TraesCS4D01G282500
51.0	homoeolog	chr4D	453000000:chr4B	567000000	TraesCS4A01G019900:TraesCS4B01G283700:TraesCS4D01G282500
62.0	homoeolog	chr3A	482000000:chr3B	471000000	TraesCS3A01G259400:TraesCS3B01G292300:TraesCS3D01G259400
69.0	homoeolog	chr3B	471000000:chr3D	361000000	TraesCS3A01G259400:TraesCS3B01G292300:TraesCS3D01G259400
86.0	homoeolog	chr3D	361000000:chr3B	471000000	TraesCS3A01G259400:TraesCS3B01G292300:TraesCS3D01G259400
151.0	homoeolog	chr6A	151000000:chr6B	226000000	TraesCS6A01G159400:TraesCS6B01G191900:TraesCS6D01G153100
111.0	homoeolog	chr6B	226000000:chr6D	127000000	TraesCS6A01G159400:TraesCS6B01G191900:TraesCS6D01G153100
229.0	homoeolog	chr6D	127000000:chr6B	226000000	TraesCS6A01G159400:TraesCS6B01G191900:TraesCS6D01G153100
149.0	homoeolog	chr1A	564000000:chr1B	654000000	TraesCS1A01G400500:TraesCS1B01G429200:TraesCS1D01G408300
33.0	homoeolog	chr1B	654000000:chr1D	471000000	TraesCS1A01G400500:TraesCS1B01G429200:TraesCS1D01G408300
90.0	homoeolog	chr1D	471000000:chr1B	654000000	TraesCS1A01G400500:TraesCS1B01G429200:TraesCS1D01G408300
29.0	homoeolog	chr7A	204000000:chr7B	158000000	TraesCS7A01G232700:TraesCS7B01G131200:TraesCS7D01G232900
19.0	homoeolog	chr7B	158000000:chr7D	194000000	TraesCS7A01G232700:TraesCS7B01G131200:TraesCS7D01G232900
145.0	homoeolog	chr7D	194000000:chr7B	158000000	TraesCS7A01G232700:TraesCS7B01G131200:TraesCS7D01G232900
45.0	homoeolog	chr6A	383000000:chr6B	417000000	TraesCS6A01G210700:TraesCS6B01G239600:TraesCS6D01G193800
30.0	homoeolog	chr6B	417000000:chr6D	268000000	TraesCS6A01G210700:TraesCS6B01G239600:TraesCS6D01G193800
14.0	homoeolog	chr6D	268000000:chr6B	417000000	TraesCS6A01G210700:TraesCS6B01G239600:TraesCS6D01G193800
79.0	homoeolog	chr5A	674000000:chr4B	634000000	TraesCS5A01G510500:TraesCS4B01G341100:TraesCS4D01G337100
49.0	homoeolog	chr4B	634000000:chr4D	495000000	TraesCS5A01G510500:TraesCS4B01G341100:TraesCS4D01G337100
20.0	homoeolog	chr4D	495000000:chr4B	634000000	TraesCS5A01G510500:TraesCS4B01G341100:TraesCS4D01G337100
189.0	homoeolog	chr7A	437000000:chr7B	382000000	TraesCS7A01G308700:TraesCS7B01G208800:TraesCS7D01G305400
190.0	homoeolog	chr7B	382000000:chr7D	387000000	TraesCS7A01G308700:TraesCS7B01G208800:TraesCS7D01G305400
297.0	homoeolog	chr7D	387000000:chr7B	382000000	TraesCS7A01G308700:TraesCS7B01G208800:TraesCS7D01G305400
1.0	homoeolog	chr6A	432000000:chr6B	453000000	TraesCS6A01G229000:TraesCS6B01G252500:TraesCS6D01G205700
144.0	homoeolog	chr6B	453000000:chr6D	291000000	TraesCS6A01G229000:TraesCS6B01G252500:TraesCS6D01G205700
14.0	homoeolog	chr6D	291000000:chr6B	453000000	TraesCS6A01G229000:TraesCS6B01G252500:TraesCS6D01G205700
12.0	homoeolog	chr4A	579000000:chr4B	36000000	TraesCS4A01G266500:TraesCS4B01G047800:TraesCS4D01G047700
17.0	homoeolog	chr4B	36000000:chr4D	23000000	TraesCS4A01G266500:TraesCS4B01G047800:TraesCS4D01G047700
18.0	homoeolog	chr4D	23000000:chr4B	36000000	TraesCS4A01G266500:TraesCS4B01G047800:TraesCS4D01G047700
85.0	homoeolog	chr1A	438000000:chr1B	453000000	TraesCS1A01G246800:TraesCS1B01G257400:TraesCS1D01G246100
102.0	homoeolog	chr1B	453000000:chr1D	339000000	TraesCS1A01G246800:TraesCS1B01G257400:TraesCS1D01G246100
30.0	homoeolog	chr1D	339000000:chr1B	453000000	TraesCS1A01G246800:TraesCS1B01G257400:TraesCS1D01G246100
9.0	homoeolog	chr4A	95000000:chr4B	455000000	TraesCS4A01G089100:TraesCS4B01G215200:TraesCS4D01G215700
128.0	homoeolog	chr4B	455000000:chr4D	369000000	TraesCS4A01G089100:TraesCS4B01G215200:TraesCS4D01G215700
39.0	homoeolog	chr4D	369000000:chr4B	455000000	TraesCS4A01G089100:TraesCS4B01G215200:TraesCS4D01G215700
385.0	homoeolog	chr3A	726000000:chr3B	798000000	TraesCS3A01G502800:TraesCS3B01G566100:TraesCS3D01G509200
633.0	homoeolog	chr3B	798000000:chr3D	595000000	TraesCS3A01G502800:TraesCS3B01G566100:TraesCS3D01G509200
539.0	homoeolog	chr3D	595000000:chr3B	798000000	TraesCS3A01G502800:TraesCS3B01G566100:TraesCS3D01G509200
122.0	homoeolog	chr5A	565000000:chr5B	545000000	TraesCS5A01G364300:TraesCS5B01G366200:TraesCS5D01G373200
208.0	homoeolog	chr5B	545000000:chr5D	447000000	TraesCS5A01G364300:TraesCS5B01G366200:TraesCS5D01G373200
170.0	homoeolog	chr5D	447000000:chr5B	545000000	TraesCS5A01G364300:TraesCS5B01G366200:TraesCS5D01G373200
10.0	homoeolog	chr4A	549000000:chr4B	72000000	TraesCS4A01G239200:TraesCS4B01G075700:TraesCS4D01G074400
8.0	homoeolog	chr4B	72000000:chr4D	49000000	TraesCS4A01G239200:TraesCS4B01G075700:TraesCS4D01G074400
25.0	homoeolog	chr4D	49000000:chr4B	72000000	TraesCS4A01G239200:TraesCS4B01G075700:TraesCS4D01G074400
4.0	homoeolog	chr5A	557000000:chr5B	537000000	TraesCS5A01G355100:TraesCS5B01G357300:TraesCS5D01G362400
48.0	homoeolog	chr5B	537000000:chr5D	441000000	TraesCS5A01G355100:TraesCS5B01G357300:TraesCS5D01G362400
98.0	homoeolog	chr5D	441000000:chr5B	537000000	TraesCS5A01G355100:TraesCS5B01G357300:TraesCS5D01G362400
171.0	homoeolog	chr5A	472000000:chr5B	439000000	TraesCS5A01G256900:TraesCS5B01G256400:TraesCS5D01G265500
227.0	homoeolog	chr5B	439000000:chr5D	370000000	TraesCS5A01G256900:TraesCS5B01G256400:TraesCS5D01G265500
287.0	homoeolog	chr5D	370000000:chr5B	439000000	TraesCS5A01G256900:TraesCS5B01G256400:TraesCS5D01G265500
8.0	homoeolog	chr2A	652000000:chr2B	595000000	TraesCS2A01G398100:TraesCS2B01G416200:TraesCS2D01G395800
132.0	homoeolog	chr2B	595000000:chr2D	507000000	TraesCS2A01G398100:TraesCS2B01G416200:TraesCS2D01G395800
133.0	homoeolog	chr2D	507000000:chr2B	595000000	TraesCS2A01G398100:TraesCS2B01G416200:TraesCS2D01G395800
9.0	homoeolog	chr3A	553000000:chr3B	154000000	TraesCS3A01G312900:TraesCS3B01G159000:TraesCS3D01G141400
13.0	homoeolog	chr3B	154000000:chr3D	104000000	TraesCS3A01G312900:TraesCS3B01G159000:TraesCS3D01G141400
96.0	homoeolog	chr3D	104000000:chr3B	154000000	TraesCS3A01G312900:TraesCS3B01G159000:TraesCS3D01G141400
79.0	homoeolog	chr3A	134000000:chr3B	179000000	TraesCS3A01G149400:TraesCS3B01G176700:TraesCS3D01G157500
6.0	homoeolog	chr3B	179000000:chr3D	126000000	TraesCS3A01G149400:TraesCS3B01G176700:TraesCS3D01G157500
15.0	homoeolog	chr3D	126000000:chr3B	179000000	TraesCS3A01G149400:TraesCS3B01G176700:TraesCS3D01G157500
17.0	homoeolog	chr2A	214000000:chr2B	255000000	TraesCS2A01G222600:TraesCS2B01G248100:TraesCS2D01G228600
78.0	homoeolog	chr2B	255000000:chr2D	198000000	TraesCS2A01G222600:TraesCS2B01G248100:TraesCS2D01G228600
122.0	homoeolog	chr2D	198000000:chr2B	255000000	TraesCS2A01G222600:TraesCS2B01G248100:TraesCS2D01G228600
45.0	homoeolog	chr1A	541000000:chr1B	606000000	TraesCS1A01G359100:TraesCS1B01G375400:TraesCS1D01G363800
351.0	homoeolog	chr1B	606000000:chr1D	445000000	TraesCS1A01G359100:TraesCS1B01G375400:TraesCS1D01G363800
57.0	homoeolog	chr1D	445000000:chr1B	606000000	TraesCS1A01G359100:TraesCS1B01G375400:TraesCS1D01G363800
14.0	homoeolog	chr7A	710000000:chr7B	711000000	TraesCS7A01G531800:TraesCS7B01G449200:TraesCS7D01G519200
41.0	homoeolog	chr7B	711000000:chr7D	617000000	TraesCS7A01G531800:TraesCS7B01G449200:TraesCS7D01G519200
523.0	homoeolog	chr7D	617000000:chr7B	711000000	TraesCS7A01G531800:TraesCS7B01G449200:TraesCS7D01G519200
327.0	homoeolog	chr6A	607000000:chr6B	702000000	TraesCS6A01G393400:TraesCS6B01G433600:TraesCS6D01G379100
299.0	homoeolog	chr6B	702000000:chr6D	461000000	TraesCS6A01G393400:TraesCS6B01G433600:TraesCS6D01G379100
274.0	homoeolog	chr6D	461000000:chr6B	702000000	TraesCS6A01G393400:TraesCS6B01G433600:TraesCS6D01G379100
56.0	homoeolog	chr2A	699000000:chr2B	667000000	TraesCS2A01G449100:TraesCS2B01G470400:TraesCS2D01G448500
228.0	homoeolog	chr2B	667000000:chr2D	558000000	TraesCS2A01G449100:TraesCS2B01G470400:TraesCS2D01G448500
82.0	homoeolog	chr2D	558000000:chr2B	667000000	TraesCS2A01G449100:TraesCS2B01G470400:TraesCS2D01G448500
169.0	homoeolog	chr3A	659000000:chr3B	692000000	TraesCS3A01G416200:TraesCS3B01G451300:TraesCS3D01G411900
107.0	homoeolog	chr3B	692000000:chr3D	524000000	TraesCS3A01G416200:TraesCS3B01G451300:TraesCS3D01G411900
166.0	homoeolog	chr3D	524000000:chr3B	692000000	TraesCS3A01G416200:TraesCS3B01G451300:TraesCS3D01G411900
169.0	homoeolog	chr3A	659000000:chr3B	692000000	TraesCS3A01G416300:TraesCS3B01G451400:TraesCS3D01G412000
132.0	homoeolog	chr3B	692000000:chr3D	525000000	TraesCS3A01G416300:TraesCS3B01G451400:TraesCS3D01G412000
19.0	homoeolog	chr3D	525000000:chr3B	692000000	TraesCS3A01G416300:TraesCS3B01G451400:TraesCS3D01G412000
367.0	homoeolog	chr3A	41000000:chr3B	51000000	TraesCS3A01G068100:TraesCS3B01G081200:TraesCS3D01G068000
265.0	homoeolog	chr3B	51000000:chr3D	30000000	TraesCS3A01G068100:TraesCS3B01G081200:TraesCS3D01G068000
73.0	homoeolog	chr3D	30000000:chr3B	51000000	TraesCS3A01G068100:TraesCS3B01G081200:TraesCS3D01G068000
39.0	homoeolog	chr6A	405000000:chr6B	446000000	TraesCS6A01G219000:TraesCS6B01G248500:TraesCS6D01G202100
94.0	homoeolog	chr6B	446000000:chr6D	285000000	TraesCS6A01G219000:TraesCS6B01G248500:TraesCS6D01G202100
101.0	homoeolog	chr6D	285000000:chr6B	446000000	TraesCS6A01G219000:TraesCS6B01G248500:TraesCS6D01G202100
6.0	homoeolog	chr7A	381000000:chr7B	302000000	TraesCS7A01G294800:TraesCS7B01G185400:TraesCS7D01G287200
72.0	homoeolog	chr7B	302000000:chr7D	312000000	TraesCS7A01G294800:TraesCS7B01G185400:TraesCS7D01G287200
10.0	homoeolog	chr7D	312000000:chr7B	302000000	TraesCS7A01G294800:TraesCS7B01G185400:TraesCS7D01G287200
9.0	homoeolog	chr7A	356000000:chr7B	350000000	TraesCS7A01G291500:TraesCS7B01G198200:TraesCS7D01G284500
11.0	homoeolog	chr7B	350000000:chr7D	302000000	TraesCS7A01G291500:TraesCS7B01G198200:TraesCS7D01G284500
90.0	homoeolog	chr7D	302000000:chr7B	350000000	TraesCS7A01G291500:TraesCS7B01G198200:TraesCS7D01G284500
73.0	homoeolog	chr4A	88000000:chr4B	463000000	TraesCS4A01G083800:TraesCS4B01G220300:TraesCS4D01G220600
16.0	homoeolog	chr4B	463000000:chr4D	376000000	TraesCS4A01G083800:TraesCS4B01G220300:TraesCS4D01G220600
12.0	homoeolog	chr4D	376000000:chr4B	463000000	TraesCS4A01G083800:TraesCS4B01G220300:TraesCS4D01G220600
20.0	homoeolog	chr4A	628000000:chr5B	684000000	TraesCS4A01G351900:TraesCS5B01G521500:TraesCS5D01G520200
8.0	homoeolog	chr5B	684000000:chr5D	542000000	TraesCS4A01G351900:TraesCS5B01G521500:TraesCS5D01G520200
418.0	homoeolog	chr5D	542000000:chr5B	684000000	TraesCS4A01G351900:TraesCS5B01G521500:TraesCS5D01G520200
7.0	homoeolog	chr7A	622000000:chr7B	583000000	TraesCS7A01G428300:TraesCS7B01G328500:TraesCS7D01G420400
46.0	homoeolog	chr7B	583000000:chr7D	540000000	TraesCS7A01G428300:TraesCS7B01G328500:TraesCS7D01G420400
65.0	homoeolog	chr7D	540000000:chr7B	583000000	TraesCS7A01G428300:TraesCS7B01G328500:TraesCS7D01G420400
9.0	homoeolog	chr3A	70000000:chr3B	98000000	TraesCS3A01G105800:TraesCS3B01G124300:TraesCS3D01G108000
12.0	homoeolog	chr3B	98000000:chr3D	62000000	TraesCS3A01G105800:TraesCS3B01G124300:TraesCS3D01G108000
6.0	homoeolog	chr3D	62000000:chr3B	98000000	TraesCS3A01G105800:TraesCS3B01G124300:TraesCS3D01G108000
135.0	homoeolog	chr6A	521000000:chr6B	567000000	TraesCS6A01G289700:TraesCS6B01G319900:TraesCS6D01G269200
11.0	homoeolog	chr6B	567000000:chr6D	380000000	TraesCS6A01G289700:TraesCS6B01G319900:TraesCS6D01G269200
77.0	homoeolog	chr6D	380000000:chr6B	567000000	TraesCS6A01G289700:TraesCS6B01G319900:TraesCS6D01G269200
113.0	homoeolog	chr7A	482000000:chr7B	433000000	TraesCS7A01G329700:TraesCS7B01G230200:TraesCS7D01G326400
108.0	homoeolog	chr7B	433000000:chr7D	417000000	TraesCS7A01G329700:TraesCS7B01G230200:TraesCS7D01G326400
155.0	homoeolog	chr7D	417000000:chr7B	433000000	TraesCS7A01G329700:TraesCS7B01G230200:TraesCS7D01G326400
19.0	homoeolog	chr7A	151000000:chr7B	113000000	TraesCS7A01G193500:TraesCS7B01G098800:TraesCS7D01G194800
23.0	homoeolog	chr7B	113000000:chr7D	151000000	TraesCS7A01G193500:TraesCS7B01G098800:TraesCS7D01G194800
56.0	homoeolog	chr7D	151000000:chr7B	113000000	TraesCS7A01G193500:TraesCS7B01G098800:TraesCS7D01G194800
11.0	homoeolog	chr4A	69000000:chr4B	475000000	TraesCS4A01G071200:TraesCS4B01G227100:TraesCS4D01G227800
10.0	homoeolog	chr4B	475000000:chr4D	387000000	TraesCS4A01G071200:TraesCS4B01G227100:TraesCS4D01G227800
46.0	homoeolog	chr4D	387000000:chr4B	475000000	TraesCS4A01G071200:TraesCS4B01G227100:TraesCS4D01G227800
121.0	homoeolog	chr2A	438000000:chr2B	399000000	TraesCS2A01G270100:TraesCS2B01G288800:TraesCS2D01G269100
114.0	homoeolog	chr2B	399000000:chr2D	331000000	TraesCS2A01G270100:TraesCS2B01G288800:TraesCS2D01G269100
113.0	homoeolog	chr2D	331000000:chr2B	399000000	TraesCS2A01G270100:TraesCS2B01G288800:TraesCS2D01G269100
62.0	homoeolog	chr2A	73000000:chr2B	111000000	TraesCS2A01G123700:TraesCS2B01G145600:TraesCS2D01G126500
266.0	homoeolog	chr2B	111000000:chr2D	74000000	TraesCS2A01G123700:TraesCS2B01G145600:TraesCS2D01G126500
[truncated: 19,810 more rows]
