# Supplementary material for: Genomic variants affecting homoeologous gene expression dosage contribute to agronomic trait variation in allopolyploid wheat
Source: Nat Commun. 2022 Feb 11;13:826. doi: 10.1038/s41467-022-28453-y (PMC8837796; doi:10.1038/s41467-022-28453-y)
Supplement: Supplementary file 21 — Source Data [file 41467_2022_28453_MOESM21_ESM.zip › Source_data/Supplementary_Figure_14_2.txt]

Correlation between true phenotypic values and number of cis-eQTL alleles associated with low expression in relation to correlation between randomized SNPs and traits.
#Traits	Observed_SCC	Percentile_within_random_distribution
GFP14_I	0.31	99.9%
GFP15_I	0.18	99.9%
HD14_I	-0.29	99.9%
HD15_I	-0.2	99.8%
HW14_I	0.12	99.1%
HW14_S	-0.14	99.6%
HW15_I	0.24	99.9%
HW15_S	-0.1	99.3%
PHT15_I	-0.1	65.0%
PHT14_I	-0.05	82.5%
