# Supplementary material for: Genomic variants affecting homoeologous gene expression dosage contribute to agronomic trait variation in allopolyploid wheat
Source: Nat Commun. 2022 Feb 11;13:826. doi: 10.1038/s41467-022-28453-y (PMC8837796; doi:10.1038/s41467-022-28453-y)
Supplement: Supplementary file 21 — Source Data [file 41467_2022_28453_MOESM21_ESM.zip › Source_data/Figure_3e_intraChr_eQTL_vs_HiC.txt]

#eQTL and eGene located on the same chromosome at distance > 2Mb
#HiC_unit_eQTL	HiC_unit_eGene	eQTL	eGene	pv_eQTL	HiC_contact_freq	log10_pv	log10_contact
chr1A_100000000	chr1A_58000000	chr1A_57769611	TraesCS1A01G104300.1	1.20168e-13	95.0	12.9202111668895	1.97772360528885
chr1A_10000000	chr1A_12000000	chr1A_12364396	TraesCS1A01G020500.1	4.33982e-11	44.0	10.3625282830746	1.64345267648619
chr1A_10000000	chr1A_12000000	chr1A_10068150	TraesCS1A01G025200.1	2.33340e-16	44.0	15.6320108064689	1.64345267648619
chr1A_10000000	chr1A_8000000	chr1A_10136114	TraesCS1A01G013800.3	4.99219e-10	80.0	9.30170889400246	1.90308998699194
chr1A_102000000	chr1A_99000000	chr1A_99295371	TraesCS1A01G105900.1	7.17728e-12	219.0	11.1440401107437	2.34044411484012
chr1A_105000000	chr1A_114000000	chr1A_104923412	TraesCS1A01G112000.1	1.40064e-29	213.0	28.853673475067	2.32837960343874
chr1A_105000000	chr1A_111000000	chr1A_111153323	TraesCS1A01G107300.2	3.01785e-29	256.0	28.5203023503097	2.40823996531185
chr1A_105000000	chr1A_232000000	chr1A_231837670	TraesCS1A01G107300.2	4.28024e-11	9.0	10.368531878708	0.954242509439325
chr1A_107000000	chr1A_119000000	chr1A_118503182	TraesCS1A01G108300.1	9.94997e-12	179.0	11.0021782286868	2.25285303097989
chr1A_107000000	chr1A_331000000	chr1A_331324715	TraesCS1A01G108300.1	7.47036e-11	26.0	10.1266584688344	1.41497334797082
chr1A_108000000	chr1A_130000000	chr1A_108106033	TraesCS1A01G119300.1	1.33851e-12	94.0	11.8733783798535	1.9731278535997
chr1A_109000000	chr1A_120000000	chr1A_119496869	TraesCS1A01G109200.1	2.22937e-19	179.0	18.6518178473461	2.25285303097989
chr1A_110000000	chr1A_370000000	chr1A_369698229	TraesCS1A01G110800.1	1.34747e-13	29.0	12.8704808951427	1.46239799789896
chr1A_112000000	chr1A_115000000	chr1A_111992022	TraesCS1A01G112500.1	8.84991e-12	515.0	11.0530611458787	2.71180722904119
chr1A_114000000	chr1A_213000000	chr1A_113860349	TraesCS1A01G136100.1	1.42236e-10	5.0	9.84699046955127	0.698970004336019
chr1A_114000000	chr1A_117000000	chr1A_117195965	TraesCS1A01G112100.1	6.53347e-22	510.0	21.1848560987267	2.70757017609794
chr1A_1000000	chr1A_555000000	chr1A_554972673	TraesCS1A01G002100.1	1.16848e-10	10.0	9.93237871670262	1
chr1A_1000000	chr1A_29000000	chr1A_1172094	TraesCS1A01G046500.2	1.01049e-09	13.0	8.99546797998767	1.11394335230684
chr1A_119000000	chr1A_209000000	chr1A_118561359	TraesCS1A01G135600.1	4.93191e-11	31.0	10.3069848572304	1.49136169383427
chr1A_119000000	chr1A_208000000	chr1A_208215667	TraesCS1A01G114600.1	6.39153e-11	19.0	10.1943951682859	1.27875360095283
chr1A_119000000	chr1A_32000000	chr1A_32466868	TraesCS1A01G114600.1	1.57367e-10	14.0	9.80308633436885	1.14612803567824
chr1A_119000000	chr1A_352000000	chr1A_352013273	TraesCS1A01G115100.1	2.46528e-12	27.0	11.6081337475636	1.43136376415899
chr1A_120000000	chr1A_125000000	chr1A_125149738	TraesCS1A01G115400.1	2.14052e-12	368.0	11.6694807099698	2.56584781867352
chr1A_124000000	chr1A_352000000	chr1A_351883710	TraesCS1A01G116600.1	1.52370e-36	21.0	35.8171005324517	1.32221929473392
chr1A_125000000	chr1A_132000000	chr1A_132124031	TraesCS1A01G117400.1	7.92133e-32	249.0	31.1012018937682	2.39619934709574
chr1A_125000000	chr1A_326000000	chr1A_326220916	TraesCS1A01G117400.1	2.60075e-10	30.0	9.58490139284015	1.47712125471966
chr1A_13000000	chr1A_446000000	chr1A_12505529	TraesCS1A01G254100.1	8.03526e-10	10.0	9.0950000660396	1
chr1A_128000000	chr1A_133000000	chr1A_128044350	TraesCS1A01G120200.1	6.93508e-20	357.0	19.1589485247337	2.55266821611219
chr1A_132000000	chr1A_216000000	chr1A_132124031	TraesCS1A01G136400.2	7.87229e-10	16.0	9.10389891570985	1.20411998265592
chr1A_1000000	chr1A_8000000	chr1A_1339256	TraesCS1A01G013800.2	2.20543e-38	20.0	37.6565067221051	1.30102999566398
chr1A_13000000	chr1A_540000000	chr1A_13412651	TraesCS1A01G357700.1	3.94865e-11	10.0	10.4035513595035	1
chr1A_135000000	chr1A_180000000	chr1A_179533049	TraesCS1A01G121300.1	4.70878e-25	102.0	24.3270915998563	2.00860017176192
chr1A_135000000	chr1A_17000000	chr1A_17155378	TraesCS1A01G121400.1	2.07726e-18	3.0	17.6825091416457	0.477121254719662
chr1A_135000000	chr1A_29000000	chr1A_29285680	TraesCS1A01G121400.1	1.13768e-10	12.0	9.94397987658533	1.07918124604762
chr1A_135000000	chr1A_32000000	chr1A_32293878	TraesCS1A01G121400.1	2.55318e-11	9.0	10.5929185662177	0.954242509439325
chr1A_135000000	chr1A_36000000	chr1A_36100291	TraesCS1A01G121400.1	5.49961e-10	17.0	9.25966810702454	1.23044892137827
chr1A_135000000	chr1A_490000000	chr1A_489539031	TraesCS1A01G121400.1	1.44138e-12	18.0	11.8412215083276	1.25527250510331
chr1A_135000000	chr1A_503000000	chr1A_503125421	TraesCS1A01G121400.1	4.14571e-10	20.0	9.3824010808733	1.30102999566398
chr1A_135000000	chr1A_50000000	chr1A_50336473	TraesCS1A01G121400.1	1.46030e-10	13.0	9.83555791479048	1.11394335230684
chr1A_136000000	chr1A_177000000	chr1A_177467098	TraesCS1A01G121700.3	4.36936e-11	87.0	10.359582171456	1.93951925261862
chr1A_138000000	chr1A_177000000	chr1A_138228202	TraesCS1A01G131900.1	1.35610e-11	96.0	10.8677082840332	1.98227123303957
chr1A_149000000	chr1A_259000000	chr1A_148610828	TraesCS1A01G151100.1	9.38804e-10	27.0	9.02742506865352	1.43136376415899
chr1A_149000000	chr1A_277000000	chr1A_276801176	TraesCS1A01G125200.1	5.78447e-77	32.0	76.2377364269663	1.50514997831991
chr1A_150000000	chr1A_213000000	chr1A_150323606	TraesCS1A01G136100.1	1.70715e-11	19.0	10.7677283176022	1.27875360095283
chr1A_153000000	chr1A_175000000	chr1A_153336117	TraesCS1A01G131500.2	7.13937e-43	131.0	42.1463401100159	2.11727129565576
chr1A_154000000	chr1A_251000000	chr1A_251333644	TraesCS1A01G126900.1	2.44449e-12	39.0	11.6118117350226	1.5910646070265
chr1A_155000000	chr1A_250000000	chr1A_250200795	TraesCS1A01G127400.1	6.83115e-18	27.0	17.16550617822	1.43136376415899
chr1A_156000000	chr1A_238000000	chr1A_237529556	TraesCS1A01G127900.1	2.31099e-11	41.0	10.6362019337741	1.61278385671974
chr1A_163000000	chr1A_180000000	chr1A_179532650	TraesCS1A01G129200.1	1.65986e-19	151.0	18.77992854075	2.17897694729317
chr1A_163000000	chr1A_219000000	chr1A_163397683	TraesCS1A01G136900.1	5.53439e-18	60.0	17.2569302400487	1.77815125038364
chr1A_2000000	chr1A_4000000	chr1A_4054790	TraesCS1A01G002900.1	1.42893e-10	43.0	9.8449890457775	1.63346845557959
chr1A_2000000	chr1A_4000000	chr1A_4063605	TraesCS1A01G002900.2	2.50045e-11	43.0	10.6019818253559	1.63346845557959
chr1A_2000000	chr1A_4000000	chr1A_4063605	TraesCS1A01G003000.1	3.49163e-12	43.0	11.4569717837156	1.63346845557959
chr1A_168000000	chr1A_10000000	chr1A_9601862	TraesCS1A01G130400.1	3.02474e-10	8.0	9.51931195040595	0.903089986991943
chr1A_17000000	chr1A_21000000	chr1A_16925606	TraesCS1A01G037400.2	1.09998e-21	116.0	20.9586152111769	2.06445798922692
chr1A_174000000	chr1A_218000000	chr1A_173774669	TraesCS1A01G136500.2	1.03716e-13	65.0	12.9841542409523	1.81291335664286
chr1A_175000000	chr1A_390000000	chr1A_389828648	TraesCS1A01G131500.2	1.64627e-11	11.0	10.7834989358954	1.04139268515822
chr1A_176000000	chr1A_213000000	chr1A_176449108	TraesCS1A01G136100.1	1.05070e-18	39.0	17.9785212677425	1.5910646070265
chr1A_177000000	chr1A_442000000	chr1A_442457325	TraesCS1A01G132000.1	7.07398e-18	7.0	17.1503361723841	0.845098040014257
chr1A_178000000	chr1A_209000000	chr1A_177521299	TraesCS1A01G135600.1	2.03801e-15	96.0	14.6907936893511	1.98227123303957
chr1A_182000000	chr1A_209000000	chr1A_209394734	TraesCS1A01G132600.5	8.78067e-11	125.0	10.0564723444354	2.09691001300806
chr1A_187000000	chr1A_551000000	chr1A_550611776	TraesCS1A01G133300.1	7.09537e-10	4.0	9.14902495259995	0.602059991327962
chr1A_20000000	chr1A_449000000	chr1A_19545490	TraesCS1A01G256400.2	3.15985e-10	14.0	9.50033353311529	1.14612803567824
chr1A_20000000	chr1A_519000000	chr1A_20252788	TraesCS1A01G329800.1	9.30488e-11	17.0	10.0312892233579	1.23044892137827
chr1A_20000000	chr1A_23000000	chr1A_20420657	TraesCS1A01G041400.1	4.27878e-10	361.0	9.36868004285523	2.55750720190566
chr1A_21000000	chr1A_548000000	chr1A_548400077	TraesCS1A01G038300.1	5.94160e-11	12.0	10.2260965890925	1.07918124604762
chr1A_216000000	chr1A_242000000	chr1A_215665523	TraesCS1A01G141900.1	7.76564e-12	121.0	11.1098227463727	2.08278537031645
chr1A_224000000	chr1A_244000000	chr1A_244455985	TraesCS1A01G137700.1	1.48495e-26	157.0	25.8282881693028	2.19589965240923
chr1A_224000000	chr1A_390000000	chr1A_389828648	TraesCS1A01G137700.1	1.09252e-10	18.0	9.96157060395925	1.25527250510331
chr1A_229000000	chr1A_234000000	chr1A_228531517	TraesCS1A01G138800.1	4.71059e-35	388.0	34.3269246942093	2.58883172559421
chr1A_232000000	chr1A_392000000	chr1A_231837670	TraesCS1A01G222000.2	7.08897e-14	15.0	13.1494168615464	1.17609125905568
chr1A_232000000	chr1A_360000000	chr1A_232089171	TraesCS1A01G200000.1	8.15188e-17	45.0	16.0887422219998	1.65321251377534
chr1A_234000000	chr1A_389000000	chr1A_388847414	TraesCS1A01G138800.1	1.53329e-10	21.0	9.81437569675123	1.32221929473392
chr1A_23000000	chr1A_435000000	chr1A_23419945	TraesCS1A01G245500.3	7.30015e-10	6.0	9.13666821611201	0.778151250383644
chr1A_234000000	chr1A_237000000	chr1A_236721213	TraesCS1A01G139100.1	1.47878e-13	565.0	12.8300964317454	2.75204844781944
chr1A_24000000	chr1A_29000000	chr1A_24075201	TraesCS1A01G046500.2	7.28211e-10	254.0	9.13774276511202	2.40483371661994
chr1A_242000000	chr1A_246000000	chr1A_241748815	TraesCS1A01G143200.1	3.38482e-17	349.0	16.4704644215387	2.54282542695918
chr1A_244000000	chr1A_247000000	chr1A_247314006	TraesCS1A01G142500.1	1.07267e-22	409.0	21.9695338653799	2.61172330800734
chr1A_246000000	chr1A_257000000	chr1A_256818836	TraesCS1A01G143000.1	1.25155e-24	198.0	23.9025517954442	2.29666519026153
chr1A_246000000	chr1A_292000000	chr1A_291732591	TraesCS1A01G143200.1	1.73216e-19	55.0	18.761411994589	1.74036268949424
chr1A_252000000	chr1A_255000000	chr1A_251589343	TraesCS1A01G148000.2	3.82301e-13	594.0	12.4175945659781	2.77378644498119
chr1A_252000000	chr1A_258000000	chr1A_257575292	TraesCS1A01G145900.1	2.33587e-20	213.0	19.6315513310175	2.32837960343874
chr1A_255000000	chr1A_267000000	chr1A_267176990	TraesCS1A01G147700.1	5.53355e-12	153.0	11.2569961615057	2.1846914308176
chr1A_258000000	chr1A_352000000	chr1A_351883710	TraesCS1A01G149800.1	9.75948e-57	19.0	56.0105733215901	1.27875360095283
chr1A_258000000	chr1A_352000000	chr1A_351883710	TraesCS1A01G150100.1	1.63690e-43	19.0	42.7859778512996	1.27875360095283
chr1A_258000000	chr1A_486000000	chr1A_486384631	TraesCS1A01G150200.1	1.29052e-11	20.0	10.8892352605333	1.30102999566398
chr1A_258000000	chr1A_283000000	chr1A_282704522	TraesCS1A01G150300.1	9.85857e-40	123.0	39.0061860755404	2.0899051114394
chr1A_258000000	chr1A_319000000	chr1A_319076889	TraesCS1A01G150300.1	8.40540e-10	38.0	9.0754416143293	1.57978359661681
chr1A_258000000	chr1A_369000000	chr1A_369085170	TraesCS1A01G150300.1	6.76996e-12	17.0	11.1694138973164	1.23044892137827
chr1A_258000000	chr1A_334000000	chr1A_258006484	TraesCS1A01G183700.1	8.60880e-10	22.0	9.06505738161243	1.34242268082221
chr1A_259000000	chr1A_280000000	chr1A_279741138	TraesCS1A01G151000.2	6.67037e-16	149.0	15.1758500754535	2.17318626841227
chr1A_259000000	chr1A_284000000	chr1A_284336707	TraesCS1A01G151000.1	4.26419e-108	112.0	107.370163452642	2.04921802267018
chr1A_260000000	chr1A_277000000	chr1A_276801421	TraesCS1A01G151400.2	3.45581e-64	143.0	63.4614501429929	2.15533603746506
chr1A_260000000	chr1A_294000000	chr1A_294042174	TraesCS1A01G151400.2	4.88153e-10	103.0	9.31144403733845	2.01283722470517
chr1A_261000000	chr1A_280000000	chr1A_260839475	TraesCS1A01G157800.1	3.63139e-26	159.0	25.4399271067047	2.20139712432045
chr1A_262000000	chr1A_284000000	chr1A_262007990	TraesCS1A01G159100.1	4.12857e-32	175.0	31.3842003475326	2.24303804868629
chr1A_263000000	chr1A_282000000	chr1A_262832539	TraesCS1A01G158300.1	7.24510e-41	155.0	40.1399556158314	2.19033169817029
chr1A_263000000	chr1A_287000000	chr1A_262832539	TraesCS1A01G159700.1	9.67085e-105	145.0	104.014535352795	2.16136800223497
chr1A_265000000	chr1A_280000000	chr1A_279734057	TraesCS1A01G152900.1	3.06144e-24	171.0	23.5140742477175	2.23299611039215
chr1A_269000000	chr1A_282000000	chr1A_281648592	TraesCS1A01G154300.3	6.52347e-10	179.0	9.18552133049894	2.25285303097989
chr1A_270000000	chr1A_291000000	chr1A_291247882	TraesCS1A01G154700.2	3.73289e-16	156.0	15.4279548075816	2.19312459835446
chr1A_270000000	chr1A_520000000	chr1A_520409183	TraesCS1A01G154700.2	8.20720e-10	9.0	9.08580498319207	0.954242509439325
chr1A_273000000	chr1A_280000000	chr1A_272647338	TraesCS1A01G157600.1	9.88637e-15	266.0	14.0049631399858	2.42488163663107
chr1A_274000000	chr1A_281000000	chr1A_281358126	TraesCS1A01G155500.1	7.83111e-10	233.0	9.10617667565487	2.36735592102602
chr1A_276000000	chr1A_285000000	chr1A_284912292	TraesCS1A01G155900.1	2.39456e-62	195.0	61.620774276457	2.29003461136252
chr1A_276000000	chr1A_321000000	chr1A_321227508	TraesCS1A01G155900.1	5.01981e-11	43.0	10.2993127206066	1.63346845557959
chr1A_276000000	chr1A_498000000	chr1A_497874669	TraesCS1A01G155900.1	3.28045e-10	13.0	9.48406657729079	1.11394335230684
chr1A_277000000	chr1A_284000000	chr1A_276801176	TraesCS1A01G158800.1	3.07991e-55	202.0	54.5114619741081	2.30535136944662
chr1A_280000000	chr1A_284000000	chr1A_279741138	TraesCS1A01G159100.1	5.14245e-11	383.0	10.2888299222545	2.58319877396862
chr1A_282000000	chr1A_352000000	chr1A_352013273	TraesCS1A01G158300.1	8.00426e-12	30.0	11.0966788127481	1.47712125471966
chr1A_282000000	chr1A_289000000	chr1A_281889605	TraesCS1A01G160700.2	4.69851e-16	292.0	15.3280398444838	2.46538285144842
chr1A_284000000	chr1A_390000000	chr1A_389766916	TraesCS1A01G159100.1	1.60381e-14	24.0	13.794847082959	1.38021124171161
chr1A_29000000	chr1A_302000000	chr1A_301772501	TraesCS1A01G046500.1	3.48977e-19	21.0	18.4572031951103	1.32221929473392
chr1A_29000000	chr1A_302000000	chr1A_301772501	TraesCS1A01G046500.2	2.01221e-17	21.0	16.6963266970346	1.32221929473392
chr1A_29000000	chr1A_344000000	chr1A_344190983	TraesCS1A01G046500.2	4.42131e-13	18.0	12.3544490334838	1.25527250510331
chr1A_29000000	chr1A_396000000	chr1A_396290058	TraesCS1A01G046500.2	1.62599e-14	17.0	13.7888821296879	1.23044892137827
chr1A_29000000	chr1A_308000000	chr1A_308202820	TraesCS1A01G046600.1	2.97192e-23	9.0	22.5269628853644	0.954242509439325
chr1A_29000000	chr1A_344000000	chr1A_344190983	TraesCS1A01G046600.1	6.31766e-11	18.0	10.1994437503994	1.25527250510331
chr1A_29000000	chr1A_396000000	chr1A_396290058	TraesCS1A01G046600.1	4.48494e-14	17.0	13.3482433626184	1.23044892137827
chr1A_287000000	chr1A_352000000	chr1A_352013273	TraesCS1A01G159700.1	3.59606e-20	42.0	19.4441730707065	1.6232492903979
chr1A_287000000	chr1A_450000000	chr1A_449857953	TraesCS1A01G159700.1	9.72116e-10	14.0	9.01228190878356	1.14612803567824
chr1A_288000000	chr1A_87000000	chr1A_86558395	TraesCS1A01G160200.2	3.94761e-12	31.0	11.4036657595521	1.49136169383427
chr1A_290000000	chr1A_295000000	chr1A_290349808	TraesCS1A01G163900.1	9.76288e-12	251.0	11.0104220487673	2.39967372148104
chr1A_291000000	chr1A_295000000	chr1A_294858688	TraesCS1A01G162300.2	2.45523e-10	318.0	9.60990781798009	2.50242711998443
chr1A_293000000	chr1A_298000000	chr1A_292747744	TraesCS1A01G164800.1	4.67924e-10	255.0	9.32982467910733	2.40654018043395
chr1A_294000000	chr1A_390000000	chr1A_389794458	TraesCS1A01G163500.1	8.30594e-13	26.0	12.0806112104478	1.41497334797082
chr1A_294000000	chr1A_298000000	chr1A_298124848	TraesCS1A01G163700.2	3.44600e-11	248.0	10.462684726888	2.39445168082622
chr1A_295000000	chr1A_298000000	chr1A_294858269	TraesCS1A01G165500.1	8.08542e-10	294.0	9.09229741559125	2.46834733041216
chr1A_295000000	chr1A_298000000	chr1A_295231353	TraesCS1A01G164900.1	6.93947e-26	294.0	25.1586736973931	2.46834733041216
chr1A_295000000	chr1A_300000000	chr1A_300395630	TraesCS1A01G164000.1	7.69668e-12	235.0	11.1136965694524	2.37106786227174
chr1A_30000000	chr1A_554000000	chr1A_29812983	TraesCS1A01G383400.1	7.07511e-11	13.0	10.1502668035745	1.11394335230684
chr1A_301000000	chr1A_343000000	chr1A_342866020	TraesCS1A01G168600.1	3.10080e-11	44.0	10.5085262446293	1.64345267648619
chr1A_302000000	chr1A_304000000	chr1A_302025411	TraesCS1A01G170300.1	7.88464e-14	512.0	13.103218131071	2.70926996097583
chr1A_3000000	chr1A_550000000	chr1A_3020837	TraesCS1A01G375900.1	2.31098e-11	17.0	10.6362038130355	1.23044892137827
chr1A_304000000	chr1A_59000000	chr1A_304043164	TraesCS1A01G076100.1	5.39135e-61	24.0	60.2683024733773	1.38021124171161
chr1A_305000000	chr1A_323000000	chr1A_323205208	TraesCS1A01G170900.1	7.91130e-12	83.0	11.1017521465355	1.91907809237607
chr1A_306000000	chr1A_327000000	chr1A_327015399	TraesCS1A01G171000.2	1.60037e-17	78.0	16.7957795983556	1.89209460269048
chr1A_307000000	chr1A_315000000	chr1A_307493446	TraesCS1A01G176400.1	1.44303e-14	184.0	13.8407246400091	2.26481782300954
chr1A_309000000	chr1A_319000000	chr1A_308905609	TraesCS1A01G176900.1	7.02519e-42	131.0	41.1533419255388	2.11727129565576
chr1A_310000000	chr1A_316000000	chr1A_309778706	TraesCS1A01G176500.3	4.65227e-11	274.0	10.3323350884175	2.43775056282039
chr1A_310000000	chr1A_313000000	chr1A_313164090	TraesCS1A01G174000.3	1.29403e-25	486.0	24.888055655133	2.68663626926229
chr1A_310000000	chr1A_591000000	chr1A_310264190	TraesCS1A01G442600.1	2.76983e-10	6.0	9.55754688520543	0.778151250383644
chr1A_312000000	chr1A_484000000	chr1A_311527836	TraesCS1A01G286900.1	4.31922e-20	32.0	19.3645946745465	1.50514997831991
chr1A_312000000	chr1A_398000000	chr1A_311806278	TraesCS1A01G227600.1	1.91300e-11	16.0	10.7182850299727	1.20411998265592
chr1A_312000000	chr1A_319000000	chr1A_318552887	TraesCS1A01G174500.1	6.16067e-10	209.0	9.21037205382912	2.32014628611105
chr1A_312000000	chr1A_319000000	chr1A_311846987	TraesCS1A01G176900.2	1.77171e-44	209.0	43.7516073635476	2.32014628611105
chr1A_315000000	chr1A_371000000	chr1A_371076031	TraesCS1A01G176400.1	1.85209e-16	30.0	15.7323379131435	1.47712125471966
chr1A_315000000	chr1A_42000000	chr1A_42180609	TraesCS1A01G176400.1	1.04005e-12	9.0	11.9829457816607	0.954242509439325
chr1A_315000000	chr1A_100000000	chr1A_99496342	TraesCS1A01G176400.1	1.02135e-11	25.0	10.990825406766	1.39794000867204
chr1A_317000000	chr1A_499000000	chr1A_498536722	TraesCS1A01G176600.1	5.60292e-13	6.0	12.2515855784617	0.778151250383644
chr1A_319000000	chr1A_344000000	chr1A_344191574	TraesCS1A01G176900.2	9.58496e-10	113.0	9.0184096951819	2.05307844348342
chr1A_320000000	chr1A_325000000	chr1A_320226100	TraesCS1A01G179500.1	1.82774e-11	150.0	10.7380855835454	2.17609125905568
chr1A_320000000	chr1A_355000000	chr1A_320294056	TraesCS1A01G196500.1	9.04621e-13	48.0	12.0435333346995	1.68124123737559
chr1A_321000000	chr1A_331000000	chr1A_321181691	TraesCS1A01G182900.1	6.72979e-17	145.0	16.171998487524	2.16136800223497
chr1A_321000000	chr1A_588000000	chr1A_321228220	TraesCS1A01G438600.2	8.98991e-11	9.0	10.0462446560642	0.954242509439325
chr1A_325000000	chr1A_77000000	chr1A_77159577	TraesCS1A01G179500.1	2.34657e-10	27.0	9.62956648591759	1.43136376415899
chr1A_331000000	chr1A_574000000	chr1A_331153849	TraesCS1A01G413900.1	6.63910e-11	29.0	10.1778907898376	1.46239799789896
chr1A_331000000	chr1A_574000000	chr1A_574485757	TraesCS1A01G182900.1	4.68363e-11	29.0	10.3294174208809	1.46239799789896
chr1A_334000000	chr1A_351000000	chr1A_351351662	TraesCS1A01G183700.1	6.01923e-15	120.0	14.2204590615892	2.07918124604762
chr1A_334000000	chr1A_373000000	chr1A_334381188	TraesCS1A01G210200.2	1.60754e-12	34.0	11.7938382118326	1.53147891704226
chr1A_335000000	chr1A_339000000	chr1A_334526770	TraesCS1A01G187600.1	2.59092e-12	285.0	11.5865459965452	2.45484486000851
chr1A_336000000	chr1A_76000000	chr1A_76021795	TraesCS1A01G185200.1	1.09490e-10	21.0	9.96062554423152	1.32221929473392
chr1A_336000000	chr1A_356000000	chr1A_355736089	TraesCS1A01G185300.1	5.33454e-11	96.0	10.2729030240511	1.98227123303957
chr1A_336000000	chr1A_360000000	chr1A_359690404	TraesCS1A01G185300.1	4.00192e-23	73.0	22.3977315973354	1.86332286012046
chr1A_339000000	chr1A_348000000	chr1A_347618912	TraesCS1A01G187600.2	2.64182e-11	174.0	10.5780967763013	2.2405492482826
chr1A_342000000	chr1A_344000000	chr1A_341589832	TraesCS1A01G190000.1	1.06981e-09	476.0	8.97069334687424	2.67760695272049
chr1A_34000000	chr1A_37000000	chr1A_36771120	TraesCS1A01G052400.1	1.25360e-11	418.0	10.9018410165395	2.62117628177504
chr1A_348000000	chr1A_486000000	chr1A_347592802	TraesCS1A01G289000.1	1.04520e-09	24.0	8.98080059894471	1.38021124171161
chr1A_349000000	chr1A_353000000	chr1A_349376601	TraesCS1A01G195300.1	8.96002e-11	123.0	10.0476910209316	2.0899051114394
chr1A_349000000	chr1A_355000000	chr1A_349376601	TraesCS1A01G196500.1	1.39464e-15	204.0	14.8555378828496	2.3096301674259
chr1A_353000000	chr1A_363000000	chr1A_363449800	TraesCS1A01G195400.3	5.66986e-17	102.0	16.24642766456	2.00860017176192
chr1A_355000000	chr1A_369000000	chr1A_368797752	TraesCS1A01G196500.1	9.28126e-17	108.0	16.0323930610762	2.03342375548695
chr1A_355000000	chr1A_362000000	chr1A_355335681	TraesCS1A01G201000.2	1.04813e-10	182.0	9.97958484828623	2.26007138798507
chr1A_357000000	chr1A_367000000	chr1A_367380025	TraesCS1A01G198800.1	3.57270e-17	99.0	16.4470034500205	1.99563519459755
chr1A_358000000	chr1A_440000000	chr1A_439927117	TraesCS1A01G199200.2	9.49847e-10	28.0	9.0223463446133	1.44715803134222
chr1A_363000000	chr1A_368000000	chr1A_362866044	TraesCS1A01G205700.1	9.37910e-12	164.0	11.0278388336664	2.2148438480477
chr1A_364000000	chr1A_369000000	chr1A_368807571	TraesCS1A01G203000.1	1.04095e-10	225.0	9.98257013047563	2.35218251811136
chr1A_370000000	chr1A_386000000	chr1A_369578174	TraesCS1A01G218000.1	1.96929e-11	100.0	10.7056903244277	2
chr1A_373000000	chr1A_375000000	chr1A_375477760	TraesCS1A01G210800.1	3.35250e-11	195.0	10.4746312134764	2.29003461136252
chr1A_375000000	chr1A_536000000	chr1A_535506872	TraesCS1A01G212000.1	6.07978e-10	14.0	9.21611213561454	1.14612803567824
chr1A_375000000	chr1A_586000000	chr1A_585981054	TraesCS1A01G212400.1	5.53491e-11	15.0	10.2568894365416	1.17609125905568
chr1A_381000000	chr1A_384000000	chr1A_381099670	TraesCS1A01G216900.1	1.44235e-12	316.0	11.8409293411251	2.4996870826184
chr1A_390000000	chr1A_591000000	chr1A_389867483	TraesCS1A01G441800.1	1.15560e-10	15.0	9.93719246682784	1.17609125905568
chr1A_390000000	chr1A_580000000	chr1A_579864216	TraesCS1A01G221000.1	1.82364e-10	10.0	9.7390608904837	1
chr1A_390000000	chr1A_393000000	chr1A_390087273	TraesCS1A01G222800.2	1.06606e-21	383.0	20.972218351655	2.58319877396862
chr1A_391000000	chr1A_482000000	chr1A_390662004	TraesCS1A01G284900.1	1.08333e-09	25.0	8.96523923003356	1.39794000867204
chr1A_392000000	chr1A_394000000	chr1A_394302585	TraesCS1A01G222000.1	3.87359e-13	522.0	12.4118863490688	2.71767050300226
chr1A_392000000	chr1A_501000000	chr1A_391853237	TraesCS1A01G310300.1	2.84192e-10	18.0	9.54638815161881	1.25527250510331
chr1A_393000000	chr1A_398000000	chr1A_393306240	TraesCS1A01G227200.2	5.54015e-23	175.0	22.2564784765549	2.24303804868629
chr1A_393000000	chr1A_450000000	chr1A_449853355	TraesCS1A01G223200.1	6.02495e-10	46.0	9.22004655287163	1.66275783168157
chr1A_398000000	chr1A_59000000	chr1A_58909602	TraesCS1A01G227600.1	5.73160e-13	16.0	12.2417241259953	1.20411998265592
chr1A_398000000	chr1A_406000000	chr1A_398460845	TraesCS1A01G232300.1	2.38204e-10	130.0	9.62305094997607	2.11394335230684
chr1A_399000000	chr1A_488000000	chr1A_488233787	TraesCS1A01G227900.1	1.72277e-10	16.0	9.76377269956784	1.20411998265592
chr1A_420000000	chr1A_425000000	chr1A_424803886	TraesCS1A01G237000.1	7.14637e-21	210.0	20.1459145021556	2.32221929473392
chr1A_420000000	chr1A_75000000	chr1A_75383289	TraesCS1A01G237000.1	7.61176e-11	14.0	10.118514913543	1.14612803567824
chr1A_421000000	chr1A_425000000	chr1A_420518917	TraesCS1A01G238400.1	3.59166e-64	115.0	63.4447047820027	2.06069784035361
chr1A_42000000	chr1A_504000000	chr1A_504246325	TraesCS1A01G061900.1	4.63952e-21	12.0	20.3335269487845	1.07918124604762
chr1A_433000000	chr1A_465000000	chr1A_465430684	TraesCS1A01G244400.1	5.95507e-10	22.0	9.22511312915432	1.34242268082221
chr1A_435000000	chr1A_459000000	chr1A_458507140	TraesCS1A01G245500.1	6.22282e-13	56.0	12.2060127611459	1.7481880270062
chr1A_435000000	chr1A_438000000	chr1A_437587147	TraesCS1A01G245500.2	2.44871e-16	246.0	15.6110626451968	2.39093510710338
chr1A_436000000	chr1A_440000000	chr1A_435566501	TraesCS1A01G247900.1	2.91685e-94	170.0	93.535085904045	2.23044892137827
chr1A_436000000	chr1A_460000000	chr1A_460280467	TraesCS1A01G246300.1	4.63729e-15	48.0	14.3337357439874	1.68124123737559
chr1A_436000000	chr1A_450000000	chr1A_436447595	TraesCS1A01G257300.1	4.98827e-12	120.0	11.3020500475077	2.07918124604762
chr1A_438000000	chr1A_440000000	chr1A_440411542	TraesCS1A01G246800.1	6.16622e-16	342.0	15.2099809844617	2.53402610605613
chr1A_438000000	chr1A_446000000	chr1A_438367858	TraesCS1A01G253900.1	8.86585e-10	150.0	9.05227962073839	2.17609125905568
chr1A_441000000	chr1A_462000000	chr1A_461776741	TraesCS1A01G248900.1	1.11866e-28	98.0	27.9513018907381	1.99122607569249
chr1A_441000000	chr1A_467000000	chr1A_466610870	TraesCS1A01G249100.1	3.16400e-20	54.0	19.4997635251744	1.73239375982297
chr1A_442000000	chr1A_540000000	chr1A_540056041	TraesCS1A01G249600.1	8.17818e-12	16.0	11.0873433349474	1.20411998265592
chr1A_442000000	chr1A_444000000	chr1A_444255418	TraesCS1A01G249700.1	6.32683e-121	371.0	120.198813834745	2.56937390961505
chr1A_442000000	chr1A_474000000	chr1A_474450324	TraesCS1A01G249700.1	1.05519e-09	36.0	8.97666933323633	1.55630250076729
chr1A_443000000	chr1A_446000000	chr1A_445917621	TraesCS1A01G251200.1	3.95295e-17	374.0	16.4030786789182	2.57287160220048
chr1A_445000000	chr1A_481000000	chr1A_481235690	TraesCS1A01G253200.2	5.09414e-10	33.0	9.29292912368493	1.51851393987789
chr1A_5000000	chr1A_8000000	chr1A_4500574	TraesCS1A01G015300.1	7.88370e-17	31.0	16.1032699103722	1.49136169383427
chr1A_5000000	chr1A_8000000	chr1A_7657480	TraesCS1A01G008200.1	4.53130e-17	31.0	16.3437771838964	1.49136169383427
chr1A_451000000	chr1A_454000000	chr1A_450573250	TraesCS1A01G260400.2	1.07332e-11	434.0	10.9692707780198	2.63748972951251
chr1A_45000000	chr1A_53000000	chr1A_45266825	TraesCS1A01G070100.1	1.28027e-11	140.0	10.8926984310204	2.14612803567824
chr1A_457000000	chr1A_462000000	chr1A_457371103	TraesCS1A01G266300.2	1.76205e-13	214.0	12.7539817721918	2.33041377334919
chr1A_459000000	chr1A_7000000	chr1A_7275685	TraesCS1A01G263000.2	7.61536e-10	14.0	9.1183095614917	1.14612803567824
chr1A_461000000	chr1A_464000000	chr1A_460548762	TraesCS1A01G269100.3	7.21817e-16	121.0	15.1415728937932	2.08278537031645
chr1A_461000000	chr1A_588000000	chr1A_587911749	TraesCS1A01G265500.1	1.11066e-10	3.0	9.95441886880235	0.477121254719662
chr1A_463000000	chr1A_492000000	chr1A_462633363	TraesCS1A01G297000.1	8.79979e-10	46.0	9.05552769181908	1.66275783168157
chr1A_464000000	chr1A_487000000	chr1A_486812774	TraesCS1A01G269400.1	6.63531e-14	77.0	13.1781387821975	1.88649072517248
chr1A_464000000	chr1A_467000000	chr1A_467257924	TraesCS1A01G269500.1	1.31564e-15	215.0	14.8808629309364	2.3324384599156
chr1A_464000000	chr1A_537000000	chr1A_464082802	TraesCS1A01G354400.1	7.10232e-10	22.0	9.14859976415164	1.34242268082221
chr1A_465000000	chr1A_478000000	chr1A_477735679	TraesCS1A01G270900.1	4.53233e-10	129.0	9.34367847657531	2.11058971029925
chr1A_465000000	chr1A_484000000	chr1A_484334495	TraesCS1A01G270900.1	5.10953e-11	75.0	10.291619046596	1.8750612633917
chr1A_466000000	chr1A_470000000	chr1A_469643723	TraesCS1A01G272900.4	2.02217e-10	178.0	9.69418233689612	2.25042000230889
chr1A_467000000	chr1A_470000000	chr1A_469654880	TraesCS1A01G273500.1	1.35819e-11	295.0	10.8670394714549	2.46982201597816
chr1A_477000000	chr1A_486000000	chr1A_477014808	TraesCS1A01G289000.1	4.26114e-15	210.0	14.3704741967949	2.32221929473392
chr1A_478000000	chr1A_488000000	chr1A_478357684	TraesCS1A01G292300.1	8.91846e-10	170.0	9.0497101311892	2.23044892137827
chr1A_482000000	chr1A_487000000	chr1A_481752951	TraesCS1A01G290800.2	2.45219e-10	268.0	9.61044588294859	2.42813479402879
chr1A_482000000	chr1A_486000000	chr1A_482328679	TraesCS1A01G289000.1	8.00148e-25	342.0	24.0968296759598	2.53402610605613
chr1A_484000000	chr1A_509000000	chr1A_508553161	TraesCS1A01G286900.1	1.69834e-12	57.0	11.7699753615936	1.75587485567249
chr1A_484000000	chr1A_589000000	chr1A_589009133	TraesCS1A01G286900.1	9.94215e-17	13.0	16.0025196888252	1.11394335230684
chr1A_491000000	chr1A_494000000	chr1A_494441369	TraesCS1A01G295600.1	6.51794e-17	302.0	16.1858896416906	2.48000694295715
chr1A_498000000	chr1A_501000000	chr1A_498401793	TraesCS1A01G310600.1	3.20931e-10	210.0	9.49358833064931	2.32221929473392
chr1A_501000000	chr1A_503000000	chr1A_503366583	TraesCS1A01G310600.1	3.98929e-11	438.0	10.3991043916616	2.6414741105041
chr1A_503000000	chr1A_589000000	chr1A_502839543	TraesCS1A01G439800.2	2.34531e-10	19.0	9.62979974467969	1.27875360095283
chr1A_503000000	chr1A_578000000	chr1A_577786889	TraesCS1A01G312000.2	4.30717e-10	22.0	9.36580798669923	1.34242268082221
chr1A_509000000	chr1A_514000000	chr1A_513654088	TraesCS1A01G316900.1	1.39152e-10	47.0	9.85651054726941	1.67209785793572
chr1A_509000000	chr1A_521000000	chr1A_520531769	TraesCS1A01G316900.1	3.38003e-12	85.0	11.4710794450547	1.92941892571429
chr1A_51000000	chr1A_574000000	chr1A_51106474	TraesCS1A01G413900.1	3.83585e-13	19.0	12.4161383841515	1.27875360095283
chr1A_512000000	chr1A_521000000	chr1A_511612525	TraesCS1A01G333700.1	4.97668e-10	241.0	9.30306028344768	2.38201704257487
chr1A_512000000	chr1A_520000000	chr1A_512355890	TraesCS1A01G331000.1	2.23200e-10	156.0	9.65130580973446	2.19312459835446
chr1A_514000000	chr1A_516000000	chr1A_516430070	TraesCS1A01G322700.1	2.22218e-10	273.0	9.65322076544889	2.43616264704076
chr1A_515000000	chr1A_521000000	chr1A_521133564	TraesCS1A01G324600.1	1.50323e-11	137.0	10.8229745655948	2.13672056715641
chr1A_516000000	chr1A_519000000	chr1A_515649808	TraesCS1A01G330100.1	9.15045e-35	170.0	34.0385575477137	2.23044892137827
chr1A_516000000	chr1A_521000000	chr1A_515657626	TraesCS1A01G332600.1	2.14141e-10	211.0	9.66930017357875	2.32428245529769
chr1A_517000000	chr1A_520000000	chr1A_520392361	TraesCS1A01G327800.1	4.27158e-30	234.0	29.3694114555697	2.36921585741014
chr1A_519000000	chr1A_532000000	chr1A_531560096	TraesCS1A01G330100.1	1.03323e-09	116.0	8.9858029925052	2.06445798922692
chr1A_521000000	chr1A_582000000	chr1A_521336327	TraesCS1A01G427000.1	2.73845e-10	34.0	9.5624951842303	1.53147891704226
chr1A_522000000	chr1A_526000000	chr1A_525905313	TraesCS1A01G334800.1	4.53154e-12	307.0	11.3437541821275	2.48713837547719
chr1A_522000000	chr1A_532000000	chr1A_532088577	TraesCS1A01G334900.1	7.46123e-11	149.0	10.1271895722351	2.17318626841227
chr1A_522000000	chr1A_532000000	chr1A_532247731	TraesCS1A01G334900.1	5.85794e-23	149.0	22.2322550808965	2.17318626841227
chr1A_523000000	chr1A_528000000	chr1A_522953810	TraesCS1A01G338300.1	8.37800e-19	261.0	18.0768596439748	2.41664050733828
chr1A_526000000	chr1A_528000000	chr1A_525905313	TraesCS1A01G338700.1	5.67918e-18	563.0	17.2457143662579	2.75050839485135
chr1A_530000000	chr1A_575000000	chr1A_530255653	TraesCS1A01G417300.1	8.29716e-22	32.0	21.0810705350205	1.50514997831991
chr1A_536000000	chr1A_542000000	chr1A_541897349	TraesCS1A01G351200.1	1.05919e-10	100.0	9.97502612813598	2
chr1A_54000000	chr1A_64000000	chr1A_63748714	TraesCS1A01G071700.1	1.42802e-12	166.0	11.8452657100467	2.22010808804005
chr1A_542000000	chr1A_575000000	chr1A_541895600	TraesCS1A01G417300.1	3.15019e-14	31.0	13.5016632514602	1.49136169383427
chr1A_546000000	chr1A_568000000	chr1A_567625408	TraesCS1A01G367600.1	9.63971e-10	180.0	9.01593603116918	2.25527250510331
chr1A_549000000	chr1A_563000000	chr1A_548530314	TraesCS1A01G397500.1	7.82693e-12	99.0	11.1064085502672	1.99563519459755
chr1A_549000000	chr1A_576000000	chr1A_548740762	TraesCS1A01G418300.1	4.46736e-10	151.0	9.34994904871155	2.17897694729317
chr1A_6000000	chr1A_8000000	chr1A_7657480	TraesCS1A01G009200.1	4.53130e-17	59.0	16.3437771838964	1.77085201164214
chr1A_551000000	chr1A_556000000	chr1A_550618732	TraesCS1A01G385900.1	2.83759e-11	327.0	10.5470503550381	2.51454775266029
chr1A_551000000	chr1A_554000000	chr1A_550896775	TraesCS1A01G383800.1	7.90380e-10	700.0	9.1021640577923	2.84509804001426
chr1A_554000000	chr1A_572000000	chr1A_572215389	TraesCS1A01G383400.1	7.39004e-11	335.0	10.1313532108972	2.52504480703684
chr1A_554000000	chr1A_559000000	chr1A_558980344	TraesCS1A01G383500.1	1.30637e-18	340.0	17.883933801468	2.53147891704225
chr1A_557000000	chr1A_561000000	chr1A_560879894	TraesCS1A01G387900.1	9.38281e-10	391.0	9.02766707796041	2.59217675739587
chr1A_557000000	chr1A_566000000	chr1A_556823636	TraesCS1A01G402400.1	2.82373e-12	186.0	11.5491768320947	2.26951294421792
chr1A_562000000	chr1A_565000000	chr1A_562469372	TraesCS1A01G401200.1	6.49184e-14	172.0	13.187632192477	2.23552844690755
chr1A_564000000	chr1A_582000000	chr1A_564343753	TraesCS1A01G427000.1	1.15632e-10	51.0	9.93692196262607	1.70757017609794
chr1A_567000000	chr1A_569000000	chr1A_566497865	TraesCS1A01G406300.1	4.49944e-10	179.0	9.34684153512329	2.25285303097989
chr1A_567000000	chr1A_572000000	chr1A_566497865	TraesCS1A01G410800.1	2.37387e-10	63.0	9.62454306795452	1.79934054945358
chr1A_567000000	chr1A_572000000	chr1A_572218774	TraesCS1A01G403400.1	8.26225e-11	63.0	10.0829016682341	1.79934054945358
chr1A_567000000	chr1A_572000000	chr1A_571864142	TraesCS1A01G403500.2	1.10114e-11	63.0	10.9581574608991	1.79934054945358
chr1A_568000000	chr1A_572000000	chr1A_572006386	TraesCS1A01G404200.1	1.17598e-13	82.0	12.9296000642833	1.91381385238372
chr1A_568000000	chr1A_587000000	chr1A_586755964	TraesCS1A01G405200.1	1.50730e-10	53.0	9.82180030085194	1.72427586960079
chr1A_57000000	chr1A_588000000	chr1A_57293431	TraesCS1A01G439100.1	4.04984e-10	13.0	9.39256213443711	1.11394335230684
chr1A_580000000	chr1A_585000000	chr1A_585232405	TraesCS1A01G425100.2	1.81852e-13	76.0	12.7402819182321	1.88081359228079
chr1A_580000000	chr1A_584000000	chr1A_580422511	TraesCS1A01G431300.1	2.99923e-10	88.0	9.52299022850498	1.94448267215017
chr1A_582000000	chr1A_585000000	chr1A_585212655	TraesCS1A01G428100.1	8.17760e-10	162.0	9.08737413638884	2.20951501454263
chr1A_59000000	chr1A_61000000	chr1A_61119290	TraesCS1A01G076100.1	9.22701e-10	436.0	9.03493900871117	2.63948648926859
chr1A_66000000	chr1A_72000000	chr1A_65759057	TraesCS1A01G085500.1	3.22134e-32	380.0	31.4919634346553	2.57978359661681
chr1A_66000000	chr1A_72000000	chr1A_65759904	TraesCS1A01G085400.2	1.67657e-44	380.0	43.7755783092324	2.57978359661681
chr1A_79000000	chr1A_95000000	chr1A_94624330	TraesCS1A01G089400.1	3.45706e-12	168.0	11.4612930828693	2.22530928172586
chr1A_91000000	chr1A_96000000	chr1A_96137533	TraesCS1A01G095800.3	2.63480e-33	346.0	32.5792523452305	2.53907609879278
chr1A_92000000	chr1A_94000000	chr1A_94099987	TraesCS1A01G096100.1	6.42971e-12	712.0	11.1918086146714	2.85247999363686
chr1A_93000000	chr1A_96000000	chr1A_92566528	TraesCS1A01G099500.3	4.80934e-15	417.0	14.3179145190576	2.62013605497376
chr1B_100000000	chr1B_95000000	chr1B_100318682	TraesCS1B01G094000.1	4.40066e-24	393.0	23.3564821842269	2.59439255037543
chr1B_10000000	chr1B_12000000	chr1B_10075970	TraesCS1B01G024900.1	4.56688e-10	68.0	9.34038039982775	1.83250891270624
chr1B_102000000	chr1B_95000000	chr1B_94828204	TraesCS1B01G097200.1	2.15144e-12	265.0	11.6672707611465	2.42324587393681
chr1B_102000000	chr1B_104000000	chr1B_101606256	TraesCS1B01G097900.1	4.40805e-30	1452.0	29.3557534879764	3.16196661636407
chr1B_10000000	chr1B_12000000	chr1B_12356228	TraesCS1B01G022900.1	1.83406e-11	68.0	10.736586460791	1.83250891270624
chr1B_10000000	chr1B_13000000	chr1B_12942150	TraesCS1B01G023000.2	6.94055e-19	105.0	18.1586061127583	2.02118929906994
chr1B_104000000	chr1B_509000000	chr1B_508554011	TraesCS1B01G097800.2	2.39972e-11	15.0	10.6198394289338	1.17609125905568
chr1B_104000000	chr1B_100000000	chr1B_99594200	TraesCS1B01G097800.2	1.00083e-12	538.0	11.99963968509	2.73078227566639
chr1B_106000000	chr1B_113000000	chr1B_105690630	TraesCS1B01G103200.1	7.04088e-13	196.0	12.1523730574403	2.29225607135648
chr1B_107000000	chr1B_121000000	chr1B_120884188	TraesCS1B01G099000.1	1.83743e-14	261.0	13.7357891971106	2.41664050733828
chr1B_107000000	chr1B_119000000	chr1B_118510455	TraesCS1B01G099100.1	2.43851e-45	213.0	44.6128754590858	2.32837960343874
chr1B_107000000	chr1B_152000000	chr1B_151739207	TraesCS1B01G099100.1	6.59200e-14	52.0	13.1809828013109	1.7160033436348
chr1B_107000000	chr1B_29000000	chr1B_28816923	TraesCS1B01G099100.1	1.04367e-09	5.0	8.98143680002581	0.698970004336019
chr1B_107000000	chr1B_325000000	chr1B_325287546	TraesCS1B01G099100.1	4.97483e-12	14.0	11.3032217553853	1.14612803567824
chr1B_107000000	chr1B_74000000	chr1B_74232423	TraesCS1B01G099100.1	8.46985e-13	65.0	12.072124280903	1.81291335664286
chr1B_107000000	chr1B_119000000	chr1B_106764788	TraesCS1B01G106900.1	4.79081e-14	213.0	13.3195910526	2.32837960343874
chr1B_107000000	chr1B_136000000	chr1B_106764788	TraesCS1B01G115400.1	7.06383e-15	87.0	14.1509597611505	1.93951925261862
chr1B_107000000	chr1B_100000000	chr1B_106766095	TraesCS1B01G095800.1	7.90897e-12	384.0	11.1018800718048	2.58433122436753
chr1B_107000000	chr1B_118000000	chr1B_106790959	TraesCS1B01G106300.1	1.19560e-14	220.0	13.9224140936328	2.34242268082221
chr1B_107000000	chr1B_118000000	chr1B_106790959	TraesCS1B01G106600.1	1.19560e-14	220.0	13.9224140936328	2.34242268082221
chr1B_107000000	chr1B_26000000	chr1B_106898321	TraesCS1B01G046200.1	4.22406e-10	16.0	9.37426992156235	1.20411998265592
chr1B_107000000	chr1B_126000000	chr1B_106900677	TraesCS1B01G110800.1	2.75426e-11	117.0	10.5599950650829	2.06818586174616
chr1B_107000000	chr1B_100000000	chr1B_99593437	TraesCS1B01G099600.1	8.40686e-13	384.0	12.0753661848576	2.58433122436753
chr1B_109000000	chr1B_331000000	chr1B_109217070	TraesCS1B01G184400.1	9.48822e-11	23.0	10.0228152540306	1.36172783601759
chr1B_111000000	chr1B_100000000	chr1B_99593437	TraesCS1B01G101000.2	8.76556e-10	287.0	9.05722033317647	2.45788189673399
chr1B_111000000	chr1B_100000000	chr1B_99594200	TraesCS1B01G101600.1	1.12358e-36	287.0	35.9493959999501	2.45788189673399
chr1B_111000000	chr1B_154000000	chr1B_154162792	TraesCS1B01G101700.1	3.79241e-14	64.0	13.4210847169268	1.80617997398389
chr1B_111000000	chr1B_95000000	chr1B_94637867	TraesCS1B01G101700.1	2.62318e-13	221.0	12.5811719075322	2.34439227368511
chr1B_112000000	chr1B_237000000	chr1B_112203625	TraesCS1B01G151300.1	2.38119e-10	14.0	9.62320594997126	1.14612803567824
chr1B_112000000	chr1B_158000000	chr1B_157901588	TraesCS1B01G102200.1	2.43133e-14	56.0	13.6141560911556	1.7481880270062
chr1B_112000000	chr1B_78000000	chr1B_77546088	TraesCS1B01G102200.1	1.52831e-12	22.0	11.8157885452143	1.34242268082221
chr1B_112000000	chr1B_94000000	chr1B_94011078	TraesCS1B01G102200.1	7.43402e-11	175.0	10.1287762748413	2.24303804868629
chr1B_113000000	chr1B_115000000	chr1B_115278874	TraesCS1B01G103000.1	1.70942e-33	1354.0	32.7671512191561	3.13161866434913
chr1B_113000000	chr1B_119000000	chr1B_119048438	TraesCS1B01G103100.1	3.96670e-28	292.0	27.401570643809	2.46538285144842
chr1B_113000000	chr1B_18000000	chr1B_18421412	TraesCS1B01G103200.1	4.78292e-11	9.0	10.3203068831567	0.954242509439325
chr1B_11000000	chr1B_488000000	chr1B_11404924	TraesCS1B01G279400.1	2.21065e-11	11.0	10.6554800114244	1.04139268515822
chr1B_114000000	chr1B_133000000	chr1B_114470209	TraesCS1B01G113700.1	4.10147e-24	122.0	23.387060460727	2.08635983067475
chr1B_115000000	chr1B_121000000	chr1B_120884051	TraesCS1B01G104500.1	2.54036e-14	251.0	13.5951047341931	2.39967372148104
chr1B_115000000	chr1B_118000000	chr1B_117568739	TraesCS1B01G104600.1	4.45298e-14	478.0	13.3513492554435	2.67942789661212
chr1B_116000000	chr1B_450000000	chr1B_449952334	TraesCS1B01G104800.1	1.83801e-14	14.0	13.7356521300919	1.14612803567824
chr1B_116000000	chr1B_121000000	chr1B_120884188	TraesCS1B01G104900.1	3.52600e-13	307.0	12.4527176920367	2.48713837547719
chr1B_117000000	chr1B_297000000	chr1B_297290465	TraesCS1B01G105200.2	4.21315e-11	15.0	10.3753930784918	1.17609125905568
chr1B_118000000	chr1B_497000000	chr1B_497149686	TraesCS1B01G106300.1	1.91957e-10	16.0	9.71679604605795	1.20411998265592
chr1B_118000000	chr1B_503000000	chr1B_503462575	TraesCS1B01G106300.1	1.48825e-15	19.0	14.8273241087762	1.27875360095283
chr1B_118000000	chr1B_497000000	chr1B_497149686	TraesCS1B01G106600.1	1.91957e-10	16.0	9.71679604605795	1.20411998265592
chr1B_118000000	chr1B_503000000	chr1B_503462575	TraesCS1B01G106600.1	1.48825e-15	19.0	14.8273241087762	1.27875360095283
chr1B_12000000	chr1B_1000000	chr1B_11859136	TraesCS1B01G001100.1	7.19205e-11	61.0	10.1431473019967	1.78532983501077
chr1B_12000000	chr1B_24000000	chr1B_11859136	TraesCS1B01G044100.1	1.41594e-10	96.0	9.84895514934469	1.98227123303957
chr1B_12000000	chr1B_40000000	chr1B_11859136	TraesCS1B01G056700.1	7.82266e-13	36.0	12.1066455452918	1.55630250076729
chr1B_12000000	chr1B_10000000	chr1B_11859136	TraesCS1B01G021300.2	1.26955e-18	68.0	17.8963501901849	1.83250891270624
chr1B_120000000	chr1B_95000000	chr1B_119583135	TraesCS1B01G093400.1	4.15793e-10	153.0	9.38112282642101	2.1846914308176
chr1B_120000000	chr1B_100000000	chr1B_99596973	TraesCS1B01G107800.1	9.62998e-24	212.0	23.0163746148379	2.32633586092875
chr1B_120000000	chr1B_130000000	chr1B_129554904	TraesCS1B01G108400.1	3.07202e-21	324.0	20.5125759612117	2.51054501020661
chr1B_12000000	chr1B_10000000	chr1B_9638143	TraesCS1B01G024800.1	3.02135e-11	68.0	10.51979896216	1.83250891270624
chr1B_121000000	chr1B_94000000	chr1B_94011078	TraesCS1B01G108700.1	8.07073e-10	154.0	9.0930871814324	2.18752072083646
chr1B_121000000	chr1B_133000000	chr1B_120884188	TraesCS1B01G113800.1	2.85876e-32	275.0	31.5438223032117	2.43933269383026
chr1B_121000000	chr1B_380000000	chr1B_121234110	TraesCS1B01G209300.1	2.01909e-10	23.0	9.69484432214986	1.36172783601759
chr1B_122000000	chr1B_181000000	chr1B_121763407	TraesCS1B01G138900.1	1.90610e-14	22.0	13.7198543186458	1.34242268082221
chr1B_122000000	chr1B_84000000	chr1B_83940541	TraesCS1B01G109700.1	6.48844e-14	92.0	13.1878597070255	1.96378782734556
chr1B_122000000	chr1B_191000000	chr1B_190627628	TraesCS1B01G109800.1	4.67259e-10	19.0	9.33044232480693	1.27875360095283
chr1B_122000000	chr1B_19000000	chr1B_121844714	TraesCS1B01G039300.1	2.22049e-12	8.0	11.6535511783357	0.903089986991943
chr1B_124000000	chr1B_128000000	chr1B_123965833	TraesCS1B01G111200.1	8.26457e-26	1040.0	25.0827797375535	3.01703333929878
chr1B_124000000	chr1B_129000000	chr1B_129176512	TraesCS1B01G110600.1	1.17168e-31	800.0	30.9311909832072	2.90308998699194
chr1B_126000000	chr1B_129000000	chr1B_129176968	TraesCS1B01G110800.1	1.54845e-107	1197.0	106.810102813604	3.07809415040641
chr1B_129000000	chr1B_154000000	chr1B_154162792	TraesCS1B01G111300.1	4.50403e-10	95.0	9.34639872544111	1.97772360528885
chr1B_130000000	chr1B_516000000	chr1B_516124312	TraesCS1B01G111600.1	1.06028e-13	13.0	12.9745794305871	1.11394335230684
chr1B_130000000	chr1B_325000000	chr1B_325287546	TraesCS1B01G112100.1	7.20872e-14	22.0	13.1421418429487	1.34242268082221
chr1B_130000000	chr1B_429000000	chr1B_429006721	TraesCS1B01G112100.1	1.40591e-10	20.0	9.85204247999501	1.30102999566398
chr1B_13000000	chr1B_342000000	chr1B_13012871	TraesCS1B01G191000.2	7.98393e-10	5.0	9.09778327942948	0.698970004336019
chr1B_131000000	chr1B_18000000	chr1B_17890252	TraesCS1B01G112700.1	1.68079e-10	13.0	9.77448654446558	1.11394335230684
chr1B_132000000	chr1B_503000000	chr1B_502645212	TraesCS1B01G113300.3	1.07253e-09	9.0	8.96959055121574	0.954242509439325
chr1B_13000000	chr1B_18000000	chr1B_13245762	TraesCS1B01G037700.1	1.74514e-10	182.0	9.75816972699215	2.26007138798507
chr1B_133000000	chr1B_594000000	chr1B_594064180	TraesCS1B01G113400.1	3.97309e-15	23.0	14.4008715970235	1.36172783601759
chr1B_133000000	chr1B_168000000	chr1B_168354736	TraesCS1B01G113800.1	3.47954e-12	40.0	11.4584781665897	1.60205999132796
chr1B_133000000	chr1B_94000000	chr1B_94011078	TraesCS1B01G113800.1	1.37062e-11	89.0	10.8630829352749	1.94939000664491
chr1B_136000000	chr1B_675000000	chr1B_674638840	TraesCS1B01G115500.1	7.51045e-10	7.0	9.12433404080383	0.845098040014257
chr1B_136000000	chr1B_94000000	chr1B_94011078	TraesCS1B01G115500.1	9.51530e-11	51.0	10.0215775146507	1.70757017609794
chr1B_136000000	chr1B_29000000	chr1B_136313289	TraesCS1B01G048800.1	5.81785e-10	7.0	9.23523748023782	0.845098040014257
chr1B_136000000	chr1B_32000000	chr1B_136313289	TraesCS1B01G051700.2	1.08295e-09	9.0	8.96539159436764	0.954242509439325
chr1B_136000000	chr1B_34000000	chr1B_136313289	TraesCS1B01G053600.1	8.29943e-15	12.0	14.0809517336908	1.07918124604762
chr1B_136000000	chr1B_39000000	chr1B_136313289	TraesCS1B01G055900.1	9.84481e-17	11.0	16.0067926611153	1.04139268515822
chr1B_136000000	chr1B_40000000	chr1B_136313289	TraesCS1B01G057800.3	3.27346e-14	22.0	13.4849929615651	1.34242268082221
chr1B_136000000	chr1B_43000000	chr1B_136313289	TraesCS1B01G060000.1	5.06577e-12	3.0	11.2953545322712	0.477121254719662
chr1B_136000000	chr1B_53000000	chr1B_136313289	TraesCS1B01G068500.2	1.08385e-12	5.0	11.9650308180558	0.698970004336019
chr1B_137000000	chr1B_151000000	chr1B_136648420	TraesCS1B01G124900.1	1.04349e-09	171.0	8.98151170852055	2.23299611039215
chr1B_137000000	chr1B_189000000	chr1B_136822823	TraesCS1B01G141400.1	1.36719e-12	34.0	11.8641711268238	1.53147891704226
chr1B_137000000	chr1B_142000000	chr1B_142290649	TraesCS1B01G117200.1	4.92920e-11	292.0	10.3072235601909	2.46538285144842
chr1B_137000000	chr1B_329000000	chr1B_329204658	TraesCS1B01G117200.1	1.00966e-09	39.0	8.99582484897291	1.5910646070265
chr1B_138000000	chr1B_192000000	chr1B_192276995	TraesCS1B01G117800.1	1.38800e-10	34.0	9.85761053388116	1.53147891704226
chr1B_138000000	chr1B_593000000	chr1B_593001441	TraesCS1B01G118000.1	2.10650e-13	10.0	12.6764385365371	1
chr1B_138000000	chr1B_95000000	chr1B_137872900	TraesCS1B01G093400.1	7.97284e-10	75.0	9.09838695129788	1.8750612633917
chr1B_139000000	chr1B_142000000	chr1B_142290649	TraesCS1B01G118400.1	3.60927e-18	471.0	17.4425806282968	2.6730209071289
chr1B_139000000	chr1B_315000000	chr1B_315391163	TraesCS1B01G118400.1	2.31250e-11	9.0	10.6359182585889	0.954242509439325
chr1B_139000000	chr1B_334000000	chr1B_333633465	TraesCS1B01G118400.1	2.14115e-10	28.0	9.66935290678759	1.44715803134222
chr1B_140000000	chr1B_1000000	chr1B_1431518	TraesCS1B01G119000.1	3.18324e-10	10.0	9.49713061656394	1
chr1B_140000000	chr1B_364000000	chr1B_363635313	TraesCS1B01G119000.1	4.13201e-10	17.0	9.38383863610218	1.23044892137827
chr1B_140000000	chr1B_145000000	chr1B_145362178	TraesCS1B01G119100.1	2.34636e-10	274.0	9.62960535367878	2.43775056282039
chr1B_14000000	chr1B_25000000	chr1B_24636361	TraesCS1B01G029100.1	3.02008e-15	137.0	14.5199815527056	2.13672056715641
chr1B_142000000	chr1B_158000000	chr1B_157901588	TraesCS1B01G119600.1	2.18634e-16	122.0	15.6602822995492	2.08635983067475
chr1B_142000000	chr1B_158000000	chr1B_157901588	TraesCS1B01G119700.1	6.86980e-10	122.0	9.16305590634085	2.08635983067475
chr1B_142000000	chr1B_594000000	chr1B_594136417	TraesCS1B01G119800.1	9.91536e-11	13.0	10.0036915131102	1.11394335230684
chr1B_143000000	chr1B_145000000	chr1B_145362460	TraesCS1B01G121000.1	1.33372e-14	996.0	13.8749353362505	2.9982593384237
chr1B_143000000	chr1B_474000000	chr1B_474442070	TraesCS1B01G121000.1	3.71417e-11	9.0	10.4301382221977	0.954242509439325
chr1B_1000000	chr1B_155000000	chr1B_1431518	TraesCS1B01G126700.1	3.57443e-10	10.0	9.44679320353881	1
chr1B_144000000	chr1B_498000000	chr1B_497828089	TraesCS1B01G121500.1	6.53666e-12	16.0	11.1846441039838	1.20411998265592
chr1B_144000000	chr1B_505000000	chr1B_504500935	TraesCS1B01G121500.1	2.00286e-12	12.0	11.6983494068484	1.07918124604762
chr1B_144000000	chr1B_509000000	chr1B_508651151	TraesCS1B01G121500.1	1.32606e-39	8.0	38.8774368250418	0.903089986991943
chr1B_145000000	chr1B_151000000	chr1B_151005141	TraesCS1B01G121700.1	7.54560e-16	247.0	15.122306220921	2.39269695325967
chr1B_145000000	chr1B_163000000	chr1B_162810519	TraesCS1B01G121700.1	5.96496e-10	104.0	9.22439246428828	2.01703333929878
chr1B_145000000	chr1B_509000000	chr1B_508555286	TraesCS1B01G122000.3	5.50280e-10	13.0	9.25941627139288	1.11394335230684
chr1B_145000000	chr1B_593000000	chr1B_593001441	TraesCS1B01G122000.3	1.16575e-10	6.0	9.93339457587347	0.778151250383644
chr1B_147000000	chr1B_151000000	chr1B_146790283	TraesCS1B01G123900.1	1.21318e-76	316.0	75.9160747579074	2.4996870826184
chr1B_150000000	chr1B_547000000	chr1B_149514274	TraesCS1B01G322100.1	4.81131e-11	10.0	10.3177366599438	1
chr1B_150000000	chr1B_269000000	chr1B_268824920	TraesCS1B01G123400.2	7.23648e-13	17.0	12.1404726338468	1.23044892137827
chr1B_150000000	chr1B_688000000	chr1B_687709241	TraesCS1B01G123400.2	1.38828e-14	8.0	13.8575229328789	0.903089986991943
chr1B_151000000	chr1B_158000000	chr1B_150661337	TraesCS1B01G128500.1	7.95474e-11	264.0	10.0993740106636	2.42160392686983
chr1B_151000000	chr1B_154000000	chr1B_154162792	TraesCS1B01G124700.1	7.68439e-12	501.0	11.1143906018335	2.69983772586725
chr1B_15000000	chr1B_18000000	chr1B_15168213	TraesCS1B01G036700.1	2.61547e-11	195.0	10.5824502570585	2.29003461136252
chr1B_152000000	chr1B_326000000	chr1B_325804265	TraesCS1B01G125200.1	3.06102e-14	41.0	13.5141338328132	1.61278385671974
chr1B_153000000	chr1B_288000000	chr1B_153422268	TraesCS1B01G165100.1	9.63955e-11	25.0	10.015943239653	1.39794000867204
chr1B_154000000	chr1B_163000000	chr1B_154162792	TraesCS1B01G131300.1	3.53021e-15	149.0	14.452199459165	2.17318626841227
chr1B_154000000	chr1B_166000000	chr1B_154162792	TraesCS1B01G132200.1	3.48794e-14	151.0	13.4574309944657	2.17897694729317
chr1B_154000000	chr1B_97000000	chr1B_154162792	TraesCS1B01G094600.1	3.03547e-14	43.0	13.5177740549666	1.63346845557959
chr1B_154000000	chr1B_157000000	chr1B_154162818	TraesCS1B01G127900.2	3.39627e-31	441.0	30.4689977910874	2.64443858946784
chr1B_154000000	chr1B_157000000	chr1B_154162818	TraesCS1B01G128200.1	3.21035e-10	441.0	9.49344761719559	2.64443858946784
chr1B_154000000	chr1B_168000000	chr1B_154163556	TraesCS1B01G132800.1	3.15412e-11	124.0	10.5011217877521	2.09342168516224
chr1B_15000000	chr1B_25000000	chr1B_24636361	TraesCS1B01G031500.1	3.50378e-15	168.0	14.4554631707076	2.22530928172586
chr1B_15000000	chr1B_25000000	chr1B_24636361	TraesCS1B01G031600.1	2.51777e-25	168.0	24.5989839455121	2.22530928172586
chr1B_155000000	chr1B_161000000	chr1B_154636201	TraesCS1B01G130100.1	1.19507e-12	306.0	11.9226066556168	2.48572142648158
chr1B_155000000	chr1B_513000000	chr1B_512876639	TraesCS1B01G126600.1	2.24127e-10	14.0	9.6495058219804	1.14612803567824
chr1B_155000000	chr1B_508000000	chr1B_508389275	TraesCS1B01G126700.1	4.10165e-12	19.0	11.3870414013918	1.27875360095283
chr1B_157000000	chr1B_163000000	chr1B_162810519	TraesCS1B01G127900.2	3.05399e-16	235.0	15.5151323893333	2.37106786227174
chr1B_157000000	chr1B_566000000	chr1B_565749947	TraesCS1B01G128100.1	4.99265e-10	6.0	9.30166887824621	0.778151250383644
chr1B_157000000	chr1B_353000000	chr1B_353490725	TraesCS1B01G128300.1	2.37397e-11	29.0	10.6245247735519	1.46239799789896
chr1B_158000000	chr1B_508000000	chr1B_508047627	TraesCS1B01G128600.1	3.44616e-11	10.0	10.4626645627835	1
chr1B_159000000	chr1B_269000000	chr1B_268824920	TraesCS1B01G129300.1	6.38847e-13	35.0	12.1946031402953	1.54406804435028
chr1B_162000000	chr1B_165000000	chr1B_164838256	TraesCS1B01G130500.1	5.84234e-41	335.0	40.2334131724862	2.52504480703684
chr1B_162000000	chr1B_269000000	chr1B_268583751	TraesCS1B01G130500.1	8.55878e-13	26.0	12.0675881368449	1.41497334797082
chr1B_162000000	chr1B_275000000	chr1B_274853387	TraesCS1B01G130500.1	6.26605e-10	25.0	9.20300614398392	1.39794000867204
chr1B_163000000	chr1B_509000000	chr1B_508571607	TraesCS1B01G130800.1	1.94039e-42	13.0	41.7121109722216	1.11394335230684
chr1B_163000000	chr1B_94000000	chr1B_94011078	TraesCS1B01G130800.1	8.75441e-10	25.0	9.05777311769915	1.39794000867204
chr1B_163000000	chr1B_18000000	chr1B_17890252	TraesCS1B01G130900.1	2.12454e-15	7.0	14.6727350877725	0.845098040014257
chr1B_163000000	chr1B_166000000	chr1B_162810519	TraesCS1B01G132100.1	3.20306e-16	307.0	15.4944349260178	2.48713837547719
chr1B_163000000	chr1B_166000000	chr1B_162810519	TraesCS1B01G132200.1	1.14253e-12	307.0	11.942132387614	2.48713837547719
chr1B_163000000	chr1B_503000000	chr1B_502946846	TraesCS1B01G131000.1	2.09336e-10	7.0	9.67915607860392	0.845098040014257
chr1B_164000000	chr1B_528000000	chr1B_164421960	TraesCS1B01G305500.1	9.40748e-10	13.0	9.02652669630322	1.11394335230684
chr1B_165000000	chr1B_646000000	chr1B_164847070	TraesCS1B01G422600.1	2.10145e-10	9.0	9.67748093874559	0.954242509439325
chr1B_17000000	chr1B_345000000	chr1B_345396186	TraesCS1B01G034900.1	2.54857e-10	6.0	9.59370343341283	0.778151250383644
chr1B_167000000	chr1B_260000000	chr1B_259514242	TraesCS1B01G132400.1	5.61464e-32	20.0	31.2506780846431	1.30102999566398
chr1B_167000000	chr1B_260000000	chr1B_259514242	TraesCS1B01G132400.2	5.68710e-27	20.0	26.2451091351967	1.30102999566398
chr1B_168000000	chr1B_590000000	chr1B_590008885	TraesCS1B01G133100.1	5.22886e-10	21.0	9.28159298602298	1.32221929473392
chr1B_169000000	chr1B_260000000	chr1B_168618817	TraesCS1B01G154700.2	7.23202e-11	20.0	10.1407403814987	1.30102999566398
chr1B_171000000	chr1B_626000000	chr1B_625766036	TraesCS1B01G134900.1	9.80404e-13	10.0	12.0085949255163	1
chr1B_172000000	chr1B_175000000	chr1B_174652092	TraesCS1B01G135400.1	8.18861e-29	502.0	28.086789812594	2.70070371714502
chr1B_173000000	chr1B_315000000	chr1B_315391163	TraesCS1B01G135600.1	1.58703e-51	5.0	50.7994148635972	0.698970004336019
chr1B_173000000	chr1B_399000000	chr1B_398857931	TraesCS1B01G135600.1	4.42982e-10	11.0	9.35361392041236	1.04139268515822
chr1B_173000000	chr1B_445000000	chr1B_444867264	TraesCS1B01G135600.1	1.08573e-10	14.0	9.96427816193777	1.14612803567824
chr1B_173000000	chr1B_642000000	chr1B_641924854	TraesCS1B01G135600.1	9.21616e-10	5.0	9.03544999415156	0.698970004336019
chr1B_173000000	chr1B_315000000	chr1B_315391163	TraesCS1B01G135600.2	3.36002e-34	5.0	33.4736581375316	0.698970004336019
chr1B_173000000	chr1B_399000000	chr1B_398857931	TraesCS1B01G135600.2	2.94357e-10	11.0	9.53112563192511	1.04139268515822
chr1B_173000000	chr1B_399000000	chr1B_399334589	TraesCS1B01G135600.2	2.82878e-11	11.0	10.5484008271988	1.04139268515822
chr1B_173000000	chr1B_430000000	chr1B_429976134	TraesCS1B01G135600.2	6.08889e-11	5.0	10.2154618717041	0.698970004336019
chr1B_173000000	chr1B_483000000	chr1B_482715307	TraesCS1B01G135600.2	3.43495e-10	19.0	9.46407958025862	1.27875360095283
chr1B_173000000	chr1B_315000000	chr1B_314571916	TraesCS1B01G135800.1	1.56956e-54	5.0	53.8042220777525	0.698970004336019
chr1B_173000000	chr1B_639000000	chr1B_639066917	TraesCS1B01G135800.1	1.31284e-11	4.0	10.8817881995398	0.602059991327962
chr1B_173000000	chr1B_509000000	chr1B_508571607	TraesCS1B01G135900.1	1.98928e-15	12.0	14.7013040836948	1.07918124604762
chr1B_17000000	chr1B_564000000	chr1B_564315701	TraesCS1B01G036300.1	1.00761e-10	10.0	9.99670753100792	1
chr1B_18000000	chr1B_24000000	chr1B_17792950	TraesCS1B01G044500.2	1.15962e-10	126.0	9.93568430296284	2.10037054511756
chr1B_18000000	chr1B_25000000	chr1B_24636361	TraesCS1B01G037700.1	7.50796e-15	97.0	14.1244780498261	1.98677173426624
chr1B_18000000	chr1B_25000000	chr1B_24636361	TraesCS1B01G037900.2	1.30253e-15	97.0	14.8852122651997	1.98677173426624
chr1B_18000000	chr1B_22000000	chr1B_17815857	TraesCS1B01G041900.1	1.95617e-12	200.0	11.7085934057582	2.30102999566398
chr1B_18000000	chr1B_20000000	chr1B_20054040	TraesCS1B01G038100.1	3.56022e-52	284.0	51.4485231644333	2.45331834004704
chr1B_18000000	chr1B_56000000	chr1B_17890252	TraesCS1B01G071200.1	1.17339e-10	24.0	9.93055761729859	1.38021124171161
chr1B_180000000	chr1B_183000000	chr1B_180405371	TraesCS1B01G139500.2	5.37544e-20	520.0	19.2695859813191	2.7160033436348
chr1B_183000000	chr1B_196000000	chr1B_195560078	TraesCS1B01G139500.1	1.59692e-13	226.0	12.7967168399221	2.3541084391474
chr1B_18000000	chr1B_25000000	chr1B_18385974	TraesCS1B01G044800.1	5.59452e-16	97.0	15.2522371692418	1.98677173426624
chr1B_186000000	chr1B_627000000	chr1B_626600722	TraesCS1B01G140400.3	7.04645e-10	16.0	9.15202962537896	1.20411998265592
chr1B_187000000	chr1B_444000000	chr1B_444039128	TraesCS1B01G140800.1	1.56664e-10	9.0	9.80503078909336	0.954242509439325
chr1B_189000000	chr1B_192000000	chr1B_192278155	TraesCS1B01G141700.1	1.18822e-16	490.0	15.9251031418966	2.69019608002851
chr1B_190000000	chr1B_200000000	chr1B_199575182	TraesCS1B01G141900.1	2.20480e-28	234.0	27.6566307997725	2.36921585741014
chr1B_19000000	chr1B_674000000	chr1B_673642011	TraesCS1B01G039300.1	3.66294e-10	12.0	9.43617019514445	1.07918124604762
chr1B_193000000	chr1B_280000000	chr1B_192770578	TraesCS1B01G162300.1	9.29335e-31	28.0	30.0318277064305	1.44715803134222
chr1B_193000000	chr1B_631000000	chr1B_631215829	TraesCS1B01G143000.1	4.95598e-13	13.0	12.3048704549003	1.11394335230684
chr1B_19000000	chr1B_545000000	chr1B_19401429	TraesCS1B01G320200.1	2.96030e-15	15.0	14.5286642748388	1.17609125905568
chr1B_196000000	chr1B_431000000	chr1B_431032567	TraesCS1B01G144000.1	7.52590e-10	8.0	9.12344155664288	0.903089986991943
chr1B_196000000	chr1B_503000000	chr1B_503476121	TraesCS1B01G144000.1	1.51585e-12	21.0	11.8193437719199	1.32221929473392
chr1B_196000000	chr1B_509000000	chr1B_508555286	TraesCS1B01G144300.1	8.45415e-12	11.0	11.0729300508535	1.04139268515822
chr1B_196000000	chr1B_594000000	chr1B_594064180	TraesCS1B01G144300.1	1.02908e-13	7.0	12.9875508621588	0.845098040014257
chr1B_198000000	chr1B_237000000	chr1B_198418905	TraesCS1B01G151700.1	3.90047e-11	51.0	10.408883058074	1.70757017609794
chr1B_199000000	chr1B_260000000	chr1B_260049062	TraesCS1B01G145300.1	6.62624e-16	56.0	15.1787328381812	1.7481880270062
chr1B_199000000	chr1B_260000000	chr1B_198656453	TraesCS1B01G154700.2	2.57564e-10	56.0	9.58911483888183	1.7481880270062
chr1B_200000000	chr1B_226000000	chr1B_225787106	TraesCS1B01G145800.1	6.63403e-20	54.0	19.1782225688725	1.73239375982297
chr1B_20000000	chr1B_24000000	chr1B_20048352	TraesCS1B01G044500.2	4.05202e-11	216.0	10.3923284197115	2.33445375115093
chr1B_202000000	chr1B_269000000	chr1B_202014493	TraesCS1B01G158300.3	1.09587e-11	35.0	10.9602409619386	1.54406804435028
chr1B_205000000	chr1B_230000000	chr1B_204558745	TraesCS1B01G150300.1	1.16301e-11	71.0	10.9344165510272	1.85125834871908
chr1B_205000000	chr1B_292000000	chr1B_205420160	TraesCS1B01G166300.1	3.72656e-11	29.0	10.4286918819584	1.46239799789896
chr1B_210000000	chr1B_218000000	chr1B_209655977	TraesCS1B01G148500.1	1.36484e-10	312.0	9.86491825791987	2.49415459401844
chr1B_213000000	chr1B_596000000	chr1B_595614594	TraesCS1B01G147600.1	5.61404e-10	18.0	9.25072449734508	1.25527250510331
chr1B_216000000	chr1B_243000000	chr1B_216092929	TraesCS1B01G152300.1	6.70689e-37	162.0	36.173478816484	2.20951501454263
chr1B_216000000	chr1B_570000000	chr1B_569970583	TraesCS1B01G148200.1	1.06223e-09	9.0	8.97378143719435	0.954242509439325
chr1B_217000000	chr1B_590000000	chr1B_590257087	TraesCS1B01G148400.1	1.54834e-13	7.0	12.8101336664501	0.845098040014257
chr1B_22000000	chr1B_25000000	chr1B_24636361	TraesCS1B01G041900.1	1.02878e-11	291.0	10.9876774872407	2.46389298898591
chr1B_22000000	chr1B_33000000	chr1B_32766585	TraesCS1B01G042000.1	4.69175e-10	224.0	9.32866513733082	2.35024801833416
chr1B_22000000	chr1B_24000000	chr1B_22205990	TraesCS1B01G044300.1	7.99919e-16	918.0	15.0969539875506	2.96284268120124
chr1B_22000000	chr1B_26000000	chr1B_22205990	TraesCS1B01G046300.2	1.85384e-10	259.0	9.73192775137579	2.41329976408125
chr1B_222000000	chr1B_509000000	chr1B_508555286	TraesCS1B01G149400.2	5.45515e-12	12.0	11.2631933031367	1.07918124604762
chr1B_222000000	chr1B_590000000	chr1B_590257087	TraesCS1B01G149400.2	8.21110e-10	3.0	9.08559865872349	0.477121254719662
chr1B_226000000	chr1B_231000000	chr1B_225787106	TraesCS1B01G150500.3	2.10630e-11	435.0	10.6764797722457	2.63848925695464
chr1B_229000000	chr1B_481000000	chr1B_480613988	TraesCS1B01G150200.1	3.13154e-10	10.0	9.50424203656739	1
chr1B_237000000	chr1B_509000000	chr1B_508555286	TraesCS1B01G151300.1	5.95452e-10	13.0	9.22515324169644	1.11394335230684
chr1B_241000000	chr1B_301000000	chr1B_300958751	TraesCS1B01G152000.2	1.39932e-12	8.0	11.8540829586014	0.903089986991943
chr1B_241000000	chr1B_39000000	chr1B_39310607	TraesCS1B01G152000.2	1.50803e-11	12.0	10.8215900187415	1.07918124604762
chr1B_241000000	chr1B_50000000	chr1B_50184987	TraesCS1B01G152000.2	1.38170e-32	9.0	31.8595862424089	0.954242509439325
chr1B_243000000	chr1B_49000000	chr1B_48624895	TraesCS1B01G152300.1	8.89950e-14	2.0	13.0506343926069	0.301029995663981
chr1B_246000000	chr1B_304000000	chr1B_303597741	TraesCS1B01G152500.2	3.07777e-10	16.0	9.51176383787134	1.20411998265592
chr1B_25000000	chr1B_30000000	chr1B_24636361	TraesCS1B01G050200.2	4.03835e-15	418.0	14.3937960438665	2.62117628177504
chr1B_25000000	chr1B_32000000	chr1B_24636361	TraesCS1B01G051700.2	9.50053e-15	183.0	14.0222521663264	2.26245108973043
chr1B_25000000	chr1B_34000000	chr1B_24636361	TraesCS1B01G053500.1	7.25606e-13	119.0	12.1392991347736	2.07554696139253
chr1B_25000000	chr1B_40000000	chr1B_24636361	TraesCS1B01G057800.3	1.75824e-12	121.0	11.7549218439599	2.08278537031645
chr1B_25000000	chr1B_45000000	chr1B_24636361	TraesCS1B01G060900.1	2.54605e-13	49.0	12.5941330718093	1.69019608002851
chr1B_25000000	chr1B_62000000	chr1B_24636361	TraesCS1B01G078600.1	4.01811e-13	32.0	12.3959781781554	1.50514997831991
chr1B_25000000	chr1B_63000000	chr1B_24636361	TraesCS1B01G080400.1	2.76103e-13	42.0	12.5589288745039	1.6232492903979
chr1B_25000000	chr1B_64000000	chr1B_24636361	TraesCS1B01G081400.1	6.39678e-11	31.0	10.1940385854133	1.49136169383427
chr1B_252000000	chr1B_324000000	chr1B_323631003	TraesCS1B01G153600.7	9.67514e-12	24.0	11.0143427419899	1.38021124171161
chr1B_260000000	chr1B_611000000	chr1B_610897920	TraesCS1B01G154800.2	8.86780e-10	7.0	9.05218411031125	0.845098040014257
chr1B_272000000	chr1B_289000000	chr1B_272389695	TraesCS1B01G165600.3	3.06966e-27	114.0	26.5129097249466	2.05690485133647
chr1B_272000000	chr1B_276000000	chr1B_272408106	TraesCS1B01G160700.2	2.59525e-18	394.0	17.5858208002853	2.59549622182557
chr1B_275000000	chr1B_332000000	chr1B_332062071	TraesCS1B01G160100.1	7.35230e-10	31.0	9.13357678050029	1.49136169383427
chr1B_275000000	chr1B_333000000	chr1B_333473933	TraesCS1B01G160100.1	1.12371e-12	25.0	11.9493457542918	1.39794000867204
chr1B_275000000	chr1B_338000000	chr1B_338038440	TraesCS1B01G160100.1	1.48993e-11	20.0	10.8268341351635	1.30102999566398
chr1B_275000000	chr1B_288000000	chr1B_288449101	TraesCS1B01G160300.1	1.59401e-70	118.0	69.7975089583908	2.07188200730613
chr1B_276000000	chr1B_299000000	chr1B_299451202	TraesCS1B01G160700.2	3.31253e-23	118.0	22.4798401798399	2.07188200730613
chr1B_276000000	chr1B_532000000	chr1B_532067491	TraesCS1B01G160700.2	8.55825e-10	24.0	9.06761503123901	1.38021124171161
chr1B_278000000	chr1B_288000000	chr1B_277960751	TraesCS1B01G164900.1	4.05632e-19	209.0	18.3918677911618	2.32014628611105
chr1B_280000000	chr1B_289000000	chr1B_280214203	TraesCS1B01G165700.1	6.46571e-10	116.0	9.18938377826207	2.06445798922692
chr1B_28000000	chr1B_662000000	chr1B_28025817	TraesCS1B01G441000.1	8.10720e-13	12.0	12.0911291130534	1.07918124604762
chr1B_281000000	chr1B_283000000	chr1B_280990265	TraesCS1B01G163000.1	2.72467e-14	176.0	13.5646860900323	2.24551266781415
chr1B_282000000	chr1B_287000000	chr1B_282283316	TraesCS1B01G164300.2	4.54066e-32	168.0	31.3428810164104	2.22530928172586
chr1B_282000000	chr1B_284000000	chr1B_284493522	TraesCS1B01G162900.1	2.04788e-12	231.0	11.688695495384	2.36361197989214
chr1B_28000000	chr1B_555000000	chr1B_554611900	TraesCS1B01G048300.1	7.81561e-10	10.0	9.1070371201022	1
chr1B_288000000	chr1B_87000000	chr1B_86808435	TraesCS1B01G164700.1	1.50438e-12	9.0	11.822642448945	0.954242509439325
chr1B_290000000	chr1B_309000000	chr1B_289522446	TraesCS1B01G173400.1	3.84681e-20	78.0	19.4148992636514	1.89209460269048
chr1B_290000000	chr1B_292000000	chr1B_289525982	TraesCS1B01G166700.1	9.56692e-27	1231.0	26.0192278576569	3.09025805293132
chr1B_292000000	chr1B_302000000	chr1B_302209293	TraesCS1B01G166300.1	7.34250e-33	80.0	32.1341560448052	1.90308998699194
chr1B_292000000	chr1B_324000000	chr1B_324355464	TraesCS1B01G166400.1	2.48031e-38	77.0	37.6054940357562	1.88649072517248
chr1B_292000000	chr1B_344000000	chr1B_343662726	TraesCS1B01G166400.1	1.38670e-10	35.0	9.8580174844472	1.54406804435028
chr1B_292000000	chr1B_429000000	chr1B_429006721	TraesCS1B01G166400.1	1.96706e-10	8.0	9.70618239286587	0.903089986991943
chr1B_292000000	chr1B_488000000	chr1B_487951734	TraesCS1B01G166400.1	1.31709e-13	5.0	12.8803845476138	0.698970004336019
chr1B_298000000	chr1B_55000000	chr1B_54860275	TraesCS1B01G168500.1	8.25007e-13	7.0	12.0835423665428	0.845098040014257
chr1B_30000000	chr1B_36000000	chr1B_36274206	TraesCS1B01G049900.1	7.08069e-13	127.0	12.1499244190629	2.10380372095596
chr1B_30000000	chr1B_40000000	chr1B_39592045	TraesCS1B01G049900.1	2.35596e-11	78.0	10.6278320873683	1.89209460269048
chr1B_299000000	chr1B_309000000	chr1B_308633465	TraesCS1B01G168700.3	8.79943e-16	103.0	15.0555454591989	2.01283722470517
chr1B_299000000	chr1B_322000000	chr1B_322398925	TraesCS1B01G168700.3	1.88338e-16	55.0	15.7250620457543	1.74036268949424
chr1B_301000000	chr1B_307000000	chr1B_300950263	TraesCS1B01G172400.1	7.23256e-24	11.0	23.1407079548371	1.04139268515822
chr1B_301000000	chr1B_305000000	chr1B_301253112	TraesCS1B01G171600.1	2.00371e-14	38.0	13.6981651343584	1.57978359661681
chr1B_301000000	chr1B_306000000	chr1B_305544062	TraesCS1B01G169900.2	8.89990e-37	16.0	36.0506148730958	1.20411998265592
chr1B_301000000	chr1B_306000000	chr1B_306077010	TraesCS1B01G169900.1	1.20233e-38	16.0	37.9199763164354	1.20411998265592
chr1B_302000000	chr1B_381000000	chr1B_380889273	TraesCS1B01G170200.1	2.22349e-11	10.0	10.6529648194215	1
chr1B_302000000	chr1B_306000000	chr1B_306077010	TraesCS1B01G170300.1	1.84348e-52	73.0	51.7343615697133	1.86332286012046
chr1B_302000000	chr1B_329000000	chr1B_302244235	TraesCS1B01G181800.2	2.72258e-10	65.0	9.56501935012201	1.81291335664286
chr1B_303000000	chr1B_315000000	chr1B_302518998	TraesCS1B01G174600.1	2.83639e-12	13.0	11.547234054447	1.11394335230684
chr1B_303000000	chr1B_305000000	chr1B_305278658	TraesCS1B01G170500.2	1.24965e-24	110.0	23.9032116064744	2.04139268515822
chr1B_303000000	chr1B_326000000	chr1B_326007305	TraesCS1B01G170500.2	2.46684e-11	94.0	10.6078590180703	1.9731278535997
chr1B_303000000	chr1B_317000000	chr1B_317183272	TraesCS1B01G170600.2	1.15289e-11	28.0	10.9382121278068	1.44715803134222
chr1B_303000000	chr1B_309000000	chr1B_302780422	TraesCS1B01G173000.1	3.35840e-39	145.0	38.4738675787617	2.16136800223497
chr1B_303000000	chr1B_316000000	chr1B_302784066	TraesCS1B01G175000.1	5.25751e-13	31.0	12.2792198925949	1.49136169383427
chr1B_305000000	chr1B_307000000	chr1B_305269480	TraesCS1B01G172300.1	7.63681e-32	6.0	31.1170880142917	0.778151250383644
chr1B_305000000	chr1B_359000000	chr1B_305418838	TraesCS1B01G200700.1	8.63524e-12	13.0	11.0637255875433	1.11394335230684
chr1B_306000000	chr1B_309000000	chr1B_308632920	TraesCS1B01G171800.2	2.72172e-24	36.0	23.565156555367	1.55630250076729
chr1B_307000000	chr1B_327000000	chr1B_307152547	TraesCS1B01G180300.1	9.53444e-10	21.0	9.02070480991236	1.32221929473392
chr1B_308000000	chr1B_320000000	chr1B_308383092	TraesCS1B01G177000.2	1.39684e-14	3.0	13.8548533369757	0.477121254719662
chr1B_308000000	chr1B_322000000	chr1B_308383092	TraesCS1B01G177400.2	4.49384e-14	12.0	13.34738239439	1.07918124604762
chr1B_309000000	chr1B_317000000	chr1B_317189456	TraesCS1B01G173200.1	1.86564e-13	36.0	12.7291721553896	1.55630250076729
chr1B_311000000	chr1B_350000000	chr1B_311135877	TraesCS1B01G194400.1	2.19745e-13	58.0	12.6580809979248	1.76342799356294
chr1B_312000000	chr1B_317000000	chr1B_316761046	TraesCS1B01G174000.1	1.66436e-18	47.0	17.7787527302668	1.67209785793572
chr1B_313000000	chr1B_316000000	chr1B_313448939	TraesCS1B01G175000.2	2.26168e-35	23.0	34.6455688424103	1.36172783601759
chr1B_315000000	chr1B_660000000	chr1B_314559968	TraesCS1B01G435900.1	6.96427e-11	4.0	10.1571243999273	0.602059991327962
chr1B_315000000	chr1B_317000000	chr1B_317320498	TraesCS1B01G174600.2	9.07177e-53	27.0	52.0423079691431	1.43136376415899
chr1B_315000000	chr1B_335000000	chr1B_314571916	TraesCS1B01G187400.1	2.18571e-18	9.0	17.6604074607553	0.954242509439325
chr1B_315000000	chr1B_317000000	chr1B_317363110	TraesCS1B01G174700.1	1.93357e-43	27.0	42.7136401007756	1.43136376415899
chr1B_318000000	chr1B_322000000	chr1B_322108878	TraesCS1B01G176200.1	4.18460e-23	8.0	22.3783460492825	0.903089986991943
chr1B_320000000	chr1B_322000000	chr1B_322400928	TraesCS1B01G177000.2	1.75696e-119	8.0	118.7552381258	0.903089986991943
chr1B_322000000	chr1B_325000000	chr1B_325286228	TraesCS1B01G177400.2	3.80834e-79	307.0	78.4192642857255	2.48713837547719
chr1B_322000000	chr1B_334000000	chr1B_334441879	TraesCS1B01G177800.1	1.74688e-10	103.0	9.75773692737413	2.01283722470517
chr1B_323000000	chr1B_335000000	chr1B_322691185	TraesCS1B01G187400.1	2.94642e-10	102.0	9.53070534619626	2.00860017176192
chr1B_326000000	chr1B_466000000	chr1B_325804265	TraesCS1B01G264900.1	2.62239e-13	15.0	12.5813027198722	1.17609125905568
chr1B_326000000	chr1B_329000000	chr1B_325820031	TraesCS1B01G181600.1	4.89846e-22	224.0	21.3099404339763	2.35024801833416
chr1B_326000000	chr1B_350000000	chr1B_326007597	TraesCS1B01G194800.1	1.56945e-14	107.0	13.804252515625	2.02938377768521
chr1B_326000000	chr1B_331000000	chr1B_326017032	TraesCS1B01G184400.1	5.79392e-10	240.0	9.23702750564562	2.38021124171161
chr1B_327000000	chr1B_524000000	chr1B_327363151	TraesCS1B01G303300.1	9.96948e-10	9.0	9.00132749354593	0.954242509439325
chr1B_33000000	chr1B_38000000	chr1B_32766585	TraesCS1B01G055200.1	3.10504e-17	242.0	16.5079328007475	2.38381536598043
chr1B_33000000	chr1B_39000000	chr1B_32766585	TraesCS1B01G055900.1	2.45863e-15	194.0	14.6093068234568	2.28780172993023
chr1B_33000000	chr1B_42000000	chr1B_32766585	TraesCS1B01G059000.1	5.12201e-12	211.0	11.2905595779682	2.32428245529769
chr1B_328000000	chr1B_334000000	chr1B_334449536	TraesCS1B01G181500.1	6.96238e-13	146.0	12.15724227703	2.16435285578444
chr1B_329000000	chr1B_374000000	chr1B_328646754	TraesCS1B01G207100.1	2.00306e-14	26.0	13.6983060415808	1.41497334797082
chr1B_329000000	chr1B_425000000	chr1B_328880060	TraesCS1B01G237700.1	1.07363e-09	23.0	8.96914536169406	1.36172783601759
chr1B_330000000	chr1B_413000000	chr1B_329932691	TraesCS1B01G230100.1	1.14076e-10	18.0	9.94280571547594	1.25527250510331
chr1B_335000000	chr1B_407000000	chr1B_334541286	TraesCS1B01G226400.1	9.86281e-10	19.0	9.00599933316924	1.27875360095283
chr1B_336000000	chr1B_339000000	chr1B_339079050	TraesCS1B01G188000.1	7.60982e-15	656.0	14.1186256157565	2.81690383937566
chr1B_339000000	chr1B_445000000	chr1B_444679694	TraesCS1B01G188700.1	6.91052e-10	16.0	9.16048927178156	1.20411998265592
chr1B_34000000	chr1B_466000000	chr1B_33924490	TraesCS1B01G264900.1	5.91106e-13	5.0	12.2283346323384	0.698970004336019
chr1B_34000000	chr1B_38000000	chr1B_33982745	TraesCS1B01G055100.1	6.03438e-19	232.0	18.2193673446902	2.3654879848909
chr1B_34000000	chr1B_38000000	chr1B_33982745	TraesCS1B01G055400.1	2.98971e-13	232.0	12.5243709359257	2.3654879848909
chr1B_340000000	chr1B_430000000	chr1B_429977258	TraesCS1B01G189500.1	6.55061e-12	16.0	11.1837182561458	1.20411998265592
chr1B_341000000	chr1B_344000000	chr1B_343662246	TraesCS1B01G190400.5	4.43057e-36	557.0	35.3535403974947	2.74585519517373
chr1B_342000000	chr1B_9000000	chr1B_8629675	TraesCS1B01G191000.2	6.30587e-11	16.0	10.2002549867858	1.20411998265592
chr1B_350000000	chr1B_513000000	chr1B_513486385	TraesCS1B01G194400.1	6.94415e-13	17.0	12.1583809065717	1.23044892137827
chr1B_350000000	chr1B_355000000	chr1B_354547081	TraesCS1B01G194800.1	3.29173e-11	362.0	10.4825757944558	2.55870857053317
chr1B_350000000	chr1B_532000000	chr1B_531728378	TraesCS1B01G194800.1	3.37629e-11	8.0	10.4715602575468	0.903089986991943
chr1B_350000000	chr1B_353000000	chr1B_349836137	TraesCS1B01G196200.1	1.01842e-10	502.0	9.99207308048132	2.70070371714502
chr1B_351000000	chr1B_524000000	chr1B_351440765	TraesCS1B01G303200.1	2.52397e-16	7.0	15.5979158114374	0.845098040014257
chr1B_351000000	chr1B_526000000	chr1B_351440765	TraesCS1B01G303600.1	1.07663e-52	10.0	51.967933522855	1
chr1B_355000000	chr1B_373000000	chr1B_354547022	TraesCS1B01G206300.1	4.14270e-19	150.0	18.3827165156667	2.17609125905568
chr1B_356000000	chr1B_41000000	chr1B_41315604	TraesCS1B01G198200.1	3.21165e-12	13.0	11.4932717894677	1.11394335230684
chr1B_359000000	chr1B_417000000	chr1B_416825172	TraesCS1B01G200200.2	1.33651e-12	47.0	11.8740277874285	1.67209785793572
chr1B_360000000	chr1B_363000000	chr1B_359903275	TraesCS1B01G202100.1	1.31186e-54	744.0	53.882112509832	2.87157293554588
chr1B_364000000	chr1B_534000000	chr1B_533982340	TraesCS1B01G202800.1	4.94805e-10	9.0	9.30556592047897	0.954242509439325
chr1B_368000000	chr1B_403000000	chr1B_367738790	TraesCS1B01G224800.1	1.66579e-13	70.0	12.7783797493816	1.84509804001426
chr1B_368000000	chr1B_425000000	chr1B_368077937	TraesCS1B01G237700.1	1.16102e-10	53.0	9.93516029893944	1.72427586960079
chr1B_370000000	chr1B_416000000	chr1B_415613324	TraesCS1B01G205300.1	6.23451e-34	42.0	33.2051976741275	1.6232492903979
chr1B_370000000	chr1B_384000000	chr1B_383834745	TraesCS1B01G205600.2	2.57121e-14	116.0	13.5898624515109	2.06445798922692
chr1B_370000000	chr1B_410000000	chr1B_409636945	TraesCS1B01G205600.3	2.51054e-13	75.0	12.6002328546956	1.8750612633917
chr1B_374000000	chr1B_385000000	chr1B_374062017	TraesCS1B01G211600.1	5.53024e-13	106.0	12.2572560208808	2.02530586526477
chr1B_374000000	chr1B_422000000	chr1B_421545501	TraesCS1B01G207300.1	5.51808e-10	39.0	9.25821200749824	1.5910646070265
chr1B_375000000	chr1B_386000000	chr1B_375256934	TraesCS1B01G212800.2	2.72240e-60	128.0	59.5650480639122	2.10720996964787
chr1B_377000000	chr1B_380000000	chr1B_376621386	TraesCS1B01G209600.1	7.80059e-36	480.0	35.1078725480718	2.68124123737559
chr1B_377000000	chr1B_395000000	chr1B_376621386	TraesCS1B01G217900.1	1.46663e-14	105.0	13.8336794357312	2.02118929906994
chr1B_378000000	chr1B_384000000	chr1B_378400217	TraesCS1B01G211200.1	2.13761e-32	186.0	31.6700715275173	2.26951294421792
chr1B_379000000	chr1B_385000000	chr1B_384503601	TraesCS1B01G209200.1	1.47420e-10	234.0	9.83144359313627	2.36921585741014
chr1B_380000000	chr1B_384000000	chr1B_380467766	TraesCS1B01G211200.2	3.72067e-15	206.0	14.4293788474562	2.31386722036915
chr1B_381000000	chr1B_395000000	chr1B_380887446	TraesCS1B01G217800.1	4.47705e-11	100.0	10.3490080553591	2
chr1B_381000000	chr1B_384000000	chr1B_384299173	TraesCS1B01G210000.1	1.65032e-17	320.0	16.7824318371439	2.50514997831991
chr1B_385000000	chr1B_423000000	chr1B_422558643	TraesCS1B01G211600.1	4.84333e-12	67.0	11.3148559393168	1.82607480270083
chr1B_385000000	chr1B_428000000	chr1B_428060843	TraesCS1B01G211600.1	1.73050e-19	29.0	18.7618283963699	1.46239799789896
chr1B_386000000	chr1B_390000000	chr1B_390388229	TraesCS1B01G212600.1	4.45607e-13	193.0	12.3510479954881	2.28555730900777
chr1B_386000000	chr1B_588000000	chr1B_588491112	TraesCS1B01G212800.1	6.79363e-10	17.0	9.16789810970826	1.23044892137827
chr1B_395000000	chr1B_403000000	chr1B_403125046	TraesCS1B01G217600.1	2.54143e-19	181.0	18.5949218478076	2.25767857486918
chr1B_397000000	chr1B_488000000	chr1B_396529144	TraesCS1B01G279200.1	9.01677e-10	34.0	9.04494900817844	1.53147891704226
chr1B_397000000	chr1B_400000000	chr1B_396530699	TraesCS1B01G222100.1	2.65210e-10	417.0	9.57641010446432	2.62013605497376
chr1B_397000000	chr1B_657000000	chr1B_397441096	TraesCS1B01G432900.1	6.55759e-11	17.0	10.1832557401985	1.23044892137827
chr1B_397000000	chr1B_408000000	chr1B_407541802	TraesCS1B01G220300.2	3.56575e-21	161.0	20.447849109121	2.20682587603185
chr1B_399000000	chr1B_409000000	chr1B_399194517	TraesCS1B01G227400.2	1.48586e-37	158.0	36.8280221085376	2.19865708695442
chr1B_400000000	chr1B_403000000	chr1B_403099660	TraesCS1B01G222600.2	1.93447e-11	364.0	10.713438000983	2.56110138364906
chr1B_403000000	chr1B_412000000	chr1B_411564619	TraesCS1B01G224800.1	5.47074e-15	167.0	14.261953924822	2.22271647114758
chr1B_405000000	chr1B_408000000	chr1B_404900487	TraesCS1B01G227200.1	3.92701e-24	328.0	23.4059379928118	2.51587384371168
chr1B_406000000	chr1B_417000000	chr1B_406048996	TraesCS1B01G232200.2	2.39051e-16	197.0	15.6215094352203	2.29446622616159
chr1B_408000000	chr1B_442000000	chr1B_442174120	TraesCS1B01G227200.1	2.08152e-11	75.0	10.6816194118981	1.8750612633917
chr1B_409000000	chr1B_516000000	chr1B_515933656	TraesCS1B01G227400.2	1.37822e-12	11.0	11.8606814521237	1.04139268515822
chr1B_409000000	chr1B_532000000	chr1B_531617532	TraesCS1B01G227400.2	9.60861e-11	11.0	10.0173394336625	1.04139268515822
chr1B_409000000	chr1B_480000000	chr1B_480475035	TraesCS1B01G227500.1	7.82420e-12	40.0	11.1065600567652	1.60205999132796
chr1B_41000000	chr1B_508000000	chr1B_508047627	TraesCS1B01G058600.2	2.42280e-12	15.0	11.6156824350087	1.17609125905568
chr1B_411000000	chr1B_643000000	chr1B_643044719	TraesCS1B01G229100.1	4.58498e-12	16.0	11.3386625544124	1.20411998265592
chr1B_412000000	chr1B_420000000	chr1B_420351313	TraesCS1B01G229300.1	1.76796e-11	129.0	10.7525275651011	2.11058971029925
chr1B_412000000	chr1B_416000000	chr1B_415613324	TraesCS1B01G229700.1	2.56839e-24	299.0	23.5903390296733	2.47567118832443
chr1B_412000000	chr1B_421000000	chr1B_420684139	TraesCS1B01G229700.1	8.74313e-10	207.0	9.05833306411842	2.31597034545692
chr1B_413000000	chr1B_417000000	chr1B_416819759	TraesCS1B01G230100.1	1.23475e-19	263.0	18.9084209651664	2.41995574848976
chr1B_414000000	chr1B_417000000	chr1B_416824263	TraesCS1B01G230300.1	3.25145e-10	272.0	9.48792292007867	2.4345689040342
chr1B_414000000	chr1B_419000000	chr1B_418670567	TraesCS1B01G230500.1	1.17452e-14	198.0	13.9301395835559	2.29666519026153
chr1B_415000000	chr1B_419000000	chr1B_414774927	TraesCS1B01G232900.1	2.05210e-10	263.0	9.68780147962747	2.41995574848976
chr1B_415000000	chr1B_417000000	chr1B_416824650	TraesCS1B01G230800.1	6.10105e-13	554.0	12.2145954158148	2.74350976472843
chr1B_415000000	chr1B_521000000	chr1B_520809700	TraesCS1B01G231200.1	2.48160e-11	33.0	10.6052682195305	1.51851393987789
chr1B_42000000	chr1B_563000000	chr1B_563008538	TraesCS1B01G059100.2	6.05847e-11	26.0	10.2176370382846	1.41497334797082
chr1B_420000000	chr1B_434000000	chr1B_433597302	TraesCS1B01G234300.2	1.20174e-13	82.0	12.9201894830648	1.91381385238372
chr1B_420000000	chr1B_672000000	chr1B_671500502	TraesCS1B01G234300.2	3.75659e-10	6.0	9.42520620191669	0.778151250383644
chr1B_421000000	chr1B_424000000	chr1B_421096874	TraesCS1B01G236500.1	4.81597e-22	436.0	21.3173162270814	2.63948648926859
chr1B_421000000	chr1B_424000000	chr1B_421099630	TraesCS1B01G236200.1	2.84218e-13	436.0	12.5463484209436	2.63948648926859
chr1B_42000000	chr1B_625000000	chr1B_625313474	TraesCS1B01G059800.1	9.96453e-12	25.0	11.0015431809796	1.39794000867204
chr1B_425000000	chr1B_434000000	chr1B_433641643	TraesCS1B01G237700.1	3.48407e-11	184.0	10.4579131279731	2.26481782300954
chr1B_425000000	chr1B_526000000	chr1B_526349075	TraesCS1B01G237700.1	3.00558e-10	26.0	9.52207170785635	1.41497334797082
chr1B_426000000	chr1B_435000000	chr1B_434832979	TraesCS1B01G238000.1	3.54194e-11	248.0	10.4507587999753	2.39445168082622
chr1B_426000000	chr1B_526000000	chr1B_526376185	TraesCS1B01G238000.1	2.32370e-10	26.0	9.63381994201088	1.41497334797082
chr1B_426000000	chr1B_438000000	chr1B_437596162	TraesCS1B01G238200.2	5.36152e-41	248.0	40.27071206963	2.39445168082622
chr1B_428000000	chr1B_434000000	chr1B_427779846	TraesCS1B01G244900.1	3.53844e-10	224.0	9.45118816416494	2.35024801833416
chr1B_428000000	chr1B_434000000	chr1B_433595544	TraesCS1B01G240400.1	5.16877e-11	224.0	10.2866127926443	2.35024801833416
chr1B_43000000	chr1B_50000000	chr1B_43451913	TraesCS1B01G065900.1	2.63224e-10	156.0	9.57967451554296	2.19312459835446
chr1B_435000000	chr1B_438000000	chr1B_435163647	TraesCS1B01G247700.2	1.70500e-14	602.0	13.7682756166715	2.77959649125782
chr1B_44000000	chr1B_600000000	chr1B_600347709	TraesCS1B01G060200.1	9.26957e-11	15.0	10.03294041159	1.17609125905568
chr1B_444000000	chr1B_567000000	chr1B_443585903	TraesCS1B01G339200.2	7.85844e-11	11.0	10.1046636583669	1.04139268515822
chr1B_444000000	chr1B_447000000	chr1B_443587454	TraesCS1B01G253700.1	8.15445e-10	626.0	9.08860532585856	2.79657433321043
chr1B_444000000	chr1B_456000000	chr1B_443989696	TraesCS1B01G258700.1	5.08768e-10	191.0	9.29348021233697	2.28103336724773
chr1B_444000000	chr1B_456000000	chr1B_456276256	TraesCS1B01G251600.1	1.21214e-10	191.0	9.91644721703762	2.28103336724773
chr1B_444000000	chr1B_641000000	chr1B_444346281	TraesCS1B01G415800.1	1.04266e-11	15.0	10.9818572871597	1.17609125905568
chr1B_446000000	chr1B_449000000	chr1B_448751178	TraesCS1B01G252900.1	1.97292e-22	485.0	21.7048905246125	2.68574173860226
chr1B_446000000	chr1B_544000000	chr1B_544306200	TraesCS1B01G252900.1	3.37912e-10	51.0	9.47119638519685	1.70757017609794
chr1B_447000000	chr1B_450000000	chr1B_449756694	TraesCS1B01G253600.1	4.70242e-10	509.0	9.32767858415697	2.70671778233676
chr1B_450000000	chr1B_466000000	chr1B_449851392	TraesCS1B01G265700.1	7.26813e-19	144.0	18.1385773133704	2.15836249209525
chr1B_455000000	chr1B_531000000	chr1B_455202411	TraesCS1B01G308300.1	4.65018e-10	32.0	9.33253023603612	1.50514997831991
chr1B_456000000	chr1B_479000000	chr1B_478721908	TraesCS1B01G258800.1	9.12483e-12	136.0	11.0397752179125	2.13353890837022
chr1B_457000000	chr1B_471000000	chr1B_470778688	TraesCS1B01G259600.1	4.41955e-10	184.0	9.3546219484034	2.26481782300954
chr1B_458000000	chr1B_460000000	chr1B_457863707	TraesCS1B01G261600.1	4.44279e-17	1111.0	16.3523442143298	3.04571405894087
chr1B_458000000	chr1B_461000000	chr1B_458190543	TraesCS1B01G262600.3	5.11341e-32	674.0	31.2912893835694	2.82865989653532
chr1B_458000000	chr1B_463000000	chr1B_458262697	TraesCS1B01G263000.1	6.78679e-13	389.0	12.1683355887417	2.58994960132571
chr1B_461000000	chr1B_463000000	chr1B_460578704	TraesCS1B01G263100.1	2.58039e-10	1509.0	9.58831464983226	3.17868923977559
chr1B_461000000	chr1B_584000000	chr1B_584458145	TraesCS1B01G262600.3	2.80517e-11	12.0	10.5520408143277	1.07918124604762
chr1B_466000000	chr1B_675000000	chr1B_674499626	TraesCS1B01G264900.1	8.98828e-11	2.0	10.0463234070405	0.301029995663981
chr1B_466000000	chr1B_95000000	chr1B_95400751	TraesCS1B01G264900.1	8.20908e-11	14.0	10.0857055119806	1.14612803567824
chr1B_466000000	chr1B_566000000	chr1B_565753887	TraesCS1B01G265700.1	3.88145e-11	25.0	10.4110060039522	1.39794000867204
chr1B_467000000	chr1B_488000000	chr1B_467207167	TraesCS1B01G279200.1	5.39916e-10	102.0	9.26767380235141	2.00860017176192
chr1B_470000000	chr1B_511000000	chr1B_470294379	TraesCS1B01G293500.1	3.09609e-13	51.0	12.5091864233331	1.70757017609794
chr1B_471000000	chr1B_520000000	chr1B_471177531	TraesCS1B01G298400.2	6.73634e-11	36.0	10.1715760010219	1.55630250076729
chr1B_473000000	chr1B_475000000	chr1B_475484761	TraesCS1B01G269100.1	1.20468e-12	906.0	11.9191282997202	2.95712819767681
chr1B_476000000	chr1B_624000000	chr1B_623729422	TraesCS1B01G270900.2	6.13021e-12	8.0	11.2125246477852	0.903089986991943
chr1B_48000000	chr1B_50000000	chr1B_47624829	TraesCS1B01G065900.2	4.16280e-10	467.0	9.38061445411031	2.66931688056611
chr1B_482000000	chr1B_513000000	chr1B_482191286	TraesCS1B01G294500.1	1.80059e-14	104.0	13.7445851661413	2.01703333929878
chr1B_483000000	chr1B_486000000	chr1B_485807460	TraesCS1B01G275600.1	1.27360e-32	526.0	31.8949669496064	2.72098574415374
chr1B_488000000	chr1B_513000000	chr1B_488219262	TraesCS1B01G294600.1	7.23697e-10	88.0	9.14044322768643	1.94448267215017
chr1B_491000000	chr1B_504000000	chr1B_491087294	TraesCS1B01G288900.1	8.79807e-12	218.0	11.0556125869724	2.3384564936046
chr1B_493000000	chr1B_520000000	chr1B_492788596	TraesCS1B01G298400.2	4.67748e-16	96.0	15.3299880607832	1.98227123303957
chr1B_495000000	chr1B_687000000	chr1B_495418094	TraesCS1B01G479200.1	4.02111e-12	18.0	11.3956540463351	1.25527250510331
chr1B_508000000	chr1B_65000000	chr1B_508048044	TraesCS1B01G081900.1	1.22781e-12	32.0	11.910868833794	1.50514997831991
chr1B_510000000	chr1B_575000000	chr1B_575138922	TraesCS1B01G292400.1	3.98702e-13	21.0	12.3993515857904	1.32221929473392
chr1B_511000000	chr1B_536000000	chr1B_535920324	TraesCS1B01G293300.1	1.68704e-11	96.0	10.7728746200941	1.98227123303957
chr1B_513000000	chr1B_536000000	chr1B_535905496	TraesCS1B01G294500.1	2.59869e-14	105.0	13.5852455247773	2.02118929906994
chr1B_513000000	chr1B_537000000	chr1B_536573368	TraesCS1B01G294600.1	2.47711e-13	138.0	12.6060547074504	2.13987908640124
chr1B_5000000	chr1B_8000000	chr1B_5156467	TraesCS1B01G016400.1	3.15149e-13	255.0	12.501484066597	2.40654018043395
chr1B_518000000	chr1B_92000000	chr1B_91966263	TraesCS1B01G298000.2	8.09870e-18	15.0	17.0915846882988	1.17609125905568
chr1B_518000000	chr1B_92000000	chr1B_91966263	TraesCS1B01G298000.1	6.46867e-24	15.0	23.1891850038811	1.17609125905568
chr1B_520000000	chr1B_558000000	chr1B_557943819	TraesCS1B01G298400.1	5.03047e-10	53.0	9.29839143663975	1.72427586960079
chr1B_523000000	chr1B_530000000	chr1B_522621985	TraesCS1B01G307600.1	9.14611e-11	310.0	10.0387635796768	2.49136169383427
chr1B_527000000	chr1B_530000000	chr1B_526557003	TraesCS1B01G307600.1	1.64352e-11	510.0	10.7842250066193	2.70757017609794
chr1B_528000000	chr1B_563000000	chr1B_562623032	TraesCS1B01G305500.1	2.54327e-10	64.0	9.59460753157198	1.80617997398389
chr1B_531000000	chr1B_554000000	chr1B_554489397	TraesCS1B01G308000.1	5.50479e-10	129.0	9.25925924410018	2.11058971029925
chr1B_53000000	chr1B_55000000	chr1B_55458474	TraesCS1B01G068300.1	1.67639e-11	332.0	10.7756249384835	2.52113808370404
chr1B_53000000	chr1B_61000000	chr1B_60532323	TraesCS1B01G068300.1	9.18468e-10	227.0	9.03693597018617	2.35602585719312
chr1B_531000000	chr1B_569000000	chr1B_531166995	TraesCS1B01G341100.1	6.11206e-10	55.0	9.21381239109123	1.74036268949424
chr1B_53000000	chr1B_57000000	chr1B_57003231	TraesCS1B01G068600.1	1.25564e-18	168.0	17.9011348577517	2.22530928172586
chr1B_53000000	chr1B_56000000	chr1B_53251268	TraesCS1B01G071200.1	1.64557e-10	240.0	9.78368363876181	2.38021124171161
chr1B_537000000	chr1B_571000000	chr1B_536573368	TraesCS1B01G342300.1	1.59106e-10	80.0	9.79831344249196	1.90308998699194
chr1B_537000000	chr1B_539000000	chr1B_539465692	TraesCS1B01G312800.1	7.98355e-11	733.0	10.0978039504312	2.86510397464113
chr1B_539000000	chr1B_569000000	chr1B_538868932	TraesCS1B01G341100.1	1.00387e-09	63.0	8.99832252418117	1.79934054945358
chr1B_540000000	chr1B_569000000	chr1B_539643790	TraesCS1B01G341100.1	1.42435e-11	55.0	10.8463832800871	1.74036268949424
chr1B_545000000	chr1B_554000000	chr1B_553636298	TraesCS1B01G320600.1	6.88220e-10	232.0	9.16227271072783	2.3654879848909
chr1B_549000000	chr1B_554000000	chr1B_549373255	TraesCS1B01G327600.1	1.11332e-14	288.0	13.9533799890708	2.45939248775923
chr1B_550000000	chr1B_599000000	chr1B_549589023	TraesCS1B01G369000.1	9.97461e-11	35.0	10.0011040759078	1.54406804435028
chr1B_550000000	chr1B_96000000	chr1B_550273931	TraesCS1B01G094300.1	7.52409e-10	6.0	9.12354601824266	0.778151250383644
chr1B_551000000	chr1B_643000000	chr1B_643020098	TraesCS1B01G325500.1	4.28647e-11	18.0	10.367900211452	1.25527250510331
chr1B_555000000	chr1B_569000000	chr1B_555031106	TraesCS1B01G341100.1	9.78469e-11	119.0	10.0094529291702	2.07554696139253
chr1B_556000000	chr1B_640000000	chr1B_555939466	TraesCS1B01G415200.1	7.81959e-10	8.0	9.10681601745237	0.903089986991943
chr1B_556000000	chr1B_559000000	chr1B_559104052	TraesCS1B01G330100.1	3.85146e-12	185.0	11.4143746082194	2.26717172840301
chr1B_557000000	chr1B_562000000	chr1B_561705199	TraesCS1B01G331400.2	1.72343e-12	168.0	11.7636063514966	2.22530928172586
chr1B_557000000	chr1B_562000000	chr1B_557399630	TraesCS1B01G334600.2	5.49564e-10	168.0	9.25998172411703	2.22530928172586
chr1B_558000000	chr1B_568000000	chr1B_567925175	TraesCS1B01G331900.1	1.05443e-16	119.0	15.9769822462923	2.07554696139253
chr1B_559000000	chr1B_569000000	chr1B_558553454	TraesCS1B01G341000.1	5.98585e-10	131.0	9.22287417038732	2.11727129565576
chr1B_561000000	chr1B_590000000	chr1B_560495685	TraesCS1B01G361300.1	4.34115e-10	50.0	9.36239520770039	1.69897000433602
chr1B_562000000	chr1B_580000000	chr1B_562375738	TraesCS1B01G349300.1	2.00664e-16	97.0	15.6975305348554	1.98677173426624
chr1B_562000000	chr1B_613000000	chr1B_612827194	TraesCS1B01G335100.1	4.87068e-10	17.0	9.31241040231067	1.23044892137827
chr1B_562000000	chr1B_570000000	chr1B_569558433	TraesCS1B01G335600.1	1.01481e-09	127.0	8.99361526186475	2.10380372095596
chr1B_565000000	chr1B_653000000	chr1B_653233287	TraesCS1B01G337500.1	5.35519e-10	6.0	9.2712251159642	0.778151250383644
chr1B_566000000	chr1B_571000000	chr1B_565569126	TraesCS1B01G342300.1	6.33482e-11	210.0	10.1982657208148	2.32221929473392
chr1B_567000000	chr1B_641000000	chr1B_566687248	TraesCS1B01G415600.1	2.38231e-10	22.0	9.62300172625815	1.34242268082221
chr1B_567000000	chr1B_569000000	chr1B_566711595	TraesCS1B01G341000.1	6.57270e-11	213.0	10.1822561899192	2.32837960343874
chr1B_567000000	chr1B_590000000	chr1B_566840473	TraesCS1B01G361800.1	8.24535e-14	27.0	13.0837909046232	1.43136376415899
chr1B_568000000	chr1B_570000000	chr1B_567692156	TraesCS1B01G341900.1	2.81974e-36	382.0	35.5497909348618	2.58206336291171
chr1B_569000000	chr1B_599000000	chr1B_599205081	TraesCS1B01G340500.1	3.96232e-20	80.0	19.4020504534259	1.90308998699194
chr1B_569000000	chr1B_578000000	chr1B_577930113	TraesCS1B01G341100.1	2.17405e-15	203.0	14.662730471991	2.30749603791321
chr1B_569000000	chr1B_641000000	chr1B_641215353	TraesCS1B01G341100.1	2.66902e-13	20.0	12.5736481718636	1.30102999566398
chr1B_570000000	chr1B_574000000	chr1B_569929705	TraesCS1B01G345500.1	5.82916e-14	182.0	13.2343940239114	2.26007138798507
chr1B_570000000	chr1B_578000000	chr1B_577930670	TraesCS1B01G341900.1	8.82699e-11	195.0	10.0541873654198	2.29003461136252
chr1B_574000000	chr1B_582000000	chr1B_582333807	TraesCS1B01G345300.1	7.36743e-10	219.0	9.13268398181101	2.34044411484012
chr1B_575000000	chr1B_591000000	chr1B_575138922	TraesCS1B01G363000.1	4.93694e-11	69.0	10.3065421508496	1.83884909073726
chr1B_581000000	chr1B_584000000	chr1B_583949879	TraesCS1B01G350700.1	2.34340e-19	305.0	18.6301535744138	2.48429983934679
chr1B_582000000	chr1B_584000000	chr1B_583949458	TraesCS1B01G351200.1	8.77061e-10	531.0	9.05697020020054	2.72509452108147
chr1B_584000000	chr1B_660000000	chr1B_660430988	TraesCS1B01G354000.1	4.95128e-11	31.0	10.3052825131724	1.49136169383427
chr1B_585000000	chr1B_590000000	chr1B_585340423	TraesCS1B01G361800.1	1.22554e-30	160.0	29.9116725093847	2.20411998265592
chr1B_590000000	chr1B_626000000	chr1B_589898146	TraesCS1B01G393200.1	2.77905e-10	38.0	9.55610363943035	1.57978359661681
chr1B_590000000	chr1B_643000000	chr1B_643042256	TraesCS1B01G361800.1	5.37980e-13	41.0	12.26923386941	1.61278385671974
chr1B_598000000	chr1B_602000000	chr1B_602262977	TraesCS1B01G367300.2	1.26049e-22	493.0	21.8994605954156	2.69284691927723
chr1B_598000000	chr1B_613000000	chr1B_612828056	TraesCS1B01G367300.2	3.81591e-10	108.0	9.41840187688312	2.03342375548695
chr1B_598000000	chr1B_606000000	chr1B_605584363	TraesCS1B01G367600.2	5.21499e-12	277.0	11.2827465200177	2.44247976906445
chr1B_598000000	chr1B_602000000	chr1B_602234800	TraesCS1B01G367700.1	1.41982e-19	493.0	18.8477667105196	2.69284691927723
chr1B_6000000	chr1B_9000000	chr1B_5993123	TraesCS1B01G017800.1	1.44700e-15	619.0	14.839531468881	2.79169064902012
chr1B_600000000	chr1B_671000000	chr1B_600348130	TraesCS1B01G456900.1	4.68410e-10	17.0	9.3293738418267	1.23044892137827
chr1B_609000000	chr1B_612000000	chr1B_611927250	TraesCS1B01G377000.1	4.91152e-13	430.0	12.3087840831408	2.63346845557959
chr1B_610000000	chr1B_612000000	chr1B_612480030	TraesCS1B01G377800.1	1.02339e-19	791.0	18.9899588310282	2.89817648349768
chr1B_615000000	chr1B_619000000	chr1B_619420168	TraesCS1B01G383300.1	6.03367e-11	375.0	10.2194184464146	2.57403126772772
chr1B_616000000	chr1B_619000000	chr1B_616131334	TraesCS1B01G385900.1	3.23605e-20	713.0	19.4899847767519	2.85308952985187
chr1B_616000000	chr1B_678000000	chr1B_616327161	TraesCS1B01G469500.2	8.34444e-10	20.0	9.07860280375052	1.30102999566398
chr1B_622000000	chr1B_671000000	chr1B_670975387	TraesCS1B01G387300.1	2.16814e-10	23.0	9.6639126781925	1.36172783601759
chr1B_628000000	chr1B_632000000	chr1B_631968792	TraesCS1B01G395800.1	1.07215e-11	341.0	10.969744450077	2.5327543789925
chr1B_632000000	chr1B_643000000	chr1B_642675961	TraesCS1B01G401300.1	3.69692e-10	172.0	9.43215994729935	2.23552844690755
chr1B_633000000	chr1B_637000000	chr1B_636754477	TraesCS1B01G403700.1	6.65595e-11	216.0	10.1767899491581	2.33445375115093
chr1B_633000000	chr1B_637000000	chr1B_633266249	TraesCS1B01G410300.1	7.35749e-17	216.0	16.1332703195033	2.33445375115093
chr1B_634000000	chr1B_638000000	chr1B_634314288	TraesCS1B01G411700.3	1.41137e-12	168.0	11.8503591181424	2.22530928172586
chr1B_638000000	chr1B_643000000	chr1B_643042256	TraesCS1B01G411000.1	2.59472e-10	139.0	9.58590950063473	2.14301480025409
chr1B_638000000	chr1B_646000000	chr1B_645699407	TraesCS1B01G411700.3	4.98147e-10	154.0	9.30264248079784	2.18752072083646
chr1B_641000000	chr1B_643000000	chr1B_643042256	TraesCS1B01G415800.1	1.64705e-11	345.0	10.7832932166199	2.53781909507327
chr1B_642000000	chr1B_96000000	chr1B_641543485	TraesCS1B01G094300.1	1.00597e-09	12.0	8.99741497060089	1.07918124604762
chr1B_648000000	chr1B_653000000	chr1B_648450416	TraesCS1B01G427700.1	3.47110e-13	203.0	12.4595328744235	2.30749603791321
chr1B_650000000	chr1B_7000000	chr1B_7086599	TraesCS1B01G425200.1	1.44244e-12	4.0	11.8409022427898	0.602059991327962
chr1B_652000000	chr1B_654000000	chr1B_653877136	TraesCS1B01G425700.1	2.66140e-10	199.0	9.57488984745632	2.29885307640971
chr1B_652000000	chr1B_655000000	chr1B_654516279	TraesCS1B01G425700.1	3.40032e-11	220.0	10.4684802101064	2.34242268082221
chr1B_653000000	chr1B_657000000	chr1B_657339894	TraesCS1B01G427700.1	1.08105e-09	199.0	8.96615421888488	2.29885307640971
chr1B_66000000	chr1B_74000000	chr1B_74227611	TraesCS1B01G082100.1	1.96384e-14	241.0	13.7068938983962	2.38201704257487
chr1B_658000000	chr1B_660000000	chr1B_657505544	TraesCS1B01G437400.1	3.10902e-11	362.0	10.5073764841769	2.55870857053317
chr1B_662000000	chr1B_664000000	chr1B_662015474	TraesCS1B01G443100.2	4.10977e-11	1060.0	10.3861824823881	3.02530586526477
chr1B_663000000	chr1B_665000000	chr1B_662532920	TraesCS1B01G443700.1	3.81251e-11	29.0	10.4187890085136	1.46239799789896
chr1B_665000000	chr1B_668000000	chr1B_665030568	TraesCS1B01G448800.1	2.80771e-12	147.0	11.5516477512088	2.16731733474818
chr1B_668000000	chr1B_683000000	chr1B_667539250	TraesCS1B01G474500.1	6.78372e-10	132.0	9.16853208601144	2.12057393120585
chr1B_669000000	chr1B_671000000	chr1B_671485902	TraesCS1B01G450700.2	9.21974e-10	299.0	9.03528132603503	2.47567118832443
chr1B_669000000	chr1B_672000000	chr1B_669333064	TraesCS1B01G457600.1	4.90534e-13	55.0	12.3093308853266	1.74036268949424
chr1B_669000000	chr1B_673000000	chr1B_669333064	TraesCS1B01G458900.2	4.90534e-13	278.0	12.3093308853266	2.44404479591808
chr1B_670000000	chr1B_674000000	chr1B_669811013	TraesCS1B01G459900.1	7.25674e-14	166.0	13.1392584368727	2.22010808804005
chr1B_671000000	chr1B_673000000	chr1B_672957336	TraesCS1B01G455700.1	3.52224e-12	272.0	11.4531810552045	2.4345689040342
chr1B_671000000	chr1B_675000000	chr1B_670783518	TraesCS1B01G462100.1	5.54030e-10	87.0	9.25646671815658	1.93951925261862
chr1B_671000000	chr1B_675000000	chr1B_670784843	TraesCS1B01G461900.1	3.21936e-15	87.0	14.4922304562838	1.93951925261862
chr1B_672000000	chr1B_675000000	chr1B_675457566	TraesCS1B01G457200.1	6.42393e-14	18.0	13.1921992001047	1.25527250510331
chr1B_675000000	chr1B_679000000	chr1B_678889508	TraesCS1B01G462100.1	7.79627e-10	252.0	9.10811312883101	2.40140054078154
chr1B_683000000	chr1B_687000000	chr1B_683380614	TraesCS1B01G479200.1	3.05681e-13	394.0	12.5147315545732	2.59549622182557
chr1B_85000000	chr1B_100000000	chr1B_84949414	TraesCS1B01G095600.1	3.55932e-10	201.0	9.44863296507657	2.30319605742049
chr1B_85000000	chr1B_88000000	chr1B_85406303	TraesCS1B01G088900.1	2.79802e-23	828.0	22.5531491855345	2.91803033678488
chr1B_88000000	chr1B_95000000	chr1B_87733580	TraesCS1B01G093300.1	1.08627e-10	239.0	9.96406221440088	2.37839790094814
chr1B_88000000	chr1B_91000000	chr1B_87972675	TraesCS1B01G089800.1	7.10686e-15	435.0	14.1483222397604	2.63848925695464
chr1B_92000000	chr1B_95000000	chr1B_92327725	TraesCS1B01G093300.1	5.20868e-10	404.0	9.2832723230248	2.6063813651106
chr1B_92000000	chr1B_95000000	chr1B_92327725	TraesCS1B01G094000.1	4.59860e-10	404.0	9.33737436501778	2.6063813651106
chr1B_97000000	chr1B_100000000	chr1B_99594200	TraesCS1B01G094600.1	1.30312e-17	464.0	16.8850155897071	2.66651798055488
chr1D_101000000	chr1D_81000000	chr1D_80886475	TraesCS1D01G108500.1	1.13106e-17	117.0	16.9465143561906	2.06818586174616
chr1D_10000000	chr1D_167000000	chr1D_10157807	TraesCS1D01G134200.1	7.46749e-10	12.0	9.12682535030371	1.07918124604762
chr1D_103000000	chr1D_149000000	chr1D_149063970	TraesCS1D01G109800.1	2.64530e-21	52.0	20.5775250680687	1.7160033436348
chr1D_106000000	chr1D_112000000	chr1D_106233882	TraesCS1D01G116200.1	2.43030e-14	206.0	13.6143401131084	2.31386722036915
chr1D_110000000	chr1D_112000000	chr1D_109827055	TraesCS1D01G116200.1	4.38194e-24	416.0	23.3583335733402	2.61909333062674
chr1D_111000000	chr1D_99000000	chr1D_98827793	TraesCS1D01G114400.1	6.60571e-102	197.0	101.180080496367	2.29446622616159
chr1D_111000000	chr1D_201000000	chr1D_110781186	TraesCS1D01G145800.1	9.45595e-27	46.0	26.0242948328653	1.66275783168157
chr1D_11000000	chr1D_474000000	chr1D_11089954	TraesCS1D01G413100.1	4.98870e-11	12.0	10.3020126119682	1.07918124604762
chr1D_111000000	chr1D_131000000	chr1D_110983756	TraesCS1D01G124700.2	1.31281e-14	132.0	13.8817981238134	2.12057393120585
chr1D_11000000	chr1D_421000000	chr1D_11099156	TraesCS1D01G329300.1	2.08243e-10	9.0	9.68142958830037	0.954242509439325
chr1D_112000000	chr1D_93000000	chr1D_111553420	TraesCS1D01G103700.1	9.86898e-21	98.0	20.0057277311462	1.99122607569249
chr1D_113000000	chr1D_123000000	chr1D_112771762	TraesCS1D01G122100.1	6.27097e-11	147.0	10.2026652768623	2.16731733474818
chr1D_114000000	chr1D_98000000	chr1D_113574271	TraesCS1D01G105500.2	1.62596e-10	116.0	9.78889014262446	2.06445798922692
chr1D_114000000	chr1D_163000000	chr1D_113827731	TraesCS1D01G133600.1	2.76172e-12	53.0	11.5588203549461	1.72427586960079
chr1D_11000000	chr1D_56000000	chr1D_11409150	TraesCS1D01G074200.1	2.75853e-12	16.0	11.5593222885728	1.20411998265592
chr1D_11000000	chr1D_56000000	chr1D_11409150	TraesCS1D01G074300.1	2.42681e-15	16.0	14.6149642241549	1.20411998265592
chr1D_11000000	chr1D_56000000	chr1D_11409150	TraesCS1D01G074400.1	1.30639e-13	16.0	12.8839271526448	1.20411998265592
chr1D_114000000	chr1D_148000000	chr1D_148192135	TraesCS1D01G118400.1	5.79035e-57	63.0	56.2372951843771	1.79934054945358
chr1D_117000000	chr1D_93000000	chr1D_116944797	TraesCS1D01G103800.1	1.91413e-23	87.0	22.7180285700255	1.93951925261862
chr1D_117000000	chr1D_141000000	chr1D_141210373	TraesCS1D01G120000.1	3.81435e-21	188.0	20.4185794591414	2.27415784926368
chr1D_122000000	chr1D_36000000	chr1D_36322438	TraesCS1D01G121800.1	7.29498e-10	22.0	9.13697589443558	1.34242268082221
chr1D_123000000	chr1D_73000000	chr1D_72906043	TraesCS1D01G122100.1	2.34443e-11	45.0	10.6299627298979	1.65321251377534
chr1D_129000000	chr1D_163000000	chr1D_162592731	TraesCS1D01G124400.1	2.69668e-33	139.0	32.5691705857976	2.14301480025409
chr1D_130000000	chr1D_194000000	chr1D_193968236	TraesCS1D01G124600.2	1.25195e-12	48.0	11.9024130155008	1.68124123737559
chr1D_132000000	chr1D_154000000	chr1D_153770188	TraesCS1D01G125100.1	5.06735e-34	141.0	33.2952190981133	2.14921911265538
chr1D_132000000	chr1D_154000000	chr1D_153770188	TraesCS1D01G125100.3	1.03816e-09	141.0	8.98373570837369	2.14921911265538
chr1D_137000000	chr1D_99000000	chr1D_98827793	TraesCS1D01G126100.1	5.14805e-76	62.0	75.2883572436988	1.79239168949825
chr1D_138000000	chr1D_86000000	chr1D_137970440	TraesCS1D01G099200.1	5.97292e-78	36.0	77.2238133020604	1.55630250076729
chr1D_138000000	chr1D_97000000	chr1D_96701532	TraesCS1D01G126700.1	2.23761e-22	63.0	21.6502156057467	1.79934054945358
chr1D_143000000	chr1D_86000000	chr1D_143249960	TraesCS1D01G098600.1	2.61703e-11	28.0	10.5821912988505	1.44715803134222
chr1D_143000000	chr1D_98000000	chr1D_143249960	TraesCS1D01G105800.1	5.03934e-18	45.0	17.297626339175	1.65321251377534
chr1D_147000000	chr1D_87000000	chr1D_146657946	TraesCS1D01G099600.1	1.98885e-51	31.0	50.701397970334	1.49136169383427
chr1D_154000000	chr1D_222000000	chr1D_153770188	TraesCS1D01G157800.2	2.79329e-13	36.0	12.5538839734069	1.55630250076729
chr1D_167000000	chr1D_203000000	chr1D_203317880	TraesCS1D01G134200.1	9.20617e-73	50.0	72.0359210097396	1.69897000433602
chr1D_167000000	chr1D_81000000	chr1D_80830338	TraesCS1D01G134200.1	1.11053e-11	9.0	10.9544697048701	0.954242509439325
chr1D_170000000	chr1D_87000000	chr1D_170226149	TraesCS1D01G099900.1	8.13288e-34	18.0	33.0897556356332	1.25527250510331
chr1D_194000000	chr1D_196000000	chr1D_193683520	TraesCS1D01G141800.1	7.61541e-24	1002.0	23.1183067100634	3.00086772153123
chr1D_194000000	chr1D_94000000	chr1D_194224646	TraesCS1D01G104100.1	1.71922e-67	34.0	66.7646685452603	1.53147891704226
chr1D_211000000	chr1D_246000000	chr1D_246101880	TraesCS1D01G151500.1	3.66025e-10	79.0	9.43648925069506	1.89762709129044
chr1D_222000000	chr1D_81000000	chr1D_80829754	TraesCS1D01G157800.1	1.22506e-22	24.0	21.9118426402539	1.38021124171161
chr1D_228000000	chr1D_250000000	chr1D_250140206	TraesCS1D01G161200.3	1.56414e-47	123.0	46.8057243775509	2.0899051114394
chr1D_234000000	chr1D_251000000	chr1D_250921984	TraesCS1D01G163100.1	1.32154e-15	133.0	14.8789196872304	2.12385164096709
chr1D_239000000	chr1D_245000000	chr1D_238993939	TraesCS1D01G171800.1	1.03077e-32	271.0	31.9868382298418	2.43296929087441
chr1D_262000000	chr1D_276000000	chr1D_275942712	TraesCS1D01G190200.1	1.86286e-11	202.0	10.729819782523	2.30535136944662
chr1D_262000000	chr1D_275000000	chr1D_262472951	TraesCS1D01G195800.1	6.22687e-16	175.0	15.2057302010639	2.24303804868629
chr1D_263000000	chr1D_272000000	chr1D_262524961	TraesCS1D01G194600.1	8.47393e-10	245.0	9.07191512786622	2.38916608436453
chr1D_272000000	chr1D_281000000	chr1D_281396547	TraesCS1D01G194600.1	1.88453e-12	194.0	11.724796944587	2.28780172993023
chr1D_275000000	chr1D_92000000	chr1D_92249827	TraesCS1D01G195600.1	3.89354e-25	20.0	24.4096553592521	1.30102999566398
chr1D_28000000	chr1D_47000000	chr1D_27540817	TraesCS1D01G065300.1	1.72780e-10	94.0	9.76250653033127	1.9731278535997
chr1D_279000000	chr1D_282000000	chr1D_282181460	TraesCS1D01G198000.1	1.56046e-27	434.0	26.8067473593293	2.63748972951251
chr1D_284000000	chr1D_291000000	chr1D_291494205	TraesCS1D01G201500.1	9.09787e-11	209.0	10.0410602731211	2.32014628611105
chr1D_28000000	chr1D_73000000	chr1D_72906043	TraesCS1D01G048600.1	7.30263e-10	32.0	9.13652070305963	1.50514997831991
chr1D_289000000	chr1D_293000000	chr1D_292573968	TraesCS1D01G203800.1	1.78753e-23	353.0	22.7477466607296	2.54777470538782
chr1D_29000000	chr1D_41000000	chr1D_41160056	TraesCS1D01G049300.1	9.01295e-10	136.0	9.04513303820727	2.13353890837022
chr1D_29000000	chr1D_57000000	chr1D_56610711	TraesCS1D01G049300.1	5.87793e-14	86.0	13.2307755902258	1.93449845124357
chr1D_327000000	chr1D_330000000	chr1D_326690137	TraesCS1D01G239600.1	1.94628e-20	460.0	19.7107946801481	2.66275783168157
chr1D_350000000	chr1D_355000000	chr1D_349718174	TraesCS1D01G260200.1	1.15160e-11	394.0	10.938698343794	2.59549622182557
chr1D_352000000	chr1D_415000000	chr1D_351509892	TraesCS1D01G322400.3	9.94514e-14	14.0	13.0023890988342	1.14612803567824
chr1D_408000000	chr1D_411000000	chr1D_407806197	TraesCS1D01G315700.1	2.42655e-13	147.0	12.615010755451	2.16731733474818
chr1D_408000000	chr1D_410000000	chr1D_410467799	TraesCS1D01G312300.2	1.95985e-18	173.0	17.707777166738	2.2380461031288
chr1D_41000000	chr1D_51000000	chr1D_40800038	TraesCS1D01G070300.1	1.58345e-44	117.0	43.8003956456277	2.06818586174616
chr1D_409000000	chr1D_411000000	chr1D_410789841	TraesCS1D01G313000.1	6.33289e-44	178.0	43.1983980554446	2.25042000230889
chr1D_41000000	chr1D_51000000	chr1D_41148364	TraesCS1D01G070200.1	2.74339e-43	117.0	42.5617124487541	2.06818586174616
chr1D_417000000	chr1D_420000000	chr1D_416615450	TraesCS1D01G327600.1	2.82455e-17	510.0	16.549050733007	2.70757017609794
chr1D_421000000	chr1D_427000000	chr1D_426974133	TraesCS1D01G329300.1	7.33851e-11	263.0	10.1343921096298	2.41995574848976
chr1D_421000000	chr1D_423000000	chr1D_420675809	TraesCS1D01G333000.1	1.08435e-10	475.0	9.96483051619735	2.67669360962487
chr1D_421000000	chr1D_468000000	chr1D_421086330	TraesCS1D01G403700.1	7.77216e-22	22.0	21.1094582674647	1.34242268082221
chr1D_427000000	chr1D_431000000	chr1D_430574091	TraesCS1D01G337300.1	3.11084e-10	377.0	9.50712232540818	2.57634135020579
chr1D_428000000	chr1D_430000000	chr1D_430418020	TraesCS1D01G338900.2	2.56699e-40	1049.0	39.5905758231685	3.02077548819356
chr1D_436000000	chr1D_52000000	chr1D_51770359	TraesCS1D01G349900.1	4.04310e-13	25.0	12.3932855169124	1.39794000867204
chr1D_447000000	chr1D_450000000	chr1D_446813812	TraesCS1D01G371700.1	7.35145e-10	380.0	9.13362699222315	2.57978359661681
chr1D_458000000	chr1D_494000000	chr1D_458207171	TraesCS1D01G451800.1	6.41238e-10	57.0	9.19298074910437	1.75587485567249
chr1D_467000000	chr1D_486000000	chr1D_467241828	TraesCS1D01G439000.1	2.08269e-10	188.0	9.68137536822247	2.27415784926368
chr1D_467000000	chr1D_492000000	chr1D_467241828	TraesCS1D01G449900.1	3.56298e-10	96.0	9.44818661545814	1.98227123303957
chr1D_467000000	chr1D_493000000	chr1D_467241828	TraesCS1D01G450900.1	3.99916e-10	84.0	9.39803122009077	1.92427928606188
chr1D_467000000	chr1D_493000000	chr1D_467241828	TraesCS1D01G451100.1	6.99092e-10	84.0	9.15546566765462	1.92427928606188
chr1D_467000000	chr1D_494000000	chr1D_467241828	TraesCS1D01G452900.1	3.10647e-10	99.0	9.50773283612695	1.99563519459755
chr1D_477000000	chr1D_480000000	chr1D_479499648	TraesCS1D01G421300.1	2.84412e-17	395.0	16.5460520836672	2.59659709562646
chr1D_477000000	chr1D_480000000	chr1D_479499648	TraesCS1D01G421400.1	3.26388e-19	395.0	18.4862658169206	2.59659709562646
chr1D_484000000	chr1D_492000000	chr1D_484395706	TraesCS1D01G449900.1	3.41965e-66	219.0	65.46601834156	2.34044411484012
chr1D_484000000	chr1D_493000000	chr1D_492643550	TraesCS1D01G436800.1	2.63097e-97	276.0	96.5798841039891	2.44090908206522
chr1D_484000000	chr1D_493000000	chr1D_492643550	TraesCS1D01G436900.1	6.94002e-47	276.0	46.1586392779778	2.44090908206522
chr1D_484000000	chr1D_495000000	chr1D_484400931	TraesCS1D01G454700.2	1.61876e-36	161.0	35.7908175356827	2.20682587603185
chr1D_485000000	chr1D_493000000	chr1D_492643550	TraesCS1D01G438000.3	2.85026e-54	268.0	53.5451155219511	2.42813479402879
chr1D_486000000	chr1D_493000000	chr1D_492643550	TraesCS1D01G439000.1	5.58670e-68	323.0	67.2528446491773	2.5092025223311
chr1D_486000000	chr1D_495000000	chr1D_485559852	TraesCS1D01G454700.1	3.82813e-17	211.0	16.417013322378	2.32428245529769
chr1D_486000000	chr1D_493000000	chr1D_492643550	TraesCS1D01G439600.1	1.48019e-49	323.0	48.8296825341622	2.5092025223311
chr1D_486000000	chr1D_493000000	chr1D_492643550	TraesCS1D01G440100.2	9.96084e-55	323.0	54.0017040358753	2.5092025223311
chr1D_486000000	chr1D_494000000	chr1D_493768787	TraesCS1D01G440200.1	1.22301e-62	315.0	61.9125699919195	2.4983105537896
chr1D_486000000	chr1D_494000000	chr1D_493768787	TraesCS1D01G440500.1	3.13041e-30	315.0	29.5043987777646	2.4983105537896
chr1D_486000000	chr1D_490000000	chr1D_489540094	TraesCS1D01G440900.1	2.16462e-22	509.0	21.6646183332081	2.70671778233676
chr1D_486000000	chr1D_492000000	chr1D_491795731	TraesCS1D01G441400.1	1.20015e-45	326.0	44.9207644705348	2.51321760006794
chr1D_487000000	chr1D_492000000	chr1D_491795731	TraesCS1D01G441600.1	3.73707e-21	324.0	20.4274687671948	2.51054501020661
chr1D_487000000	chr1D_492000000	chr1D_491795731	TraesCS1D01G441700.1	1.35988e-21	324.0	20.8664994134218	2.51054501020661
chr1D_487000000	chr1D_494000000	chr1D_493768787	TraesCS1D01G442100.1	1.00167e-85	318.0	84.9992753331438	2.50242711998443
chr1D_487000000	chr1D_494000000	chr1D_493768787	TraesCS1D01G442400.1	3.00026e-68	318.0	67.5228411080562	2.50242711998443
chr1D_487000000	chr1D_494000000	chr1D_493768787	TraesCS1D01G442900.1	2.21444e-107	318.0	106.654736082379	2.50242711998443
chr1D_487000000	chr1D_494000000	chr1D_493768787	TraesCS1D01G443100.1	3.47166e-38	318.0	37.4594628144155	2.50242711998443
chr1D_488000000	chr1D_494000000	chr1D_493768787	TraesCS1D01G444100.1	1.48075e-49	448.0	48.829518258687	2.65127801399814
chr1D_488000000	chr1D_494000000	chr1D_493768787	TraesCS1D01G444900.2	2.97991e-70	448.0	69.5257968523981	2.65127801399814
chr1D_488000000	chr1D_494000000	chr1D_493768787	TraesCS1D01G445200.1	5.77476e-66	448.0	65.2384660604127	2.65127801399814
chr1D_488000000	chr1D_493000000	chr1D_492611421	TraesCS1D01G445300.1	4.68718e-76	326.0	75.3290883681129	2.51321760006794
chr1D_489000000	chr1D_494000000	chr1D_493933665	TraesCS1D01G445500.1	1.47138e-46	371.0	45.8322751514801	2.56937390961505
chr1D_489000000	chr1D_494000000	chr1D_493768787	TraesCS1D01G445700.1	1.11527e-73	371.0	72.9526199798669	2.56937390961505
chr1D_489000000	chr1D_494000000	chr1D_493933665	TraesCS1D01G445800.2	1.29176e-67	371.0	66.8888181677324	2.56937390961505
chr1D_489000000	chr1D_494000000	chr1D_493605893	TraesCS1D01G446400.1	1.34995e-84	371.0	83.8696823167837	2.56937390961505
chr1D_489000000	chr1D_494000000	chr1D_493605893	TraesCS1D01G446500.2	1.30892e-82	371.0	81.8830868963219	2.56937390961505
chr1D_489000000	chr1D_494000000	chr1D_493605893	TraesCS1D01G446600.1	9.08136e-56	371.0	55.0418491078372	2.56937390961505
chr1D_490000000	chr1D_494000000	chr1D_493768787	TraesCS1D01G446900.1	1.28173e-78	583.0	77.8922034505268	2.76566855475901
chr1D_490000000	chr1D_494000000	chr1D_493933665	TraesCS1D01G447000.1	5.67358e-120	583.0	119.246142817013	2.76566855475901
chr1D_490000000	chr1D_494000000	chr1D_493933665	TraesCS1D01G447200.1	1.04559e-107	583.0	106.980638578991	2.76566855475901
chr1D_490000000	chr1D_492000000	chr1D_492408757	TraesCS1D01G447700.1	9.67894e-12	476.0	11.014172202336	2.67760695272049
chr1D_490000000	chr1D_494000000	chr1D_493768787	TraesCS1D01G447700.2	1.27375e-24	583.0	23.8949158029855	2.76566855475901
chr1D_491000000	chr1D_494000000	chr1D_493768787	TraesCS1D01G448300.1	6.62150e-88	657.0	87.1790436166131	2.81756536955978
chr1D_491000000	chr1D_494000000	chr1D_493768787	TraesCS1D01G448600.1	1.61663e-113	657.0	112.791389366207	2.81756536955978
chr1D_491000000	chr1D_494000000	chr1D_493768787	TraesCS1D01G448700.1	4.01939e-56	657.0	55.3958398523224	2.81756536955978
chr1D_491000000	chr1D_494000000	chr1D_493768787	TraesCS1D01G448800.1	1.91279e-78	657.0	77.7183327073629	2.81756536955978
chr1D_491000000	chr1D_494000000	chr1D_493605893	TraesCS1D01G448900.1	8.08982e-16	657.0	15.0920611414132	2.81756536955978
chr1D_491000000	chr1D_493000000	chr1D_493487324	TraesCS1D01G449000.2	2.30113e-13	577.0	12.638058845613	2.76117581315573
chr1D_492000000	chr1D_494000000	chr1D_493933665	TraesCS1D01G449200.3	1.88610e-118	667.0	117.72443528493	2.82412583391655
chr1D_53000000	chr1D_55000000	chr1D_55211622	TraesCS1D01G072200.1	6.93210e-13	696.0	12.1591351809358	2.84260923961056
chr1D_56000000	chr1D_62000000	chr1D_62427569	TraesCS1D01G074400.1	2.78740e-10	268.0	9.55480070429435	2.42813479402879
chr1D_60000000	chr1D_86000000	chr1D_59894025	TraesCS1D01G099200.1	3.79722e-10	91.0	9.42053424035871	1.95904139232109
chr1D_60000000	chr1D_94000000	chr1D_59894025	TraesCS1D01G104100.1	7.58557e-10	73.0	9.12001177960319	1.86332286012046
chr1D_60000000	chr1D_62000000	chr1D_60219176	TraesCS1D01G079700.1	2.09708e-11	834.0	10.6783850016301	2.92116605063774
chr1D_63000000	chr1D_76000000	chr1D_63350866	TraesCS1D01G089300.2	1.27210e-20	190.0	19.8954787473817	2.27875360095283
chr1D_81000000	chr1D_96000000	chr1D_80689175	TraesCS1D01G104400.1	6.25076e-13	169.0	12.2040671756575	2.22788670461367
chr1D_85000000	chr1D_90000000	chr1D_89516509	TraesCS1D01G097800.1	1.38273e-18	232.0	17.8592626145095	2.3654879848909
chr2A_101000000	chr2A_710000000	chr2A_710352677	TraesCS2A01G152200.1	9.00304e-10	12.0	9.04561082030526	1.07918124604762
chr2A_10000000	chr2A_706000000	chr2A_10159442	TraesCS2A01G458100.1	3.76193e-15	19.0	14.424589289832	1.27875360095283
chr2A_102000000	chr2A_614000000	chr2A_101999678	TraesCS2A01G371500.1	3.81579e-10	14.0	9.41841553447915	1.14612803567824
chr2A_102000000	chr2A_91000000	chr2A_101999678	TraesCS2A01G146000.1	9.94837e-13	113.0	12.0022480708116	2.05307844348342
chr2A_103000000	chr2A_734000000	chr2A_103237023	TraesCS2A01G506300.1	9.69929e-11	20.0	10.0132600554624	1.30102999566398
chr2A_103000000	chr2A_542000000	chr2A_542382501	TraesCS2A01G156700.1	1.42876e-10	24.0	9.84504071692588	1.38021124171161
chr2A_104000000	chr2A_130000000	chr2A_103735591	TraesCS2A01G172900.1	4.11887e-29	78.0	28.3852219150534	1.89209460269048
chr2A_104000000	chr2A_120000000	chr2A_104384844	TraesCS2A01G167300.1	4.90676e-23	104.0	22.3092051837604	2.01703333929878
chr2A_105000000	chr2A_71000000	chr2A_70876153	TraesCS2A01G157800.1	4.43006e-11	24.0	10.3535903917245	1.38021124171161
chr2A_105000000	chr2A_99000000	chr2A_104971718	TraesCS2A01G151400.1	2.64515e-27	190.0	26.5775496951505	2.27875360095283
chr2A_106000000	chr2A_116000000	chr2A_105633130	TraesCS2A01G164300.1	5.45669e-11	212.0	10.2630707182186	2.32633586092875
chr2A_107000000	chr2A_115000000	chr2A_115436982	TraesCS2A01G159300.1	2.90360e-48	289.0	47.5370632122687	2.46089784275655
chr2A_107000000	chr2A_162000000	chr2A_161957341	TraesCS2A01G159300.1	2.08346e-10	41.0	9.68121483307377	1.61278385671974
chr2A_107000000	chr2A_570000000	chr2A_570068741	TraesCS2A01G159300.1	1.39304e-11	19.0	10.8560364129875	1.27875360095283
chr2A_107000000	chr2A_115000000	chr2A_115043467	TraesCS2A01G159700.1	2.08380e-16	289.0	15.6811439663056	2.46089784275655
chr2A_114000000	chr2A_116000000	chr2A_113601739	TraesCS2A01G164300.1	1.57758e-28	399.0	27.8020086081994	2.60097289568675
chr2A_114000000	chr2A_79000000	chr2A_113816009	TraesCS2A01G131900.1	1.72220e-10	45.0	9.76391641510495	1.65321251377534
chr2A_114000000	chr2A_72000000	chr2A_71614080	TraesCS2A01G161900.1	5.09425e-10	9.0	9.29291974587489	0.954242509439325
chr2A_115000000	chr2A_566000000	chr2A_566098315	TraesCS2A01G162700.3	4.12845e-11	22.0	10.3842129708127	1.34242268082221
chr2A_115000000	chr2A_131000000	chr2A_131318220	TraesCS2A01G162900.1	6.96673e-14	152.0	13.1569710204949	2.18184358794477
chr2A_115000000	chr2A_81000000	chr2A_80894007	TraesCS2A01G162900.1	6.51366e-10	121.0	9.18617491448124	2.08278537031645
chr2A_115000000	chr2A_569000000	chr2A_568576141	TraesCS2A01G163200.1	1.37340e-10	21.0	9.86220295694181	1.32221929473392
chr2A_115000000	chr2A_118000000	chr2A_115453248	TraesCS2A01G165400.1	1.63301e-12	241.0	11.7870111557829	2.38201704257487
chr2A_12000000	chr2A_119000000	chr2A_11549021	TraesCS2A01G166300.1	5.64183e-16	6.0	15.248580004174	0.778151250383644
chr2A_118000000	chr2A_122000000	chr2A_122004428	TraesCS2A01G166000.1	2.52819e-13	187.0	12.5971902908126	2.2718416065365
chr2A_12000000	chr2A_14000000	chr2A_14302765	TraesCS2A01G024800.2	3.05208e-17	1437.0	16.5154040870005	3.15745676813423
chr2A_12000000	chr2A_14000000	chr2A_14299320	TraesCS2A01G026500.1	1.16859e-13	1437.0	12.9323378344072	3.15745676813423
chr2A_12000000	chr2A_17000000	chr2A_17001351	TraesCS2A01G027000.1	1.83714e-10	1143.0	9.73585774684568	3.05804623039528
chr2A_124000000	chr2A_172000000	chr2A_123552847	TraesCS2A01G199100.1	5.26611e-19	43.0	18.2785100734688	1.63346845557959
chr2A_124000000	chr2A_172000000	chr2A_123569204	TraesCS2A01G199100.1	1.60903e-11	43.0	10.7934358585032	1.63346845557959
chr2A_125000000	chr2A_133000000	chr2A_125131781	TraesCS2A01G174300.2	1.24215e-10	144.0	9.90582595630213	2.15836249209525
chr2A_125000000	chr2A_133000000	chr2A_125131781	TraesCS2A01G174300.3	6.60966e-11	144.0	10.1798208799881	2.15836249209525
chr2A_125000000	chr2A_133000000	chr2A_125251185	TraesCS2A01G174400.1	5.55411e-12	144.0	11.2553855232318	2.15836249209525
chr2A_126000000	chr2A_132000000	chr2A_131852315	TraesCS2A01G170700.1	2.36303e-13	293.0	12.626530764719	2.46686762035411
chr2A_127000000	chr2A_140000000	chr2A_126655327	TraesCS2A01G180900.1	1.41694e-13	110.0	12.8486485394636	2.04139268515822
chr2A_127000000	chr2A_133000000	chr2A_133340580	TraesCS2A01G171800.1	9.88178e-34	257.0	33.0051648191219	2.40993312333129
chr2A_13000000	chr2A_21000000	chr2A_21274050	TraesCS2A01G027800.1	4.65085e-10	308.0	9.33246766720162	2.48855071650044
chr2A_13000000	chr2A_8000000	chr2A_7741168	TraesCS2A01G028500.1	5.68633e-10	331.0	9.24516794010454	2.51982799377572
chr2A_13000000	chr2A_19000000	chr2A_18507645	TraesCS2A01G029500.1	4.53604e-13	743.0	12.3433231243747	2.87098881376058
chr2A_133000000	chr2A_136000000	chr2A_136345462	TraesCS2A01G174300.2	2.54298e-25	233.0	24.5946570554451	2.36735592102602
chr2A_133000000	chr2A_748000000	chr2A_748072393	TraesCS2A01G174300.2	2.52348e-17	15.0	16.598000132945	1.17609125905568
chr2A_133000000	chr2A_136000000	chr2A_136345462	TraesCS2A01G174300.3	2.76152e-24	233.0	23.5588518070997	2.36735592102602
chr2A_133000000	chr2A_748000000	chr2A_748072393	TraesCS2A01G174300.3	5.07625e-17	15.0	16.2944569975019	1.17609125905568
chr2A_133000000	chr2A_720000000	chr2A_719496841	TraesCS2A01G174500.1	8.30911e-10	13.0	9.08044549159358	1.11394335230684
chr2A_134000000	chr2A_767000000	chr2A_134275891	TraesCS2A01G569500.1	2.34424e-13	14.0	12.6299979279185	1.14612803567824
chr2A_13000000	chr2A_8000000	chr2A_7741168	TraesCS2A01G029900.1	1.87131e-11	331.0	10.7278542615982	2.51982799377572
chr2A_135000000	chr2A_772000000	chr2A_135210025	TraesCS2A01G578900.1	2.93552e-10	12.0	9.53231495638322	1.07918124604762
chr2A_136000000	chr2A_745000000	chr2A_136167094	TraesCS2A01G522500.1	9.85374e-10	5.0	9.00639890116959	0.698970004336019
chr2A_138000000	chr2A_71000000	chr2A_70876153	TraesCS2A01G179700.1	3.89298e-10	13.0	9.4097178274434	1.11394335230684
chr2A_139000000	chr2A_142000000	chr2A_141893056	TraesCS2A01G180200.1	1.85700e-17	96.0	16.7311880962602	1.98227123303957
chr2A_140000000	chr2A_70000000	chr2A_70156443	TraesCS2A01G180900.1	3.29786e-12	9.0	11.4817677848704	0.954242509439325
chr2A_141000000	chr2A_587000000	chr2A_587412345	TraesCS2A01G181300.3	1.49258e-11	24.0	10.8260623820563	1.38021124171161
chr2A_143000000	chr2A_151000000	chr2A_150924010	TraesCS2A01G182900.1	6.71967e-11	120.0	10.172652054431	2.07918124604762
chr2A_14000000	chr2A_706000000	chr2A_14301416	TraesCS2A01G456900.1	4.98348e-11	22.0	10.3024672803361	1.34242268082221
chr2A_15000000	chr2A_17000000	chr2A_17001351	TraesCS2A01G032500.1	2.99578e-10	1256.0	9.52349008292657	3.09898963940118
chr2A_15000000	chr2A_17000000	chr2A_17001351	TraesCS2A01G033300.2	3.23492e-10	1256.0	9.49013645502253	3.09898963940118
chr2A_151000000	chr2A_70000000	chr2A_70036339	TraesCS2A01G188100.1	8.00966e-10	9.0	9.09638591877941	0.954242509439325
chr2A_16000000	chr2A_21000000	chr2A_21207925	TraesCS2A01G037200.1	9.13788e-15	333.0	14.0391545494626	2.52244423350632
chr2A_16000000	chr2A_21000000	chr2A_21261302	TraesCS2A01G037200.1	1.04888e-09	333.0	8.97927419561856	2.52244423350632
chr2A_162000000	chr2A_223000000	chr2A_222594052	TraesCS2A01G193300.1	2.65871e-20	33.0	19.5753290309529	1.51851393987789
chr2A_165000000	chr2A_68000000	chr2A_164999089	TraesCS2A01G117900.3	6.80339e-11	17.0	10.1672746326712	1.23044892137827
chr2A_17000000	chr2A_21000000	chr2A_21261302	TraesCS2A01G040100.2	7.36834e-10	470.0	9.13263034254017	2.67209785793572
chr2A_166000000	chr2A_206000000	chr2A_166247867	TraesCS2A01G218900.1	5.88977e-10	36.0	9.22990166441174	1.55630250076729
chr2A_17000000	chr2A_21000000	chr2A_21207925	TraesCS2A01G041100.1	3.14628e-15	470.0	14.5022026303956	2.67209785793572
chr2A_17000000	chr2A_21000000	chr2A_21207925	TraesCS2A01G041900.1	5.54529e-17	470.0	16.2560757367815	2.67209785793572
chr2A_17000000	chr2A_21000000	chr2A_21261302	TraesCS2A01G042000.1	7.31408e-11	470.0	10.1358402937425	2.67209785793572
chr2A_172000000	chr2A_81000000	chr2A_80533868	TraesCS2A01G199100.1	3.23147e-10	19.0	9.49059987158254	1.27875360095283
chr2A_180000000	chr2A_186000000	chr2A_185726074	TraesCS2A01G203600.1	1.43821e-10	133.0	9.84217769588466	2.12385164096709
chr2A_180000000	chr2A_182000000	chr2A_179667922	TraesCS2A01G204400.1	6.49359e-35	392.0	34.1875151358453	2.59328606702046
chr2A_180000000	chr2A_185000000	chr2A_184554076	TraesCS2A01G204100.1	2.21968e-11	160.0	10.653709631068	2.20411998265592
chr2A_180000000	chr2A_503000000	chr2A_502816578	TraesCS2A01G204200.1	4.71255e-10	23.0	9.32674402891158	1.36172783601759
chr2A_184000000	chr2A_192000000	chr2A_191895792	TraesCS2A01G205400.1	1.49420e-17	124.0	16.8255912679269	2.09342168516224
chr2A_18000000	chr2A_84000000	chr2A_84365099	TraesCS2A01G047300.1	7.69138e-13	13.0	12.1139957313799	1.11394335230684
chr2A_185000000	chr2A_502000000	chr2A_502334355	TraesCS2A01G206000.1	3.12896e-17	21.0	16.5045999887523	1.32221929473392
chr2A_186000000	chr2A_189000000	chr2A_185726272	TraesCS2A01G208100.1	3.57651e-76	178.0	75.446540556321	2.25042000230889
chr2A_19000000	chr2A_6000000	chr2A_5674254	TraesCS2A01G047900.1	9.96108e-11	126.0	10.0016935719566	2.10037054511756
chr2A_187000000	chr2A_192000000	chr2A_191895699	TraesCS2A01G207500.1	9.24372e-11	161.0	10.0341532181363	2.20682587603185
chr2A_188000000	chr2A_194000000	chr2A_193736404	TraesCS2A01G207600.1	5.48996e-13	125.0	12.26043081982	2.09691001300806
chr2A_188000000	chr2A_194000000	chr2A_187946445	TraesCS2A01G209900.1	3.03394e-15	125.0	14.5179930121869	2.09691001300806
chr2A_194000000	chr2A_728000000	chr2A_727722790	TraesCS2A01G210000.1	8.35578e-12	16.0	11.0780130031154	1.20411998265592
chr2A_195000000	chr2A_198000000	chr2A_197788877	TraesCS2A01G211200.4	6.92445e-11	149.0	10.1596147163359	2.17318626841227
chr2A_200000000	chr2A_203000000	chr2A_202840861	TraesCS2A01G214300.2	9.66678e-19	289.0	18.0147181651221	2.46089784275655
chr2A_204000000	chr2A_336000000	chr2A_335707018	TraesCS2A01G217300.2	3.47043e-11	10.0	10.4596167110715	1
chr2A_205000000	chr2A_296000000	chr2A_296301402	TraesCS2A01G217600.1	2.24899e-10	13.0	9.6480124756246	1.11394335230684
chr2A_205000000	chr2A_653000000	chr2A_652519167	TraesCS2A01G217600.1	6.11008e-13	14.0	12.2139531034512	1.14612803567824
chr2A_205000000	chr2A_376000000	chr2A_205085591	TraesCS2A01G249900.1	3.89373e-14	9.0	13.4096341667286	0.954242509439325
chr2A_205000000	chr2A_324000000	chr2A_324290156	TraesCS2A01G218300.1	5.19963e-13	12.0	12.2840275591874	1.07918124604762
chr2A_205000000	chr2A_250000000	chr2A_249749626	TraesCS2A01G218500.1	8.83373e-19	39.0	18.0538558789402	1.5910646070265
chr2A_206000000	chr2A_208000000	chr2A_208105595	TraesCS2A01G218600.1	1.72840e-24	463.0	23.7623557423608	2.66558099101795
chr2A_206000000	chr2A_452000000	chr2A_452030979	TraesCS2A01G218800.1	8.93166e-24	17.0	23.049067817501	1.23044892137827
chr2A_206000000	chr2A_361000000	chr2A_206308156	TraesCS2A01G246700.1	4.15968e-17	21.0	16.3809400779261	1.32221929473392
chr2A_207000000	chr2A_251000000	chr2A_207229024	TraesCS2A01G228500.1	5.42760e-11	52.0	10.2653921662065	1.7160033436348
chr2A_209000000	chr2A_312000000	chr2A_209208792	TraesCS2A01G237500.2	2.26764e-75	21.0	74.6444258908828	1.32221929473392
chr2A_209000000	chr2A_312000000	chr2A_209396592	TraesCS2A01G237500.1	5.25500e-14	21.0	13.2794272796357	1.32221929473392
chr2A_210000000	chr2A_241000000	chr2A_210466431	TraesCS2A01G227600.1	1.64440e-25	56.0	24.7839925318917	1.7481880270062
chr2A_215000000	chr2A_278000000	chr2A_277598176	TraesCS2A01G223000.4	4.10446e-38	110.0	37.3867439723927	2.04139268515822
chr2A_216000000	chr2A_302000000	chr2A_215752093	TraesCS2A01G236200.1	2.07500e-26	49.0	25.6829818989519	1.69019608002851
chr2A_221000000	chr2A_345000000	chr2A_345486017	TraesCS2A01G224000.1	8.01650e-21	17.0	20.096015203095	1.23044892137827
chr2A_225000000	chr2A_233000000	chr2A_233470772	TraesCS2A01G224500.1	3.48722e-10	179.0	9.45752065320558	2.25285303097989
chr2A_229000000	chr2A_313000000	chr2A_228852746	TraesCS2A01G237600.1	8.22576e-20	38.0	19.0848239658937	1.57978359661681
chr2A_230000000	chr2A_99000000	chr2A_229957894	TraesCS2A01G151300.1	1.04673e-09	19.0	8.98016532847601	1.27875360095283
chr2A_238000000	chr2A_335000000	chr2A_238022211	TraesCS2A01G240200.1	1.18607e-14	40.0	13.925889678833	1.60205999132796
chr2A_238000000	chr2A_278000000	chr2A_277602278	TraesCS2A01G227100.1	1.46290e-28	73.0	27.8347853600897	1.86332286012046
chr2A_238000000	chr2A_733000000	chr2A_733067419	TraesCS2A01G227100.1	6.37888e-10	9.0	9.19525556775517	0.954242509439325
chr2A_246000000	chr2A_359000000	chr2A_245821085	TraesCS2A01G246000.1	5.97825e-11	29.0	10.2234259274784	1.46239799789896
chr2A_249000000	chr2A_306000000	chr2A_249357498	TraesCS2A01G237000.1	5.78678e-15	104.0	14.237563028195	2.01703333929878
chr2A_251000000	chr2A_342000000	chr2A_341627003	TraesCS2A01G228500.1	3.77364e-28	30.0	27.4232395332837	1.47712125471966
chr2A_252000000	chr2A_360000000	chr2A_360422042	TraesCS2A01G228600.1	1.96379e-15	45.0	14.7069049558146	1.65321251377534
chr2A_256000000	chr2A_361000000	chr2A_361385421	TraesCS2A01G228900.1	5.53485e-10	35.0	9.25689414444289	1.54406804435028
chr2A_258000000	chr2A_379000000	chr2A_378850490	TraesCS2A01G229200.1	6.88629e-32	18.0	31.1620146919497	1.25527250510331
chr2A_265000000	chr2A_350000000	chr2A_265407480	TraesCS2A01G244500.1	1.80917e-17	17.0	16.7425206224199	1.23044892137827
chr2A_268000000	chr2A_419000000	chr2A_419451551	TraesCS2A01G230800.1	5.00509e-11	21.0	10.3005881087637	1.32221929473392
chr2A_269000000	chr2A_310000000	chr2A_309689406	TraesCS2A01G231000.1	6.50008e-35	52.0	34.1870812982272	1.7160033436348
chr2A_270000000	chr2A_324000000	chr2A_324290156	TraesCS2A01G231300.1	4.24445e-25	52.0	24.3721785780797	1.7160033436348
chr2A_270000000	chr2A_385000000	chr2A_385442988	TraesCS2A01G231300.2	5.87637e-16	21.0	15.2308908670854	1.32221929473392
chr2A_272000000	chr2A_372000000	chr2A_372231557	TraesCS2A01G231500.2	2.66788e-31	23.0	30.5738337086797	1.36172783601759
chr2A_276000000	chr2A_314000000	chr2A_313772479	TraesCS2A01G232200.3	3.46278e-36	51.0	35.4605750995048	1.70757017609794
chr2A_285000000	chr2A_314000000	chr2A_313772479	TraesCS2A01G234500.1	2.01772e-79	94.0	78.6951391011774	1.9731278535997
chr2A_294000000	chr2A_355000000	chr2A_355393186	TraesCS2A01G235500.1	1.43064e-58	252.0	57.8444696364589	2.40140054078154
chr2A_30000000	chr2A_716000000	chr2A_30181347	TraesCS2A01G475000.1	3.40362e-10	15.0	9.46805893305141	1.17609125905568
chr2A_302000000	chr2A_33000000	chr2A_32858511	TraesCS2A01G236200.1	1.09420e-11	4.0	10.9609032895585	0.602059991327962
chr2A_306000000	chr2A_345000000	chr2A_345486017	TraesCS2A01G236900.1	7.91824e-26	69.0	25.1013713390203	1.83884909073726
chr2A_308000000	chr2A_511000000	chr2A_307692542	TraesCS2A01G297500.1	4.04304e-11	16.0	10.3932919619329	1.20411998265592
chr2A_310000000	chr2A_330000000	chr2A_310394112	TraesCS2A01G239300.1	3.74632e-35	135.0	34.4263951291768	2.13033376849501
chr2A_312000000	chr2A_319000000	chr2A_319045718	TraesCS2A01G237500.1	4.93168e-44	207.0	43.307005111059	2.31597034545692
chr2A_314000000	chr2A_501000000	chr2A_313772479	TraesCS2A01G290600.1	1.63092e-14	12.0	13.7875673414801	1.07918124604762
chr2A_320000000	chr2A_346000000	chr2A_320183968	TraesCS2A01G244100.1	2.45707e-16	112.0	15.609582470634	2.04921802267018
chr2A_324000000	chr2A_388000000	chr2A_387777309	TraesCS2A01G238900.1	4.20875e-11	37.0	10.3758468706039	1.56820172406699
chr2A_327000000	chr2A_716000000	chr2A_715984841	TraesCS2A01G239100.1	2.08459e-10	5.0	9.68097934992142	0.698970004336019
chr2A_334000000	chr2A_393000000	chr2A_393341527	TraesCS2A01G239900.1	1.09984e-11	40.0	10.9586704895429	1.60205999132796
chr2A_339000000	chr2A_453000000	chr2A_338517751	TraesCS2A01G275200.1	1.16390e-22	3.0	21.9340843318114	0.477121254719662
chr2A_342000000	chr2A_357000000	chr2A_341627003	TraesCS2A01G245800.1	7.25825e-11	182.0	10.139168077228	2.26007138798507
chr2A_343000000	chr2A_90000000	chr2A_90211997	TraesCS2A01G243600.1	1.47661e-10	13.0	9.83073419474457	1.11394335230684
chr2A_357000000	chr2A_470000000	chr2A_357326714	TraesCS2A01G281400.1	2.01693e-11	7.0	10.695309174242	0.845098040014257
chr2A_360000000	chr2A_71000000	chr2A_71315907	TraesCS2A01G246200.1	1.98810e-10	7.0	9.70156177468924	0.845098040014257
chr2A_361000000	chr2A_391000000	chr2A_391108653	TraesCS2A01G246500.1	1.94536e-12	86.0	11.711000018222	1.93449845124357
chr2A_361000000	chr2A_586000000	chr2A_586443946	TraesCS2A01G246600.1	1.88320e-11	11.0	10.7251035545006	1.04139268515822
chr2A_37000000	chr2A_41000000	chr2A_41159766	TraesCS2A01G081100.1	1.27865e-10	324.0	9.89324831703063	2.51054501020661
chr2A_373000000	chr2A_448000000	chr2A_448295591	TraesCS2A01G249000.1	4.69217e-12	22.0	11.3286262615342	1.34242268082221
chr2A_374000000	chr2A_413000000	chr2A_412516962	TraesCS2A01G249100.1	6.19844e-12	60.0	11.2077175983469	1.77815125038364
chr2A_374000000	chr2A_624000000	chr2A_623565469	TraesCS2A01G249100.1	5.57016e-10	7.0	9.25413232976	0.845098040014257
chr2A_379000000	chr2A_423000000	chr2A_423205161	TraesCS2A01G250800.1	2.88419e-23	43.0	22.5399761332614	1.63346845557959
chr2A_380000000	chr2A_385000000	chr2A_379947244	TraesCS2A01G252800.1	7.40379e-25	185.0	24.1305459080086	2.26717172840301
chr2A_39000000	chr2A_43000000	chr2A_42905166	TraesCS2A01G084000.1	5.76600e-10	366.0	9.23912536194781	2.56348108539441
chr2A_386000000	chr2A_393000000	chr2A_392724545	TraesCS2A01G253700.1	1.09565e-21	149.0	20.9603281569323	2.17318626841227
chr2A_386000000	chr2A_391000000	chr2A_391109161	TraesCS2A01G253800.1	6.33207e-11	188.0	10.1984542927286	2.27415784926368
chr2A_386000000	chr2A_393000000	chr2A_392723355	TraesCS2A01G253900.4	2.41383e-17	149.0	16.6172933194341	2.17318626841227
chr2A_386000000	chr2A_413000000	chr2A_412517922	TraesCS2A01G253900.3	4.12847e-21	88.0	20.3842108669072	1.94448267215017
chr2A_386000000	chr2A_535000000	chr2A_535242930	TraesCS2A01G253900.2	2.68810e-11	8.0	10.57055457913	0.903089986991943
chr2A_387000000	chr2A_708000000	chr2A_707795576	TraesCS2A01G254000.1	7.57826e-18	2.0	17.1204304987406	0.301029995663981
chr2A_387000000	chr2A_81000000	chr2A_81180822	TraesCS2A01G254000.1	7.88718e-10	12.0	9.10307824765949	1.07918124604762
chr2A_387000000	chr2A_389000000	chr2A_389227239	TraesCS2A01G254200.1	7.34631e-12	519.0	11.1339307492212	2.71516735784846
chr2A_388000000	chr2A_393000000	chr2A_392724545	TraesCS2A01G254400.1	3.09049e-23	231.0	22.5099726573308	2.36361197989214
chr2A_388000000	chr2A_415000000	chr2A_387777244	TraesCS2A01G262700.2	1.34761e-12	105.0	11.8704357749774	2.02118929906994
chr2A_391000000	chr2A_419000000	chr2A_391108258	TraesCS2A01G264100.1	1.96138e-10	95.0	9.70743825747176	1.97772360528885
chr2A_392000000	chr2A_419000000	chr2A_391768177	TraesCS2A01G263500.1	7.90909e-10	88.0	9.10187348245851	1.94448267215017
chr2A_398000000	chr2A_411000000	chr2A_410872829	TraesCS2A01G257600.1	2.08174e-19	193.0	18.6815735128737	2.28555730900777
chr2A_398000000	chr2A_417000000	chr2A_417490963	TraesCS2A01G257600.1	1.92995e-10	97.0	9.71445394229035	1.98677173426624
chr2A_399000000	chr2A_411000000	chr2A_410872829	TraesCS2A01G257800.1	2.08174e-19	175.0	18.6815735128737	2.24303804868629
chr2A_399000000	chr2A_417000000	chr2A_417490963	TraesCS2A01G257800.1	1.92995e-10	110.0	9.71445394229035	2.04139268515822
chr2A_401000000	chr2A_420000000	chr2A_419648148	TraesCS2A01G258100.1	3.08200e-22	90.0	21.5111673656176	1.95424250943932
chr2A_403000000	chr2A_419000000	chr2A_419031910	TraesCS2A01G258200.1	7.40385e-44	115.0	43.1305423885188	2.06069784035361
chr2A_41000000	chr2A_50000000	chr2A_40497353	TraesCS2A01G096400.1	4.46435e-10	197.0	9.35024176453865	2.29446622616159
chr2A_411000000	chr2A_415000000	chr2A_410860128	TraesCS2A01G262600.1	1.23578e-14	382.0	13.9080588377344	2.58206336291171
chr2A_411000000	chr2A_565000000	chr2A_565256900	TraesCS2A01G260800.1	2.81838e-10	8.0	9.55000045168902	0.903089986991943
chr2A_413000000	chr2A_433000000	chr2A_412517869	TraesCS2A01G268700.1	3.20499e-14	97.0	13.4941733212003	1.98677173426624
chr2A_418000000	chr2A_495000000	chr2A_417746952	TraesCS2A01G288100.1	2.99545e-10	19.0	9.52353792524915	1.27875360095283
chr2A_419000000	chr2A_445000000	chr2A_444622251	TraesCS2A01G263800.1	7.14927e-26	123.0	25.1457383010181	2.0899051114394
chr2A_419000000	chr2A_543000000	chr2A_542663976	TraesCS2A01G263800.1	7.36739e-11	15.0	10.1326863397332	1.17609125905568
chr2A_419000000	chr2A_433000000	chr2A_419032990	TraesCS2A01G268800.2	2.14122e-16	146.0	15.6693387087553	2.16435285578444
chr2A_425000000	chr2A_513000000	chr2A_513284151	TraesCS2A01G267000.2	1.41635e-25	32.0	24.8488294131109	1.50514997831991
chr2A_426000000	chr2A_436000000	chr2A_435638734	TraesCS2A01G267100.1	9.90210e-14	218.0	13.0042726920998	2.3384564936046
chr2A_432000000	chr2A_438000000	chr2A_438322488	TraesCS2A01G268600.2	2.75854e-10	215.0	9.55932071420639	2.3324384599156
chr2A_432000000	chr2A_474000000	chr2A_473600866	TraesCS2A01G268600.2	3.43940e-52	46.0	51.4635173130728	1.66275783168157
chr2A_437000000	chr2A_462000000	chr2A_461497666	TraesCS2A01G269700.1	1.13564e-10	90.0	9.94475931896994	1.95424250943932
chr2A_44000000	chr2A_715000000	chr2A_715396951	TraesCS2A01G091400.1	1.45046e-11	21.0	10.8384942434341	1.32221929473392
chr2A_438000000	chr2A_474000000	chr2A_473603605	TraesCS2A01G270100.1	6.57988e-10	78.0	9.18178202672237	1.89209460269048
chr2A_440000000	chr2A_451000000	chr2A_440085514	TraesCS2A01G274800.3	5.66036e-101	178.0	100.24715594672	2.25042000230889
chr2A_441000000	chr2A_486000000	chr2A_486213658	TraesCS2A01G270900.1	3.93129e-10	77.0	9.40546491833857	1.88649072517248
chr2A_445000000	chr2A_476000000	chr2A_476214452	TraesCS2A01G271700.1	8.41039e-23	75.0	22.0751838649725	1.8750612633917
chr2A_445000000	chr2A_502000000	chr2A_502275587	TraesCS2A01G271800.1	6.56386e-29	27.0	28.1828406905495	1.43136376415899
chr2A_449000000	chr2A_467000000	chr2A_448568429	TraesCS2A01G279800.1	5.49526e-33	115.0	32.2600117547611	2.06069784035361
chr2A_449000000	chr2A_461000000	chr2A_460901146	TraesCS2A01G274100.1	4.65280e-18	107.0	17.3322856151571	2.02938377768521
chr2A_451000000	chr2A_473000000	chr2A_473409523	TraesCS2A01G274800.1	2.00236e-78	96.0	77.6984578389655	1.98227123303957
chr2A_451000000	chr2A_508000000	chr2A_507718598	TraesCS2A01G274800.3	1.87378e-12	31.0	11.7272814008521	1.49136169383427
chr2A_451000000	chr2A_603000000	chr2A_602812237	TraesCS2A01G274800.1	7.68775e-10	17.0	9.11420074804838	1.23044892137827
chr2A_452000000	chr2A_474000000	chr2A_474272033	TraesCS2A01G275000.1	7.62018e-15	126.0	14.1180347698568	2.10037054511756
chr2A_455000000	chr2A_471000000	chr2A_454745851	TraesCS2A01G281700.1	1.69885e-11	142.0	10.7698449654795	2.15228834438306
chr2A_456000000	chr2A_462000000	chr2A_456291110	TraesCS2A01G278600.1	4.00646e-25	169.0	24.3972391888436	2.22788670461367
chr2A_458000000	chr2A_469000000	chr2A_457935045	TraesCS2A01G280800.1	1.12077e-12	162.0	11.9504835024625	2.20951501454263
chr2A_461000000	chr2A_493000000	chr2A_460898817	TraesCS2A01G287900.10	1.28414e-31	71.0	30.8913876258676	1.85125834871908
chr2A_461000000	chr2A_472000000	chr2A_460902045	TraesCS2A01G282300.2	5.97500e-10	132.0	9.22366209037982	2.12057393120585
chr2A_461000000	chr2A_474000000	chr2A_473599813	TraesCS2A01G278500.1	5.99837e-36	141.0	35.2219667489796	2.14921911265538
chr2A_461000000	chr2A_505000000	chr2A_461417617	TraesCS2A01G293500.1	6.11692e-22	40.0	21.2134671993756	1.60205999132796
chr2A_462000000	chr2A_503000000	chr2A_462077773	TraesCS2A01G292100.1	1.46722e-11	60.0	10.8335047616697	1.77815125038364
chr2A_468000000	chr2A_504000000	chr2A_467692152	TraesCS2A01G292900.2	5.66012e-11	64.0	10.2471743612525	1.80617997398389
chr2A_468000000	chr2A_503000000	chr2A_502635226	TraesCS2A01G280100.1	2.61525e-22	73.0	21.5824867892323	1.86332286012046
chr2A_470000000	chr2A_498000000	chr2A_497661994	TraesCS2A01G281400.1	2.16837e-10	62.0	9.66386660993442	1.79239168949825
chr2A_470000000	chr2A_505000000	chr2A_504837774	TraesCS2A01G281400.1	4.78523e-10	74.0	9.32009718320997	1.86923171973098
chr2A_470000000	chr2A_82000000	chr2A_82354916	TraesCS2A01G281400.1	3.64370e-11	11.0	10.4384573873818	1.04139268515822
chr2A_476000000	chr2A_486000000	chr2A_486204870	TraesCS2A01G284100.1	5.74888e-11	198.0	10.2404167565622	2.29666519026153
chr2A_477000000	chr2A_771000000	chr2A_770926111	TraesCS2A01G284500.1	2.18467e-10	8.0	9.66061415503347	0.903089986991943
chr2A_486000000	chr2A_505000000	chr2A_485790232	TraesCS2A01G294000.1	1.74915e-33	127.0	32.7571729455934	2.10380372095596
chr2A_486000000	chr2A_505000000	chr2A_486209804	TraesCS2A01G293900.2	3.45214e-17	127.0	16.4619115999804	2.10380372095596
chr2A_486000000	chr2A_490000000	chr2A_486213605	TraesCS2A01G287400.1	1.57004e-15	343.0	14.8040892829042	2.53529412004277
chr2A_495000000	chr2A_501000000	chr2A_494954493	TraesCS2A01G290600.1	1.03329e-10	244.0	9.98577777361651	2.38738982633873
chr2A_495000000	chr2A_505000000	chr2A_494957730	TraesCS2A01G293900.2	8.11641e-12	186.0	11.090636022723	2.26951294421792
chr2A_498000000	chr2A_502000000	chr2A_498039182	TraesCS2A01G291500.1	7.90132e-16	236.0	15.1023003491111	2.37291200297011
chr2A_499000000	chr2A_502000000	chr2A_498840516	TraesCS2A01G291100.1	4.14032e-29	241.0	28.3829660915208	2.38201704257487
chr2A_50000000	chr2A_726000000	chr2A_726084535	TraesCS2A01G096400.1	1.20689e-13	17.0	12.9183323111537	1.23044892137827
chr2A_507000000	chr2A_717000000	chr2A_507386111	TraesCS2A01G477700.1	8.31141e-11	11.0	10.0803252935114	1.04139268515822
chr2A_508000000	chr2A_511000000	chr2A_511474272	TraesCS2A01G295500.1	6.19911e-36	228.0	35.2076706572491	2.35793484700045
chr2A_511000000	chr2A_514000000	chr2A_513857293	TraesCS2A01G297300.1	4.81656e-13	311.0	12.3172630253277	2.49276038902684
chr2A_515000000	chr2A_583000000	chr2A_515322615	TraesCS2A01G344800.1	1.84110e-12	16.0	11.7349226219964	1.20411998265592
chr2A_516000000	chr2A_523000000	chr2A_515503763	TraesCS2A01G304300.1	2.16680e-13	212.0	12.6641811730848	2.32633586092875
chr2A_528000000	chr2A_561000000	chr2A_527920463	TraesCS2A01G328700.1	1.54589e-17	52.0	16.8108214121594	1.7160033436348
chr2A_528000000	chr2A_543000000	chr2A_528209310	TraesCS2A01G317700.2	2.28582e-12	127.0	11.640957971703	2.10380372095596
chr2A_528000000	chr2A_553000000	chr2A_528209310	TraesCS2A01G323500.1	2.92341e-12	77.0	11.5341102717959	1.88649072517248
chr2A_528000000	chr2A_542000000	chr2A_528413981	TraesCS2A01G316300.2	3.31248e-10	105.0	9.47984673521841	2.02118929906994
chr2A_532000000	chr2A_535000000	chr2A_532459206	TraesCS2A01G310900.1	1.47659e-21	242.0	20.8307400771025	2.38381536598043
chr2A_535000000	chr2A_539000000	chr2A_539305152	TraesCS2A01G310900.1	1.33968e-11	187.0	10.8729989261358	2.2718416065365
chr2A_536000000	chr2A_569000000	chr2A_568995570	TraesCS2A01G311900.3	9.47939e-11	117.0	10.0232196086701	2.06818586174616
chr2A_538000000	chr2A_540000000	chr2A_538407885	TraesCS2A01G315100.2	5.63368e-15	491.0	14.249207825114	2.69108149212297
chr2A_541000000	chr2A_722000000	chr2A_721864803	TraesCS2A01G315700.1	8.00168e-10	13.0	9.09681882074171	1.11394335230684
chr2A_541000000	chr2A_768000000	chr2A_768452368	TraesCS2A01G315700.1	1.04178e-09	6.0	8.98222398437022	0.778151250383644
chr2A_543000000	chr2A_580000000	chr2A_579701796	TraesCS2A01G317300.1	1.05190e-09	153.0	8.97802554488994	2.1846914308176
chr2A_543000000	chr2A_575000000	chr2A_543307612	TraesCS2A01G339800.1	1.05755e-34	212.0	33.9756990904203	2.32633586092875
chr2A_544000000	chr2A_703000000	chr2A_703092134	TraesCS2A01G318500.1	3.55769e-11	20.0	10.4488318969364	1.30102999566398
chr2A_544000000	chr2A_579000000	chr2A_579213136	TraesCS2A01G319000.1	1.54509e-10	181.0	9.81104621826829	2.25767857486918
chr2A_547000000	chr2A_579000000	chr2A_578889790	TraesCS2A01G319600.1	3.07889e-11	260.0	10.5116058269287	2.41497334797082
chr2A_549000000	chr2A_583000000	chr2A_549136359	TraesCS2A01G344800.1	5.75482e-34	1669.0	33.2399682557404	3.22245633667925
chr2A_550000000	chr2A_584000000	chr2A_549676100	TraesCS2A01G345600.1	8.00133e-14	529.0	13.0968378175515	2.72345567203519
chr2A_555000000	chr2A_591000000	chr2A_590974060	TraesCS2A01G324500.1	3.73864e-13	209.0	12.4272863517863	2.32014628611105
chr2A_555000000	chr2A_557000000	chr2A_557046404	TraesCS2A01G325000.1	1.81935e-50	1125.0	49.740083744891	3.05115252244738
chr2A_559000000	chr2A_561000000	chr2A_560772304	TraesCS2A01G327000.3	7.12718e-22	939.0	21.1470822727704	2.97266559226611
chr2A_559000000	chr2A_561000000	chr2A_558526234	TraesCS2A01G328700.1	9.91672e-12	939.0	11.00363194896	2.97266559226611
chr2A_560000000	chr2A_605000000	chr2A_559622430	TraesCS2A01G361600.1	3.51946e-10	140.0	9.45352396635447	2.14612803567824
chr2A_561000000	chr2A_709000000	chr2A_709244429	TraesCS2A01G328700.1	5.06783e-10	13.0	9.29517796192203	1.11394335230684
chr2A_562000000	chr2A_565000000	chr2A_562102545	TraesCS2A01G331400.1	2.13274e-11	455.0	10.6710620856888	2.65801139665711
chr2A_6000000	chr2A_9000000	chr2A_8629134	TraesCS2A01G013600.2	5.02880e-10	139.0	9.29853563632649	2.14301480025409
chr2A_565000000	chr2A_568000000	chr2A_565325445	TraesCS2A01G334600.1	2.50296e-17	659.0	16.6015460908305	2.81888541459401
chr2A_565000000	chr2A_570000000	chr2A_569900832	TraesCS2A01G332900.1	5.13857e-10	249.0	9.28915772293373	2.39619934709574
chr2A_567000000	chr2A_59000000	chr2A_58818411	TraesCS2A01G333400.1	1.77955e-11	9.0	10.7496898051206	0.954242509439325
chr2A_567000000	chr2A_580000000	chr2A_579858365	TraesCS2A01G333800.1	1.24658e-11	185.0	10.9042798451637	2.26717172840301
chr2A_570000000	chr2A_625000000	chr2A_570188651	TraesCS2A01G381700.1	1.10889e-11	42.0	10.9551115329874	1.6232492903979
chr2A_570000000	chr2A_726000000	chr2A_570270559	TraesCS2A01G493500.1	9.86355e-16	33.0	15.0059667495687	1.51851393987789
chr2A_571000000	chr2A_610000000	chr2A_571147237	TraesCS2A01G365600.1	4.80913e-16	43.0	15.3179334829554	1.63346845557959
chr2A_579000000	chr2A_582000000	chr2A_578607311	TraesCS2A01G344700.1	4.75301e-55	336.0	54.3230312719791	2.52633927738984
chr2A_586000000	chr2A_608000000	chr2A_585983327	TraesCS2A01G363500.1	5.77437e-12	157.0	11.2384953916001	2.19589965240923
chr2A_587000000	chr2A_609000000	chr2A_586905281	TraesCS2A01G364600.1	2.05071e-16	112.0	15.6880957507991	2.04921802267018
chr2A_59000000	chr2A_78000000	chr2A_58818411	TraesCS2A01G130700.1	4.58739e-11	120.0	10.3384343364654	2.07918124604762
chr2A_593000000	chr2A_714000000	chr2A_714000666	TraesCS2A01G352500.1	2.74153e-10	25.0	9.56200699735913	1.39794000867204
chr2A_605000000	chr2A_702000000	chr2A_702012484	TraesCS2A01G361200.1	1.02972e-11	24.0	10.9872808519807	1.38021124171161
chr2A_605000000	chr2A_689000000	chr2A_688577877	TraesCS2A01G361600.1	3.88250e-10	18.0	9.4108885355994	1.25527250510331
chr2A_610000000	chr2A_751000000	chr2A_750559990	TraesCS2A01G365600.1	9.30220e-10	21.0	9.0314143272667	1.32221929473392
chr2A_618000000	chr2A_620000000	chr2A_619759833	TraesCS2A01G374800.1	3.90097e-11	306.0	10.4088273895715	2.48572142648158
chr2A_618000000	chr2A_620000000	chr2A_619763290	TraesCS2A01G374800.2	7.03109e-12	306.0	11.1529773429332	2.48572142648158
chr2A_624000000	chr2A_662000000	chr2A_624396166	TraesCS2A01G406800.1	1.09451e-44	54.0	43.9607802661427	1.73239375982297
chr2A_625000000	chr2A_629000000	chr2A_625278273	TraesCS2A01G383600.1	8.29415e-15	414.0	14.0812281146697	2.6170003411209
chr2A_625000000	chr2A_629000000	chr2A_628679029	TraesCS2A01G382000.4	5.82493e-25	414.0	24.2347092893228	2.6170003411209
chr2A_626000000	chr2A_628000000	chr2A_628067429	TraesCS2A01G382400.2	4.90611e-10	1368.0	9.30926271869436	3.1360860973841
chr2A_63000000	chr2A_70000000	chr2A_70231941	TraesCS2A01G112000.1	6.41632e-10	282.0	9.19271398469138	2.45024910831936
chr2A_633000000	chr2A_652000000	chr2A_632507454	TraesCS2A01G399000.1	1.30036e-10	169.0	9.88593639817811	2.22788670461367
chr2A_633000000	chr2A_647000000	chr2A_632507608	TraesCS2A01G395000.1	5.65507e-12	175.0	11.2475620148896	2.24303804868629
chr2A_657000000	chr2A_659000000	chr2A_659230641	TraesCS2A01G403000.1	2.32192e-13	1186.0	12.6341527476281	3.07408468902824
chr2A_662000000	chr2A_751000000	chr2A_751003832	TraesCS2A01G406800.1	4.47702e-11	12.0	10.3490109655071	1.07918124604762
chr2A_68000000	chr2A_753000000	chr2A_753092105	TraesCS2A01G117900.3	4.91678e-10	11.0	9.308319223665	1.04139268515822
chr2A_1000000	chr2A_685000000	chr2A_685261	TraesCS2A01G432400.1	3.04984e-11	17.0	10.5157229439122	1.23044892137827
chr2A_687000000	chr2A_698000000	chr2A_698123270	TraesCS2A01G435400.1	5.91857e-17	212.0	16.2277832115421	2.32633586092875
chr2A_688000000	chr2A_692000000	chr2A_692230464	TraesCS2A01G435900.1	5.42497e-10	354.0	9.26560265911454	2.54900326202579
chr2A_689000000	chr2A_691000000	chr2A_690793035	TraesCS2A01G436800.1	2.38909e-10	624.0	9.62176748952717	2.79518458968242
chr2A_689000000	chr2A_692000000	chr2A_692230804	TraesCS2A01G437500.1	2.16113e-16	415.0	15.6653191079041	2.61804809671209
chr2A_689000000	chr2A_692000000	chr2A_692230464	TraesCS2A01G437600.1	2.39680e-20	415.0	19.6203682039806	2.61804809671209
chr2A_690000000	chr2A_692000000	chr2A_692230301	TraesCS2A01G438400.1	2.07527e-19	690.0	18.6829253920209	2.83884909073725
chr2A_690000000	chr2A_692000000	chr2A_692230464	TraesCS2A01G438500.1	2.51601e-17	690.0	16.5992876370995	2.83884909073725
chr2A_691000000	chr2A_699000000	chr2A_698784453	TraesCS2A01G441600.1	3.40084e-10	266.0	9.46841379992604	2.42488163663107
chr2A_697000000	chr2A_707000000	chr2A_706867601	TraesCS2A01G447900.1	9.49952e-13	161.0	12.0222983385657	2.20682587603185
chr2A_698000000	chr2A_711000000	chr2A_698145378	TraesCS2A01G466800.1	8.97400e-11	172.0	10.0470139348029	2.23552844690755
chr2A_70000000	chr2A_74000000	chr2A_70274645	TraesCS2A01G125200.1	1.26624e-10	176.0	9.89748397141406	2.24551266781415
chr2A_706000000	chr2A_752000000	chr2A_705883487	TraesCS2A01G539700.1	1.00516e-10	46.0	9.99776480233665	1.66275783168157
chr2A_707000000	chr2A_711000000	chr2A_706768109	TraesCS2A01G466800.1	3.10227e-11	307.0	10.5083204069069	2.48713837547719
chr2A_707000000	chr2A_710000000	chr2A_710456167	TraesCS2A01G460800.1	1.10916e-11	71.0	10.9550058009158	1.85125834871908
chr2A_709000000	chr2A_746000000	chr2A_709120599	TraesCS2A01G525400.1	6.41408e-10	14.0	9.19286562760965	1.14612803567824
chr2A_710000000	chr2A_713000000	chr2A_709827832	TraesCS2A01G469100.1	1.51736e-22	53.0	21.8189113688078	1.72427586960079
chr2A_710000000	chr2A_712000000	chr2A_711975747	TraesCS2A01G464300.2	7.64270e-11	78.0	10.1167531875041	1.89209460269048
chr2A_712000000	chr2A_714000000	chr2A_713938397	TraesCS2A01G467100.1	2.06449e-10	368.0	9.6851872164247	2.56584781867352
chr2A_713000000	chr2A_715000000	chr2A_713175384	TraesCS2A01G473900.1	1.82303e-22	555.0	21.7392061844842	2.74429298312268
chr2A_72000000	chr2A_75000000	chr2A_75307787	TraesCS2A01G122200.1	3.79223e-10	7.0	9.42110533043163	0.845098040014257
chr2A_716000000	chr2A_753000000	chr2A_716276614	TraesCS2A01G541800.1	5.96221e-13	27.0	12.2245927313837	1.43136376415899
chr2A_718000000	chr2A_766000000	chr2A_718264239	TraesCS2A01G567700.1	3.25632e-11	25.0	10.4872729233758	1.39794000867204
chr2A_718000000	chr2A_749000000	chr2A_749446398	TraesCS2A01G480700.1	2.18245e-13	37.0	12.661055697209	1.56820172406699
chr2A_718000000	chr2A_749000000	chr2A_749446398	TraesCS2A01G480700.2	8.08262e-10	37.0	9.09244783884125	1.56820172406699
chr2A_718000000	chr2A_756000000	chr2A_755971581	TraesCS2A01G480700.2	5.33888e-10	45.0	9.2725498405063	1.65321251377534
chr2A_721000000	chr2A_760000000	chr2A_720581141	TraesCS2A01G554500.1	1.28918e-10	40.0	9.88968644063799	1.60205999132796
chr2A_721000000	chr2A_724000000	chr2A_723990148	TraesCS2A01G485600.1	9.78610e-10	377.0	9.00939035068253	2.57634135020579
chr2A_74000000	chr2A_78000000	chr2A_77533223	TraesCS2A01G125200.1	2.02847e-11	172.0	10.6928314108982	2.23552844690755
chr2A_74000000	chr2A_77000000	chr2A_74164506	TraesCS2A01G128800.1	6.63752e-19	204.0	18.1779941573038	2.3096301674259
chr2A_753000000	chr2A_758000000	chr2A_758313955	TraesCS2A01G541400.1	8.52413e-13	267.0	12.0693499355589	2.42651126136457
chr2A_759000000	chr2A_777000000	chr2A_758528276	TraesCS2A01G586000.2	3.22596e-19	171.0	18.4913410219089	2.23299611039215
chr2A_759000000	chr2A_780000000	chr2A_779822156	TraesCS2A01G554400.1	3.63456e-36	1336.0	35.4395481573327	3.12580645813953
chr2A_762000000	chr2A_764000000	chr2A_761762907	TraesCS2A01G563400.1	2.13962e-10	669.0	9.66966335121026	2.82542611776782
chr2A_762000000	chr2A_765000000	chr2A_762256598	TraesCS2A01G564200.1	7.95268e-10	569.0	9.09948649234043	2.75511226639507
chr2A_762000000	chr2A_765000000	chr2A_762256598	TraesCS2A01G564300.1	1.04017e-12	569.0	11.9828956760585	2.75511226639507
chr2A_764000000	chr2A_767000000	chr2A_764099254	TraesCS2A01G569700.1	2.16174e-13	489.0	12.6651965413519	2.68930885912362
chr2A_764000000	chr2A_768000000	chr2A_768325052	TraesCS2A01G563600.1	4.55423e-14	848.0	13.34158504021	2.92839585225671
chr2A_764000000	chr2A_777000000	chr2A_777294045	TraesCS2A01G563600.1	1.46429e-18	327.0	17.8343729035185	2.51454775266029
chr2A_767000000	chr2A_780000000	chr2A_779528899	TraesCS2A01G568300.1	9.91876e-11	198.0	10.0035426180493	2.29666519026153
chr2A_771000000	chr2A_773000000	chr2A_770979642	TraesCS2A01G580900.1	1.48316e-17	1732.0	16.8288119957222	3.23854788768133
chr2A_776000000	chr2A_779000000	chr2A_778916908	TraesCS2A01G584100.1	1.56825e-20	119.0	19.8045847037906	2.07554696139253
chr2A_776000000	chr2A_779000000	chr2A_778916908	TraesCS2A01G584900.1	2.02976e-15	119.0	14.6925553102826	2.07554696139253
chr2A_776000000	chr2A_779000000	chr2A_776039707	TraesCS2A01G590300.1	4.98549e-12	119.0	11.3022921505242	2.07554696139253
chr2A_777000000	chr2A_779000000	chr2A_779205736	TraesCS2A01G586500.1	2.52011e-10	289.0	9.59858050233338	2.46089784275655
chr2A_79000000	chr2A_98000000	chr2A_79210868	TraesCS2A01G150400.1	1.15183e-10	84.0	9.93861161423745	1.92427928606188
chr2A_82000000	chr2A_88000000	chr2A_81755957	TraesCS2A01G142200.1	4.70235e-10	135.0	9.32768504909205	2.13033376849501
chr2A_82000000	chr2A_88000000	chr2A_87850984	TraesCS2A01G136500.1	1.43781e-11	135.0	10.8422985001864	2.13033376849501
chr2A_88000000	chr2A_90000000	chr2A_90425049	TraesCS2A01G142300.1	4.68045e-10	523.0	9.3297123898486	2.71850168886727
chr2A_90000000	chr2A_96000000	chr2A_90425049	TraesCS2A01G149700.1	7.97113e-63	126.0	62.0984801079668	2.10037054511756
chr2A_93000000	chr2A_98000000	chr2A_97841573	TraesCS2A01G147000.4	2.06138e-26	179.0	25.6858419418981	2.25285303097989
chr2A_94000000	chr2A_99000000	chr2A_99162988	TraesCS2A01G147400.1	1.30442e-15	173.0	14.8845825510014	2.2380461031288
chr2A_94000000	chr2A_98000000	chr2A_94003217	TraesCS2A01G150400.1	3.44338e-25	185.0	24.4630150473515	2.26717172840301
chr2B_104000000	chr2B_240000000	chr2B_240068137	TraesCS2B01G137200.1	1.18663e-10	16.0	9.92568467616563	1.20411998265592
chr2B_105000000	chr2B_108000000	chr2B_107961736	TraesCS2B01G137600.1	4.50066e-10	312.0	9.34672379437126	2.49415459401844
chr2B_105000000	chr2B_98000000	chr2B_104790703	TraesCS2B01G130700.1	4.58538e-10	112.0	9.33862466761344	2.04921802267018
chr2B_105000000	chr2B_24000000	chr2B_24280192	TraesCS2B01G137800.2	1.78736e-10	11.0	9.7477879655317	1.04139268515822
chr2B_105000000	chr2B_198000000	chr2B_104817889	TraesCS2B01G213600.1	2.57030e-10	11.0	9.59001618377346	1.04139268515822
chr2B_106000000	chr2B_44000000	chr2B_106465609	TraesCS2B01G078200.1	2.45359e-11	24.0	10.6101980070589	1.38021124171161
chr2B_106000000	chr2B_448000000	chr2B_106467442	TraesCS2B01G313000.2	6.80037e-10	16.0	9.16746745720747	1.20411998265592
chr2B_11000000	chr2B_0	chr2B_10658895	TraesCS2B01G000700.1	2.35035e-16	287.0	15.6288674603877	2.45788189673399
chr2B_11000000	chr2B_0	chr2B_329452	TraesCS2B01G022200.1	6.19150e-12	287.0	11.20820412274	2.45788189673399
chr2B_11000000	chr2B_752000000	chr2B_751652586	TraesCS2B01G022200.1	9.93431e-10	9.0	9.00286229197631	0.954242509439325
chr2B_11000000	chr2B_790000000	chr2B_789980808	TraesCS2B01G022200.1	9.31997e-10	14.0	9.03058548559188	1.14612803567824
chr2B_107000000	chr2B_98000000	chr2B_106950233	TraesCS2B01G131200.1	6.80402e-11	60.0	10.1672344184756	1.77815125038364
chr2B_108000000	chr2B_114000000	chr2B_108241798	TraesCS2B01G147600.1	5.05180e-12	177.0	11.2965538514294	2.24797326636181
chr2B_11000000	chr2B_5000000	chr2B_11039724	TraesCS2B01G007500.1	5.35562e-10	263.0	9.27119024528172	2.41995574848976
chr2B_110000000	chr2B_147000000	chr2B_146737708	TraesCS2B01G144100.1	8.71565e-10	82.0	9.05970021832031	1.91381385238372
chr2B_11000000	chr2B_90000000	chr2B_89540924	TraesCS2B01G023900.1	7.11851e-13	5.0	12.147610900534	0.698970004336019
chr2B_11000000	chr2B_17000000	chr2B_17389466	TraesCS2B01G024000.1	4.74850e-15	103.0	14.3234435576601	2.01283722470517
chr2B_112000000	chr2B_169000000	chr2B_168831960	TraesCS2B01G146200.1	9.38790e-11	30.0	10.0274315451578	1.47712125471966
chr2B_112000000	chr2B_172000000	chr2B_172006193	TraesCS2B01G146200.1	9.29238e-18	35.0	17.0318730385911	1.54406804435028
chr2B_113000000	chr2B_136000000	chr2B_136429683	TraesCS2B01G147000.1	8.90097e-11	70.0	10.0505626627155	1.84509804001426
chr2B_11000000	chr2B_17000000	chr2B_11388028	TraesCS2B01G036400.1	1.28015e-19	103.0	18.8927391394494	2.01283722470517
chr2B_115000000	chr2B_136000000	chr2B_136429683	TraesCS2B01G148600.2	9.62456e-10	59.0	9.0166191157353	1.77085201164214
chr2B_116000000	chr2B_14000000	chr2B_116429877	TraesCS2B01G031000.1	1.63569e-10	11.0	9.78629900142656	1.04139268515822
chr2B_118000000	chr2B_236000000	chr2B_117876153	TraesCS2B01G235900.1	7.36536e-11	8.0	10.1328060210966	0.903089986991943
chr2B_119000000	chr2B_161000000	chr2B_161025159	TraesCS2B01G151800.3	3.12047e-11	37.0	10.5057799883425	1.56820172406699
chr2B_119000000	chr2B_141000000	chr2B_118683781	TraesCS2B01G167500.1	1.56640e-11	87.0	10.8050973255409	1.93951925261862
chr2B_119000000	chr2B_238000000	chr2B_237981402	TraesCS2B01G152300.2	2.66359e-11	11.0	10.5745326242619	1.04139268515822
chr2B_122000000	chr2B_645000000	chr2B_644514748	TraesCS2B01G153700.1	7.62709e-10	12.0	9.11764112888692	1.07918124604762
chr2B_122000000	chr2B_201000000	chr2B_201364522	TraesCS2B01G154300.2	1.06424e-11	20.0	10.9729604219262	1.30102999566398
chr2B_123000000	chr2B_128000000	chr2B_128266392	TraesCS2B01G155200.1	6.70503e-44	446.0	43.1735992746647	2.64933485871214
chr2B_123000000	chr2B_127000000	chr2B_123101224	TraesCS2B01G156100.1	7.20714e-22	469.0	21.1422370416096	2.67117284271508
chr2B_123000000	chr2B_128000000	chr2B_128266392	TraesCS2B01G155300.1	2.80539e-54	446.0	53.5520067554152	2.64933485871214
chr2B_1000000	chr2B_4000000	chr2B_1250256	TraesCS2B01G005700.1	1.73789e-19	800.0	18.7599777157498	2.90308998699194
chr2B_1000000	chr2B_3000000	chr2B_1250769	TraesCS2B01G005400.1	1.32943e-55	2040.0	54.876334525135	3.3096301674259
chr2B_1000000	chr2B_3000000	chr2B_1252209	TraesCS2B01G005300.1	7.96060e-94	2040.0	93.099054197731	3.3096301674259
chr2B_128000000	chr2B_131000000	chr2B_128265519	TraesCS2B01G157200.1	7.47083e-26	467.0	25.1266311459228	2.66931688056611
chr2B_13000000	chr2B_3000000	chr2B_2747366	TraesCS2B01G027000.1	1.79347e-11	566.0	10.746305883523	2.75281643118827
chr2B_130000000	chr2B_158000000	chr2B_157695245	TraesCS2B01G156400.3	5.22556e-10	51.0	9.28186716131685	1.70757017609794
chr2B_131000000	chr2B_142000000	chr2B_142237789	TraesCS2B01G157200.1	6.43601e-12	213.0	11.1913832897841	2.32837960343874
chr2B_132000000	chr2B_159000000	chr2B_131599372	TraesCS2B01G184100.1	3.87723e-11	57.0	10.4114784355757	1.75587485567249
chr2B_133000000	chr2B_141000000	chr2B_141148213	TraesCS2B01G158800.1	6.02910e-10	180.0	9.21974751276957	2.25527250510331
chr2B_134000000	chr2B_240000000	chr2B_133818255	TraesCS2B01G238900.2	5.73816e-10	15.0	9.24122734626982	1.17609125905568
chr2B_1000000	chr2B_786000000	chr2B_786222462	TraesCS2B01G002100.1	4.88345e-11	15.0	10.3112732545174	1.17609125905568
chr2B_135000000	chr2B_155000000	chr2B_154724942	TraesCS2B01G162000.1	4.18021e-10	104.0	9.37880190015072	2.01703333929878
chr2B_136000000	chr2B_95000000	chr2B_136147838	TraesCS2B01G126500.1	1.02703e-10	20.0	9.98841687028377	1.30102999566398
chr2B_136000000	chr2B_147000000	chr2B_147476689	TraesCS2B01G163800.1	9.38544e-10	131.0	9.02754536235081	2.11727129565576
chr2B_136000000	chr2B_145000000	chr2B_144605993	TraesCS2B01G163800.2	5.71198e-11	64.0	10.2432133218735	1.80617997398389
chr2B_136000000	chr2B_139000000	chr2B_138531580	TraesCS2B01G164200.1	1.04204e-12	169.0	11.9821156097833	2.22788670461367
chr2B_136000000	chr2B_154000000	chr2B_136429683	TraesCS2B01G178500.1	1.00044e-09	53.0	8.99980895245534	1.72427586960079
chr2B_136000000	chr2B_159000000	chr2B_136429683	TraesCS2B01G183700.1	3.97945e-10	54.0	9.40017694764261	1.73239375982297
chr2B_136000000	chr2B_165000000	chr2B_136429683	TraesCS2B01G189000.1	3.72166e-10	38.0	9.42926330526988	1.57978359661681
chr2B_136000000	chr2B_165000000	chr2B_136429683	TraesCS2B01G189900.1	6.57813e-13	38.0	12.1818975480433	1.57978359661681
chr2B_136000000	chr2B_166000000	chr2B_136429683	TraesCS2B01G190400.1	4.28163e-10	60.0	9.36839086527631	1.77815125038364
chr2B_136000000	chr2B_211000000	chr2B_136429683	TraesCS2B01G220200.1	6.69810e-11	28.0	10.1740483729019	1.44715803134222
chr2B_136000000	chr2B_243000000	chr2B_136429683	TraesCS2B01G239200.2	1.27052e-10	8.0	9.89601849407581	0.903089986991943
chr2B_136000000	chr2B_251000000	chr2B_136429683	TraesCS2B01G246400.1	7.61381e-13	19.0	12.1183979650553	1.27875360095283
chr2B_136000000	chr2B_772000000	chr2B_136429683	TraesCS2B01G585700.1	7.19956e-13	5.0	12.1426940445981	0.698970004336019
chr2B_136000000	chr2B_92000000	chr2B_136429683	TraesCS2B01G123900.1	3.28591e-11	22.0	10.4833443359218	1.34242268082221
chr2B_136000000	chr2B_95000000	chr2B_136429683	TraesCS2B01G126500.1	1.42871e-15	20.0	14.8450559154925	1.30102999566398
chr2B_137000000	chr2B_140000000	chr2B_139803321	TraesCS2B01G164500.1	9.58195e-21	108.0	20.0185460996833	2.03342375548695
chr2B_137000000	chr2B_139000000	chr2B_139339771	TraesCS2B01G164900.1	3.70022e-25	273.0	24.4317724537855	2.43616264704076
chr2B_137000000	chr2B_155000000	chr2B_154833704	TraesCS2B01G164900.1	6.66148e-10	61.0	9.17642927166656	1.78532983501077
chr2B_138000000	chr2B_155000000	chr2B_154833011	TraesCS2B01G165300.1	3.33229e-12	109.0	11.4772572101706	2.03742649794062
chr2B_138000000	chr2B_159000000	chr2B_158649279	TraesCS2B01G165500.1	7.92475e-13	89.0	12.1010144294677	1.94939000664491
chr2B_14000000	chr2B_17000000	chr2B_16815542	TraesCS2B01G030300.1	1.59787e-10	382.0	9.7964585570491	2.58206336291171
chr2B_138000000	chr2B_141000000	chr2B_137856589	TraesCS2B01G167600.1	8.23720e-11	269.0	10.0842203891769	2.42975228000241
chr2B_138000000	chr2B_155000000	chr2B_154828206	TraesCS2B01G165800.1	1.50673e-11	109.0	10.8219645645505	2.03742649794062
chr2B_140000000	chr2B_94000000	chr2B_139915998	TraesCS2B01G125100.1	2.32857e-26	20.0	25.6329107020487	1.30102999566398
chr2B_14000000	chr2B_18000000	chr2B_17530318	TraesCS2B01G030700.1	8.32755e-12	584.0	11.0794827510524	2.7664128471124
chr2B_14000000	chr2B_24000000	chr2B_24026205	TraesCS2B01G030700.1	7.67117e-10	233.0	9.11513839279254	2.36735592102602
chr2B_14000000	chr2B_312000000	chr2B_14060379	TraesCS2B01G258200.2	1.56810e-14	5.0	13.8046262451826	0.698970004336019
chr2B_141000000	chr2B_155000000	chr2B_154841598	TraesCS2B01G167500.1	3.82986e-11	148.0	10.4168171013156	2.17026171539496
chr2B_141000000	chr2B_158000000	chr2B_158146094	TraesCS2B01G167500.1	3.04703e-14	123.0	13.5161232698435	2.0899051114394
chr2B_141000000	chr2B_158000000	chr2B_157695144	TraesCS2B01G167600.1	1.27029e-11	123.0	10.8960971207587	2.0899051114394
chr2B_141000000	chr2B_154000000	chr2B_154256484	TraesCS2B01G167900.1	7.22359e-10	147.0	9.14124691189039	2.16731733474818
chr2B_141000000	chr2B_155000000	chr2B_154832574	TraesCS2B01G168000.1	6.42423e-10	148.0	9.19217891885909	2.17026171539496
chr2B_142000000	chr2B_158000000	chr2B_157695144	TraesCS2B01G168700.1	4.20014e-10	106.0	9.37673623336064	2.02530586526477
chr2B_143000000	chr2B_91000000	chr2B_91337580	TraesCS2B01G169700.1	1.95742e-11	33.0	10.7083159785771	1.51851393987789
chr2B_143000000	chr2B_147000000	chr2B_142949289	TraesCS2B01G173500.1	6.42728e-17	345.0	16.1919727799393	2.53781909507327
chr2B_14000000	chr2B_2000000	chr2B_14340074	TraesCS2B01G004500.1	7.88457e-14	226.0	13.1032219867637	2.3541084391474
chr2B_144000000	chr2B_778000000	chr2B_143614648	TraesCS2B01G592500.1	2.14208e-10	11.0	9.66916431365834	1.04139268515822
chr2B_145000000	chr2B_175000000	chr2B_144599589	TraesCS2B01G196400.2	2.20593e-10	37.0	9.65640827299106	1.56820172406699
chr2B_145000000	chr2B_155000000	chr2B_154597168	TraesCS2B01G171600.1	1.21410e-11	130.0	10.9157455408888	2.11394335230684
chr2B_147000000	chr2B_168000000	chr2B_167863697	TraesCS2B01G172200.1	4.99805e-14	86.0	13.3011994035486	1.93449845124357
chr2B_147000000	chr2B_248000000	chr2B_248157269	TraesCS2B01G172800.1	3.47570e-10	6.0	9.45895771610347	0.778151250383644
chr2B_147000000	chr2B_725000000	chr2B_725218129	TraesCS2B01G173500.1	1.10066e-10	8.0	9.95834681629438	0.903089986991943
chr2B_148000000	chr2B_154000000	chr2B_148036610	TraesCS2B01G178700.1	1.51626e-10	169.0	9.81922632186783	2.22788670461367
chr2B_154000000	chr2B_157000000	chr2B_153579045	TraesCS2B01G181900.1	4.50895e-10	474.0	9.34592458058265	2.67577834167408
chr2B_157000000	chr2B_195000000	chr2B_157199754	TraesCS2B01G211500.1	9.91147e-12	73.0	11.0038619292137	1.86332286012046
chr2B_158000000	chr2B_683000000	chr2B_683047036	TraesCS2B01G182700.3	3.23913e-10	5.0	9.48957162156387	0.698970004336019
chr2B_158000000	chr2B_61000000	chr2B_61319546	TraesCS2B01G182800.1	1.06249e-12	16.0	11.9736751487744	1.20411998265592
chr2B_160000000	chr2B_683000000	chr2B_159848210	TraesCS2B01G486000.3	7.46212e-11	8.0	10.1271377712535	0.903089986991943
chr2B_166000000	chr2B_169000000	chr2B_168624482	TraesCS2B01G191100.1	9.43132e-11	317.0	10.0254275195005	2.50105926221775
chr2B_166000000	chr2B_738000000	chr2B_738487263	TraesCS2B01G191100.1	1.69521e-10	14.0	9.77077649439777	1.14612803567824
chr2B_170000000	chr2B_208000000	chr2B_207737999	TraesCS2B01G193600.1	3.54380e-11	50.0	10.4505307961945	1.69897000433602
chr2B_171000000	chr2B_174000000	chr2B_173759051	TraesCS2B01G194600.4	2.13193e-22	676.0	21.6712270590792	2.82994669594164
chr2B_17000000	chr2B_709000000	chr2B_709433491	TraesCS2B01G036200.1	6.24642e-12	5.0	11.2043688178084	0.698970004336019
chr2B_173000000	chr2B_609000000	chr2B_609106116	TraesCS2B01G195400.1	1.29762e-10	25.0	9.88685246937313	1.39794000867204
chr2B_174000000	chr2B_20000000	chr2B_20076596	TraesCS2B01G196000.1	8.45586e-10	10.0	9.07284221606614	1
chr2B_17000000	chr2B_594000000	chr2B_593662301	TraesCS2B01G037400.1	1.47004e-13	4.0	12.8326708478757	0.602059991327962
chr2B_175000000	chr2B_211000000	chr2B_175409407	TraesCS2B01G221300.1	4.13892e-11	56.0	10.3831129678718	1.7481880270062
chr2B_176000000	chr2B_178000000	chr2B_177653753	TraesCS2B01G198300.1	4.55109e-15	73.0	14.3418845760258	1.86332286012046
chr2B_176000000	chr2B_181000000	chr2B_180543373	TraesCS2B01G198500.1	2.48558e-15	39.0	14.6045722542512	1.5910646070265
chr2B_176000000	chr2B_229000000	chr2B_229448274	TraesCS2B01G198800.1	8.86420e-11	10.0	10.052360453663	1
chr2B_18000000	chr2B_89000000	chr2B_17836330	TraesCS2B01G121800.1	2.73832e-10	14.0	9.56251580159515	1.14612803567824
chr2B_184000000	chr2B_233000000	chr2B_233077010	TraesCS2B01G204100.1	6.90851e-10	25.0	9.16061560943548	1.39794000867204
chr2B_185000000	chr2B_198000000	chr2B_184769924	TraesCS2B01G213500.1	6.51822e-11	122.0	10.1858709855135	2.08635983067475
chr2B_185000000	chr2B_749000000	chr2B_748578896	TraesCS2B01G205600.1	3.58491e-12	8.0	11.4455217429234	0.903089986991943
chr2B_19000000	chr2B_23000000	chr2B_18951144	TraesCS2B01G045800.1	6.34637e-10	245.0	9.19747461167556	2.38916608436453
chr2B_190000000	chr2B_195000000	chr2B_194909074	TraesCS2B01G209000.1	9.12864e-14	430.0	13.0395939195621	2.63346845557959
chr2B_19000000	chr2B_23000000	chr2B_23270100	TraesCS2B01G041900.1	2.20498e-11	245.0	10.656595345393	2.38916608436453
chr2B_19000000	chr2B_26000000	chr2B_19082265	TraesCS2B01G052600.1	9.39551e-12	140.0	11.0270796408775	2.14612803567824
chr2B_195000000	chr2B_206000000	chr2B_206117991	TraesCS2B01G211500.1	2.78035e-15	190.0	14.5559005301607	2.27875360095283
chr2B_198000000	chr2B_227000000	chr2B_227175589	TraesCS2B01G213600.1	7.36051e-11	125.0	10.1330920929299	2.09691001300806
chr2B_198000000	chr2B_697000000	chr2B_697441472	TraesCS2B01G213600.1	3.00255e-10	6.0	9.52250975177075	0.778151250383644
chr2B_200000000	chr2B_208000000	chr2B_207600116	TraesCS2B01G214700.1	3.12484e-13	179.0	12.5051722147666	2.25285303097989
chr2B_200000000	chr2B_206000000	chr2B_200014130	TraesCS2B01G217400.2	3.02419e-28	307.0	27.519390927007	2.48713837547719
chr2B_20000000	chr2B_638000000	chr2B_20076453	TraesCS2B01G445300.1	3.59651e-10	15.0	9.44411872781731	1.17609125905568
chr2B_20000000	chr2B_387000000	chr2B_20076596	TraesCS2B01G280500.1	1.50240e-13	13.0	12.823214425078	1.11394335230684
chr2B_201000000	chr2B_207000000	chr2B_206756903	TraesCS2B01G215900.2	6.48559e-17	254.0	16.1880505096201	2.40483371661994
chr2B_201000000	chr2B_211000000	chr2B_210671062	TraesCS2B01G215900.1	1.73740e-10	193.0	9.76010018282303	2.28555730900777
chr2B_201000000	chr2B_237000000	chr2B_237176249	TraesCS2B01G215900.1	2.70192e-12	58.0	11.5683275139642	1.76342799356294
chr2B_203000000	chr2B_413000000	chr2B_202593111	TraesCS2B01G295600.1	4.32144e-11	7.0	10.3643715124799	0.845098040014257
chr2B_20000000	chr2B_794000000	chr2B_793701078	TraesCS2B01G043700.1	5.64612e-10	8.0	9.24824989579873	0.903089986991943
chr2B_204000000	chr2B_206000000	chr2B_206116880	TraesCS2B01G216900.1	8.67922e-108	8.0	107.06151930304	0.903089986991943
chr2B_205000000	chr2B_646000000	chr2B_646452616	TraesCS2B01G217100.1	9.20136e-10	7.0	9.03614797734535	0.845098040014257
chr2B_207000000	chr2B_632000000	chr2B_207480684	TraesCS2B01G439700.1	1.01117e-10	15.0	9.99517582378057	1.17609125905568
chr2B_208000000	chr2B_232000000	chr2B_207737036	TraesCS2B01G233600.1	4.86606e-13	93.0	12.3128225403891	1.96848294855394
chr2B_211000000	chr2B_215000000	chr2B_215192302	TraesCS2B01G220200.1	1.65356e-10	238.0	9.78158004193797	2.37657695705651
chr2B_211000000	chr2B_215000000	chr2B_215200671	TraesCS2B01G221400.2	5.41188e-11	238.0	10.2666518417706	2.37657695705651
chr2B_212000000	chr2B_215000000	chr2B_215200671	TraesCS2B01G221600.2	8.54580e-11	371.0	10.0682472753279	2.56937390961505
chr2B_212000000	chr2B_226000000	chr2B_226277717	TraesCS2B01G222400.2	3.81120e-10	226.0	9.41893826019732	2.3541084391474
chr2B_212000000	chr2B_387000000	chr2B_212182755	TraesCS2B01G280600.2	1.03551e-09	5.0	8.98484570273494	0.698970004336019
chr2B_213000000	chr2B_0	chr2B_455056	TraesCS2B01G223000.1	3.87373e-10	7.0	9.41187065300166	0.845098040014257
chr2B_213000000	chr2B_669000000	chr2B_212782222	TraesCS2B01G472600.1	2.76960e-11	16.0	10.5575829494687	1.20411998265592
chr2B_213000000	chr2B_226000000	chr2B_225942231	TraesCS2B01G223600.1	8.63416e-12	222.0	11.063779907675	2.34635297445064
chr2B_216000000	chr2B_226000000	chr2B_225942231	TraesCS2B01G225800.2	5.75225e-24	221.0	23.2401622472321	2.34439227368511
chr2B_216000000	chr2B_236000000	chr2B_235904276	TraesCS2B01G225800.3	1.52261e-49	150.0	48.8174113222305	2.17609125905568
chr2B_217000000	chr2B_546000000	chr2B_546202991	TraesCS2B01G225900.1	1.02285e-09	12.0	8.99018805049969	1.07918124604762
chr2B_221000000	chr2B_226000000	chr2B_221094371	TraesCS2B01G230200.1	3.66839e-11	351.0	10.4355244991077	2.54530711646582
chr2B_222000000	chr2B_264000000	chr2B_222217170	TraesCS2B01G251600.1	2.48410e-16	36.0	15.6048309251726	1.55630250076729
chr2B_225000000	chr2B_228000000	chr2B_224655502	TraesCS2B01G231600.1	6.95685e-16	557.0	15.1575873605743	2.74585519517373
chr2B_227000000	chr2B_231000000	chr2B_226728011	TraesCS2B01G232900.1	3.72578e-11	368.0	10.4287827929199	2.56584781867352
chr2B_227000000	chr2B_247000000	chr2B_227090602	TraesCS2B01G242900.1	6.89698e-12	104.0	11.161341033385	2.01703333929878
chr2B_227000000	chr2B_230000000	chr2B_229853162	TraesCS2B01G231200.1	3.93478e-16	637.0	15.4050795447425	2.80413943233535
chr2B_230000000	chr2B_44000000	chr2B_229962382	TraesCS2B01G078200.1	7.98359e-22	4.0	21.0978017744899	0.602059991327962
chr2B_230000000	chr2B_44000000	chr2B_229962382	TraesCS2B01G078300.1	5.13832e-18	4.0	17.2891788525985	0.602059991327962
chr2B_23000000	chr2B_1000000	chr2B_503611	TraesCS2B01G046400.1	1.92082e-10	123.0	9.71651333095789	2.0899051114394
chr2B_23000000	chr2B_637000000	chr2B_636562858	TraesCS2B01G046500.1	2.50805e-11	18.0	10.6006638097442	1.25527250510331
chr2B_232000000	chr2B_236000000	chr2B_236043030	TraesCS2B01G233000.1	5.21311e-16	293.0	15.2829031110812	2.46686762035411
chr2B_232000000	chr2B_795000000	chr2B_795000362	TraesCS2B01G233300.1	1.20421e-11	19.0	10.9192977706459	1.27875360095283
chr2B_236000000	chr2B_416000000	chr2B_416272613	TraesCS2B01G235700.1	1.15514e-10	32.0	9.93736537720661	1.50514997831991
chr2B_237000000	chr2B_239000000	chr2B_236805761	TraesCS2B01G237900.2	1.25475e-16	466.0	15.9014427956459	2.66838591669
chr2B_237000000	chr2B_283000000	chr2B_236884682	TraesCS2B01G254600.1	1.87001e-17	37.0	16.7281560710393	1.56820172406699
chr2B_237000000	chr2B_478000000	chr2B_236884682	TraesCS2B01G334600.1	2.88090e-12	25.0	11.5404718164165	1.39794000867204
chr2B_24000000	chr2B_580000000	chr2B_23733301	TraesCS2B01G408300.1	8.10999e-10	17.0	9.09097968129408	1.23044892137827
chr2B_238000000	chr2B_383000000	chr2B_237590555	TraesCS2B01G277100.1	3.55660e-21	14.0	20.4489649758491	1.14612803567824
chr2B_239000000	chr2B_449000000	chr2B_449484569	TraesCS2B01G237900.1	6.78712e-10	22.0	9.16831447217628	1.34242268082221
chr2B_240000000	chr2B_448000000	chr2B_239861731	TraesCS2B01G313000.2	7.90361e-16	21.0	15.1021744979532	1.32221929473392
chr2B_240000000	chr2B_608000000	chr2B_607949182	TraesCS2B01G238700.1	4.88576e-10	4.0	9.31106787040303	0.602059991327962
chr2B_243000000	chr2B_247000000	chr2B_243075884	TraesCS2B01G242800.1	2.22660e-11	198.0	10.6523577952676	2.29666519026153
chr2B_243000000	chr2B_423000000	chr2B_422729633	TraesCS2B01G239300.2	1.20152e-10	22.0	9.92026899571539	1.34242268082221
chr2B_245000000	chr2B_733000000	chr2B_732638241	TraesCS2B01G240300.1	1.55820e-10	8.0	9.80737679998705	0.903089986991943
chr2B_246000000	chr2B_412000000	chr2B_245891079	TraesCS2B01G295300.1	1.19188e-10	21.0	9.92376746771764	1.32221929473392
chr2B_246000000	chr2B_417000000	chr2B_246278764	TraesCS2B01G297700.1	5.38405e-13	26.0	12.2688909156074	1.41497334797082
chr2B_247000000	chr2B_250000000	chr2B_250064116	TraesCS2B01G242700.1	1.54773e-10	290.0	9.81030479929746	2.46239799789896
chr2B_247000000	chr2B_466000000	chr2B_246954348	TraesCS2B01G326300.2	1.09004e-12	24.0	11.9625575649396	1.38021124171161
chr2B_248000000	chr2B_656000000	chr2B_656376580	TraesCS2B01G243700.1	1.02054e-12	13.0	11.9911699684699	1.11394335230684
chr2B_249000000	chr2B_276000000	chr2B_248698551	TraesCS2B01G253400.1	3.98539e-10	96.0	9.39952917324895	1.98227123303957
chr2B_249000000	chr2B_257000000	chr2B_249215299	TraesCS2B01G249100.1	4.32185e-13	172.0	12.3643303104058	2.23552844690755
chr2B_249000000	chr2B_403000000	chr2B_403099928	TraesCS2B01G245200.1	3.91464e-10	21.0	9.40730817056702	1.32221929473392
chr2B_25000000	chr2B_493000000	chr2B_25016246	TraesCS2B01G346200.1	5.20844e-14	13.0	13.2832923344436	1.11394335230684
chr2B_254000000	chr2B_322000000	chr2B_321957486	TraesCS2B01G247800.1	1.33822e-14	30.0	13.873472483779	1.47712125471966
chr2B_255000000	chr2B_304000000	chr2B_303998226	TraesCS2B01G248000.1	8.50916e-28	47.0	27.0701133101117	1.67209785793572
chr2B_257000000	chr2B_304000000	chr2B_303998226	TraesCS2B01G249100.1	1.80778e-15	69.0	14.7428544226436	1.83884909073726
chr2B_258000000	chr2B_381000000	chr2B_257522884	TraesCS2B01G275900.1	7.96340e-13	20.0	12.0989014692003	1.30102999566398
chr2B_264000000	chr2B_392000000	chr2B_391496168	TraesCS2B01G251600.1	4.22656e-13	38.0	12.3740129614254	1.57978359661681
chr2B_264000000	chr2B_401000000	chr2B_401279404	TraesCS2B01G251600.1	2.68733e-11	33.0	10.5706789995962	1.51851393987789
chr2B_27000000	chr2B_617000000	chr2B_26505554	TraesCS2B01G429700.1	3.74524e-11	4.0	10.4265203469002	0.602059991327962
chr2B_27000000	chr2B_516000000	chr2B_26756805	TraesCS2B01G362500.1	1.64921e-11	7.0	10.7827240405141	0.845098040014257
chr2B_273000000	chr2B_364000000	chr2B_363745113	TraesCS2B01G253100.1	6.85702e-11	18.0	10.1638645838178	1.25527250510331
chr2B_275000000	chr2B_317000000	chr2B_317097914	TraesCS2B01G253300.1	1.11597e-11	81.0	10.9523474801382	1.90848501887865
chr2B_275000000	chr2B_420000000	chr2B_419623631	TraesCS2B01G253300.1	2.77802e-17	22.0	16.5562646319395	1.34242268082221
chr2B_28000000	chr2B_42000000	chr2B_27635906	TraesCS2B01G077100.1	1.75921e-10	27.0	9.75468231494986	1.43136376415899
chr2B_283000000	chr2B_445000000	chr2B_444846164	TraesCS2B01G254600.1	4.45222e-14	16.0	13.3514233837746	1.20411998265592
chr2B_287000000	chr2B_408000000	chr2B_408369291	TraesCS2B01G254800.1	1.32822e-10	14.0	9.87672998455174	1.14612803567824
chr2B_287000000	chr2B_336000000	chr2B_335502407	TraesCS2B01G254900.2	8.83023e-11	111.0	10.054027984256	2.04532297878666
chr2B_29000000	chr2B_756000000	chr2B_755549296	TraesCS2B01G060500.1	6.38318e-10	5.0	9.19496290867931	0.698970004336019
chr2B_292000000	chr2B_350000000	chr2B_291584515	TraesCS2B01G262900.1	3.75216e-12	50.0	11.4257186506673	1.69897000433602
chr2B_296000000	chr2B_311000000	chr2B_310497080	TraesCS2B01G255800.1	1.85209e-31	180.0	30.7323379131435	2.25527250510331
chr2B_298000000	chr2B_381000000	chr2B_381317527	TraesCS2B01G256300.1	3.27665e-49	31.0	48.484569945919	1.49136169383427
chr2B_298000000	chr2B_401000000	chr2B_401152045	TraesCS2B01G256600.1	2.08601e-16	32.0	15.6806836139659	1.50514997831991
chr2B_30000000	chr2B_448000000	chr2B_29979161	TraesCS2B01G312300.1	7.65046e-11	8.0	10.1163124511921	0.903089986991943
chr2B_300000000	chr2B_403000000	chr2B_402543062	TraesCS2B01G256800.1	5.30280e-14	21.0	13.2754947523901	1.32221929473392
chr2B_309000000	chr2B_335000000	chr2B_335378984	TraesCS2B01G257600.3	3.41962e-18	135.0	17.4660221515673	2.13033376849501
chr2B_312000000	chr2B_754000000	chr2B_753746919	TraesCS2B01G258200.1	2.49353e-13	7.0	12.603185402358	0.845098040014257
chr2B_312000000	chr2B_790000000	chr2B_789604176	TraesCS2B01G258200.1	1.92244e-10	11.0	9.71614720579209	1.04139268515822
chr2B_0	chr2B_10000000	chr2B_9740994	TraesCS2B01G000700.1	1.86020e-11	925.0	10.7304403599612	2.96614173273903
chr2B_320000000	chr2B_392000000	chr2B_391496168	TraesCS2B01G259000.4	6.18082e-11	48.0	10.2089539038997	1.68124123737559
chr2B_322000000	chr2B_417000000	chr2B_321957486	TraesCS2B01G297700.1	2.81368e-10	23.0	9.55072529643101	1.36172783601759
chr2B_326000000	chr2B_391000000	chr2B_390947808	TraesCS2B01G259800.1	1.77376e-12	31.0	11.7511051430876	1.49136169383427
chr2B_3000000	chr2B_6000000	chr2B_3264259	TraesCS2B01G010000.1	1.59804e-10	489.0	9.79641235420735	2.68930885912362
chr2B_329000000	chr2B_401000000	chr2B_401152045	TraesCS2B01G260500.1	1.02633e-20	25.0	19.9887129763237	1.39794000867204
chr2B_331000000	chr2B_589000000	chr2B_589475285	TraesCS2B01G261000.1	1.25042e-10	14.0	9.90294408855559	1.14612803567824
chr2B_34000000	chr2B_687000000	chr2B_686888468	TraesCS2B01G067000.2	9.47406e-10	13.0	9.02346386917673	1.11394335230684
chr2B_34000000	chr2B_51000000	chr2B_33851437	TraesCS2B01G090300.1	3.03651e-10	227.0	9.51762528429684	2.35602585719312
chr2B_35000000	chr2B_39000000	chr2B_39201714	TraesCS2B01G068200.1	6.42670e-11	482.0	10.192011972594	2.68304703823885
chr2B_348000000	chr2B_389000000	chr2B_389406780	TraesCS2B01G262800.1	5.08268e-23	25.0	22.2939072321444	1.39794000867204
chr2B_355000000	chr2B_376000000	chr2B_376148482	TraesCS2B01G263700.1	9.86520e-41	18.0	40.0058941057472	1.25527250510331
chr2B_359000000	chr2B_391000000	chr2B_390947808	TraesCS2B01G266500.1	1.22818e-13	82.0	12.9107379790597	1.91381385238372
chr2B_360000000	chr2B_364000000	chr2B_360352473	TraesCS2B01G268700.1	4.40251e-12	223.0	11.3562996488894	2.34830486304816
chr2B_374000000	chr2B_77000000	chr2B_76814309	TraesCS2B01G272900.2	4.58397e-10	7.0	9.33875823329134	0.845098040014257
chr2B_375000000	chr2B_399000000	chr2B_374802729	TraesCS2B01G288900.1	1.41104e-10	17.0	9.85046067474101	1.23044892137827
chr2B_382000000	chr2B_779000000	chr2B_779371964	TraesCS2B01G276200.1	2.11658e-14	5.0	13.674365311928	0.698970004336019
chr2B_382000000	chr2B_441000000	chr2B_441473832	TraesCS2B01G276500.1	4.03699e-10	32.0	9.39394232637621	1.50514997831991
chr2B_383000000	chr2B_441000000	chr2B_440606659	TraesCS2B01G277100.1	1.16176e-10	27.0	9.93488358058688	1.43136376415899
chr2B_383000000	chr2B_444000000	chr2B_443761940	TraesCS2B01G277100.1	3.42059e-17	34.0	16.4658989782582	1.53147891704226
chr2B_383000000	chr2B_413000000	chr2B_383057510	TraesCS2B01G295600.1	2.16134e-10	92.0	9.66527690895709	1.96378782734556
chr2B_384000000	chr2B_398000000	chr2B_397606766	TraesCS2B01G278100.1	3.54561e-67	144.0	66.4503090364065	2.15836249209525
chr2B_385000000	chr2B_389000000	chr2B_389472492	TraesCS2B01G278700.2	7.05259e-12	392.0	11.1516513629884	2.59328606702046
chr2B_385000000	chr2B_410000000	chr2B_410263987	TraesCS2B01G278700.4	1.18614e-10	138.0	9.92586404820688	2.13987908640124
chr2B_385000000	chr2B_398000000	chr2B_397606766	TraesCS2B01G279000.1	1.86065e-30	165.0	29.7303353127178	2.21748394421391
chr2B_389000000	chr2B_408000000	chr2B_388944477	TraesCS2B01G292800.1	7.38621e-12	155.0	11.1315783489265	2.19033169817029
chr2B_391000000	chr2B_426000000	chr2B_426481271	TraesCS2B01G282600.1	2.40645e-10	57.0	9.61862315744379	1.75587485567249
chr2B_394000000	chr2B_443000000	chr2B_394359774	TraesCS2B01G310300.1	1.64899e-10	45.0	9.78278197804741	1.65321251377534
chr2B_397000000	chr2B_400000000	chr2B_399812966	TraesCS2B01G287900.1	5.67369e-19	581.0	18.2461343969447	2.76417613239033
chr2B_399000000	chr2B_403000000	chr2B_402676263	TraesCS2B01G288900.1	8.60544e-11	345.0	10.0652269190974	2.53781909507327
chr2B_399000000	chr2B_440000000	chr2B_440227343	TraesCS2B01G288900.1	4.43308e-11	41.0	10.3532944312892	1.61278385671974
chr2B_399000000	chr2B_464000000	chr2B_463769794	TraesCS2B01G288900.1	2.26373e-12	25.0	11.6451753736422	1.39794000867204
chr2B_399000000	chr2B_530000000	chr2B_530306687	TraesCS2B01G288900.1	1.58273e-10	20.0	9.80059316568804	1.30102999566398
chr2B_400000000	chr2B_404000000	chr2B_399812966	TraesCS2B01G291200.1	5.42002e-15	384.0	14.2659991109019	2.58433122436753
chr2B_403000000	chr2B_405000000	chr2B_403034943	TraesCS2B01G291600.1	1.78514e-43	588.0	42.7483277185752	2.76937732607614
chr2B_404000000	chr2B_406000000	chr2B_403562399	TraesCS2B01G292000.2	1.27453e-88	611.0	87.8946499376124	2.78604121024255
chr2B_404000000	chr2B_415000000	chr2B_403563055	TraesCS2B01G296700.3	3.95456e-11	224.0	10.4029018308015	2.35024801833416
chr2B_405000000	chr2B_529000000	chr2B_528840842	TraesCS2B01G291600.1	3.52754e-11	12.0	10.4525280529299	1.07918124604762
chr2B_406000000	chr2B_750000000	chr2B_749798956	TraesCS2B01G292000.2	6.40799e-10	5.0	9.1932781746623	0.698970004336019
chr2B_406000000	chr2B_69000000	chr2B_69415292	TraesCS2B01G292100.1	3.30433e-10	8.0	9.48091658664756	0.903089986991943
chr2B_409000000	chr2B_414000000	chr2B_413865887	TraesCS2B01G293500.1	1.54578e-16	294.0	15.8108523161	2.46834733041216
chr2B_409000000	chr2B_413000000	chr2B_409330603	TraesCS2B01G296000.1	4.86816e-14	315.0	13.3126351564126	2.4983105537896
chr2B_409000000	chr2B_413000000	chr2B_413131818	TraesCS2B01G293500.2	1.65914e-12	315.0	11.7801169661986	2.4983105537896
chr2B_412000000	chr2B_419000000	chr2B_411976987	TraesCS2B01G298900.1	2.88040e-17	232.0	16.5405471977511	2.3654879848909
chr2B_412000000	chr2B_419000000	chr2B_412401582	TraesCS2B01G298700.1	1.18829e-16	232.0	15.925077557646	2.3654879848909
chr2B_413000000	chr2B_442000000	chr2B_412679924	TraesCS2B01G309100.1	1.73929e-10	118.0	9.75962799999876	2.07188200730613
chr2B_413000000	chr2B_417000000	chr2B_417086448	TraesCS2B01G296300.1	1.75963e-15	313.0	14.7545786423286	2.49554433754645
chr2B_41000000	chr2B_44000000	chr2B_44425228	TraesCS2B01G076400.1	1.06678e-09	271.0	8.97192513506227	2.43296929087441
chr2B_415000000	chr2B_418000000	chr2B_415056014	TraesCS2B01G298400.2	2.58433e-14	438.0	13.5876520309137	2.6414741105041
chr2B_417000000	chr2B_436000000	chr2B_416831848	TraesCS2B01G305800.2	2.13169e-10	137.0	9.6712759521212	2.13672056715641
chr2B_417000000	chr2B_508000000	chr2B_508413364	TraesCS2B01G297700.1	7.14709e-10	21.0	9.14587074899478	1.32221929473392
chr2B_417000000	chr2B_694000000	chr2B_694051059	TraesCS2B01G297700.1	3.60030e-22	5.0	21.4436613095338	0.698970004336019
chr2B_420000000	chr2B_423000000	chr2B_420203632	TraesCS2B01G300600.1	2.73986e-12	364.0	11.5622716279755	2.56110138364906
chr2B_422000000	chr2B_434000000	chr2B_434009770	TraesCS2B01G300200.3	3.40971e-16	121.0	15.4672825567129	2.08278537031645
chr2B_42000000	chr2B_82000000	chr2B_42264856	TraesCS2B01G118200.1	3.57377e-10	27.0	9.44687340117146	1.43136376415899
chr2B_424000000	chr2B_432000000	chr2B_432141920	TraesCS2B01G300800.1	5.80207e-15	164.0	14.2364170358866	2.2148438480477
chr2B_424000000	chr2B_430000000	chr2B_423834131	TraesCS2B01G303800.1	9.86327e-11	255.0	10.0059790782112	2.40654018043395
chr2B_44000000	chr2B_702000000	chr2B_702175541	TraesCS2B01G078200.1	3.40159e-13	10.0	12.4683180338946	1
chr2B_437000000	chr2B_549000000	chr2B_549308458	TraesCS2B01G306300.1	1.98769e-10	19.0	9.70165134719594	1.27875360095283
chr2B_438000000	chr2B_441000000	chr2B_440760118	TraesCS2B01G306600.1	1.06901e-09	362.0	8.97101823218644	2.55870857053317
chr2B_441000000	chr2B_660000000	chr2B_660128320	TraesCS2B01G308000.3	2.03890e-10	10.0	9.69060407413024	1
chr2B_443000000	chr2B_450000000	chr2B_449839779	TraesCS2B01G309600.1	2.70144e-10	166.0	9.5684046738617	2.22010808804005
chr2B_443000000	chr2B_646000000	chr2B_646410291	TraesCS2B01G309800.1	3.03151e-10	13.0	9.51834099482547	1.11394335230684
chr2B_443000000	chr2B_663000000	chr2B_662556297	TraesCS2B01G309800.1	6.34329e-10	8.0	9.19768543324691	0.903089986991943
chr2B_443000000	chr2B_750000000	chr2B_749798956	TraesCS2B01G309800.1	9.61808e-10	10.0	9.0169116149297	1
chr2B_443000000	chr2B_658000000	chr2B_657817321	TraesCS2B01G309900.1	8.85153e-10	9.0	9.05298165437261	0.954242509439325
chr2B_443000000	chr2B_445000000	chr2B_445177482	TraesCS2B01G310200.1	5.65857e-50	1305.0	49.2472933072526	3.1156105116743
chr2B_445000000	chr2B_447000000	chr2B_445177482	TraesCS2B01G312100.2	1.85198e-17	929.0	16.7323637076846	2.96801571399364
chr2B_451000000	chr2B_748000000	chr2B_450747836	TraesCS2B01G551700.1	2.09041e-10	8.0	9.67976852571929	0.903089986991943
chr2B_452000000	chr2B_468000000	chr2B_452235442	TraesCS2B01G326700.3	1.10197e-11	178.0	10.9578302285439	2.25042000230889
chr2B_454000000	chr2B_457000000	chr2B_453707098	TraesCS2B01G320800.1	1.01840e-17	413.0	16.9920816093544	2.6159500516564
chr2B_454000000	chr2B_456000000	chr2B_456171628	TraesCS2B01G318300.3	1.23674e-12	807.0	11.9077215925566	2.90687353472207
chr2B_454000000	chr2B_478000000	chr2B_477530972	TraesCS2B01G318300.3	2.75984e-13	117.0	12.5591160951563	2.06818586174616
chr2B_455000000	chr2B_9000000	chr2B_454695165	TraesCS2B01G018800.1	6.91141e-10	4.0	9.16043334296563	0.602059991327962
chr2B_456000000	chr2B_461000000	chr2B_456174928	TraesCS2B01G322200.1	1.56455e-10	365.0	9.80561055308211	2.56229286445647
chr2B_458000000	chr2B_463000000	chr2B_463286197	TraesCS2B01G321200.1	6.34874e-129	376.0	128.197312458227	2.57518784492766
chr2B_458000000	chr2B_485000000	chr2B_485445600	TraesCS2B01G321200.1	1.83888e-12	121.0	11.7354466106413	2.08278537031645
chr2B_458000000	chr2B_659000000	chr2B_658612707	TraesCS2B01G321200.1	7.33768e-10	13.0	9.13444123197289	1.11394335230684
chr2B_460000000	chr2B_463000000	chr2B_459578467	TraesCS2B01G324300.1	1.09492e-13	519.0	12.9606176112602	2.71516735784846
chr2B_461000000	chr2B_463000000	chr2B_460826822	TraesCS2B01G324200.1	9.58862e-22	773.0	21.0182438922569	2.88817949391832
chr2B_46000000	chr2B_52000000	chr2B_52121721	TraesCS2B01G082800.1	9.37076e-10	54.0	9.02822518494773	1.73239375982297
chr2B_465000000	chr2B_478000000	chr2B_465001758	TraesCS2B01G334600.1	2.62403e-12	185.0	11.5810312040677	2.26717172840301
chr2B_47000000	chr2B_49000000	chr2B_49487445	TraesCS2B01G083800.1	9.24016e-13	1100.0	12.0343205085942	3.04139268515822
chr2B_47000000	chr2B_49000000	chr2B_49487445	TraesCS2B01G084200.1	1.40840e-13	1100.0	12.8512739836019	3.04139268515822
chr2B_475000000	chr2B_688000000	chr2B_687632557	TraesCS2B01G330100.1	3.32077e-10	11.0	9.47876120304959	1.04139268515822
chr2B_478000000	chr2B_484000000	chr2B_483513352	TraesCS2B01G334600.1	1.08740e-12	318.0	11.9636106713343	2.50242711998443
chr2B_48000000	chr2B_791000000	chr2B_48284943	TraesCS2B01G611000.1	9.14276e-10	19.0	9.03892268043375	1.27875360095283
chr2B_487000000	chr2B_493000000	chr2B_486586313	TraesCS2B01G346400.1	5.18471e-10	272.0	9.28527553029171	2.4345689040342
chr2B_487000000	chr2B_546000000	chr2B_486586313	TraesCS2B01G382000.1	7.25785e-10	23.0	9.13919201172729	1.36172783601759
chr2B_493000000	chr2B_683000000	chr2B_683047207	TraesCS2B01G346400.1	2.55904e-10	6.0	9.59192292566283	0.778151250383644
chr2B_495000000	chr2B_98000000	chr2B_495440851	TraesCS2B01G131200.1	8.69859e-13	12.0	12.0605511387431	1.07918124604762
chr2B_51000000	chr2B_680000000	chr2B_680226466	TraesCS2B01G090300.1	7.50789e-13	20.0	12.1244820989626	1.30102999566398
chr2B_512000000	chr2B_756000000	chr2B_755594017	TraesCS2B01G358900.1	3.99023e-11	9.0	10.3990020705158	0.954242509439325
chr2B_516000000	chr2B_529000000	chr2B_529100568	TraesCS2B01G362500.1	9.85022e-16	125.0	15.0065540696324	2.09691001300806
chr2B_516000000	chr2B_661000000	chr2B_661444192	TraesCS2B01G362500.2	1.43277e-12	7.0	11.8438235205223	0.845098040014257
chr2B_519000000	chr2B_644000000	chr2B_644146806	TraesCS2B01G364800.3	8.94159e-13	17.0	12.0485852477782	1.23044892137827
chr2B_530000000	chr2B_547000000	chr2B_530049288	TraesCS2B01G383100.2	9.01362e-13	148.0	12.0451007550494	2.17026171539496
chr2B_532000000	chr2B_595000000	chr2B_531566033	TraesCS2B01G415900.1	5.52608e-11	31.0	10.2575828321761	1.49136169383427
chr2B_532000000	chr2B_538000000	chr2B_538376288	TraesCS2B01G373200.1	9.79704e-15	154.0	14.0089051187814	2.18752072083646
chr2B_532000000	chr2B_541000000	chr2B_540703808	TraesCS2B01G373200.1	7.97850e-11	139.0	10.0980787506237	2.14301480025409
chr2B_534000000	chr2B_538000000	chr2B_538240048	TraesCS2B01G374100.1	1.32475e-48	209.0	47.8778660718136	2.32014628611105
chr2B_535000000	chr2B_540000000	chr2B_539649252	TraesCS2B01G374700.1	1.62568e-32	101.0	31.7889649371621	2.00432137378264
chr2B_535000000	chr2B_540000000	chr2B_539705012	TraesCS2B01G374700.1	1.02882e-10	101.0	9.98766060176315	2.00432137378264
chr2B_535000000	chr2B_541000000	chr2B_540978466	TraesCS2B01G374700.1	4.12918e-14	150.0	13.384136184865	2.17609125905568
chr2B_535000000	chr2B_582000000	chr2B_582302060	TraesCS2B01G374700.1	3.07822e-10	15.0	9.51170034442278	1.17609125905568
chr2B_535000000	chr2B_539000000	chr2B_535026922	TraesCS2B01G375700.1	2.24326e-34	130.0	33.6491203875756	2.11394335230684
chr2B_540000000	chr2B_567000000	chr2B_566627471	TraesCS2B01G376800.1	1.36628e-10	73.0	9.86446028894605	1.86332286012046
chr2B_541000000	chr2B_547000000	chr2B_540991215	TraesCS2B01G382600.1	9.86272e-11	288.0	10.0060032962063	2.45939248775923
chr2B_546000000	chr2B_638000000	chr2B_637574344	TraesCS2B01G382000.1	1.68096e-11	27.0	10.774442620877	1.43136376415899
chr2B_547000000	chr2B_688000000	chr2B_546591394	TraesCS2B01G490700.1	3.47569e-10	8.0	9.45895896562186	0.903089986991943
chr2B_547000000	chr2B_565000000	chr2B_564875204	TraesCS2B01G383300.2	8.13808e-10	178.0	9.08947804520431	2.25042000230889
chr2B_55000000	chr2B_683000000	chr2B_683311610	TraesCS2B01G094800.1	9.38241e-10	10.0	9.02768559282917	1
chr2B_548000000	chr2B_668000000	chr2B_547877031	TraesCS2B01G471800.1	4.57819e-10	17.0	9.33930618758125	1.23044892137827
chr2B_549000000	chr2B_559000000	chr2B_548971137	TraesCS2B01G394800.1	3.34311e-10	116.0	9.47584933336643	2.06445798922692
chr2B_549000000	chr2B_555000000	chr2B_549306135	TraesCS2B01G390700.1	7.38875e-12	292.0	11.1314290276431	2.46538285144842
chr2B_549000000	chr2B_551000000	chr2B_549308458	TraesCS2B01G388200.1	7.32894e-12	844.0	11.1349588337409	2.92634244662566
chr2B_554000000	chr2B_639000000	chr2B_553880182	TraesCS2B01G445900.1	4.04292e-10	23.0	9.39330485226076	1.36172783601759
chr2B_555000000	chr2B_565000000	chr2B_564973178	TraesCS2B01G390700.1	1.59581e-10	218.0	9.79701881778705	2.3384564936046
chr2B_557000000	chr2B_680000000	chr2B_680226466	TraesCS2B01G392300.1	3.79969e-11	31.0	10.4202518341151	1.49136169383427
chr2B_559000000	chr2B_563000000	chr2B_563025301	TraesCS2B01G394800.1	2.90962e-31	151.0	30.5361637267115	2.17897694729317
chr2B_560000000	chr2B_572000000	chr2B_572264303	TraesCS2B01G395100.1	2.25429e-13	81.0	12.6469902154867	1.90848501887865
chr2B_565000000	chr2B_673000000	chr2B_672610428	TraesCS2B01G397800.1	5.75628e-10	11.0	9.23985808904096	1.04139268515822
chr2B_568000000	chr2B_652000000	chr2B_568031400	TraesCS2B01G456900.1	7.69502e-12	30.0	11.1137902470634	1.47712125471966
chr2B_572000000	chr2B_93000000	chr2B_572171625	TraesCS2B01G124600.1	8.14616e-10	10.0	9.08904706412055	1
chr2B_572000000	chr2B_639000000	chr2B_572316723	TraesCS2B01G445900.1	9.54478e-13	20.0	12.0202340773161	1.30102999566398
chr2B_573000000	chr2B_575000000	chr2B_575351379	TraesCS2B01G404400.1	6.21124e-34	534.0	33.2068216894532	2.72754125702856
chr2B_573000000	chr2B_646000000	chr2B_646064529	TraesCS2B01G405300.1	2.10009e-10	18.0	9.67776209304426	1.25527250510331
chr2B_573000000	chr2B_714000000	chr2B_713703764	TraesCS2B01G405300.1	9.11603e-10	12.0	9.04019425426689	1.07918124604762
chr2B_573000000	chr2B_607000000	chr2B_573234851	TraesCS2B01G421800.1	7.82214e-18	55.0	17.1066744153484	1.74036268949424
chr2B_574000000	chr2B_617000000	chr2B_573673585	TraesCS2B01G429800.2	1.80622e-11	27.0	10.7432293531548	1.43136376415899
chr2B_575000000	chr2B_719000000	chr2B_574966691	TraesCS2B01G524000.1	6.72940e-10	15.0	9.17202365617802	1.17609125905568
chr2B_576000000	chr2B_601000000	chr2B_575836837	TraesCS2B01G419700.1	1.82535e-26	130.0	25.7386538498404	2.11394335230684
chr2B_576000000	chr2B_587000000	chr2B_586902330	TraesCS2B01G406500.2	4.32794e-10	219.0	9.36371876866155	2.34044411484012
chr2B_584000000	chr2B_589000000	chr2B_584467594	TraesCS2B01G413000.1	7.81003e-11	289.0	10.1073472979013	2.46089784275655
chr2B_585000000	chr2B_591000000	chr2B_590919157	TraesCS2B01G411100.1	2.80625e-66	354.0	65.5518736416526	2.54900326202579
chr2B_589000000	chr2B_592000000	chr2B_591916219	TraesCS2B01G413500.1	6.11713e-10	946.0	9.21345228986631	2.97589113640179
chr2B_589000000	chr2B_592000000	chr2B_589212120	TraesCS2B01G414300.1	4.64331e-17	946.0	16.3331723206855	2.97589113640179
chr2B_589000000	chr2B_620000000	chr2B_589213629	TraesCS2B01G430800.1	6.17517e-27	66.0	26.2093510819475	1.81954393554187
chr2B_593000000	chr2B_600000000	chr2B_599600411	TraesCS2B01G414700.1	1.05424e-21	166.0	20.9770605097965	2.22010808804005
chr2B_593000000	chr2B_601000000	chr2B_593006656	TraesCS2B01G419700.1	4.64407e-10	222.0	9.33310124276968	2.34635297445064
chr2B_595000000	chr2B_611000000	chr2B_611065411	TraesCS2B01G415900.1	5.30314e-19	126.0	18.2754669075929	2.10037054511756
chr2B_595000000	chr2B_727000000	chr2B_594847111	TraesCS2B01G531200.3	4.58748e-10	12.0	9.33842581612592	1.07918124604762
chr2B_600000000	chr2B_621000000	chr2B_599809044	TraesCS2B01G431400.2	3.59068e-11	55.0	10.4448232973041	1.74036268949424
chr2B_603000000	chr2B_607000000	chr2B_603174436	TraesCS2B01G422200.1	1.55316e-17	404.0	16.8087838027789	2.6063813651106
chr2B_603000000	chr2B_607000000	chr2B_603174687	TraesCS2B01G421800.1	2.33529e-12	404.0	11.6316591803744	2.6063813651106
chr2B_603000000	chr2B_607000000	chr2B_603174786	TraesCS2B01G421600.1	2.95180e-46	404.0	45.5299130715912	2.6063813651106
chr2B_605000000	chr2B_726000000	chr2B_725605500	TraesCS2B01G421000.1	1.23271e-11	19.0	10.909139080917	1.27875360095283
chr2B_606000000	chr2B_618000000	chr2B_617953999	TraesCS2B01G421200.1	4.01333e-13	128.0	12.3964951285077	2.10720996964787
chr2B_607000000	chr2B_655000000	chr2B_607068892	TraesCS2B01G460800.1	1.76886e-10	55.0	9.75230653884467	1.74036268949424
chr2B_607000000	chr2B_655000000	chr2B_607068892	TraesCS2B01G461100.1	1.76886e-10	55.0	9.75230653884467	1.74036268949424
chr2B_607000000	chr2B_644000000	chr2B_607250678	TraesCS2B01G450800.2	5.64810e-10	90.0	9.24809762267443	1.95424250943932
chr2B_611000000	chr2B_636000000	chr2B_636091305	TraesCS2B01G424800.1	4.66736e-11	106.0	10.3309287000825	2.02530586526477
chr2B_611000000	chr2B_673000000	chr2B_611274124	TraesCS2B01G475400.1	5.09298e-11	27.0	10.2930280292836	1.43136376415899
chr2B_612000000	chr2B_642000000	chr2B_641666901	TraesCS2B01G425800.1	6.18271e-14	88.0	13.2088211236052	1.94448267215017
chr2B_612000000	chr2B_660000000	chr2B_660465457	TraesCS2B01G425800.1	1.82601e-10	29.0	9.73849684841567	1.46239799789896
chr2B_612000000	chr2B_668000000	chr2B_667816289	TraesCS2B01G425800.1	3.82652e-11	43.0	10.4171960124098	1.63346845557959
chr2B_612000000	chr2B_660000000	chr2B_660465457	TraesCS2B01G426000.1	1.41661e-11	29.0	10.8487496967961	1.46239799789896
chr2B_612000000	chr2B_672000000	chr2B_672320464	TraesCS2B01G426000.1	2.77038e-12	22.0	11.5574606567174	1.34242268082221
chr2B_614000000	chr2B_682000000	chr2B_614240893	TraesCS2B01G484400.1	2.40381e-14	26.0	13.6190998624649	1.41497334797082
chr2B_616000000	chr2B_620000000	chr2B_615576200	TraesCS2B01G431000.1	3.17535e-35	216.0	34.4982083980283	2.33445375115093
chr2B_617000000	chr2B_629000000	chr2B_629022609	TraesCS2B01G429200.1	7.33847e-10	91.0	9.13439447684419	1.95904139232109
chr2B_617000000	chr2B_643000000	chr2B_642949230	TraesCS2B01G429700.1	2.39590e-10	40.0	9.62053131247409	1.60205999132796
chr2B_617000000	chr2B_622000000	chr2B_617139930	TraesCS2B01G432500.1	3.42222e-18	99.0	17.4656920749484	1.99563519459755
chr2B_617000000	chr2B_659000000	chr2B_659084915	TraesCS2B01G429800.2	6.36724e-12	39.0	11.1960487799915	1.5910646070265
chr2B_620000000	chr2B_669000000	chr2B_619747305	TraesCS2B01G472100.1	2.70081e-10	28.0	9.56850596703578	1.44715803134222
chr2B_633000000	chr2B_635000000	chr2B_635152744	TraesCS2B01G441000.1	2.83161e-13	22.0	12.5479665626036	1.34242268082221
chr2B_633000000	chr2B_683000000	chr2B_682863934	TraesCS2B01G441000.1	5.28982e-15	2.0	14.2765591057222	0.301029995663981
chr2B_636000000	chr2B_653000000	chr2B_636209087	TraesCS2B01G458100.1	8.37935e-15	167.0	14.0767896690024	2.22271647114758
chr2B_636000000	chr2B_653000000	chr2B_636209356	TraesCS2B01G458100.2	7.25932e-11	167.0	10.1391040589251	2.22271647114758
chr2B_638000000	chr2B_647000000	chr2B_646971692	TraesCS2B01G445100.1	6.00294e-14	171.0	13.2216359974403	2.23299611039215
chr2B_639000000	chr2B_672000000	chr2B_638970677	TraesCS2B01G475200.1	9.28513e-11	51.0	10.0322120113763	1.70757017609794
chr2B_639000000	chr2B_647000000	chr2B_646959019	TraesCS2B01G446300.1	1.33664e-15	175.0	14.873985546415	2.24303804868629
chr2B_639000000	chr2B_660000000	chr2B_660465457	TraesCS2B01G446300.1	9.42740e-10	63.0	9.02560806562385	1.79934054945358
chr2B_640000000	chr2B_644000000	chr2B_640002393	TraesCS2B01G450800.1	4.24201e-11	214.0	10.3724283120241	2.33041377334919
chr2B_642000000	chr2B_644000000	chr2B_641940096	TraesCS2B01G450800.3	6.46307e-90	550.0	89.1895611403099	2.74036268949424
chr2B_648000000	chr2B_682000000	chr2B_647742014	TraesCS2B01G484400.1	5.42381e-14	60.0	13.2656955325254	1.77815125038364
chr2B_648000000	chr2B_650000000	chr2B_650485940	TraesCS2B01G453900.1	2.42941e-13	471.0	12.6144991851901	2.6730209071289
chr2B_648000000	chr2B_98000000	chr2B_648080478	TraesCS2B01G131200.1	4.28073e-10	22.0	9.36848216371159	1.34242268082221
chr2B_651000000	chr2B_787000000	chr2B_787055354	TraesCS2B01G456400.4	7.97942e-10	3.0	9.09802867505953	0.477121254719662
chr2B_651000000	chr2B_708000000	chr2B_708122088	TraesCS2B01G456500.1	2.78619e-10	37.0	9.55498927084889	1.56820172406699
chr2B_654000000	chr2B_715000000	chr2B_653912685	TraesCS2B01G519600.3	4.48389e-10	33.0	9.34834505017586	1.51851393987789
chr2B_654000000	chr2B_746000000	chr2B_653970003	TraesCS2B01G550000.1	7.09212e-10	13.0	9.1492239246649	1.11394335230684
chr2B_654000000	chr2B_754000000	chr2B_653970003	TraesCS2B01G560200.1	3.54382e-10	20.0	9.45052834519131	1.30102999566398
chr2B_654000000	chr2B_746000000	chr2B_653972865	TraesCS2B01G549500.1	6.40657e-10	13.0	9.19337442426694	1.11394335230684
chr2B_655000000	chr2B_746000000	chr2B_654574873	TraesCS2B01G549400.1	5.68960e-12	14.0	11.2449182650459	1.14612803567824
chr2B_665000000	chr2B_667000000	chr2B_667426950	TraesCS2B01G469100.1	1.47298e-15	468.0	14.8318031499317	2.67024585307412
chr2B_666000000	chr2B_668000000	chr2B_665665680	TraesCS2B01G472000.1	9.40841e-10	646.0	9.02648376515635	2.81023251799508
chr2B_667000000	chr2B_671000000	chr2B_667271382	TraesCS2B01G473600.1	5.39192e-10	442.0	9.26825656005884	2.64542226934909
chr2B_667000000	chr2B_671000000	chr2B_667271382	TraesCS2B01G473600.2	2.45331e-10	442.0	9.61024757091998	2.64542226934909
chr2B_667000000	chr2B_672000000	chr2B_667271382	TraesCS2B01G475100.1	5.89163e-10	228.0	9.22976453508194	2.35793484700045
chr2B_667000000	chr2B_672000000	chr2B_667271382	TraesCS2B01G475200.1	1.43373e-10	228.0	9.84353262729484	2.35793484700045
chr2B_667000000	chr2B_671000000	chr2B_667426950	TraesCS2B01G473600.2	3.79495e-19	442.0	18.4207939417361	2.64542226934909
chr2B_669000000	chr2B_682000000	chr2B_669146450	TraesCS2B01G484400.1	4.97003e-46	208.0	45.3036409897787	2.31806333496276
chr2B_671000000	chr2B_673000000	chr2B_673126901	TraesCS2B01G473600.2	3.10348e-11	728.0	10.5081510490276	2.86213137931304
chr2B_671000000	chr2B_719000000	chr2B_719458319	TraesCS2B01G473700.1	3.46531e-10	49.0	9.46025790816118	1.69019608002851
chr2B_672000000	chr2B_694000000	chr2B_672080693	TraesCS2B01G497700.1	5.47465e-11	62.0	10.2616436404929	1.79239168949825
chr2B_672000000	chr2B_712000000	chr2B_712002983	TraesCS2B01G475200.1	6.12533e-10	38.0	9.21287050887063	1.57978359661681
chr2B_673000000	chr2B_727000000	chr2B_672743807	TraesCS2B01G531200.2	8.01166e-11	18.0	10.0962774896402	1.25527250510331
chr2B_675000000	chr2B_741000000	chr2B_675457241	TraesCS2B01G543100.1	3.47808e-11	11.0	10.4586604329259	1.04139268515822
chr2B_675000000	chr2B_741000000	chr2B_675457241	TraesCS2B01G544200.1	1.30726e-12	11.0	11.8836380273119	1.04139268515822
chr2B_675000000	chr2B_742000000	chr2B_675457241	TraesCS2B01G544800.1	1.76921e-11	29.0	10.7522206145587	1.46239799789896
chr2B_675000000	chr2B_728000000	chr2B_675457411	TraesCS2B01G532000.1	3.16705e-10	29.0	9.49934508012266	1.46239799789896
chr2B_682000000	chr2B_691000000	chr2B_690992665	TraesCS2B01G484200.1	1.67613e-10	220.0	9.77569230068596	2.34242268082221
chr2B_682000000	chr2B_697000000	chr2B_696679753	TraesCS2B01G484400.1	6.85375e-12	118.0	11.1640717411085	2.07188200730613
chr2B_682000000	chr2B_723000000	chr2B_723134008	TraesCS2B01G484400.1	9.01973e-10	44.0	9.04480646259832	1.64345267648619
chr2B_683000000	chr2B_687000000	chr2B_682744947	TraesCS2B01G489700.1	2.87868e-11	56.0	10.5408066095082	1.7481880270062
chr2B_683000000	chr2B_687000000	chr2B_683042671	TraesCS2B01G489500.1	5.42714e-40	56.0	39.2654289750958	1.7481880270062
chr2B_687000000	chr2B_732000000	chr2B_732328601	TraesCS2B01G489600.3	1.52154e-10	30.0	9.81771662592104	1.47712125471966
chr2B_69000000	chr2B_71000000	chr2B_71294751	TraesCS2B01G108200.1	2.80581e-13	758.0	12.5519417412711	2.87966920563205
chr2B_691000000	chr2B_774000000	chr2B_773985965	TraesCS2B01G492100.1	2.28102e-10	21.0	9.64187090680947	1.32221929473392
chr2B_691000000	chr2B_722000000	chr2B_691169640	TraesCS2B01G527600.1	8.48170e-13	76.0	12.0715170927168	1.88081359228079
chr2B_691000000	chr2B_768000000	chr2B_691195662	TraesCS2B01G579800.1	6.03862e-10	8.0	9.21906229893873	0.903089986991943
chr2B_691000000	chr2B_698000000	chr2B_691195768	TraesCS2B01G503900.1	9.08207e-15	241.0	14.0418151551	2.38201704257487
chr2B_691000000	chr2B_698000000	chr2B_691195768	TraesCS2B01G504300.1	1.25097e-16	241.0	15.9027531051672	2.38201704257487
chr2B_691000000	chr2B_715000000	chr2B_691427527	TraesCS2B01G519600.3	2.36230e-12	136.0	11.6266649500454	2.13353890837022
chr2B_692000000	chr2B_777000000	chr2B_776535459	TraesCS2B01G495700.2	9.84067e-10	8.0	9.00697533171123	0.903089986991943
chr2B_69000000	chr2B_76000000	chr2B_69370567	TraesCS2B01G112800.1	3.03726e-11	249.0	10.5175180293751	2.39619934709574
chr2B_695000000	chr2B_720000000	chr2B_695376182	TraesCS2B01G525700.1	1.09612e-12	69.0	11.9601418979639	1.83884909073726
chr2B_695000000	chr2B_721000000	chr2B_695376182	TraesCS2B01G526700.1	1.20596e-12	56.0	11.9186670968952	1.7481880270062
chr2B_695000000	chr2B_721000000	chr2B_695376182	TraesCS2B01G526800.1	1.49094e-10	56.0	9.82653983353777	1.7481880270062
chr2B_697000000	chr2B_709000000	chr2B_709423957	TraesCS2B01G501900.1	1.38920e-11	54.0	10.8572352253613	1.73239375982297
chr2B_697000000	chr2B_709000000	chr2B_709423957	TraesCS2B01G502000.1	1.38920e-11	54.0	10.8572352253613	1.73239375982297
chr2B_697000000	chr2B_709000000	chr2B_709423957	TraesCS2B01G502200.1	1.38920e-11	54.0	10.8572352253613	1.73239375982297
chr2B_697000000	chr2B_709000000	chr2B_709423957	TraesCS2B01G502400.1	1.38920e-11	54.0	10.8572352253613	1.73239375982297
chr2B_697000000	chr2B_709000000	chr2B_709423957	TraesCS2B01G502500.1	1.38920e-11	54.0	10.8572352253613	1.73239375982297
chr2B_697000000	chr2B_709000000	chr2B_709423957	TraesCS2B01G502700.1	1.38920e-11	54.0	10.8572352253613	1.73239375982297
chr2B_699000000	chr2B_710000000	chr2B_699233314	TraesCS2B01G514900.1	6.82967e-10	155.0	9.16560028030696	2.19033169817029
chr2B_700000000	chr2B_761000000	chr2B_700208672	TraesCS2B01G570100.1	8.55656e-10	9.0	9.06770079995942	0.954242509439325
chr2B_700000000	chr2B_761000000	chr2B_700208672	TraesCS2B01G570400.2	5.60409e-10	9.0	9.25149489869149	0.954242509439325
chr2B_704000000	chr2B_762000000	chr2B_703977223	TraesCS2B01G571600.1	9.59379e-12	5.0	11.0180097921073	0.698970004336019
chr2B_71000000	chr2B_95000000	chr2B_70604994	TraesCS2B01G127200.1	3.68310e-10	66.0	9.43378648943762	1.81954393554187
chr2B_707000000	chr2B_93000000	chr2B_706699706	TraesCS2B01G124800.1	2.66522e-10	21.0	9.57426693641506	1.32221929473392
chr2B_708000000	chr2B_733000000	chr2B_707673123	TraesCS2B01G537800.1	1.81580e-10	21.0	9.74093198823768	1.32221929473392
chr2B_708000000	chr2B_733000000	chr2B_707673123	TraesCS2B01G537800.2	1.37067e-12	21.0	11.8630670925701	1.32221929473392
chr2B_708000000	chr2B_94000000	chr2B_708245355	TraesCS2B01G125100.1	2.76033e-12	12.0	11.5590389945247	1.07918124604762
chr2B_715000000	chr2B_723000000	chr2B_723134008	TraesCS2B01G519600.3	2.78638e-10	321.0	9.55495965580535	2.50650503240487
chr2B_717000000	chr2B_97000000	chr2B_96604117	TraesCS2B01G521500.1	4.40242e-10	22.0	9.35630852721173	1.34242268082221
chr2B_719000000	chr2B_728000000	chr2B_728298768	TraesCS2B01G524400.3	7.70688e-10	135.0	9.11312140314498	2.13033376849501
chr2B_719000000	chr2B_733000000	chr2B_732596579	TraesCS2B01G524400.3	7.14520e-11	26.0	10.1459856104446	1.41497334797082
chr2B_719000000	chr2B_783000000	chr2B_718970652	TraesCS2B01G599900.1	2.47416e-13	28.0	12.606572218664	1.44715803134222
chr2B_719000000	chr2B_722000000	chr2B_722087009	TraesCS2B01G525200.1	1.05222e-10	469.0	9.97789344763761	2.67117284271508
chr2B_720000000	chr2B_728000000	chr2B_728300627	TraesCS2B01G525500.1	9.51550e-11	126.0	10.0215683864063	2.10037054511756
chr2B_720000000	chr2B_750000000	chr2B_719525114	TraesCS2B01G555400.2	1.31372e-10	21.0	9.88149718836292	1.32221929473392
chr2B_720000000	chr2B_758000000	chr2B_758124522	TraesCS2B01G525900.1	3.85547e-10	5.0	9.41392267183754	0.698970004336019
chr2B_720000000	chr2B_767000000	chr2B_767388052	TraesCS2B01G525900.1	1.06516e-09	7.0	8.97258515100652	0.845098040014257
chr2B_721000000	chr2B_726000000	chr2B_726050117	TraesCS2B01G526700.1	5.60610e-10	212.0	9.25133915968653	2.32633586092875
chr2B_721000000	chr2B_734000000	chr2B_733717799	TraesCS2B01G526800.1	4.76799e-10	92.0	9.3216646641213	1.96378782734556
chr2B_721000000	chr2B_732000000	chr2B_731892788	TraesCS2B01G526900.1	2.81102e-16	58.0	15.5511360644393	1.76342799356294
chr2B_722000000	chr2B_731000000	chr2B_730602604	TraesCS2B01G527600.1	7.02377e-13	156.0	12.1534297182532	2.19312459835446
chr2B_722000000	chr2B_725000000	chr2B_724555122	TraesCS2B01G527700.1	1.03645e-10	300.0	9.98445164412281	2.47712125471966
chr2B_723000000	chr2B_748000000	chr2B_747824726	TraesCS2B01G528100.1	1.01985e-13	71.0	12.9914636997702	1.85125834871908
chr2B_723000000	chr2B_750000000	chr2B_749886315	TraesCS2B01G528100.1	1.34539e-12	31.0	11.8711518046605	1.49136169383427
chr2B_723000000	chr2B_748000000	chr2B_747824726	TraesCS2B01G528100.2	1.61097e-14	71.0	13.7929125470766	1.85125834871908
chr2B_723000000	chr2B_750000000	chr2B_749886315	TraesCS2B01G528100.2	4.97521e-14	31.0	13.3031885832768	1.49136169383427
chr2B_723000000	chr2B_780000000	chr2B_780018883	TraesCS2B01G528100.2	1.41077e-10	34.0	9.85054378417111	1.53147891704226
chr2B_723000000	chr2B_727000000	chr2B_722906726	TraesCS2B01G531200.3	1.62831e-10	222.0	9.78826290996713	2.34635297445064
chr2B_724000000	chr2B_735000000	chr2B_724397781	TraesCS2B01G539500.1	3.80039e-11	249.0	10.4201718333419	2.39619934709574
chr2B_724000000	chr2B_728000000	chr2B_724405740	TraesCS2B01G532400.1	5.24005e-10	208.0	9.28066456900473	2.31806333496276
chr2B_724000000	chr2B_753000000	chr2B_724405740	TraesCS2B01G559200.1	6.45151e-10	104.0	9.19033862522252	2.01703333929878
chr2B_725000000	chr2B_761000000	chr2B_724758313	TraesCS2B01G570100.1	6.05959e-13	2.0	12.2175567597877	0.301029995663981
chr2B_725000000	chr2B_732000000	chr2B_725134239	TraesCS2B01G536100.1	2.38860e-10	102.0	9.62185657203226	2.00860017176192
chr2B_725000000	chr2B_751000000	chr2B_725158000	TraesCS2B01G556600.1	1.24754e-10	66.0	9.90394552065385	1.81954393554187
chr2B_725000000	chr2B_745000000	chr2B_725158991	TraesCS2B01G549000.1	6.73869e-11	95.0	10.1714245220206	1.97772360528885
chr2B_725000000	chr2B_753000000	chr2B_725158991	TraesCS2B01G558800.1	9.50193e-12	78.0	11.0221881733196	1.89209460269048
chr2B_726000000	chr2B_759000000	chr2B_725640818	TraesCS2B01G567600.1	1.34293e-10	19.0	9.87194662426802	1.27875360095283
chr2B_726000000	chr2B_732000000	chr2B_725813425	TraesCS2B01G536100.1	1.56348e-16	151.0	15.8059076698705	2.17897694729317
chr2B_727000000	chr2B_731000000	chr2B_726544422	TraesCS2B01G534700.1	9.56225e-15	202.0	14.0194399060908	2.30535136944662
chr2B_727000000	chr2B_730000000	chr2B_730303158	TraesCS2B01G531200.2	1.02853e-19	175.0	18.9877830363519	2.24303804868629
chr2B_727000000	chr2B_744000000	chr2B_744378977	TraesCS2B01G531200.3	1.53224e-10	48.0	9.81467320434295	1.68124123737559
chr2B_727000000	chr2B_730000000	chr2B_729923076	TraesCS2B01G531500.1	3.01374e-56	175.0	55.5208942176604	2.24303804868629
chr2B_728000000	chr2B_731000000	chr2B_731340251	TraesCS2B01G532000.1	1.45789e-16	284.0	15.8362752429558	2.45331834004704
chr2B_728000000	chr2B_732000000	chr2B_727681616	TraesCS2B01G536000.1	1.01919e-56	137.0	55.9917448461607	2.13672056715641
chr2B_728000000	chr2B_731000000	chr2B_727681943	TraesCS2B01G535500.1	1.37002e-11	284.0	10.8632730928244	2.45331834004704
chr2B_728000000	chr2B_736000000	chr2B_727684216	TraesCS2B01G539900.1	3.74469e-12	172.0	11.4265841290625	2.23552844690755
chr2B_728000000	chr2B_743000000	chr2B_727684216	TraesCS2B01G546100.1	1.26167e-13	69.0	12.8990542234756	1.83884909073726
chr2B_728000000	chr2B_735000000	chr2B_728299832	TraesCS2B01G539500.2	1.51386e-12	235.0	11.8199142860241	2.37106786227174
chr2B_728000000	chr2B_738000000	chr2B_728299832	TraesCS2B01G542100.1	7.44908e-11	152.0	10.1278973615598	2.18184358794477
chr2B_728000000	chr2B_742000000	chr2B_728299832	TraesCS2B01G544800.1	6.50694e-11	118.0	10.1866231978441	2.07188200730613
chr2B_728000000	chr2B_743000000	chr2B_728299832	TraesCS2B01G545700.3	8.91957e-13	69.0	12.049656081849	1.83884909073726
chr2B_728000000	chr2B_744000000	chr2B_728299832	TraesCS2B01G546500.2	1.72776e-12	77.0	11.7625165847244	1.88649072517248
chr2B_728000000	chr2B_744000000	chr2B_728299832	TraesCS2B01G547600.1	3.11668e-10	77.0	9.50630778590681	1.88649072517248
chr2B_728000000	chr2B_731000000	chr2B_730851988	TraesCS2B01G532500.1	5.75116e-53	284.0	52.2402445499557	2.45331834004704
chr2B_728000000	chr2B_731000000	chr2B_728398216	TraesCS2B01G534400.2	3.99810e-17	284.0	16.3981463475603	2.45331834004704
chr2B_731000000	chr2B_749000000	chr2B_749028429	TraesCS2B01G534800.1	3.46633e-10	125.0	9.46013009414466	2.09691001300806
chr2B_732000000	chr2B_744000000	chr2B_743693639	TraesCS2B01G536000.1	2.24393e-10	77.0	9.64899069513776	1.88649072517248
chr2B_733000000	chr2B_95000000	chr2B_95323502	TraesCS2B01G537500.1	1.04710e-10	11.0	9.98001184040871	1.04139268515822
chr2B_734000000	chr2B_743000000	chr2B_734127065	TraesCS2B01G545700.3	7.23022e-10	124.0	9.14084848786005	2.09342168516224
chr2B_734000000	chr2B_738000000	chr2B_738136422	TraesCS2B01G539400.1	1.09886e-13	295.0	12.9590576352385	2.46982201597816
chr2B_735000000	chr2B_740000000	chr2B_740218335	TraesCS2B01G539600.1	4.49557e-20	560.0	19.3472152355969	2.7481880270062
chr2B_74000000	chr2B_76000000	chr2B_73562979	TraesCS2B01G113100.1	3.77478e-10	666.0	9.42310835464942	2.8234742291703
chr2B_736000000	chr2B_739000000	chr2B_739369530	TraesCS2B01G540100.2	1.36497e-46	689.0	45.8648768936618	2.83821922190763
chr2B_736000000	chr2B_740000000	chr2B_736245169	TraesCS2B01G542400.2	5.70930e-32	552.0	31.2434171360227	2.7419390777292
chr2B_736000000	chr2B_738000000	chr2B_736245309	TraesCS2B01G542100.1	5.61311e-51	898.0	50.250796446837	2.9532763366673
chr2B_738000000	chr2B_741000000	chr2B_741185780	TraesCS2B01G541500.1	5.90193e-10	180.0	9.22900594576693	2.25527250510331
chr2B_738000000	chr2B_749000000	chr2B_748713386	TraesCS2B01G542100.1	6.64785e-10	167.0	9.17731878839771	2.22271647114758
chr2B_739000000	chr2B_742000000	chr2B_741858536	TraesCS2B01G542200.2	2.31095e-10	352.0	9.63620945086836	2.54654266347813
chr2B_741000000	chr2B_744000000	chr2B_744166889	TraesCS2B01G543100.1	4.55283e-10	117.0	9.34171856569012	2.06818586174616
chr2B_741000000	chr2B_750000000	chr2B_750016338	TraesCS2B01G544200.1	2.97824e-10	46.0	9.52604030776724	1.66275783168157
chr2B_742000000	chr2B_750000000	chr2B_741718158	TraesCS2B01G555400.3	1.14801e-10	81.0	9.94005432890154	1.90848501887865
chr2B_742000000	chr2B_744000000	chr2B_744166889	TraesCS2B01G544800.1	3.52871e-10	317.0	9.4523840318001	2.50105926221775
chr2B_742000000	chr2B_750000000	chr2B_750016338	TraesCS2B01G544800.1	3.95200e-10	81.0	9.40318306408441	1.90848501887865
chr2B_74000000	chr2B_773000000	chr2B_74195081	TraesCS2B01G586800.1	1.55060e-10	13.0	9.80950022036651	1.11394335230684
chr2B_743000000	chr2B_745000000	chr2B_742783536	TraesCS2B01G549000.1	3.67102e-10	301.0	9.43521324941974	2.47856649559384
chr2B_744000000	chr2B_749000000	chr2B_743921606	TraesCS2B01G553400.1	9.96726e-10	182.0	9.00142421284445	2.26007138798507
chr2B_744000000	chr2B_749000000	chr2B_743924822	TraesCS2B01G553500.1	3.38250e-11	182.0	10.4707621947303	2.26007138798507
chr2B_74000000	chr2B_77000000	chr2B_74409174	TraesCS2B01G113900.1	7.47381e-10	395.0	9.12645794702698	2.59659709562646
chr2B_74000000	chr2B_77000000	chr2B_74413198	TraesCS2B01G113200.2	9.65170e-61	395.0	60.0153961855582	2.59659709562646
chr2B_744000000	chr2B_750000000	chr2B_744166889	TraesCS2B01G555400.2	5.15804e-13	44.0	12.2875152942818	1.64345267648619
chr2B_744000000	chr2B_756000000	chr2B_744166889	TraesCS2B01G563700.1	3.45385e-11	28.0	10.4616965276796	1.44715803134222
chr2B_744000000	chr2B_750000000	chr2B_744401269	TraesCS2B01G555400.3	1.80622e-18	44.0	17.7432293531548	1.64345267648619
chr2B_746000000	chr2B_767000000	chr2B_746037953	TraesCS2B01G578800.1	8.34111e-10	16.0	9.07877615142488	1.20411998265592
chr2B_749000000	chr2B_752000000	chr2B_751534600	TraesCS2B01G552700.1	1.82117e-10	336.0	9.73964951240611	2.52633927738984
chr2B_749000000	chr2B_780000000	chr2B_779849794	TraesCS2B01G553400.1	1.53782e-10	98.0	9.81309449521182	1.99122607569249
chr2B_749000000	chr2B_759000000	chr2B_749028429	TraesCS2B01G567600.1	1.13890e-10	31.0	9.94351440704888	1.49136169383427
chr2B_750000000	chr2B_757000000	chr2B_749887268	TraesCS2B01G566000.1	5.04339e-11	43.0	10.2972774470106	1.63346845557959
chr2B_750000000	chr2B_758000000	chr2B_758326683	TraesCS2B01G555100.1	4.34664e-13	10.0	12.3618463277153	1
chr2B_750000000	chr2B_755000000	chr2B_754654561	TraesCS2B01G555200.2	5.61151e-10	130.0	9.25092025881028	2.11394335230684
chr2B_750000000	chr2B_758000000	chr2B_758326683	TraesCS2B01G555200.2	6.67184e-17	10.0	16.175754377231	1
chr2B_750000000	chr2B_756000000	chr2B_750016338	TraesCS2B01G563700.1	6.22390e-12	25.0	11.2059373938135	1.39794000867204
chr2B_751000000	chr2B_754000000	chr2B_751262879	TraesCS2B01G560200.1	6.34002e-41	401.0	40.1979093721063	2.60314437262018
chr2B_751000000	chr2B_753000000	chr2B_751319015	TraesCS2B01G559300.1	5.19140e-30	598.0	29.2847155072221	2.77670118398841
chr2B_752000000	chr2B_755000000	chr2B_751541091	TraesCS2B01G562300.1	4.59912e-40	333.0	39.3373252586891	2.52244423350632
chr2B_752000000	chr2B_756000000	chr2B_751603966	TraesCS2B01G563800.1	3.11266e-11	87.0	10.5068683152918	1.93951925261862
chr2B_754000000	chr2B_757000000	chr2B_756707086	TraesCS2B01G560800.1	7.66694e-12	242.0	11.1153779354357	2.38381536598043
chr2B_755000000	chr2B_759000000	chr2B_758876637	TraesCS2B01G562100.1	1.41222e-11	20.0	10.8500976422761	1.30102999566398
chr2B_756000000	chr2B_794000000	chr2B_793701951	TraesCS2B01G563800.1	5.73249e-15	5.0	14.2416566941992	0.698970004336019
chr2B_756000000	chr2B_762000000	chr2B_755618392	TraesCS2B01G571800.1	1.99555e-11	5.0	10.6999373861701	0.698970004336019
chr2B_759000000	chr2B_762000000	chr2B_761992641	TraesCS2B01G567500.2	5.29254e-39	4.0	38.2763358509819	0.602059991327962
chr2B_759000000	chr2B_767000000	chr2B_767175975	TraesCS2B01G567500.2	8.82698e-10	7.0	9.05418785742756	0.845098040014257
chr2B_759000000	chr2B_762000000	chr2B_761990949	TraesCS2B01G568000.1	1.46511e-10	4.0	9.83412976739206	0.602059991327962
chr2B_760000000	chr2B_767000000	chr2B_767175975	TraesCS2B01G569800.1	8.30210e-10	4.0	9.0808120397859	0.602059991327962
chr2B_761000000	chr2B_767000000	chr2B_767018243	TraesCS2B01G570400.2	9.22604e-12	3.0	11.0349846668162	0.477121254719662
chr2B_762000000	chr2B_779000000	chr2B_779248866	TraesCS2B01G571500.1	1.78435e-10	24.0	9.74851995480294	1.38021124171161
chr2B_762000000	chr2B_767000000	chr2B_762186423	TraesCS2B01G578700.1	2.76010e-10	14.0	9.55907518291252	1.14612803567824
chr2B_762000000	chr2B_767000000	chr2B_762186423	TraesCS2B01G578800.1	3.94469e-10	14.0	9.40398712086504	1.14612803567824
chr2B_762000000	chr2B_779000000	chr2B_762202429	TraesCS2B01G594400.1	2.08939e-10	24.0	9.67998048819612	1.38021124171161
chr2B_763000000	chr2B_771000000	chr2B_770684873	TraesCS2B01G572900.1	2.41107e-12	18.0	11.617790180675	1.25527250510331
chr2B_764000000	chr2B_771000000	chr2B_770685938	TraesCS2B01G574100.1	7.54969e-12	22.0	11.1220708806958	1.34242268082221
chr2B_764000000	chr2B_771000000	chr2B_770684873	TraesCS2B01G574200.2	3.24777e-10	22.0	9.4884147341315	1.34242268082221
chr2B_765000000	chr2B_776000000	chr2B_764837559	TraesCS2B01G590100.1	6.18811e-10	25.0	9.20844197487435	1.39794000867204
chr2B_765000000	chr2B_772000000	chr2B_765062316	TraesCS2B01G585100.2	2.82036e-12	29.0	11.5496954533704	1.46239799789896
chr2B_766000000	chr2B_779000000	chr2B_765573118	TraesCS2B01G594200.1	1.69671e-11	9.0	10.770392380524	0.954242509439325
chr2B_766000000	chr2B_772000000	chr2B_771810345	TraesCS2B01G577200.1	1.43831e-13	18.0	12.842147500059	1.25527250510331
chr2B_766000000	chr2B_772000000	chr2B_771810345	TraesCS2B01G578000.1	4.46520e-14	18.0	13.3501590839308	1.25527250510331
chr2B_767000000	chr2B_772000000	chr2B_772026726	TraesCS2B01G578700.1	1.56235e-19	38.0	18.8062216682555	1.57978359661681
chr2B_767000000	chr2B_774000000	chr2B_773722191	TraesCS2B01G578700.1	2.06905e-10	37.0	9.68422901418602	1.56820172406699
chr2B_767000000	chr2B_772000000	chr2B_771810345	TraesCS2B01G578800.1	1.10210e-16	38.0	15.9577789976096	1.57978359661681
chr2B_77000000	chr2B_771000000	chr2B_770572419	TraesCS2B01G113200.2	1.04401e-10	10.0	9.98129534144485	1
chr2B_769000000	chr2B_772000000	chr2B_769058579	TraesCS2B01G585000.1	5.79010e-18	16.0	17.2373139355691	1.20411998265592
chr2B_769000000	chr2B_772000000	chr2B_772026726	TraesCS2B01G581800.1	7.55443e-17	16.0	16.121798298657	1.20411998265592
chr2B_769000000	chr2B_772000000	chr2B_772026726	TraesCS2B01G582000.1	4.66520e-23	16.0	22.3311297330462	1.20411998265592
chr2B_773000000	chr2B_775000000	chr2B_773141099	TraesCS2B01G588900.1	4.08876e-19	447.0	18.3884083806989	2.65030752313194
chr2B_775000000	chr2B_779000000	chr2B_774956954	TraesCS2B01G594100.1	3.93883e-11	312.0	10.4046327629469	2.49415459401844
chr2B_775000000	chr2B_778000000	chr2B_778471714	TraesCS2B01G588600.1	2.58325e-13	271.0	12.5878335619387	2.43296929087441
chr2B_777000000	chr2B_790000000	chr2B_776833535	TraesCS2B01G610800.1	3.98417e-10	221.0	9.39966213900166	2.34439227368511
chr2B_778000000	chr2B_781000000	chr2B_778173010	TraesCS2B01G596900.1	3.16602e-10	354.0	9.49948634599223	2.54900326202579
chr2B_779000000	chr2B_782000000	chr2B_781582186	TraesCS2B01G594200.1	6.30071e-10	264.0	9.20061050900543	2.42160392686983
chr2B_780000000	chr2B_783000000	chr2B_779815076	TraesCS2B01G599900.3	1.79327e-30	418.0	29.7463543168616	2.62117628177504
chr2B_781000000	chr2B_785000000	chr2B_784799565	TraesCS2B01G596900.1	3.58186e-10	115.0	9.44589139291906	2.06069784035361
chr2B_78000000	chr2B_88000000	chr2B_87840273	TraesCS2B01G114900.1	8.96294e-11	310.0	10.0475495108353	2.49136169383427
chr2B_782000000	chr2B_785000000	chr2B_784794871	TraesCS2B01G599300.1	1.00572e-15	125.0	14.9975229132969	2.09691001300806
chr2B_785000000	chr2B_790000000	chr2B_789964603	TraesCS2B01G602100.1	1.87129e-13	170.0	12.7278589032321	2.23044892137827
chr2B_785000000	chr2B_791000000	chr2B_785228852	TraesCS2B01G611800.1	3.52267e-10	106.0	9.453128039161	2.02530586526477
chr2B_786000000	chr2B_790000000	chr2B_789950232	TraesCS2B01G603900.1	1.86925e-19	227.0	18.7283326106813	2.35602585719312
chr2B_786000000	chr2B_789000000	chr2B_786105954	TraesCS2B01G608900.1	5.89874e-10	185.0	9.22924074589795	2.26717172840301
chr2B_786000000	chr2B_797000000	chr2B_786226052	TraesCS2B01G624200.1	5.30623e-12	15.0	11.2752139293318	1.17609125905568
chr2B_787000000	chr2B_790000000	chr2B_787058408	TraesCS2B01G609700.1	5.61998e-11	100.0	10.2502652299657	2
chr2B_789000000	chr2B_94000000	chr2B_789436608	TraesCS2B01G125100.1	2.56796e-10	13.0	9.59041174536742	1.11394335230684
chr2B_790000000	chr2B_793000000	chr2B_793019215	TraesCS2B01G610800.1	6.61942e-10	170.0	9.17918006219695	2.23044892137827
chr2B_794000000	chr2B_98000000	chr2B_793583285	TraesCS2B01G131200.1	1.16885e-11	3.0	10.9322412188229	0.477121254719662
chr2B_795000000	chr2B_800000000	chr2B_800191347	TraesCS2B01G621000.1	2.29237e-16	17.0	15.6397152837423	1.23044892137827
chr2B_797000000	chr2B_801000000	chr2B_801217099	TraesCS2B01G622500.1	1.82791e-12	8.0	11.738045191242	0.903089986991943
chr2B_797000000	chr2B_800000000	chr2B_800121187	TraesCS2B01G624100.1	1.63054e-22	11.0	21.7876685427236	1.04139268515822
chr2B_797000000	chr2B_801000000	chr2B_801219963	TraesCS2B01G624100.1	1.26095e-10	8.0	9.89930213400948	0.903089986991943
chr2B_798000000	chr2B_800000000	chr2B_800191567	TraesCS2B01G625000.1	1.57040e-16	27.0	15.803989713408	1.43136376415899
chr2B_799000000	chr2B_801000000	chr2B_801222148	TraesCS2B01G627200.1	1.00535e-76	10.0	75.9976827177394	1
chr2B_89000000	chr2B_94000000	chr2B_88836308	TraesCS2B01G125400.1	4.71877e-32	209.0	31.3261711903123	2.32014628611105
chr2B_90000000	chr2B_93000000	chr2B_90417237	TraesCS2B01G124700.1	3.09283e-11	315.0	10.5096439507019	2.4983105537896
chr2B_91000000	chr2B_94000000	chr2B_93631818	TraesCS2B01G123500.1	4.64358e-16	304.0	15.3331470679884	2.48287358360875
chr2B_94000000	chr2B_98000000	chr2B_94091637	TraesCS2B01G131500.1	1.51148e-14	133.0	13.8205975950605	2.12385164096709
chr2B_94000000	chr2B_97000000	chr2B_96631559	TraesCS2B01G126200.1	1.81647e-13	213.0	12.740771770354	2.32837960343874
chr2D_107000000	chr2D_270000000	chr2D_106676216	TraesCS2D01G242400.3	8.98957e-10	8.0	9.04626108146961	0.903089986991943
chr2D_115000000	chr2D_400000000	chr2D_400386064	TraesCS2D01G171300.1	2.04436e-14	33.0	13.6894426250506	1.51851393987789
chr2D_129000000	chr2D_270000000	chr2D_128963987	TraesCS2D01G242400.3	1.48226e-11	6.0	10.829075611025	0.778151250383644
chr2D_13000000	chr2D_10000000	chr2D_9755102	TraesCS2D01G034900.2	8.63062e-10	595.0	9.06395800464319	2.77451696572855
chr2D_140000000	chr2D_233000000	chr2D_139739617	TraesCS2D01G236400.1	3.46823e-16	18.0	15.4598921094603	1.25527250510331
chr2D_16000000	chr2D_20000000	chr2D_15937568	TraesCS2D01G051800.1	6.29486e-10	336.0	9.20101392431761	2.52633927738984
chr2D_162000000	chr2D_178000000	chr2D_177857063	TraesCS2D01G207900.1	2.74143e-14	247.0	13.5620228389659	2.39269695325967
chr2D_164000000	chr2D_260000000	chr2D_164115669	TraesCS2D01G240900.1	1.79966e-11	17.0	10.7448095360474	1.23044892137827
chr2D_169000000	chr2D_391000000	chr2D_391397877	TraesCS2D01G211500.1	3.30385e-12	19.0	11.4809796785584	1.27875360095283
chr2D_170000000	chr2D_61000000	chr2D_61329483	TraesCS2D01G212100.1	1.33880e-14	11.0	13.8732842963143	1.04139268515822
chr2D_171000000	chr2D_259000000	chr2D_170611587	TraesCS2D01G240400.1	4.50207e-14	26.0	13.3465877566973	1.41497334797082
chr2D_185000000	chr2D_417000000	chr2D_185387352	TraesCS2D01G323900.1	6.07891e-16	25.0	15.2161742864219	1.39794000867204
chr2D_188000000	chr2D_355000000	chr2D_354749940	TraesCS2D01G220600.1	2.67266e-13	32.0	12.5730562861053	1.50514997831991
chr2D_189000000	chr2D_248000000	chr2D_248472226	TraesCS2D01G221200.1	5.68912e-37	42.0	36.2449549056085	1.6232492903979
chr2D_192000000	chr2D_626000000	chr2D_191924208	TraesCS2D01G550000.1	5.42945e-14	8.0	13.2652441619513	0.903089986991943
chr2D_193000000	chr2D_293000000	chr2D_293135877	TraesCS2D01G225300.2	3.86885e-19	44.0	18.4124181080754	1.64345267648619
chr2D_201000000	chr2D_387000000	chr2D_386701560	TraesCS2D01G229900.1	6.87020e-12	27.0	11.1630306199081	1.43136376415899
chr2D_204000000	chr2D_252000000	chr2D_204135984	TraesCS2D01G239300.2	1.48520e-22	67.0	21.8282150594459	1.82607480270083
chr2D_204000000	chr2D_95000000	chr2D_204135984	TraesCS2D01G152200.1	8.54349e-10	18.0	9.06836468456605	1.25527250510331
chr2D_204000000	chr2D_374000000	chr2D_374123419	TraesCS2D01G231800.1	2.01917e-83	22.0	82.6948271149574	1.34242268082221
chr2D_22000000	chr2D_8000000	chr2D_21618245	TraesCS2D01G016500.1	4.28312e-10	259.0	9.36823975782202	2.41329976408125
chr2D_22000000	chr2D_25000000	chr2D_25209497	TraesCS2D01G056100.1	2.33499e-10	722.0	9.63171497503539	2.85853719756964
chr2D_233000000	chr2D_332000000	chr2D_331602915	TraesCS2D01G236400.1	4.01524e-11	26.0	10.3962884908434	1.41497334797082
chr2D_233000000	chr2D_537000000	chr2D_537239976	TraesCS2D01G236400.1	7.14654e-13	16.0	12.1459041711507	1.20411998265592
chr2D_240000000	chr2D_285000000	chr2D_239975662	TraesCS2D01G245700.1	9.50750e-46	79.0	45.0219336659164	1.89762709129044
chr2D_246000000	chr2D_401000000	chr2D_245570711	TraesCS2D01G311700.1	1.90449e-18	16.0	17.7202213033686	1.20411998265592
chr2D_270000000	chr2D_44000000	chr2D_43797461	TraesCS2D01G242400.3	2.81077e-10	4.0	9.5511746904358	0.602059991327962
chr2D_28000000	chr2D_645000000	chr2D_27498352	TraesCS2D01G587300.1	3.57283e-11	12.0	10.4469876476146	1.07918124604762
chr2D_28000000	chr2D_646000000	chr2D_27498352	TraesCS2D01G587900.1	5.73348e-10	3.0	9.24158169809537	0.477121254719662
chr2D_287000000	chr2D_306000000	chr2D_305898926	TraesCS2D01G246300.1	1.11282e-14	163.0	13.9535750776497	2.21218760440396
chr2D_3000000	chr2D_5000000	chr2D_2901172	TraesCS2D01G009100.2	5.16078e-10	796.0	9.28728465416827	2.90091306773767
chr2D_292000000	chr2D_315000000	chr2D_291844355	TraesCS2D01G258900.1	9.01622e-12	110.0	11.0449754998435	2.04139268515822
chr2D_293000000	chr2D_359000000	chr2D_359235284	TraesCS2D01G248600.1	6.81365e-12	24.0	11.1666201788064	1.38021124171161
chr2D_31000000	chr2D_609000000	chr2D_609432515	TraesCS2D01G073700.1	2.69636e-10	22.0	9.56922212416347	1.34242268082221
chr2D_339000000	chr2D_342000000	chr2D_338701494	TraesCS2D01G274000.2	4.87157e-10	548.0	9.31233105265531	2.73878055848437
chr2D_344000000	chr2D_349000000	chr2D_348595920	TraesCS2D01G274800.1	1.27284e-60	284.0	59.8952261851007	2.45331834004704
chr2D_344000000	chr2D_352000000	chr2D_351983088	TraesCS2D01G274800.1	2.00942e-10	234.0	9.69692927946953	2.36921585741014
chr2D_369000000	chr2D_372000000	chr2D_368526225	TraesCS2D01G289500.3	2.79564e-11	349.0	10.553518754271	2.54282542695918
chr2D_369000000	chr2D_372000000	chr2D_368526225	TraesCS2D01G289500.2	6.82958e-12	349.0	11.1656060033889	2.54282542695918
chr2D_385000000	chr2D_423000000	chr2D_423335306	TraesCS2D01G301700.1	8.38029e-16	75.0	15.0767409523458	1.8750612633917
chr2D_394000000	chr2D_650000000	chr2D_650326209	TraesCS2D01G307400.1	2.28913e-11	8.0	10.6403295429832	0.903089986991943
chr2D_421000000	chr2D_504000000	chr2D_420521151	TraesCS2D01G393800.1	6.80515e-10	13.0	9.16716229757978	1.11394335230684
chr2D_43000000	chr2D_641000000	chr2D_641064823	TraesCS2D01G090800.1	7.15687e-10	7.0	9.14527687139796	0.845098040014257
chr2D_432000000	chr2D_79000000	chr2D_432082365	TraesCS2D01G135000.1	4.07334e-12	15.0	11.3900493380208	1.17609125905568
chr2D_441000000	chr2D_449000000	chr2D_448519949	TraesCS2D01G344800.1	6.25789e-10	180.0	9.20357207506852	2.25527250510331
chr2D_446000000	chr2D_450000000	chr2D_449632025	TraesCS2D01G347800.2	5.52365e-20	313.0	19.2577738478132	2.49554433754645
chr2D_446000000	chr2D_467000000	chr2D_466571294	TraesCS2D01G347800.2	9.85103e-10	125.0	9.00651835834198	2.09691001300806
chr2D_447000000	chr2D_619000000	chr2D_619358309	TraesCS2D01G348700.1	2.33960e-10	11.0	9.63085838730871	1.04139268515822
chr2D_485000000	chr2D_490000000	chr2D_484881283	TraesCS2D01G385600.1	1.45230e-12	297.0	11.8379436626394	2.47275644931721
chr2D_517000000	chr2D_65000000	chr2D_517084576	TraesCS2D01G116300.1	7.87449e-12	21.0	11.103777564187	1.32221929473392
chr2D_519000000	chr2D_554000000	chr2D_554131179	TraesCS2D01G404500.1	4.35716e-11	77.0	10.3607964919712	1.88649072517248
chr2D_554000000	chr2D_639000000	chr2D_554131179	TraesCS2D01G574200.2	6.46945e-10	5.0	9.18913263928774	0.698970004336019
chr2D_562000000	chr2D_579000000	chr2D_561848560	TraesCS2D01G477200.1	7.89190e-10	18.0	9.10281842642584	1.25527250510331
chr2D_571000000	chr2D_578000000	chr2D_571075469	TraesCS2D01G475300.1	1.86245e-19	6.0	18.7299153776484	0.778151250383644
chr2D_572000000	chr2D_574000000	chr2D_574397708	TraesCS2D01G467100.1	7.92991e-26	9.0	25.1007317416515	0.954242509439325
chr2D_573000000	chr2D_579000000	chr2D_578603738	TraesCS2D01G467700.1	1.62435e-23	2.0	22.7893203872307	0.301029995663981
chr2D_573000000	chr2D_579000000	chr2D_578929305	TraesCS2D01G467900.1	9.10044e-82	2.0	81.0409376093325	0.301029995663981
chr2D_574000000	chr2D_577000000	chr2D_574110882	TraesCS2D01G473300.1	1.01191e-12	13.0	11.9948581122408	1.11394335230684
chr2D_574000000	chr2D_579000000	chr2D_574110882	TraesCS2D01G475900.1	6.15177e-24	12.0	23.2109999101374	1.07918124604762
chr2D_574000000	chr2D_579000000	chr2D_574351671	TraesCS2D01G476000.1	1.77480e-69	12.0	68.7508505799555	1.07918124604762
chr2D_574000000	chr2D_577000000	chr2D_577152939	TraesCS2D01G469300.1	1.45429e-23	13.0	22.8373489821692	1.11394335230684
chr2D_580000000	chr2D_586000000	chr2D_586288801	TraesCS2D01G478500.2	1.40457e-67	15.0	66.8524566118514	1.17609125905568
chr2D_580000000	chr2D_583000000	chr2D_583232447	TraesCS2D01G478700.1	1.08804e-50	5.0	49.9633551382224	0.698970004336019
chr2D_580000000	chr2D_586000000	chr2D_586288801	TraesCS2D01G479100.1	7.66538e-38	15.0	37.1154663107623	1.17609125905568
chr2D_580000000	chr2D_586000000	chr2D_586288801	TraesCS2D01G479400.1	6.89564e-46	15.0	45.1614254197609	1.17609125905568
chr2D_580000000	chr2D_584000000	chr2D_580193405	TraesCS2D01G480900.1	1.48173e-14	9.0	13.8292309260415	0.954242509439325
chr2D_580000000	chr2D_586000000	chr2D_586288801	TraesCS2D01G479500.1	9.03595e-47	15.0	46.0440261808929	1.17609125905568
chr2D_581000000	chr2D_585000000	chr2D_584540059	TraesCS2D01G480100.1	2.55115e-11	12.0	10.5932640054211	1.07918124604762
chr2D_582000000	chr2D_585000000	chr2D_585471920	TraesCS2D01G480200.1	3.78165e-10	7.0	9.42231866853766	0.845098040014257
chr2D_583000000	chr2D_590000000	chr2D_589505891	TraesCS2D01G480700.1	1.89198e-10	3.0	9.72308345880925	0.477121254719662
chr2D_584000000	chr2D_586000000	chr2D_586288801	TraesCS2D01G481000.1	8.58826e-33	6.0	32.0660948162553	0.778151250383644
chr2D_585000000	chr2D_596000000	chr2D_595545487	TraesCS2D01G481700.1	3.84096e-14	4.0	13.4155602155814	0.602059991327962
chr2D_585000000	chr2D_588000000	chr2D_588249030	TraesCS2D01G482000.2	1.49959e-13	6.0	12.824027464329	0.778151250383644
chr2D_585000000	chr2D_588000000	chr2D_588249030	TraesCS2D01G482100.1	2.20708e-47	6.0	46.6561819246866	0.778151250383644
chr2D_585000000	chr2D_588000000	chr2D_588249030	TraesCS2D01G482200.1	2.07947e-23	6.0	22.6820473407131	0.778151250383644
chr2D_585000000	chr2D_588000000	chr2D_587702217	TraesCS2D01G482600.1	3.39460e-29	6.0	28.4692113931146	0.778151250383644
chr2D_585000000	chr2D_588000000	chr2D_588249289	TraesCS2D01G483800.1	5.69702e-14	6.0	13.2443522559033	0.778151250383644
chr2D_586000000	chr2D_591000000	chr2D_590990629	TraesCS2D01G484600.1	2.41821e-14	9.0	13.61650598723	0.954242509439325
chr2D_586000000	chr2D_588000000	chr2D_588249030	TraesCS2D01G484700.2	2.87411e-49	5.0	48.5414966142537	0.698970004336019
chr2D_586000000	chr2D_590000000	chr2D_589505891	TraesCS2D01G484700.2	3.16822e-12	9.0	11.4991846687907	0.954242509439325
chr2D_586000000	chr2D_590000000	chr2D_589505891	TraesCS2D01G485200.2	2.08725e-10	9.0	9.68042553027426	0.954242509439325
chr2D_586000000	chr2D_591000000	chr2D_590990629	TraesCS2D01G485200.2	1.24050e-26	9.0	25.9064032313918	0.954242509439325
chr2D_587000000	chr2D_590000000	chr2D_589505891	TraesCS2D01G487300.1	9.69862e-10	4.0	9.01329005635453	0.602059991327962
chr2D_587000000	chr2D_591000000	chr2D_590990629	TraesCS2D01G487300.1	3.18875e-43	4.0	42.4963795283821	0.602059991327962
chr2D_588000000	chr2D_591000000	chr2D_590990629	TraesCS2D01G488200.1	1.41500e-62	5.0	61.8492435601397	0.698970004336019
chr2D_588000000	chr2D_591000000	chr2D_590990629	TraesCS2D01G488300.1	1.19050e-62	5.0	61.9242706002591	0.698970004336019
chr2D_588000000	chr2D_590000000	chr2D_590161966	TraesCS2D01G488500.2	1.81481e-11	12.0	10.7411688363419	1.07918124604762
chr2D_588000000	chr2D_591000000	chr2D_590990629	TraesCS2D01G488600.1	1.60190e-25	5.0	24.7953645986161	0.698970004336019
chr2D_588000000	chr2D_591000000	chr2D_590990629	TraesCS2D01G488700.1	1.29113e-29	5.0	28.8890300277256	0.698970004336019
chr2D_588000000	chr2D_591000000	chr2D_590990629	TraesCS2D01G489100.1	6.65504e-45	5.0	44.1768493298622	0.698970004336019
chr2D_588000000	chr2D_591000000	chr2D_590990629	TraesCS2D01G489200.2	2.60140e-41	5.0	40.5847928640916	0.698970004336019
chr2D_589000000	chr2D_591000000	chr2D_590990629	TraesCS2D01G489700.1	2.12833e-10	7.0	9.67196103330006	0.845098040014257
chr2D_589000000	chr2D_591000000	chr2D_590990629	TraesCS2D01G489900.1	1.11856e-47	7.0	46.9513407152151	0.845098040014257
chr2D_589000000	chr2D_591000000	chr2D_590990629	TraesCS2D01G490000.1	9.53588e-69	7.0	68.0206392227533	0.845098040014257
chr2D_590000000	chr2D_593000000	chr2D_589505891	TraesCS2D01G495800.1	2.28229e-10	11.0	9.64162917262693	1.04139268515822
chr2D_590000000	chr2D_593000000	chr2D_589505891	TraesCS2D01G496000.1	1.06830e-11	11.0	10.9713067716061	1.04139268515822
chr2D_590000000	chr2D_594000000	chr2D_589505891	TraesCS2D01G498200.1	6.34728e-11	5.0	10.1974123430642	0.698970004336019
chr2D_590000000	chr2D_594000000	chr2D_589505891	TraesCS2D01G498900.1	4.04197e-11	5.0	10.393406914196	0.698970004336019
chr2D_590000000	chr2D_596000000	chr2D_589505891	TraesCS2D01G502300.1	7.16877e-11	7.0	10.144555353124	0.845098040014257
chr2D_590000000	chr2D_596000000	chr2D_589505891	TraesCS2D01G502400.1	8.17507e-10	7.0	9.08750851995409	0.845098040014257
chr2D_590000000	chr2D_596000000	chr2D_589613636	TraesCS2D01G502700.3	8.01136e-19	7.0	18.0962937522854	0.845098040014257
chr2D_590000000	chr2D_593000000	chr2D_590161966	TraesCS2D01G497100.2	5.94192e-37	11.0	36.2260731996869	1.04139268515822
chr2D_590000000	chr2D_593000000	chr2D_590161966	TraesCS2D01G497400.2	2.68965e-20	11.0	19.570304230391	1.04139268515822
chr2D_590000000	chr2D_593000000	chr2D_590161966	TraesCS2D01G497500.1	1.57527e-28	11.0	27.8026449977725	1.04139268515822
chr2D_590000000	chr2D_596000000	chr2D_590161966	TraesCS2D01G502700.1	8.56375e-34	7.0	33.0673360194726	0.845098040014257
chr2D_591000000	chr2D_594000000	chr2D_590990629	TraesCS2D01G497800.1	6.63877e-18	1.0	17.1779123772126	0
chr2D_591000000	chr2D_594000000	chr2D_590990629	TraesCS2D01G498100.2	3.28485e-10	1.0	9.48348445735523	0
chr2D_591000000	chr2D_594000000	chr2D_590990629	TraesCS2D01G499000.1	2.15899e-26	1.0	25.6657493692243	0
chr2D_591000000	chr2D_594000000	chr2D_590990629	TraesCS2D01G499100.1	1.92118e-38	1.0	37.7164319431318	0
chr2D_591000000	chr2D_594000000	chr2D_590990629	TraesCS2D01G499200.1	6.44935e-26	1.0	25.1904840536807	0
chr2D_591000000	chr2D_595000000	chr2D_590990629	TraesCS2D01G499500.1	1.13962e-51	10.0	50.9432399376237	1
chr2D_591000000	chr2D_595000000	chr2D_590990629	TraesCS2D01G499700.1	2.30754e-29	10.0	28.6368507619689	1
chr2D_591000000	chr2D_595000000	chr2D_590990629	TraesCS2D01G500000.1	3.72837e-19	10.0	18.4284809951955	1
chr2D_591000000	chr2D_595000000	chr2D_590990629	TraesCS2D01G500400.1	2.47772e-47	10.0	46.6059477735554	1
chr2D_591000000	chr2D_595000000	chr2D_590990629	TraesCS2D01G500600.1	2.64278e-47	10.0	46.5779389885001	1
chr2D_591000000	chr2D_596000000	chr2D_590990629	TraesCS2D01G501400.1	2.50522e-36	4.0	35.6011541298404	0.602059991327962
chr2D_591000000	chr2D_596000000	chr2D_590990629	TraesCS2D01G501700.1	3.32443e-43	4.0	42.4782828072257	0.602059991327962
chr2D_591000000	chr2D_596000000	chr2D_590990629	TraesCS2D01G501800.2	3.72045e-52	4.0	51.4294045276726	0.602059991327962
chr2D_591000000	chr2D_596000000	chr2D_590990629	TraesCS2D01G502200.1	1.38537e-14	4.0	13.8584342211856	0.602059991327962
chr2D_591000000	chr2D_596000000	chr2D_590990629	TraesCS2D01G502300.1	3.42862e-47	4.0	46.4648806458411	0.602059991327962
chr2D_591000000	chr2D_596000000	chr2D_590990629	TraesCS2D01G502400.1	2.64154e-66	4.0	65.578142808544	0.602059991327962
chr2D_591000000	chr2D_596000000	chr2D_590990629	TraesCS2D01G502700.2	7.44233e-27	4.0	26.1282910768566	0.602059991327962
chr2D_591000000	chr2D_597000000	chr2D_590990629	TraesCS2D01G503000.1	4.03872e-13	4.0	12.3937562549434	0.602059991327962
chr2D_591000000	chr2D_601000000	chr2D_590990629	TraesCS2D01G507100.1	2.38099e-10	8.0	9.62324242859929	0.903089986991943
chr2D_593000000	chr2D_596000000	chr2D_595545904	TraesCS2D01G496300.1	1.74949e-36	30.0	35.7570885355802	1.47712125471966
chr2D_593000000	chr2D_595000000	chr2D_595149297	TraesCS2D01G496400.1	5.20667e-25	18.0	24.283439947141	1.25527250510331
chr2D_593000000	chr2D_595000000	chr2D_595165075	TraesCS2D01G496400.3	1.40939e-29	18.0	28.8509688142636	1.25527250510331
chr2D_593000000	chr2D_596000000	chr2D_595545904	TraesCS2D01G496500.1	4.13004e-46	30.0	45.384045742122	1.47712125471966
chr2D_593000000	chr2D_596000000	chr2D_595545904	TraesCS2D01G497100.1	7.74368e-21	30.0	20.1110526021234	1.47712125471966
chr2D_599000000	chr2D_601000000	chr2D_600976410	TraesCS2D01G504000.1	3.51995e-57	4.0	56.4534635055214	0.602059991327962
chr2D_599000000	chr2D_601000000	chr2D_600976410	TraesCS2D01G504700.1	1.35283e-28	4.0	27.868756774504	0.602059991327962
chr2D_600000000	chr2D_608000000	chr2D_599791836	TraesCS2D01G517700.1	2.52824e-11	8.0	10.5971817018579	0.903089986991943
chr2D_60000000	chr2D_633000000	chr2D_60025070	TraesCS2D01G560100.1	3.46393e-10	12.0	9.46043089290206	1.07918124604762
chr2D_600000000	chr2D_605000000	chr2D_600296566	TraesCS2D01G513500.2	4.34938e-12	5.0	11.3615726469004	0.698970004336019
chr2D_600000000	chr2D_613000000	chr2D_600296566	TraesCS2D01G524100.1	1.02433e-10	30.0	9.98956010772455	1.47712125471966
chr2D_601000000	chr2D_604000000	chr2D_600976332	TraesCS2D01G512100.1	1.73411e-17	1.0	16.760923357334	0
chr2D_601000000	chr2D_608000000	chr2D_600976332	TraesCS2D01G517700.1	2.80707e-16	12.0	15.5517467572143	1.07918124604762
chr2D_601000000	chr2D_609000000	chr2D_600976332	TraesCS2D01G519000.2	1.92766e-38	9.0	37.7149695643882	0.954242509439325
chr2D_601000000	chr2D_609000000	chr2D_600976332	TraesCS2D01G520000.1	1.31993e-27	9.0	26.8794491001728	0.954242509439325
chr2D_601000000	chr2D_610000000	chr2D_600976332	TraesCS2D01G520900.1	9.72002e-26	4.0	25.0123328414646	0.602059991327962
chr2D_601000000	chr2D_604000000	chr2D_600976410	TraesCS2D01G512400.1	4.39057e-68	1.0	67.3574790943854	0
chr2D_601000000	chr2D_607000000	chr2D_600976410	TraesCS2D01G515800.1	5.14692e-11	6.0	10.2884525820565	0.778151250383644
chr2D_601000000	chr2D_607000000	chr2D_600976410	TraesCS2D01G515900.1	4.44026e-44	6.0	43.3525915989711	0.778151250383644
chr2D_601000000	chr2D_608000000	chr2D_600976410	TraesCS2D01G516300.1	4.65762e-22	12.0	21.331835947024	1.07918124604762
chr2D_601000000	chr2D_608000000	chr2D_600976410	TraesCS2D01G516500.1	3.42132e-46	12.0	45.4658063038521	1.07918124604762
chr2D_601000000	chr2D_608000000	chr2D_600976410	TraesCS2D01G517200.1	1.70155e-39	12.0	38.7691552846492	1.07918124604762
chr2D_601000000	chr2D_609000000	chr2D_600976410	TraesCS2D01G519100.1	1.44482e-40	9.0	39.8401862552438	0.954242509439325
chr2D_601000000	chr2D_609000000	chr2D_600976410	TraesCS2D01G519500.2	4.69830e-58	9.0	57.3280592557183	0.954242509439325
chr2D_601000000	chr2D_610000000	chr2D_600976410	TraesCS2D01G521400.1	1.17937e-37	4.0	36.928349923701	0.602059991327962
chr2D_601000000	chr2D_610000000	chr2D_600976410	TraesCS2D01G521500.1	1.32188e-52	4.0	51.8788079682265	0.602059991327962
chr2D_601000000	chr2D_610000000	chr2D_600976410	TraesCS2D01G521600.1	8.63943e-41	4.0	40.0635149098383	0.602059991327962
chr2D_601000000	chr2D_611000000	chr2D_600976410	TraesCS2D01G522400.1	7.19134e-50	5.0	49.143190177714	0.698970004336019
chr2D_601000000	chr2D_611000000	chr2D_610865276	TraesCS2D01G507700.1	7.15296e-10	5.0	9.14551420356285	0.698970004336019
chr2D_603000000	chr2D_610000000	chr2D_603128582	TraesCS2D01G520400.1	1.61912e-12	2.0	11.7907209626076	0.301029995663981
chr2D_603000000	chr2D_608000000	chr2D_603402617	TraesCS2D01G516300.2	1.04808e-21	9.0	20.979605566367	0.954242509439325
chr2D_604000000	chr2D_641000000	chr2D_603541434	TraesCS2D01G578300.1	3.25322e-42	1.0	41.4876865664275	0
chr2D_607000000	chr2D_611000000	chr2D_611160052	TraesCS2D01G514500.1	2.55151e-16	1.0	15.5932027252207	0
chr2D_607000000	chr2D_612000000	chr2D_612343038	TraesCS2D01G515000.1	3.09952e-14	6.0	13.5087055569696	0.778151250383644
chr2D_607000000	chr2D_643000000	chr2D_606690666	TraesCS2D01G583000.1	3.00944e-11	5.0	10.5215143108966	0.698970004336019
chr2D_61000000	chr2D_621000000	chr2D_60751105	TraesCS2D01G541900.1	2.81481e-11	8.0	10.550550914751	0.903089986991943
chr2D_611000000	chr2D_613000000	chr2D_611212469	TraesCS2D01G525000.1	6.48411e-30	28.0	29.1881496261511	1.44715803134222
chr2D_613000000	chr2D_616000000	chr2D_615714899	TraesCS2D01G525200.1	4.72194e-53	454.0	52.3258795356466	2.6570558528571
chr2D_613000000	chr2D_619000000	chr2D_618697011	TraesCS2D01G525600.2	1.84439e-45	198.0	44.7341472411244	2.29666519026153
chr2D_615000000	chr2D_617000000	chr2D_614643937	TraesCS2D01G529900.1	8.00540e-29	491.0	28.096616963126	2.69108149212297
chr2D_615000000	chr2D_618000000	chr2D_614644733	TraesCS2D01G533700.1	2.30616e-25	321.0	24.6371105649049	2.50650503240487
chr2D_615000000	chr2D_617000000	chr2D_614644832	TraesCS2D01G531400.1	2.76333e-62	491.0	61.5585672480472	2.69108149212297
chr2D_615000000	chr2D_617000000	chr2D_614644832	TraesCS2D01G531700.1	1.05029e-60	491.0	59.9786907694915	2.69108149212297
chr2D_615000000	chr2D_617000000	chr2D_614644832	TraesCS2D01G531800.1	7.90308e-58	491.0	57.1022036218337	2.69108149212297
[truncated: 3,673 more rows]
