# Supplementary material for: Genomic variants affecting homoeologous gene expression dosage contribute to agronomic trait variation in allopolyploid wheat
Source: Nat Commun. 2022 Feb 11;13:826. doi: 10.1038/s41467-022-28453-y (PMC8837796; doi:10.1038/s41467-022-28453-y)
Supplement: Supplementary file 21 — Source Data [file 41467_2022_28453_MOESM21_ESM.zip › Source_data/Supplementary_Figure_6b_distance2TSS.txt]

#distance of cis-eQTL to TSS
SNP	gene	statistics	pv	fdr	effect	r2	type	TSS	TES	strand	distance_to_TSS	genome
chr1A_1190739	TraesCS1A01G001800.1	-10.15219	1.50774e-19	5.37318e-15	-0.95323	0.35655	cis	1144469	1145598	+	-46270	A
chr1A_1160182	TraesCS1A01G001900.10	16.52297	2.47310e-38	4.58704e-33	0.80822	0.594779	cis	1162591	1159521	-	-2409	A
chr1A_1145920	TraesCS1A01G001900.5	27.90281	2.15961e-68	4.89778e-62	0.92766	0.807167	cis	1162591	1159521	-	-16671	A
chr1A_1159868	TraesCS1A01G001900.6	8.96871	3.20452e-16	7.97415e-12	0.83764	0.301901	cis	1162591	1159521	-	-2723	A
chr1A_1160223	TraesCS1A01G001900.6	-11.40036	3.58204e-23	1.81179e-18	-0.96551	0.411333	cis	1162591	1159521	-	-2368	A
chr1A_1155624	TraesCS1A01G001900.7	17.15721	3.54520e-40	7.65526e-35	0.82930	0.612798	cis	1162591	1159521	-	-6967	A
chr1A_1190671	TraesCS1A01G001900.8	-9.82672	1.27700e-18	4.14143e-14	-0.67396	0.341743	cis	1162591	1159521	-	28080	A
chr1A_1190671	TraesCS1A01G001900.9	-24.38073	8.00146e-60	8.65965e-54	-1.75112	0.761667	cis	1162591	1159521	-	28080	A
chr1A_1162006	TraesCS1A01G002000.1	15.62784	1.04328e-35	1.57025e-30	0.67802	0.567673	cis	1167738	1163968	-	-5732	A
chr1A_1169520	TraesCS1A01G002100.1	-7.38591	4.93816e-12	6.99263e-08	-0.31561	0.226778	cis	1170556	1177090	+	1036	A
chr1A_1210830	TraesCS1A01G002300.1	-8.88012	5.61170e-16	1.35668e-11	-0.52082	0.297733	cis	1212745	1210239	-	-1915	A
chr1A_1237901	TraesCS1A01G002400.1	12.58642	1.11760e-26	7.84170e-22	1.01559	0.459959	cis	1229339	1228914	-	8562	A
chr1A_1847486	TraesCS1A01G002500.1	-6.60257	4.10587e-10	4.13588e-06	-0.24871	0.189874	cis	1237960	1232823	-	609526	A
chr1A_1343518	TraesCS1A01G002700.1	-8.34615	1.56789e-14	3.16981e-10	-0.55245	0.272466	cis	1348324	1336829	-	-4806	A
chr1A_1206570	TraesCS1A01G002900.1	-7.91424	2.17146e-13	3.76329e-09	-0.37088	0.251916	cis	1657115	1660269	+	450545	A
chr1A_1206570	TraesCS1A01G002900.2	-8.19295	4.01119e-14	7.68473e-10	-0.30843	0.265184	cis	1657115	1666923	+	450545	A
chr1A_1206570	TraesCS1A01G003000.1	-8.88499	5.44188e-16	1.31773e-11	-0.63368	0.297962	cis	1668949	1670358	+	462379	A
chr1A_2935454	TraesCS1A01G004200.1	-16.93708	1.54106e-39	3.15275e-34	-1.39264	0.606653	cis	2540958	2540491	-	394496	A
chr1A_3116285	TraesCS1A01G005000.1	11.29368	7.36457e-23	3.61511e-18	0.70524	0.406788	cis	2975187	2976767	+	-141098	A
chr1A_3256686	TraesCS1A01G005500.1	6.90323	7.77194e-11	8.98326e-07	0.30280	0.203953	cis	3121436	3120051	-	135250	A
chr1A_3256255	TraesCS1A01G005600.2	-15.66020	8.37681e-36	1.27063e-30	-0.75762	0.568688	cis	3262305	3256076	-	-6050	A
chr1A_3256394	TraesCS1A01G005600.6	6.81266	1.28886e-10	1.43054e-06	0.30443	0.199698	cis	3262305	3256076	-	-5911	A
chr1A_3214644	TraesCS1A01G005800.2	-7.32948	6.85010e-12	9.48345e-08	-0.33383	0.224099	cis	3391808	3386287	-	-177164	A
chr1A_3583146	TraesCS1A01G005800.2	-6.57999	4.64457e-10	4.62827e-06	-0.56542	0.188822	cis	3391808	3386287	-	191338	A
chr1A_3466103	TraesCS1A01G005900.1	-7.19236	1.50903e-11	1.97464e-07	-0.93090	0.2176	cis	3447138	3450106	+	-18965	A
chr1A_3437069	TraesCS1A01G006000.1	18.52455	4.27157e-44	1.27298e-38	0.77139	0.648499	cis	3454772	3451234	-	-17703	A
chr1A_3582213	TraesCS1A01G006800.1	-12.38235	4.50866e-26	2.99714e-21	-0.47203	0.451849	cis	3657378	3653747	-	-75165	A
chr1A_4500574	TraesCS1A01G007500.1	-8.41657	1.01559e-14	2.10466e-10	-0.50170	0.27581	cis	4045758	4048321	+	-454816	A
chr1A_3387575	TraesCS1A01G007800.1	6.56533	5.03102e-10	4.97835e-06	0.87748	0.18814	cis	4054742	4054960	+	667167	A
chr1A_4045995	TraesCS1A01G007800.1	16.89417	2.05326e-39	4.15747e-34	1.24207	0.605441	cis	4054742	4054960	+	8747	A
chr1A_4063158	TraesCS1A01G007800.1	-9.54712	7.87186e-18	2.34854e-13	-1.19685	0.328877	cis	4054742	4054960	+	-8416	A
chr1A_5494504	TraesCS1A01G009000.3	-13.07614	3.91000e-28	3.11467e-23	-0.44157	0.47897	cis	5491119	5494781	+	-3385	A
chr1A_5494457	TraesCS1A01G009100.1	-6.60158	4.12798e-10	4.15623e-06	-0.82641	0.189828	cis	5499172	5499720	+	4715	A
chr1A_6402904	TraesCS1A01G009200.1	-10.93459	8.25769e-22	3.66658e-17	-0.74828	0.391292	cis	5500650	5501198	+	-902254	A
chr1A_6153157	TraesCS1A01G009400.1	-14.75732	3.90930e-33	4.75301e-28	-0.46650	0.539351	cis	5650046	5645613	-	503111	A
chr1A_6153157	TraesCS1A01G009800.1	-9.44847	1.48952e-17	4.31218e-13	-0.41530	0.324308	cis	6072023	6068969	-	81134	A
chr1A_6153157	TraesCS1A01G009900.2	-15.12842	3.11084e-34	4.15811e-29	-0.44531	0.551666	cis	6152712	6158337	+	-445	A
chr1A_6402904	TraesCS1A01G010300.1	-10.93459	8.25769e-22	3.66658e-17	-0.74828	0.391292	cis	6335354	6335902	+	-67550	A
chr1A_6517912	TraesCS1A01G011100.1	-9.06937	1.69120e-16	4.34670e-12	-0.35755	0.306626	cis	6566237	6566877	+	48325	A
chr1A_6515903	TraesCS1A01G011200.1	-8.46407	7.57033e-15	1.59438e-10	-0.45710	0.278064	cis	6575321	6570208	-	-59418	A
chr1A_6721144	TraesCS1A01G011200.1	-9.60487	5.41386e-18	1.64394e-13	-0.30292	0.331545	cis	6575321	6570208	-	145823	A
chr1A_6787973	TraesCS1A01G011500.1	11.71679	4.19735e-24	2.32550e-19	1.59970	0.424653	cis	6765452	6765240	-	22521	A
chr1A_7181674	TraesCS1A01G011500.1	-11.15009	1.93928e-22	9.14190e-18	-0.84026	0.400628	cis	6765452	6765240	-	416222	A
chr1A_6561132	TraesCS1A01G011600.1	-20.75657	2.64559e-50	1.32201e-44	-1.94145	0.698461	cis	6766555	6766340	-	-205423	A
chr1A_7184242	TraesCS1A01G012500.4	-9.04518	1.97244e-16	5.03124e-12	-0.24152	0.305492	cis	7178341	7185043	+	-5901	A
chr1A_7184821	TraesCS1A01G012500.4	-13.52722	1.77577e-29	1.58490e-24	-0.20844	0.495916	cis	7178341	7185043	+	-6480	A
chr1A_7658612	TraesCS1A01G013600.1	-6.48774	7.66599e-10	7.30238e-06	-0.64149	0.184535	cis	7642717	7643050	+	-15895	A
chr1A_7651920	TraesCS1A01G013700.1	-11.51178	1.68540e-23	8.80088e-19	-0.46758	0.416051	cis	7654067	7651806	-	-2147	A
chr1A_8247200	TraesCS1A01G013800.2	7.28315	8.95334e-12	1.21651e-07	0.44161	0.221901	cis	7669719	7657370	-	577481	A
chr1A_8295096	TraesCS1A01G013800.2	8.09280	7.38189e-14	1.36471e-09	0.64045	0.260418	cis	7669719	7657370	-	625377	A
chr1A_7658855	TraesCS1A01G013800.3	-13.67001	6.67261e-30	6.16895e-25	-1.28435	0.501165	cis	7669881	7657370	-	-11026	A
chr1A_7669717	TraesCS1A01G013800.4	-18.62785	2.17719e-44	6.65827e-39	-0.70154	0.65103	cis	7669881	7657370	-	-164	A
chr1A_8239289	TraesCS1A01G015200.1	-12.45575	2.73060e-26	1.85160e-21	-0.34902	0.454779	cis	8244733	8239794	-	-5444	A
chr1A_8720496	TraesCS1A01G015200.1	-6.64602	3.23651e-10	3.32716e-06	-0.26785	0.1919	cis	8244733	8239794	-	475763	A
chr1A_9103899	TraesCS1A01G016900.2	-16.54208	2.17511e-38	4.05317e-33	-0.97063	0.595336	cis	9110404	9105220	-	-6505	A
chr1A_9356233	TraesCS1A01G017900.1	-21.97338	1.40229e-53	9.14330e-48	-1.57051	0.721902	cis	9357968	9355372	-	-1735	A
chr1A_9356345	TraesCS1A01G018000.1	-11.56881	1.14530e-23	6.08060e-19	-0.56318	0.418454	cis	9359231	9363721	+	2886	A
chr1A_9476747	TraesCS1A01G018300.1	-10.39750	2.97578e-20	1.13738e-15	-0.31900	0.367579	cis	9476177	9476737	+	-570	A
chr1A_9582806	TraesCS1A01G018600.1	-16.46730	3.59551e-38	6.58526e-33	-1.04868	0.593151	cis	9553967	9556916	+	-28839	A
chr1A_9587005	TraesCS1A01G018900.1	-18.02515	1.12868e-42	2.99839e-37	-0.54912	0.635941	cis	9583478	9579796	-	3527	A
chr1A_9587005	TraesCS1A01G019000.1	-14.41094	4.17156e-32	4.64331e-27	-0.89989	0.527529	cis	9589291	9587067	-	-2286	A
chr1A_9586733	TraesCS1A01G019200.1	-19.68070	2.41958e-47	9.45882e-42	-0.47029	0.675579	cis	9644000	9642416	-	-57267	A
chr1A_9978020	TraesCS1A01G020300.1	-22.09022	6.86297e-54	4.58657e-48	-1.17542	0.724027	cis	10050382	10046412	-	-72362	A
chr1A_10049666	TraesCS1A01G020500.1	-15.35922	6.46721e-35	9.13421e-30	-1.28980	0.559143	cis	10067063	10069144	+	17397	A
chr1A_10223986	TraesCS1A01G020500.1	-6.93236	6.59996e-11	7.72776e-07	-0.41370	0.205324	cis	10067063	10069144	+	-156923	A
chr1A_10066455	TraesCS1A01G020600.1	-14.79155	3.09466e-33	3.79438e-28	-0.39023	0.540502	cis	10072312	10069852	-	-5857	A
chr1A_10213793	TraesCS1A01G020900.1	-7.69502	8.04068e-13	1.28401e-08	-1.41443	0.241477	cis	10132632	10133075	+	-81161	A
chr1A_10748487	TraesCS1A01G020900.1	10.14718	1.55832e-19	5.54504e-15	1.14991	0.356324	cis	10132632	10133075	+	-615855	A
chr1A_10132973	TraesCS1A01G021000.1	25.32257	3.52022e-62	4.67404e-56	2.59002	0.775154	cis	10135659	10136038	+	2686	A
chr1A_10151843	TraesCS1A01G021100.1	-22.04842	8.86007e-54	5.87495e-48	-1.10044	0.723269	cis	10150917	10152296	+	-926	A
chr1A_10708216	TraesCS1A01G022500.1	6.62568	3.61825e-10	3.68421e-06	1.01300	0.190951	cis	10972867	10969860	-	-264651	A
chr1A_10951541	TraesCS1A01G022500.1	-19.85099	8.14816e-48	3.30813e-42	-1.21110	0.679345	cis	10972867	10969860	-	-21326	A
chr1A_11567153	TraesCS1A01G023400.2	-16.25546	1.49662e-37	2.60571e-32	-0.39187	0.586887	cis	11564464	11571858	+	-2689	A
chr1A_11643689	TraesCS1A01G023700.1	-18.58409	2.89621e-44	8.76104e-39	-0.93984	0.64996	cis	11644752	11643640	-	-1063	A
chr1A_12093363	TraesCS1A01G024400.1	-6.55493	5.32398e-10	5.24137e-06	-0.36773	0.187656	cis	12006653	12003362	-	86710	A
chr1A_12093363	TraesCS1A01G024500.1	-13.50595	2.05452e-29	1.82425e-24	-1.15324	0.495129	cis	12089718	12093423	+	-3645	A
chr1A_12094317	TraesCS1A01G024600.1	-11.65775	6.26622e-24	3.41425e-19	-0.38776	0.422186	cis	12096542	12098303	+	2225	A
chr1A_12094591	TraesCS1A01G024700.1	-9.19356	7.65934e-17	2.04811e-12	-0.76581	0.312439	cis	12103802	12098953	-	-9211	A
chr1A_12303817	TraesCS1A01G025500.1	-14.23451	1.39522e-31	1.48519e-26	-0.87906	0.521385	cis	12210664	12207845	-	93153	A
chr1A_12305116	TraesCS1A01G025500.1	-7.42811	3.86282e-12	5.56238e-08	-0.58941	0.228782	cis	12210664	12207845	-	94452	A
chr1A_12305362	TraesCS1A01G025600.1	-11.08190	3.06904e-22	1.42003e-17	-0.39210	0.397685	cis	12306423	12303670	-	-1061	A
chr1A_12357319	TraesCS1A01G025900.1	-8.67551	2.03020e-15	4.58946e-11	-0.31647	0.288078	cis	12363889	12369338	+	6570	A
chr1A_12818490	TraesCS1A01G026200.1	-10.87334	1.24523e-21	5.43347e-17	-0.91533	0.38862	cis	12503897	12505126	+	-314593	A
chr1A_12504950	TraesCS1A01G026400.2	-10.07224	2.55282e-19	8.89167e-15	-0.60048	0.352931	cis	12590845	12586749	-	-85895	A
chr1A_12819185	TraesCS1A01G026400.2	-10.54994	1.08041e-20	4.30904e-16	-0.67041	0.374372	cis	12590845	12586749	-	228340	A
chr1A_12308759	TraesCS1A01G026800.1	7.78907	4.59506e-13	7.60016e-09	0.51853	0.245955	cis	12698445	12698221	-	-389686	A
chr1A_13271668	TraesCS1A01G027500.1	10.32062	4.95354e-20	1.85253e-15	0.37799	0.364136	cis	13009850	13008005	-	261818	A
chr1A_13742554	TraesCS1A01G027500.1	8.34432	1.58565e-14	3.20381e-10	0.26874	0.272379	cis	13009850	13008005	-	732704	A
chr1A_12916822	TraesCS1A01G028600.3	20.73428	3.04259e-50	1.51330e-44	0.43533	0.698008	cis	13414049	13416835	+	497227	A
chr1A_13764326	TraesCS1A01G029300.1	-8.08049	7.95480e-14	1.46423e-09	-0.45475	0.259832	cis	13762850	13768161	+	-1476	A
chr1A_13979501	TraesCS1A01G030000.1	-10.23403	8.78429e-20	3.20654e-15	-1.33796	0.360243	cis	13979373	13979866	+	-128	A
chr1A_14144066	TraesCS1A01G030400.1	-10.58023	8.83032e-21	3.55077e-16	-0.76017	0.375716	cis	14110372	14108216	-	33694	A
chr1A_14072995	TraesCS1A01G030600.1	-7.11640	2.32947e-11	2.95281e-07	-0.45696	0.214006	cis	14145849	14143858	-	-72854	A
chr1A_14144262	TraesCS1A01G030600.1	-12.58608	1.12021e-26	7.85933e-22	-0.69423	0.459945	cis	14145849	14143858	-	-1587	A
chr1A_14145676	TraesCS1A01G030600.1	-10.82580	1.71222e-21	7.36973e-17	-0.67452	0.38654	cis	14145849	14143858	-	-173	A
chr1A_14160389	TraesCS1A01G030700.1	-8.34681	1.56159e-14	3.15779e-10	-0.38752	0.272497	cis	14160615	14162941	+	226	A
chr1A_14466872	TraesCS1A01G030900.3	-16.96906	1.24447e-39	2.56458e-34	-0.89904	0.607553	cis	14256373	14253496	-	210499	A
chr1A_14518164	TraesCS1A01G031200.1	-12.64443	7.51582e-27	5.35882e-22	-0.54183	0.462244	cis	14504728	14507496	+	-13436	A
chr1A_14520902	TraesCS1A01G031200.1	-7.94447	1.81025e-13	3.17145e-09	-0.61396	0.253356	cis	14504728	14507496	+	-16174	A
chr1A_14520518	TraesCS1A01G031300.1	-17.82612	4.19158e-42	1.06005e-36	-1.05267	0.630784	cis	14519866	14521712	+	-652	A
chr1A_15199192	TraesCS1A01G032900.1	8.81148	8.64986e-16	2.04519e-11	0.74497	0.294498	cis	15348422	15344008	-	-149230	A
chr1A_14796226	TraesCS1A01G033000.1	-11.17287	1.66341e-22	7.89226e-18	-0.37797	0.401608	cis	15430793	15437134	+	634567	A
chr1A_15437216	TraesCS1A01G033000.1	-9.74567	2.16705e-18	6.86339e-14	-0.36000	0.338027	cis	15430793	15437134	+	-6423	A
chr1A_15516516	TraesCS1A01G033100.1	6.55371	5.35958e-10	5.27330e-06	0.20329	0.187599	cis	15441281	15438542	-	75235	A
chr1A_16039060	TraesCS1A01G033300.1	-13.44009	3.22703e-29	2.81816e-24	-0.43905	0.492685	cis	16038514	16038928	+	-546	A
chr1A_16406529	TraesCS1A01G033600.1	7.76358	5.34932e-13	8.76305e-09	0.70109	0.244741	cis	16407096	16409885	+	567	A
chr1A_16933186	TraesCS1A01G034300.1	-7.86645	2.89287e-13	4.92560e-09	-0.31142	0.24964	cis	16933616	16932156	-	-430	A
chr1A_17259959	TraesCS1A01G034700.1	15.01841	6.58317e-34	8.55559e-29	0.57597	0.548053	cis	17258211	17257516	-	1748	A
chr1A_18486646	TraesCS1A01G035500.1	-8.60426	3.16810e-15	6.99219e-11	-0.58515	0.284707	cis	18991804	18990008	-	-505158	A
chr1A_20094659	TraesCS1A01G036100.1	-6.82950	1.17346e-10	1.31272e-06	-0.36090	0.200489	cis	20091225	20094054	+	-3434	A
chr1A_20094659	TraesCS1A01G036100.2	-6.70066	2.39644e-10	2.52644e-06	-0.38923	0.194453	cis	20091225	20094054	+	-3434	A
chr1A_20094659	TraesCS1A01G036200.1	-11.73201	3.78542e-24	2.10624e-19	-0.53528	0.425287	cis	20156626	20158334	+	61967	A
chr1A_20984999	TraesCS1A01G037900.1	-11.77086	2.90742e-24	1.63597e-19	-0.62140	0.426904	cis	20980678	20977596	-	4321	A
chr1A_20933658	TraesCS1A01G038300.1	9.61652	5.01966e-18	1.52952e-13	0.42406	0.332082	cis	21026280	21024515	-	-92622	A
chr1A_21626746	TraesCS1A01G039400.1	27.47290	2.21321e-67	4.59801e-61	0.84029	0.802288	cis	21618317	21626615	+	-8429	A
chr1A_21618293	TraesCS1A01G039400.2	-9.41978	1.79227e-17	5.14326e-13	-0.37804	0.322977	cis	21618317	21626615	+	24	A
chr1A_21279421	TraesCS1A01G039800.1	-9.54542	7.95879e-18	2.37318e-13	-0.33712	0.328799	cis	21986954	21985563	-	-707533	A
chr1A_22080120	TraesCS1A01G040400.1	-17.47046	4.41369e-41	1.02422e-35	-0.46849	0.621349	cis	22291553	22287727	-	-211433	A
chr1A_22533544	TraesCS1A01G040500.1	-11.57281	1.11466e-23	5.92428e-19	-0.53340	0.418623	cis	22291753	22293776	+	-241791	A
chr1A_22300806	TraesCS1A01G040600.1	-11.75886	3.15426e-24	1.76920e-19	-0.64840	0.426405	cis	22301216	22295130	-	-410	A
chr1A_23966759	TraesCS1A01G043200.1	-9.89195	8.33509e-19	2.75516e-14	-0.25610	0.344726	cis	23969965	23966296	-	-3206	A
chr1A_24814826	TraesCS1A01G044200.1	-8.31590	1.88857e-14	3.77731e-10	-0.17211	0.271029	cis	24944712	24943795	-	-129886	A
chr1A_25545406	TraesCS1A01G044500.2	-6.91214	7.39312e-11	8.57956e-07	-0.38006	0.204372	cis	25541970	25544594	+	-3436	A
chr1A_27253549	TraesCS1A01G045800.1	-15.78393	3.62147e-36	5.65203e-31	-0.62336	0.572544	cis	27258416	27260664	+	4867	A
chr1A_27257804	TraesCS1A01G045800.1	7.41517	4.16541e-12	5.96830e-08	0.64611	0.228167	cis	27258416	27260664	+	612	A
chr1A_28363063	TraesCS1A01G046400.1	-14.42866	3.69524e-32	4.13185e-27	-0.51019	0.528142	cis	28364562	28361237	-	-1499	A
chr1A_28362042	TraesCS1A01G046500.1	-9.84352	1.14421e-18	3.72906e-14	-0.36279	0.342512	cis	28610330	28620522	+	248288	A
chr1A_27876495	TraesCS1A01G046500.2	8.54385	4.61442e-15	9.98022e-11	0.38281	0.281846	cis	28610422	28617786	+	733927	A
chr1A_27876495	TraesCS1A01G046600.1	-7.22310	1.26503e-11	1.67686e-07	-0.67132	0.219056	cis	28623296	28626864	+	746801	A
chr1A_30178830	TraesCS1A01G048600.1	-8.16529	4.74864e-14	9.01100e-10	-0.25435	0.263868	cis	30179872	30193784	+	1042	A
chr1A_30263834	TraesCS1A01G048700.1	7.21765	1.30532e-11	1.72640e-07	0.40719	0.218797	cis	30197476	30196854	-	66358	A
chr1A_30879177	TraesCS1A01G049300.1	-9.03739	2.07264e-16	5.27347e-12	-0.19596	0.305126	cis	30805617	30793879	-	73560	A
chr1A_31779240	TraesCS1A01G049700.1	-23.87967	1.50173e-58	1.45739e-52	-0.65927	0.754046	cis	31779184	31781721	+	-56	A
chr1A_31779424	TraesCS1A01G049700.2	17.67138	1.16560e-41	2.83561e-36	0.39895	0.626714	cis	31779311	31781721	+	-113	A
chr1A_32088197	TraesCS1A01G050100.1	16.97488	1.19700e-39	2.47016e-34	0.69838	0.607716	cis	32084794	32088845	+	-3403	A
chr1A_31255052	TraesCS1A01G050100.2	-8.71163	1.61930e-15	3.70426e-11	-0.55170	0.289785	cis	32084794	32088845	+	829742	A
chr1A_32888960	TraesCS1A01G051200.1	31.76999	4.58305e-77	2.18736e-70	1.09680	0.844395	cis	32549428	32552583	+	-339532	A
chr1A_33019391	TraesCS1A01G051500.1	-10.42109	2.54456e-20	9.79378e-16	-0.58046	0.368634	cis	33019173	33022461	+	-218	A
chr1A_32894232	TraesCS1A01G051700.1	-8.14736	5.29707e-14	9.98665e-10	-0.44608	0.263015	cis	33371784	33373026	+	477552	A
chr1A_33375779	TraesCS1A01G051800.1	9.32866	3.22195e-17	8.99020e-13	0.26212	0.318741	cis	33374973	33373636	-	806	A
chr1A_33375691	TraesCS1A01G051900.1	-18.38785	1.04397e-43	3.01256e-38	-0.94929	0.645115	cis	33375804	33375628	-	-113	A
chr1A_35932549	TraesCS1A01G054300.1	-10.10880	2.00682e-19	7.06303e-15	-0.14308	0.354587	cis	35931964	35936127	+	-585	A
chr1A_36268490	TraesCS1A01G055200.1	-8.75799	1.21072e-15	2.81291e-11	-0.14179	0.291974	cis	36280282	36278871	-	-11792	A
chr1A_36281021	TraesCS1A01G055400.2	-35.32531	2.02072e-84	1.99561e-77	-0.88674	0.870282	cis	36562050	36569405	+	281029	A
chr1A_36771567	TraesCS1A01G056500.2	-7.18520	1.57226e-11	2.05117e-07	-0.26968	0.217261	cis	36774284	36772401	-	-2717	A
chr1A_41540926	TraesCS1A01G060100.1	10.28164	6.41185e-20	2.37163e-15	0.22608	0.362385	cis	41362172	41357537	-	178754	A
chr1A_41747346	TraesCS1A01G060700.1	-10.50095	1.49682e-20	5.88827e-16	-0.27800	0.372194	cis	41747507	41750013	+	161	A
chr1A_42113408	TraesCS1A01G061700.1	-8.44656	8.43674e-15	1.76617e-10	-0.55238	0.277233	cis	42251783	42256215	+	138375	A
chr1A_44406289	TraesCS1A01G063500.1	-14.41644	4.01748e-32	4.47760e-27	-0.53155	0.52772	cis	44407931	44406586	-	-1642	A
chr1A_45793880	TraesCS1A01G064100.1	8.78493	1.02220e-15	2.39580e-11	0.31304	0.293246	cis	45794233	45797456	+	353	A
chr1A_47791665	TraesCS1A01G065200.1	-15.68041	7.30415e-36	1.11368e-30	-0.56537	0.56932	cis	47378105	47377568	-	413560	A
chr1A_49345848	TraesCS1A01G066300.1	-7.69561	8.01257e-13	1.27980e-08	-0.32716	0.241505	cis	48966016	48979242	+	-379832	A
chr1A_49365414	TraesCS1A01G068000.1	-9.61149	5.18620e-18	1.57794e-13	-0.19856	0.33185	cis	49367134	49365670	-	-1720	A
chr1A_49527674	TraesCS1A01G068300.3	-17.92952	2.11902e-42	5.50238e-37	-0.51813	0.633474	cis	49535943	49526825	-	-8269	A
chr1A_53038761	TraesCS1A01G070100.1	8.33887	1.63981e-14	3.30684e-10	0.33024	0.27212	cis	52562401	52561643	-	476360	A
chr1A_53188831	TraesCS1A01G070400.2	-32.00030	1.47041e-77	7.32955e-71	-1.38130	0.846283	cis	53189372	53187494	-	-541	A
chr1A_54016433	TraesCS1A01G071400.2	-9.71335	2.67493e-18	8.39166e-14	-0.56593	0.336542	cis	53997369	53995797	-	19064	A
chr1A_54354871	TraesCS1A01G071500.1	-7.26592	9.88841e-12	1.33409e-07	-0.44951	0.221085	cis	54000915	54002551	+	-353956	A
chr1A_54460442	TraesCS1A01G071600.1	-10.30893	5.35226e-20	1.99534e-15	-0.92813	0.363611	cis	54009363	54008577	-	451079	A
chr1A_54014551	TraesCS1A01G071800.1	-7.82448	3.71914e-13	6.23452e-09	-0.25227	0.247641	cis	54079105	54074952	-	-64554	A
chr1A_54462021	TraesCS1A01G072000.1	-10.78892	2.19175e-21	9.33732e-17	-0.39195	0.384922	cis	54349427	54354858	+	-112594	A
chr1A_54018687	TraesCS1A01G072100.1	-7.49825	2.56430e-12	3.79484e-08	-0.17990	0.232115	cis	54458948	54461026	+	440261	A
chr1A_56336317	TraesCS1A01G073000.2	-6.45427	9.18497e-10	8.60654e-06	-0.12453	0.182984	cis	57189874	57191917	+	853557	A
chr1A_57308930	TraesCS1A01G073500.3	-13.82542	2.29969e-30	2.20906e-25	-0.56548	0.506817	cis	57394751	57392700	-	-85821	A
chr1A_62796886	TraesCS1A01G080600.1	-10.73772	3.08686e-21	1.29620e-16	-1.77528	0.382672	cis	63481062	63475843	-	-684176	A
chr1A_93367911	TraesCS1A01G097000.1	-7.44630	3.47420e-12	5.03884e-08	-0.21679	0.229646	cis	93367123	93367842	+	-788	A
chr1A_101768033	TraesCS1A01G105600.1	-11.83378	1.89594e-24	1.08642e-19	-0.23955	0.429515	cis	101767627	101764234	-	406	A
chr1A_108310131	TraesCS1A01G108300.1	-17.38315	7.88175e-41	1.79225e-35	-0.67652	0.618988	cis	107466630	107481728	+	-843501	A
chr1A_120363991	TraesCS1A01G115100.1	-17.61969	1.64120e-41	3.94470e-36	-0.45980	0.625343	cis	119493603	119496862	+	-870388	A
chr1A_138228854	TraesCS1A01G122500.1	-8.87294	5.87209e-16	1.41626e-11	-0.42409	0.297395	cis	138228845	138225759	-	9	A
chr1A_166322397	TraesCS1A01G129500.1	-9.12652	1.17522e-16	3.07576e-12	-0.27323	0.309303	cis	166315880	166322205	+	-6517	A
chr1A_208681974	TraesCS1A01G135500.1	-6.98183	4.99563e-11	5.97809e-07	-0.32024	0.207654	cis	208726336	208725043	-	-44362	A
chr1A_229420769	TraesCS1A01G138200.2	-13.52531	1.79922e-29	1.60513e-24	-0.28203	0.495845	cis	230132974	230165523	+	712205	A
chr1A_292752905	TraesCS1A01G163400.2	-6.68423	2.62352e-10	2.74518e-06	-0.22372	0.193684	cis	293708039	293722466	+	955134	A
chr1A_295459044	TraesCS1A01G164400.1	-15.31357	8.82118e-35	1.23260e-29	-0.19996	0.557675	cis	296215426	296212311	-	-756382	A
chr1A_297876949	TraesCS1A01G165300.1	-15.66046	8.36204e-36	1.26852e-30	-0.35792	0.568696	cis	298034053	298037445	+	157104	A
chr1A_298108344	TraesCS1A01G165500.1	-22.36638	1.27631e-54	9.03992e-49	-0.50074	0.728964	cis	298109884	298115625	+	1540	A
chr1A_298648720	TraesCS1A01G165800.1	-8.04918	9.61748e-14	1.75058e-09	-0.14918	0.258342	cis	298602114	298610931	+	-46606	A
chr1A_298646041	TraesCS1A01G165900.1	-13.90549	1.32855e-30	1.30198e-25	-0.78540	0.509704	cis	298615553	298613620	-	30488	A
chr1A_298646041	TraesCS1A01G165900.2	-13.38472	4.71685e-29	4.06362e-24	-0.79306	0.490621	cis	298615424	298613843	-	30617	A
chr1A_298646041	TraesCS1A01G166000.1	20.51705	1.19279e-49	5.66030e-44	1.19454	0.693549	cis	298621356	298621844	+	-24685	A
chr1A_300100842	TraesCS1A01G167200.1	-20.91111	1.00489e-50	5.18927e-45	-0.42510	0.701576	cis	300100831	300102497	+	-11	A
chr1A_301127599	TraesCS1A01G168100.1	8.34824	1.54786e-14	3.13151e-10	0.35580	0.272566	cis	300860073	300856846	-	267526	A
chr1A_301857694	TraesCS1A01G168900.1	-6.70386	2.35457e-10	2.48589e-06	-0.12171	0.194602	cis	301779673	301776543	-	78021	A
chr1A_301863674	TraesCS1A01G168900.1	-10.72998	3.25067e-21	1.36208e-16	-0.29513	0.382332	cis	301779673	301776543	-	84001	A
chr1A_306106911	TraesCS1A01G170900.1	-18.79953	7.12070e-45	2.26516e-39	-0.81300	0.655187	cis	305367856	305364279	-	739055	A
chr1A_305605302	TraesCS1A01G171100.3	9.02846	2.19362e-16	5.56551e-12	0.20994	0.304707	cis	306107034	306114899	+	501732	A
chr1A_306117792	TraesCS1A01G171400.1	6.96615	5.45732e-11	6.48553e-07	0.23058	0.206915	cis	306553216	306550505	-	-435424	A
chr1A_306553649	TraesCS1A01G171600.1	-12.49331	2.11241e-26	1.44670e-21	-0.91158	0.456272	cis	306684652	306684328	-	-131003	A
chr1A_309712129	TraesCS1A01G174000.2	-6.84993	1.04716e-10	1.18217e-06	-0.19575	0.201448	cis	310246996	310254656	+	534867	A
chr1A_312563093	TraesCS1A01G174600.1	-6.94118	6.28059e-11	7.38299e-07	-0.08830	0.205739	cis	311852934	311846927	-	710159	A
chr1A_312608678	TraesCS1A01G174900.1	12.28543	8.73904e-26	5.65590e-21	0.59839	0.44796	cis	312607067	312584969	-	1611	A
chr1A_313324090	TraesCS1A01G175700.1	-8.21191	3.57252e-14	6.89102e-10	-0.14193	0.266085	cis	313751749	313738708	-	-427659	A
chr1A_316895349	TraesCS1A01G176600.1	-10.99012	5.68773e-22	2.56531e-17	-0.34559	0.393708	cis	316893342	316894706	+	-2007	A
chr1A_319889239	TraesCS1A01G177100.1	9.61797	4.97273e-18	1.51587e-13	0.21008	0.332149	cis	319447498	319445957	-	441741	A
chr1A_325050028	TraesCS1A01G180300.1	-11.02975	4.35825e-22	1.98739e-17	-0.21632	0.395427	cis	325054325	325050068	-	-4297	A
chr1A_336220228	TraesCS1A01G185500.1	-7.53469	2.07103e-12	3.10817e-08	-0.35017	0.233847	cis	336240227	336237905	-	-19999	A
chr1A_335664816	TraesCS1A01G185700.1	-15.65625	8.60448e-36	1.30386e-30	-0.96205	0.568564	cis	336476094	336476840	+	811278	A
chr1A_337301274	TraesCS1A01G186800.1	17.08206	5.85198e-40	1.23861e-34	0.80697	0.610713	cis	337776922	337776142	-	-475648	A
chr1A_341868743	TraesCS1A01G189000.1	6.90001	7.91359e-11	9.13457e-07	0.13060	0.203802	cis	342379980	342384645	+	511237	A
chr1A_343414515	TraesCS1A01G189700.1	-8.45014	8.25235e-15	1.72963e-10	-0.36904	0.277403	cis	343397180	343395614	-	17335	A
chr1A_345303043	TraesCS1A01G190800.1	-9.07737	1.60724e-16	4.14166e-12	-0.39488	0.307001	cis	345116464	345108587	-	186579	A
chr1A_344294106	TraesCS1A01G190800.2	-11.16252	1.78355e-22	8.43794e-18	-0.18777	0.401163	cis	345116464	345108587	-	-822358	A
chr1A_345110262	TraesCS1A01G191400.1	-17.55521	2.51592e-41	5.96094e-36	-0.49330	0.623623	cis	345788051	345790004	+	677789	A
chr1A_351864571	TraesCS1A01G194400.1	-6.79475	1.42375e-10	1.56737e-06	-0.09701	0.198858	cis	351608126	351604602	-	256445	A
chr1A_352314134	TraesCS1A01G194900.1	6.50240	7.08119e-10	6.79339e-06	0.27680	0.185215	cis	351886061	351883304	-	428073	A
chr1A_353615624	TraesCS1A01G195500.2	-7.00153	4.47009e-11	5.39532e-07	-0.41766	0.208583	cis	353259934	353256939	-	355690	A
chr1A_354309976	TraesCS1A01G195900.1	-9.85827	1.03898e-18	3.40167e-14	-0.46409	0.343187	cis	353913730	353916577	+	-396246	A
chr1A_355324299	TraesCS1A01G197000.2	-20.72093	3.30851e-50	1.64072e-44	-0.48616	0.697736	cis	355320902	355324840	+	-3397	A
chr1A_355334036	TraesCS1A01G197000.2	-6.47403	8.25608e-10	7.81190e-06	-0.53368	0.183899	cis	355320902	355324840	+	-13134	A
chr1A_355342489	TraesCS1A01G197500.1	-7.77954	4.86400e-13	8.01617e-09	-0.18058	0.245501	cis	355348383	355345430	-	-5894	A
chr1A_357061912	TraesCS1A01G199200.2	-7.39313	4.73521e-12	6.72500e-08	-0.36141	0.22712	cis	357789186	357790502	+	727274	A
chr1A_361509966	TraesCS1A01G200800.1	-11.87816	1.40202e-24	8.12913e-20	-0.17204	0.43135	cis	361352400	361358588	+	-157566	A
chr1A_363006380	TraesCS1A01G201000.2	20.39341	2.60236e-49	1.20229e-43	0.80085	0.690974	cis	362063135	362060390	-	943245	A
chr1A_363007152	TraesCS1A01G201400.1	-8.99257	2.75470e-16	6.90762e-12	-0.32182	0.303022	cis	362403114	362405555	+	-604038	A
chr1A_364227542	TraesCS1A01G202700.1	-21.97001	1.43159e-53	9.32758e-48	-0.60722	0.721841	cis	363690407	363696335	+	-537135	A
chr1A_364227542	TraesCS1A01G203000.1	-10.60258	7.60795e-21	3.07820e-16	-0.18797	0.376706	cis	364230499	364226204	-	-2957	A
chr1A_364654456	TraesCS1A01G203000.1	-7.54506	1.94857e-12	2.93734e-08	-0.28577	0.234341	cis	364230499	364226204	-	423957	A
chr1A_365449466	TraesCS1A01G203700.1	6.49341	7.43444e-10	7.10177e-06	0.49816	0.184798	cis	365507499	365508697	+	58033	A
chr1A_366265130	TraesCS1A01G204200.2	7.34273	6.34441e-12	8.83089e-08	0.37665	0.224728	cis	366265177	366268029	+	47	A
chr1A_366273742	TraesCS1A01G204300.1	-7.05279	3.34420e-11	4.12597e-07	-0.13525	0.211001	cis	366273751	366269214	-	-9	A
chr1A_368745550	TraesCS1A01G206100.2	-14.48000	2.60108e-32	2.94602e-27	-0.53352	0.529912	cis	368711661	368713910	+	-33889	A
chr1A_368746917	TraesCS1A01G206200.1	-16.25972	1.45431e-37	2.53449e-32	-0.40639	0.587014	cis	368745909	368746697	+	-1008	A
chr1A_368800497	TraesCS1A01G206300.1	-10.86332	1.33176e-21	5.79532e-17	-0.37450	0.388181	cis	368797608	368799420	+	-2889	A
chr1A_368745648	TraesCS1A01G206300.2	-7.33774	6.53035e-12	9.07124e-08	-0.23123	0.224491	cis	368797608	368799451	+	51960	A
chr1A_367879052	TraesCS1A01G206600.2	-9.77630	1.77473e-18	5.67121e-14	-0.16882	0.339433	cis	368808183	368815690	+	929131	A
chr1A_370023333	TraesCS1A01G208400.1	-7.68373	8.59717e-13	1.36679e-08	-0.20992	0.240939	cis	370025126	370021825	-	-1793	A
chr1A_370097408	TraesCS1A01G208500.1	-7.95603	1.68851e-13	2.97045e-09	-0.16304	0.253906	cis	370092570	370097648	+	-4838	A
chr1A_370101151	TraesCS1A01G208500.1	-9.34008	2.99387e-17	8.38377e-13	-0.21556	0.319273	cis	370092570	370097648	+	-8581	A
chr1A_370101112	TraesCS1A01G208600.1	12.91049	1.21619e-27	9.28768e-23	0.32723	0.472611	cis	370102892	370108212	+	1780	A
chr1A_370107929	TraesCS1A01G208600.2	11.91044	1.12564e-24	6.58393e-20	0.54730	0.432682	cis	370103978	370106706	+	-3951	A
chr1A_372068481	TraesCS1A01G208900.1	-12.69012	5.49803e-27	3.96642e-22	-0.57479	0.464037	cis	371082258	371079472	-	986223	A
chr1A_372065088	TraesCS1A01G209100.1	-6.71950	2.15989e-10	2.29698e-06	-0.46010	0.195334	cis	371219824	371221463	+	-845264	A
chr1A_372554621	TraesCS1A01G210200.2	-19.71023	2.00296e-47	7.88058e-42	-1.11661	0.676236	cis	372554767	372550278	-	-146	A
chr1A_376143894	TraesCS1A01G213000.1	-13.46862	2.65376e-29	2.33352e-24	-0.66314	0.493745	cis	376505874	376502200	-	-361980	A
chr1A_376479169	TraesCS1A01G213600.1	9.73611	2.30638e-18	7.28406e-14	0.25839	0.337588	cis	376785032	376786538	+	305863	A
chr1A_387515632	TraesCS1A01G218400.2	-10.66848	4.90206e-21	2.01948e-16	-0.43472	0.37962	cis	387022934	387027576	+	-492698	A
chr1A_387524232	TraesCS1A01G218800.1	9.68787	3.15738e-18	9.82809e-14	0.29857	0.33537	cis	387515523	387517022	+	-8709	A
chr1A_387524288	TraesCS1A01G218900.1	-13.99605	7.14333e-31	7.15816e-26	-0.28297	0.512948	cis	387524169	387520249	-	119	A
chr1A_389128012	TraesCS1A01G220500.1	-8.58859	3.49307e-15	7.66841e-11	-0.31754	0.283965	cis	389798209	389802837	+	670197	A
chr1A_389797415	TraesCS1A01G221200.1	-12.47644	2.37052e-26	1.61629e-21	-0.36034	0.455602	cis	390097845	390099308	+	300430	A
chr1A_391260213	TraesCS1A01G222000.1	-21.23821	1.30752e-51	7.23055e-46	-1.06551	0.708035	cis	391670058	391674480	+	409845	A
chr1A_391260213	TraesCS1A01G222000.2	38.39028	2.46211e-90	4.13888e-83	2.01626	0.887939	cis	391673867	391674480	+	413654	A
chr1A_393463301	TraesCS1A01G223300.1	8.14461	5.38660e-14	1.01458e-09	0.65539	0.262884	cis	393469237	393461639	-	-5936	A
chr1A_394151561	TraesCS1A01G223300.2	-7.72592	6.69270e-13	1.08131e-08	-0.39043	0.242948	cis	393469861	393461639	-	681700	A
chr1A_394321005	TraesCS1A01G223900.1	-12.78053	2.96127e-27	2.18787e-22	-0.19568	0.46757	cis	394319860	394322326	+	-1145	A
chr1A_397656209	TraesCS1A01G227600.1	-6.94037	6.30944e-11	7.41409e-07	-0.29261	0.205701	cis	398447907	398478394	+	791698	A
chr1A_399228752	TraesCS1A01G227900.1	-14.37608	5.29508e-32	5.84434e-27	-0.33103	0.526322	cis	399224608	399229644	+	-4144	A
chr1A_402278660	TraesCS1A01G229800.1	-7.56707	1.71209e-12	2.60257e-08	-0.20035	0.235388	cis	402278773	402277379	-	-113	A
chr1A_435566501	TraesCS1A01G246300.1	-19.20559	5.13028e-46	1.79832e-40	-0.42893	0.664777	cis	436421212	436422876	+	854711	A
chr1A_437582779	TraesCS1A01G246900.1	-7.31081	7.63131e-12	1.04849e-07	-0.13292	0.223213	cis	438296053	438300633	+	713274	A
chr1A_440026167	TraesCS1A01G247900.2	37.01674	9.89760e-88	1.32652e-80	0.94019	0.880481	cis	440020135	440028980	+	-6032	A
chr1A_439934206	TraesCS1A01G248000.1	9.27186	4.63958e-17	1.27158e-12	0.40186	0.316094	cis	440029851	440030162	+	95645	A
chr1A_441235985	TraesCS1A01G249400.4	10.83717	1.58668e-21	6.85470e-17	0.38304	0.387038	cis	441245064	441236426	-	-9079	A
chr1A_442613397	TraesCS1A01G249600.1	-13.57534	1.27684e-29	1.15326e-24	-0.52130	0.497691	cis	441764026	441766515	+	-849371	A
chr1A_442609431	TraesCS1A01G251100.1	-8.97882	3.00564e-16	7.50289e-12	-0.25272	0.302376	cis	442606588	442613080	+	-2843	A
chr1A_444146267	TraesCS1A01G253000.1	-8.54791	4.49954e-15	9.74425e-11	-0.22801	0.282038	cis	444257424	444255484	-	-111157	A
chr1A_444775397	TraesCS1A01G253200.1	-8.18737	4.15024e-14	7.93601e-10	-1.13924	0.264918	cis	444768121	444776441	+	-7276	A
chr1A_444255418	TraesCS1A01G253200.2	8.54716	4.52063e-15	9.78735e-11	0.95883	0.282003	cis	444768121	444776441	+	512703	A
chr1A_449755971	TraesCS1A01G257500.1	-9.94106	6.04238e-19	2.02666e-14	-0.72584	0.346967	cis	449666231	449665161	-	89740	A
chr1A_449858517	TraesCS1A01G258200.1	-9.38141	2.29484e-17	6.50808e-13	-0.31739	0.321195	cis	449934748	449938275	+	76231	A
chr1A_452018216	TraesCS1A01G259100.1	-7.25179	1.07269e-11	1.43871e-07	-1.93388	0.220415	cis	452051876	452052694	+	33660	A
chr1A_457152547	TraesCS1A01G262500.1	-6.81105	1.30045e-10	1.44240e-06	-0.24103	0.199623	cis	457945325	457945945	+	792778	A
chr1A_458531323	TraesCS1A01G263300.1	-9.56312	7.09705e-18	2.12748e-13	-0.21223	0.329617	cis	458564195	458566062	+	32872	A
chr1A_458564530	TraesCS1A01G264100.1	10.00199	4.05123e-19	1.38325e-14	0.29435	0.349741	cis	459523742	459514437	-	-959212	A
chr1A_460861802	TraesCS1A01G265200.1	-9.08557	1.52554e-16	3.94148e-12	-0.51495	0.307385	cis	460863093	460860350	-	-1291	A
chr1A_461999554	TraesCS1A01G266300.1	-15.14989	2.68769e-34	3.61006e-29	-0.71134	0.552367	cis	461778032	461776257	-	221522	A
chr1A_462793945	TraesCS1A01G267900.2	6.58978	4.40296e-10	4.40800e-06	0.43204	0.189278	cis	462796647	462793774	-	-2702	A
chr1A_463288479	TraesCS1A01G268400.1	-8.86882	6.02671e-16	1.45168e-11	-0.37407	0.297201	cis	463248232	463246831	-	40247	A
chr1A_463457706	TraesCS1A01G268900.1	-17.48596	3.98253e-41	9.27814e-36	-0.80447	0.621766	cis	463523392	463521805	-	-65686	A
chr1A_463930967	TraesCS1A01G269400.1	-13.29051	8.99761e-29	7.56286e-24	-0.60447	0.487091	cis	463928925	463923731	-	2042	A
chr1A_463924497	TraesCS1A01G269400.2	-10.75151	2.81487e-21	1.18669e-16	-0.30129	0.383279	cis	463928925	463924300	-	-4428	A
chr1A_464797305	TraesCS1A01G270200.1	-13.79274	2.87702e-30	2.74221e-25	-0.39628	0.505634	cis	464247320	464249562	+	-549985	A
chr1A_463819711	TraesCS1A01G270500.1	8.41590	1.01977e-14	2.11286e-10	0.16884	0.275778	cis	464794523	464796550	+	974812	A
chr1A_465282290	TraesCS1A01G270900.1	31.38629	3.08473e-76	1.36991e-69	2.53064	0.841175	cis	464901178	464908479	+	-381112	A
chr1A_465282345	TraesCS1A01G271000.1	-14.57782	1.33258e-32	1.54811e-27	-0.91228	0.533265	cis	464911436	464912582	+	-370909	A
chr1A_465495549	TraesCS1A01G272400.1	8.87257	5.88580e-16	1.41940e-11	0.25006	0.297377	cis	465501678	465505414	+	6129	A
chr1A_465513468	TraesCS1A01G272600.1	-9.74005	2.24788e-18	7.10775e-14	-0.39836	0.337769	cis	465524805	465522813	-	-11337	A
chr1A_471505614	TraesCS1A01G276500.1	-11.55847	1.22841e-23	6.50324e-19	-0.32999	0.418019	cis	471507540	471504081	-	-1926	A
chr1A_472430758	TraesCS1A01G277300.1	-22.64378	2.37835e-55	1.78520e-49	-0.92625	0.733807	cis	472430241	472429104	-	517	A
chr1A_473637156	TraesCS1A01G277500.1	-9.96584	5.13580e-19	1.73540e-14	-0.21188	0.348096	cis	473010505	473011627	+	-626651	A
chr1A_474452301	TraesCS1A01G278800.1	-11.10119	2.69538e-22	1.25373e-17	-1.54349	0.398519	cis	474432419	474430833	-	19882	A
chr1A_474642192	TraesCS1A01G279000.4	9.10547	1.34399e-16	3.49429e-12	0.23166	0.308317	cis	474644247	474640784	-	-2055	A
chr1A_477046854	TraesCS1A01G279500.3	-7.12272	2.24701e-11	2.85583e-07	-0.52367	0.214305	cis	476909187	476910919	+	-137667	A
chr1A_477015134	TraesCS1A01G280200.1	8.62677	2.75299e-15	6.12197e-11	0.14907	0.285772	cis	477667281	477655003	-	-652147	A
chr1A_480574889	TraesCS1A01G282200.1	-6.75839	1.74195e-10	1.88609e-06	-0.16139	0.197154	cis	480593016	480592131	-	-18127	A
chr1A_479842067	TraesCS1A01G282600.1	-6.85611	1.01161e-10	1.14517e-06	-0.37201	0.201738	cis	480605739	480604353	-	-763672	A
chr1A_480606554	TraesCS1A01G283000.2	-6.99390	4.66685e-11	5.61432e-07	-0.15100	0.208223	cis	480759476	480755306	-	-152922	A
chr1A_480826134	TraesCS1A01G283100.1	-8.41330	1.03630e-14	2.14509e-10	-0.23178	0.275655	cis	480809080	480811528	+	-17054	A
chr1A_480751660	TraesCS1A01G283200.2	-8.63518	2.61223e-15	5.82526e-11	-0.21991	0.28617	cis	480827330	480830530	+	75670	A
chr1A_481685098	TraesCS1A01G284000.1	-6.58142	4.60849e-10	4.59543e-06	-0.20608	0.188889	cis	481703113	481690855	-	-18015	A
chr1A_481920689	TraesCS1A01G284900.1	7.58878	1.50670e-12	2.31015e-08	0.50510	0.236421	cis	482328595	482329587	+	407906	A
chr1A_482339429	TraesCS1A01G285200.1	9.56766	6.89116e-18	2.06865e-13	0.14203	0.329827	cis	482758868	482761939	+	419439	A
chr1A_482328679	TraesCS1A01G285300.1	8.05936	9.04205e-14	1.65177e-09	0.53717	0.258826	cis	482767916	482768560	+	439237	A
chr1A_482761802	TraesCS1A01G285400.1	-8.29051	2.20732e-14	4.37584e-10	-0.18980	0.269822	cis	482771403	482768678	-	-9601	A
chr1A_482967589	TraesCS1A01G286200.1	-16.74426	5.60153e-39	1.09478e-33	-0.24035	0.601175	cis	483029769	483026685	-	-62180	A
chr1A_483033318	TraesCS1A01G286300.1	-13.92177	1.18834e-30	1.16905e-25	-0.32509	0.510289	cis	483034064	483033468	-	-746	A
chr1A_483035494	TraesCS1A01G287000.1	-9.25061	5.31632e-17	1.44738e-12	-1.15741	0.315103	cis	483861634	483861983	+	826140	A
chr1A_485010607	TraesCS1A01G287600.3	-8.73443	1.40368e-15	3.23550e-11	-0.23575	0.290862	cis	485009080	485002736	-	1527	A
chr1A_485343051	TraesCS1A01G289000.1	-11.05408	3.70046e-22	1.69900e-17	-0.30033	0.396482	cis	486339167	486342758	+	996116	A
chr1A_486818792	TraesCS1A01G290800.2	-19.56603	5.04475e-47	1.91858e-41	-0.80335	0.673013	cis	487103420	487100678	-	-284628	A
chr1A_488096410	TraesCS1A01G291400.1	-9.80848	1.43858e-18	4.64037e-14	-0.31332	0.340908	cis	487492936	487485917	-	603474	A
chr1A_488113292	TraesCS1A01G291400.1	6.93224	6.60452e-11	7.73275e-07	0.17065	0.205318	cis	487492936	487485917	-	620356	A
chr1A_487728865	TraesCS1A01G292000.1	-7.69049	8.25973e-13	1.31673e-08	-0.23245	0.241261	cis	487725475	487727728	+	-3390	A
chr1A_488070861	TraesCS1A01G292300.1	-18.53224	4.06250e-44	1.21319e-38	-0.29329	0.648688	cis	488065308	488070779	+	-5553	A
chr1A_489920957	TraesCS1A01G294700.1	-6.61975	3.73750e-10	3.79510e-06	-0.20339	0.190675	cis	489601347	489599735	-	319610	A
chr1A_491991478	TraesCS1A01G296100.1	-6.48304	7.86355e-10	7.47353e-06	-0.23818	0.184317	cis	491128210	491129889	+	-863268	A
chr1A_493746263	TraesCS1A01G298900.1	-6.77286	1.60775e-10	1.75232e-06	-0.24921	0.197832	cis	493815727	493820385	+	69464	A
chr1A_495706831	TraesCS1A01G301600.1	-15.44847	3.52589e-35	5.08549e-30	-0.53223	0.561998	cis	495708765	495706747	-	-1934	A
chr1A_496302032	TraesCS1A01G302600.1	9.39068	2.16191e-17	6.14930e-13	0.39774	0.321626	cis	496304580	496311560	+	2548	A
chr1A_496310076	TraesCS1A01G302600.2	-10.84661	1.48950e-21	6.45159e-17	-0.52756	0.387451	cis	496304580	496311560	+	-5496	A
chr1A_497265837	TraesCS1A01G303700.1	-10.28570	6.24189e-20	2.31158e-15	-0.27664	0.362567	cis	497225668	497225054	-	40169	A
chr1A_497344318	TraesCS1A01G304000.1	-7.31044	7.64770e-12	1.05060e-07	-0.23376	0.223196	cis	497345478	497346953	+	1160	A
chr1A_497749145	TraesCS1A01G304400.2	-7.70365	7.63942e-13	1.22391e-08	-0.15061	0.241887	cis	497517521	497522213	+	-231624	A
chr1A_498811477	TraesCS1A01G306200.1	-12.18602	1.72213e-25	1.08561e-20	-0.28793	0.443945	cis	498454124	498451494	-	357353	A
chr1A_499440191	TraesCS1A01G307800.1	-12.84045	1.96469e-27	1.47372e-22	-0.34777	0.4699	cis	499195695	499194625	-	244496	A
chr1A_499734973	TraesCS1A01G308500.1	-7.09589	2.61806e-11	3.29035e-07	-0.24227	0.213037	cis	499736991	499735909	-	-2018	A
chr1A_500983879	TraesCS1A01G310500.1	-7.07368	2.97040e-11	3.69795e-07	-0.19664	0.211988	cis	501026475	501031120	+	42596	A
chr1A_502642775	TraesCS1A01G311000.1	6.42675	1.06528e-09	9.84381e-06	0.16401	0.181709	cis	502677737	502678801	+	34962	A
chr1A_503366661	TraesCS1A01G311800.1	-8.18663	4.16898e-14	7.96956e-10	-0.12705	0.264883	cis	503368735	503372750	+	2074	A
chr1A_503381121	TraesCS1A01G312000.2	-17.85459	3.47350e-42	8.85561e-37	-0.80467	0.631527	cis	503381404	503379769	-	-283	A
chr1A_504577564	TraesCS1A01G312700.1	6.71811	2.17654e-10	2.31311e-06	0.33352	0.195269	cis	504612814	504616459	+	35250	A
chr1A_504632673	TraesCS1A01G312800.1	-9.32357	3.32914e-17	9.27460e-13	-0.32297	0.318504	cis	504632416	504632799	+	-257	A
chr1A_505269630	TraesCS1A01G313200.2	-10.39036	3.12021e-20	1.18988e-15	-0.18272	0.36726	cis	505268214	505270228	+	-1416	A
chr1A_506857399	TraesCS1A01G314500.1	16.39126	5.99661e-38	1.07915e-32	0.88400	0.590915	cis	506294277	506288259	-	563122	A
chr1A_506280610	TraesCS1A01G314600.1	-7.75162	5.74422e-13	9.36900e-09	-0.34391	0.244172	cis	506308877	506308220	-	-28267	A
chr1A_506543819	TraesCS1A01G315300.1	-9.84778	1.11280e-18	3.63189e-14	-0.30775	0.342707	cis	506855594	506854488	-	-311775	A
chr1A_506559843	TraesCS1A01G315400.1	-9.74092	2.23519e-18	7.06961e-14	-0.26518	0.337809	cis	506998554	507003002	+	438711	A
chr1A_507081332	TraesCS1A01G315600.1	-21.59955	1.39558e-52	8.35635e-47	-0.49786	0.71496	cis	507084233	507079531	-	-2901	A
chr1A_508035864	TraesCS1A01G315900.1	11.61527	8.35874e-24	4.49891e-19	0.16187	0.420406	cis	508133863	508153676	+	97999	A
chr1A_508527866	TraesCS1A01G316100.2	-26.92241	4.50049e-66	8.38616e-60	-0.79107	0.795788	cis	508199117	508201325	+	-328749	A
chr1A_508527866	TraesCS1A01G316900.1	-36.69921	4.05583e-87	5.13319e-80	-1.03549	0.878656	cis	508527082	508527863	+	-784	A
chr1A_511104483	TraesCS1A01G319500.1	6.99541	4.62723e-11	5.57060e-07	0.24879	0.208294	cis	510373620	510373312	-	730863	A
chr1A_511016873	TraesCS1A01G320900.2	7.67527	9.03921e-13	1.43252e-08	0.19095	0.240537	cis	511404496	511410660	+	387623	A
chr1A_512884779	TraesCS1A01G322300.1	-13.58715	1.17757e-29	1.06689e-24	-0.19858	0.498125	cis	512884658	512875874	-	121	A
chr1A_513381706	TraesCS1A01G322700.1	20.56668	8.72592e-50	4.18686e-44	0.61486	0.694575	cis	513628004	513623272	-	-246298	A
chr1A_513731098	TraesCS1A01G323000.1	-11.43287	2.87493e-23	1.46743e-18	-0.28164	0.412713	cis	513660524	513662547	+	-70574	A
chr1A_514136220	TraesCS1A01G323600.1	-13.45410	2.93149e-29	2.56846e-24	-0.26603	0.493206	cis	514135811	514138662	+	-409	A
chr1A_516003785	TraesCS1A01G325600.1	6.76661	1.66440e-10	1.80887e-06	0.18014	0.197539	cis	516430504	516431957	+	426719	A
chr1A_516567166	TraesCS1A01G325800.1	9.56804	6.87400e-18	2.06376e-13	0.38983	0.329844	cis	516562596	516558739	-	4570	A
chr1A_516626233	TraesCS1A01G326200.1	-9.08697	1.51201e-16	3.90824e-12	-0.21830	0.307451	cis	516623344	516627105	+	-2889	A
chr1A_516626331	TraesCS1A01G326900.2	-6.76059	1.72087e-10	1.86508e-06	-0.12242	0.197257	cis	516769500	516772836	+	143169	A
chr1A_516784105	TraesCS1A01G326900.2	-8.56441	4.06066e-15	8.84168e-11	-0.15551	0.28282	cis	516769500	516772836	+	-14605	A
chr1A_516790097	TraesCS1A01G327200.1	-11.81163	2.20399e-24	1.25510e-19	-0.13899	0.428597	cis	516789798	516786353	-	299	A
chr1A_517095806	TraesCS1A01G327200.1	-8.27953	2.36125e-14	4.66348e-10	-0.13039	0.2693	cis	516789798	516786353	-	306008	A
chr1A_517106508	TraesCS1A01G327700.1	12.51366	1.83811e-26	1.26536e-21	0.24337	0.45708	cis	517101082	517098054	-	5426	A
chr1A_517487694	TraesCS1A01G328400.2	-17.69957	9.67314e-42	2.36831e-36	-0.65362	0.62746	cis	517489286	517487784	-	-1592	A
chr1A_517490212	TraesCS1A01G328500.2	-8.56527	4.03880e-15	8.79674e-11	-0.66027	0.282861	cis	517490653	517490072	-	-441	A
chr1A_520807538	TraesCS1A01G332600.1	8.00041	1.29184e-13	2.30981e-09	0.46268	0.25602	cis	520938227	520941012	+	130689	A
chr1A_520822039	TraesCS1A01G332600.1	13.21449	1.51504e-28	1.24915e-23	0.68280	0.484225	cis	520938227	520941012	+	116188	A
chr1A_520944183	TraesCS1A01G332600.1	9.98717	4.46504e-19	1.51806e-14	0.71165	0.349067	cis	520938227	520941012	+	-5956	A
chr1A_521275540	TraesCS1A01G333000.1	-12.00892	5.75786e-25	3.46049e-20	-0.22726	0.436729	cis	521275925	521279186	+	385	A
chr1A_521337141	TraesCS1A01G333700.1	-19.09359	1.05788e-45	3.60713e-40	-0.39578	0.662165	cis	521340720	521337199	-	-3579	A
chr1A_521913672	TraesCS1A01G334900.1	7.36901	5.44741e-12	7.66259e-08	0.21189	0.225975	cis	522229894	522234887	+	316222	A
chr1A_522148390	TraesCS1A01G335200.1	-10.85304	1.42674e-21	6.19076e-17	-0.74925	0.387732	cis	522472825	522463610	-	-324435	A
chr1A_522148390	TraesCS1A01G335300.1	-9.55475	7.49231e-18	2.24036e-13	-0.38710	0.32923	cis	522502091	522500515	-	-353701	A
chr1A_527096680	TraesCS1A01G337900.1	-7.20409	1.41090e-11	1.85536e-07	-0.59448	0.218155	cis	527179579	527180308	+	82899	A
chr1A_527950075	TraesCS1A01G338500.1	-13.94727	9.97798e-31	9.88001e-26	-0.57929	0.511203	cis	528063699	528064706	+	113624	A
chr1A_529254489	TraesCS1A01G340000.1	-7.24570	1.11091e-11	1.48626e-07	-0.12947	0.220126	cis	530237383	530232385	-	-982894	A
chr1A_530601434	TraesCS1A01G341700.1	-9.24891	5.37462e-17	1.46252e-12	-0.67306	0.315024	cis	531227649	531237558	+	626215	A
chr1A_531556066	TraesCS1A01G342600.1	7.28633	8.79051e-12	1.19587e-07	0.34773	0.222052	cis	531611611	531608383	-	-55545	A
chr1A_531687234	TraesCS1A01G342900.1	7.22684	1.23817e-11	1.64376e-07	0.24639	0.219233	cis	531688347	531682656	-	-1113	A
chr1A_531687107	TraesCS1A01G342900.3	-8.81914	8.24255e-16	1.95390e-11	-0.35122	0.29486	cis	531688347	531682656	-	-1240	A
chr1A_532376745	TraesCS1A01G343300.1	-6.67824	2.71140e-10	2.82943e-06	-0.59658	0.193405	cis	531879796	531877613	-	496949	A
chr1A_533257067	TraesCS1A01G347100.1	-9.82348	1.30434e-18	4.22587e-14	-0.19457	0.341594	cis	533253006	533254433	+	-4061	A
chr1A_533324307	TraesCS1A01G347200.1	-8.67507	2.03584e-15	4.60131e-11	-0.25535	0.288057	cis	533258530	533257093	-	65777	A
chr1A_533257067	TraesCS1A01G347400.1	-8.37895	1.28104e-14	2.62043e-10	-0.15796	0.274024	cis	533323409	533324818	+	66342	A
chr1A_534265890	TraesCS1A01G349100.1	-8.79071	9.85720e-16	2.31450e-11	-0.23412	0.293519	cis	534262400	534265606	+	-3490	A
chr1A_534272127	TraesCS1A01G349200.1	-15.57765	1.46655e-35	2.18166e-30	-0.38445	0.566093	cis	534267943	534268677	+	-4184	A
chr1A_534972703	TraesCS1A01G350100.1	7.41640	4.13558e-12	5.92849e-08	0.13744	0.228225	cis	535033042	535027770	-	-60339	A
chr1A_535433723	TraesCS1A01G350700.1	-16.03212	6.75590e-37	1.11576e-31	-0.41020	0.580163	cis	535432360	535429907	-	1363	A
chr1A_535732356	TraesCS1A01G351200.1	-24.28424	1.40384e-59	1.48608e-53	-0.77333	0.760224	cis	535770236	535769472	-	-37880	A
chr1A_536245530	TraesCS1A01G351300.1	-6.62019	3.72860e-10	3.78683e-06	-0.24158	0.190695	cis	535857854	535858204	+	-387676	A
chr1A_536296512	TraesCS1A01G351900.1	-7.89315	2.46476e-13	4.23798e-09	-0.25700	0.250912	cis	536356615	536353836	-	-60103	A
chr1A_536656333	TraesCS1A01G352500.1	-8.82685	7.85205e-16	1.86594e-11	-0.51772	0.295223	cis	536633171	536630935	-	23162	A
chr1A_536667655	TraesCS1A01G352700.2	-17.43573	5.55831e-41	1.27925e-35	-0.48272	0.620412	cis	536664512	536660988	-	3143	A
chr1A_536672972	TraesCS1A01G352700.2	6.76173	1.71008e-10	1.85434e-06	0.29549	0.19731	cis	536664512	536660988	-	8460	A
chr1A_536933462	TraesCS1A01G353300.1	11.61308	8.48382e-24	4.56362e-19	0.33361	0.420314	cis	536965650	536958945	-	-32188	A
chr1A_536963834	TraesCS1A01G353300.1	8.12071	6.22996e-14	1.16356e-09	0.41044	0.261746	cis	536965650	536958945	-	-1816	A
chr1A_537091588	TraesCS1A01G353300.1	6.51766	6.51901e-10	6.30128e-06	0.40064	0.185924	cis	536965650	536958945	-	125938	A
chr1A_537067337	TraesCS1A01G353800.1	6.70977	2.27904e-10	2.41265e-06	0.16200	0.194879	cis	537070054	537070995	+	2717	A
chr1A_537068805	TraesCS1A01G353800.1	-7.00555	4.36949e-11	5.28297e-07	-0.23552	0.208773	cis	537070054	537070995	+	1249	A
chr1A_537358095	TraesCS1A01G354500.1	6.60479	4.05625e-10	4.09005e-06	0.14300	0.189978	cis	537530821	537533259	+	172726	A
chr1A_537538204	TraesCS1A01G354800.1	-10.16690	1.36829e-19	4.89816e-15	-0.50250	0.357215	cis	537817963	537818229	+	279759	A
chr1A_537542956	TraesCS1A01G355100.1	10.45466	2.03601e-20	7.90767e-16	0.28476	0.370132	cis	537831621	537827585	-	-288665	A
chr1A_537977681	TraesCS1A01G355500.1	-10.87761	1.21009e-21	5.28635e-17	-0.25280	0.388806	cis	537977737	537973996	-	-56	A
chr1A_538690956	TraesCS1A01G355600.1	-12.13311	2.47043e-25	1.53541e-20	-0.35149	0.441797	cis	538672854	538678860	+	-18102	A
chr1A_540052383	TraesCS1A01G357500.1	7.94737	1.77900e-13	3.11989e-09	0.23787	0.253494	cis	540048068	540051753	+	-4315	A
chr1A_540050708	TraesCS1A01G357500.3	-8.54540	4.57016e-15	9.88929e-11	-0.35333	0.28192	cis	540048068	540051753	+	-2640	A
chr1A_540151417	TraesCS1A01G357900.1	-10.88073	1.18504e-21	5.18217e-17	-0.37878	0.388942	cis	540150468	540143920	-	949	A
chr1A_540152730	TraesCS1A01G358000.1	-8.93547	3.95523e-16	9.73642e-12	-0.22416	0.300338	cis	540152257	540154708	+	-473	A
chr1A_540410608	TraesCS1A01G358700.1	12.03811	4.71980e-25	2.85966e-20	0.41355	0.437924	cis	540402130	540401119	-	8478	A
chr1A_540461394	TraesCS1A01G359100.1	-6.48958	7.59000e-10	7.23660e-06	-0.20971	0.184621	cis	540627491	540628471	+	166097	A
chr1A_541158980	TraesCS1A01G359400.1	-15.20292	1.87304e-34	2.54846e-29	-0.39494	0.554095	cis	540888525	540887793	-	270455	A
chr1A_541627615	TraesCS1A01G360300.1	7.68316	8.62636e-13	1.37116e-08	0.18393	0.240912	cis	541473354	541465922	-	154261	A
chr1A_541987758	TraesCS1A01G361000.1	-15.13395	2.99592e-34	4.00925e-29	-0.47516	0.551846	cis	541984075	541987301	+	-3683	A
chr1A_541987240	TraesCS1A01G361200.1	-10.16037	1.42853e-19	5.10296e-15	-0.25603	0.35692	cis	541997331	541993451	-	-10091	A
chr1A_541998181	TraesCS1A01G361300.1	-14.91251	1.35551e-33	1.71331e-28	-0.61488	0.544545	cis	541997623	541998295	+	-558	A
chr1A_542827500	TraesCS1A01G362000.1	-12.49215	2.12925e-26	1.45765e-21	-0.21592	0.456226	cis	542439997	542437967	-	387503	A
chr1A_542444161	TraesCS1A01G362100.1	-10.21354	1.00573e-19	3.64791e-15	-0.34841	0.35932	cis	542826549	542825362	-	-382388	A
chr1A_543927252	TraesCS1A01G363100.1	-8.92529	4.21854e-16	1.03513e-11	-0.15483	0.299859	cis	543933616	543929777	-	-6364	A
chr1A_543955530	TraesCS1A01G363200.1	-13.51285	1.95963e-29	1.74268e-24	-0.39467	0.495384	cis	543951681	543948820	-	3849	A
chr1A_544050701	TraesCS1A01G363600.1	-11.14709	1.97886e-22	9.32030e-18	-0.50508	0.400498	cis	544042224	544043223	+	-8477	A
chr1A_544192788	TraesCS1A01G364000.2	7.05725	3.26081e-11	4.03117e-07	0.40312	0.211212	cis	544176719	544177498	+	-16069	A
chr1A_544363282	TraesCS1A01G364700.1	9.59391	5.81271e-18	1.75905e-13	0.41772	0.331039	cis	544377900	544378244	+	14618	A
chr1A_544476256	TraesCS1A01G365100.1	-19.05616	1.34775e-45	4.55604e-40	-0.60839	0.661287	cis	544465497	544475087	+	-10759	A
chr1A_544432534	TraesCS1A01G365100.2	14.13997	2.66546e-31	2.77057e-26	0.52311	0.518058	cis	544465497	544475087	+	32963	A
chr1A_544476426	TraesCS1A01G365100.2	-9.83317	1.22426e-18	3.97805e-14	-0.29406	0.342038	cis	544465497	544475087	+	-10929	A
chr1A_544594639	TraesCS1A01G365700.1	-14.72538	4.86228e-33	5.86506e-28	-0.32417	0.538274	cis	544594495	544602413	+	-144	A
chr1A_544639572	TraesCS1A01G365800.1	7.22992	1.21643e-11	1.61708e-07	0.39362	0.219379	cis	544606494	544603320	-	33078	A
chr1A_544998591	TraesCS1A01G366100.1	7.32122	7.18569e-12	9.91392e-08	0.17974	0.223707	cis	545000185	545001213	+	1594	A
chr1A_545525708	TraesCS1A01G366700.2	-7.50769	2.42624e-12	3.60349e-08	-0.40063	0.232564	cis	545521872	545527577	+	-3836	A
chr1A_545924016	TraesCS1A01G367000.1	-6.56776	4.96461e-10	4.91833e-06	-0.45321	0.188253	cis	545752027	545753391	+	-171989	A
chr1A_545879201	TraesCS1A01G367300.1	7.93219	1.94919e-13	3.40008e-09	0.12713	0.252771	cis	545888238	545891353	+	9037	A
chr1A_545897633	TraesCS1A01G367300.1	-6.64770	3.20672e-10	3.29908e-06	-0.14753	0.191979	cis	545888238	545891353	+	-9395	A
chr1A_546044084	TraesCS1A01G367500.1	-21.29675	9.08990e-52	5.09661e-46	-1.11490	0.709171	cis	546030545	546031776	+	-13539	A
chr1A_546044944	TraesCS1A01G367600.1	-25.19668	7.22386e-62	9.35427e-56	-0.87399	0.773412	cis	546042821	546041383	-	2123	A
chr1A_546504426	TraesCS1A01G367900.1	9.72394	2.49667e-18	7.85705e-14	0.94063	0.337028	cis	546212417	546212878	+	-292009	A
chr1A_546510271	TraesCS1A01G368800.1	-13.69360	5.67637e-30	5.27823e-25	-0.29483	0.502028	cis	546516681	546514474	-	-6410	A
chr1A_546520098	TraesCS1A01G368900.1	7.43629	3.68314e-12	5.32109e-08	0.74554	0.22917	cis	546519495	546519940	+	-603	A
chr1A_547319895	TraesCS1A01G369700.1	-10.84695	1.48615e-21	6.43775e-17	-0.38418	0.387465	cis	547318484	547311530	-	1411	A
chr1A_547411216	TraesCS1A01G369900.1	-6.99522	4.63203e-11	5.57593e-07	-0.63266	0.208285	cis	547381921	547384171	+	-29295	A
chr1A_548941327	TraesCS1A01G372400.2	7.10964	2.42090e-11	3.06010e-07	0.22198	0.213687	cis	548944886	548941369	-	-3559	A
chr1A_549315431	TraesCS1A01G372900.1	-10.76783	2.52388e-21	1.06882e-16	-0.59930	0.383996	cis	549301452	549303005	+	-13979	A
chr1A_549315896	TraesCS1A01G373200.1	-20.71434	3.44838e-50	1.70810e-44	-0.59520	0.697602	cis	549418329	549420889	+	102433	A
chr1A_549704338	TraesCS1A01G374800.2	-11.48226	2.05818e-23	1.06555e-18	-0.28697	0.414804	cis	549837890	549846942	+	133552	A
chr1A_550311867	TraesCS1A01G375200.1	-10.28576	6.23955e-20	2.31075e-15	-0.47141	0.36257	cis	550109650	550111437	+	-202217	A
chr1A_550668344	TraesCS1A01G376500.1	20.21256	8.17302e-49	3.63371e-43	0.63411	0.687157	cis	550630344	550622032	-	38000	A
chr1A_550972163	TraesCS1A01G377900.1	-7.41315	4.21472e-12	6.03407e-08	-0.20972	0.228071	cis	550969150	550968140	-	3013	A
chr1A_551183195	TraesCS1A01G379000.1	-6.60061	4.15001e-10	4.17644e-06	-0.21907	0.189783	cis	551323724	551320471	-	-140529	A
chr1A_551321974	TraesCS1A01G379000.1	-23.27548	5.37501e-57	4.59478e-51	-0.39003	0.744417	cis	551323724	551320471	-	-1750	A
chr1A_551466463	TraesCS1A01G379200.1	29.45168	5.91237e-72	1.82604e-65	0.68022	0.823429	cis	551482223	551479529	-	-15760	A
chr1A_551484607	TraesCS1A01G379200.1	7.51829	2.28016e-12	3.40014e-08	0.74237	0.233068	cis	551482223	551479529	-	2384	A
chr1A_551533235	TraesCS1A01G379500.1	-22.34102	1.48886e-54	1.04896e-48	-0.37738	0.728515	cis	551530397	551533425	+	-2838	A
chr1A_551533736	TraesCS1A01G379900.1	-7.93768	1.88581e-13	3.29594e-09	-0.30421	0.253032	cis	551609906	551606770	-	-76170	A
chr1A_551663964	TraesCS1A01G380300.1	26.90994	4.82021e-66	8.96462e-60	0.80070	0.795637	cis	551657073	551654939	-	6891	A
chr1A_553984461	TraesCS1A01G383200.1	7.28213	9.00610e-12	1.22318e-07	0.34875	0.221853	cis	553984443	553983341	-	18	A
chr1A_554557630	TraesCS1A01G383800.1	-7.76398	5.33661e-13	8.74355e-09	-1.01618	0.24476	cis	554088663	554089493	+	-468967	A
chr1A_554202211	TraesCS1A01G384000.1	-10.87156	1.26018e-21	5.49583e-17	-1.23997	0.388542	cis	554203942	554208238	+	1731	A
chr1A_554572566	TraesCS1A01G384200.2	7.58148	1.57291e-12	2.40464e-08	0.50932	0.236073	cis	554287350	554292317	+	-285216	A
chr1A_554527968	TraesCS1A01G385400.3	9.59911	5.61999e-18	1.70344e-13	1.14105	0.331279	cis	554534895	554527514	-	-6927	A
chr1A_555489143	TraesCS1A01G385900.1	-18.56915	3.19261e-44	9.62472e-39	-1.18172	0.649594	cis	555512819	555513577	+	23676	A
chr1A_556796391	TraesCS1A01G387900.1	-13.82954	2.23568e-30	2.14954e-25	-0.40659	0.506966	cis	556795685	556792637	-	706	A
chr1A_557120963	TraesCS1A01G388800.1	6.84878	1.05388e-10	1.18913e-06	0.41991	0.201394	cis	557117051	557119893	+	-3912	A
chr1A_557420258	TraesCS1A01G388800.1	-8.72023	1.53437e-15	3.52000e-11	-0.88129	0.290191	cis	557117051	557119893	+	-303207	A
chr1A_557155106	TraesCS1A01G389100.1	-12.35698	5.36191e-26	3.53967e-21	-0.26617	0.450833	cis	557154396	557155793	+	-710	A
chr1A_557487680	TraesCS1A01G389500.1	-23.89619	1.36262e-58	1.32662e-52	-0.36411	0.754302	cis	557488984	557491151	+	1304	A
chr1A_557488593	TraesCS1A01G389600.1	-11.99484	6.33735e-25	3.79453e-20	-0.23025	0.436152	cis	557495136	557491741	-	-6543	A
chr1A_557945393	TraesCS1A01G390400.1	-9.28976	4.13606e-17	1.13992e-12	-0.20039	0.316929	cis	557956991	557953928	-	-11598	A
chr1A_558517216	TraesCS1A01G391300.1	-22.28473	2.09657e-54	1.46010e-48	-0.63540	0.727516	cis	558490058	558489453	-	27158	A
chr1A_558978393	TraesCS1A01G391700.1	-7.99790	1.31159e-13	2.34292e-09	-0.27905	0.2559	cis	558541296	558538124	-	437097	A
chr1A_558517216	TraesCS1A01G391800.1	-6.69092	2.52867e-10	2.65407e-06	-0.20638	0.193997	cis	558541668	558539923	-	-24452	A
chr1A_563183717	TraesCS1A01G397500.1	-24.09196	4.31894e-59	4.38149e-53	-1.63786	0.757314	cis	563184094	563183627	-	-377	A
chr1A_564300427	TraesCS1A01G400200.1	-7.43914	3.62238e-12	5.23892e-08	-0.20017	0.229306	cis	564276705	564279160	+	-23722	A
chr1A_564401045	TraesCS1A01G400700.1	7.15764	1.84087e-11	2.37439e-07	0.42040	0.215957	cis	564397607	564397170	-	3438	A
chr1A_565423611	TraesCS1A01G401200.1	17.84323	3.74396e-42	9.51462e-37	0.57785	0.631231	cis	564663908	564666172	+	-759703	A
chr1A_565089537	TraesCS1A01G401300.1	-9.92896	6.54096e-19	2.18596e-14	-0.41705	0.346415	cis	564751400	564749058	-	338137	A
chr1A_565281601	TraesCS1A01G401300.1	-13.23629	1.30472e-28	1.08171e-23	-0.29791	0.485049	cis	564751400	564749058	-	530201	A
chr1A_566477989	TraesCS1A01G402800.1	-23.50815	1.34788e-57	1.21188e-51	-0.71711	0.748184	cis	566479568	566477648	-	-1579	A
chr1A_566479420	TraesCS1A01G402800.1	-7.45187	3.36296e-12	4.88826e-08	-0.59399	0.229911	cis	566479568	566477648	-	-148	A
chr1A_566492341	TraesCS1A01G403100.1	10.24788	8.01554e-20	2.93715e-15	0.47771	0.360867	cis	566492877	566491899	-	-536	A
chr1A_566498069	TraesCS1A01G403400.1	-13.45085	2.99750e-29	2.62437e-24	-0.63750	0.493085	cis	566598295	566602738	+	100226	A
chr1A_568013275	TraesCS1A01G404500.2	-11.70180	4.64699e-24	2.56399e-19	-1.23537	0.424028	cis	568010457	568013344	+	-2818	A
chr1A_568107208	TraesCS1A01G404700.1	-10.72545	3.35067e-21	1.40228e-16	-0.31058	0.382132	cis	568108589	568113024	+	1381	A
chr1A_569377960	TraesCS1A01G406300.1	-13.92742	1.14315e-30	1.12617e-25	-0.74154	0.510492	cis	568788903	568790451	+	-589057	A
chr1A_569377960	TraesCS1A01G406400.1	-12.51244	1.85348e-26	1.27556e-21	-0.34379	0.457031	cis	569132663	569132095	-	245297	A
chr1A_569133298	TraesCS1A01G406500.1	-8.01058	1.21486e-13	2.18061e-09	-0.42622	0.256504	cis	569133212	569133745	+	-86	A
chr1A_569379212	TraesCS1A01G407000.2	-10.52852	1.24593e-20	4.93995e-16	-0.57147	0.37342	cis	569450156	569452436	+	70944	A
chr1A_570253489	TraesCS1A01G407000.2	7.19217	1.51076e-11	1.97674e-07	0.60000	0.217591	cis	569450156	569452436	+	-803333	A
chr1A_569951107	TraesCS1A01G407600.1	-15.04833	5.36866e-34	7.03008e-29	-0.85433	0.549039	cis	570131700	570140658	+	180593	A
chr1A_570226695	TraesCS1A01G407600.1	-7.72521	6.72112e-13	1.08563e-08	-0.77886	0.242914	cis	570131700	570140658	+	-94995	A
chr1A_570145493	TraesCS1A01G407700.1	6.48281	7.87314e-10	7.48177e-06	0.19913	0.184307	cis	570142270	570144926	+	-3223	A
chr1A_570620227	TraesCS1A01G408800.1	-9.15400	9.86179e-17	2.60364e-12	-0.29792	0.31059	cis	570446380	570448396	+	-173847	A
chr1A_570620384	TraesCS1A01G408800.2	-11.59082	9.86564e-24	5.27302e-19	-0.47772	0.41938	cis	570446964	570448396	+	-173420	A
chr1A_570257235	TraesCS1A01G408900.1	12.64894	7.28746e-27	5.20167e-22	1.71671	0.462421	cis	570453211	570449131	-	-195976	A
chr1A_570450382	TraesCS1A01G408900.1	-31.87925	2.67076e-77	1.30177e-70	-1.25902	0.845295	cis	570453211	570449131	-	-2829	A
chr1A_570450382	TraesCS1A01G409200.1	21.90432	2.14106e-53	1.37702e-47	0.65697	0.720637	cis	570864952	570860168	-	-414570	A
chr1A_571789836	TraesCS1A01G410800.1	-11.60641	8.87595e-24	4.76440e-19	-0.44959	0.420035	cis	571789889	571788253	-	-53	A
chr1A_571650628	TraesCS1A01G410800.2	-8.66746	2.13501e-15	4.81351e-11	-0.28294	0.287697	cis	571789889	571788253	-	-139261	A
chr1A_572155540	TraesCS1A01G411200.1	7.65541	1.01672e-12	1.59919e-08	0.36209	0.239591	cis	571989144	571986906	-	166396	A
chr1A_573061466	TraesCS1A01G412900.1	-13.38265	4.78428e-29	4.11913e-24	-0.39783	0.490544	cis	573064961	573060465	-	-3495	A
chr1A_573072141	TraesCS1A01G413300.1	-11.68992	5.03737e-24	2.76991e-19	-0.32654	0.423531	cis	573230413	573233344	+	158272	A
chr1A_574659990	TraesCS1A01G416200.1	-7.03896	3.61706e-11	4.43694e-07	-0.16178	0.210348	cis	574669337	574665797	-	-9347	A
chr1A_574934790	TraesCS1A01G416600.1	-14.54598	1.65666e-32	1.91003e-27	-0.54151	0.532176	cis	574934591	574935614	+	-199	A
chr1A_575239783	TraesCS1A01G417300.1	6.88425	8.64351e-11	9.90771e-07	0.56409	0.203061	cis	575246369	575248344	+	6586	A
chr1A_576864969	TraesCS1A01G420300.2	-8.26684	2.55233e-14	5.01830e-10	-0.29188	0.268697	cis	576778128	576784054	+	-86841	A
chr1A_577841123	TraesCS1A01G422100.1	-10.54524	1.11471e-20	4.44009e-16	-0.24017	0.374163	cis	577846755	577841058	-	-5632	A
chr1A_578208116	TraesCS1A01G422800.2	7.23188	1.20281e-11	1.60025e-07	0.20857	0.219472	cis	578196846	578199175	+	-11270	A
chr1A_578837073	TraesCS1A01G423800.1	-6.43932	9.95608e-10	9.25849e-06	-0.54695	0.182291	cis	578922238	578922843	+	85165	A
chr1A_578927438	TraesCS1A01G424000.1	8.13345	5.76516e-14	1.08168e-09	0.57859	0.262353	cis	578941136	578939697	-	-13698	A
chr1A_579577204	TraesCS1A01G424200.1	7.92653	2.01674e-13	3.51065e-09	0.24334	0.252501	cis	579296218	579299200	+	-280986	A
chr1A_580496867	TraesCS1A01G425400.1	7.82091	3.79937e-13	6.36064e-09	0.22732	0.247471	cis	580444570	580446533	+	-52297	A
chr1A_581577842	TraesCS1A01G426800.1	9.97276	4.90811e-19	1.66165e-14	0.38680	0.348411	cis	581506492	581507406	+	-71350	A
chr1A_581438133	TraesCS1A01G427300.1	-7.84088	3.37170e-13	5.68686e-09	-0.36790	0.248422	cis	581754085	581757273	+	315952	A
chr1A_581876380	TraesCS1A01G427500.1	-7.25884	1.03000e-11	1.38555e-07	-0.19808	0.220749	cis	581869641	581867869	-	6739	A
chr1A_582219904	TraesCS1A01G428100.1	-9.45456	1.43210e-17	4.15348e-13	-0.25906	0.324591	cis	582221953	582219350	-	-2049	A
chr1A_582420140	TraesCS1A01G428400.1	-15.24877	1.37094e-34	1.88602e-29	-0.47725	0.555582	cis	582276713	582279580	+	-143427	A
chr1A_583288767	TraesCS1A01G430200.1	-8.12246	6.16399e-14	1.15195e-09	-0.21626	0.26183	cis	582861856	582863497	+	-426911	A
chr1A_583604155	TraesCS1A01G431300.1	11.39982	3.59499e-23	1.81805e-18	0.74754	0.41131	cis	583587663	583587305	-	16492	A
chr1A_583663401	TraesCS1A01G431400.1	9.52908	8.84660e-18	2.62449e-13	0.68818	0.328043	cis	583604369	583605397	+	-59032	A
chr1A_584469113	TraesCS1A01G432800.1	-24.83935	5.61845e-61	6.72922e-55	-0.72371	0.768367	cis	584375025	584373615	-	94088	A
chr1A_584480352	TraesCS1A01G432900.2	-10.55368	1.05384e-20	4.20730e-16	-0.32902	0.374538	cis	584480151	584469224	-	201	A
chr1A_584676409	TraesCS1A01G433300.1	-10.94115	7.90204e-22	3.51496e-17	-0.68723	0.391578	cis	584671767	584674541	+	-4642	A
chr1A_584676592	TraesCS1A01G433400.1	-11.61915	8.14172e-24	4.38671e-19	-0.68393	0.420569	cis	584676930	584676043	-	-338	A
chr1A_584706804	TraesCS1A01G433400.1	-6.88883	8.42502e-11	9.67664e-07	-0.37799	0.203276	cis	584676930	584676043	-	29874	A
chr1A_584679901	TraesCS1A01G433500.1	-24.42826	6.06828e-60	6.63468e-54	-1.11256	0.762373	cis	584683435	584679823	-	-3534	A
chr1A_585629395	TraesCS1A01G434100.1	-31.79357	4.07846e-77	1.96010e-70	-0.74895	0.84459	cis	584880584	584889391	+	-748811	A
chr1A_585629395	TraesCS1A01G434200.1	-30.69713	9.86228e-75	3.85423e-68	-0.59017	0.835152	cis	584944614	584942489	-	684781	A
chr1A_585743283	TraesCS1A01G435100.1	9.12850	1.16047e-16	3.03897e-12	0.87473	0.309396	cis	585690570	585691306	+	-52713	A
chr1A_586753743	TraesCS1A01G436100.1	-19.13988	7.84256e-46	2.70398e-40	-1.27947	0.663248	cis	586512310	586512804	+	-241433	A
chr1A_586993969	TraesCS1A01G437500.2	-13.24754	1.20791e-28	1.00438e-23	-0.69499	0.485473	cis	586999105	586993761	-	-5136	A
chr1A_588301655	TraesCS1A01G438600.2	-20.07787	1.92146e-48	8.27279e-43	-1.40738	0.684275	cis	588303364	588297477	-	-1709	A
chr1A_588301655	TraesCS1A01G439100.1	-18.46563	6.27743e-44	1.84572e-38	-1.32270	0.647045	cis	588493001	588491852	-	-191346	A
chr1A_588301655	TraesCS1A01G439100.2	-17.98729	1.44818e-42	3.81176e-37	-1.35169	0.634967	cis	588493437	588491852	-	-191782	A
chr1A_588905744	TraesCS1A01G439300.1	12.78756	2.82208e-27	2.08859e-22	0.47134	0.467844	cis	588899833	588903358	+	-5911	A
chr1A_588909699	TraesCS1A01G439400.1	21.34832	6.60099e-52	3.74613e-46	1.52851	0.710168	cis	588907936	588905724	-	1763	A
chr1A_589444177	TraesCS1A01G440200.1	-15.39508	5.06794e-35	7.21905e-30	-0.78928	0.560293	cis	589440264	589444039	+	-3913	A
chr1A_589444177	TraesCS1A01G440200.2	-14.45584	3.06835e-32	3.45437e-27	-0.49217	0.52908	cis	589440264	589444039	+	-3913	A
chr1A_589444177	TraesCS1A01G440300.1	-42.08659	5.35791e-97	1.67020e-89	-0.92049	0.90497	cis	589448368	589445276	-	-4191	A
chr1A_589041942	TraesCS1A01G440400.1	-19.36796	1.80121e-46	6.54653e-41	-0.68317	0.668519	cis	589453685	589452501	-	-411743	A
chr1A_589637454	TraesCS1A01G441000.1	-7.11618	2.33227e-11	2.95610e-07	-0.28868	0.213996	cis	589639588	589636553	-	-2134	A
chr1A_589447636	TraesCS1A01G441600.3	-10.50636	1.44391e-20	5.68853e-16	-0.89684	0.372435	cis	590347770	590342700	-	-900134	A
chr1A_590999553	TraesCS1A01G441800.2	-8.09309	7.36865e-14	1.36242e-09	-0.81447	0.260432	cis	590547602	590551221	+	-451951	A
chr1A_591097007	TraesCS1A01G442200.1	14.58569	1.26281e-32	1.46968e-27	0.39226	0.533533	cis	590968975	590967265	-	128032	A
chr1A_591926158	TraesCS1A01G442300.1	7.40165	4.50636e-12	6.42250e-08	0.26886	0.227525	cis	590997413	590995643	-	928745	A
chr1A_591148752	TraesCS1A01G443200.1	-9.03640	2.08571e-16	5.30518e-12	-0.24317	0.305079	cis	591615395	591611654	-	-466643	A
chr1A_591147633	TraesCS1A01G443700.1	-12.56263	1.31510e-26	9.17026e-22	-0.51821	0.459019	cis	591954192	591955918	+	806559	A
chr1A_593283708	TraesCS1A01G445500.1	7.70222	7.70413e-13	1.23362e-08	0.39241	0.24182	cis	593278897	593287233	+	-4811	A
chr1A_593399608	TraesCS1A01G445700.1	-13.09729	3.38252e-28	2.70878e-23	-1.00268	0.479777	cis	593400047	593395820	-	-439	A
chr1A_593405914	TraesCS1A01G445700.3	-29.27307	1.50104e-71	4.47646e-65	-1.99123	0.821653	cis	593399635	593397528	-	6279	A
chr1A_593405384	TraesCS1A01G445800.1	-8.03341	1.05814e-13	1.91508e-09	-0.22301	0.257591	cis	593406447	593403274	-	-1063	A
chr1B_1253537	TraesCS1B01G000800.3	-11.32068	6.13721e-23	3.03625e-18	-0.76283	0.407941	cis	1206994	1203878	-	46543	B
chr1B_1206519	TraesCS1B01G000800.4	-31.58351	1.15543e-76	5.32126e-70	-1.58941	0.842841	cis	1206994	1203878	-	-475	B
chr1B_1267877	TraesCS1B01G000800.4	6.84200	1.09449e-10	1.23129e-06	1.48807	0.201075	cis	1206994	1203878	-	60883	B
chr1B_1206519	TraesCS1B01G000800.5	-13.40453	4.11791e-29	3.56544e-24	-0.62973	0.491361	cis	1206994	1203878	-	-475	B
chr1B_1253537	TraesCS1B01G000900.1	-12.85865	1.73456e-27	1.30724e-22	-0.64909	0.470606	cis	1212810	1208687	-	40727	B
chr1B_1258848	TraesCS1B01G001000.2	-19.73279	1.73382e-47	6.85680e-42	-0.46393	0.676737	cis	1248929	1255456	+	-9919	B
chr1B_1431518	TraesCS1B01G001000.2	-6.46514	8.66189e-10	8.15980e-06	-0.60909	0.183487	cis	1248929	1255456	+	-182589	B
chr1B_1431518	TraesCS1B01G001100.1	-13.13381	2.63368e-28	2.12817e-23	-1.46967	0.481167	cis	1258510	1260815	+	-173008	B
chr1B_1431518	TraesCS1B01G001500.1	-11.96503	7.76343e-25	4.61171e-20	-0.70086	0.434929	cis	1416127	1418511	+	-15391	B
chr1B_1431518	TraesCS1B01G001600.2	-17.34463	1.01811e-40	2.29490e-35	-1.28038	0.617941	cis	1422132	1419757	-	9386	B
chr1B_1422989	TraesCS1B01G001700.1	-23.59509	8.05286e-58	7.37021e-52	-1.64401	0.749572	cis	1426790	1423772	-	-3801	B
chr1B_1431210	TraesCS1B01G001800.1	-25.58559	7.88991e-63	1.10721e-56	-0.79764	0.778735	cis	1435818	1430395	-	-4608	B
chr1B_1423734	TraesCS1B01G001900.1	14.13415	2.77384e-31	2.87900e-26	0.68147	0.517853	cis	1469974	1472860	+	46240	B
chr1B_1489384	TraesCS1B01G002000.1	-11.55995	1.21613e-23	6.44072e-19	-0.54815	0.418082	cis	1534766	1522570	-	-45382	B
chr1B_1941187	TraesCS1B01G002900.2	-18.57151	3.14397e-44	9.48287e-39	-0.45968	0.649652	cis	1942920	1939687	-	-1733	B
chr1B_2100691	TraesCS1B01G003300.1	-16.39476	5.85671e-38	1.05467e-32	-1.21389	0.591019	cis	2077846	2075656	-	22845	B
chr1B_2100691	TraesCS1B01G003300.2	-12.10507	2.99070e-25	1.84473e-20	-0.73065	0.440657	cis	2087400	2077368	-	13291	B
chr1B_2100691	TraesCS1B01G003400.1	-22.22418	3.03109e-54	2.08341e-48	-0.86243	0.726436	cis	2110187	2109030	-	-9496	B
chr1B_3046037	TraesCS1B01G005100.3	-6.49970	7.18561e-10	6.88474e-06	-0.31925	0.18509	cis	3176156	3171426	-	-130119	B
chr1B_4226451	TraesCS1B01G005600.1	-19.93587	4.74258e-48	1.96480e-42	-1.06527	0.681201	cis	3653880	3658719	+	-572571	B
chr1B_4336039	TraesCS1B01G006500.1	-7.21237	1.34546e-11	1.77566e-07	-0.33126	0.218547	cis	3942309	3946283	+	-393730	B
chr1B_4478899	TraesCS1B01G006500.1	-25.10423	1.22631e-61	1.56067e-55	-0.79866	0.772121	cis	3942309	3946283	+	-536590	B
chr1B_4226451	TraesCS1B01G007100.1	-17.90902	2.42572e-42	6.26278e-37	-0.98584	0.632943	cis	4097642	4099049	+	-128809	B
chr1B_4226451	TraesCS1B01G007300.1	-29.03073	5.34533e-71	1.51914e-64	-0.56760	0.819204	cis	4143679	4146416	+	-82772	B
chr1B_4335636	TraesCS1B01G007700.1	-14.32112	7.71260e-32	8.39502e-27	-0.64997	0.524412	cis	4224501	4222802	-	111135	B
chr1B_4335758	TraesCS1B01G007800.1	-9.41088	1.89810e-17	5.43245e-13	-0.29900	0.322564	cis	4326770	4320651	-	8988	B
chr1B_4992893	TraesCS1B01G007800.1	-7.73298	6.41772e-13	1.03955e-08	-0.33623	0.243284	cis	4326770	4320651	-	666123	B
chr1B_4477817	TraesCS1B01G008200.1	-14.04295	5.18035e-31	5.25258e-26	-0.78681	0.51462	cis	4475945	4479093	+	-1872	B
chr1B_4478899	TraesCS1B01G008500.1	-18.68727	1.47819e-44	4.58463e-39	-0.73245	0.652476	cis	4510818	4507369	-	-31919	B
chr1B_4517048	TraesCS1B01G008600.1	-13.59891	1.08629e-29	9.87118e-25	-0.54210	0.498558	cis	4518888	4517214	-	-1840	B
chr1B_4964163	TraesCS1B01G008800.1	9.39610	2.08777e-17	5.94855e-13	0.40476	0.321877	cis	4534896	4532497	-	429267	B
chr1B_5159672	TraesCS1B01G009800.1	-12.72550	4.31580e-27	3.14218e-22	-0.54835	0.465422	cis	4823741	4821131	-	335931	B
chr1B_5990607	TraesCS1B01G011400.1	-13.12599	2.77865e-28	2.24078e-23	-1.06993	0.48087	cis	5177355	5177573	+	-813252	B
chr1B_5099051	TraesCS1B01G011500.1	-8.24473	2.92254e-14	5.70277e-10	-0.32919	0.267646	cis	5509924	5510133	+	410873	B
chr1B_6477395	TraesCS1B01G011900.1	20.50475	1.28897e-49	6.10198e-44	0.63702	0.693294	cis	5760230	5759682	-	717165	B
chr1B_6474849	TraesCS1B01G013900.1	-41.47479	6.28884e-96	1.77065e-88	-0.96521	0.902422	cis	6473912	6477377	+	-937	B
chr1B_6474849	TraesCS1B01G014000.1	-28.54736	6.87062e-70	1.77243e-63	-1.05842	0.814177	cis	6481674	6482216	+	6825	B
chr1B_8663544	TraesCS1B01G017800.3	9.25105	5.30151e-17	1.44354e-12	0.60371	0.315124	cis	8672114	8677520	+	8570	B
chr1B_8675351	TraesCS1B01G017900.1	-15.83166	2.62133e-36	4.13669e-31	-0.81954	0.574021	cis	8696362	8698509	+	21011	B
chr1B_8675351	TraesCS1B01G018900.1	-8.72042	1.53250e-15	3.51594e-11	-0.93885	0.2902	cis	8946611	8948376	+	271260	B
chr1B_8675351	TraesCS1B01G019100.2	-12.17585	1.84585e-25	1.16051e-20	-1.10275	0.443532	cis	9073038	9069777	-	-397687	B
chr1B_9081410	TraesCS1B01G019200.2	-8.32760	1.75747e-14	3.53020e-10	-0.38221	0.271585	cis	9075547	9080909	+	-5863	B
chr1B_9081410	TraesCS1B01G019200.4	-8.21276	3.55396e-14	6.85737e-10	-0.42912	0.266126	cis	9076242	9080909	+	-5168	B
chr1B_9427209	TraesCS1B01G019800.1	-7.18600	1.56511e-11	2.04249e-07	-0.29939	0.217299	cis	9269741	9271143	+	-157468	B
chr1B_9844337	TraesCS1B01G020600.1	-24.63663	1.81170e-60	2.07364e-54	-1.79709	0.765437	cis	9592753	9599550	+	-251584	B
chr1B_10075970	TraesCS1B01G020700.1	-6.72126	2.13909e-10	2.27673e-06	-0.46792	0.195416	cis	9596669	9593133	-	479301	B
chr1B_9844337	TraesCS1B01G020700.1	-18.41007	9.02707e-44	2.61978e-38	-0.87604	0.645668	cis	9596669	9593133	-	247668	B
chr1B_9711621	TraesCS1B01G020700.2	8.32777	1.75571e-14	3.52685e-10	0.30515	0.271593	cis	9596593	9593493	-	115028	B
chr1B_9844337	TraesCS1B01G020700.3	-20.66918	4.57942e-50	2.24673e-44	-1.26677	0.696681	cis	9596669	9593493	-	247668	B
chr1B_9558124	TraesCS1B01G020700.4	-8.72566	1.48301e-15	3.40838e-11	-0.43109	0.290448	cis	9596669	9593493	-	-38545	B
chr1B_9646057	TraesCS1B01G020900.1	18.07245	8.26787e-43	2.22051e-37	0.63519	0.637154	cis	9692957	9691698	-	-46900	B
chr1B_9711366	TraesCS1B01G021300.2	7.90171	2.34119e-13	4.03840e-09	0.31273	0.251319	cis	9838961	9844193	+	127595	B
chr1B_10014838	TraesCS1B01G022000.1	-8.76366	1.16838e-15	2.71963e-11	-0.18146	0.292242	cis	10007484	10004968	-	7354	B
chr1B_10016489	TraesCS1B01G022100.1	-29.06225	4.52975e-71	1.30005e-64	-0.66221	0.819525	cis	10014740	10017493	+	-1749	B
chr1B_10111721	TraesCS1B01G022100.1	-6.59543	4.26911e-10	4.28534e-06	-0.45697	0.189541	cis	10014740	10017493	+	-96981	B
chr1B_10086248	TraesCS1B01G022300.1	-20.24395	6.69869e-49	2.99854e-43	-1.70847	0.687824	cis	10082109	10067766	-	4139	B
chr1B_10075970	TraesCS1B01G022400.1	-10.52714	1.25743e-20	4.98381e-16	-1.03533	0.373359	cis	10072884	10075808	+	-3086	B
chr1B_10111721	TraesCS1B01G022700.1	-12.82112	2.24273e-27	1.67379e-22	-0.49547	0.46915	cis	10106787	10103956	-	4934	B
chr1B_10103946	TraesCS1B01G022800.1	-19.71937	1.88915e-47	7.44763e-42	-0.91391	0.676439	cis	10114127	10111697	-	-10181	B
chr1B_10204650	TraesCS1B01G022900.1	-42.70464	4.58377e-98	1.61312e-90	-1.00808	0.907448	cis	10205763	10204167	-	-1113	B
chr1B_11181532	TraesCS1B01G023800.1	-10.76109	2.64019e-21	1.11594e-16	-0.78511	0.3837	cis	11182597	11177587	-	-1065	B
chr1B_11410448	TraesCS1B01G023800.1	-9.22853	6.12393e-17	1.65556e-12	-0.54275	0.314073	cis	11182597	11177587	-	227851	B
chr1B_11859136	TraesCS1B01G024300.1	-12.57920	1.17417e-26	8.22294e-22	-0.97387	0.459674	cis	11692915	11692215	-	166221	B
chr1B_11181532	TraesCS1B01G024500.1	-7.70833	7.42986e-13	1.19251e-08	-0.68175	0.242111	cis	11858237	11859798	+	676705	B
chr1B_11859136	TraesCS1B01G024500.1	-13.37365	5.08865e-29	4.37135e-24	-1.41159	0.490208	cis	11858237	11859798	+	-899	B
chr1B_11861314	TraesCS1B01G024500.1	-10.43530	2.31546e-20	8.94663e-16	-0.54744	0.369268	cis	11858237	11859798	+	-3077	B
chr1B_11860008	TraesCS1B01G024600.1	-28.52282	7.82736e-70	2.00880e-63	-0.57390	0.813916	cis	11862967	11860595	-	-2959	B
chr1B_11859541	TraesCS1B01G024900.1	-15.74572	4.69145e-36	7.26153e-31	-1.04585	0.571357	cis	12093427	12094500	+	233886	B
chr1B_14855033	TraesCS1B01G029900.1	7.71410	7.17969e-13	1.15484e-08	0.28868	0.242385	cis	14692533	14691678	-	162500	B
chr1B_14846136	TraesCS1B01G030000.1	-29.90917	5.52797e-73	1.85748e-66	-0.89680	0.827867	cis	14844978	14847192	+	-1158	B
chr1B_15240605	TraesCS1B01G030000.1	-7.09723	2.59811e-11	3.26711e-07	-0.53107	0.2131	cis	14844978	14847192	+	-395627	B
chr1B_14855033	TraesCS1B01G030700.1	7.17429	1.67366e-11	2.17380e-07	0.51758	0.216744	cis	15141444	15142626	+	286411	B
chr1B_15171336	TraesCS1B01G030700.1	-12.98509	7.29593e-28	5.67805e-23	-1.14137	0.475484	cis	15141444	15142626	+	-29892	B
chr1B_15171336	TraesCS1B01G030800.1	-17.81296	4.57218e-42	1.14985e-36	-0.65230	0.63044	cis	15176901	15165718	-	-5565	B
chr1B_15286407	TraesCS1B01G031000.1	-7.91788	2.12444e-13	3.68667e-09	-0.31563	0.252089	cis	15288303	15290150	+	1896	B
chr1B_14845572	TraesCS1B01G031100.1	-15.80923	3.05128e-36	4.79066e-31	-0.56609	0.573328	cis	15295649	15290720	-	-450077	B
chr1B_14912574	TraesCS1B01G031100.1	6.68763	2.57480e-10	2.69842e-06	0.42660	0.193844	cis	15295649	15290720	-	-383075	B
chr1B_15448151	TraesCS1B01G031600.1	-8.46001	7.76320e-15	1.63269e-10	-0.29506	0.277871	cis	15451124	15448355	-	-2973	B
chr1B_15745304	TraesCS1B01G032500.1	-18.73844	1.05943e-44	3.32554e-39	-0.40765	0.653715	cis	15750950	15745297	-	-5646	B
chr1B_16216344	TraesCS1B01G033100.1	-8.99447	2.72178e-16	6.82888e-12	-1.32188	0.303111	cis	16213850	16215700	+	-2494	B
chr1B_16217136	TraesCS1B01G033100.1	-20.11841	1.48516e-48	6.45622e-43	-1.51042	0.685146	cis	16213850	16215700	+	-3286	B
chr1B_16926162	TraesCS1B01G034900.1	7.38388	4.99698e-12	7.07027e-08	0.40566	0.226681	cis	16644449	16645738	+	-281713	B
chr1B_17380697	TraesCS1B01G035500.1	-14.13997	2.66556e-31	2.77067e-26	-0.36726	0.518058	cis	16856400	16860704	+	-524297	B
chr1B_17380697	TraesCS1B01G035600.1	-18.27327	2.21137e-43	6.21628e-38	-0.45909	0.642247	cis	16925812	16928791	+	-454885	B
chr1B_17890252	TraesCS1B01G036300.1	12.86817	1.62510e-27	1.22789e-22	0.87923	0.470974	cis	17343494	17346893	+	-546758	B
chr1B_17623214	TraesCS1B01G036900.1	-22.54040	4.44341e-55	3.26375e-49	-1.12141	0.732015	cis	17624296	17623097	-	-1082	B
chr1B_17732505	TraesCS1B01G037100.1	-18.93442	2.96592e-45	9.75075e-40	-1.34173	0.65841	cis	17730527	17732551	+	-1978	B
chr1B_17818186	TraesCS1B01G037700.1	-9.15933	9.53225e-17	2.52103e-12	-0.45404	0.310839	cis	17795176	17792923	-	23010	B
chr1B_17817015	TraesCS1B01G038000.1	-10.12957	1.75009e-19	6.19667e-15	-0.59170	0.355528	cis	17885280	17884315	-	-68265	B
chr1B_18681321	TraesCS1B01G038000.1	-12.96074	8.62065e-28	6.66806e-23	-0.62279	0.474548	cis	17885280	17884315	-	796041	B
chr1B_18681321	TraesCS1B01G038700.1	-18.95611	2.57680e-45	8.51372e-40	-1.58982	0.658925	cis	18387689	18385833	-	293632	B
chr1B_18681321	TraesCS1B01G038800.1	-21.57124	1.66196e-52	9.89177e-47	-1.20160	0.714425	cis	18422713	18419743	-	258608	B
chr1B_20588030	TraesCS1B01G041200.1	-19.91808	5.31196e-48	2.19034e-42	-0.90891	0.680813	cis	20585363	20588102	+	-2667	B
chr1B_20588030	TraesCS1B01G041300.1	-13.12809	2.73883e-28	2.20989e-23	-0.88217	0.48095	cis	20594555	20589398	-	-6525	B
chr1B_20588936	TraesCS1B01G041300.1	-10.32031	4.96380e-20	1.85622e-15	-0.46846	0.364122	cis	20594555	20589398	-	-5619	B
chr1B_21841831	TraesCS1B01G041900.1	-9.27666	4.49880e-17	1.23485e-12	-0.63287	0.316318	cis	21804581	21804986	+	-37250	B
chr1B_22074432	TraesCS1B01G042000.1	-6.94779	6.05154e-11	7.13408e-07	-0.18535	0.20605	cis	22025702	22021277	-	48730	B
chr1B_22205990	TraesCS1B01G042000.1	-13.17913	1.93047e-28	1.57745e-23	-0.48369	0.482887	cis	22025702	22021277	-	180288	B
chr1B_22205990	TraesCS1B01G043200.1	-7.42427	3.95034e-12	5.68002e-08	-1.26484	0.228599	cis	22701035	22707821	+	495045	B
chr1B_23982640	TraesCS1B01G043600.1	-6.51030	6.78457e-10	6.53347e-06	-0.50331	0.185582	cis	23597453	23599342	+	-385187	B
chr1B_24292990	TraesCS1B01G044300.1	-13.94915	9.85024e-31	9.75790e-26	-0.64050	0.511271	cis	24260185	24258801	-	32805	B
chr1B_24636361	TraesCS1B01G044500.2	-25.01434	2.05346e-61	2.56285e-55	-0.95661	0.770856	cis	24494418	24499592	+	-141943	B
chr1B_25112917	TraesCS1B01G045300.1	-16.34233	8.33560e-38	1.48242e-32	-0.63866	0.589469	cis	25113974	25112853	-	-1057	B
chr1B_26137088	TraesCS1B01G046200.1	-12.95827	8.76784e-28	6.77753e-23	-0.87471	0.474453	cis	26135951	26134529	-	1137	B
chr1B_26185562	TraesCS1B01G046200.1	9.60409	5.44134e-18	1.65186e-13	0.45639	0.331509	cis	26135951	26134529	-	49611	B
chr1B_26186660	TraesCS1B01G046800.1	-6.43869	9.98999e-10	9.28726e-06	-0.47708	0.182262	cis	26621645	26622916	+	434985	B
chr1B_26620731	TraesCS1B01G046800.1	11.94877	8.67172e-25	5.12763e-20	0.57371	0.43426	cis	26621645	26622916	+	914	B
chr1B_28038308	TraesCS1B01G047900.1	-8.63431	2.62650e-15	5.85542e-11	-0.35222	0.286129	cis	28041472	28037096	-	-3164	B
chr1B_28165744	TraesCS1B01G048100.1	-8.92216	4.30279e-16	1.05470e-11	-0.26646	0.299712	cis	28308512	28306227	-	-142768	B
chr1B_28563888	TraesCS1B01G048800.1	-19.39258	1.53731e-46	5.61858e-41	-0.76527	0.669082	cis	28564701	28561983	-	-813	B
chr1B_29821613	TraesCS1B01G049900.1	-6.73767	1.95362e-10	2.09514e-06	-0.87373	0.196184	cis	29823983	29828027	+	2370	B
chr1B_29824084	TraesCS1B01G049900.1	-28.45063	1.14908e-69	2.91252e-63	-1.30252	0.813148	cis	29823983	29828027	+	-101	B
chr1B_30399150	TraesCS1B01G050200.2	-9.06863	1.69925e-16	4.36636e-12	-0.29121	0.306591	cis	30394122	30396311	+	-5028	B
chr1B_30730796	TraesCS1B01G050600.1	-8.41224	1.04314e-14	2.15849e-10	-0.57034	0.275604	cis	30731683	30730211	-	-887	B
chr1B_32766585	TraesCS1B01G052400.2	-28.94589	8.35164e-71	2.33613e-64	-1.06406	0.818335	cis	32761130	32769099	+	-5455	B
chr1B_33948458	TraesCS1B01G052700.1	-12.47839	2.33913e-26	1.59568e-21	-0.92400	0.455679	cis	33065679	33067109	+	-882779	B
chr1B_33982745	TraesCS1B01G053400.1	-18.41818	8.56102e-44	2.48896e-38	-0.48924	0.645869	cis	33981021	33976585	-	1724	B
chr1B_33982745	TraesCS1B01G053500.1	-10.54160	1.14211e-20	4.54464e-16	-0.44428	0.374001	cis	33981222	33982550	+	-1523	B
chr1B_38116326	TraesCS1B01G055400.1	-12.70794	4.86662e-27	3.52722e-22	-0.47421	0.464736	cis	38117739	38121302	+	1413	B
chr1B_38910896	TraesCS1B01G055900.1	-15.11840	3.33058e-34	4.44118e-29	-0.54932	0.551338	cis	38907175	38911390	+	-3721	B
chr1B_39576835	TraesCS1B01G056400.2	-13.75723	3.66992e-30	3.46654e-25	-0.59111	0.504345	cis	39377583	39384858	+	-199252	B
chr1B_41642828	TraesCS1B01G059000.1	-17.14308	3.89552e-40	8.38448e-35	-0.87046	0.612407	cis	41644205	41641891	-	-1377	B
chr1B_44070960	TraesCS1B01G060400.1	10.26278	7.26385e-20	2.67250e-15	0.29773	0.361537	cis	43984034	43986209	+	-86926	B
chr1B_44070960	TraesCS1B01G060500.1	14.21334	1.61289e-31	1.70766e-26	0.65097	0.520642	cis	44002239	44004450	+	-68721	B
chr1B_47181574	TraesCS1B01G062300.1	-11.39788	3.64251e-23	1.84111e-18	-0.41670	0.411228	cis	47180510	47182513	+	-1064	B
chr1B_47206679	TraesCS1B01G062600.1	28.35476	1.91511e-69	4.74305e-63	0.50224	0.81212	cis	47544108	47546389	+	337429	B
chr1B_47206053	TraesCS1B01G062800.1	-16.30721	1.05605e-37	1.86204e-32	-0.28472	0.588427	cis	47626612	47624907	-	-420559	B
chr1B_47624829	TraesCS1B01G063800.1	-7.78426	4.72889e-13	7.80728e-09	-0.31275	0.245726	cis	48347106	48346465	-	-722277	B
chr1B_50186214	TraesCS1B01G065100.2	-21.40629	4.60869e-52	2.64695e-46	-0.62891	0.711283	cis	49663065	49665116	+	-523149	B
chr1B_50204261	TraesCS1B01G066000.1	-11.08107	3.08628e-22	1.42771e-17	-0.29426	0.397649	cis	50203806	50206105	+	-455	B
chr1B_51615074	TraesCS1B01G066400.1	7.12330	2.23962e-11	2.84716e-07	0.36135	0.214332	cis	50774976	50778552	+	-840098	B
chr1B_52901694	TraesCS1B01G068300.1	-31.23835	6.46143e-76	2.78853e-69	-0.98962	0.839908	cis	53082377	53075386	-	-180683	B
chr1B_53049950	TraesCS1B01G068500.1	10.92481	8.81781e-22	3.90477e-17	1.20554	0.390866	cis	53247502	53248530	+	197552	B
chr1B_55009132	TraesCS1B01G069200.1	7.22871	1.22492e-11	1.62756e-07	0.28869	0.219321	cis	54136347	54132446	-	872785	B
chr1B_56312405	TraesCS1B01G071400.1	8.61467	2.96882e-15	6.57490e-11	0.27178	0.2852	cis	56310657	56314832	+	-1748	B
chr1B_56314367	TraesCS1B01G071400.1	-23.66020	5.47865e-58	5.08119e-52	-0.38292	0.750605	cis	56310657	56314832	+	-3710	B
chr1B_57003730	TraesCS1B01G072000.1	25.07751	1.42923e-61	1.80920e-55	0.97969	0.771746	cis	56894269	56890943	-	109461	B
chr1B_57005892	TraesCS1B01G072000.1	-7.05316	3.33727e-11	4.11805e-07	-0.68155	0.211019	cis	56894269	56890943	-	111623	B
chr1B_57003399	TraesCS1B01G072200.1	10.73219	3.20303e-21	1.34293e-16	0.38493	0.382429	cis	56994218	57003342	+	-9181	B
chr1B_57003698	TraesCS1B01G072200.1	-17.15937	3.49469e-40	7.54986e-35	-0.46366	0.612858	cis	56994218	57003342	+	-9480	B
chr1B_57438023	TraesCS1B01G073600.1	-15.53020	2.02385e-35	2.97710e-30	-0.65565	0.564594	cis	57439174	57437484	-	-1151	B
chr1B_57437940	TraesCS1B01G073700.1	16.69325	7.88528e-39	1.52243e-33	0.94834	0.599711	cis	57498378	57501098	+	60438	B
chr1B_57614806	TraesCS1B01G075800.1	-7.18041	1.61597e-11	2.10407e-07	-0.17306	0.217034	cis	58563500	58586329	+	948694	B
chr1B_59474842	TraesCS1B01G076500.1	-21.00329	5.64868e-51	2.97232e-45	-0.45071	0.703415	cis	59475181	59470089	-	-339	B
chr1B_59474733	TraesCS1B01G076600.1	-35.26527	2.66178e-84	2.60424e-77	-1.37381	0.869897	cis	59528030	59514359	-	-53297	B
chr1B_59474733	TraesCS1B01G076700.1	-39.55076	1.76530e-92	3.60926e-85	-1.74924	0.89373	cis	59534735	59532756	-	-60002	B
chr1B_59474733	TraesCS1B01G076800.1	-41.49509	5.79268e-96	1.66000e-88	-1.86235	0.902508	cis	59540771	59535857	-	-66038	B
chr1B_60256557	TraesCS1B01G077600.1	-9.71093	2.71735e-18	8.51868e-14	-0.32112	0.33643	cis	60255829	60257550	+	-728	B
chr1B_65547364	TraesCS1B01G082100.1	-27.31819	5.14145e-67	1.03708e-60	-0.78237	0.80049	cis	65551088	65547211	-	-3724	B
chr1B_67540776	TraesCS1B01G083600.1	-10.52680	1.26029e-20	4.99465e-16	-0.63069	0.373344	cis	67540950	67540483	-	-174	B
chr1B_69543104	TraesCS1B01G084700.1	10.66348	5.06839e-21	2.08498e-16	0.54638	0.3794	cis	69540203	69543290	+	-2901	B
chr1B_69826015	TraesCS1B01G085100.1	6.95818	5.70783e-11	6.75953e-07	0.35559	0.20654	cis	69831070	69826754	-	-5055	B
chr1B_87972675	TraesCS1B01G089000.1	-10.90012	1.04056e-21	4.57593e-17	-0.50932	0.389789	cis	87970315	87972450	+	-2360	B
chr1B_88003580	TraesCS1B01G089100.1	-12.10592	2.97335e-25	1.83444e-20	-0.45000	0.440691	cis	88005064	88002515	-	-1484	B
chr1B_90993270	TraesCS1B01G090300.1	-12.55792	1.35810e-26	9.45861e-22	-0.36521	0.458833	cis	90944564	90939325	-	48706	B
chr1B_90994061	TraesCS1B01G090400.1	40.43082	4.50153e-94	1.07524e-86	1.40381	0.897839	cis	91001436	90992563	-	-7375	B
chr1B_90994061	TraesCS1B01G090400.2	-46.61815	1.51679e-104	9.41776e-97	-2.05078	0.921161	cis	90996437	90992803	-	-2376	B
chr1B_91557574	TraesCS1B01G090700.1	-9.06278	1.76370e-16	4.52381e-12	-0.34516	0.306317	cis	91882340	91880068	-	-324766	B
chr1B_94831894	TraesCS1B01G092200.1	-24.14599	3.14795e-59	3.22694e-53	-0.69608	0.758137	cis	94186800	94184917	-	645094	B
chr1B_94828204	TraesCS1B01G092300.1	-14.56476	1.45702e-32	1.68712e-27	-0.39201	0.532819	cis	94208581	94200895	-	619623	B
chr1B_94828204	TraesCS1B01G092400.1	-14.41482	4.06215e-32	4.52576e-27	-0.77799	0.527664	cis	94225596	94226937	+	-602608	B
chr1B_94828204	TraesCS1B01G093300.1	-29.92459	5.10547e-73	1.71981e-66	-0.65449	0.828014	cis	94827174	94832377	+	-1030	B
chr1B_94957889	TraesCS1B01G093400.1	10.02227	3.54594e-19	1.21769e-14	0.36881	0.350663	cis	94956340	94958124	+	-1549	B
chr1B_95290888	TraesCS1B01G093700.1	-8.07272	8.33868e-14	1.53057e-09	-0.24698	0.259462	cis	95236991	95231665	-	53897	B
chr1B_94830227	TraesCS1B01G093800.1	-9.58921	5.99286e-18	1.81095e-13	-0.55501	0.330822	cis	95289767	95302655	+	459540	B
chr1B_94827818	TraesCS1B01G094300.1	-8.90253	4.87123e-16	1.18637e-11	-0.39384	0.298788	cis	95747394	95736991	-	-919576	B
chr1B_99594200	TraesCS1B01G095600.1	-14.24898	1.26366e-31	1.35105e-26	-0.50253	0.521892	cis	99592482	99594569	+	-1718	B
chr1B_99596973	TraesCS1B01G095700.1	-15.16229	2.47003e-34	3.32787e-29	-0.58741	0.552772	cis	99599799	99595707	-	-2826	B
chr1B_104772277	TraesCS1B01G098300.2	-9.92444	6.73743e-19	2.24846e-14	-0.25855	0.346209	cis	104778581	104775922	-	-6304	B
chr1B_106388346	TraesCS1B01G098800.1	7.35613	5.87025e-12	8.21522e-08	0.46322	0.225364	cis	105687012	105697382	+	-701334	B
chr1B_110648034	TraesCS1B01G101000.2	-20.39902	2.51177e-49	1.16183e-43	-0.75284	0.691092	cis	110622126	110617215	-	25908	B
chr1B_117188767	TraesCS1B01G105200.2	-9.23671	5.81165e-17	1.57551e-12	-0.28309	0.314454	cis	117178776	117170221	-	9991	B
chr1B_120884188	TraesCS1B01G108500.1	-7.20237	1.42488e-11	1.87244e-07	-0.28149	0.218074	cis	120646294	120643161	-	237894	B
chr1B_120884188	TraesCS1B01G108700.1	-15.54352	1.84894e-35	2.72844e-30	-0.35403	0.565015	cis	120880607	120882981	+	-3581	B
chr1B_120884188	TraesCS1B01G108800.1	-8.12382	6.11337e-14	1.14302e-09	-0.27616	0.261894	cis	120888764	120883970	-	-4576	B
chr1B_129177031	TraesCS1B01G111300.1	-11.90577	1.16199e-24	6.78761e-20	-0.26351	0.43249	cis	129177651	129176191	-	-620	B
chr1B_130010868	TraesCS1B01G111600.1	-15.09248	3.97386e-34	5.26545e-29	-0.84523	0.550489	cis	129553330	129552170	-	457538	B
chr1B_130010357	TraesCS1B01G112000.1	18.20390	3.48592e-43	9.65006e-38	0.55259	0.640498	cis	130021143	130019578	-	-10786	B
chr1B_129553148	TraesCS1B01G112100.1	25.25813	5.08487e-62	6.66191e-56	1.16477	0.774264	cis	130033532	130033215	-	-480384	B
chr1B_130361380	TraesCS1B01G112700.1	-18.76045	9.18084e-45	2.89585e-39	-0.58317	0.654246	cis	130643381	130636979	-	-282001	B
chr1B_135938222	TraesCS1B01G115500.1	-21.01826	5.14478e-51	2.71662e-45	-0.57193	0.703712	cis	135940094	135958683	+	1872	B
chr1B_136167606	TraesCS1B01G115900.1	-10.00133	4.06874e-19	1.38895e-14	-1.00283	0.349711	cis	136312347	136313547	+	144741	B
chr1B_137156072	TraesCS1B01G117000.1	-11.93610	9.45316e-25	5.56802e-20	-0.35691	0.433739	cis	137177982	137179856	+	21910	B
chr1B_137141560	TraesCS1B01G117200.1	-10.60820	7.32844e-21	2.96959e-16	-0.81257	0.376955	cis	137445194	137447905	+	303634	B
chr1B_137556006	TraesCS1B01G117500.1	-20.07012	2.01841e-48	8.67334e-43	-1.55292	0.684108	cis	137555453	137556484	+	-553	B
chr1B_137633240	TraesCS1B01G117900.1	-10.25184	7.80839e-20	2.86423e-15	-0.21354	0.361045	cis	137638424	137632765	-	-5184	B
chr1B_139671085	TraesCS1B01G118400.1	12.29309	8.29413e-26	5.38122e-21	1.30285	0.448268	cis	139073132	139070065	-	597953	B
chr1B_143116592	TraesCS1B01G121400.1	-7.37842	5.15798e-12	7.28246e-08	-0.43037	0.226422	cis	143619562	143618953	-	-502970	B
chr1B_195560078	TraesCS1B01G144000.1	-23.17535	9.76816e-57	8.17914e-51	-0.78384	0.742773	cis	195596274	195590875	-	-36196	B
chr1B_268821245	TraesCS1B01G158300.3	7.17275	1.68848e-11	2.19165e-07	0.43138	0.216671	cis	268795651	268803423	+	-25594	B
chr1B_277760126	TraesCS1B01G161300.1	-15.80849	3.06663e-36	4.81417e-31	-0.87658	0.573305	cis	278089026	278092628	+	328900	B
chr1B_283122692	TraesCS1B01G162700.2	-6.89605	8.09091e-11	9.32225e-07	-0.17079	0.203616	cis	282136563	282121657	-	986129	B
chr1B_288395987	TraesCS1B01G165500.1	13.61029	1.00482e-29	9.15613e-25	0.52595	0.498976	cis	288800146	288805854	+	404159	B
chr1B_297455725	TraesCS1B01G168100.1	-9.63291	4.51287e-18	1.38197e-13	-0.28574	0.332838	cis	297456322	297460442	+	597	B
chr1B_299438291	TraesCS1B01G168600.1	-7.78448	4.72264e-13	7.79755e-09	-0.26082	0.245737	cis	299438024	299440120	+	-267	B
chr1B_299550154	TraesCS1B01G168800.1	7.94920	1.75942e-13	3.08763e-09	0.12412	0.253581	cis	299659122	299653863	-	-108968	B
chr1B_299656297	TraesCS1B01G168900.1	-12.90870	1.23118e-27	9.39774e-23	-0.35286	0.472542	cis	299977971	299974654	-	-321674	B
chr1B_300336449	TraesCS1B01G169600.2	9.26969	4.70442e-17	1.28846e-12	0.81971	0.315993	cis	300957528	300949109	-	-621079	B
chr1B_304187117	TraesCS1B01G171100.1	-7.20901	1.37167e-11	1.80749e-07	-0.18742	0.218388	cis	303681111	303673501	-	506006	B
chr1B_306072464	TraesCS1B01G171700.1	-11.98727	6.67259e-25	3.98734e-20	-0.28725	0.435842	cis	305271670	305268765	-	800794	B
chr1B_305542323	TraesCS1B01G171800.1	-23.42001	2.27446e-57	2.00720e-51	-0.82590	0.746765	cis	305537638	305544024	+	-4685	B
chr1B_305269480	TraesCS1B01G171900.1	-12.46437	2.57449e-26	1.74993e-21	-0.31796	0.455121	cis	306082296	306068359	-	-812816	B
chr1B_317363715	TraesCS1B01G175400.1	11.32173	6.09364e-23	3.01557e-18	0.48938	0.407986	cis	316766369	316757226	-	597346	B
chr1B_317320548	TraesCS1B01G175400.2	-17.82070	4.34416e-42	1.09729e-36	-0.55845	0.630643	cis	316771430	316757226	-	549118	B
chr1B_317184301	TraesCS1B01G175600.1	-12.67831	5.96072e-27	4.28755e-22	-0.51805	0.463574	cis	317186930	317183002	-	-2629	B
chr1B_317183828	TraesCS1B01G175700.1	-8.13583	5.68230e-14	1.06704e-09	-0.21041	0.262466	cis	317321956	317320458	-	-138128	B
chr1B_317365577	TraesCS1B01G175800.1	-17.97301	1.59101e-42	4.17241e-37	-0.49092	0.634598	cis	317365123	317363286	-	454	B
chr1B_317365051	TraesCS1B01G175900.2	10.11749	1.89508e-19	6.68623e-15	0.30807	0.354981	cis	317418142	317422918	+	53091	B
chr1B_317572279	TraesCS1B01G176700.1	-7.32926	6.85892e-12	9.49471e-08	-0.26621	0.224089	cis	317917657	317916808	-	-345378	B
chr1B_322477835	TraesCS1B01G177800.1	-15.45585	3.35341e-35	4.84615e-30	-0.48925	0.562233	cis	322480558	322483365	+	2723	B
chr1B_325287546	TraesCS1B01G178800.1	12.91655	1.16674e-27	8.92486e-23	0.26942	0.472845	cis	324336527	324340274	+	-951019	B
chr1B_324778730	TraesCS1B01G178900.1	-8.69193	1.83194e-15	4.16356e-11	-0.27148	0.288854	cis	324342341	324358404	+	-436389	B
chr1B_326783044	TraesCS1B01G180000.1	-13.23746	1.29434e-28	1.07342e-23	-0.56903	0.485093	cis	326783032	326786366	+	-12	B
chr1B_327360377	TraesCS1B01G180300.1	-13.52159	1.84572e-29	1.64505e-24	-0.56939	0.495707	cis	327024298	327023284	-	336079	B
chr1B_327355935	TraesCS1B01G180400.1	-20.26626	5.81615e-49	2.61548e-43	-0.98377	0.688297	cis	327226214	327230538	+	-129721	B
chr1B_327486439	TraesCS1B01G180900.1	-9.86284	1.00842e-18	3.30580e-14	-0.12409	0.343396	cis	327478319	327483709	+	-8120	B
chr1B_327838540	TraesCS1B01G181200.1	-16.47980	3.30552e-38	6.07215e-33	-0.24816	0.593517	cis	327845259	327842474	-	-6719	B
chr1B_328439687	TraesCS1B01G181500.1	-16.95688	1.35005e-39	2.77493e-34	-0.68193	0.60721	cis	328436238	328439590	+	-3449	B
chr1B_328646209	TraesCS1B01G181600.1	10.05960	2.77420e-19	9.62920e-15	0.35617	0.352358	cis	328646170	328642492	-	39	B
chr1B_328646966	TraesCS1B01G181800.2	-10.80746	1.93597e-21	8.29041e-17	-0.74068	0.385736	cis	328826442	328820817	-	-179476	B
chr1B_328881061	TraesCS1B01G182000.1	-6.43001	1.04674e-09	9.68893e-06	-0.31768	0.18186	cis	328943795	328938856	-	-62734	B
chr1B_329487298	TraesCS1B01G183200.1	-7.98517	1.41635e-13	2.51836e-09	-0.68823	0.255294	cis	330194141	330217624	+	706843	B
chr1B_330500747	TraesCS1B01G183200.1	-40.52830	3.00996e-94	7.27309e-87	-1.37324	0.89828	cis	330194141	330217624	+	-306606	B
chr1B_329961977	TraesCS1B01G183500.1	8.57973	3.69122e-15	8.07988e-11	0.35359	0.283546	cis	330388414	330389609	+	426437	B
chr1B_330500747	TraesCS1B01G183700.1	-26.00412	7.43385e-64	1.13925e-57	-0.40774	0.784276	cis	330504503	330501975	-	-3756	B
chr1B_332808063	TraesCS1B01G186100.3	-6.76783	1.65324e-10	1.79775e-06	-0.23957	0.197596	cis	332808250	332806168	-	-187	B
chr1B_332844648	TraesCS1B01G186200.2	7.50079	2.52640e-12	3.74233e-08	0.18570	0.232236	cis	332843071	332837298	-	1577	B
chr1B_332808063	TraesCS1B01G186400.1	9.71111	2.71417e-18	8.50915e-14	0.24510	0.336439	cis	333490110	333493956	+	682047	B
chr1B_332808063	TraesCS1B01G186700.1	-7.08152	2.84084e-11	3.54831e-07	-0.32009	0.212358	cis	333625656	333627682	+	817593	B
chr1B_333625306	TraesCS1B01G186700.1	9.43790	1.59457e-17	4.60131e-13	0.35010	0.323818	cis	333625656	333627682	+	350	B
chr1B_334548683	TraesCS1B01G186800.1	-14.77654	3.42857e-33	4.18779e-28	-0.49475	0.539998	cis	334237890	334240604	+	-310793	B
chr1B_336210205	TraesCS1B01G187600.1	-12.02442	5.18113e-25	3.12729e-20	-0.54378	0.437364	cis	335972425	335975767	+	-237780	B
chr1B_335975810	TraesCS1B01G187800.1	-7.49649	2.59076e-12	3.83133e-08	-0.30529	0.232031	cis	336069520	336076900	+	93710	B
chr1B_336210205	TraesCS1B01G187800.1	-12.74956	3.66051e-27	2.68214e-22	-0.33160	0.466363	cis	336069520	336076900	+	-140685	B
chr1B_336069625	TraesCS1B01G188000.1	-13.37632	4.99646e-29	4.29515e-24	-0.22980	0.490308	cis	336207098	336210243	+	137473	B
chr1B_338012218	TraesCS1B01G188700.1	18.90645	3.55586e-45	1.16157e-39	0.58894	0.657745	cis	338883653	338882358	-	-871435	B
chr1B_340372963	TraesCS1B01G189500.1	-24.53516	3.26177e-60	3.64968e-54	-0.88483	0.763952	cis	339905544	339906875	+	-467419	B
chr1B_349565300	TraesCS1B01G194400.1	26.54360	3.65407e-65	6.30093e-59	1.09466	0.791143	cis	349564113	349550279	-	1187	B
chr1B_349592623	TraesCS1B01G194800.1	26.65953	1.92136e-65	3.39516e-59	1.36729	0.79258	cis	349740971	349725883	-	-148348	B
chr1B_351454733	TraesCS1B01G195800.1	13.08084	3.78609e-28	3.01930e-23	1.20150	0.47915	cis	351439758	351440975	+	-14975	B
chr1B_356454088	TraesCS1B01G198500.1	-8.25238	2.78885e-14	5.45611e-10	-0.29439	0.26801	cis	356455928	356452384	-	-1840	B
chr1B_359198225	TraesCS1B01G200400.1	-17.60722	1.78254e-41	4.27344e-36	-0.77271	0.625011	cis	359209520	359212141	+	11295	B
chr1B_359225667	TraesCS1B01G200700.1	6.65551	3.07215e-10	3.17197e-06	0.19839	0.192343	cis	359439933	359460331	+	214266	B
chr1B_360809617	TraesCS1B01G201000.1	-12.78809	2.81187e-27	2.08135e-22	-0.45892	0.467865	cis	359899427	359903349	+	-910190	B
chr1B_375258359	TraesCS1B01G207100.1	-21.47099	3.08802e-52	1.79848e-46	-0.69201	0.712521	cis	374330407	374328520	-	927952	B
chr1B_375258359	TraesCS1B01G207300.1	-17.24109	2.02761e-40	4.46290e-35	-0.40446	0.61511	cis	374346045	374339629	-	912314	B
chr1B_382215548	TraesCS1B01G210500.1	-10.85731	1.38643e-21	6.02302e-17	-0.91491	0.387919	cis	383050279	383052662	+	834731	B
chr1B_385029080	TraesCS1B01G211600.1	-19.73207	1.74174e-47	6.88731e-42	-0.41171	0.676721	cis	385159505	385162531	+	130425	B
chr1B_385646962	TraesCS1B01G212200.2	-10.27748	6.59056e-20	2.43488e-15	-0.40929	0.362198	cis	385645293	385647553	+	-1669	B
chr1B_388008537	TraesCS1B01G213200.1	-7.90731	2.26375e-13	3.91268e-09	-0.19753	0.251586	cis	387298392	387303155	+	-710145	B
chr1B_393541973	TraesCS1B01G217200.1	-7.43779	3.65102e-12	5.27766e-08	-0.29850	0.229241	cis	393541644	393542546	+	-329	B
chr1B_394410895	TraesCS1B01G217500.1	-9.20361	7.18279e-17	1.92679e-12	-0.13782	0.312909	cis	394405920	394411898	+	-4975	B
chr1B_396362162	TraesCS1B01G218900.1	-8.00021	1.29340e-13	2.31245e-09	-0.12696	0.25601	cis	396357261	396360463	+	-4901	B
chr1B_396531147	TraesCS1B01G219100.2	-9.85904	1.03382e-18	3.38547e-14	-0.56657	0.343222	cis	396531126	396532804	+	-21	B
chr1B_396593160	TraesCS1B01G219600.1	-26.96917	3.47951e-66	6.54002e-60	-1.06850	0.796351	cis	396606113	396607976	+	12953	B
chr1B_397792132	TraesCS1B01G220400.1	-14.19367	1.84534e-31	1.94410e-26	-0.44845	0.519951	cis	397455289	397453869	-	336843	B
chr1B_400302916	TraesCS1B01G222100.1	-15.67021	7.82720e-36	1.19038e-30	-0.66534	0.569001	cis	399561633	399562175	+	-741283	B
chr1B_403101125	TraesCS1B01G224100.1	-12.82162	2.23517e-27	1.66857e-22	-0.86139	0.469169	cis	402113685	402103979	-	987440	B
chr1B_402140700	TraesCS1B01G224200.1	-7.69080	8.24452e-13	1.31446e-08	-0.13909	0.241276	cis	402145683	402139795	-	-4983	B
chr1B_403101125	TraesCS1B01G224600.1	-12.83790	1.99938e-27	1.49873e-22	-0.26901	0.469801	cis	403101157	403098504	-	-32	B
chr1B_404918762	TraesCS1B01G225600.1	12.76709	3.24648e-27	2.39033e-22	0.23027	0.467047	cis	405181478	405184249	+	262716	B
chr1B_407542370	TraesCS1B01G227100.1	-12.31841	6.97741e-26	4.55822e-21	-0.50661	0.449286	cis	407771956	407773500	+	229586	B
chr1B_409272488	TraesCS1B01G227700.1	-12.32765	6.55066e-26	4.28974e-21	-0.56057	0.449657	cis	409272514	409276918	+	26	B
chr1B_409675255	TraesCS1B01G228000.2	23.50377	1.38331e-57	1.24277e-51	0.51190	0.748113	cis	409623064	409617889	-	52191	B
chr1B_411440643	TraesCS1B01G229100.1	11.03650	4.16479e-22	1.90288e-17	0.53737	0.39572	cis	411440751	411437437	-	-108	B
chr1B_411166759	TraesCS1B01G229200.1	-10.92089	9.05300e-22	4.00422e-17	-0.20152	0.390695	cis	411574187	411568098	-	-407428	B
chr1B_414806053	TraesCS1B01G230800.1	-6.88735	8.49516e-11	9.75076e-07	-0.28530	0.203206	cis	414778738	414775769	-	27315	B
chr1B_420357469	TraesCS1B01G234100.1	-11.15962	1.81878e-22	8.59694e-18	-0.29429	0.401038	cis	419974562	419983006	+	-382907	B
chr1B_420364953	TraesCS1B01G234300.2	-43.42038	2.75638e-99	1.07082e-91	-1.82152	0.910203	cis	420231873	420236327	+	-133080	B
chr1B_420365490	TraesCS1B01G234500.1	9.04265	2.00447e-16	5.10885e-12	0.25426	0.305373	cis	420365354	420366443	+	-136	B
chr1B_421097904	TraesCS1B01G235000.1	7.49893	2.55411e-12	3.78072e-08	0.15597	0.232147	cis	421089323	421095438	+	-8581	B
chr1B_423966732	TraesCS1B01G237000.1	-13.00571	6.33482e-28	4.95577e-23	-0.17974	0.476276	cis	423968107	423960767	-	-1375	B
chr1B_426451396	TraesCS1B01G238000.1	-24.94498	3.05882e-61	3.75050e-55	-0.49286	0.769874	cis	426071589	426072953	+	-379807	B
chr1B_426072800	TraesCS1B01G238200.1	-16.76756	4.79190e-39	9.41540e-34	-0.71612	0.601842	cis	426443244	426451284	+	370444	B
chr1B_428069415	TraesCS1B01G240400.1	-27.72282	5.70602e-68	1.25097e-61	-1.01700	0.805145	cis	428073235	428069365	-	-3820	B
chr1B_428069415	TraesCS1B01G240400.2	13.12454	2.80626e-28	2.26232e-23	0.45360	0.480815	cis	428073235	428069365	-	-3820	B
chr1B_428069356	TraesCS1B01G240500.1	-7.90636	2.27670e-13	3.93368e-09	-0.13398	0.251541	cis	428116227	428111244	-	-46871	B
chr1B_428111258	TraesCS1B01G240600.1	-13.40312	4.15797e-29	3.59864e-24	-0.34705	0.491308	cis	428536037	428536498	+	424779	B
chr1B_429761930	TraesCS1B01G242100.1	6.76055	1.72126e-10	1.86547e-06	0.16346	0.197255	cis	429759867	429765110	+	-2063	B
chr1B_432376783	TraesCS1B01G243400.1	-9.30174	3.83005e-17	1.05946e-12	-0.34825	0.317487	cis	432376657	432377160	+	-126	B
chr1B_432815441	TraesCS1B01G243700.2	-9.83374	1.21971e-18	3.96396e-14	-0.43332	0.342065	cis	432816152	432820964	+	711	B
chr1B_432820356	TraesCS1B01G243800.2	-7.27985	9.12537e-12	1.23826e-07	-0.28902	0.221745	cis	432824828	432821423	-	-4472	B
chr1B_433642714	TraesCS1B01G244400.2	-8.39134	1.18676e-14	2.43779e-10	-0.19923	0.274612	cis	433606998	433601168	-	35716	B
chr1B_433646422	TraesCS1B01G244900.1	11.33814	5.45449e-23	2.71115e-18	0.35883	0.408685	cis	434335395	434335853	+	688973	B
chr1B_439115415	TraesCS1B01G248200.1	-12.88942	1.40496e-27	1.06721e-22	-0.55593	0.471797	cis	439128547	439127550	-	-13132	B
chr1B_441189052	TraesCS1B01G249300.1	7.83709	3.44898e-13	5.80911e-09	0.28688	0.248242	cis	441660080	441654272	-	-471028	B
chr1B_442107085	TraesCS1B01G249800.1	-10.30811	5.38158e-20	2.00574e-15	-0.46741	0.363574	cis	442110706	442108312	-	-3621	B
chr1B_443468519	TraesCS1B01G251600.1	-7.96294	1.61968e-13	2.85636e-09	-0.22237	0.254235	cis	444344412	444346103	+	875893	B
chr1B_447583386	TraesCS1B01G253700.1	-15.41258	4.49959e-35	6.43574e-30	-0.41220	0.560852	cis	447327070	447323424	-	256316	B
chr1B_452571679	TraesCS1B01G257000.1	-17.55829	2.46511e-41	5.84423e-36	-0.50557	0.623705	cis	452571751	452573437	+	72	B
chr1B_453513088	TraesCS1B01G257200.1	7.08521	2.78198e-11	3.48064e-07	0.16597	0.212532	cis	452739568	452754855	+	-773520	B
chr1B_453337601	TraesCS1B01G257500.1	-7.32274	7.12284e-12	9.83315e-08	-0.08708	0.223779	cis	453340100	453345212	+	2499	B
chr1B_456185126	TraesCS1B01G258700.1	-27.99403	1.32179e-68	3.05113e-62	-0.55520	0.808181	cis	456188206	456185140	-	-3080	B
chr1B_456977206	TraesCS1B01G259600.1	-25.64919	5.50274e-63	7.82166e-57	-0.54092	0.77959	cis	456998120	457003485	+	20914	B
chr1B_456977206	TraesCS1B01G259700.1	-28.93447	8.86906e-71	2.47344e-64	-0.72898	0.818218	cis	457024736	457026418	+	47530	B
chr1B_457381436	TraesCS1B01G260000.1	-10.62499	6.55215e-21	2.66733e-16	-0.26665	0.377698	cis	457379636	457378812	-	1800	B
chr1B_457866340	TraesCS1B01G260400.1	-9.05399	1.86501e-16	4.77075e-12	-0.18952	0.305905	cis	457862895	457865615	+	-3445	B
chr1B_458079143	TraesCS1B01G260800.1	14.85419	2.01797e-33	2.51367e-28	0.58869	0.542601	cis	458325252	458327107	+	246109	B
chr1B_460274388	TraesCS1B01G261500.1	10.20159	1.08830e-19	3.93405e-15	0.18798	0.358781	cis	459928639	459926126	-	345749	B
chr1B_460268686	TraesCS1B01G262100.2	-6.53215	6.02596e-10	5.86665e-06	-0.15432	0.186597	cis	460557843	460554942	-	-289157	B
chr1B_460578584	TraesCS1B01G262200.1	-90.32189	1.40645e-155	7.46643e-145	-2.32497	0.977709	cis	460581868	460578653	-	-3284	B
chr1B_461298691	TraesCS1B01G262500.1	-10.89861	1.05121e-21	4.62076e-17	-0.25313	0.389723	cis	461295492	461297600	+	-3199	B
chr1B_465682579	TraesCS1B01G264800.1	-9.22138	6.41086e-17	1.72932e-12	-0.28058	0.313739	cis	465587634	465585984	-	94945	B
chr1B_465696582	TraesCS1B01G264900.2	-7.55020	1.89066e-12	2.85553e-08	-0.39063	0.234585	cis	465693006	465701036	+	-3576	B
chr1B_465979226	TraesCS1B01G265200.1	-23.24825	6.32215e-57	5.37440e-51	-0.97657	0.743971	cis	465977184	465979103	+	-2042	B
chr1B_466089374	TraesCS1B01G265500.1	-13.61994	9.40477e-30	8.59080e-25	-0.48240	0.499331	cis	466087169	466088542	+	-2205	B
chr1B_470001751	TraesCS1B01G266600.1	-9.17287	8.74247e-17	2.32218e-12	-0.12000	0.311472	cis	469161676	469159793	-	840075	B
chr1B_470692199	TraesCS1B01G267000.2	-9.27427	4.56818e-17	1.25294e-12	-0.19872	0.316207	cis	469972700	469978565	+	-719499	B
chr1B_469970104	TraesCS1B01G267100.1	6.42484	1.07628e-09	9.93575e-06	0.13252	0.181621	cis	469999416	470002766	+	29312	B
chr1B_470696244	TraesCS1B01G267600.1	-13.87358	1.65330e-30	1.60774e-25	-0.47960	0.508556	cis	470695018	470696091	+	-1226	B
chr1B_474453105	TraesCS1B01G269500.1	-12.50583	1.93915e-26	1.33237e-21	-0.42723	0.456769	cis	473864420	473868360	+	-588685	B
chr1B_473557134	TraesCS1B01G269600.1	-7.43942	3.61633e-12	5.23075e-08	-0.15770	0.229319	cis	474120594	474118052	-	-563460	B
chr1B_477141777	TraesCS1B01G271800.2	-9.08506	1.53055e-16	3.95374e-12	-0.20374	0.307361	cis	477399768	477406029	+	257991	B
chr1B_478721908	TraesCS1B01G272900.1	-12.65414	7.03258e-27	5.02727e-22	-1.10469	0.462625	cis	478725278	478721390	-	-3370	B
chr1B_478721908	TraesCS1B01G272900.2	-14.72766	4.78693e-33	5.77724e-28	-1.46407	0.538352	cis	478724303	478721653	-	-2395	B
chr1B_479793365	TraesCS1B01G273000.1	-15.64629	9.20575e-36	1.39172e-30	-0.51434	0.568252	cis	479793213	479794207	+	-152	B
chr1B_480969681	TraesCS1B01G274000.2	-7.51401	2.33812e-12	3.48097e-08	-0.21751	0.232864	cis	480964149	480974123	+	-5532	B
chr1B_482165741	TraesCS1B01G275000.1	14.78550	3.22497e-33	3.94828e-28	0.74674	0.540299	cis	482451150	482452768	+	285409	B
chr1B_482165793	TraesCS1B01G275400.1	6.69013	2.53964e-10	2.66465e-06	0.15482	0.19396	cis	482715670	482713248	-	-549877	B
chr1B_483596252	TraesCS1B01G276000.1	16.31974	9.70536e-38	1.71646e-32	0.98345	0.588799	cis	483589790	483587465	-	6462	B
chr1B_487939857	TraesCS1B01G279200.1	-16.07005	5.22889e-37	8.71488e-32	-0.97475	0.581314	cis	487496862	487489192	-	442995	B
chr1B_488170189	TraesCS1B01G279500.1	7.80777	4.10969e-13	6.84654e-09	0.34154	0.246846	cis	488124836	488127768	+	-45353	B
chr1B_488672701	TraesCS1B01G279600.1	-6.67320	2.78756e-10	2.90218e-06	-0.26604	0.193169	cis	488208308	488215309	+	-464393	B
chr1B_488820955	TraesCS1B01G280500.1	-22.70669	1.62698e-55	1.23710e-49	-1.17269	0.734889	cis	488817764	488820151	+	-3191	B
chr1B_488826347	TraesCS1B01G280600.1	-13.01041	6.13421e-28	4.80426e-23	-0.44439	0.476456	cis	488824416	488820484	-	1931	B
chr1B_489201943	TraesCS1B01G280700.1	-12.64229	7.62641e-27	5.43447e-22	-0.14333	0.46216	cis	489131321	489133981	+	-70622	B
chr1B_489201943	TraesCS1B01G280800.1	-21.08041	3.49137e-51	1.86752e-45	-0.39676	0.704942	cis	489198661	489200649	+	-3282	B
chr1B_488819781	TraesCS1B01G280900.1	-14.29372	9.30350e-32	1.00581e-26	-0.22565	0.523456	cis	489207469	489201490	-	-387688	B
chr1B_489244806	TraesCS1B01G281000.1	-8.77203	1.10852e-15	2.58729e-11	-0.18996	0.292637	cis	489245476	489244069	-	-670	B
chr1B_489993559	TraesCS1B01G281100.1	-7.03730	3.65107e-11	4.47530e-07	-0.30570	0.21027	cis	489252932	489249603	-	740627	B
chr1B_491223911	TraesCS1B01G282500.1	15.14033	2.86843e-34	3.84474e-29	0.56601	0.552055	cis	491254808	491250120	-	-30897	B
chr1B_491978928	TraesCS1B01G282500.1	6.99961	4.51880e-11	5.44955e-07	0.22739	0.208492	cis	491254808	491250120	-	724120	B
chr1B_491534216	TraesCS1B01G282900.1	-9.41506	1.84766e-17	5.29489e-13	-0.23464	0.322758	cis	491984459	491982667	-	-450243	B
chr1B_492307066	TraesCS1B01G283300.1	-7.52098	2.24449e-12	3.35040e-08	-0.40576	0.233196	cis	492306316	492307638	+	-750	B
chr1B_496095685	TraesCS1B01G285300.1	-7.25414	1.05826e-11	1.42072e-07	-0.29712	0.220526	cis	496099640	496095636	-	-3955	B
chr1B_497780651	TraesCS1B01G286100.1	-14.77971	3.35518e-33	4.10146e-28	-0.36890	0.540105	cis	497779125	497781765	+	-1526	B
chr1B_499589830	TraesCS1B01G287200.1	-7.65700	1.00719e-12	1.58514e-08	-0.23760	0.239667	cis	499219263	499218769	-	370567	B
chr1B_503512048	TraesCS1B01G288800.1	-11.48142	2.07003e-23	1.07147e-18	-0.35928	0.414768	cis	503512194	503515866	+	146	B
chr1B_503626858	TraesCS1B01G288900.1	-22.47961	6.42112e-55	4.65317e-49	-1.19596	0.730954	cis	503623649	503623885	+	-3209	B
chr1B_503628200	TraesCS1B01G289000.1	-15.74788	4.62351e-36	7.15993e-31	-0.73362	0.571424	cis	503662209	503661630	-	-34009	B
chr1B_504088144	TraesCS1B01G289200.1	-16.77705	4.49691e-39	8.85472e-34	-1.00013	0.602113	cis	504088656	504092223	+	512	B
chr1B_504098573	TraesCS1B01G289300.1	-14.03760	5.37386e-31	5.44104e-26	-0.38075	0.514429	cis	504096856	504093394	-	1717	B
chr1B_505068944	TraesCS1B01G289600.2	-17.16517	3.36221e-40	7.27242e-35	-0.45313	0.613018	cis	505072919	505068902	-	-3975	B
chr1B_507470980	TraesCS1B01G290300.1	-6.51214	6.71705e-10	6.47409e-06	-0.22712	0.185668	cis	507472742	507470899	-	-1762	B
chr1B_507807907	TraesCS1B01G290700.1	-6.52460	6.27815e-10	6.08930e-06	-0.13400	0.186246	cis	508390885	508394967	+	582978	B
chr1B_507807472	TraesCS1B01G290800.1	8.75695	1.21866e-15	2.83040e-11	0.27138	0.291925	cis	508398749	508395778	-	-591277	B
chr1B_508393634	TraesCS1B01G290900.1	-10.22404	9.38320e-20	3.41459e-15	-0.21695	0.359793	cis	508541068	508544444	+	147434	B
chr1B_509016659	TraesCS1B01G292000.1	-7.23805	1.16090e-11	1.54837e-07	-0.30883	0.219764	cis	509130502	509132207	+	113843	B
chr1B_509130584	TraesCS1B01G292400.1	-30.17893	1.38201e-73	4.90355e-67	-1.21951	0.830411	cis	509892675	509891166	-	-762091	B
chr1B_511975367	TraesCS1B01G293300.1	9.67115	3.52007e-18	1.09030e-13	0.64605	0.3346	cis	510985634	510979760	-	989733	B
chr1B_510791677	TraesCS1B01G293700.2	14.52445	1.91935e-32	2.20158e-27	0.31420	0.531438	cis	511442110	511448959	+	650433	B
chr1B_512423697	TraesCS1B01G294500.1	-10.23857	8.52444e-20	3.11557e-15	-0.71016	0.360447	cis	512630655	512631101	+	206958	B
chr1B_512419498	TraesCS1B01G294600.1	-44.55799	3.41551e-101	1.59541e-93	-1.24295	0.914342	cis	512634061	512631330	-	-214563	B
chr1B_512632433	TraesCS1B01G295000.2	-11.14953	1.94665e-22	9.17514e-18	-0.57040	0.400603	cis	512692752	512690581	-	-60319	B
chr1B_515438154	TraesCS1B01G296300.1	-7.38856	4.86270e-12	6.89315e-08	-0.26914	0.226903	cis	514818196	514817645	-	619958	B
chr1B_518260568	TraesCS1B01G297800.1	-7.58295	1.55935e-12	2.38526e-08	-0.10332	0.236143	cis	518176548	518180326	+	-84020	B
chr1B_518260568	TraesCS1B01G298200.1	-7.60392	1.37812e-12	2.12544e-08	-0.13605	0.237141	cis	518798852	518803211	+	538284	B
chr1B_518794349	TraesCS1B01G298400.1	7.19398	1.49509e-11	1.95765e-07	0.49725	0.217677	cis	519619560	519624810	+	825211	B
chr1B_520369170	TraesCS1B01G298400.1	10.34138	4.31710e-20	1.62375e-15	0.30812	0.365067	cis	519619560	519624810	+	-749610	B
chr1B_520373854	TraesCS1B01G298400.2	28.98297	6.87125e-71	1.93647e-64	0.80360	0.818716	cis	519619846	519624810	+	-754008	B
chr1B_520677003	TraesCS1B01G299800.1	-8.60866	3.08225e-15	6.81262e-11	-0.18851	0.284915	cis	520529820	520522072	-	147183	B
chr1B_520999685	TraesCS1B01G301000.1	-8.98757	2.84348e-16	7.11872e-12	-0.23744	0.302787	cis	521766877	521768437	+	767192	B
chr1B_521003248	TraesCS1B01G301200.1	6.65487	3.08298e-10	3.18224e-06	0.22891	0.192313	cis	521864509	521863207	-	-861261	B
chr1B_522117415	TraesCS1B01G301600.1	-9.11900	1.23293e-16	3.21912e-12	-0.22124	0.308951	cis	522061320	522056049	-	56095	B
chr1B_522745435	TraesCS1B01G301700.1	-8.44669	8.43037e-15	1.76490e-10	-0.30584	0.277239	cis	522356657	522362085	+	-388778	B
chr1B_524161496	TraesCS1B01G303300.1	29.24118	1.77342e-71	5.26503e-65	1.45171	0.821334	cis	524162003	524160876	-	-507	B
chr1B_526300473	TraesCS1B01G304700.1	-7.94760	1.77645e-13	3.11569e-09	-0.40701	0.253505	cis	527288314	527288625	+	987841	B
chr1B_528482900	TraesCS1B01G305500.1	22.76315	1.15768e-55	8.90460e-50	0.61609	0.735856	cis	528390010	528391887	+	-92890	B
chr1B_529509884	TraesCS1B01G306100.1	6.53898	5.80645e-10	5.67258e-06	0.44201	0.186915	cis	529509447	529501791	-	437	B
chr1B_530465914	TraesCS1B01G307500.1	-7.25305	1.06491e-11	1.42900e-07	-0.34168	0.220475	cis	530466814	530473014	+	900	B
chr1B_530049201	TraesCS1B01G307600.1	-9.13673	1.10109e-16	2.89124e-12	-0.21754	0.309781	cis	530473898	530478504	+	424697	B
chr1B_530779402	TraesCS1B01G308000.1	-23.73284	3.56729e-58	3.36111e-52	-0.91119	0.751751	cis	530668902	530666248	-	110500	B
chr1B_530960803	TraesCS1B01G308300.1	-32.85857	2.23417e-79	1.31843e-72	-0.74271	0.853044	cis	530960902	530959214	-	-99	B
chr1B_531166780	TraesCS1B01G308500.1	-24.46759	4.82853e-60	5.32488e-54	-1.04577	0.762955	cis	531166036	531166893	+	-744	B
chr1B_531166780	TraesCS1B01G308600.1	12.10600	2.97178e-25	1.83349e-20	0.44681	0.440694	cis	531199202	531202723	+	32422	B
chr1B_533965124	TraesCS1B01G310900.1	19.79431	1.17015e-47	4.69114e-42	0.94783	0.678097	cis	533956554	533952538	-	8570	B
chr1B_536709155	TraesCS1B01G313100.3	-10.54191	1.13974e-20	4.53558e-16	-0.22942	0.374015	cis	536709472	536706266	-	-317	B
chr1B_536777853	TraesCS1B01G313200.1	-8.43485	9.07082e-15	1.89142e-10	-0.19410	0.276677	cis	536770672	536770971	+	-7181	B
chr1B_536772985	TraesCS1B01G313700.1	-7.15267	1.89387e-11	2.43766e-07	-0.20785	0.215722	cis	537691305	537694727	+	918320	B
chr1B_539552330	TraesCS1B01G314700.1	-8.77091	1.11633e-15	2.60462e-11	-0.32580	0.292584	cis	539552052	539547072	-	278	B
chr1B_539554205	TraesCS1B01G314800.1	-9.29574	3.98042e-17	1.09900e-12	-0.28775	0.317208	cis	539562346	539553715	-	-8141	B
chr1B_540717231	TraesCS1B01G316300.1	-7.38381	4.99875e-12	7.07260e-08	-0.11909	0.226678	cis	540730106	540729017	-	-12875	B
chr1B_540844728	TraesCS1B01G316400.1	-10.34096	4.32935e-20	1.62817e-15	-0.19562	0.365048	cis	540991170	540994048	+	146442	B
chr1B_543008763	TraesCS1B01G318100.1	-8.91522	4.49584e-16	1.09952e-11	-0.17786	0.299385	cis	542928792	542926444	-	79971	B
chr1B_542930862	TraesCS1B01G318400.1	-8.65863	2.25626e-15	5.07176e-11	-0.14156	0.287279	cis	543009745	543016201	+	78883	B
chr1B_543082572	TraesCS1B01G318700.1	7.42557	3.92052e-12	5.63990e-08	0.16672	0.228661	cis	543089347	543086001	-	-6775	B
chr1B_543474071	TraesCS1B01G319100.1	-23.03734	2.22987e-56	1.81495e-50	-0.67779	0.740484	cis	543477037	543474047	-	-2966	B
chr1B_544129959	TraesCS1B01G319100.1	-6.74640	1.86156e-10	2.00442e-06	-0.40887	0.196592	cis	543477037	543474047	-	652922	B
chr1B_543499654	TraesCS1B01G319400.1	-10.58886	8.33676e-21	3.36029e-16	-0.18529	0.376098	cis	543500051	543497743	-	-397	B
chr1B_543500440	TraesCS1B01G319400.1	-7.50422	2.47620e-12	3.67274e-08	-0.18707	0.232399	cis	543500051	543497743	-	389	B
chr1B_544132390	TraesCS1B01G320000.1	-12.17664	1.83593e-25	1.15451e-20	-0.70731	0.443564	cis	544132299	544130396	-	91	B
chr1B_544132366	TraesCS1B01G320000.2	-6.51648	6.56090e-10	6.33790e-06	-0.24534	0.185869	cis	544132516	544130396	-	-150	B
chr1B_544808812	TraesCS1B01G320500.1	-15.26561	1.22246e-34	1.68888e-29	-0.29098	0.556127	cis	544806962	544810354	+	-1850	B
chr1B_544993975	TraesCS1B01G320600.1	-15.53177	2.00247e-35	2.94708e-30	-0.53448	0.564643	cis	544952356	544953669	+	-41619	B
chr1B_547178585	TraesCS1B01G321900.1	8.50643	5.82194e-15	1.24338e-10	0.30150	0.280073	cis	546272671	546277811	+	-905914	B
chr1B_545644356	TraesCS1B01G322100.1	-6.79015	1.46066e-10	1.60461e-06	-0.37784	0.198642	cis	546535095	546534678	-	-890739	B
chr1B_546535197	TraesCS1B01G322200.1	15.00211	7.35712e-34	9.51997e-29	0.72471	0.547515	cis	546685437	546681158	-	-150240	B
chr1B_547577567	TraesCS1B01G322600.1	-7.07054	3.02373e-11	3.75949e-07	-0.35234	0.21184	cis	547578365	547577496	-	-798	B
chr1B_548621973	TraesCS1B01G323500.1	-9.92323	6.79128e-19	2.26570e-14	-0.18821	0.346154	cis	548532203	548537925	+	-89770	B
chr1B_548278577	TraesCS1B01G323700.1	-10.09329	2.22257e-19	7.78831e-15	-0.33904	0.353885	cis	548612359	548611180	-	-333782	B
chr1B_548624649	TraesCS1B01G323700.2	-12.80459	2.51147e-27	1.86669e-22	-0.28320	0.468507	cis	548615270	548611572	-	9379	B
chr1B_549790507	TraesCS1B01G324300.1	7.14372	1.99322e-11	2.55602e-07	0.45336	0.215298	cis	549790964	549794515	+	457	B
chr1B_549794689	TraesCS1B01G324300.2	6.97955	5.06046e-11	6.04960e-07	0.46037	0.207546	cis	549790985	549794515	+	-3704	B
chr1B_549793684	TraesCS1B01G324500.1	-10.57419	9.19248e-21	3.69038e-16	-0.71129	0.375448	cis	549891232	549891612	+	97548	B
chr1B_550651575	TraesCS1B01G324500.1	-7.50202	2.50821e-12	3.71725e-08	-0.32761	0.232294	cis	549891232	549891612	+	-760343	B
chr1B_551009907	TraesCS1B01G325000.2	-15.56300	1.61987e-35	2.40150e-30	-0.31783	0.565631	cis	551008301	551010254	+	-1606	B
chr1B_551219947	TraesCS1B01G326100.1	-8.05507	9.28042e-14	1.69277e-09	-0.20169	0.258622	cis	551721629	551724658	+	501682	B
chr1B_554137013	TraesCS1B01G327300.1	8.89477	5.11597e-16	1.24274e-11	0.30549	0.298423	cis	553553908	553558333	+	-583105	B
chr1B_553454136	TraesCS1B01G327400.1	-12.01460	5.53938e-25	3.33412e-20	-0.53012	0.436962	cis	553629272	553631723	+	175136	B
chr1B_553630089	TraesCS1B01G327600.1	-30.70586	9.43569e-75	3.69336e-68	-1.80961	0.835231	cis	553654528	553654026	-	-24439	B
chr1B_556821321	TraesCS1B01G330100.1	-17.21120	2.47406e-40	5.40605e-35	-0.50326	0.614288	cis	555948895	555952663	+	-872426	B
chr1B_556098435	TraesCS1B01G331400.2	-12.38049	4.56652e-26	3.03404e-21	-0.22138	0.451775	cis	556995201	556991368	-	-896766	B
chr1B_558996818	TraesCS1B01G332700.1	-7.08288	2.81901e-11	3.52302e-07	-0.28140	0.212422	cis	559103904	559100978	-	-107086	B
chr1B_559960641	TraesCS1B01G333100.1	-12.65398	7.04034e-27	5.03258e-22	-0.35434	0.462619	cis	559574554	559579528	+	-386087	B
chr1B_559967481	TraesCS1B01G333300.3	-6.60464	4.05951e-10	4.09309e-06	-0.29714	0.189971	cis	559962457	559968640	+	-5024	B
chr1B_560021104	TraesCS1B01G333300.5	-6.56726	4.97831e-10	4.93075e-06	-0.36514	0.18823	cis	559962457	559968647	+	-58647	B
chr1B_560024239	TraesCS1B01G333500.1	-17.07447	6.15587e-40	1.30059e-34	-0.35823	0.610502	cis	560020274	560019054	-	3965	B
chr1B_560253737	TraesCS1B01G333800.1	6.98113	5.01541e-11	5.99981e-07	0.33543	0.207621	cis	560251422	560253795	+	-2315	B
chr1B_561494643	TraesCS1B01G334100.1	-8.60081	3.23691e-15	7.13577e-11	-0.32719	0.284544	cis	561494460	561499695	+	-183	B
chr1B_561705098	TraesCS1B01G334500.1	-17.83178	4.03784e-42	1.02309e-36	-0.73909	0.630932	cis	561645985	561643272	-	59113	B
chr1B_561703679	TraesCS1B01G334600.1	22.46801	6.88882e-55	4.98159e-49	0.79891	0.730751	cis	561711618	561702860	-	-7939	B
chr1B_561645833	TraesCS1B01G334600.2	-33.30130	2.65605e-80	1.75485e-73	-1.37120	0.856368	cis	561711639	561702860	-	-65806	B
chr1B_562438419	TraesCS1B01G335100.1	-8.84016	7.22041e-16	1.72350e-11	-0.34006	0.29585	cis	562433929	562432709	-	4490	B
chr1B_562436030	TraesCS1B01G335400.1	-6.88183	8.76162e-11	1.00325e-06	-0.26820	0.202947	cis	562469855	562468353	-	-33825	B
chr1B_562468526	TraesCS1B01G335400.1	-7.13002	2.15536e-11	2.74808e-07	-0.51403	0.21465	cis	562469855	562468353	-	-1329	B
chr1B_565566129	TraesCS1B01G337500.1	-7.05175	3.36409e-11	4.14872e-07	-0.42001	0.210952	cis	564919653	564918641	-	646476	B
chr1B_565665538	TraesCS1B01G337800.2	-8.23607	3.08161e-14	5.99517e-10	-0.38448	0.267235	cis	565660131	565672842	+	-5407	B
chr1B_566687248	TraesCS1B01G338800.1	-16.47973	3.30713e-38	6.07499e-33	-0.26923	0.593515	cis	566685243	566687535	+	-2005	B
chr1B_566686100	TraesCS1B01G339000.1	8.93169	4.05117e-16	9.96109e-12	1.24998	0.30016	cis	566823535	566831413	+	137435	B
chr1B_566822698	TraesCS1B01G339000.1	-61.21838	3.35194e-125	1.20640e-116	-3.89638	0.952716	cis	566823535	566831413	+	837	B
chr1B_566977517	TraesCS1B01G339200.2	-6.62322	3.66724e-10	3.72975e-06	-0.13250	0.190837	cis	566847940	566837227	-	129577	B
chr1B_566981370	TraesCS1B01G339500.1	-8.33259	1.70439e-14	3.42975e-10	-0.35639	0.271822	cis	566981080	566981563	+	-290	B
chr1B_568965779	TraesCS1B01G341000.1	-23.08166	1.71025e-56	1.40378e-50	-0.53687	0.741222	cis	568966022	568964402	-	-243	B
chr1B_568968001	TraesCS1B01G341100.1	-9.34101	2.97598e-17	8.33643e-13	-0.40972	0.319316	cis	568972730	568968245	-	-4729	B
chr1B_570522719	TraesCS1B01G341400.2	-11.76276	3.07192e-24	1.72475e-19	-0.32871	0.426567	cis	569545298	569542757	-	977421	B
chr1B_570294526	TraesCS1B01G342200.1	-15.32664	8.07135e-35	1.13119e-29	-0.25285	0.558096	cis	570303561	570291976	-	-9035	B
chr1B_571435544	TraesCS1B01G342600.2	-6.83510	1.13744e-10	1.27564e-06	-0.09189	0.200751	cis	571056412	571062136	+	-379132	B
chr1B_571055911	TraesCS1B01G342700.1	13.96479	8.84946e-31	8.80016e-26	0.34736	0.511831	cis	571164481	571174139	+	108570	B
chr1B_572288408	TraesCS1B01G343700.1	-59.14992	1.46854e-122	4.44217e-114	-2.47201	0.949521	cis	572290451	572288201	-	-2043	B
chr1B_572297681	TraesCS1B01G343900.4	-6.51258	6.70096e-10	6.46004e-06	-0.14714	0.185688	cis	572302704	572296729	-	-5023	B
chr1B_573574872	TraesCS1B01G345300.1	-13.28715	9.20729e-29	7.73250e-24	-0.45180	0.486965	cis	573574915	573572158	-	-43	B
chr1B_573578589	TraesCS1B01G345300.1	-6.79552	1.41769e-10	1.56123e-06	-0.30212	0.198894	cis	573574915	573572158	-	3674	B
chr1B_574270926	TraesCS1B01G345300.1	-8.31564	1.89162e-14	3.78312e-10	-0.57230	0.271017	cis	573574915	573572158	-	696011	B
chr1B_573871208	TraesCS1B01G345500.1	-23.83129	1.99651e-58	1.91906e-52	-0.42972	0.753293	cis	573876224	573870504	-	-5016	B
chr1B_574270512	TraesCS1B01G345800.1	-11.34335	5.26577e-23	2.62104e-18	-0.49727	0.408908	cis	574262684	574265354	+	-7828	B
chr1B_575727792	TraesCS1B01G346600.1	-21.55075	1.88609e-52	1.11775e-46	-0.36053	0.714038	cis	575724427	575728202	+	-3365	B
chr1B_575438899	TraesCS1B01G346700.2	-12.09676	3.16495e-25	1.94788e-20	-0.47117	0.440318	cis	575861113	575863949	+	422214	B
chr1B_575868058	TraesCS1B01G346800.1	-21.73173	6.18090e-53	3.83498e-47	-0.91282	0.71744	cis	575866695	575868923	+	-1363	B
chr1B_576521572	TraesCS1B01G347700.1	-11.72183	4.05626e-24	2.25043e-19	-0.61714	0.424863	cis	576921368	576923065	+	399796	B
chr1B_579789479	TraesCS1B01G349200.1	-10.33709	4.44155e-20	1.66860e-15	-0.17124	0.364874	cis	579782378	579785528	+	-7101	B
chr1B_579782617	TraesCS1B01G349300.1	-7.84498	3.28994e-13	5.55810e-09	-0.34407	0.248618	cis	579793140	579788524	-	-10523	B
chr1B_580629254	TraesCS1B01G351000.1	-7.97121	1.54087e-13	2.72602e-09	-1.09317	0.254629	cis	581412194	581412992	+	782940	B
chr1B_583209819	TraesCS1B01G352300.1	-7.18929	1.53589e-11	2.00711e-07	-0.16218	0.217454	cis	583151668	583146584	-	58151	B
chr1B_583209819	TraesCS1B01G352500.1	-10.21214	1.01507e-19	3.68041e-15	-0.22797	0.359257	cis	583394909	583398154	+	185090	B
chr1B_583446335	TraesCS1B01G353500.1	-16.19593	2.23579e-37	3.83746e-32	-0.38579	0.585107	cis	583693054	583689649	-	-246719	B
chr1B_583949645	TraesCS1B01G353900.1	-32.45831	1.55923e-78	8.45846e-72	-0.87422	0.849945	cis	583950265	583949070	-	-620	B
chr1B_583985924	TraesCS1B01G354000.1	-17.28149	1.54949e-40	3.44177e-35	-0.66048	0.616218	cis	583983178	583986581	+	-2746	B
chr1B_584147579	TraesCS1B01G354400.2	21.54946	1.90116e-52	1.12635e-46	0.67213	0.714013	cis	584145528	584156223	+	-2051	B
chr1B_584462177	TraesCS1B01G354700.1	6.60096	4.14210e-10	4.16914e-06	0.73694	0.189799	cis	584564365	584567039	+	102188	B
chr1B_585201848	TraesCS1B01G354900.1	7.62424	1.22238e-12	1.89994e-08	0.91945	0.238108	cis	584603713	584605163	+	-598135	B
chr1B_584477807	TraesCS1B01G355200.1	-13.74644	3.95145e-30	3.72279e-25	-0.60249	0.503953	cis	584654251	584655332	+	176444	B
chr1B_585541827	TraesCS1B01G356600.1	6.88637	8.54194e-11	9.80012e-07	0.49462	0.20316	cis	585541560	585539303	-	267	B
chr1B_586290557	TraesCS1B01G356900.1	-11.82837	1.96693e-24	1.12508e-19	-0.15488	0.429291	cis	586289457	586296313	+	-1100	B
chr1B_586300293	TraesCS1B01G357000.1	-15.48196	2.80837e-35	4.08387e-30	-0.33226	0.563063	cis	586297844	586303030	+	-2449	B
chr1B_587525020	TraesCS1B01G357300.1	-30.82513	5.16158e-75	2.06203e-68	-0.50102	0.836295	cis	587267993	587274596	+	-257027	B
chr1B_587985892	TraesCS1B01G357400.1	-10.68326	4.44150e-21	1.83719e-16	-0.37966	0.380273	cis	587472843	587473709	+	-513049	B
chr1B_589071206	TraesCS1B01G360600.1	-12.03043	4.97330e-25	3.00685e-20	-0.49375	0.43761	cis	589066624	589069497	+	-4582	B
chr1B_589061542	TraesCS1B01G360600.2	-6.78025	1.54317e-10	1.68765e-06	-0.33504	0.198178	cis	589067199	589069497	+	5657	B
chr1B_589072344	TraesCS1B01G360700.2	-17.00304	9.91776e-40	2.06015e-34	-0.72288	0.608506	cis	589073583	589070795	-	-1239	B
chr1B_589977040	TraesCS1B01G361300.1	9.23109	6.02460e-17	1.62993e-12	0.15443	0.314192	cis	589887808	589889235	+	-89232	B
chr1B_589977602	TraesCS1B01G361600.1	-21.86460	2.73171e-53	1.74234e-47	-0.56531	0.719905	cis	589976502	589977986	+	-1100	B
chr1B_592028048	TraesCS1B01G363000.1	-15.52696	2.06887e-35	3.04094e-30	-0.35975	0.564491	cis	591440826	591435701	-	587222	B
chr1B_592170750	TraesCS1B01G363100.1	-6.50827	6.85938e-10	6.59893e-06	-0.17739	0.185488	cis	591451851	591450655	-	718899	B
chr1B_592028548	TraesCS1B01G363400.1	-7.88300	2.61953e-13	4.48743e-09	-0.16312	0.250428	cis	592170297	592166999	-	-141749	B
chr1B_592043929	TraesCS1B01G363400.1	-11.52703	1.52004e-23	7.97044e-19	-0.21335	0.416694	cis	592170297	592166999	-	-126368	B
chr1B_592639263	TraesCS1B01G363400.1	-7.76646	5.25841e-13	8.62396e-09	-0.15678	0.244878	cis	592170297	592166999	-	468966	B
chr1B_592638966	TraesCS1B01G363700.1	-9.07968	1.58387e-16	4.08453e-12	-0.21176	0.307109	cis	592640214	592639480	-	-1248	B
chr1B_594138297	TraesCS1B01G364500.3	-18.13203	5.58854e-43	1.52142e-37	-0.51754	0.638674	cis	594138226	594140485	+	-71	B
chr1B_597462532	TraesCS1B01G366100.1	-18.30470	1.79971e-43	5.09736e-38	-0.47972	0.643037	cis	597446063	597449756	+	-16469	B
chr1B_597804697	TraesCS1B01G367300.2	-9.23147	6.00990e-17	1.62627e-12	-0.41013	0.31421	cis	597833286	597831016	-	-28589	B
chr1B_599341287	TraesCS1B01G368200.1	-7.03825	3.63146e-11	4.45323e-07	-0.30961	0.210315	cis	598701054	598699573	-	640233	B
chr1B_598393339	TraesCS1B01G369000.1	-39.60093	1.42968e-92	2.95320e-85	-1.59331	0.893971	cis	599332782	599334528	+	939443	B
chr1B_599570179	TraesCS1B01G369400.1	-14.99018	7.98045e-34	1.02946e-28	-0.83507	0.547121	cis	599569931	599572107	+	-248	B
chr1B_600891525	TraesCS1B01G371100.1	-22.31881	1.70410e-54	1.19494e-48	-0.61598	0.728122	cis	600893983	600888976	-	-2458	B
chr1B_602257910	TraesCS1B01G372400.1	-8.02106	1.14026e-13	2.05442e-09	-0.26199	0.257003	cis	603093769	603091355	-	-835859	B
chr1B_603093644	TraesCS1B01G372400.1	8.38205	1.25681e-14	2.57353e-10	0.39623	0.274171	cis	603093769	603091355	-	-125	B
chr1B_603092309	TraesCS1B01G372800.1	-7.31501	7.44829e-12	1.02512e-07	-0.25695	0.223413	cis	603261188	603263737	+	168879	B
chr1B_604147399	TraesCS1B01G373100.1	-17.81263	4.58186e-42	1.15218e-36	-1.04689	0.630432	cis	603298821	603302190	+	-848578	B
chr1B_604147399	TraesCS1B01G373400.1	29.42115	6.93127e-72	2.12331e-65	1.15518	0.823127	cis	603749055	603754276	+	-398344	B
chr1B_604712072	TraesCS1B01G374200.1	-25.05392	1.63623e-61	2.06050e-55	-2.21839	0.771414	cis	604554945	604557857	+	-157127	B
chr1B_607138503	TraesCS1B01G376300.1	-7.37627	5.22257e-12	7.36759e-08	-0.45038	0.22632	cis	607429566	607428927	-	-291063	B
chr1B_608533385	TraesCS1B01G377300.1	-14.01116	6.44092e-31	6.47979e-26	-0.42736	0.513487	cis	609303958	609307851	+	770573	B
chr1B_613249680	TraesCS1B01G380400.1	25.62787	6.20862e-63	8.78948e-57	0.73547	0.779304	cis	613246921	613244555	-	2759	B
chr1B_613231545	TraesCS1B01G380400.2	23.74547	3.31104e-58	3.12742e-52	0.90876	0.75195	cis	613249716	613244555	-	-18171	B
chr1B_613323162	TraesCS1B01G380500.1	-8.09807	7.14912e-14	1.32414e-09	-0.23418	0.260669	cis	613321143	613324532	+	-2019	B
chr1B_613340322	TraesCS1B01G380800.1	-7.99867	1.30548e-13	2.33268e-09	-0.21918	0.255937	cis	613415578	613413240	-	-75256	B
chr1B_613422409	TraesCS1B01G381000.2	6.71232	2.24723e-10	2.38183e-06	0.22847	0.194998	cis	613425003	613422070	-	-2594	B
chr1B_613422409	TraesCS1B01G381000.3	-7.03153	3.77239e-11	4.61279e-07	-0.21405	0.209998	cis	613425003	613422070	-	-2594	B
chr1B_614499061	TraesCS1B01G381900.1	-6.52150	6.38474e-10	6.18302e-06	-0.08473	0.186102	cis	614448016	614444221	-	51045	B
chr1B_614444312	TraesCS1B01G382000.1	7.20222	1.42614e-11	1.87397e-07	0.12355	0.218067	cis	614451322	614455855	+	7010	B
chr1B_615129078	TraesCS1B01G383300.1	9.04451	1.98095e-16	5.05188e-12	0.14232	0.30546	cis	615117822	615124801	+	-11256	B
chr1B_615129078	TraesCS1B01G383400.1	-16.95872	1.33354e-39	2.74199e-34	-0.27814	0.607262	cis	615129012	615125849	-	66	B
chr1B_615732934	TraesCS1B01G383700.1	-6.73348	1.99937e-10	2.14000e-06	-0.22919	0.195988	cis	615732010	615733365	+	-924	B
chr1B_621269419	TraesCS1B01G386700.1	-8.66043	2.23092e-15	5.01775e-11	-0.21414	0.287365	cis	621059345	621059806	+	-210074	B
chr1B_621636668	TraesCS1B01G386900.1	-14.92731	1.22534e-33	1.55476e-28	-0.35831	0.545037	cis	621267300	621266698	-	369368	B
chr1B_622571012	TraesCS1B01G388900.1	-29.23647	1.81771e-71	5.39268e-65	-0.99098	0.821286	cis	622572878	622568966	-	-1866	B
chr1B_622600901	TraesCS1B01G389000.1	-53.52387	6.22685e-115	8.42202e-107	-2.15460	0.939032	cis	622697630	622699890	+	96729	B
chr1B_622708960	TraesCS1B01G389200.1	-10.44559	2.16251e-20	8.37857e-16	-0.65552	0.369727	cis	622708876	622706636	-	84	B
chr1B_623569883	TraesCS1B01G389600.1	-17.89336	2.68951e-42	6.92009e-37	-0.64461	0.632536	cis	623547526	623549049	+	-22357	B
chr1B_623730562	TraesCS1B01G390000.1	-28.63788	4.25021e-70	1.11585e-63	-1.16068	0.815133	cis	623727410	623731515	+	-3152	B
chr1B_623731579	TraesCS1B01G390900.2	-14.52027	1.97496e-32	2.26287e-27	-0.44236	0.531295	cis	624079579	624081049	+	348000	B
chr1B_624883757	TraesCS1B01G391900.1	-7.67717	8.93811e-13	1.41748e-08	-0.34198	0.240627	cis	624885560	624886792	+	1803	B
chr1B_626070884	TraesCS1B01G392900.1	-8.32510	1.78474e-14	3.58188e-10	-0.20167	0.271466	cis	626084215	626085652	+	13331	B
chr1B_626103837	TraesCS1B01G393200.1	-18.64587	1.93590e-44	5.94509e-39	-0.68032	0.651469	cis	626105609	626103850	-	-1772	B
chr1B_626227589	TraesCS1B01G393400.2	-17.70268	9.47590e-42	2.32169e-36	-0.63179	0.627542	cis	626224637	626227616	+	-2952	B
chr1B_626708884	TraesCS1B01G395000.1	-19.29545	2.87346e-46	1.02760e-40	-0.48567	0.666854	cis	626704741	626713949	+	-4143	B
chr1B_626856416	TraesCS1B01G395200.1	-7.72113	6.88616e-13	1.11052e-08	-0.27544	0.24272	cis	626855114	626853946	-	1302	B
chr1B_627099046	TraesCS1B01G395400.1	-8.48808	6.52393e-15	1.38492e-10	-0.26818	0.279202	cis	627097359	627099381	+	-1687	B
chr1B_627819699	TraesCS1B01G395800.1	19.81451	1.02849e-47	4.14150e-42	0.42073	0.678543	cis	627841325	627841753	+	21626	B
chr1B_627818841	TraesCS1B01G396100.1	-11.61453	8.40068e-24	4.52069e-19	-0.69886	0.420375	cis	627943550	627943942	+	124709	B
chr1B_627946417	TraesCS1B01G396200.1	-17.85722	3.41377e-42	8.70879e-37	-0.46521	0.631596	cis	627947873	627946380	-	-1456	B
chr1B_628003691	TraesCS1B01G396300.1	-16.05412	5.82294e-37	9.66646e-32	-0.35330	0.580831	cis	628003380	628006402	+	-311	B
chr1B_628053401	TraesCS1B01G396600.3	-12.23025	1.27358e-25	8.12249e-21	-0.14473	0.445734	cis	628054197	628050255	-	-796	B
chr1B_629054497	TraesCS1B01G397200.1	7.70511	7.57339e-13	1.21400e-08	0.71435	0.241957	cis	628811454	628811982	+	-243043	B
chr1B_628825112	TraesCS1B01G397500.1	8.48879	6.49534e-15	1.37921e-10	0.71192	0.279236	cis	628918372	628918614	+	93260	B
chr1B_629054123	TraesCS1B01G397800.1	-6.49992	7.17706e-10	6.87722e-06	-0.52069	0.1851	cis	629053937	629054585	+	-186	B
chr1B_629941989	TraesCS1B01G398800.1	-13.48938	2.30170e-29	2.03484e-24	-0.51723	0.494515	cis	629942630	629940650	-	-641	B
chr1B_630835501	TraesCS1B01G400300.1	-23.62307	6.82402e-58	6.28116e-52	-0.51458	0.750017	cis	630834625	630831709	-	876	B
chr1B_630837130	TraesCS1B01G400300.2	8.26999	2.50353e-14	4.92833e-10	0.23709	0.268847	cis	630834625	630832086	-	2505	B
chr1B_631231881	TraesCS1B01G401000.1	-20.47316	1.57312e-49	7.39397e-44	-1.08990	0.692638	cis	631232270	631228771	-	-389	B
chr1B_631719285	TraesCS1B01G401300.1	7.08608	2.76818e-11	3.46468e-07	0.44617	0.212574	cis	631821965	631817679	-	-102680	B
chr1B_631818084	TraesCS1B01G401300.1	-12.19427	1.62790e-25	1.02848e-20	-0.46340	0.444279	cis	631821965	631817679	-	-3881	B
chr1B_631621622	TraesCS1B01G401400.1	6.83329	1.14896e-10	1.28749e-06	1.23896	0.200666	cis	631826952	631822128	-	-205330	B
chr1B_631826965	TraesCS1B01G401400.1	8.15773	4.97269e-14	9.40926e-10	1.10543	0.263508	cis	631826952	631822128	-	13	B
chr1B_631895577	TraesCS1B01G401400.1	-17.18784	2.89070e-40	6.28558e-35	-1.38652	0.613644	cis	631826952	631822128	-	68625	B
chr1B_631997627	TraesCS1B01G401400.1	9.86043	1.02441e-18	3.35590e-14	1.15294	0.343286	cis	631826952	631822128	-	170675	B
chr1B_631818357	TraesCS1B01G401600.2	9.16452	9.22151e-17	2.44297e-12	0.24593	0.311081	cis	631829435	631833996	+	11078	B
chr1B_631819337	TraesCS1B01G401700.1	-7.38574	4.94301e-12	6.99905e-08	-0.25424	0.226769	cis	631967718	631966696	-	-148381	B
chr1B_631998187	TraesCS1B01G401800.1	-32.59853	7.87930e-79	4.41046e-72	-0.88903	0.851041	cis	631998254	632001617	+	67	B
chr1B_632421098	TraesCS1B01G401900.1	-8.77801	1.06763e-15	2.49669e-11	-0.23135	0.292919	cis	632007565	632003375	-	413533	B
chr1B_631998187	TraesCS1B01G402000.2	-14.17996	2.02696e-31	2.12815e-26	-0.56261	0.519468	cis	632009980	632011230	+	11793	B
chr1B_631997059	TraesCS1B01G403100.1	-7.65132	1.04161e-12	1.63580e-08	-0.36146	0.239397	cis	632751553	632752549	+	754494	B
chr1B_633138319	TraesCS1B01G403600.1	-13.50036	2.13479e-29	1.89306e-24	-0.34746	0.494922	cis	633136940	633136203	-	1379	B
chr1B_633137598	TraesCS1B01G403700.1	7.25551	1.04993e-11	1.41032e-07	0.70077	0.220591	cis	633139234	633137516	-	-1636	B
chr1B_633138250	TraesCS1B01G403700.1	-31.63830	8.80204e-77	4.09781e-70	-1.02682	0.8433	cis	633139234	633137516	-	-984	B
chr1B_633138557	TraesCS1B01G403900.1	-11.45571	2.46338e-23	1.26584e-18	-0.85323	0.413681	cis	633260762	633260192	-	-122205	B
chr1B_633329411	TraesCS1B01G404000.2	-6.66260	2.95489e-10	3.06094e-06	-0.21915	0.192674	cis	633297129	633301455	+	-32282	B
chr1B_633307429	TraesCS1B01G404200.1	-8.93352	4.00451e-16	9.85204e-12	-0.18224	0.300246	cis	633330910	633333270	+	23481	B
chr1B_634420572	TraesCS1B01G407300.1	15.65368	8.75562e-36	1.32583e-30	0.48583	0.568483	cis	634419368	634411981	-	1204	B
chr1B_635919693	TraesCS1B01G408200.1	6.90623	7.64223e-11	8.84546e-07	0.21245	0.204094	cis	635920275	635925978	+	582	B
chr1B_636754123	TraesCS1B01G409300.1	-12.43203	3.21118e-26	2.16329e-21	-0.46703	0.453833	cis	636754469	636753327	-	-346	B
chr1B_636753134	TraesCS1B01G409300.2	-36.58167	6.85248e-87	8.52936e-80	-1.45984	0.87797	cis	636754469	636753371	-	-1335	B
chr1B_637369266	TraesCS1B01G410300.1	-8.15918	4.92894e-14	9.33277e-10	-0.93575	0.263577	cis	637368443	637370607	+	-823	B
chr1B_636868756	TraesCS1B01G410400.1	-8.56860	3.95618e-15	8.62626e-11	-1.00695	0.283018	cis	637371962	637372480	+	503206	B
chr1B_637498829	TraesCS1B01G410800.2	-38.39664	2.39559e-90	4.03601e-83	-2.29111	0.887972	cis	637495099	637499671	+	-3730	B
chr1B_637498829	TraesCS1B01G411000.1	-55.32445	1.89967e-117	3.17132e-109	-1.01490	0.942713	cis	637543815	637547987	+	44986	B
chr1B_637826206	TraesCS1B01G411100.1	-10.40968	2.74474e-20	1.05267e-15	-0.80620	0.368124	cis	637592544	637595267	+	-233662	B
chr1B_637826449	TraesCS1B01G411400.1	-20.65314	5.06513e-50	2.47613e-44	-0.31009	0.696352	cis	637621775	637623169	+	-204674	B
chr1B_637829480	TraesCS1B01G411700.2	42.78062	3.39499e-98	1.20273e-90	0.74429	0.907746	cis	637833178	637826140	-	-3698	B
chr1B_637895266	TraesCS1B01G411700.2	7.52043	2.25172e-12	3.36048e-08	0.58393	0.233169	cis	637833178	637826140	-	62088	B
chr1B_637829480	TraesCS1B01G411700.3	-76.28310	2.72648e-142	9.04629e-133	-1.99511	0.969026	cis	637833178	637826140	-	-3698	B
chr1B_637895266	TraesCS1B01G411700.3	-7.21019	1.36241e-11	1.79618e-07	-1.46633	0.218444	cis	637833178	637826140	-	62088	B
chr1B_638933414	TraesCS1B01G413700.1	-10.15686	1.46200e-19	5.21741e-15	-0.70992	0.356761	cis	638930617	638931893	+	-2797	B
chr1B_639448339	TraesCS1B01G414600.1	-7.92810	1.99778e-13	3.47972e-09	-0.24207	0.252576	cis	639448347	639448562	+	8	B
chr1B_640158017	TraesCS1B01G415200.1	-29.22418	1.93843e-71	5.73688e-65	-0.59382	0.821163	cis	640163726	640157069	-	-5709	B
chr1B_640165749	TraesCS1B01G415200.1	-7.08363	2.80707e-11	3.50924e-07	-0.51109	0.212458	cis	640163726	640157069	-	2023	B
chr1B_640556354	TraesCS1B01G415400.1	-25.55215	9.53772e-63	1.32870e-56	-0.31874	0.778284	cis	640558009	640555307	-	-1655	B
chr1B_640556330	TraesCS1B01G415500.1	14.00264	6.82819e-31	6.85495e-26	0.35023	0.513183	cis	640561722	640559693	-	-5392	B
chr1B_640557083	TraesCS1B01G415500.2	-35.97640	1.04126e-85	1.17611e-78	-0.74966	0.87435	cis	640563694	640559693	-	-6611	B
chr1B_640607206	TraesCS1B01G415600.1	-34.87925	1.57796e-83	1.45433e-76	-0.91571	0.867386	cis	640609054	640611891	+	1848	B
chr1B_640848172	TraesCS1B01G415700.1	-21.67508	8.76054e-53	5.33867e-47	-0.56972	0.716381	cis	640803630	640804299	+	-44542	B
chr1B_640850315	TraesCS1B01G415800.1	-28.45217	1.13972e-69	2.88948e-63	-1.42544	0.813164	cis	640849718	640845640	-	597	B
chr1B_640848140	TraesCS1B01G415900.1	-27.98224	1.40828e-68	3.24309e-62	-0.60407	0.808051	cis	640868300	640865322	-	-20160	B
chr1B_641508384	TraesCS1B01G416600.1	-13.97389	8.31422e-31	8.28608e-26	-0.76323	0.512156	cis	641523608	641523153	-	-15224	B
chr1B_642118009	TraesCS1B01G416600.1	-6.84140	1.09815e-10	1.23508e-06	-0.45308	0.201047	cis	641523608	641523153	-	594401	B
chr1B_642430942	TraesCS1B01G416600.1	-6.49971	7.18500e-10	6.88423e-06	-0.26824	0.185091	cis	641523608	641523153	-	907334	B
chr1B_641552453	TraesCS1B01G417000.1	-17.77558	5.85226e-42	1.45896e-36	-0.81692	0.629461	cis	641550085	641552771	+	-2368	B
chr1B_641631620	TraesCS1B01G417200.1	-27.66168	7.94436e-68	1.71982e-61	-0.69144	0.804451	cis	641631332	641633088	+	-288	B
chr1B_641639627	TraesCS1B01G417500.1	-14.30087	8.85877e-32	9.59388e-27	-0.53310	0.523706	cis	641922670	641924167	+	283043	B
chr1B_641943575	TraesCS1B01G417600.1	-18.45817	6.59075e-44	1.93453e-38	-0.62059	0.646861	cis	642044753	642042319	-	-101178	B
chr1B_642479249	TraesCS1B01G418600.1	-12.25613	1.06737e-25	6.85403e-21	-0.17592	0.446779	cis	642479312	642476560	-	-63	B
chr1B_642497564	TraesCS1B01G418800.1	-7.99345	1.34730e-13	2.40289e-09	-0.40538	0.255688	cis	642495779	642496447	+	-1785	B
chr1B_643102265	TraesCS1B01G419800.1	-20.73027	3.12011e-50	1.55024e-44	-0.37334	0.697927	cis	643103499	643094154	-	-1234	B
chr1B_643811598	TraesCS1B01G420500.1	-9.49223	1.12274e-17	3.29420e-13	-0.17711	0.326337	cis	643567791	643566721	-	243807	B
chr1B_645706896	TraesCS1B01G422500.1	13.09714	3.38593e-28	2.71146e-23	0.46627	0.479771	cis	645519883	645519267	-	187013	B
chr1B_645571248	TraesCS1B01G422800.1	-18.77561	8.31892e-45	2.63244e-39	-0.72531	0.654611	cis	645567091	645566647	-	4157	B
chr1B_645571248	TraesCS1B01G422900.1	-55.86531	3.44492e-118	6.04563e-110	-1.95096	0.943755	cis	645572010	645571341	-	-762	B
chr1B_645571248	TraesCS1B01G423000.1	-23.62187	6.87259e-58	6.31969e-52	-0.42517	0.749998	cis	645707170	645709422	+	135922	B
chr1B_646171288	TraesCS1B01G423500.1	-17.43019	5.76658e-41	1.32543e-35	-0.40681	0.620262	cis	646172460	646167713	-	-1172	B
chr1B_646179502	TraesCS1B01G423600.1	-6.54101	5.74273e-10	5.61591e-06	-0.21866	0.187009	cis	646191991	646189334	-	-12489	B
chr1B_646193864	TraesCS1B01G423600.1	-6.65974	3.00159e-10	3.10531e-06	-0.34707	0.192541	cis	646191991	646189334	-	1873	B
chr1B_649366338	TraesCS1B01G425200.1	-19.81952	9.96121e-48	4.01569e-42	-1.69170	0.678653	cis	649670066	649670872	+	303728	B
chr1B_651542357	TraesCS1B01G425600.1	-8.13659	5.65631e-14	1.06244e-09	-0.24114	0.262502	cis	651543487	651544470	+	1130	B
chr1B_651557542	TraesCS1B01G425700.1	-37.97608	1.47554e-89	2.31101e-82	-1.20835	0.885762	cis	651558140	651557673	-	-598	B
chr1B_652484003	TraesCS1B01G426100.1	8.22321	3.33391e-14	6.45656e-10	0.42109	0.266623	cis	652302238	652301394	-	181765	B
chr1B_653046127	TraesCS1B01G426300.1	-8.12838	5.94603e-14	1.11362e-09	-0.38412	0.262111	cis	652459020	652457626	-	587107	B
chr1B_653045491	TraesCS1B01G427700.1	-17.36819	8.70535e-41	1.97308e-35	-0.44190	0.618582	cis	653045617	653048216	+	126	B
chr1B_653185450	TraesCS1B01G427900.1	-11.98935	6.57855e-25	3.93343e-20	-0.22144	0.435927	cis	653183363	653185768	+	-2087	B
chr1B_653878361	TraesCS1B01G428800.1	-43.04509	1.19791e-98	4.39637e-91	-1.30301	0.908773	cis	653872698	653875321	+	-5663	B
chr1B_653878664	TraesCS1B01G428900.1	-12.68409	5.72946e-27	4.12720e-22	-0.22496	0.463801	cis	653878762	653887783	+	98	B
chr1B_653891802	TraesCS1B01G429200.1	-7.23944	1.15164e-11	1.53685e-07	-0.78128	0.21983	cis	654029843	654027174	-	-138041	B
chr1B_655594518	TraesCS1B01G431200.1	-10.35921	3.83597e-20	1.45004e-15	-0.56846	0.365866	cis	655760026	655764727	+	165508	B
chr1B_656925933	TraesCS1B01G432200.1	8.43463	9.08325e-15	1.89387e-10	0.17247	0.276667	cis	657172342	657170380	-	-246409	B
chr1B_657176398	TraesCS1B01G432400.1	-15.19791	1.93798e-34	2.63362e-29	-0.59633	0.553932	cis	657180750	657177417	-	-4352	B
chr1B_657318177	TraesCS1B01G432600.1	-7.35556	5.88965e-12	8.24048e-08	-0.13722	0.225337	cis	657190870	657188228	-	127307	B
chr1B_657322030	TraesCS1B01G432700.1	-7.16255	1.78988e-11	2.31348e-07	-0.58540	0.216189	cis	657272070	657272870	+	-49960	B
chr1B_657318737	TraesCS1B01G432900.1	15.45319	3.41465e-35	4.93010e-30	0.60850	0.562148	cis	657319397	657321970	+	660	B
chr1B_657321883	TraesCS1B01G432900.2	-26.75877	1.10974e-65	2.00472e-59	-1.20772	0.793799	cis	657319397	657321970	+	-2486	B
chr1B_657830303	TraesCS1B01G433100.1	-9.87491	9.31841e-19	3.06525e-14	-0.23128	0.343948	cis	657404443	657410469	+	-425860	B
chr1B_657506030	TraesCS1B01G433400.1	-10.20634	1.05473e-19	3.81779e-15	-0.43385	0.358995	cis	658060742	658069155	+	554712	B
chr1B_658321663	TraesCS1B01G433400.3	9.66492	3.66546e-18	1.13324e-13	0.32695	0.334313	cis	658060971	658068905	+	-260692	B
chr1B_658531387	TraesCS1B01G434000.1	-9.30604	3.72584e-17	1.03222e-12	-0.44169	0.317687	cis	658526737	658531782	+	-4650	B
chr1B_659690248	TraesCS1B01G435900.1	-13.45942	2.82656e-29	2.47986e-24	-0.82556	0.493403	cis	659554940	659558491	+	-135308	B
chr1B_659973145	TraesCS1B01G437200.1	-9.76177	1.95123e-18	6.20888e-14	-0.25674	0.338766	cis	660013310	660011944	-	-40165	B
chr1B_660111342	TraesCS1B01G437400.1	-11.82281	2.04262e-24	1.16661e-19	-0.32289	0.429061	cis	660102002	660100665	-	9340	B
chr1B_660104451	TraesCS1B01G437500.1	-11.14633	1.98906e-22	9.36642e-18	-0.50612	0.400465	cis	660105481	660106851	+	1030	B
chr1B_660528914	TraesCS1B01G437700.1	-10.25707	7.54299e-20	2.77110e-15	-0.16202	0.36128	cis	660453706	660455347	+	-75208	B
chr1B_659775645	TraesCS1B01G438100.1	-12.69966	5.15055e-27	3.72500e-22	-0.88820	0.464411	cis	660529694	660528237	-	-754049	B
chr1B_659775645	TraesCS1B01G438600.1	-8.19273	4.01674e-14	7.69470e-10	-0.30559	0.265173	cis	660749582	660743866	-	-973937	B
chr1B_660765737	TraesCS1B01G438800.1	-15.06794	4.69702e-34	6.18879e-29	-0.83771	0.549684	cis	660882095	660878815	-	-116358	B
chr1B_660765737	TraesCS1B01G439200.2	-14.53274	1.81356e-32	2.08428e-27	-0.39648	0.531723	cis	660966150	660962127	-	-200413	B
chr1B_661633414	TraesCS1B01G440200.1	-9.14320	1.05657e-16	2.77990e-12	-0.56108	0.310084	cis	661895449	661896978	+	262035	B
chr1B_662020314	TraesCS1B01G440300.1	-6.46489	8.67372e-10	8.16993e-06	-0.30487	0.183476	cis	661929605	661931009	+	-90709	B
chr1B_661929671	TraesCS1B01G440500.1	-7.02935	3.81927e-11	4.66599e-07	-0.24899	0.209895	cis	662005087	662006735	+	75416	B
chr1B_662023511	TraesCS1B01G440800.1	-32.31872	3.08251e-78	1.63217e-71	-0.80681	0.848842	cis	662023274	662021434	-	237	B
chr1B_662596776	TraesCS1B01G441700.1	-32.21087	5.22637e-78	2.70949e-71	-0.98899	0.847982	cis	662558837	662556116	-	37939	B
chr1B_662782202	TraesCS1B01G442000.1	-6.51122	6.75056e-10	6.50365e-06	-0.21662	0.185625	cis	662784257	662785883	+	2055	B
chr1B_664287907	TraesCS1B01G442700.1	-24.74831	9.49959e-61	1.11648e-54	-0.51780	0.767057	cis	663611444	663610044	-	676463	B
chr1B_664287907	TraesCS1B01G443100.1	-9.21580	6.64393e-17	1.78896e-12	-0.16661	0.313478	cis	664285427	664287580	+	-2480	B
chr1B_664804204	TraesCS1B01G443900.1	-9.60432	5.43319e-18	1.64952e-13	-0.10005	0.33152	cis	664955592	664952538	-	-151388	B
chr1B_665028169	TraesCS1B01G444000.1	-6.70641	2.32167e-10	2.45410e-06	-0.50058	0.194721	cis	664976831	664976370	-	51338	B
chr1B_665311544	TraesCS1B01G445100.1	7.43699	3.66813e-12	5.30081e-08	0.27297	0.229203	cis	665292300	665291797	-	19244	B
chr1B_665311919	TraesCS1B01G445200.1	-23.86760	1.61224e-58	1.56114e-52	-1.67435	0.753858	cis	665314383	665310091	-	-2464	B
chr1B_665310362	TraesCS1B01G445200.2	9.52649	8.99623e-18	2.66685e-13	0.40798	0.327923	cis	665314383	665310091	-	-4021	B
chr1B_665312651	TraesCS1B01G445600.1	-6.48406	7.82014e-10	7.43587e-06	-0.56355	0.184365	cis	665454935	665452634	-	-142284	B
chr1B_665417941	TraesCS1B01G445600.1	-13.21521	1.50758e-28	1.24320e-23	-0.54866	0.484253	cis	665454935	665452634	-	-36994	B
chr1B_666248794	TraesCS1B01G446300.2	-16.69918	7.57815e-39	1.46551e-33	-0.36736	0.599882	cis	666260372	666256973	-	-11578	B
chr1B_665454888	TraesCS1B01G446400.1	-13.24934	1.19313e-28	9.92491e-24	-0.76565	0.485541	cis	666332825	666332004	-	-877937	B
chr1B_666069746	TraesCS1B01G446500.1	-11.67727	5.48879e-24	3.00774e-19	-0.30004	0.423003	cis	666539275	666535871	-	-469529	B
chr1B_666824075	TraesCS1B01G446800.1	-53.65858	4.01333e-115	5.64386e-107	-1.52607	0.93932	cis	666823180	666824090	+	-895	B
chr1B_667213220	TraesCS1B01G447500.1	-9.02953	2.17871e-16	5.52955e-12	-0.18536	0.304757	cis	667213574	667218273	+	354	B
chr1B_667716380	TraesCS1B01G448400.1	-18.26748	2.29702e-43	6.44815e-38	-0.48517	0.642102	cis	667716006	667716995	+	-374	B
chr1B_668245158	TraesCS1B01G448400.1	7.92150	2.07861e-13	3.61193e-09	0.44105	0.252262	cis	667716006	667716995	+	-529152	B
chr1B_667821669	TraesCS1B01G448700.1	12.55672	1.36933e-26	9.53354e-22	0.36595	0.458785	cis	667822904	667819823	-	-1235	B
chr1B_667976257	TraesCS1B01G448700.2	-21.37301	5.66408e-52	3.23149e-46	-1.18779	0.710644	cis	667823125	667819823	-	153132	B
chr1B_667348480	TraesCS1B01G448800.1	6.45293	9.25171e-10	8.66337e-06	1.97614	0.182922	cis	667824521	667825040	+	476041	B
chr1B_667716873	TraesCS1B01G448800.1	-87.14959	9.33138e-153	1.65125e-142	-3.91554	0.976096	cis	667824521	667825040	+	107648	B
chr1B_667833967	TraesCS1B01G449100.1	-6.65554	3.07165e-10	3.17151e-06	-0.44276	0.192345	cis	667930932	667931301	+	96965	B
chr1B_667931391	TraesCS1B01G449200.1	-12.47742	2.35475e-26	1.60592e-21	-0.67441	0.455641	cis	667965704	667966088	+	34313	B
chr1B_668017004	TraesCS1B01G449300.1	8.14818	5.27084e-14	9.93990e-10	0.70698	0.263053	cis	667997245	667996876	-	19759	B
chr1B_667965641	TraesCS1B01G449500.1	-26.07860	4.89384e-64	7.64823e-58	-0.58216	0.785243	cis	668053694	668056372	+	88053	B
chr1B_668102980	TraesCS1B01G449500.1	-8.46559	7.49955e-15	1.58024e-10	-0.41185	0.278136	cis	668053694	668056372	+	-49286	B
chr1B_668201197	TraesCS1B01G449900.1	28.71817	2.77805e-70	7.43207e-64	1.91391	0.815975	cis	668182997	668183939	+	-18200	B
chr1B_668199174	TraesCS1B01G450000.1	19.87362	7.05290e-48	2.87782e-42	0.65546	0.679841	cis	668186403	668187327	+	-12771	B
chr1B_668201197	TraesCS1B01G450100.1	-30.42147	4.00196e-74	1.48246e-67	-1.39754	0.832653	cis	668199849	668201062	+	-1348	B
chr1B_668198894	TraesCS1B01G450300.1	-35.01424	8.45441e-84	7.94088e-77	-1.66274	0.868272	cis	668472200	668468337	-	-273306	B
chr1B_668675748	TraesCS1B01G450500.1	-6.76090	1.71797e-10	1.86217e-06	-0.30029	0.197271	cis	668674952	668676202	+	-796	B
chr1B_668911342	TraesCS1B01G450700.1	-8.67128	2.08462e-15	4.70570e-11	-0.41152	0.287878	cis	668756926	668763146	+	-154416	B
chr1B_668762563	TraesCS1B01G450700.2	-29.56957	3.20303e-72	1.01112e-65	-0.89764	0.824588	cis	668758958	668763146	+	-3605	B
chr1B_668937619	TraesCS1B01G451600.1	-36.13059	5.18933e-86	6.03210e-79	-0.99139	0.875287	cis	668960976	668963003	+	23357	B
chr1B_668718865	TraesCS1B01G451700.1	15.02709	6.20499e-34	8.08143e-29	0.52199	0.548339	cis	668966419	668968483	+	247554	B
chr1B_668911342	TraesCS1B01G451700.1	7.71968	6.94560e-13	1.11947e-08	0.92282	0.242651	cis	668966419	668968483	+	55077	B
chr1B_669807172	TraesCS1B01G453500.1	-8.00144	1.28385e-13	2.29646e-09	-0.29673	0.256068	cis	669751414	669751683	+	-55758	B
chr1B_670783390	TraesCS1B01G455700.1	-12.35479	5.44246e-26	3.59077e-21	-0.43646	0.450746	cis	670715318	670714557	-	68072	B
chr1B_670781998	TraesCS1B01G455800.1	-12.78990	2.77714e-27	2.05665e-22	-0.46690	0.467935	cis	670745203	670743638	-	36795	B
chr1B_670677611	TraesCS1B01G455900.1	-10.56731	9.62392e-21	3.85610e-16	-0.79434	0.375143	cis	670783621	670784204	+	106010	B
chr1B_671188226	TraesCS1B01G456700.1	-16.17406	2.59123e-37	4.42546e-32	-1.23169	0.584451	cis	671202696	671199679	-	-14470	B
chr1B_671236329	TraesCS1B01G456700.1	-8.68461	1.91785e-15	4.34839e-11	-0.79283	0.288508	cis	671202696	671199679	-	33633	B
chr1B_671507253	TraesCS1B01G457200.1	-13.90654	1.31898e-30	1.29291e-25	-0.90716	0.509742	cis	671504613	671505605	+	-2640	B
chr1B_671507253	TraesCS1B01G457400.1	-20.80107	2.00136e-50	1.00897e-44	-0.68627	0.699362	cis	671831317	671835571	+	324064	B
chr1B_671507253	TraesCS1B01G457600.1	-13.13042	2.69542e-28	2.17606e-23	-0.67678	0.481038	cis	672333533	672338171	+	826280	B
chr1B_673786009	TraesCS1B01G459800.1	-21.03517	4.62944e-51	2.45384e-45	-0.55711	0.704047	cis	673784661	673786441	+	-1348	B
chr1B_673847393	TraesCS1B01G459900.1	-25.55432	9.42075e-63	1.31292e-56	-0.66126	0.778314	cis	673847044	673851354	+	-349	B
chr1B_673979304	TraesCS1B01G460100.1	-8.46004	7.76172e-15	1.63240e-10	-0.36254	0.277872	cis	673876992	673869093	-	102312	B
chr1B_673875141	TraesCS1B01G460700.2	-7.30457	7.91175e-12	1.08420e-07	-0.22729	0.222917	cis	674004740	674003102	-	-129599	B
chr1B_674498651	TraesCS1B01G461000.1	-36.44269	1.27610e-86	1.55003e-79	-1.57865	0.877152	cis	674081056	674079906	-	417595	B
chr1B_674005259	TraesCS1B01G461200.1	-14.87201	1.78690e-33	2.23583e-28	-0.90471	0.543196	cis	674375170	674374140	-	-369911	B
chr1B_674498651	TraesCS1B01G461200.1	-7.90098	2.35153e-13	4.05523e-09	-0.96521	0.251284	cis	674375170	674374140	-	123481	B
chr1B_674498651	TraesCS1B01G461600.1	-19.87932	6.80096e-48	2.77874e-42	-1.19660	0.679966	cis	674500521	674498600	-	-1870	B
chr1B_674608415	TraesCS1B01G461600.1	-8.17951	4.35431e-14	8.30404e-10	-0.47321	0.264544	cis	674500521	674498600	-	107894	B
chr1B_674625158	TraesCS1B01G461900.1	-19.36281	1.86201e-46	6.76015e-41	-0.33590	0.668401	cis	674625756	674619916	-	-598	B
chr1B_674625158	TraesCS1B01G462000.1	-9.92265	6.81710e-19	2.27396e-14	-0.16937	0.346127	cis	674628094	674633025	+	2936	B
chr1B_674627590	TraesCS1B01G462100.1	20.66315	4.75617e-50	2.33049e-44	1.29542	0.696557	cis	674641629	674641423	-	-14039	B
chr1B_674625158	TraesCS1B01G462200.1	-10.43345	2.34406e-20	9.05261e-16	-0.29838	0.369186	cis	674657954	674661751	+	32796	B
chr1B_675312793	TraesCS1B01G463000.1	-11.31269	6.47743e-23	3.19743e-18	-0.48587	0.4076	cis	675314799	675312208	-	-2006	B
chr1B_675372845	TraesCS1B01G463100.1	13.94466	1.01581e-30	1.00521e-25	0.36622	0.51111	cis	675373947	675376864	+	1102	B
chr1B_676071184	TraesCS1B01G464300.1	-21.50436	2.51226e-52	1.47402e-46	-1.68320	0.713157	cis	675869770	675866350	-	201414	B
chr1B_676073245	TraesCS1B01G464900.1	-6.90959	7.49971e-11	8.69347e-07	-0.18499	0.204252	cis	676070346	676072028	+	-2899	B
chr1B_676756516	TraesCS1B01G464900.1	8.60774	3.09995e-15	6.84971e-11	0.42545	0.284872	cis	676070346	676072028	+	-686170	B
chr1B_676073929	TraesCS1B01G465000.1	6.53129	6.05434e-10	5.89174e-06	0.22444	0.186557	cis	676074080	676075728	+	151	B
chr1B_676779751	TraesCS1B01G465800.1	-9.99708	4.18397e-19	1.42650e-14	-0.37258	0.349517	cis	676272608	676270672	-	507143	B
chr1B_676548039	TraesCS1B01G466200.1	-11.17769	1.61029e-22	7.64975e-18	-1.55127	0.401815	cis	676745883	676747222	+	197844	B
chr1B_676775818	TraesCS1B01G466300.1	-17.66923	1.18230e-41	2.87487e-36	-0.57250	0.626657	cis	676779684	676775473	-	-3866	B
chr1B_676711029	TraesCS1B01G467100.1	-8.90402	4.82570e-16	1.17589e-11	-0.38243	0.298858	cis	677090894	677093451	+	379865	B
chr1B_677319497	TraesCS1B01G467400.1	-20.48217	1.48621e-49	6.99949e-44	-0.48357	0.692826	cis	677254102	677256803	+	-65395	B
chr1B_677914913	TraesCS1B01G467700.1	-14.25782	1.18951e-31	1.27460e-26	-0.49477	0.522201	cis	677319128	677323743	+	-595785	B
chr1B_677913904	TraesCS1B01G468600.1	-34.70742	3.50087e-83	3.10423e-76	-0.76380	0.866245	cis	677915128	677913660	-	-1224	B
chr1B_678047448	TraesCS1B01G468700.1	-36.38029	1.68801e-86	2.03685e-79	-1.12785	0.876782	cis	678046801	678049584	+	-647	B
chr1B_678264303	TraesCS1B01G469200.1	-20.29886	4.73155e-49	2.14297e-43	-0.80130	0.688986	cis	678254433	678257407	+	-9870	B
chr1B_678260041	TraesCS1B01G469300.1	-12.80566	2.49319e-27	1.85360e-22	-0.30633	0.468549	cis	678260396	678259509	-	-355	B
chr1B_678264303	TraesCS1B01G469400.1	-15.09896	3.80217e-34	5.04562e-29	-0.51370	0.550701	cis	678267139	678262880	-	-2836	B
chr1B_678274270	TraesCS1B01G469400.1	6.49740	7.27552e-10	6.96332e-06	0.27281	0.184983	cis	678267139	678262880	-	7131	B
chr1B_678260625	TraesCS1B01G469500.1	-15.12556	3.17198e-34	4.23719e-29	-1.00895	0.551572	cis	678311480	678318601	+	50855	B
chr1B_678264303	TraesCS1B01G469500.1	9.54800	7.82696e-18	2.33580e-13	0.54952	0.328918	cis	678311480	678318601	+	47177	B
chr1B_679749010	TraesCS1B01G472000.1	-32.95289	1.41690e-79	8.63245e-73	-0.56276	0.853761	cis	679749264	679747936	-	-254	B
chr1B_679749052	TraesCS1B01G472100.1	-18.54598	3.71398e-44	1.11301e-38	-0.49205	0.649026	cis	679757670	679753656	-	-8618	B
chr1B_680163036	TraesCS1B01G472200.1	-13.28637	9.25646e-29	7.77219e-24	-0.34121	0.486936	cis	680164783	680162719	-	-1747	B
chr1B_682472758	TraesCS1B01G474500.1	35.17193	4.08773e-84	3.94663e-77	1.94132	0.869296	cis	683310913	683312453	+	838155	B
chr1B_683459017	TraesCS1B01G474800.1	-13.60128	1.06884e-29	9.71798e-25	-0.34786	0.498645	cis	683459637	683471227	+	620	B
chr1B_683459017	TraesCS1B01G474900.1	-14.27216	1.07825e-31	1.15940e-26	-0.89029	0.522703	cis	683471423	683472800	+	12406	B
chr1B_683460824	TraesCS1B01G475400.3	-6.79868	1.39306e-10	1.53627e-06	-0.20965	0.199042	cis	683572580	683576696	+	111756	B
chr1B_685640341	TraesCS1B01G476600.1	-20.16130	1.13120e-48	4.96702e-43	-0.77014	0.686064	cis	685294639	685288512	-	345702	B
chr1B_686756205	TraesCS1B01G478200.1	6.77180	1.61722e-10	1.76177e-06	0.16988	0.197782	cis	686755646	686757141	+	-559	B
chr1B_686932240	TraesCS1B01G478700.1	-6.88299	8.70481e-11	9.97241e-07	-0.66833	0.203001	cis	686928468	686931886	+	-3772	B
chr1B_687798949	TraesCS1B01G479600.1	9.03361	2.12294e-16	5.39495e-12	0.43777	0.304949	cis	687402901	687401178	-	396048	B
chr1B_687401736	TraesCS1B01G479800.1	-7.57788	1.60657e-12	2.45275e-08	-0.29024	0.235902	cis	687418140	687408458	-	-16404	B
chr1D_219329	TraesCS1D01G000500.1	42.15649	4.05131e-97	1.28439e-89	2.35606	0.905255	cis	122198	121980	-	97131	D
chr1D_113233	TraesCS1D01G000600.1	-6.74455	1.88069e-10	2.02329e-06	-0.91784	0.196506	cis	208668	208450	-	-95435	D
chr1D_216862	TraesCS1D01G000800.2	-13.60148	1.06736e-29	9.70510e-25	-0.64403	0.498653	cis	219327	216893	-	-2465	D
chr1D_390945	TraesCS1D01G001500.1	-6.90694	7.61205e-11	8.81350e-07	-0.30452	0.204128	cis	392359	395615	+	1414	D
chr1D_415883	TraesCS1D01G002300.1	-10.40844	2.76751e-20	1.06096e-15	-0.94123	0.368068	cis	554473	548249	-	-138590	D
chr1D_548484	TraesCS1D01G002500.1	12.80162	2.56308e-27	1.90363e-22	0.45230	0.468391	cis	582806	577573	-	-34322	D
chr1D_577535	TraesCS1D01G002600.1	14.06135	4.56697e-31	4.65206e-26	1.98782	0.515274	cis	613670	616230	+	36135	D
chr1D_696940	TraesCS1D01G002600.1	-7.71379	7.19310e-13	1.15686e-08	-1.80519	0.24237	cis	613670	616230	+	-83270	D
chr1D_581650	TraesCS1D01G002700.1	10.08425	2.35887e-19	8.24360e-15	0.33359	0.353475	cis	621211	617358	-	-39561	D
chr1D_897446	TraesCS1D01G003300.1	-7.48506	2.77004e-12	4.07797e-08	-0.84365	0.231488	cis	906800	907265	+	9354	D
chr1D_2144595	TraesCS1D01G003700.1	-33.53820	8.56884e-81	6.01115e-74	-2.24486	0.858103	cis	2066389	2067168	+	-78206	D
chr1D_2111552	TraesCS1D01G003900.2	-7.27995	9.12025e-12	1.23761e-07	-0.26094	0.22175	cis	2080137	2077194	-	31415	D
chr1D_2144595	TraesCS1D01G004000.1	-7.06470	3.12565e-11	3.87648e-07	-0.21221	0.211564	cis	2084538	2081365	-	60057	D
chr1D_2111552	TraesCS1D01G004100.1	-8.81784	8.31040e-16	1.96909e-11	-0.31556	0.294798	cis	2087547	2095019	+	-24005	D
chr1D_2080145	TraesCS1D01G004500.1	8.63117	2.67836e-15	5.96495e-11	0.36924	0.285981	cis	2122106	2119146	-	-41961	D
chr1D_2120126	TraesCS1D01G004600.1	-16.42840	4.67042e-38	8.47726e-33	-1.74964	0.592009	cis	2127351	2124820	-	-7225	D
chr1D_2143502	TraesCS1D01G004900.2	-39.61477	1.34890e-92	2.79450e-85	-1.26819	0.894037	cis	2230259	2219180	-	-86757	D
chr1D_2224651	TraesCS1D01G005100.1	10.59366	8.07425e-21	3.25852e-16	0.38549	0.376311	cis	2461044	2459101	-	-236393	D
chr1D_2948257	TraesCS1D01G005100.1	7.50315	2.49173e-12	3.69436e-08	0.16560	0.232348	cis	2461044	2459101	-	487213	D
chr1D_3969410	TraesCS1D01G007800.2	14.71906	5.07658e-33	6.11427e-28	0.81969	0.538061	cis	3961444	3964731	+	-7966	D
chr1D_3800740	TraesCS1D01G007800.3	-6.59679	4.23751e-10	4.25637e-06	-0.59663	0.189605	cis	3961444	3964988	+	160704	D
chr1D_3964541	TraesCS1D01G007800.3	-10.28237	6.38074e-20	2.36071e-15	-0.57634	0.362418	cis	3961444	3964988	+	-3097	D
chr1D_3958493	TraesCS1D01G007900.1	-7.20774	1.38165e-11	1.81966e-07	-0.34608	0.218328	cis	3968895	3969443	+	10402	D
chr1D_7833618	TraesCS1D01G017500.1	-12.27299	9.51394e-26	6.13637e-21	-0.49498	0.447458	cis	7833513	7834237	+	-105	D
chr1D_7869854	TraesCS1D01G017600.1	12.89681	1.33570e-27	1.01650e-22	0.47335	0.472082	cis	7868623	7871394	+	-1231	D
chr1D_8610141	TraesCS1D01G017600.1	-6.50535	6.96890e-10	6.69488e-06	-0.34101	0.185352	cis	7868623	7871394	+	-741518	D
chr1D_7899936	TraesCS1D01G017700.1	7.63119	1.17325e-12	1.82853e-08	0.49212	0.238438	cis	7876992	7874407	-	22944	D
chr1D_7870876	TraesCS1D01G017800.1	12.56984	1.25179e-26	8.74547e-22	0.59403	0.459304	cis	7877418	7880329	+	6542	D
chr1D_7913452	TraesCS1D01G017900.1	-18.80983	6.65982e-45	2.12352e-39	-0.96124	0.655434	cis	7899155	7896854	-	14297	D
chr1D_7897509	TraesCS1D01G018000.1	7.75473	5.63890e-13	9.20758e-09	0.29321	0.24432	cis	7899633	7902587	+	2124	D
chr1D_7913452	TraesCS1D01G018000.2	-21.97511	1.38753e-53	9.05101e-48	-0.50327	0.721934	cis	7899692	7901907	+	-13760	D
chr1D_8610141	TraesCS1D01G018000.2	6.63875	3.36817e-10	3.45053e-06	0.30817	0.191561	cis	7899692	7901907	+	-710449	D
chr1D_7913452	TraesCS1D01G018100.1	-20.14141	1.28340e-48	5.60775e-43	-0.64779	0.685639	cis	7907090	7905656	-	6362	D
chr1D_7902509	TraesCS1D01G018300.1	-7.04339	3.52731e-11	4.33504e-07	-0.19445	0.210558	cis	7921453	7919184	-	-18944	D
chr1D_8610329	TraesCS1D01G019700.1	6.79485	1.42303e-10	1.56664e-06	0.12071	0.198863	cis	8611096	8615672	+	767	D
chr1D_9862733	TraesCS1D01G023300.1	-15.05877	5.00009e-34	6.56397e-29	-0.88012	0.549382	cis	9863365	9862526	-	-632	D
chr1D_9870592	TraesCS1D01G023400.1	-10.34224	4.29270e-20	1.61495e-15	-0.25657	0.365105	cis	9871402	9875401	+	810	D
chr1D_10257281	TraesCS1D01G024400.1	-19.37454	1.72657e-46	6.28542e-41	-0.41683	0.668669	cis	10268559	10257044	-	-11278	D
chr1D_10383022	TraesCS1D01G024800.1	-7.98879	1.38573e-13	2.46728e-09	-0.19477	0.255466	cis	10387648	10383093	-	-4626	D
chr1D_10400469	TraesCS1D01G025100.1	-8.00328	1.26966e-13	2.27263e-09	-0.20541	0.256156	cis	10400441	10398641	-	28	D
chr1D_10721199	TraesCS1D01G026400.1	-39.71218	8.96325e-93	1.88076e-85	-1.70740	0.894501	cis	10738153	10738463	+	16954	D
chr1D_11398801	TraesCS1D01G028800.1	9.08614	1.52001e-16	3.92789e-12	0.58374	0.307412	cis	11401601	11397984	-	-2800	D
chr1D_10986604	TraesCS1D01G028900.1	-19.04436	1.45471e-45	4.90585e-40	-0.56195	0.661009	cis	11409550	11412832	+	422946	D
chr1D_11175382	TraesCS1D01G029000.1	-25.08137	1.39798e-61	1.77131e-55	-0.88811	0.7718	cis	11413023	11414636	+	237641	D
chr1D_11175382	TraesCS1D01G029100.1	-21.57289	1.64510e-52	9.79464e-47	-0.80434	0.714457	cis	11453927	11457980	+	278545	D
chr1D_11496968	TraesCS1D01G029200.3	-23.40795	2.44334e-57	2.15007e-51	-0.96172	0.746571	cis	11494275	11498164	+	-2693	D
chr1D_11624208	TraesCS1D01G029500.1	-12.59421	1.05961e-26	7.45023e-22	-0.51853	0.460266	cis	11616704	11624088	+	-7504	D
chr1D_11642789	TraesCS1D01G029900.1	-15.39079	5.21809e-35	7.42545e-30	-0.50717	0.560155	cis	11662150	11658941	-	-19361	D
chr1D_11638739	TraesCS1D01G030000.2	-15.66038	8.36648e-36	1.26916e-30	-0.41352	0.568693	cis	11664577	11668738	+	25838	D
chr1D_11650107	TraesCS1D01G030000.3	-7.71074	7.32424e-13	1.17661e-08	-0.27268	0.242225	cis	11666372	11668179	+	16265	D
chr1D_12315278	TraesCS1D01G031500.1	-15.28450	1.07507e-34	1.49192e-29	-0.61333	0.556737	cis	12317420	12315305	-	-2142	D
chr1D_12329450	TraesCS1D01G031700.1	-10.90525	1.00538e-21	4.42790e-17	-0.40823	0.390013	cis	12327396	12330147	+	-2054	D
chr1D_14479043	TraesCS1D01G034300.1	11.17706	1.61713e-22	7.68103e-18	1.34798	0.401788	cis	14688780	14709351	+	209737	D
chr1D_15050145	TraesCS1D01G034600.1	-9.52763	8.93040e-18	2.64821e-13	-0.50617	0.327976	cis	15050202	15048658	-	-57	D
chr1D_15304001	TraesCS1D01G034700.2	6.99372	4.67165e-11	5.61967e-07	0.43015	0.208214	cis	15305028	15314662	+	1027	D
chr1D_16380921	TraesCS1D01G035300.1	-11.15752	1.84469e-22	8.71432e-18	-0.32636	0.400947	cis	16379080	16381260	+	-1841	D
chr1D_17017216	TraesCS1D01G036500.1	-19.40904	1.38289e-46	5.07115e-41	-0.34297	0.669457	cis	17015539	17017469	+	-1677	D
chr1D_18065197	TraesCS1D01G037700.1	-13.38288	4.77672e-29	4.11290e-24	-0.52590	0.490553	cis	18065280	18068027	+	83	D
chr1D_18065197	TraesCS1D01G037700.2	30.82204	5.24270e-75	2.09302e-68	1.39172	0.836267	cis	18065280	18068027	+	83	D
chr1D_18065197	TraesCS1D01G037700.3	-35.36767	1.66409e-84	1.65993e-77	-1.61158	0.870552	cis	18065286	18068027	+	89	D
chr1D_18912910	TraesCS1D01G039000.1	-12.75717	3.47456e-27	2.55075e-22	-0.35374	0.46666	cis	18916939	18907650	-	-4029	D
chr1D_19150686	TraesCS1D01G039400.1	-9.91401	7.21425e-19	2.40030e-14	-0.26108	0.345733	cis	19020800	19012331	-	129886	D
chr1D_19130789	TraesCS1D01G039600.1	-16.18739	2.36841e-37	4.05743e-32	-0.47629	0.584851	cis	19130420	19128012	-	369	D
chr1D_19372503	TraesCS1D01G040400.1	20.62719	5.96247e-50	2.89797e-44	0.44431	0.695821	cis	19341303	19345390	+	-31200	D
chr1D_19876375	TraesCS1D01G040500.1	-21.48871	2.76741e-52	1.61786e-46	-2.62790	0.712859	cis	19763058	19767244	+	-113317	D
chr1D_19884241	TraesCS1D01G040800.1	-13.49302	2.24506e-29	1.98707e-24	-0.18565	0.49465	cis	19885289	19896821	+	1048	D
chr1D_20044332	TraesCS1D01G041200.1	-10.18050	1.25087e-19	4.49580e-15	-0.25210	0.357829	cis	20043946	20049921	+	-386	D
chr1D_20569980	TraesCS1D01G042100.1	-11.97396	7.30541e-25	4.35014e-20	-0.56650	0.435295	cis	20568291	20569682	+	-1689	D
chr1D_22329853	TraesCS1D01G043300.1	-9.41306	1.87163e-17	5.36035e-13	-1.07483	0.322665	cis	22437644	22436323	-	-107791	D
chr1D_24539888	TraesCS1D01G045100.1	-14.39754	4.57207e-32	5.07289e-27	-0.54180	0.527065	cis	24533426	24539102	+	-6462	D
chr1D_25414957	TraesCS1D01G045400.1	-10.37941	3.35524e-20	1.27529e-15	-0.46130	0.36677	cis	24779210	24785946	+	-635747	D
chr1D_25956927	TraesCS1D01G046400.1	-8.53405	4.90421e-15	1.05720e-10	-0.42123	0.281382	cis	25957663	25955488	-	-736	D
chr1D_26690436	TraesCS1D01G047400.1	-11.65607	6.33781e-24	3.45185e-19	-0.18102	0.422116	cis	27673300	27686487	+	982864	D
chr1D_27690024	TraesCS1D01G047600.1	-23.84244	1.86964e-58	1.80143e-52	-0.72599	0.753467	cis	27689773	27693530	+	-251	D
chr1D_28217874	TraesCS1D01G047900.1	-9.46440	1.34394e-17	3.90928e-13	-0.35047	0.325047	cis	27900391	27895601	-	317483	D
chr1D_28567809	TraesCS1D01G048300.1	-10.54375	1.12586e-20	4.48264e-16	-0.57027	0.374097	cis	28216217	28213807	-	351592	D
chr1D_28568662	TraesCS1D01G048600.1	-33.81921	2.25623e-81	1.68225e-74	-0.67068	0.860123	cis	28485732	28489925	+	-82930	D
chr1D_28568662	TraesCS1D01G048700.1	-27.51652	1.74603e-67	3.65676e-61	-0.69096	0.80279	cis	28500647	28504753	+	-68015	D
chr1D_28576158	TraesCS1D01G049000.1	-12.34341	5.88265e-26	3.86930e-21	-0.49037	0.450289	cis	28574259	28576262	+	-1899	D
chr1D_28979786	TraesCS1D01G049300.1	-24.29240	1.33860e-59	1.41932e-53	-0.95996	0.760347	cis	28978777	28967570	-	1009	D
chr1D_30420206	TraesCS1D01G050400.1	9.81249	1.40137e-18	4.52583e-14	0.20228	0.341091	cis	30573089	30574359	+	152883	D
chr1D_33636418	TraesCS1D01G052200.1	-12.03845	4.70891e-25	2.85328e-20	-0.42233	0.437938	cis	33469891	33473840	+	-166527	D
chr1D_33605065	TraesCS1D01G052600.1	-11.62691	7.72418e-24	4.17088e-19	-0.21816	0.420895	cis	33604177	33604992	+	-888	D
chr1D_34638916	TraesCS1D01G053500.1	-19.47130	9.26699e-47	3.44814e-41	-0.42144	0.670873	cis	34636209	34639659	+	-2707	D
chr1D_36308421	TraesCS1D01G054100.1	-13.40882	3.99847e-29	3.46532e-24	-0.28973	0.491521	cis	35640559	35639416	-	667862	D
chr1D_36308421	TraesCS1D01G054100.2	-18.16267	4.56953e-43	1.25290e-37	-0.39117	0.639453	cis	35645620	35639416	-	662801	D
chr1D_38789195	TraesCS1D01G058900.1	-12.93153	1.05298e-27	8.08445e-23	-0.22215	0.473423	cis	38780587	38789555	+	-8608	D
chr1D_38911228	TraesCS1D01G059000.1	-8.18182	4.29320e-14	8.19387e-10	-0.13425	0.264654	cis	38906988	38911554	+	-4240	D
chr1D_41597048	TraesCS1D01G061600.2	-15.09968	3.78367e-34	5.02167e-29	-0.37049	0.550725	cis	41749637	41751777	+	152589	D
chr1D_43124061	TraesCS1D01G063000.1	-15.40263	4.81451e-35	6.86995e-30	-0.49184	0.560534	cis	43123699	43126973	+	-362	D
chr1D_45486237	TraesCS1D01G064000.2	-22.85297	6.74244e-56	5.28349e-50	-0.64203	0.737384	cis	44642879	44641457	-	843358	D
chr1D_46182307	TraesCS1D01G064700.1	-10.75349	2.77779e-21	1.17171e-16	-0.21814	0.383366	cis	46185725	46181913	-	-3418	D
chr1D_50296077	TraesCS1D01G069300.2	11.92117	1.04634e-24	6.13779e-20	0.33074	0.433125	cis	50192684	50194415	+	-103393	D
chr1D_50295685	TraesCS1D01G069400.1	-24.62740	1.91122e-60	2.18283e-54	-0.64172	0.765302	cis	50198031	50196673	-	97654	D
chr1D_51039934	TraesCS1D01G069700.3	-13.10611	3.18406e-28	2.55545e-23	-0.30556	0.480113	cis	50308146	50295548	-	731788	D
chr1D_52653002	TraesCS1D01G071800.1	-11.81396	2.16935e-24	1.23616e-19	-0.37271	0.428694	cis	52338597	52345550	+	-314405	D
chr1D_52578007	TraesCS1D01G072600.1	-10.59035	8.25451e-21	3.32847e-16	-0.21439	0.376164	cis	52978009	52976520	-	-400002	D
chr1D_53379786	TraesCS1D01G073100.1	-7.36174	5.68225e-12	7.96982e-08	-0.23938	0.22563	cis	53966900	53964345	-	-587114	D
chr1D_55413738	TraesCS1D01G073900.1	7.61592	1.28389e-12	1.98908e-08	0.42525	0.237712	cis	55409654	55411257	+	-4084	D
chr1D_57477859	TraesCS1D01G075500.1	-18.00698	1.27209e-42	3.36339e-37	-0.46826	0.635474	cis	57477073	57477525	+	-786	D
chr1D_58616983	TraesCS1D01G076200.1	-6.93493	6.50544e-11	7.62556e-07	-0.21161	0.205445	cis	58521008	58518269	-	95975	D
chr1D_58580801	TraesCS1D01G076300.1	-16.88554	2.17526e-39	4.39497e-34	-0.23171	0.605197	cis	58576471	58571190	-	4330	D
chr1D_60219176	TraesCS1D01G078000.1	9.50603	1.02692e-17	3.02525e-13	0.40681	0.326976	cis	59970493	59965942	-	248683	D
chr1D_365281773	TraesCS1D01G271100.1	-10.93024	8.50203e-22	3.77056e-17	-0.96889	0.391103	cis	365790624	365791648	+	508851	D
chr1D_408153999	TraesCS1D01G312900.1	-11.39488	3.71725e-23	1.87730e-18	-0.39769	0.4111	cis	408534836	408535216	+	380837	D
chr1D_409048559	TraesCS1D01G314600.2	-14.68260	6.51248e-33	7.76965e-28	-0.33120	0.536828	cis	409786745	409797204	+	738186	D
chr1D_411278678	TraesCS1D01G315800.1	-10.07910	2.44015e-19	8.51573e-15	-0.15889	0.353242	cis	410798235	410793556	-	480443	D
chr1D_411756289	TraesCS1D01G316200.1	-7.13403	2.10654e-11	2.69032e-07	-0.31053	0.21484	cis	411557837	411577180	+	-198452	D
chr1D_411123466	TraesCS1D01G316400.1	-6.60669	4.01437e-10	4.05133e-06	-0.28326	0.190066	cis	411697951	411698478	+	574485	D
chr1D_413577940	TraesCS1D01G319200.1	-10.18700	1.19832e-19	4.31462e-15	-0.27108	0.358123	cis	413412900	413411872	-	165040	D
chr1D_413661977	TraesCS1D01G319400.1	-9.22687	6.18953e-17	1.67244e-12	-0.27908	0.313995	cis	413577655	413578979	+	-84322	D
chr1D_414303471	TraesCS1D01G320300.1	-7.56252	1.75861e-12	2.66875e-08	-0.30135	0.235171	cis	414304194	414301234	-	-723	D
chr1D_414279447	TraesCS1D01G321100.1	10.63101	6.29418e-21	2.56652e-16	0.22895	0.377965	cis	414706779	414707723	+	427332	D
chr1D_415223146	TraesCS1D01G322100.1	-14.12463	2.96071e-31	3.06603e-26	-0.33904	0.517516	cis	415290868	415294711	+	67722	D
chr1D_416463451	TraesCS1D01G323300.1	-7.60013	1.40921e-12	2.17016e-08	-0.23788	0.236961	cis	416119467	416117959	-	343984	D
chr1D_415617429	TraesCS1D01G323400.1	-19.55237	5.50677e-47	2.08762e-41	-1.10550	0.672705	cis	416125454	416125831	+	508025	D
chr1D_415617429	TraesCS1D01G323500.1	-29.66195	1.98355e-72	6.35336e-66	-0.97137	0.825488	cis	416127002	416128682	+	509573	D
chr1D_420235391	TraesCS1D01G329000.1	-6.58895	4.42297e-10	4.42624e-06	-0.17010	0.189239	cis	420536389	420539348	+	300998	D
chr1D_420899694	TraesCS1D01G329700.2	-9.12268	1.20436e-16	3.14820e-12	-0.28720	0.309123	cis	420652460	420650870	-	247234	D
chr1D_420890524	TraesCS1D01G330400.1	-7.75550	5.61308e-13	9.16799e-09	-0.19987	0.244356	cis	420892136	420899996	+	1612	D
chr1D_422882731	TraesCS1D01G331600.1	-6.42657	1.06630e-09	9.85227e-06	-0.48899	0.181701	cis	422673772	422675475	+	-208959	D
chr1D_423035375	TraesCS1D01G332500.1	-11.09132	2.88056e-22	1.33636e-17	-0.27002	0.398092	cis	423037625	423035398	-	-2250	D
chr1D_423275861	TraesCS1D01G332900.3	16.99675	1.03429e-39	2.14513e-34	0.72122	0.60833	cis	423250918	423257721	+	-24943	D
chr1D_423670534	TraesCS1D01G333000.1	-6.70864	2.29337e-10	2.42657e-06	-0.12457	0.194825	cis	423261565	423269992	+	-408969	D
chr1D_423671319	TraesCS1D01G333100.2	-18.67561	1.59482e-44	4.93268e-39	-0.37696	0.652192	cis	423275024	423278438	+	-396295	D
chr1D_423275524	TraesCS1D01G333500.1	-12.39118	4.24500e-26	2.82840e-21	-0.76272	0.452202	cis	423670267	423671479	+	394743	D
chr1D_423921116	TraesCS1D01G334200.1	-23.18728	9.09658e-57	7.63529e-51	-0.71575	0.74297	cis	423922901	423919525	-	-1785	D
chr1D_423921116	TraesCS1D01G334600.1	-8.25048	2.82135e-14	5.51595e-10	-0.28855	0.26792	cis	424743636	424736747	-	-822520	D
chr1D_426418456	TraesCS1D01G335800.2	-9.65835	3.82552e-18	1.18044e-13	-0.36320	0.334011	cis	426167879	426171308	+	-250577	D
chr1D_426587233	TraesCS1D01G336300.1	6.65788	3.03239e-10	3.13430e-06	0.34803	0.192454	cis	426420202	426416041	-	167031	D
chr1D_427944830	TraesCS1D01G338900.3	-9.50636	1.02478e-17	3.01920e-13	-0.56295	0.326991	cis	427942057	427939744	-	2773	D
chr1D_430454014	TraesCS1D01G339700.2	-8.59133	3.43385e-15	7.54563e-11	-0.17173	0.284095	cis	429696452	429699429	+	-757562	D
chr1D_431706349	TraesCS1D01G341600.1	-22.61264	2.87066e-55	2.14042e-49	-0.79532	0.733269	cis	431704054	431706736	+	-2295	D
chr1D_431706147	TraesCS1D01G341800.1	-9.36189	2.60204e-17	7.33630e-13	-0.25000	0.320287	cis	431803171	431798774	-	-97024	D
chr1D_432552255	TraesCS1D01G343300.1	-7.54868	1.90758e-12	2.87947e-08	-0.24764	0.234513	cis	432389456	432388354	-	162799	D
chr1D_432795290	TraesCS1D01G344000.2	-12.14295	2.30999e-25	1.43931e-20	-0.27456	0.442197	cis	432791406	432796196	+	-3884	D
chr1D_433258939	TraesCS1D01G346100.1	-7.00406	4.40643e-11	5.32433e-07	-0.10925	0.208702	cis	433899372	433905201	+	640433	D
chr1D_435282900	TraesCS1D01G348500.1	9.46210	1.36405e-17	3.96527e-13	0.19967	0.324941	cis	435274491	435273376	-	8409	D
chr1D_435802037	TraesCS1D01G349700.1	-25.04224	1.74961e-61	2.19697e-55	-0.49977	0.77125	cis	435803058	435801484	-	-1021	D
chr1D_436086421	TraesCS1D01G350100.1	-6.45132	9.33270e-10	8.73222e-06	-0.16308	0.182847	cis	436087242	436085806	-	-821	D
chr1D_436189436	TraesCS1D01G350400.1	-9.99398	4.26985e-19	1.45448e-14	-0.28041	0.349377	cis	436112822	436114243	+	-76614	D
chr1D_436189603	TraesCS1D01G350500.1	-20.21018	8.29701e-49	3.68684e-43	-0.46434	0.687106	cis	436186956	436188876	+	-2647	D
chr1D_437301278	TraesCS1D01G352000.1	-14.13629	2.73345e-31	2.83852e-26	-0.68588	0.517928	cis	437301439	437300705	-	-161	D
chr1D_438974745	TraesCS1D01G352900.1	-8.78598	1.01546e-15	2.38077e-11	-0.57153	0.293296	cis	438325849	438320649	-	648896	D
chr1D_459886821	TraesCS1D01G387200.1	7.16974	1.71775e-11	2.22693e-07	0.20397	0.216529	cis	459886817	459890116	+	-4	D
chr1D_469033884	TraesCS1D01G404200.1	12.08902	3.33641e-25	2.04921e-20	0.84409	0.440003	cis	469041237	469035428	-	-7353	D
chr1D_470482616	TraesCS1D01G407500.1	-9.85721	1.04622e-18	3.42431e-14	-0.43209	0.343138	cis	470480012	470482336	+	-2604	D
chr1D_470545460	TraesCS1D01G408000.1	-13.37473	5.05134e-29	4.34059e-24	-0.99191	0.490248	cis	470605121	470607586	+	59661	D
chr1D_471601075	TraesCS1D01G409900.1	-6.96615	5.45739e-11	6.48560e-07	-0.38787	0.206915	cis	471606857	471606088	-	-5782	D
chr1D_472424221	TraesCS1D01G410900.1	-19.88017	6.76423e-48	2.76433e-42	-0.82767	0.679984	cis	472524921	472523449	-	-100700	D
chr1D_473534902	TraesCS1D01G412000.1	-7.69792	7.90344e-13	1.26349e-08	-1.28071	0.241615	cis	473525028	473524398	-	9874	D
chr1D_473863861	TraesCS1D01G412700.1	-16.80085	3.83413e-39	7.59410e-34	-0.47858	0.602792	cis	473862638	473867454	+	-1223	D
chr1D_474072123	TraesCS1D01G413600.1	-8.37223	1.33519e-14	2.72491e-10	-0.42592	0.273705	cis	474010341	474014299	+	-61782	D
chr1D_474376778	TraesCS1D01G414600.1	-6.81004	1.30779e-10	1.44982e-06	-0.31148	0.199575	cis	474375066	474376643	+	-1712	D
chr1D_475123113	TraesCS1D01G416200.1	7.23242	1.19909e-11	1.59565e-07	0.21242	0.219497	cis	475195469	475194105	-	-72356	D
chr1D_475115147	TraesCS1D01G416300.1	7.80772	4.11104e-13	6.84866e-09	0.25888	0.246843	cis	475197204	475195654	-	-82057	D
chr1D_475503706	TraesCS1D01G416700.1	-25.89799	1.35044e-63	2.02441e-57	-1.05684	0.782889	cis	475433576	475430867	-	70130	D
chr1D_475728564	TraesCS1D01G417900.1	-7.40747	4.35632e-12	6.22276e-08	-0.36765	0.227801	cis	475815936	475817844	+	87372	D
chr1D_475926055	TraesCS1D01G418700.1	8.47932	6.88778e-15	1.45794e-10	0.38812	0.278787	cis	475926155	475924321	-	-100	D
chr1D_475926055	TraesCS1D01G418700.2	8.13116	5.84608e-14	1.09597e-09	0.33760	0.262244	cis	475926155	475924321	-	-100	D
chr1D_476438284	TraesCS1D01G419300.2	-10.20252	1.08163e-19	3.91122e-15	-0.33352	0.358823	cis	476259638	476256878	-	178646	D
chr1D_476581065	TraesCS1D01G419600.1	-14.13328	2.79041e-31	2.89565e-26	-0.50702	0.517822	cis	476567827	476566610	-	13238	D
chr1D_476559967	TraesCS1D01G419700.1	-13.27966	9.69183e-29	8.12471e-24	-0.41742	0.486683	cis	476575595	476568068	-	-15628	D
chr1D_476581065	TraesCS1D01G419800.2	-7.92099	2.08506e-13	3.62233e-09	-0.28503	0.252237	cis	476584391	476581090	-	-3326	D
chr1D_476582325	TraesCS1D01G420500.1	-7.24677	1.10414e-11	1.47785e-07	-0.16674	0.220177	cis	476909172	476904924	-	-326847	D
chr1D_477185720	TraesCS1D01G420600.2	-20.58887	7.58792e-50	3.65746e-44	-0.57711	0.695033	cis	476915526	476913328	-	270194	D
chr1D_476914864	TraesCS1D01G420800.1	-10.90334	1.01836e-21	4.48274e-17	-0.30203	0.38993	cis	477182630	477185382	+	267766	D
chr1D_477189912	TraesCS1D01G420900.1	8.72230	1.51460e-15	3.47691e-11	0.38786	0.290289	cis	477189031	477190590	+	-881	D
chr1D_484399121	TraesCS1D01G437000.1	-15.55982	1.65520e-35	2.45202e-30	-0.60128	0.56553	cis	484405664	484409826	+	6543	D
chr1D_484395706	TraesCS1D01G437200.1	-23.35192	3.40953e-57	2.96102e-51	-0.72963	0.745663	cis	484554292	484552782	-	-158586	D
chr1D_484399121	TraesCS1D01G437600.1	-7.11467	2.35245e-11	2.97978e-07	-0.29619	0.213925	cis	485023740	485021086	-	-624619	D
chr1D_484390540	TraesCS1D01G437700.1	-23.96907	8.87888e-59	8.77540e-53	-0.91809	0.755429	cis	485053754	485056524	+	663214	D
chr1D_487952464	TraesCS1D01G446200.2	-12.01536	5.51092e-25	3.31771e-20	-0.61603	0.436993	cis	488780388	488776487	-	-827924	D
chr1D_487952464	TraesCS1D01G446300.1	-16.66344	9.63032e-39	1.84656e-33	-1.21207	0.598853	cis	488950977	488951279	+	998513	D
chr1D_491636422	TraesCS1D01G449000.1	-7.32520	7.02224e-12	9.70473e-08	-0.21967	0.223896	cis	491049377	491051828	+	-587045	D
chr1D_493768787	TraesCS1D01G450600.1	-38.42875	2.08643e-90	3.53421e-83	-1.79631	0.888138	cis	492895638	492891319	-	873149	D
chr1D_493768787	TraesCS1D01G450900.1	-28.70173	3.03067e-70	8.06786e-64	-0.80468	0.815803	cis	493211074	493222115	+	-557713	D
chr1D_493768787	TraesCS1D01G450900.2	-23.94678	1.01208e-58	9.95346e-53	-0.66311	0.755085	cis	493212235	493222115	+	-556552	D
chr1D_493768787	TraesCS1D01G451100.1	-31.28278	5.17360e-76	2.25123e-69	-0.78829	0.84029	cis	493478644	493483113	+	-290143	D
chr1D_493768787	TraesCS1D01G451200.1	-24.50860	3.80526e-60	4.23235e-54	-0.82142	0.763561	cis	493488588	493484553	-	280199	D
chr1D_493768787	TraesCS1D01G451300.1	-24.93839	3.17701e-61	3.89051e-55	-0.87629	0.76978	cis	493603142	493607834	+	-165645	D
chr1D_493768787	TraesCS1D01G451700.1	-22.98158	3.11476e-56	2.50723e-50	-0.85900	0.739552	cis	493710374	493705293	-	58413	D
chr1D_493768787	TraesCS1D01G451800.1	-20.97224	6.85737e-51	3.58689e-45	-1.26110	0.702797	cis	493710714	493712430	+	-58073	D
chr1D_493930190	TraesCS1D01G452200.2	-25.83523	1.92336e-63	2.84609e-57	-1.78113	0.782063	cis	493925250	493928656	+	-4940	D
chr1D_493768787	TraesCS1D01G452300.1	-16.23725	1.69216e-37	2.93327e-32	-1.06955	0.586343	cis	493933447	493930115	-	-164660	D
chr1D_493768787	TraesCS1D01G452400.1	-36.46654	1.14677e-86	1.40192e-79	-0.96618	0.877293	cis	493938266	493935367	-	-169479	D
chr1D_493933665	TraesCS1D01G452900.1	-41.41399	8.04559e-96	2.24208e-88	-2.08036	0.902163	cis	494064769	494063179	-	-131104	D
chr1D_493768787	TraesCS1D01G453100.1	-18.81033	6.63808e-45	2.11683e-39	-0.56607	0.655446	cis	494153513	494144128	-	-384726	D
chr1D_493937298	TraesCS1D01G453600.1	-11.19409	1.44177e-22	6.88096e-18	-0.80584	0.40252	cis	494464354	494473536	+	527056	D
chr1D_495113154	TraesCS1D01G453600.1	7.08787	2.74014e-11	3.43215e-07	0.73881	0.212658	cis	494464354	494473536	+	-648800	D
chr1D_493768787	TraesCS1D01G453700.1	-30.39332	4.61939e-74	1.70133e-67	-1.21360	0.832395	cis	494474819	494473962	-	-706032	D
chr2A_389598	TraesCS2A01G001200.1	-7.65506	1.01879e-12	1.60224e-08	-0.87104	0.239575	cis	532409	529549	-	-142811	A
chr2A_391195	TraesCS2A01G001300.1	-7.79397	4.46270e-13	7.39501e-09	-0.54186	0.246188	cis	533428	535935	+	142233	A
chr2A_1509599	TraesCS2A01G003900.1	-11.84010	1.81611e-24	1.04236e-19	-0.73448	0.429777	cis	2355896	2382397	+	846297	A
chr2A_2467836	TraesCS2A01G004000.1	-11.79216	2.51566e-24	1.42469e-19	-0.71385	0.427789	cis	2359136	2360593	+	-108700	A
chr2A_1509599	TraesCS2A01G004200.2	-10.12902	1.75643e-19	6.21826e-15	-0.41277	0.355503	cis	2377382	2373969	-	-867783	A
chr2A_2468159	TraesCS2A01G004300.1	-12.58296	1.14440e-26	8.02242e-22	-1.20563	0.459822	cis	2377872	2379498	+	-90287	A
chr2A_3114035	TraesCS2A01G007300.1	-40.00398	2.64691e-93	5.88920e-86	-2.27595	0.895875	cis	3111972	3114111	+	-2063	A
chr2A_3101504	TraesCS2A01G007500.1	9.12828	1.16205e-16	3.04289e-12	0.56293	0.309386	cis	3335912	3333360	-	-234408	A
chr2A_3767098	TraesCS2A01G009500.1	7.77700	4.93817e-13	8.13041e-09	0.40088	0.24538	cis	3816524	3817960	+	49426	A
chr2A_4035079	TraesCS2A01G010200.1	-7.71068	7.32689e-13	1.17700e-08	-0.28560	0.242223	cis	3967583	3964870	-	67496	A
chr2A_3967467	TraesCS2A01G011000.1	-8.13194	5.81843e-14	1.09108e-09	-0.40924	0.262281	cis	4161142	4165096	+	193675	A
chr2A_4220399	TraesCS2A01G011400.1	-8.49800	6.13443e-15	1.30651e-10	-0.13433	0.279673	cis	4221327	4215829	-	-928	A
chr2A_4790098	TraesCS2A01G012200.1	-17.00730	9.63933e-40	2.00429e-34	-0.48216	0.608626	cis	4793590	4786628	-	-3492	A
chr2A_4793058	TraesCS2A01G012200.2	-14.32841	7.33704e-32	8.00153e-27	-0.69187	0.524666	cis	4793203	4787094	-	-145	A
chr2A_4792561	TraesCS2A01G012200.3	14.22834	1.45545e-31	1.54692e-26	0.67373	0.521169	cis	4793260	4787094	-	-699	A
chr2A_5693882	TraesCS2A01G014200.1	-8.95527	3.48939e-16	8.64391e-12	-0.24770	0.301269	cis	5676113	5678020	+	-17769	A
chr2A_7687523	TraesCS2A01G016400.1	-19.98376	3.49605e-48	1.46476e-42	-0.35338	0.682242	cis	7551157	7545322	-	136366	A
chr2A_7930862	TraesCS2A01G017600.1	-13.42634	3.54590e-29	3.08641e-24	-0.29996	0.492173	cis	8182767	8180304	-	-251905	A
chr2A_9111881	TraesCS2A01G019400.2	-6.79024	1.45989e-10	1.60384e-06	-0.39646	0.198647	cis	9057953	9060097	+	-53928	A
chr2A_10993220	TraesCS2A01G022700.1	-17.68211	1.08578e-41	2.64826e-36	-0.81082	0.626998	cis	10995895	10992992	-	-2675	A
chr2A_10993028	TraesCS2A01G022800.1	-6.92064	7.04909e-11	8.21074e-07	-0.25020	0.204772	cis	11025605	11023897	-	-32577	A
chr2A_11613967	TraesCS2A01G022800.1	6.62566	3.61859e-10	3.68453e-06	0.56156	0.19095	cis	11025605	11023897	-	588362	A
chr2A_10993577	TraesCS2A01G022800.2	-9.34394	2.92048e-17	8.18822e-13	-0.59032	0.319452	cis	11025605	11023897	-	-32028	A
chr2A_10993577	TraesCS2A01G023400.1	-16.23789	1.68479e-37	2.92095e-32	-0.43498	0.586363	cis	11379765	11372891	-	-386188	A
chr2A_12173544	TraesCS2A01G025500.1	-6.89649	8.07103e-11	9.30125e-07	-0.23262	0.203636	cis	12048592	12047311	-	124952	A
chr2A_13850788	TraesCS2A01G028400.1	-15.36023	6.42284e-35	9.07369e-30	-0.44974	0.559176	cis	12990399	12992020	+	-860389	A
chr2A_13850788	TraesCS2A01G028500.1	-23.81554	2.19054e-58	2.09908e-52	-1.10022	0.753047	cis	13004711	13003157	-	846077	A
chr2A_13849237	TraesCS2A01G028800.1	-20.79935	2.02310e-50	1.01961e-44	-0.98010	0.699327	cis	13027693	13015871	-	821544	A
chr2A_13850788	TraesCS2A01G028800.2	-16.69295	7.90132e-39	1.52535e-33	-0.71254	0.599703	cis	13028444	13015871	-	822344	A
chr2A_13849779	TraesCS2A01G029500.1	12.95566	8.92559e-28	6.89482e-23	0.43949	0.474352	cis	13128586	13131935	+	-721193	A
chr2A_13850226	TraesCS2A01G029600.1	17.97948	1.52464e-42	4.00569e-37	1.33446	0.634765	cis	13136883	13134946	-	713343	A
chr2A_13850788	TraesCS2A01G029700.1	-12.04162	4.60818e-25	2.79471e-20	-0.60654	0.438068	cis	13254605	13251837	-	596183	A
chr2A_13849760	TraesCS2A01G029800.1	-9.94998	5.69914e-19	1.91692e-14	-0.22594	0.347373	cis	13405669	13409022	+	-444091	A
chr2A_13849819	TraesCS2A01G029900.1	-16.36538	7.13773e-38	1.27648e-32	-0.84066	0.590151	cis	13435500	13439050	+	-414319	A
chr2A_13828082	TraesCS2A01G030000.2	-11.05807	3.60259e-22	1.65590e-17	-0.35083	0.396654	cis	13811892	13815254	+	-16190	A
chr2A_13849230	TraesCS2A01G030100.1	-20.63487	5.68161e-50	2.76589e-44	-0.50438	0.695978	cis	13834254	13828173	-	14976	A
chr2A_13849819	TraesCS2A01G030200.1	-10.02556	3.46996e-19	1.19276e-14	-0.32496	0.350812	cis	13850306	13847469	-	-487	A
chr2A_13846823	TraesCS2A01G031000.2	-17.12699	4.33648e-40	9.27615e-35	-0.62221	0.611962	cis	14299384	14302725	+	452561	A
chr2A_13850226	TraesCS2A01G032500.1	-29.71364	1.51767e-72	4.90807e-66	-1.58072	0.825989	cis	14808977	14812745	+	958751	A
chr2A_13850665	TraesCS2A01G032600.1	-13.94448	1.01704e-30	1.00637e-25	-0.75908	0.511103	cis	14813998	14819501	+	963333	A
chr2A_14815524	TraesCS2A01G032600.1	-6.56119	5.14550e-10	5.08146e-06	-0.69507	0.187948	cis	14813998	14819501	+	-1526	A
chr2A_13850788	TraesCS2A01G032700.1	-19.29758	2.83431e-46	1.01406e-40	-0.46977	0.666903	cis	14824016	14820863	-	-973228	A
chr2A_14889350	TraesCS2A01G032800.1	23.51751	1.27512e-57	1.14860e-51	1.50334	0.748333	cis	14881252	14880193	-	8098	A
chr2A_14300286	TraesCS2A01G032900.1	18.09121	7.30862e-43	1.97209e-37	0.47808	0.637633	cis	14890085	14889279	-	-589799	A
chr2A_14299590	TraesCS2A01G033700.1	-8.09409	7.32404e-14	1.35464e-09	-0.26068	0.26048	cis	15004471	15001869	-	-704881	A
chr2A_15451724	TraesCS2A01G035700.1	-7.15042	1.91843e-11	2.46692e-07	-0.36242	0.215615	cis	15454016	15451031	-	-2292	A
chr2A_16672183	TraesCS2A01G036900.1	-27.52426	1.67406e-67	3.51219e-61	-1.18649	0.802879	cis	15756439	15757533	+	-915744	A
chr2A_15236913	TraesCS2A01G037200.1	-7.07897	2.88242e-11	3.59642e-07	-1.15565	0.212238	cis	15874900	15876274	+	637987	A
chr2A_16672183	TraesCS2A01G037200.1	-22.29259	1.99875e-54	1.39398e-48	-1.21804	0.727656	cis	15874900	15876274	+	-797283	A
chr2A_16672183	TraesCS2A01G037400.1	-49.68459	2.60390e-109	2.39157e-101	-2.18142	0.929932	cis	15883476	15882520	-	788707	A
chr2A_16672183	TraesCS2A01G037800.2	-30.00640	3.35079e-73	1.14512e-66	-0.76501	0.82879	cis	15957016	15948313	-	715167	A
chr2A_15451091	TraesCS2A01G037900.1	-16.31533	9.99787e-38	1.76619e-32	-0.74633	0.588669	cis	15959789	15960874	+	508698	A
chr2A_16672183	TraesCS2A01G038000.1	-22.03925	9.37124e-54	6.20378e-48	-0.54782	0.723102	cis	15964060	15962776	-	708123	A
chr2A_16672183	TraesCS2A01G038400.2	-25.98610	8.22629e-64	1.25467e-57	-1.33590	0.784042	cis	16083847	16088456	+	-588336	A
chr2A_16672183	TraesCS2A01G039200.1	-28.73413	2.55319e-70	6.84915e-64	-0.54740	0.816142	cis	16398757	16405808	+	-273426	A
chr2A_16672183	TraesCS2A01G039300.2	-21.02780	4.84724e-51	2.56503e-45	-1.01128	0.703901	cis	16418431	16421303	+	-253752	A
chr2A_16672183	TraesCS2A01G039400.1	-33.14888	5.51644e-80	3.52514e-73	-1.46404	0.855236	cis	16434571	16432768	-	237612	A
chr2A_16672183	TraesCS2A01G039700.1	-15.42155	4.23357e-35	6.06829e-30	-0.52983	0.561139	cis	16490549	16487302	-	181634	A
chr2A_16672183	TraesCS2A01G039700.2	-25.25102	5.29545e-62	6.92734e-56	-0.96980	0.774166	cis	16490549	16487302	-	181634	A
chr2A_16555987	TraesCS2A01G040100.1	15.46544	3.14194e-35	4.55079e-30	0.80460	0.562538	cis	16550300	16552609	+	-5687	A
chr2A_16672183	TraesCS2A01G040100.2	-37.32947	2.48972e-88	3.48968e-81	-2.46999	0.88224	cis	16550300	16552609	+	-121883	A
chr2A_16672183	TraesCS2A01G040200.1	-38.92589	2.48502e-91	4.55140e-84	-1.27321	0.890667	cis	16554223	16557101	+	-117960	A
chr2A_16672183	TraesCS2A01G040200.2	-20.39525	2.57236e-49	1.18881e-43	-0.67256	0.691013	cis	16554278	16556901	+	-117905	A
chr2A_16672183	TraesCS2A01G040300.1	-21.72640	6.38700e-53	3.95860e-47	-0.71186	0.717341	cis	16561565	16559599	-	110618	A
chr2A_16672183	TraesCS2A01G041100.1	-18.44842	7.02496e-44	2.05704e-38	-0.70511	0.646619	cis	16677907	16672093	-	-5724	A
chr2A_16672183	TraesCS2A01G041300.1	-30.91713	3.24460e-75	1.31934e-68	-1.19929	0.837109	cis	16719342	16727120	+	47159	A
chr2A_16402406	TraesCS2A01G041900.1	-20.98106	6.48980e-51	3.40085e-45	-0.64689	0.702973	cis	16860366	16865643	+	457960	A
chr2A_16672183	TraesCS2A01G042000.1	-39.16098	9.15260e-92	1.73623e-84	-1.75447	0.891834	cis	16875939	16872212	-	-203756	A
chr2A_16558876	TraesCS2A01G042000.2	-12.97597	7.76672e-28	6.03104e-23	-0.45144	0.475133	cis	16875900	16873717	-	-317024	A
chr2A_16672183	TraesCS2A01G042100.1	-23.78384	2.64051e-58	2.51368e-52	-1.16994	0.752551	cis	16888128	16881213	-	-215945	A
chr2A_16552682	TraesCS2A01G042200.1	-12.01177	5.64731e-25	3.39666e-20	-1.00017	0.436846	cis	16901079	16899419	-	-348397	A
chr2A_16672183	TraesCS2A01G042400.1	-21.19028	1.76149e-51	9.64260e-46	-0.65533	0.707099	cis	17003798	16999804	-	-331615	A
chr2A_16672183	TraesCS2A01G042500.1	-28.54427	6.98435e-70	1.80072e-63	-0.82793	0.814144	cis	17026124	17033287	+	353941	A
chr2A_16669155	TraesCS2A01G043300.1	-7.01576	4.12446e-11	5.00923e-07	-0.25210	0.209254	cis	17297642	17297187	-	-628487	A
chr2A_16672183	TraesCS2A01G044800.1	-27.62884	9.49125e-68	2.03869e-61	-0.73513	0.804077	cis	17651938	17658878	+	979755	A
chr2A_19101445	TraesCS2A01G046700.1	-15.57117	1.53252e-35	2.27641e-30	-0.74055	0.565888	cis	18295333	18297507	+	-806112	A
chr2A_19103359	TraesCS2A01G046800.1	-14.69173	6.11845e-33	7.31756e-28	-0.72911	0.537137	cis	18297511	18298198	+	-805848	A
chr2A_19104147	TraesCS2A01G047500.1	12.65719	6.88748e-27	4.92760e-22	0.66092	0.462745	cis	18414109	18414453	+	-690038	A
chr2A_19101445	TraesCS2A01G048600.1	-14.52145	1.95907e-32	2.24525e-27	-1.21506	0.531336	cis	18833595	18835087	+	-267850	A
chr2A_19103434	TraesCS2A01G049700.2	-19.49427	7.99570e-47	2.99087e-41	-0.64694	0.671394	cis	19106050	19100533	-	-2616	A
chr2A_19101445	TraesCS2A01G050600.1	-39.94901	3.32890e-93	7.31008e-86	-2.05954	0.895618	cis	19646183	19652126	+	544738	A
chr2A_19101445	TraesCS2A01G050600.2	11.21664	1.23840e-22	5.94783e-18	0.55169	0.403489	cis	19646183	19652126	+	544738	A
chr2A_21260754	TraesCS2A01G053000.1	-7.72268	6.82301e-13	1.10105e-08	-0.21574	0.242794	cis	21231157	21228704	-	29597	A
chr2A_21254701	TraesCS2A01G053100.1	16.82219	3.32377e-39	6.61539e-34	0.68603	0.6034	cis	21254544	21252481	-	157	A
chr2A_21276207	TraesCS2A01G053100.1	7.04982	3.40101e-11	4.19099e-07	0.43517	0.210861	cis	21254544	21252481	-	21663	A
chr2A_22181812	TraesCS2A01G054200.1	-9.00732	2.50869e-16	6.32075e-12	-0.20066	0.303714	cis	22573616	22571423	-	-391804	A
chr2A_23540846	TraesCS2A01G054400.1	-6.64127	3.32180e-10	3.40724e-06	-0.23939	0.191679	cis	22628152	22629131	+	-912694	A
chr2A_24422255	TraesCS2A01G058700.1	-7.61330	1.30395e-12	2.01812e-08	-0.54243	0.237587	cis	24530248	24532648	+	107993	A
chr2A_27979702	TraesCS2A01G063600.1	-10.40606	2.81157e-20	1.07715e-15	-0.36040	0.367962	cis	28025235	28017433	-	-45533	A
chr2A_28826185	TraesCS2A01G064200.1	-14.28993	9.54791e-32	1.03129e-26	-0.44104	0.523324	cis	28791795	28786056	-	34390	A
chr2A_28826185	TraesCS2A01G064600.1	-12.05798	4.12229e-25	2.51117e-20	-0.15152	0.438736	cis	28831229	28822392	-	-5044	A
chr2A_29262145	TraesCS2A01G064900.1	-9.92409	6.75324e-19	2.25347e-14	-0.65355	0.346193	cis	29261927	29262565	+	-218	A
chr2A_29742457	TraesCS2A01G065100.3	8.50615	5.83220e-15	1.24545e-10	0.47932	0.280059	cis	29579906	29592195	+	-162551	A
chr2A_29879385	TraesCS2A01G066100.1	-21.08186	3.45994e-51	1.85124e-45	-0.58986	0.70497	cis	29870058	29872379	+	-9327	A
chr2A_29816989	TraesCS2A01G066200.1	-7.40274	4.47781e-12	6.38454e-08	-0.16615	0.227577	cis	29879365	29877273	-	-62376	A
chr2A_30022698	TraesCS2A01G066400.1	7.45710	3.26187e-12	4.75077e-08	0.39383	0.230159	cis	29933771	29935080	+	-88927	A
chr2A_30022698	TraesCS2A01G066500.1	7.45710	3.26187e-12	4.75077e-08	0.39383	0.230159	cis	29956516	29955434	-	66182	A
chr2A_30073555	TraesCS2A01G066900.1	-8.00954	1.22253e-13	2.19346e-09	-1.01698	0.256454	cis	30072776	30071632	-	779	A
chr2A_30073555	TraesCS2A01G067300.1	-15.16345	2.45057e-34	3.30281e-29	-1.67287	0.55281	cis	30127344	30125780	-	-53789	A
chr2A_30313819	TraesCS2A01G069100.1	-14.35793	5.99530e-32	6.58630e-27	-0.42989	0.525692	cis	30306305	30305253	-	7514	A
chr2A_30313819	TraesCS2A01G069100.2	-13.14600	2.42254e-28	1.96352e-23	-0.36536	0.48163	cis	30308602	30306263	-	5217	A
chr2A_30865842	TraesCS2A01G070100.1	-10.80380	1.98401e-21	8.48760e-17	-0.33510	0.385575	cis	30864623	30866285	+	-1219	A
chr2A_31077222	TraesCS2A01G070400.2	-36.04825	7.52489e-86	8.61956e-79	-1.06724	0.874788	cis	31077403	31082591	+	181	A
chr2A_31077222	TraesCS2A01G070500.1	-29.97382	3.96236e-73	1.34675e-66	-0.74182	0.828481	cis	31083939	31089612	+	6717	A
chr2A_31172099	TraesCS2A01G070700.2	7.78523	4.70175e-13	7.76523e-09	0.17902	0.245772	cis	31172760	31177459	+	661	A
chr2A_32149063	TraesCS2A01G072400.1	-15.59898	1.26893e-35	1.89670e-30	-0.73255	0.566765	cis	32143141	32139679	-	5922	A
chr2A_32142907	TraesCS2A01G072400.2	9.63604	4.42220e-18	1.35543e-13	0.38101	0.332983	cis	32143141	32139679	-	-234	A
chr2A_32149063	TraesCS2A01G072500.2	-15.88629	1.81102e-36	2.89357e-31	-0.45946	0.575705	cis	32154688	32144849	-	-5625	A
chr2A_32143959	TraesCS2A01G072500.3	-16.44177	4.26887e-38	7.77274e-33	-0.29575	0.592402	cis	32156738	32144849	-	-12779	A
chr2A_32340325	TraesCS2A01G072800.1	-6.92248	6.97655e-11	8.13278e-07	-0.14324	0.204859	cis	32340456	32336182	-	-131	A
chr2A_32537898	TraesCS2A01G073800.1	8.95111	3.58264e-16	8.86334e-12	0.27954	0.301073	cis	32514501	32507699	-	23397	A
chr2A_33040741	TraesCS2A01G074700.1	-10.94906	7.49343e-22	3.34014e-17	-0.35858	0.391922	cis	33041660	33044647	+	919	A
chr2A_36036421	TraesCS2A01G079300.1	-11.36528	4.54044e-23	2.27381e-18	-0.54492	0.409842	cis	36037725	36041668	+	1304	A
chr2A_36515433	TraesCS2A01G080700.1	-9.19030	7.82070e-17	2.08904e-12	-0.20160	0.312287	cis	36627938	36632860	+	112505	A
chr2A_36933355	TraesCS2A01G081100.1	-7.83741	3.44251e-13	5.79889e-09	-0.26170	0.248257	cis	36701553	36700056	-	231802	A
chr2A_36902304	TraesCS2A01G081900.3	8.16566	4.73793e-14	8.99178e-10	0.55318	0.263885	cis	36938202	36933684	-	-35898	A
chr2A_40823517	TraesCS2A01G087300.1	8.46818	7.38002e-15	1.55640e-10	0.31405	0.278259	cis	40830289	40829521	-	-6772	A
chr2A_41243276	TraesCS2A01G088000.1	-11.24353	1.03301e-22	5.00193e-18	-0.14207	0.404642	cis	41242852	41231882	-	424	A
chr2A_42774657	TraesCS2A01G089600.1	-10.51733	1.34229e-20	5.30567e-16	-0.30490	0.372923	cis	42721341	42719866	-	53316	A
chr2A_45120215	TraesCS2A01G092400.1	-12.22019	1.36401e-25	8.67624e-21	-0.30415	0.445328	cis	45127384	45119097	-	-7169	A
chr2A_47833416	TraesCS2A01G093600.1	-9.93705	6.20328e-19	2.07809e-14	-0.20563	0.346784	cis	47829247	47828018	-	4169	A
chr2A_49176324	TraesCS2A01G095600.2	11.35478	4.87430e-23	2.43385e-18	0.19776	0.409395	cis	49172259	49176813	+	-4065	A
chr2A_49432923	TraesCS2A01G096000.1	-11.34391	5.24596e-23	2.61163e-18	-0.46953	0.408931	cis	49845461	49851482	+	412538	A
chr2A_52664793	TraesCS2A01G099900.1	-11.95156	8.50867e-25	5.03534e-20	-0.56592	0.434375	cis	52666156	52664036	-	-1363	A
chr2A_55943251	TraesCS2A01G103000.1	-27.69422	6.66084e-68	1.45044e-61	-2.29402	0.804821	cis	56865106	56866327	+	921855	A
chr2A_57852386	TraesCS2A01G104300.1	6.76020	1.72462e-10	1.86883e-06	0.15777	0.197239	cis	57821660	57824236	+	-30726	A
chr2A_57852386	TraesCS2A01G104800.1	9.61877	4.94705e-18	1.50842e-13	0.36716	0.332186	cis	57864131	57866329	+	11745	A
chr2A_57852386	TraesCS2A01G104900.1	9.83420	1.21611e-18	3.95275e-14	0.29365	0.342085	cis	57889089	57890808	+	36703	A
chr2A_57999651	TraesCS2A01G105400.1	-27.38226	3.62522e-67	7.39474e-61	-0.64936	0.801237	cis	57998060	58000517	+	-1591	A
chr2A_58000624	TraesCS2A01G105500.1	13.64254	8.05521e-30	7.39776e-25	0.23085	0.50016	cis	58001557	58005555	+	933	A
chr2A_58374214	TraesCS2A01G105900.1	18.22801	2.97566e-43	8.28203e-38	1.29603	0.641107	cis	58372877	58362534	-	1337	A
chr2A_58393041	TraesCS2A01G106100.2	-7.79457	4.44688e-13	7.37033e-09	-0.23797	0.246217	cis	58393186	58394815	+	145	A
chr2A_58549786	TraesCS2A01G106500.1	10.45490	2.03275e-20	7.89540e-16	0.43070	0.370143	cis	58550673	58549372	-	-887	A
chr2A_58824627	TraesCS2A01G106700.1	-11.91858	1.06499e-24	6.24264e-20	-0.36522	0.433018	cis	58824379	58826021	+	-248	A
chr2A_59325440	TraesCS2A01G107000.1	-6.85695	1.00687e-10	1.14026e-06	-0.28644	0.201778	cis	59323999	59322641	-	1441	A
chr2A_60761887	TraesCS2A01G108600.1	-15.76505	4.11565e-36	6.39741e-31	-0.74783	0.571958	cis	60711807	60710672	-	50080	A
chr2A_61285021	TraesCS2A01G108900.1	-13.02043	5.72721e-28	4.49653e-23	-0.26166	0.47684	cis	61285283	61287569	+	262	A
chr2A_61382154	TraesCS2A01G109500.2	-23.50952	1.33699e-57	1.20277e-51	-0.75868	0.748205	cis	61386721	61384192	-	-4567	A
chr2A_62294344	TraesCS2A01G110600.1	-7.36340	5.62791e-12	7.89884e-08	-0.28926	0.225709	cis	62291628	62295204	+	-2716	A
chr2A_71589600	TraesCS2A01G121200.1	-11.19994	1.38604e-22	6.62592e-18	-0.37186	0.402772	cis	70984323	70986598	+	-605277	A
chr2A_71625149	TraesCS2A01G122200.1	-8.02263	1.12948e-13	2.03619e-09	-0.22246	0.257077	cis	71619472	71625228	+	-5677	A
chr2A_71586184	TraesCS2A01G122400.1	-8.34856	1.54486e-14	3.12616e-10	-0.31075	0.272581	cis	71798611	71797599	-	-212427	A
chr2A_72740676	TraesCS2A01G122900.1	8.26114	2.64304e-14	5.18627e-10	0.26423	0.268426	cis	72736304	72735563	-	4372	A
chr2A_74048803	TraesCS2A01G124900.1	7.63641	1.13760e-12	1.77658e-08	0.15551	0.238687	cis	73557019	73554536	-	491784	A
chr2A_74108380	TraesCS2A01G125200.1	-20.56566	8.78192e-50	4.21293e-44	-0.39634	0.694554	cis	74106144	74104335	-	2236	A
chr2A_73923403	TraesCS2A01G125500.1	-7.47684	2.90647e-12	4.26539e-08	-0.33712	0.231097	cis	74139804	74136111	-	-216401	A
chr2A_74162039	TraesCS2A01G125500.1	11.45815	2.42309e-23	1.24595e-18	0.62707	0.413784	cis	74139804	74136111	-	22235	A
chr2A_74142874	TraesCS2A01G125600.1	-8.81336	8.54781e-16	2.02228e-11	-0.29336	0.294587	cis	74144969	74147229	+	2095	A
chr2A_74162317	TraesCS2A01G125600.1	7.63090	1.17525e-12	1.83146e-08	0.45840	0.238425	cis	74144969	74147229	+	-17348	A
chr2A_75286912	TraesCS2A01G126300.1	7.56835	1.69932e-12	2.58447e-08	0.24014	0.235448	cis	74766811	74767557	+	-520101	A
chr2A_74968305	TraesCS2A01G126700.2	-15.71857	5.63941e-36	8.67552e-31	-0.29182	0.570512	cis	74791865	74788431	-	176440	A
chr2A_74765205	TraesCS2A01G127200.2	-6.79206	1.44520e-10	1.58903e-06	-0.62565	0.198732	cis	75142281	75137501	-	-377076	A
chr2A_75136489	TraesCS2A01G127200.2	20.38520	2.74099e-49	1.26410e-43	0.72018	0.690802	cis	75142281	75137501	-	-5792	A
chr2A_75133244	TraesCS2A01G127200.3	-15.28142	1.09778e-34	1.52230e-29	-0.29656	0.556638	cis	75142281	75137501	-	-9037	A
chr2A_74765205	TraesCS2A01G127300.1	-6.47581	8.17681e-10	7.74370e-06	-0.28330	0.183982	cis	75287720	75292254	+	522515	A
chr2A_75641471	TraesCS2A01G127500.1	-19.52884	6.40420e-47	2.41434e-41	-0.39449	0.672175	cis	75314036	75310827	-	327435	A
chr2A_77749732	TraesCS2A01G129300.1	-9.17409	8.67432e-17	2.30494e-12	-0.22144	0.311529	cis	77335703	77338398	+	-414029	A
chr2A_78330206	TraesCS2A01G129600.3	-8.13539	5.69779e-14	1.06977e-09	-0.18123	0.262445	cis	77533149	77528437	-	797057	A
chr2A_77529499	TraesCS2A01G129600.5	-12.23473	1.23527e-25	7.88733e-21	-0.77229	0.445915	cis	77533149	77529023	-	-3650	A
chr2A_78262154	TraesCS2A01G130200.1	-6.92415	6.91126e-11	8.06273e-07	-0.32949	0.204938	cis	77938632	77941497	+	-323522	A
chr2A_78773274	TraesCS2A01G131400.6	8.51928	5.37557e-15	1.15304e-10	0.30824	0.280682	cis	78854379	78844055	-	-81105	A
chr2A_79202527	TraesCS2A01G131800.1	-13.93763	1.06590e-30	1.05265e-25	-0.26436	0.510858	cis	79202270	79205054	+	-257	A
chr2A_79202527	TraesCS2A01G131900.1	-31.14881	1.01204e-75	4.29174e-69	-0.73710	0.839135	cis	79208990	79206725	-	-6463	A
chr2A_79443760	TraesCS2A01G132600.1	-7.31281	7.54398e-12	1.03733e-07	-0.31773	0.223308	cis	79443090	79441155	-	670	A
chr2A_80533638	TraesCS2A01G133900.1	-8.35007	1.53056e-14	3.09900e-10	-0.19674	0.272652	cis	80537801	80536558	-	-4163	A
chr2A_81091469	TraesCS2A01G134900.1	-24.36145	8.95175e-60	9.64984e-54	-0.47595	0.761379	cis	81099992	81091221	-	-8523	A
chr2A_81101956	TraesCS2A01G135600.1	-7.45797	3.24538e-12	4.72834e-08	-0.12231	0.2302	cis	81764443	81752218	-	-662487	A
chr2A_82340273	TraesCS2A01G135700.1	-6.73430	1.99040e-10	2.13127e-06	-0.13902	0.196026	cis	81769348	81765795	-	570925	A
chr2A_82058517	TraesCS2A01G136100.1	-9.85305	1.07512e-18	3.51434e-14	-0.38035	0.342948	cis	82060200	82057790	-	-1683	A
chr2A_82343737	TraesCS2A01G136200.1	-12.65448	7.01611e-27	5.01597e-22	-0.51008	0.462639	cis	82131374	82130236	-	212363	A
chr2A_82061322	TraesCS2A01G136500.1	-23.08801	1.64644e-56	1.35306e-50	-1.96247	0.741328	cis	82213443	82210741	-	-152121	A
chr2A_82061322	TraesCS2A01G136500.2	-12.87045	1.59991e-27	1.20952e-22	-0.46810	0.471063	cis	82213443	82210741	-	-152121	A
chr2A_82153202	TraesCS2A01G136600.1	-11.02916	4.37558e-22	1.99498e-17	-0.41740	0.395402	cis	82344526	82342913	-	-191324	A
chr2A_83824530	TraesCS2A01G138100.1	-13.25040	1.18446e-28	9.85561e-24	-0.34282	0.485581	cis	83819202	83823309	+	-5328	A
chr2A_83819308	TraesCS2A01G138100.2	11.10235	2.67450e-22	1.24437e-17	0.21360	0.398569	cis	83819202	83824250	+	-106	A
chr2A_83829265	TraesCS2A01G138300.1	-24.68796	1.34628e-60	1.56118e-54	-0.52095	0.766183	cis	83830320	83828667	-	-1055	A
chr2A_85287546	TraesCS2A01G140600.1	9.35307	2.75405e-17	7.74393e-13	0.27701	0.319877	cis	85613595	85612213	-	-326049	A
chr2A_85288388	TraesCS2A01G140700.1	-23.23447	6.86397e-57	5.82232e-51	-0.43424	0.743745	cis	85811055	85809964	-	-522667	A
chr2A_86063073	TraesCS2A01G141600.1	-6.55850	5.22144e-10	5.14993e-06	-0.21009	0.187822	cis	86980804	86983938	+	917731	A
chr2A_87857280	TraesCS2A01G142200.1	-17.64660	1.37334e-41	3.32124e-36	-0.31403	0.626057	cis	87851013	87855398	+	-6267	A
chr2A_87875868	TraesCS2A01G142300.1	-11.01734	4.73722e-22	2.15286e-17	-0.32029	0.394889	cis	87861590	87856893	-	14278	A
chr2A_87882697	TraesCS2A01G142500.3	-6.70920	2.28622e-10	2.41962e-06	-0.17317	0.194852	cis	87884921	87882650	-	-2224	A
chr2A_88012615	TraesCS2A01G142800.1	-14.34382	6.60271e-32	7.22749e-27	-0.41591	0.525202	cis	88012911	88009109	-	-296	A
chr2A_88087806	TraesCS2A01G143300.1	-8.41622	1.01777e-14	2.10895e-10	-0.62897	0.275793	cis	88288217	88287180	-	-200411	A
chr2A_89174646	TraesCS2A01G144600.1	9.43624	1.61173e-17	4.64855e-13	0.43407	0.323741	cis	89585614	89585856	+	410968	A
chr2A_90581822	TraesCS2A01G145500.1	-10.74792	2.88332e-21	1.21425e-16	-0.23324	0.383121	cis	90525290	90522246	-	56532	A
chr2A_95992347	TraesCS2A01G149300.1	-7.10258	2.52011e-11	3.17605e-07	-0.22479	0.213353	cis	96071670	96074358	+	79323	A
chr2A_97859839	TraesCS2A01G150200.1	-7.71290	7.23129e-13	1.16260e-08	-0.22649	0.242328	cis	97854164	97860192	+	-5675	A
chr2A_100117781	TraesCS2A01G151800.1	-11.83510	1.87897e-24	1.07703e-19	-0.36362	0.42957	cis	99794146	99792320	-	323635	A
chr2A_101381964	TraesCS2A01G153400.1	8.21267	3.55586e-14	6.86075e-10	0.27307	0.266122	cis	101380836	101381744	+	-1128	A
chr2A_101535237	TraesCS2A01G154100.1	-11.05707	3.62685e-22	1.66661e-17	-0.46982	0.396611	cis	101845448	101845853	+	310211	A
chr2A_101535230	TraesCS2A01G154400.1	-9.63117	4.56443e-18	1.39701e-13	-0.19819	0.332758	cis	101905185	101912156	+	369955	A
chr2A_101998565	TraesCS2A01G154800.1	-13.65062	7.62112e-30	7.01312e-25	-0.28621	0.500456	cis	102027557	102033074	+	28992	A
chr2A_102677369	TraesCS2A01G155300.1	-6.99114	4.74007e-11	5.69544e-07	-0.17087	0.208093	cis	102406063	102404836	-	271306	A
chr2A_101904158	TraesCS2A01G155600.1	-7.30857	7.73073e-12	1.06117e-07	-0.16191	0.223107	cis	102683061	102680468	-	-778903	A
chr2A_102683018	TraesCS2A01G155700.1	-9.35597	2.70303e-17	7.60738e-13	-0.22052	0.320012	cis	102695475	102685352	-	-12457	A
chr2A_103139824	TraesCS2A01G156300.1	-9.74354	2.19741e-18	6.95548e-14	-0.62126	0.337929	cis	103113139	103111770	-	26685	A
chr2A_103722732	TraesCS2A01G156700.1	-7.38469	4.97340e-12	7.03915e-08	-0.57994	0.226719	cis	103239555	103240680	+	-483177	A
chr2A_103140667	TraesCS2A01G156800.1	7.09163	2.68227e-11	3.36490e-07	0.35401	0.212836	cis	103355374	103354814	-	-214707	A
chr2A_103355170	TraesCS2A01G156800.2	-10.27139	6.86154e-20	2.53070e-15	-0.57532	0.361924	cis	103355374	103354814	-	-204	A
chr2A_104969594	TraesCS2A01G158000.1	-8.78606	1.01495e-15	2.37962e-11	-0.26362	0.293299	cis	104970145	104971874	+	551	A
chr2A_113376754	TraesCS2A01G161400.3	6.52385	6.30372e-10	6.11189e-06	0.45606	0.186212	cis	113822590	113816924	-	-445836	A
chr2A_115124602	TraesCS2A01G162600.1	10.39553	3.01496e-20	1.15170e-15	0.17603	0.367491	cis	115114212	115117059	+	-10390	A
chr2A_115074190	TraesCS2A01G162700.3	7.71340	7.20949e-13	1.15933e-08	0.44396	0.242352	cis	115122452	115120143	-	-48262	A
chr2A_115142545	TraesCS2A01G162700.3	-26.98904	3.11934e-66	5.89373e-60	-0.44199	0.79659	cis	115122452	115120143	-	20093	A
chr2A_115421142	TraesCS2A01G162900.1	-32.00768	1.41794e-77	7.07397e-71	-1.21903	0.846343	cis	115142196	115140367	-	278946	A
chr2A_115119609	TraesCS2A01G163200.1	-15.91072	1.53519e-36	2.46630e-31	-0.43582	0.576455	cis	115449298	115453125	+	329689	A
chr2A_115434131	TraesCS2A01G163200.1	6.59193	4.35144e-10	4.36083e-06	0.39263	0.189379	cis	115449298	115453125	+	15167	A
chr2A_117156881	TraesCS2A01G164600.1	-8.32126	1.82735e-14	3.66245e-10	-0.27834	0.271284	cis	117156751	117155487	-	130	A
chr2A_118673212	TraesCS2A01G166500.1	10.32532	4.80168e-20	1.79806e-15	0.31224	0.364347	cis	119013198	119011088	-	-339986	A
chr2A_127194141	TraesCS2A01G171000.2	-7.16731	1.74183e-11	2.25585e-07	-0.31431	0.216414	cis	126640737	126643856	+	-553404	A
chr2A_135187837	TraesCS2A01G176000.1	12.56923	1.25702e-26	8.78067e-22	0.41246	0.45928	cis	135191756	135197092	+	3919	A
chr2A_136167094	TraesCS2A01G177600.1	-7.34593	6.22788e-12	8.67936e-08	-0.24381	0.224879	cis	136952159	136949645	-	-785065	A
chr2A_136975012	TraesCS2A01G178900.1	-21.06897	3.74956e-51	2.00121e-45	-0.59008	0.704716	cis	137931829	137934156	+	956817	A
chr2A_138162793	TraesCS2A01G179700.1	-9.00173	2.59934e-16	6.53786e-12	-0.27868	0.303452	cis	138166303	138169810	+	3510	A
chr2A_141284653	TraesCS2A01G181100.1	-17.76456	6.29466e-42	1.56523e-36	-0.36107	0.629171	cis	140358052	140360748	+	-926601	A
chr2A_141893053	TraesCS2A01G182500.1	-16.27069	1.35065e-37	2.36053e-32	-0.60287	0.587341	cis	141898072	141892792	-	-5019	A
chr2A_141502791	TraesCS2A01G182700.3	7.16264	1.78896e-11	2.31239e-07	0.49963	0.216193	cis	142314462	142316667	+	811671	A
chr2A_144265552	TraesCS2A01G184400.2	-10.66764	4.92953e-21	2.03033e-16	-0.42393	0.379583	cis	144841331	144849021	+	575779	A
chr2A_144848791	TraesCS2A01G184400.2	-8.98006	2.98223e-16	7.44755e-12	-0.16306	0.302434	cis	144841331	144849021	+	-7460	A
chr2A_144848791	TraesCS2A01G184500.1	14.04077	5.25828e-31	5.32841e-26	0.61200	0.514542	cis	144850046	144852614	+	1255	A
chr2A_144608634	TraesCS2A01G184600.1	-13.56604	1.36087e-29	1.22635e-24	-0.38535	0.497348	cis	144855167	144861562	+	246533	A
chr2A_148156437	TraesCS2A01G186400.1	-9.64527	4.16484e-18	1.27995e-13	-0.37536	0.333408	cis	148155883	148155491	-	554	A
chr2A_148156437	TraesCS2A01G186500.1	-13.84615	1.99516e-30	1.92605e-25	-0.48017	0.507566	cis	148156534	148157433	+	97	A
chr2A_149068836	TraesCS2A01G187000.1	-7.24885	1.09096e-11	1.46146e-07	-0.20409	0.220276	cis	148854575	148857562	+	-214261	A
chr2A_150488483	TraesCS2A01G188100.1	-21.40057	4.77491e-52	2.73914e-46	-0.73858	0.711173	cis	151251565	151255219	+	763082	A
chr2A_156644007	TraesCS2A01G190900.1	-8.19261	4.01970e-14	7.70009e-10	-0.28235	0.265167	cis	157546290	157547615	+	902283	A
chr2A_165924428	TraesCS2A01G196600.1	-8.32982	1.73368e-14	3.48532e-10	-0.37737	0.27169	cis	166259813	166261301	+	335385	A
chr2A_166843991	TraesCS2A01G196600.1	16.79464	3.99693e-39	7.90414e-34	0.71127	0.602615	cis	166259813	166261301	+	-584178	A
chr2A_180111776	TraesCS2A01G204300.2	-8.62796	2.73270e-15	6.07922e-11	-0.28941	0.285828	cis	180987328	180977735	-	-875552	A
chr2A_182310227	TraesCS2A01G204900.1	-6.50208	7.09365e-10	6.80423e-06	-0.68541	0.1852	cis	182311129	182309546	-	-902	A
chr2A_185122962	TraesCS2A01G206600.1	-8.67749	2.00525e-15	4.53601e-11	-0.35968	0.288171	cis	185725297	185729483	+	602335	A
chr2A_194675695	TraesCS2A01G211200.6	-7.80445	4.19212e-13	6.97535e-09	-0.31803	0.246687	cis	195348138	195358100	+	672443	A
chr2A_195709858	TraesCS2A01G211400.1	-37.90977	1.96817e-89	3.04087e-82	-1.81028	0.885408	cis	195711269	195710937	-	-1411	A
chr2A_196128356	TraesCS2A01G212000.1	-6.51376	6.65836e-10	6.42259e-06	-0.24147	0.185743	cis	196519205	196513693	-	-390849	A
chr2A_197554968	TraesCS2A01G213000.1	-16.89519	2.03924e-39	4.12993e-34	-0.99323	0.60547	cis	197663390	197668904	+	108422	A
chr2A_199586348	TraesCS2A01G213900.2	-16.57970	1.68943e-38	3.17485e-33	-0.37186	0.59643	cis	199586660	199582625	-	-312	A
chr2A_200919632	TraesCS2A01G214700.1	-10.86591	1.30881e-21	5.69938e-17	-0.53414	0.388295	cis	200920151	200919473	-	-519	A
chr2A_202044818	TraesCS2A01G215200.1	-7.05186	3.36195e-11	4.14627e-07	-0.44204	0.210957	cis	202056263	202058872	+	11445	A
chr2A_202044810	TraesCS2A01G215300.1	-6.81224	1.29182e-10	1.43359e-06	-0.63004	0.199679	cis	202069919	202067282	-	-25109	A
chr2A_203768346	TraesCS2A01G217000.1	-6.43460	1.02120e-09	9.47372e-06	-0.35731	0.182073	cis	203768379	203757056	-	-33	A
chr2A_234288711	TraesCS2A01G226400.1	-12.00455	5.93206e-25	3.56086e-20	-0.83294	0.43655	cis	234291336	234287909	-	-2625	A
chr2A_382813115	TraesCS2A01G251800.1	-7.88231	2.63042e-13	4.50450e-09	-0.44458	0.250395	cis	382807474	382810835	+	-5641	A
chr2A_392856999	TraesCS2A01G256200.1	-6.86436	9.66036e-11	1.09767e-06	-0.75255	0.202126	cis	392856029	392854657	-	970	A
chr2A_417747550	TraesCS2A01G263400.1	-7.24920	1.08878e-11	1.45875e-07	-0.10424	0.220292	cis	418400504	418396384	-	-652954	A
chr2A_445371518	TraesCS2A01G272100.1	-12.36964	4.91779e-26	3.25816e-21	-0.47240	0.45134	cis	445381751	445363399	-	-10233	A
chr2A_451877938	TraesCS2A01G275000.1	7.38659	4.91881e-12	6.96723e-08	0.34320	0.22681	cis	451553979	451567776	+	-323959	A
chr2A_473415781	TraesCS2A01G282400.1	-10.77944	2.33523e-21	9.92169e-17	-0.19406	0.384506	cis	473407417	473409971	+	-8364	A
chr2A_473600866	TraesCS2A01G282600.1	7.13663	2.07560e-11	2.65372e-07	0.38101	0.214963	cis	473600695	473601027	+	-171	A
chr2A_494957693	TraesCS2A01G288100.1	-9.59560	5.74933e-18	1.74083e-13	-0.21205	0.331117	cis	494955249	494960666	+	-2444	A
chr2A_497421090	TraesCS2A01G289200.1	8.36152	1.42635e-14	2.89961e-10	0.79114	0.273196	cis	497449423	497441931	-	-28333	A
chr2A_500028576	TraesCS2A01G290200.1	-9.41723	1.82196e-17	5.22462e-13	-0.42016	0.322859	cis	500032218	500028381	-	-3642	A
chr2A_501321000	TraesCS2A01G291200.1	-10.95297	7.29947e-22	3.25714e-17	-0.40382	0.392092	cis	501853079	501849546	-	-532079	A
chr2A_502934387	TraesCS2A01G291500.1	-16.44497	4.17804e-38	7.61365e-33	-0.36692	0.592496	cis	502335705	502327430	-	598682	A
chr2A_510949706	TraesCS2A01G296800.1	-10.19407	1.14372e-19	4.12611e-15	-0.36505	0.358442	cis	510948291	510949513	+	-1415	A
chr2A_514858455	TraesCS2A01G298800.1	-8.80276	9.13751e-16	2.15367e-11	-0.32892	0.294087	cis	514746239	514747952	+	-112216	A
chr2A_515492418	TraesCS2A01G299900.1	-7.01610	4.11660e-11	5.00038e-07	-0.17296	0.20927	cis	515452868	515453644	+	-39550	A
chr2A_515498953	TraesCS2A01G300000.1	-18.19201	3.76879e-43	1.04028e-37	-0.45444	0.640197	cis	515496262	515492336	-	2691	A
chr2A_515503200	TraesCS2A01G300100.3	-7.92237	2.06785e-13	3.59426e-09	-0.16149	0.252303	cis	515941518	515957831	+	438318	A
chr2A_524338812	TraesCS2A01G305100.1	9.70189	2.88206e-18	9.01030e-14	0.28145	0.336015	cis	524599365	524599748	+	260553	A
chr2A_535712609	TraesCS2A01G311400.1	-6.57640	4.73638e-10	4.71195e-06	-0.26418	0.188655	cis	535147051	535146549	-	565558	A
chr2A_539324470	TraesCS2A01G314400.1	-12.15162	2.17752e-25	1.36008e-20	-0.43266	0.442549	cis	539324695	539326914	+	225	A
chr2A_542467039	TraesCS2A01G316700.1	7.03831	3.63022e-11	4.45181e-07	0.23795	0.210318	cis	542553884	542551930	-	-86845	A
chr2A_543124812	TraesCS2A01G318000.1	16.49325	3.01976e-38	5.56490e-33	1.11832	0.593911	cis	543189786	543190646	+	64974	A
chr2A_544285979	TraesCS2A01G318100.1	-8.10692	6.77484e-14	1.25909e-09	-0.33651	0.26109	cis	543304495	543306792	+	-981484	A
chr2A_544286037	TraesCS2A01G318300.1	10.62407	6.59237e-21	2.68308e-16	0.38599	0.377658	cis	543349124	543347568	-	936913	A
chr2A_544286037	TraesCS2A01G318600.1	-9.18428	8.12781e-17	2.16698e-12	-1.16803	0.312005	cis	543714954	543741867	+	-571083	A
chr2A_550200816	TraesCS2A01G320200.1	-8.97812	3.01917e-16	7.53487e-12	-0.36373	0.302343	cis	549677724	549680177	+	-523092	A
chr2A_550533314	TraesCS2A01G320800.1	-14.74219	4.33478e-33	5.24964e-28	-0.28267	0.538842	cis	550538964	550536369	-	-5650	A
chr2A_554520624	TraesCS2A01G324500.1	-18.58087	2.95768e-44	8.94069e-39	-0.55986	0.649881	cis	554520807	554519891	-	-183	A
chr2A_557046404	TraesCS2A01G326200.1	11.29610	7.24493e-23	3.55878e-18	0.38287	0.406891	cis	557046248	557049719	+	-156	A
chr2A_558527427	TraesCS2A01G327000.5	-9.88335	8.81764e-19	2.90741e-14	-0.33294	0.344333	cis	558525202	558529296	+	-2225	A
chr2A_560571502	TraesCS2A01G327900.1	-7.59599	1.44408e-12	2.22036e-08	-0.31852	0.236763	cis	559620803	559622088	+	-950699	A
chr2A_564266678	TraesCS2A01G331100.2	-11.57845	1.07287e-23	5.71371e-19	-0.31457	0.41886	cis	564104990	564107165	+	-161688	A
chr2A_565227128	TraesCS2A01G332100.1	-9.37176	2.44200e-17	6.90546e-13	-0.40672	0.320746	cis	565256153	565256663	+	29025	A
chr2A_569275959	TraesCS2A01G334500.1	-12.12398	2.62907e-25	1.63002e-20	-0.22833	0.441426	cis	568313988	568310269	-	961971	A
chr2A_570001017	TraesCS2A01G335700.2	-13.68517	6.01414e-30	5.58097e-25	-0.50004	0.50172	cis	569588996	569584867	-	412021	A
chr2A_570012255	TraesCS2A01G336300.1	-11.15472	1.87978e-22	8.87319e-18	-0.27418	0.400827	cis	570150056	570151481	+	137801	A
chr2A_570785967	TraesCS2A01G337300.1	11.80343	2.33022e-24	1.32387e-19	0.38020	0.428257	cis	570785811	570782807	-	156	A
chr2A_570721946	TraesCS2A01G337600.1	-8.40537	1.08831e-14	2.24638e-10	-0.19804	0.275278	cis	571147779	571149342	+	425833	A
chr2A_572053459	TraesCS2A01G338000.1	-12.06197	4.01165e-25	2.44640e-20	-0.22019	0.438899	cis	572449255	572451733	+	395796	A
chr2A_572705623	TraesCS2A01G338500.1	-11.46465	2.31873e-23	1.19443e-18	-0.94833	0.414059	cis	572705588	572705749	+	-35	A
chr2A_580279575	TraesCS2A01G343600.2	14.88188	1.67051e-33	2.09565e-28	0.58305	0.543525	cis	580382611	580385569	+	103036	A
chr2A_603548383	TraesCS2A01G359600.1	-10.45128	2.08233e-20	8.08055e-16	-0.24561	0.369981	cis	603550808	603548387	-	-2425	A
chr2A_603687297	TraesCS2A01G359900.1	-8.60444	3.16456e-15	6.98477e-11	-0.17323	0.284715	cis	603688917	603687062	-	-1620	A
chr2A_605170719	TraesCS2A01G360800.1	-11.78905	2.56949e-24	1.45342e-19	-0.62835	0.42766	cis	605115707	605115456	-	55012	A
chr2A_605170719	TraesCS2A01G361100.1	-35.87863	1.62127e-85	1.80588e-78	-0.96518	0.873751	cis	605171281	605164949	-	-562	A
chr2A_604866244	TraesCS2A01G361100.2	11.22029	1.20833e-22	5.80902e-18	0.35942	0.403645	cis	605171281	605168226	-	-305037	A
chr2A_605390194	TraesCS2A01G361600.1	30.44793	3.49715e-74	1.30522e-67	0.76936	0.832896	cis	605398621	605399699	+	8427	A
chr2A_605389658	TraesCS2A01G361700.1	28.49332	9.15634e-70	2.33703e-63	0.59628	0.813603	cis	605400017	605402122	+	10359	A
chr2A_607603349	TraesCS2A01G363300.1	6.68237	2.65041e-10	2.77098e-06	0.31731	0.193598	cis	607597019	607600759	+	-6330	A
chr2A_610707751	TraesCS2A01G366000.1	-17.07466	6.14829e-40	1.29907e-34	-1.21034	0.610507	cis	610708716	610709570	+	965	A
chr2A_611763294	TraesCS2A01G368200.1	8.22652	3.26709e-14	6.33463e-10	0.20449	0.26678	cis	611934295	611940619	+	171001	A
chr2A_611944335	TraesCS2A01G368300.1	-6.45894	8.95676e-10	8.41194e-06	-0.22484	0.1832	cis	611941738	611941049	-	2597	A
chr2A_611941664	TraesCS2A01G368400.1	25.55552	9.35699e-63	1.30440e-56	0.53379	0.77833	cis	611945886	611946878	+	4222	A
chr2A_611958653	TraesCS2A01G368600.1	-10.47889	1.73326e-20	6.77627e-16	-0.20119	0.371212	cis	611957404	611954840	-	1249	A
chr2A_614203409	TraesCS2A01G371800.1	-6.73816	1.94831e-10	2.08989e-06	-0.21236	0.196207	cis	613999558	613994421	-	203851	A
chr2A_614412926	TraesCS2A01G372100.1	9.07740	1.60703e-16	4.14112e-12	0.35747	0.307002	cis	614523348	614522323	-	-110422	A
chr2A_614395073	TraesCS2A01G372500.1	-8.31936	1.84878e-14	3.70290e-10	-0.33561	0.271194	cis	615286861	615290075	+	891788	A
chr2A_616942072	TraesCS2A01G373600.1	-8.89517	5.10325e-16	1.23985e-11	-0.69052	0.298441	cis	616979816	616982958	+	37744	A
chr2A_617659150	TraesCS2A01G374800.1	-16.21258	1.99835e-37	3.44300e-32	-0.61829	0.585606	cis	617645849	617648432	+	-13301	A
chr2A_617659257	TraesCS2A01G374800.2	14.43752	3.47794e-32	3.89782e-27	0.82777	0.528448	cis	617646088	617648432	+	-13169	A
chr2A_619745140	TraesCS2A01G377200.1	8.85586	6.54014e-16	1.56890e-11	1.08910	0.29659	cis	619628092	619624335	-	117048	A
chr2A_621036309	TraesCS2A01G378200.1	-6.74793	1.84579e-10	1.98872e-06	-0.43193	0.196664	cis	621036156	621037622	+	-153	A
chr2A_621858857	TraesCS2A01G378500.1	-7.67588	9.00662e-13	1.42766e-08	-0.19230	0.240566	cis	621376630	621389718	+	-482227	A
chr2A_622737808	TraesCS2A01G379400.1	-9.58052	6.34007e-18	1.91095e-13	-0.40949	0.330421	cis	622463532	622457333	-	274276	A
chr2A_623090425	TraesCS2A01G379500.1	-8.67292	2.06332e-15	4.66010e-11	-0.31247	0.287955	cis	622697072	622693937	-	393353	A
chr2A_647927366	TraesCS2A01G395500.1	-12.00367	5.96744e-25	3.58119e-20	-1.14293	0.436514	cis	648341470	648342118	+	414104	A
chr2A_650626940	TraesCS2A01G396800.1	-6.50890	6.83599e-10	6.57837e-06	-0.27552	0.185517	cis	650621885	650625058	+	-5055	A
chr2A_674795603	TraesCS2A01G419600.1	6.84216	1.09355e-10	1.23031e-06	0.23457	0.201083	cis	675302044	675306684	+	506441	A
chr2A_675891391	TraesCS2A01G419900.2	-7.55329	1.85666e-12	2.80751e-08	-0.34608	0.234732	cis	675900970	675896377	-	-9579	A
chr2A_681202412	TraesCS2A01G428300.8	6.69264	2.50472e-10	2.63100e-06	0.52425	0.194078	cis	681087632	681106433	+	-114780	A
chr2A_686844497	TraesCS2A01G434800.1	-13.28015	9.65989e-29	8.09898e-24	-0.59498	0.486702	cis	686875028	686879984	+	30531	A
chr2A_687032223	TraesCS2A01G435000.1	19.89034	6.33935e-48	2.59684e-42	1.20654	0.680207	cis	686999055	687000250	+	-33168	A
chr2A_690794457	TraesCS2A01G439400.1	-9.35029	2.80369e-17	7.87609e-13	-0.35182	0.319748	cis	690738159	690740058	+	-56298	A
chr2A_691219077	TraesCS2A01G440100.1	6.55664	5.27477e-10	5.19741e-06	0.08815	0.187736	cis	690931093	690935410	+	-287984	A
chr2A_691176663	TraesCS2A01G440400.1	-6.78920	1.46833e-10	1.61236e-06	-0.38903	0.198598	cis	691119884	691120745	+	-56779	A
chr2A_692230804	TraesCS2A01G441300.1	-7.11574	2.33821e-11	2.96306e-07	-0.41074	0.213975	cis	691236027	691237946	+	-994777	A
chr2A_692231267	TraesCS2A01G441600.1	-16.54738	2.09892e-38	3.91575e-33	-0.89956	0.59549	cis	691480419	691478702	-	750848	A
chr2A_691480418	TraesCS2A01G441800.1	-22.31289	1.76657e-54	1.23699e-48	-0.61122	0.728016	cis	691841028	691842093	+	360610	A
chr2A_692700054	TraesCS2A01G442400.1	23.39080	2.70552e-57	2.37246e-51	1.65782	0.746293	cis	692700116	692695672	-	-62	A
chr2A_692700003	TraesCS2A01G442400.2	-12.14942	2.21042e-25	1.37972e-20	-0.33719	0.44246	cis	692700002	692695941	-	1	A
chr2A_692948382	TraesCS2A01G442400.2	-10.84343	1.52158e-21	6.58472e-17	-0.54887	0.387311	cis	692700002	692695941	-	248380	A
chr2A_692837838	TraesCS2A01G442800.1	-13.45390	2.93564e-29	2.57204e-24	-0.31863	0.493198	cis	692838643	692843933	+	805	A
chr2A_692846059	TraesCS2A01G443000.1	-6.91842	7.13733e-11	8.30561e-07	-0.44386	0.204668	cis	692935247	692933775	-	-89188	A
chr2A_693241881	TraesCS2A01G443000.1	-7.02853	3.83715e-11	4.68620e-07	-0.37984	0.209856	cis	692935247	692933775	-	306634	A
chr2A_693445575	TraesCS2A01G443700.1	17.00770	9.61356e-40	1.99916e-34	0.43689	0.608637	cis	693445874	693443799	-	-299	A
chr2A_694331808	TraesCS2A01G443900.1	-17.03898	7.80156e-40	1.63461e-34	-0.45525	0.609512	cis	694329804	694333929	+	-2004	A
chr2A_695273052	TraesCS2A01G446500.1	7.18177	1.60350e-11	2.08897e-07	0.31766	0.217098	cis	695511780	695506783	-	-238728	A
chr2A_695818274	TraesCS2A01G446500.1	-8.29866	2.09958e-14	4.17353e-10	-0.31038	0.27021	cis	695511780	695506783	-	306494	A
chr2A_695978594	TraesCS2A01G446600.1	-11.78263	2.68398e-24	1.51508e-19	-0.42574	0.427393	cis	695520748	695520150	-	457846	A
chr2A_695523582	TraesCS2A01G446700.1	-18.24255	2.70490e-43	7.55248e-38	-1.03278	0.641474	cis	695523880	695523306	-	-298	A
chr2A_696313309	TraesCS2A01G446900.2	-7.77168	5.09742e-13	8.37632e-09	-0.42132	0.245127	cis	695821211	695820173	-	492098	A
chr2A_695523582	TraesCS2A01G447000.1	-32.43014	1.78879e-78	9.65792e-72	-0.66375	0.849723	cis	695978647	695978045	-	-455065	A
chr2A_697303368	TraesCS2A01G448400.1	-6.94576	6.12118e-11	7.20983e-07	-0.29977	0.205955	cis	697300277	697302395	+	-3091	A
chr2A_698952203	TraesCS2A01G449100.1	-10.47368	1.79437e-20	7.00474e-16	-0.23343	0.37098	cis	698823746	698826652	+	-128457	A
chr2A_698819998	TraesCS2A01G449500.1	-8.25978	2.66524e-14	5.22729e-10	-0.13375	0.268361	cis	699511507	699514961	+	691509	A
chr2A_699915152	TraesCS2A01G450500.1	-8.89236	5.19436e-16	1.26082e-11	-0.98680	0.298309	cis	699913121	699911729	-	2031	A
chr2A_699915492	TraesCS2A01G450800.1	-6.82272	1.21863e-10	1.35898e-06	-0.24775	0.20017	cis	700237462	700236463	-	-321970	A
chr2A_701849793	TraesCS2A01G452500.1	-8.26934	2.51349e-14	4.94685e-10	-0.63878	0.268816	cis	701868361	701867101	-	-18568	A
chr2A_703559048	TraesCS2A01G454800.1	7.24283	1.12944e-11	1.50928e-07	0.39658	0.21999	cis	703545719	703546322	+	-13329	A
chr2A_703884331	TraesCS2A01G455100.1	-8.59637	3.32768e-15	7.32496e-11	-0.17729	0.284334	cis	703869014	703875607	+	-15317	A
chr2A_704782690	TraesCS2A01G455900.1	-6.57764	4.70439e-10	4.68285e-06	-0.11245	0.188713	cis	704769482	704765973	-	13208	A
chr2A_704786983	TraesCS2A01G456200.1	11.87000	1.48200e-24	8.57490e-20	0.49708	0.431013	cis	704789273	704785676	-	-2290	A
chr2A_704786983	TraesCS2A01G456200.2	-21.17576	1.92800e-51	1.05131e-45	-0.81211	0.706816	cis	704789273	704785676	-	-2290	A
chr2A_705528819	TraesCS2A01G456900.1	-10.61610	6.95256e-21	2.82352e-16	-0.24860	0.377305	cis	705530894	705532985	+	2075	A
chr2A_706266525	TraesCS2A01G459000.1	-12.34946	5.64428e-26	3.71831e-21	-0.28720	0.450532	cis	706218975	706217594	-	47550	A
chr2A_706580583	TraesCS2A01G459600.1	10.35426	3.96391e-20	1.49630e-15	0.14257	0.365644	cis	706577377	706581263	+	-3206	A
chr2A_706580583	TraesCS2A01G459700.1	-19.06743	1.25294e-45	4.24671e-40	-0.39469	0.661552	cis	706640792	706642366	+	60209	A
chr2A_706580583	TraesCS2A01G460400.1	-7.62952	1.18483e-12	1.84542e-08	-0.16657	0.238359	cis	706889671	706892763	+	309088	A
chr2A_706289291	TraesCS2A01G460600.1	-6.96932	5.36071e-11	6.37951e-07	-0.40967	0.207065	cis	706922547	706922852	+	633256	A
chr2A_708188766	TraesCS2A01G462700.1	-9.23710	5.79709e-17	1.57180e-12	-0.37314	0.314473	cis	708189923	708188283	-	-1157	A
chr2A_709042300	TraesCS2A01G463100.1	-10.00682	3.92467e-19	1.34197e-14	-0.14878	0.34996	cis	709042770	709041088	-	-470	A
chr2A_709624934	TraesCS2A01G463700.1	-25.68096	4.59705e-63	6.58633e-57	-0.53440	0.780015	cis	709620396	709624298	+	-4538	A
chr2A_709847915	TraesCS2A01G464300.2	-7.32562	7.00506e-12	9.68265e-08	-0.74011	0.223916	cis	709842720	709847465	+	-5195	A
chr2A_710096132	TraesCS2A01G464400.1	-7.92916	1.98501e-13	3.45873e-09	-0.32214	0.252627	cis	709850029	709850322	+	-246103	A
chr2A_709839748	TraesCS2A01G464500.1	8.13209	5.81323e-14	1.09016e-09	0.31399	0.262288	cis	709851327	709852886	+	11579	A
chr2A_709841498	TraesCS2A01G465400.1	6.85740	1.00438e-10	1.13769e-06	0.43280	0.201799	cis	710269677	710267565	-	-428179	A
chr2A_711077641	TraesCS2A01G466700.3	-9.30513	3.74769e-17	1.03794e-12	-0.32994	0.317645	cis	711068361	711066757	-	9280	A
chr2A_711554453	TraesCS2A01G466800.1	-11.09694	2.77359e-22	1.28865e-17	-0.43949	0.398335	cis	711079285	711075340	-	475168	A
chr2A_712309728	TraesCS2A01G467100.1	-20.01764	2.81791e-48	1.19547e-42	-1.71652	0.682976	cis	711541846	711542370	+	-767882	A
chr2A_712307999	TraesCS2A01G467900.1	-11.63370	7.37641e-24	3.99226e-19	-0.73614	0.421179	cis	711977114	711980246	+	-330885	A
chr2A_712310245	TraesCS2A01G468300.1	-8.86805	6.05619e-16	1.45844e-11	-0.30429	0.297164	cis	712311043	712308149	-	-798	A
chr2A_712068526	TraesCS2A01G468700.1	10.40558	2.82043e-20	1.08041e-15	0.37025	0.367941	cis	712558620	712553211	-	-490094	A
chr2A_712310370	TraesCS2A01G468800.1	-14.30569	8.57186e-32	9.29500e-27	-0.88854	0.523874	cis	712581300	712573083	-	-270930	A
chr2A_712309147	TraesCS2A01G468800.2	22.44998	7.68441e-55	5.53652e-49	0.99743	0.730435	cis	712581222	712573622	-	-272075	A
chr2A_713530752	TraesCS2A01G471600.1	-6.97098	5.31093e-11	6.32517e-07	-0.18700	0.207143	cis	713543720	713545481	+	12968	A
chr2A_713914428	TraesCS2A01G472000.1	9.90290	7.75869e-19	2.57297e-14	0.20658	0.345226	cis	713916289	713918375	+	1861	A
chr2A_715880151	TraesCS2A01G475000.1	-32.59323	8.08497e-79	4.51725e-72	-1.10657	0.851	cis	715828569	715825320	-	51582	A
chr2A_716618247	TraesCS2A01G475000.1	-7.93251	1.94549e-13	3.39403e-09	-0.59235	0.252786	cis	715828569	715825320	-	789678	A
chr2A_716182732	TraesCS2A01G475700.1	21.19189	1.74388e-51	9.54949e-46	0.43538	0.707131	cis	716163652	716169841	+	-19080	A
chr2A_717146849	TraesCS2A01G478300.1	-7.83612	3.46911e-13	5.84091e-09	-0.12274	0.248196	cis	717151461	717144941	-	-4612	A
chr2A_717805317	TraesCS2A01G479100.1	-8.18188	4.29179e-14	8.19131e-10	-0.38707	0.264657	cis	717419690	717421185	+	-385627	A
chr2A_718115961	TraesCS2A01G479900.2	-6.95221	5.90292e-11	6.97294e-07	-0.16432	0.206259	cis	717946423	717941048	-	169538	A
chr2A_718620962	TraesCS2A01G480200.1	-14.72097	5.01094e-33	6.03810e-28	-1.43675	0.538126	cis	718124033	718127726	+	-496929	A
chr2A_718129434	TraesCS2A01G480300.1	-10.33746	4.43078e-20	1.66472e-15	-0.50578	0.364891	cis	718130420	718129335	-	-986	A
chr2A_718262887	TraesCS2A01G480300.1	-7.38371	5.00171e-12	7.07651e-08	-0.59897	0.226673	cis	718130420	718129335	-	132467	A
chr2A_718458085	TraesCS2A01G481000.2	9.22531	6.25175e-17	1.68846e-12	0.21462	0.313922	cis	718458656	718464980	+	571	A
chr2A_718384598	TraesCS2A01G481600.1	-14.49246	2.38857e-32	2.71387e-27	-0.65930	0.53034	cis	718818201	718817311	-	-433603	A
chr2A_718384862	TraesCS2A01G481700.1	10.81128	1.88707e-21	8.09009e-17	0.46955	0.385903	cis	718818748	718819827	+	433886	A
chr2A_718385244	TraesCS2A01G481700.1	-9.87660	9.21580e-19	3.03292e-14	-0.69624	0.344025	cis	718818748	718819827	+	433504	A
chr2A_718620251	TraesCS2A01G481700.1	-12.32661	6.59767e-26	4.31951e-21	-0.52518	0.449615	cis	718818748	718819827	+	198497	A
chr2A_719317710	TraesCS2A01G483600.1	-8.09577	7.24978e-14	1.34173e-09	-0.40248	0.260559	cis	719344745	719344122	-	-27035	A
chr2A_719473088	TraesCS2A01G483900.1	-8.19407	3.98390e-14	7.63528e-10	-0.29448	0.265237	cis	719467921	719470861	+	-5167	A
chr2A_720377548	TraesCS2A01G485300.1	-8.98478	2.89436e-16	7.23947e-12	-0.27473	0.302656	cis	720379605	720382075	+	2057	A
chr2A_722058925	TraesCS2A01G488300.1	6.71556	2.20743e-10	2.34321e-06	0.26268	0.195149	cis	722739063	722735961	-	-680138	A
chr2A_722828866	TraesCS2A01G488800.1	-11.85826	1.60519e-24	9.25816e-20	-0.75867	0.430528	cis	722829233	722826435	-	-367	A
chr2A_723575503	TraesCS2A01G490200.1	-6.86571	9.58821e-11	1.09013e-06	-0.20619	0.202189	cis	723823678	723824631	+	248175	A
chr2A_723824696	TraesCS2A01G490300.1	-10.78148	2.30353e-21	9.79268e-17	-0.41050	0.384596	cis	723826107	723830686	+	1411	A
chr2A_724372727	TraesCS2A01G491400.1	-9.16462	9.21569e-17	2.44149e-12	-0.49396	0.311086	cis	724372883	724377189	+	156	A
chr2A_727912722	TraesCS2A01G496200.1	8.67802	1.99860e-15	4.52180e-11	0.41942	0.288196	cis	727245727	727244363	-	666995	A
chr2A_727618690	TraesCS2A01G497100.1	16.32729	9.22413e-38	1.63452e-32	0.96880	0.589023	cis	728021712	728028782	+	403022	A
chr2A_729190425	TraesCS2A01G499800.1	-10.41656	2.62215e-20	1.00799e-15	-0.23254	0.368431	cis	729190448	729188813	-	-23	A
chr2A_729577516	TraesCS2A01G501000.1	-7.66735	9.47344e-13	1.49686e-08	-0.19490	0.24016	cis	729576125	729577920	+	-1391	A
chr2A_733148873	TraesCS2A01G504100.1	8.68471	1.91659e-15	4.34570e-11	0.61487	0.288513	cis	733149865	733150631	+	992	A
chr2A_734155080	TraesCS2A01G506300.1	8.08848	7.57821e-14	1.39895e-09	0.25010	0.260212	cis	734254650	734258009	+	99570	A
chr2A_734538142	TraesCS2A01G506700.1	-8.94396	3.74836e-16	9.25240e-12	-0.24449	0.300737	cis	734523258	734517525	-	14884	A
chr2A_734590895	TraesCS2A01G507200.1	-12.56705	1.27596e-26	8.90740e-22	-0.52749	0.459193	cis	734624602	734629060	+	33707	A
chr2A_734633930	TraesCS2A01G507500.1	-9.22482	6.27126e-17	1.69350e-12	-1.12439	0.313899	cis	734645817	734643084	-	-11887	A
chr2A_734886196	TraesCS2A01G507900.1	-7.40465	4.42846e-12	6.31903e-08	-0.29194	0.227667	cis	734762762	734768063	+	-123434	A
chr2A_734971912	TraesCS2A01G508800.1	9.74406	2.19001e-18	6.93300e-14	0.24691	0.337953	cis	734996506	735006221	+	24594	A
chr2A_735327774	TraesCS2A01G510200.1	-11.81838	2.10504e-24	1.20089e-19	-0.40389	0.428877	cis	735554892	735561199	+	227118	A
chr2A_735327774	TraesCS2A01G510300.1	-10.01787	3.64979e-19	1.25186e-14	-0.65756	0.350463	cis	735566638	735564499	-	-238864	A
chr2A_735350156	TraesCS2A01G510300.1	-15.78405	3.61870e-36	5.64781e-31	-1.06368	0.572548	cis	735566638	735564499	-	-216482	A
chr2A_735602210	TraesCS2A01G510400.1	-7.94058	1.85321e-13	3.24231e-09	-1.10238	0.25317	cis	735603014	735600166	-	-804	A
chr2A_735963652	TraesCS2A01G511800.2	-9.02503	2.24193e-16	5.68165e-12	-0.42904	0.304546	cis	736453924	736452659	-	-490272	A
chr2A_741371552	TraesCS2A01G517900.3	-13.41056	3.95105e-29	3.42561e-24	-0.35765	0.491585	cis	741367680	741371671	+	-3872	A
chr2A_742720804	TraesCS2A01G518400.1	-8.73708	1.38049e-15	3.18515e-11	-0.20584	0.290987	cis	742138156	742132277	-	582648	A
chr2A_742720017	TraesCS2A01G519600.1	-8.47773	6.95598e-15	1.47157e-10	-0.13598	0.278712	cis	742725950	742720405	-	-5933	A
chr2A_744491075	TraesCS2A01G521600.1	-6.88518	8.59888e-11	9.86045e-07	-0.32704	0.203104	cis	744446010	744448053	+	-45065	A
chr2A_744777040	TraesCS2A01G522500.1	-6.67883	2.70263e-10	2.82106e-06	-0.47471	0.193432	cis	744805650	744804499	-	-28610	A
chr2A_744806545	TraesCS2A01G522500.1	-20.75592	2.65634e-50	1.32721e-44	-1.10524	0.698448	cis	744805650	744804499	-	895	A
chr2A_744806545	TraesCS2A01G522600.1	-8.13335	5.76876e-14	1.08231e-09	-0.45649	0.262348	cis	744806890	744806189	-	-345	A
chr2A_745040492	TraesCS2A01G523700.1	-13.15091	2.34232e-28	1.90082e-23	-1.25536	0.481817	cis	745040077	745039423	-	415	A
chr2A_745092759	TraesCS2A01G524000.1	-6.45123	9.33691e-10	8.73579e-06	-0.59947	0.182843	cis	745092952	745091604	-	-193	A
chr2A_746683198	TraesCS2A01G526300.1	-13.11847	2.92562e-28	2.35490e-23	-0.35938	0.480583	cis	746688179	746682062	-	-4981	A
chr2A_746763343	TraesCS2A01G526700.1	-10.32585	4.78485e-20	1.79204e-15	-0.27708	0.36437	cis	746797127	746803766	+	33784	A
chr2A_746760133	TraesCS2A01G526800.2	-7.66949	9.35417e-13	1.47917e-08	-0.32559	0.240261	cis	746841869	746839821	-	-81736	A
chr2A_747624415	TraesCS2A01G527800.1	-6.75520	1.77306e-10	1.91664e-06	-0.42087	0.197004	cis	747144725	747142839	-	479690	A
chr2A_747148625	TraesCS2A01G528900.1	-12.54165	1.51798e-26	1.05262e-21	-0.30704	0.458189	cis	747622999	747623589	+	474374	A
chr2A_748542310	TraesCS2A01G531400.1	-16.83237	3.10473e-39	6.19386e-34	-0.96496	0.603689	cis	748535018	748535269	+	-7292	A
chr2A_748460637	TraesCS2A01G531500.1	7.19215	1.51093e-11	1.97695e-07	0.52125	0.21759	cis	748542328	748542600	+	81691	A
chr2A_748546092	TraesCS2A01G531500.1	-7.35582	5.88078e-12	8.22895e-08	-0.76538	0.225349	cis	748542328	748542600	+	-3764	A
chr2A_748686201	TraesCS2A01G532600.1	7.47781	2.89006e-12	4.24296e-08	0.51680	0.231143	cis	748910525	748906121	-	-224324	A
chr2A_749594166	TraesCS2A01G532600.1	-6.47213	8.34093e-10	7.88467e-06	-0.25075	0.183811	cis	748910525	748906121	-	683641	A
chr2A_748891141	TraesCS2A01G532700.1	7.30471	7.90536e-12	1.08339e-07	0.64809	0.222924	cis	748961413	748960949	-	-70272	A
chr2A_748967634	TraesCS2A01G532800.1	16.56785	1.82936e-38	3.42855e-33	0.42617	0.596086	cis	748967639	748964189	-	-5	A
chr2A_748967634	TraesCS2A01G532800.2	-38.95909	2.15748e-91	3.98725e-84	-0.99952	0.890833	cis	748967651	748964189	-	-17	A
chr2A_748964078	TraesCS2A01G533100.1	-8.98726	2.84914e-16	7.13205e-12	-0.23356	0.302772	cis	749094017	749092431	-	-129939	A
chr2A_749057068	TraesCS2A01G533100.1	-6.80570	1.33970e-10	1.48221e-06	-0.31973	0.199372	cis	749094017	749092431	-	-36949	A
chr2A_749835894	TraesCS2A01G534200.1	9.82847	1.26248e-18	4.09642e-14	0.34945	0.341823	cis	749904441	749903764	-	-68547	A
chr2A_749963229	TraesCS2A01G534300.1	9.83157	1.23715e-18	4.01808e-14	0.34258	0.341965	cis	749915300	749914659	-	47929	A
chr2A_749953461	TraesCS2A01G534500.1	10.20131	1.09033e-19	3.94110e-15	0.33363	0.358768	cis	749960090	749957506	-	-6629	A
chr2A_750550042	TraesCS2A01G536200.1	-14.55867	1.51893e-32	1.75634e-27	-0.57537	0.53261	cis	750551419	750550063	-	-1377	A
chr2A_751004498	TraesCS2A01G537100.1	6.55512	5.31846e-10	5.23651e-06	0.30484	0.187665	cis	751009403	751004614	-	-4905	A
chr2A_751199189	TraesCS2A01G537600.1	-7.17723	1.64571e-11	2.14002e-07	-0.21374	0.216884	cis	751171981	751173063	+	-27208	A
chr2A_751173661	TraesCS2A01G537700.1	-7.65395	1.02550e-12	1.61212e-08	-0.24278	0.239522	cis	751173638	751175008	+	-23	A
chr2A_751237120	TraesCS2A01G537900.2	-16.03280	6.72511e-37	1.11083e-31	-0.37915	0.580183	cis	751207455	751210654	+	-29665	A
chr2A_751383641	TraesCS2A01G538000.1	-6.95661	5.75864e-11	6.81502e-07	-0.16611	0.206466	cis	751213803	751211752	-	169838	A
chr2A_751382463	TraesCS2A01G538200.3	-16.95209	1.39394e-39	2.86138e-34	-1.00713	0.607076	cis	751236824	751240032	+	-145639	A
chr2A_751172483	TraesCS2A01G538300.1	7.43112	3.79578e-12	5.47272e-08	0.38771	0.228925	cis	751267535	751270418	+	95052	A
chr2A_751207570	TraesCS2A01G538300.1	13.77806	3.18157e-30	3.02072e-25	0.76941	0.505102	cis	751267535	751270418	+	59965	A
chr2A_751552179	TraesCS2A01G539000.1	11.39475	3.72041e-23	1.87883e-18	1.28795	0.411095	cis	751546620	751547184	+	-5559	A
chr2A_751660637	TraesCS2A01G539300.1	9.99199	4.32601e-19	1.47276e-14	0.51157	0.349286	cis	751662481	751663432	+	1844	A
chr2A_751845481	TraesCS2A01G539400.1	-9.39777	2.06538e-17	5.88784e-13	-0.91384	0.321955	cis	751844741	751845998	+	-740	A
chr2A_751946939	TraesCS2A01G539400.1	-9.29372	4.03235e-17	1.11267e-12	-1.22937	0.317114	cis	751844741	751845998	+	-102198	A
chr2A_751607536	TraesCS2A01G539900.1	-7.85069	3.17933e-13	5.38232e-09	-0.61205	0.24889	cis	752100670	752102570	+	493134	A
chr2A_752102932	TraesCS2A01G539900.1	-35.31515	2.11711e-84	2.08750e-77	-0.79106	0.870217	cis	752100670	752102570	+	-2262	A
chr2A_752271865	TraesCS2A01G540200.1	-7.93814	1.88060e-13	3.28739e-09	-0.44718	0.253054	cis	752281495	752285168	+	9630	A
chr2A_752281401	TraesCS2A01G540200.1	-6.65893	3.01502e-10	3.11797e-06	-0.25566	0.192503	cis	752281495	752285168	+	94	A
chr2A_752749824	TraesCS2A01G540600.1	-13.33075	6.82858e-29	5.79676e-24	-0.27352	0.488602	cis	752558175	752559680	+	-191649	A
chr2A_752871507	TraesCS2A01G541400.1	-13.30911	7.92049e-29	6.68721e-24	-0.68003	0.48779	cis	752871109	752867826	-	398	A
chr2A_752871917	TraesCS2A01G541500.1	10.18171	1.24087e-19	4.46128e-15	0.25827	0.357884	cis	752874872	752871993	-	-2955	A
chr2A_752915480	TraesCS2A01G541500.2	-15.29777	9.82266e-35	1.36765e-29	-0.52125	0.557166	cis	752875082	752871993	-	40398	A
chr2A_752915275	TraesCS2A01G542700.1	-7.38296	5.02359e-12	7.10545e-08	-0.37174	0.226637	cis	753116212	753115631	-	-200937	A
chr2A_753252558	TraesCS2A01G543000.1	-19.29990	2.79225e-46	9.99484e-41	-0.52469	0.666957	cis	753254986	753252539	-	-2428	A
chr2A_753966543	TraesCS2A01G543000.1	7.94586	1.79525e-13	3.14673e-09	0.28778	0.253422	cis	753254986	753252539	-	711557	A
chr2A_753257093	TraesCS2A01G543100.1	-18.60285	2.56254e-44	7.78944e-39	-0.55279	0.650419	cis	753257122	753255499	-	-29	A
chr2A_753205078	TraesCS2A01G543800.1	6.51941	6.45729e-10	6.24684e-06	0.38787	0.186005	cis	753530853	753536889	+	325775	A
chr2A_753257060	TraesCS2A01G543800.1	25.06432	1.54147e-61	1.94643e-55	0.73436	0.771561	cis	753530853	753536889	+	273793	A
chr2A_753778883	TraesCS2A01G544600.1	-7.67445	9.08309e-13	1.43901e-08	-0.39645	0.240498	cis	753779115	753778837	-	-232	A
chr2A_754358859	TraesCS2A01G545600.2	22.22563	3.00458e-54	2.06590e-48	1.85987	0.726462	cis	754361796	754358253	-	-2937	A
chr2A_754371763	TraesCS2A01G545600.2	6.95420	5.83714e-11	6.90107e-07	1.91835	0.206352	cis	754361796	754358253	-	9967	A
chr2A_754461471	TraesCS2A01G545700.1	-6.68073	2.67458e-10	2.79410e-06	-0.17903	0.193521	cis	754448717	754451836	+	-12754	A
chr2A_754569074	TraesCS2A01G545800.1	-6.79478	1.42357e-10	1.56719e-06	-0.26949	0.198859	cis	754569314	754566596	-	-240	A
chr2A_755624157	TraesCS2A01G546900.1	-12.96006	8.66093e-28	6.69818e-23	-0.80690	0.474521	cis	755363149	755364779	+	-261008	A
chr2A_755624157	TraesCS2A01G546900.2	-12.96006	8.66093e-28	6.69818e-23	-0.80690	0.474521	cis	755363149	755364779	+	-261008	A
chr2A_755047002	TraesCS2A01G547300.1	-6.63932	3.35753e-10	3.44059e-06	-0.88529	0.191588	cis	755680255	755679196	-	-633253	A
chr2A_755680047	TraesCS2A01G547300.1	-6.95800	5.71381e-11	6.76604e-07	-0.60272	0.206531	cis	755680255	755679196	-	-208	A
chr2A_755702323	TraesCS2A01G547300.1	-12.76381	3.32027e-27	2.44149e-22	-0.62236	0.466919	cis	755680255	755679196	-	22068	A
chr2A_755980837	TraesCS2A01G548000.1	6.78924	1.46800e-10	1.61202e-06	0.15733	0.1986	cis	755790695	755795077	+	-190142	A
chr2A_755926762	TraesCS2A01G548000.2	14.18812	1.91681e-31	2.01675e-26	1.19203	0.519756	cis	755790695	755797768	+	-136067	A
chr2A_756482234	TraesCS2A01G549100.1	-24.42298	6.25774e-60	6.83161e-54	-0.98874	0.762295	cis	756524374	756524949	+	42140	A
chr2A_756524785	TraesCS2A01G549100.2	15.81026	3.03002e-36	4.75875e-31	0.59418	0.57336	cis	756524374	756525362	+	-411	A
chr2A_757942756	TraesCS2A01G550800.1	-15.45661	3.33607e-35	4.82185e-30	-0.39512	0.562257	cis	757939694	757942675	+	-3062	A
chr2A_757953076	TraesCS2A01G550900.3	-12.06258	3.99504e-25	2.43674e-20	-0.43743	0.438924	cis	757953327	757948430	-	-251	A
chr2A_757953880	TraesCS2A01G550900.3	-8.19862	3.87469e-14	7.43829e-10	-0.31186	0.265453	cis	757953327	757948430	-	553	A
chr2A_758311946	TraesCS2A01G551600.1	8.33752	1.65340e-14	3.33258e-10	0.35922	0.272056	cis	758312474	758311482	-	-528	A
chr2A_758403788	TraesCS2A01G551600.1	-7.49926	2.54909e-12	3.77373e-08	-0.72728	0.232163	cis	758312474	758311482	-	91314	A
chr2A_758394814	TraesCS2A01G551800.1	-11.01246	4.89536e-22	2.22143e-17	-0.44513	0.394677	cis	758394093	758392076	-	721	A
chr2A_758394814	TraesCS2A01G551900.1	-15.30946	9.07125e-35	1.26634e-29	-0.79421	0.557543	cis	758394680	758396257	+	-134	A
chr2A_758396922	TraesCS2A01G551900.1	8.53059	5.01085e-15	1.07887e-10	0.43328	0.281218	cis	758394680	758396257	+	-2242	A
chr2A_758528567	TraesCS2A01G551900.1	-6.68412	2.62509e-10	2.74669e-06	-0.31005	0.193679	cis	758394680	758396257	+	-133887	A
chr2A_758396766	TraesCS2A01G552000.1	-8.47996	6.86045e-15	1.45244e-10	-0.85695	0.278818	cis	758403790	758396707	-	-7024	A
chr2A_758399278	TraesCS2A01G552000.1	8.69172	1.83440e-15	4.16883e-11	0.45919	0.288844	cis	758403790	758396707	-	-4512	A
chr2A_758516577	TraesCS2A01G552000.1	-16.09391	4.45068e-37	7.45844e-32	-0.56454	0.582036	cis	758403790	758396707	-	112787	A
chr2A_758393349	TraesCS2A01G552100.1	-6.91532	7.26256e-11	8.43991e-07	-0.25830	0.204522	cis	758417234	758421386	+	23885	A
chr2A_758517852	TraesCS2A01G552100.1	-6.70471	2.34358e-10	2.47531e-06	-0.12068	0.194642	cis	758417234	758421386	+	-100618	A
chr2A_757948302	TraesCS2A01G552800.1	-7.28605	8.80490e-12	1.19769e-07	-0.73179	0.222039	cis	758559790	758553979	-	-611488	A
chr2A_758546141	TraesCS2A01G552800.1	-15.04880	5.35147e-34	7.00825e-29	-0.74071	0.549054	cis	758559790	758553979	-	-13649	A
chr2A_758567340	TraesCS2A01G552800.1	6.60514	4.04844e-10	4.08288e-06	0.45837	0.189994	cis	758559790	758553979	-	7550	A
chr2A_758923920	TraesCS2A01G553500.1	7.88623	2.56930e-13	4.40655e-09	0.55435	0.250582	cis	758931332	758927998	-	-7412	A
chr2A_758924087	TraesCS2A01G553500.2	-23.00109	2.77086e-56	2.23912e-50	-0.93927	0.739878	cis	758931332	758927998	-	-7245	A
chr2A_759456808	TraesCS2A01G554200.1	-25.18614	7.67292e-62	9.92161e-56	-0.56127	0.773265	cis	759452540	759456589	+	-4268	A
chr2A_759452486	TraesCS2A01G554500.1	7.33657	6.57466e-12	9.12825e-08	0.25138	0.224435	cis	759542939	759552126	+	90453	A
chr2A_759829501	TraesCS2A01G554900.1	9.65660	3.86933e-18	1.19310e-13	0.22899	0.33393	cis	759733819	759732676	-	95682	A
chr2A_759829508	TraesCS2A01G555000.1	-41.41269	8.08809e-96	2.25333e-88	-0.88008	0.902157	cis	759811677	759812628	+	-17831	A
chr2A_759829508	TraesCS2A01G555100.1	-33.24084	3.54827e-80	2.31879e-73	-0.70042	0.85592	cis	759817736	759813903	-	11772	A
chr2A_760580159	TraesCS2A01G556200.1	-6.97165	5.29087e-11	6.30312e-07	-0.15374	0.207174	cis	760584162	760564928	-	-4003	A
chr2A_760761236	TraesCS2A01G556900.1	-8.47780	6.95291e-15	1.47095e-10	-0.39325	0.278715	cis	760761702	760763517	+	466	A
chr2A_760763208	TraesCS2A01G556900.1	-9.58745	6.06135e-18	1.83069e-13	-0.40625	0.330741	cis	760761702	760763517	+	-1506	A
chr2A_761205139	TraesCS2A01G557600.1	-7.96295	1.61959e-13	2.85622e-09	-1.00729	0.254236	cis	761246109	761248611	+	40970	A
chr2A_761205139	TraesCS2A01G557700.1	-7.50265	2.49908e-12	3.70456e-08	-0.66629	0.232324	cis	761252015	761249795	-	-46876	A
chr2A_761250809	TraesCS2A01G557700.1	9.91691	7.07854e-19	2.35725e-14	0.79110	0.345865	cis	761252015	761249795	-	-1206	A
chr2A_762507906	TraesCS2A01G559800.2	-8.63153	2.67241e-15	5.95236e-11	-0.63301	0.285998	cis	762508583	762506528	-	-677	A
chr2A_764322629	TraesCS2A01G562100.1	-20.17731	1.02195e-48	4.50588e-43	-1.19510	0.686406	cis	763364583	763369344	+	-958046	A
chr2A_764322629	TraesCS2A01G562200.1	-15.24288	1.42701e-34	1.96038e-29	-1.01038	0.555391	cis	763382048	763389761	+	-940581	A
chr2A_763367454	TraesCS2A01G562400.1	-11.49594	1.87622e-23	9.75432e-19	-1.17501	0.415382	cis	763454992	763453057	-	-87538	A
chr2A_764322629	TraesCS2A01G562400.1	-6.72866	2.05336e-10	2.19302e-06	-0.56641	0.195762	cis	763454992	763453057	-	867637	A
chr2A_764322629	TraesCS2A01G563100.1	-7.08333	2.81188e-11	3.51478e-07	-0.53817	0.212443	cis	764008943	764009380	+	-313686	A
chr2A_764312277	TraesCS2A01G563900.1	25.64454	5.64929e-63	8.02525e-57	0.86622	0.779528	cis	764308981	764312225	+	-3296	A
chr2A_764096641	TraesCS2A01G564000.2	7.47544	2.93040e-12	4.29817e-08	0.70719	0.231031	cis	764324786	764321984	-	-228145	A
chr2A_764322629	TraesCS2A01G564000.2	-17.96966	1.62652e-42	4.26268e-37	-0.79932	0.634512	cis	764324786	764321984	-	-2157	A
chr2A_764322629	TraesCS2A01G564200.1	-13.31349	7.68630e-29	6.49693e-24	-0.94945	0.487954	cis	764675166	764658054	-	-352537	A
chr2A_764322629	TraesCS2A01G564300.1	-27.60093	1.10420e-67	2.35824e-61	-2.07141	0.803758	cis	764677510	764679453	+	354881	A
chr2A_764322629	TraesCS2A01G564500.1	-8.37371	1.32309e-14	2.70157e-10	-0.47741	0.273775	cis	764725397	764723823	-	-402768	A
chr2A_764322419	TraesCS2A01G564600.1	-8.38953	1.20009e-14	2.46362e-10	-0.41745	0.274526	cis	764728499	764725510	-	-406080	A
chr2A_765054104	TraesCS2A01G564700.1	-7.23015	1.21486e-11	1.61514e-07	-0.28143	0.219389	cis	764777742	764770326	-	276362	A
chr2A_765269571	TraesCS2A01G564800.1	-8.14356	5.42129e-14	1.02074e-09	-0.19525	0.262834	cis	764791769	764784099	-	477802	A
chr2A_764322629	TraesCS2A01G565600.2	-14.93257	1.18209e-33	1.50201e-28	-1.26360	0.545212	cis	765056417	765052906	-	-733788	A
chr2A_765054104	TraesCS2A01G566800.1	-9.16750	9.04738e-17	2.39905e-12	-0.42810	0.311221	cis	765826525	765826226	-	-772421	A
chr2A_766710421	TraesCS2A01G567600.1	-7.57944	1.59188e-12	2.43182e-08	-0.35100	0.235976	cis	766393807	766400377	+	-316614	A
chr2A_766710422	TraesCS2A01G568200.1	-26.64991	2.02657e-65	3.57394e-59	-0.77408	0.792461	cis	766701553	766707886	+	-8869	A
chr2A_766300336	TraesCS2A01G568300.1	-7.51371	2.34218e-12	3.48662e-08	-0.33414	0.23285	cis	766710448	766709303	-	-410112	A
chr2A_766567314	TraesCS2A01G568300.1	-21.64561	1.05048e-52	6.35882e-47	-0.95609	0.715828	cis	766710448	766709303	-	-143134	A
chr2A_766221434	TraesCS2A01G568400.1	6.70779	2.30409e-10	2.43697e-06	0.81193	0.194786	cis	766713180	766718103	+	491746	A
chr2A_766468273	TraesCS2A01G568400.1	15.75906	4.28611e-36	6.65308e-31	0.74627	0.571772	cis	766713180	766718103	+	244907	A
chr2A_766981965	TraesCS2A01G569000.1	14.68939	6.21723e-33	7.43109e-28	1.45487	0.537058	cis	766981547	766982173	+	-418	A
chr2A_767018886	TraesCS2A01G569400.1	-22.10155	6.40423e-54	4.28771e-48	-0.71279	0.724231	cis	767129280	767132515	+	110394	A
chr2A_766400579	TraesCS2A01G569700.1	-9.17673	8.52918e-17	2.26818e-12	-0.31863	0.311653	cis	767328126	767329731	+	927547	A
chr2A_768267048	TraesCS2A01G571300.1	-10.82952	1.67016e-21	7.19887e-17	-0.62346	0.386702	cis	768267120	768266008	-	-72	A
chr2A_768518499	TraesCS2A01G571900.1	-7.37628	5.22253e-12	7.36755e-08	-0.57434	0.22632	cis	768517727	768529007	+	-772	A
chr2A_769254657	TraesCS2A01G573800.1	-14.61005	1.06911e-32	1.25209e-27	-0.70314	0.534364	cis	769100542	769100147	-	154115	A
chr2A_769497184	TraesCS2A01G574600.1	-13.89658	1.41223e-30	1.38098e-25	-0.41979	0.509383	cis	769494669	769497430	+	-2515	A
chr2A_769975968	TraesCS2A01G575300.1	-9.12427	1.19219e-16	3.11800e-12	-0.29208	0.309198	cis	770009711	770011620	+	33743	A
chr2A_770011421	TraesCS2A01G575300.1	-10.81318	1.86328e-21	7.99186e-17	-0.25812	0.385986	cis	770009711	770011620	+	-1710	A
chr2A_771155341	TraesCS2A01G576400.1	-8.30223	2.05406e-14	4.08910e-10	-0.47175	0.270379	cis	770361267	770358266	-	794074	A
chr2A_770411454	TraesCS2A01G576600.1	-7.82911	3.61765e-13	6.07480e-09	-0.41168	0.247862	cis	770414485	770411706	-	-3031	A
chr2A_770412210	TraesCS2A01G576600.1	-8.16103	4.87365e-14	9.23417e-10	-0.30959	0.263665	cis	770414485	770411706	-	-2275	A
chr2A_771503974	TraesCS2A01G577600.1	-7.98449	1.42221e-13	2.52812e-09	-0.79184	0.255261	cis	771515807	771512478	-	-11833	A
chr2A_773264109	TraesCS2A01G580900.1	-7.14033	2.03222e-11	2.60234e-07	-0.64241	0.215138	cis	773218915	773221299	+	-45194	A
chr2A_773381763	TraesCS2A01G580900.1	-15.60305	1.23440e-35	1.84678e-30	-0.87547	0.566893	cis	773218915	773221299	+	-162848	A
chr2A_777065456	TraesCS2A01G586400.1	-39.96897	3.06288e-93	6.75244e-86	-0.74638	0.895712	cis	777066143	777064955	-	-687	A
chr2A_777496570	TraesCS2A01G586900.2	-22.82211	8.11773e-56	6.31760e-50	-0.96418	0.73686	cis	777286401	777288616	+	-210169	A
chr2A_778132796	TraesCS2A01G586900.2	-6.50910	6.82872e-10	6.57213e-06	-0.30691	0.185527	cis	777286401	777288616	+	-846395	A
chr2A_777357051	TraesCS2A01G587000.1	-11.88521	1.33636e-24	7.76216e-20	-0.57960	0.431642	cis	777292469	777289840	-	64582	A
chr2A_777254444	TraesCS2A01G587900.1	-7.98179	1.44561e-13	2.56723e-09	-0.61786	0.255133	cis	777513028	777516354	+	258584	A
chr2A_777624627	TraesCS2A01G588300.1	-18.51503	4.54575e-44	1.35202e-38	-0.62525	0.648264	cis	777627282	777622964	-	-2655	A
chr2A_778425257	TraesCS2A01G589900.1	16.34180	8.36542e-38	1.48754e-32	0.55394	0.589453	cis	778423181	778425198	+	-2076	A
chr2A_778427954	TraesCS2A01G590000.1	7.10479	2.48874e-11	3.13938e-07	0.36242	0.213457	cis	778428019	778425662	-	-65	A
chr2A_778439557	TraesCS2A01G590000.1	7.36116	5.70157e-12	7.99512e-08	0.50633	0.225602	cis	778428019	778425662	-	11538	A
chr2A_778916908	TraesCS2A01G590000.2	-25.50231	1.26563e-62	1.74411e-56	-1.35449	0.77761	cis	778428019	778425662	-	488889	A
chr2A_778919227	TraesCS2A01G590300.1	-47.72571	2.69019e-106	1.86319e-98	-0.88100	0.924505	cis	778609215	778597131	-	310012	A
chr2A_778788985	TraesCS2A01G591000.1	-16.89487	2.04360e-39	4.13850e-34	-0.64265	0.605461	cis	778827263	778828012	+	38278	A
chr2A_778630582	TraesCS2A01G591200.1	-7.10135	2.53791e-11	3.19684e-07	-0.45740	0.213295	cis	778914739	778915488	+	284157	A
chr2A_778922943	TraesCS2A01G591700.1	-14.18641	1.93938e-31	2.03971e-26	-0.45964	0.519696	cis	779271487	779269712	-	-348544	A
chr2A_779818505	TraesCS2A01G593000.1	-13.97780	8.09450e-31	8.07481e-26	-0.45446	0.512296	cis	779822302	779818576	-	-3797	A
chr2A_779205210	TraesCS2A01G593300.1	-19.73144	1.74883e-47	6.91440e-42	-0.59996	0.676707	cis	779890228	779890989	+	685018	A
chr2A_779820781	TraesCS2A01G593700.1	-19.22189	4.61797e-46	1.62499e-40	-0.33351	0.665155	cis	780719898	780714933	-	-899117	A
chr2B_89674	TraesCS2B01G000500.1	-21.45604	3.38706e-52	1.96582e-46	-1.28316	0.712235	cis	91679	92119	+	2005	B
[truncated: 7,652 more rows]
