# Supplementary material for: Genomic variants affecting homoeologous gene expression dosage contribute to agronomic trait variation in allopolyploid wheat
Source: Nat Commun. 2022 Feb 11;13:826. doi: 10.1038/s41467-022-28453-y (PMC8837796; doi:10.1038/s41467-022-28453-y)
Supplement: Supplementary file 21 — Source Data [file 41467_2022_28453_MOESM21_ESM.zip › Source_data/Figure_6d_RR_mean_predictedValue.10foldCrossValidation.txt]

#mean predicted value among 100 repeats in the 10 fold cross validation
GF100	GWLR	0.0066
GF100	RCL	0.0167
GF101	GW	-0.0152
GF101	GWLR	-0.0056
GF101	HDT	0.4422
GF101	SPN	0.0764
GF102	AWN	0.0226
GF102	GL	0.0018
GF102	SPL	-0.0005
GF102	SPN	0.0248
GF103	GW	-0.0057
GF103	HDT	-0.2159
GF103	HT	-1.1336
GF103	RCL	0.0234
GF103	SPN	-0.0676
GF103	TGW	0.1593
GF104	AWN	-0.0060
GF104	GAR	0.1196
GF104	GWLR	-0.0016
GF104	RCL	-0.0010
GF104	SPC	0.0004
GF104	SPL	-0.0018
GF106	AWN	-0.0040
GF106	GW	-0.0056
GF106	GWLR	-0.0110
GF106	HT	1.8043
GF106	SPC	0.0022
GF107	AWN	-0.0053
GF107	RCL	0.0022
GF107	SPN	0.0561
GF11	GAR	0.1051
GF11	SPC	0.0018
GF11	SPN	-0.0070
GF110	GWLR	0.0062
GF110	SPN	-0.0689
GF115	AWN	0.0016
GF115	GW	-0.0087
GF115	HT	0.1039
GF115	SPL	-0.0506
GF115	TGW	0.0381
GF117	AWN	-0.0349
GF117	GAR	0.1131
GF117	SPC	0.0059
GF119	GAR	-0.0471
GF119	GL	-0.0222
GF119	HT	0.8742
GF119	RCL	0.0131
GF119	SPN	-0.0511
GF12	GL	0.0084
GF12	GW	-0.0089
GF12	HDT	0.0262
GF12	TGW	0.3118
GF120	AWN	-0.0119
GF120	TGW	0.3121
GF121	GW	-0.0032
GF121	GWLR	-0.0060
GF121	SPL	0.0405
GF121	SPN	-0.0186
GF121	TGW	-0.0116
GF123	GW	0.0087
GF123	GWLR	-0.0015
GF123	HDT	-0.7063
GF123	HT	0.8737
GF123	SPL	0.0133
GF123	TGW	0.1544
GF124	AWN	-0.0202
GF124	GW	-0.0025
GF124	HDT	-0.0859
GF124	RCL	0.0147
GF124	SPC	-0.0018
GF124	SPN	-0.0050
GF125	HDT	-0.0285
GF125	HT	1.5640
GF125	TGW	-0.1504
GF127	AWN	-0.0259
GF127	GW	0.0098
GF127	GWLR	-0.0021
GF127	HDT	0.0561
GF127	SPC	-0.0017
GF127	TGW	0.3048
GF128	AWN	-0.0151
GF128	GWLR	-0.0102
GF128	HDT	-0.7869
GF128	HT	0.5899
GF128	SPL	0.0278
GF128	TGW	0.2291
GF13	GW	0.0008
GF13	GWLR	0.0064
GF13	HDT	0.3761
GF13	HT	0.8779
GF13	SPC	-0.0041
GF13	TGW	-0.0493
GF138	GAR	0.0833
GF138	GW	0.0033
GF138	HT	0.0057
GF14	AWN	0.0221
GF14	GL	-0.0104
GF14	GWLR	0.0124
GF14	HT	-0.8278
GF14	SPC	0.0049
GF14	SPN	0.0602
GF14	TGW	0.1181
GF15	GAR	0.0629
GF15	GL	-0.0018
GF15	GW	0.0043
GF151	HDT	-0.5059
GF151	HT	-0.6637
GF151	SPC	-0.0045
GF152	AWN	-0.0032
GF152	HT	0.9521
GF152	SPL	0.0964
GF154	HT	0.5939
GF157	GAR	0.0837
GF157	GW	-0.0058
GF157	GWLR	-0.0024
GF157	SPN	0.0416
GF168	AWN	-0.0044
GF168	GAR	-0.0622
GF168	HT	0.2953
GF168	RCL	-0.0007
GF168	SPL	-0.0013
GF168	SPN	-0.0158
GF168	TGW	0.1312
GF170	AWN	-0.0202
GF170	GL	0.0221
GF170	GW	0.0088
GF170	GWLR	-0.0026
GF170	HDT	0.3352
GF170	RCL	0.0062
GF170	TGW	0.2741
GF175	HDT	0.2696
GF175	RCL	-0.0002
GF175	SPN	0.0242
GF180	AWN	-0.0123
GF180	GAR	0.0419
GF180	GL	-0.0390
GF180	GW	0.0043
GF180	HT	-0.0033
GF180	RCL	-0.0123
GF180	SPC	0.0016
GF180	TGW	-0.0344
GF184	RCL	-0.0029
GF184	SPN	0.0350
GF186	GAR	0.0718
GF186	GL	0.0270
GF186	HDT	-0.1873
GF186	RCL	0.0052
GF186	SPN	0.0140
GF186	TGW	0.2946
GF188	GAR	0.0964
GF188	SPC	0.0012
GF188	SPN	-0.0509
GF189	SPL	0.0073
GF19	GL	-0.0152
GF19	GWLR	0.0011
GF19	HDT	-0.9185
GF19	SPL	-0.0078
GF19	SPN	0.0980
GF19	TGW	0.3327
GF190	AWN	-0.0383
GF190	GW	0.0025
GF190	GWLR	0.0057
GF190	HT	-0.1797
GF196	GW	-0.0010
GF196	HDT	-0.0050
GF196	RCL	-0.0078
GF196	SPC	0.0124
GF196	SPN	0.0175
GF196	TGW	0.1722
GF197	GAR	-0.0734
GF197	GWLR	0.0146
GF197	HDT	-0.5195
GF197	TGW	0.2895
GF201	GAR	-0.0115
GF201	GL	-0.0224
GF201	GWLR	-0.0056
GF201	HT	-0.1405
GF201	RCL	0.0181
GF202	GW	-0.0013
GF202	GWLR	-0.0020
GF202	HT	0.9719
GF204	GAR	-0.0447
GF204	HDT	0.1271
GF204	HT	0.4861
GF204	SPC	0.0041
GF204	SPL	0.0273
GF204	SPN	0.0179
GF205	GL	-0.0077
GF205	GWLR	-0.0039
GF205	RCL	0.0033
GF205	SPL	0.0110
GF205	SPN	-0.0791
GF205	TGW	0.2728
GF207	AWN	-0.0390
GF207	SPN	0.0256
GF207	TGW	0.3055
GF208	GW	0.0287
GF208	GWLR	0.0127
GF208	HDT	-0.2754
GF208	HT	0.7405
GF208	SPC	0.0005
GF208	SPL	0.0552
GF208	SPN	-0.0066
GF21	HT	1.4234
GF21	SPC	0.0059
GF213	GAR	0.0121
GF213	GWLR	0.0084
GF213	RCL	0.0066
GF213	SPN	0.0182
GF213	TGW	0.1128
GF215	AWN	0.0062
GF215	GAR	-0.0553
GF215	GW	0.0075
GF215	GWLR	0.0066
GF215	RCL	-0.0015
GF215	SPC	0.0029
GF215	TGW	-0.2994
GF221	GAR	0.0194
GF221	GWLR	-0.0098
GF221	HDT	-0.2429
GF224	AWN	-0.0019
GF224	GW	-0.0186
GF224	HDT	0.1396
GF224	HT	0.0981
GF224	SPL	0.0277
GF225	GAR	0.0663
GF225	GL	-0.0396
GF225	GW	-0.0031
GF225	HDT	0.5207
GF225	HT	-0.3335
GF225	SPC	0.0045
GF225	SPL	-0.0068
GF225	TGW	-0.1662
GF226	GAR	0.0918
GF226	SPC	0.0059
GF228	SPL	-0.0139
GF23	GW	0.0062
GF23	GWLR	0.0047
GF23	HT	-1.0427
GF23	SPL	-0.0083
GF230	AWN	-0.0217
GF230	GAR	0.0700
GF230	GL	0.0087
GF230	HT	0.2996
GF230	RCL	0.0176
GF230	SPC	0.0029
GF230	SPN	0.0182
GF231	GWLR	0.0014
GF231	HDT	-0.1047
GF231	HT	1.4425
GF231	RCL	0.0259
GF231	SPN	0.0261
GF234	AWN	-0.0325
GF234	GAR	-0.0295
GF234	GL	0.0231
GF234	HDT	-0.1939
GF235	GAR	0.0897
GF235	GL	0.0095
GF235	HDT	-0.6467
GF235	TGW	-0.2503
GF238	GL	0.0163
GF238	HDT	0.1107
GF238	RCL	0.0341
GF24	AWN	-0.0676
GF24	GW	0.0140
GF24	HDT	-0.7834
GF24	RCL	0.0127
GF24	SPN	0.0295
GF247	GL	0.0297
GF247	GW	0.0074
GF247	HT	1.0673
GF247	SPC	0.0062
GF248	GAR	0.0281
GF248	GL	-0.0261
GF248	GW	0.0179
GF248	SPL	0.0213
GF248	SPN	0.0372
GF248	TGW	0.2729
GF249	HDT	-0.6245
GF249	RCL	0.0225
GF249	SPN	-0.0605
GF249	TGW	0.5089
GF256	GL	0.0084
GF256	GWLR	0.0012
GF256	HDT	0.5095
GF256	HT	-0.1836
GF256	SPN	0.0275
GF262	GAR	-0.0351
GF262	GWLR	0.0050
GF262	HT	0.2987
GF262	SPC	0.0058
GF262	SPN	-0.0380
GF263	HT	0.2989
GF263	RCL	0.0035
GF263	SPC	0.0069
GF263	SPL	0.0068
GF263	SPN	0.0671
GF263	TGW	0.3267
GF264	GL	-0.0127
GF264	GW	-0.0079
GF264	GWLR	-0.0028
GF264	SPC	-0.0015
GF264	SPN	-0.0559
GF264	TGW	-0.0249
GF265	AWN	-0.0596
GF265	GL	0.0130
GF265	GW	0.0008
GF265	HDT	-0.9749
GF265	SPC	0.0025
GF265	TGW	0.1493
GF267	GAR	0.0673
GF267	GL	0.0533
GF27	GW	0.0102
GF27	GWLR	0.0057
GF27	SPL	-0.0465
GF27	SPN	-0.0625
GF27	TGW	0.1323
GF276	AWN	-0.0296
GF276	GW	0.0079
GF276	GWLR	0.0062
GF276	RCL	-0.0124
GF276	SPC	0.0012
GF276	SPN	-0.0126
GF276	TGW	0.0627
GF277	GAR	0.0694
GF277	HT	-0.3124
GF277	RCL	0.0251
GF277	SPC	-0.0021
GF277	SPL	0.0217
GF277	SPN	0.0108
GF277	TGW	0.5774
GF278	AWN	0.0062
GF278	GL	-0.0089
GF278	SPL	0.0226
GF279	GL	0.0460
GF279	GW	-0.0041
GF279	GWLR	0.0018
GF279	RCL	0.0163
GF279	SPC	0.0056
GF280	AWN	0.0128
GF280	HT	-0.4988
GF280	SPC	-0.0045
GF280	SPL	-0.0089
GF280	SPN	-0.0109
GF281	AWN	-0.0566
GF281	GAR	0.0454
GF281	GL	0.0552
GF281	GW	0.0091
GF281	HT	-1.2598
GF281	SPN	-0.0006
GF282	AWN	0.0166
GF282	GL	0.0153
GF282	RCL	0.0184
GF282	SPC	0.0048
GF282	SPL	-0.0203
GF283	GAR	0.0646
GF283	GL	0.0061
GF283	GW	0.0096
GF283	HT	0.2147
GF283	SPC	0.0055
GF283	SPL	-0.0269
GF283	TGW	0.2485
GF285	AWN	-0.0433
GF285	GWLR	-0.0049
GF285	HT	0.8931
GF285	SPN	-0.0556
GF287	GW	0.0064
GF287	RCL	0.0088
GF287	SPL	0.0752
GF289	AWN	0.0395
GF289	GWLR	-0.0048
GF289	HDT	-0.7018
GF289	RCL	-0.0031
GF289	SPC	-0.0003
GF289	SPL	-0.0240
GF289	TGW	0.0767
GF29	GL	0.0527
GF29	GW	-0.0006
GF29	GWLR	-0.0060
GF29	HT	-0.4880
GF29	SPC	0.0054
GF29	SPL	0.0194
GF293	AWN	-0.0227
GF293	HDT	-0.0007
GF293	RCL	-0.0073
GF293	SPC	-0.0019
GF293	SPL	-0.0065
GF293	SPN	-0.0298
GF294	GAR	-0.0230
GF294	GL	0.0126
GF294	RCL	0.0094
GF294	TGW	-0.0221
GF295	AWN	-0.0262
GF295	GAR	0.1711
GF295	GW	0.0068
GF295	HDT	0.3804
GF295	RCL	0.0061
GF295	SPL	0.0004
GF295	SPN	-0.0102
GF296	AWN	-0.0132
GF296	GAR	0.0191
GF296	GWLR	0.0041
GF296	SPC	-0.0003
GF296	SPN	0.0004
GF297	GAR	0.0595
GF297	GWLR	0.0017
GF297	SPL	0.0240
GF298	HDT	-0.2360
GF298	SPN	0.1045
GF298	TGW	0.0721
GF299	GL	0.0181
GF299	HDT	-0.4715
GF299	RCL	0.0049
GF299	SPL	0.0370
GF299	SPN	-0.0334
GF30	GW	0.0045
GF30	GWLR	0.0031
GF300	GW	0.0202
GF300	GWLR	-0.0088
GF300	HT	-0.1876
GF300	SPC	0.0000
GF300	SPL	-0.0199
GF301	GAR	0.0689
GF301	GL	-0.0183
GF301	GW	-0.0100
GF301	HDT	0.2211
GF301	HT	0.0013
GF301	SPC	-0.0042
GF304	GWLR	-0.0125
GF305	GL	0.0131
GF305	HT	0.5891
GF305	SPC	0.0015
GF305	SPL	-0.0042
GF305	SPN	-0.0140
GF306	GAR	0.1155
GF306	SPC	-0.0026
GF306	SPL	0.0339
GF307	AWN	0.0082
GF307	GAR	0.0847
GF307	GWLR	0.0009
GF307	HDT	-0.7602
GF307	HT	-0.1956
GF307	SPC	0.0062
GF307	SPL	0.0275
GF307	TGW	0.4257
GF308	GWLR	0.0037
GF308	HDT	-0.4037
GF308	HT	-0.3913
GF308	RCL	-0.0065
GF308	TGW	0.3715
GF309	GAR	0.0935
GF309	RCL	0.0182
GF309	TGW	0.2637
GF31	GAR	0.1093
GF31	GL	-0.0034
GF31	HT	0.0534
GF31	SPL	-0.0065
GF310	HDT	-0.5399
GF310	HT	1.0233
GF310	RCL	0.0170
GF310	SPL	0.0209
GF310	TGW	0.2755
GF311	GAR	-0.0024
GF311	GL	0.0076
GF311	GW	-0.0074
GF311	GWLR	-0.0013
GF311	HDT	0.1576
GF311	RCL	0.0191
GF311	SPL	0.0100
GF311	SPN	-0.0142
GF312	AWN	-0.0059
GF312	HDT	-0.5715
GF312	SPC	0.0048
GF312	SPL	-0.0067
GF313	GAR	0.0512
GF313	GW	0.0076
GF313	RCL	0.0210
GF313	SPC	-0.0030
GF313	SPN	-0.0463
GF315	GAR	-0.0670
GF315	GL	0.0076
GF315	GW	0.0170
GF315	GWLR	0.0058
GF315	RCL	0.0182
GF315	SPC	0.0033
GF315	TGW	0.2473
GF317	GL	0.0343
GF317	GWLR	0.0016
GF317	HDT	-0.5273
GF317	HT	-0.6620
GF317	RCL	0.0066
GF317	SPN	-0.0255
GF317	TGW	0.1829
GF319	GAR	-0.0120
GF319	GL	-0.0151
GF319	GWLR	0.0103
GF319	HT	0.7194
GF319	SPN	0.0203
GF320	AWN	-0.0362
GF320	GL	0.0092
GF320	GW	0.0085
GF320	GWLR	0.0041
GF323	GAR	-0.0268
GF323	GL	0.0088
GF323	GWLR	0.0086
GF323	HDT	-0.3786
GF323	HT	1.2114
GF323	RCL	0.0222
GF323	SPC	0.0054
GF323	SPL	0.0188
GF325	GW	-0.0046
GF325	GWLR	0.0097
GF325	HT	-0.1397
GF325	RCL	-0.0032
GF325	SPC	-0.0034
GF325	SPL	0.0552
GF325	SPN	0.0091
GF325	TGW	0.2658
GF327	AWN	0.0198
GF327	GWLR	0.0057
GF327	HT	1.5684
GF327	SPL	0.0091
GF327	TGW	0.4372
GF330	AWN	-0.0185
GF330	GAR	0.0651
GF330	HDT	0.1948
GF330	SPN	-0.0697
GF330	TGW	-0.1405
GF331	RCL	0.0030
GF331	SPN	0.0734
GF332	GAR	0.1328
GF332	GL	0.0142
GF332	GWLR	-0.0106
GF332	HT	0.4457
GF332	RCL	-0.0040
GF332	SPL	0.0356
GF333	AWN	0.0182
GF333	GWLR	0.0019
GF333	TGW	-0.0338
GF334	GAR	0.0300
GF334	GL	-0.0083
GF334	GW	-0.0009
GF334	HT	-0.1932
GF334	SPL	0.0536
GF335	AWN	0.0034
GF335	GWLR	-0.0044
GF335	HDT	-0.2041
GF335	SPL	0.0195
GF335	TGW	0.1254
GF336	AWN	-0.0134
GF336	GL	-0.0085
GF336	GWLR	0.0037
GF336	HDT	0.3150
GF336	SPL	-0.0088
GF341	GW	-0.0031
GF341	GWLR	0.0022
GF341	HDT	0.0217
GF341	SPC	0.0001
GF341	SPN	0.0327
GF341	TGW	-0.2378
GF342	GW	0.0034
GF342	GWLR	0.0093
GF342	HDT	-0.2652
GF342	HT	-0.9927
GF342	RCL	0.0144
GF342	SPL	-0.0056
GF342	TGW	0.1450
GF343	AWN	-0.0397
GF343	GL	-0.0058
GF343	GW	-0.0110
GF343	RCL	0.0009
GF344	SPC	-0.0004
GF344	SPL	0.0160
GF344	SPN	-0.0466
GF345	AWN	0.0239
GF345	HT	0.3038
GF345	SPC	-0.0045
GF345	TGW	0.0945
GF346	AWN	-0.0160
GF346	GW	-0.0020
GF346	HT	0.5088
GF346	SPC	-0.0001
GF347	GAR	-0.0374
GF347	GW	-0.0025
GF347	GWLR	0.0004
GF347	HDT	0.0555
GF347	RCL	0.0161
GF347	SPN	-0.0823
GF347	TGW	0.3191
GF348	GAR	0.0068
GF348	GW	-0.0076
GF348	RCL	0.0209
GF358	HDT	0.6488
GF358	RCL	0.0059
GF358	SPC	0.0010
GF358	TGW	0.2037
GF359	GAR	-0.0532
GF359	GL	-0.0379
GF359	GW	-0.0007
GF359	GWLR	-0.0054
GF359	RCL	0.0141
GF359	SPC	0.0069
GF359	TGW	0.0868
GF36	AWN	-0.0277
GF36	HDT	0.0734
GF36	RCL	0.0154
GF36	SPC	0.0030
GF36	SPL	-0.0014
GF36	SPN	0.0330
GF36	TGW	0.1278
GF360	GW	0.0244
GF360	GWLR	-0.0032
GF360	HT	-0.7643
GF360	TGW	0.0819
GF361	GAR	0.0214
GF361	GL	-0.0185
GF361	GWLR	0.0062
GF361	SPC	-0.0037
GF362	GL	0.0405
GF362	HDT	-0.5862
GF362	HT	-0.5759
GF362	SPC	0.0063
GF362	SPL	0.0340
GF363	HT	1.2728
GF363	TGW	-0.4302
GF364	GL	-0.0447
GF364	GW	0.0046
GF364	GWLR	-0.0041
GF364	HDT	-0.3767
GF364	TGW	0.4593
GF366	AWN	-0.0208
GF366	GAR	0.0316
GF366	GWLR	-0.0077
GF366	HDT	0.1417
GF370	GW	0.0094
GF370	HDT	-0.3140
GF370	RCL	0.0032
GF370	SPC	0.0019
GF371	AWN	0.0347
GF371	GAR	0.0318
GF371	GL	-0.0048
GF371	GW	0.0105
GF371	SPC	0.0018
GF371	SPN	-0.0483
GF371	TGW	0.1895
GF374	GAR	-0.0152
GF374	HDT	0.4510
GF374	HT	-2.5869
GF374	SPL	0.0349
GF374	SPN	0.0421
GF374	TGW	0.3334
GF38	GAR	-0.0074
GF38	GWLR	-0.0136
GF38	HDT	-1.1193
GF38	SPN	0.0015
GF380	AWN	-0.0069
GF380	GAR	0.0260
GF380	GW	0.0099
GF380	GWLR	0.0083
GF380	HT	-0.3366
GF380	RCL	-0.0120
GF380	SPC	0.0035
GF380	SPL	0.0312
GF381	AWN	0.0225
GF381	GAR	0.0462
GF381	GL	0.0262
GF381	GW	0.0123
GF381	GWLR	-0.0006
GF381	HT	-0.2745
GF381	SPL	-0.0296
GF383	HDT	-0.0609
GF383	HT	0.2220
GF383	RCL	0.0111
GF387	AWN	0.0070
GF387	GL	-0.0118
GF387	GW	0.0020
GF387	HT	-0.1683
GF387	RCL	0.0128
GF387	SPC	0.0090
GF387	SPL	0.0160
GF387	SPN	0.0283
GF387	TGW	0.3436
GF39	GAR	0.0867
GF39	GL	0.0135
GF39	GWLR	0.0164
GF39	SPC	0.0055
GF39	SPL	-0.0095
GF39	TGW	0.0760
GF391	AWN	0.0288
GF391	GAR	-0.0469
GF391	GW	0.0226
GF391	GWLR	0.0032
GF4	AWN	-0.0356
GF4	GAR	0.0427
GF4	GW	-0.0013
GF4	HDT	0.3327
GF4	SPL	0.0008
GF42	AWN	-0.0163
GF42	GAR	0.1605
GF42	HDT	-0.1845
GF42	RCL	-0.0009
GF42	SPN	-0.0769
GF42	TGW	-0.1643
GF43	GAR	-0.0283
GF43	GW	0.0013
GF43	GWLR	0.0090
GF43	SPC	0.0010
GF43	SPL	0.0148
GF44	GAR	0.0658
GF44	GW	-0.0100
GF44	HDT	-0.5376
GF44	RCL	0.0105
GF44	SPN	-0.0220
GF45	AWN	-0.0129
GF45	GL	-0.0179
GF45	RCL	0.0129
GF45	SPN	0.0015
GF46	GL	0.0133
GF46	GWLR	-0.0025
GF46	HT	0.8948
GF46	RCL	-0.0177
GF46	TGW	0.1120
GF47	GAR	0.0223
GF47	GL	0.0012
GF47	HT	0.0315
GF47	SPN	-0.0112
GF5	AWN	0.0108
GF5	GAR	0.0254
GF5	GL	-0.0266
GF5	GW	0.0069
GF5	HDT	-0.3865
GF5	RCL	0.0045
GF5	SPN	-0.0171
GF50	AWN	-0.0282
GF50	GL	0.0329
GF50	HDT	0.9604
GF50	RCL	0.0117
GF50	TGW	0.1244
GF51	GAR	0.1328
GF51	SPL	0.0121
GF52	GAR	0.0622
GF52	RCL	0.0145
GF52	SPL	-0.0256
GF52	TGW	0.3952
GF53	GL	-0.0166
GF53	GW	-0.0022
GF53	GWLR	-0.0010
GF53	HDT	-0.2231
GF53	HT	0.3915
GF54	GL	-0.0148
GF54	RCL	0.0002
GF54	SPC	0.0039
GF54	SPL	0.0228
GF54	SPN	-0.0349
GF54	TGW	-0.0987
GF55	GAR	0.0245
GF55	GL	0.0033
GF55	GWLR	-0.0025
GF55	HT	0.0177
GF55	RCL	-0.0042
GF55	SPC	0.0054
GF56	GW	0.0018
GF56	GWLR	0.0030
GF56	SPL	0.0302
GF57	GL	0.0188
GF57	GWLR	-0.0080
GF57	HDT	-0.1816
GF57	HT	-0.2546
GF57	RCL	-0.0002
GF58	GL	0.0192
GF58	HDT	-0.1319
GF58	RCL	-0.0044
GF58	SPN	0.0026
GF59	AWN	-0.0260
GF59	GAR	-0.0367
GF59	RCL	0.0093
GF6	AWN	0.0217
GF6	GAR	-0.0162
GF6	GW	0.0095
GF6	HDT	0.3215
GF6	HT	0.1802
GF6	TGW	0.1391
GF60	HDT	-0.2079
GF60	RCL	0.0233
GF60	SPL	0.0114
GF60	SPN	0.0848
GF61	AWN	-0.0289
GF61	HDT	0.5070
GF61	RCL	-0.0044
GF61	SPC	0.0000
GF61	SPN	0.0183
GF63	AWN	0.0139
GF63	GW	0.0060
GF63	RCL	0.0032
GF63	SPL	-0.0079
GF64	AWN	-0.0174
GF64	GL	-0.0110
GF64	RCL	0.0025
GF64	SPC	0.0028
GF64	SPL	0.0230
GF66	AWN	-0.0037
GF66	HT	0.2970
GF66	RCL	0.0274
GF66	SPL	0.0169
GF66	SPN	0.0466
GF67	GW	0.0084
GF67	GWLR	-0.0010
GF67	HDT	-0.2110
GF67	SPC	-0.0029
GF67	SPL	0.0066
GF67	SPN	-0.0235
GF68	GAR	0.1092
GF68	GL	-0.0199
GF68	HDT	-0.0125
GF68	HT	0.3394
GF69	GL	0.0005
GF69	GW	0.0087
GF69	HDT	0.0302
GF7	AWN	0.0004
GF7	GWLR	0.0048
GF7	SPC	0.0041
GF7	SPN	0.0280
GF70	HT	0.6702
GF70	SPL	-0.0028
GF71	RCL	0.0107
GF72	AWN	0.0173
GF72	GW	0.0111
GF72	SPL	0.0156
GF72	SPN	0.0370
GF72	TGW	0.0147
GF74	AWN	0.0341
GF74	GAR	0.0418
GF74	GW	0.0050
GF74	HDT	-0.2244
GF74	HT	1.2359
GF74	SPC	-0.0025
GF74	TGW	-0.1893
GF75	GL	0.0061
GF75	HDT	-0.2546
GF76	AWN	-0.0216
GF76	GWLR	-0.0083
GF76	HDT	-0.6739
GF76	HT	-0.4307
GF76	SPC	-0.0060
GF76	SPN	-0.0343
GF76	TGW	0.3276
GF77	AWN	-0.0403
GF77	GWLR	-0.0017
GF77	SPN	0.0346
GF78	AWN	-0.0566
GF78	GAR	-0.0521
GF78	GWLR	0.0026
GF78	RCL	0.0000
GF78	SPC	0.0054
GF78	TGW	-0.1123
GF8	HT	-0.5001
GF8	SPL	0.0295
GF8	TGW	0.0642
GF81	AWN	0.0140
GF81	GAR	0.0383
GF81	HT	0.1382
GF81	SPN	-0.0328
GF82	AWN	-0.0222
GF82	GAR	-0.0870
GF82	GL	0.0770
GF82	SPL	0.0186
GF82	TGW	0.3700
GF83	AWN	-0.0162
GF83	HDT	0.5723
GF83	SPL	0.0305
GF83	TGW	0.0565
GF84	AWN	0.0182
GF84	GL	0.0011
GF84	GW	-0.0007
GF84	HDT	-0.6989
GF84	SPC	0.0015
GF84	SPL	0.0158
GF85	AWN	0.0263
GF85	GAR	0.0898
GF85	SPN	-0.0353
GF85	TGW	0.2718
GF86	GWLR	-0.0170
GF86	HT	-1.1045
GF86	SPC	0.0029
GF86	SPL	0.0473
GF86	SPN	0.0241
GF86	TGW	0.5284
GF87	AWN	-0.0296
GF87	SPL	0.0268
GF87	TGW	-0.0394
GF88	GWLR	-0.0022
GF88	HDT	0.0434
GF88	HT	0.4203
GF88	RCL	-0.0067
GF89	GAR	0.0247
GF89	GL	-0.0178
GF89	GW	0.0084
GF89	SPL	0.0384
GF9	AWN	0.0044
GF9	GL	-0.0108
GF9	GWLR	-0.0027
GF9	HDT	-0.4623
GF9	HT	0.7958
GF9	RCL	-0.0160
GF9	SPC	0.0030
GF9	SPL	0.0234
GF9	SPN	0.0078
GF9	TGW	0.1085
GF90	AWN	0.0117
GF90	GAR	0.0419
GF90	GL	-0.0218
GF90	HDT	-0.3364
GF90	TGW	-0.0051
GF91	GL	0.0112
GF91	SPC	-0.0002
GF92	AWN	-0.0502
GF92	GW	0.0155
GF92	GWLR	0.0072
GF92	HDT	0.2698
GF92	TGW	-0.2075
GF93	GW	0.0087
GF93	SPC	0.0033
GF93	SPL	0.0536
GF93	SPN	0.0454
GF97	GW	0.0003
GF97	SPL	0.0147
