# Supplementary material for: Genomic variants affecting homoeologous gene expression dosage contribute to agronomic trait variation in allopolyploid wheat
Source: Nat Commun. 2022 Feb 11;13:826. doi: 10.1038/s41467-022-28453-y (PMC8837796; doi:10.1038/s41467-022-28453-y)
Supplement: Supplementary file 21 — Source Data [file 41467_2022_28453_MOESM21_ESM.zip › Source_data/Figure_2c_entire_subset_cis_trans_only.txt]

# var explained by cis (2Mb around gene) or trans (10 Mb outside of gene plus the rest fo the genome) SNPs; regulation type defined was previously in MS using cis- (same genome) and trans-genomic (other genomes) SNPs.
gene	Type1	SNP_genomic_loc	var_explained	var_explainedBySNP_type
TraesCS1A01G012500	AbyA	cis-genomic	0.337513	trans
TraesCS1A01G012500	AbyA	cis-genomic	0.268412	cis
TraesCS1A01G012600	AbyA	cis-genomic	0.036971	trans
TraesCS1A01G012600	AbyA	cis-genomic	0.169410	cis
TraesCS1A01G026200	unclassified	others	0.026692	trans
TraesCS1A01G026200	unclassified	others	0.401469	cis
TraesCS1A01G028500	unclassified	others	0.974305	trans
TraesCS1A01G028500	unclassified	others	0.000001	cis
TraesCS1A01G031300	unclassified	others	0.131629	trans
TraesCS1A01G031300	unclassified	others	0.465470	cis
TraesCS1A01G033200	unclassified	others	0.060205	trans
TraesCS1A01G033200	unclassified	others	0.188854	cis
TraesCS1A01G035500	AbyA	cis-genomic	0.058854	trans
TraesCS1A01G035500	AbyA	cis-genomic	0.301826	cis
TraesCS1A01G049000	unclassified	others	0.302510	trans
TraesCS1A01G049000	unclassified	others	0.035343	cis
TraesCS1A01G054000	unclassified	others	0.024341	trans
TraesCS1A01G054000	unclassified	others	0.398983	cis
TraesCS1A01G056200	AbyT	others	0.106147	trans
TraesCS1A01G056200	AbyT	others	0.393027	cis
TraesCS1A01G062200	AbyA	cis-genomic	0.107424	trans
TraesCS1A01G062200	AbyA	cis-genomic	0.000001	cis
TraesCS1A01G064100	unclassified	others	0.000001	trans
TraesCS1A01G064100	unclassified	others	0.321891	cis
TraesCS1A01G065300	unclassified	others	0.150666	trans
TraesCS1A01G065300	unclassified	others	0.066447	cis
TraesCS1A01G066800	unclassified	others	0.029466	trans
TraesCS1A01G066800	unclassified	others	0.000001	cis
TraesCS1A01G069600	AbyT	others	0.133230	trans
TraesCS1A01G069600	AbyT	others	0.061314	cis
TraesCS1A01G071500	unclassified	others	0.272698	trans
TraesCS1A01G071500	unclassified	others	0.123507	cis
TraesCS1A01G072000	unclassified	others	0.000001	trans
TraesCS1A01G072000	unclassified	others	0.019751	cis
TraesCS1A01G073900	AbyB	trans-genomic	0.036415	trans
TraesCS1A01G073900	AbyB	trans-genomic	0.011216	cis
TraesCS1A01G077200	unclassified	others	0.170100	trans
TraesCS1A01G077200	unclassified	others	0.000001	cis
TraesCS1A01G078800	unclassified	others	0.032635	trans
TraesCS1A01G078800	unclassified	others	0.000001	cis
TraesCS1A01G080500	AbyO	trans-genomic	0.557403	trans
TraesCS1A01G080500	AbyO	trans-genomic	0.000001	cis
TraesCS1A01G084600	AbyT	others	0.145113	trans
TraesCS1A01G084600	AbyT	others	0.007064	cis
TraesCS1A01G085500	AbyA	cis-genomic	0.086596	trans
TraesCS1A01G085500	AbyA	cis-genomic	0.262704	cis
TraesCS1A01G085900	AbyA	cis-genomic	0.289613	trans
TraesCS1A01G085900	AbyA	cis-genomic	0.000001	cis
TraesCS1A01G090100	unclassified	others	0.568938	trans
TraesCS1A01G090100	unclassified	others	0.064320	cis
TraesCS1A01G099500	unclassified	others	0.013375	trans
TraesCS1A01G099500	unclassified	others	0.130027	cis
TraesCS1A01G112000	unclassified	others	0.158128	trans
TraesCS1A01G112000	unclassified	others	0.226654	cis
TraesCS1A01G117400	unclassified	others	0.407721	trans
TraesCS1A01G117400	unclassified	others	0.153029	cis
TraesCS1A01G117900	unclassified	others	0.000001	trans
TraesCS1A01G117900	unclassified	others	0.000333	cis
TraesCS1A01G127900	unclassified	others	0.000001	trans
TraesCS1A01G127900	unclassified	others	0.113883	cis
TraesCS1A01G128100	unclassified	others	0.145104	trans
TraesCS1A01G128100	unclassified	others	0.017605	cis
TraesCS1A01G134000	unclassified	others	0.000001	trans
TraesCS1A01G134000	unclassified	others	0.006390	cis
TraesCS1A01G134500	AbyB	trans-genomic	0.026383	trans
TraesCS1A01G134500	AbyB	trans-genomic	0.028945	cis
TraesCS1A01G136100	AbyB	trans-genomic	0.751130	trans
TraesCS1A01G136100	AbyB	trans-genomic	0.237580	cis
TraesCS1A01G136900	AbyA	cis-genomic	0.136410	trans
TraesCS1A01G136900	AbyA	cis-genomic	0.273941	cis
TraesCS1A01G137800	unclassified	others	0.102081	trans
TraesCS1A01G137800	unclassified	others	0.220665	cis
TraesCS1A01G141900	unclassified	others	0.219823	trans
TraesCS1A01G141900	unclassified	others	0.237026	cis
TraesCS1A01G144000	unclassified	others	0.139200	trans
TraesCS1A01G144000	unclassified	others	0.029430	cis
TraesCS1A01G144800	AbyA	cis-genomic	0.000001	trans
TraesCS1A01G144800	AbyA	cis-genomic	0.010426	cis
TraesCS1A01G152600	AbyD	trans-genomic	0.043066	trans
TraesCS1A01G152600	AbyD	trans-genomic	0.000001	cis
TraesCS1A01G153100	AbyT	others	0.299242	trans
TraesCS1A01G153100	AbyT	others	0.032684	cis
TraesCS1A01G153600	AbyB	trans-genomic	0.338193	trans
TraesCS1A01G153600	AbyB	trans-genomic	0.052060	cis
TraesCS1A01G155200	AbyO	trans-genomic	0.499484	trans
TraesCS1A01G155200	AbyO	trans-genomic	0.198495	cis
TraesCS1A01G156400	unclassified	others	0.251812	trans
TraesCS1A01G156400	unclassified	others	0.000001	cis
TraesCS1A01G160500	unclassified	others	0.094989	trans
TraesCS1A01G160500	unclassified	others	0.000001	cis
TraesCS1A01G169600	unclassified	others	0.256620	trans
TraesCS1A01G169600	unclassified	others	0.222675	cis
TraesCS1A01G171200	AbyD	trans-genomic	0.110715	trans
TraesCS1A01G171200	AbyD	trans-genomic	0.297874	cis
TraesCS1A01G172500	AbyA	cis-genomic	0.349638	trans
TraesCS1A01G172500	AbyA	cis-genomic	0.132381	cis
TraesCS1A01G175500	unclassified	others	0.000001	trans
TraesCS1A01G175500	unclassified	others	0.024217	cis
TraesCS1A01G186300	unclassified	others	0.144403	trans
TraesCS1A01G186300	unclassified	others	0.005427	cis
TraesCS1A01G186500	AbyA	cis-genomic	0.122487	trans
TraesCS1A01G186500	AbyA	cis-genomic	0.006596	cis
TraesCS1A01G186700	AbyB	trans-genomic	0.002115	trans
TraesCS1A01G186700	AbyB	trans-genomic	0.016371	cis
TraesCS1A01G188000	AbyT	others	0.270575	trans
TraesCS1A01G188000	AbyT	others	0.064265	cis
TraesCS1A01G194000	unclassified	others	0.074537	trans
TraesCS1A01G194000	unclassified	others	0.199725	cis
TraesCS1A01G194600	AbyT	others	0.327718	trans
TraesCS1A01G194600	AbyT	others	0.014246	cis
TraesCS1A01G196600	AbyT	others	0.293538	trans
TraesCS1A01G196600	AbyT	others	0.106619	cis
TraesCS1A01G199100	unclassified	others	0.649623	trans
TraesCS1A01G199100	unclassified	others	0.150592	cis
TraesCS1A01G200000	AbyA	cis-genomic	0.164782	trans
TraesCS1A01G200000	AbyA	cis-genomic	0.138574	cis
TraesCS1A01G207900	unclassified	others	0.281862	trans
TraesCS1A01G207900	unclassified	others	0.078161	cis
TraesCS1A01G213900	AbyT	others	0.389365	trans
TraesCS1A01G213900	AbyT	others	0.000001	cis
TraesCS1A01G220800	unclassified	others	0.157314	trans
TraesCS1A01G220800	unclassified	others	0.078485	cis
TraesCS1A01G223900	unclassified	others	0.000001	trans
TraesCS1A01G223900	unclassified	others	0.236125	cis
TraesCS1A01G226500	unclassified	others	0.144537	trans
TraesCS1A01G226500	unclassified	others	0.173485	cis
TraesCS1A01G239400	AbyO	trans-genomic	0.428332	trans
TraesCS1A01G239400	AbyO	trans-genomic	0.000001	cis
TraesCS1A01G239800	AbyO	trans-genomic	0.284674	trans
TraesCS1A01G239800	AbyO	trans-genomic	0.000001	cis
TraesCS1A01G245300	unclassified	others	0.329629	trans
TraesCS1A01G245300	unclassified	others	0.104546	cis
TraesCS1A01G248800	unclassified	others	0.127747	trans
TraesCS1A01G248800	unclassified	others	0.004058	cis
TraesCS1A01G248900	unclassified	others	0.672746	trans
TraesCS1A01G248900	unclassified	others	0.124328	cis
TraesCS1A01G249000	AbyT	others	0.358692	trans
TraesCS1A01G249000	AbyT	others	0.017764	cis
TraesCS1A01G252000	AbyT	others	0.204194	trans
TraesCS1A01G252000	AbyT	others	0.010267	cis
TraesCS1A01G259000	unclassified	others	0.002387	trans
TraesCS1A01G259000	unclassified	others	0.000001	cis
TraesCS1A01G263600	unclassified	others	0.156823	trans
TraesCS1A01G263600	unclassified	others	0.132487	cis
TraesCS1A01G265500	unclassified	others	0.226640	trans
TraesCS1A01G265500	unclassified	others	0.259143	cis
TraesCS1A01G271700	unclassified	others	0.034950	trans
TraesCS1A01G271700	unclassified	others	0.160339	cis
TraesCS1A01G272900	unclassified	others	0.201751	trans
TraesCS1A01G272900	unclassified	others	0.289515	cis
TraesCS1A01G277100	unclassified	others	0.115221	trans
TraesCS1A01G277100	unclassified	others	0.202286	cis
TraesCS1A01G280200	AbyA	cis-genomic	0.032082	trans
TraesCS1A01G280200	AbyA	cis-genomic	0.377677	cis
TraesCS1A01G281600	AbyO	trans-genomic	0.290489	trans
TraesCS1A01G281600	AbyO	trans-genomic	0.012516	cis
TraesCS1A01G289700	AbyT	others	0.115840	trans
TraesCS1A01G289700	AbyT	others	0.000001	cis
TraesCS1A01G290800	unclassified	others	0.133310	trans
TraesCS1A01G290800	unclassified	others	0.516614	cis
TraesCS1A01G295400	AbyT	others	0.336817	trans
TraesCS1A01G295400	AbyT	others	0.050957	cis
TraesCS1A01G315200	unclassified	others	0.243313	trans
TraesCS1A01G315200	unclassified	others	0.067935	cis
TraesCS1A01G317500	unclassified	others	0.213152	trans
TraesCS1A01G317500	unclassified	others	0.120032	cis
TraesCS1A01G320900	unclassified	others	0.223717	trans
TraesCS1A01G320900	unclassified	others	0.234419	cis
TraesCS1A01G321700	unclassified	others	0.188291	trans
TraesCS1A01G321700	unclassified	others	0.000001	cis
TraesCS1A01G322100	AbyO	trans-genomic	0.048175	trans
TraesCS1A01G322100	AbyO	trans-genomic	0.235560	cis
TraesCS1A01G325500	AbyO	trans-genomic	0.000001	trans
TraesCS1A01G325500	AbyO	trans-genomic	0.070422	cis
TraesCS1A01G328100	unclassified	others	0.000001	trans
TraesCS1A01G328100	unclassified	others	0.086489	cis
TraesCS1A01G328800	AbyT	others	0.025509	trans
TraesCS1A01G328800	AbyT	others	0.183187	cis
TraesCS1A01G331700	unclassified	others	0.666207	trans
TraesCS1A01G331700	unclassified	others	0.000001	cis
TraesCS1A01G334800	unclassified	others	0.408968	trans
TraesCS1A01G334800	unclassified	others	0.104324	cis
TraesCS1A01G335200	AbyA	cis-genomic	0.150245	trans
TraesCS1A01G335200	AbyA	cis-genomic	0.314639	cis
TraesCS1A01G335300	unclassified	others	0.148162	trans
TraesCS1A01G335300	unclassified	others	0.304251	cis
TraesCS1A01G342500	AbyA	cis-genomic	0.685679	trans
TraesCS1A01G342500	AbyA	cis-genomic	0.019507	cis
TraesCS1A01G346700	unclassified	others	0.323956	trans
TraesCS1A01G346700	unclassified	others	0.020262	cis
TraesCS1A01G348500	unclassified	others	0.186007	trans
TraesCS1A01G348500	unclassified	others	0.000001	cis
TraesCS1A01G350900	AbyO	trans-genomic	0.290583	trans
TraesCS1A01G350900	AbyO	trans-genomic	0.059670	cis
TraesCS1A01G352700	AbyO	trans-genomic	0.122938	trans
TraesCS1A01G352700	AbyO	trans-genomic	0.475296	cis
TraesCS1A01G354700	AbyB	trans-genomic	0.002341	trans
TraesCS1A01G354700	AbyB	trans-genomic	0.000001	cis
TraesCS1A01G359400	unclassified	others	0.000001	trans
TraesCS1A01G359400	unclassified	others	0.032580	cis
TraesCS1A01G361300	unclassified	others	0.000001	trans
TraesCS1A01G361300	unclassified	others	0.331967	cis
TraesCS1A01G367500	unclassified	others	0.352852	trans
TraesCS1A01G367500	unclassified	others	0.293943	cis
TraesCS1A01G368800	unclassified	others	0.096870	trans
TraesCS1A01G368800	unclassified	others	0.425281	cis
TraesCS1A01G369700	unclassified	others	0.378416	trans
TraesCS1A01G369700	unclassified	others	0.289371	cis
TraesCS1A01G371400	unclassified	others	0.436640	trans
TraesCS1A01G371400	unclassified	others	0.002381	cis
TraesCS1A01G377400	unclassified	others	0.421419	trans
TraesCS1A01G377400	unclassified	others	0.016734	cis
TraesCS1A01G377900	AbyB	trans-genomic	0.000001	trans
TraesCS1A01G377900	AbyB	trans-genomic	0.218109	cis
TraesCS1A01G378500	unclassified	others	0.000001	trans
TraesCS1A01G378500	unclassified	others	0.071224	cis
TraesCS1A01G379700	unclassified	others	0.111949	trans
TraesCS1A01G379700	unclassified	others	0.015703	cis
TraesCS1A01G381200	AbyB	trans-genomic	0.170053	trans
TraesCS1A01G381200	AbyB	trans-genomic	0.178611	cis
TraesCS1A01G391000	unclassified	others	0.000001	trans
TraesCS1A01G391000	unclassified	others	0.014292	cis
TraesCS1A01G391300	unclassified	others	0.107101	trans
TraesCS1A01G391300	unclassified	others	0.216580	cis
TraesCS1A01G400200	unclassified	others	0.000001	trans
TraesCS1A01G400200	unclassified	others	0.148469	cis
TraesCS1A01G403800	AbyO	trans-genomic	0.068472	trans
TraesCS1A01G403800	AbyO	trans-genomic	0.032670	cis
TraesCS1A01G404700	AbyT	others	0.553258	trans
TraesCS1A01G404700	AbyT	others	0.218158	cis
TraesCS1A01G408900	unclassified	others	0.383540	trans
TraesCS1A01G408900	unclassified	others	0.325234	cis
TraesCS1A01G409700	unclassified	others	0.009066	trans
TraesCS1A01G409700	unclassified	others	0.035693	cis
TraesCS1A01G411600	AbyO	trans-genomic	0.099614	trans
TraesCS1A01G411600	AbyO	trans-genomic	0.000001	cis
TraesCS1A01G415800	AbyA	cis-genomic	0.133128	trans
TraesCS1A01G415800	AbyA	cis-genomic	0.012508	cis
TraesCS1A01G418400	unclassified	others	0.308224	trans
TraesCS1A01G418400	unclassified	others	0.000001	cis
TraesCS1A01G419700	AbyT	others	0.878007	trans
TraesCS1A01G419700	AbyT	others	0.121992	cis
TraesCS1A01G422800	AbyA	cis-genomic	0.101922	trans
TraesCS1A01G422800	AbyA	cis-genomic	0.198320	cis
TraesCS1A01G423700	unclassified	others	0.016340	trans
TraesCS1A01G423700	unclassified	others	0.064355	cis
TraesCS1A01G434400	unclassified	others	0.447338	trans
TraesCS1A01G434400	unclassified	others	0.044894	cis
TraesCS1A01G439600	AbyT	others	0.537557	trans
TraesCS1A01G439600	AbyT	others	0.066004	cis
TraesCS1A01G445800	unclassified	others	0.000001	trans
TraesCS1A01G445800	unclassified	others	0.187642	cis
TraesCS1B01G001500	unclassified	others	0.168983	trans
TraesCS1B01G001500	unclassified	others	0.033119	cis
TraesCS1B01G005000	unclassified	others	0.781947	trans
TraesCS1B01G005000	unclassified	others	0.092407	cis
TraesCS1B01G011900	unclassified	others	0.185424	trans
TraesCS1B01G011900	unclassified	others	0.264231	cis
TraesCS1B01G016400	unclassified	others	0.000001	trans
TraesCS1B01G016400	unclassified	others	0.308928	cis
TraesCS1B01G019100	unclassified	others	0.101135	trans
TraesCS1B01G019100	unclassified	others	0.261412	cis
TraesCS1B01G019800	BbyO	trans-genomic	0.426844	trans
TraesCS1B01G019800	BbyO	trans-genomic	0.122904	cis
TraesCS1B01G030700	unclassified	others	0.312385	trans
TraesCS1B01G030700	unclassified	others	0.170359	cis
TraesCS1B01G036900	BbyT	others	0.446625	trans
TraesCS1B01G036900	BbyT	others	0.200924	cis
TraesCS1B01G037900	unclassified	others	0.184058	trans
TraesCS1B01G037900	unclassified	others	0.182478	cis
TraesCS1B01G055400	unclassified	others	0.173527	trans
TraesCS1B01G055400	unclassified	others	0.352250	cis
TraesCS1B01G057900	BbyT	others	0.413318	trans
TraesCS1B01G057900	BbyT	others	0.253456	cis
TraesCS1B01G060000	BbyD	trans-genomic	0.181818	trans
TraesCS1B01G060000	BbyD	trans-genomic	0.231026	cis
TraesCS1B01G066900	unclassified	others	0.245644	trans
TraesCS1B01G066900	unclassified	others	0.031669	cis
TraesCS1B01G081900	unclassified	others	0.239745	trans
TraesCS1B01G081900	unclassified	others	0.302201	cis
TraesCS1B01G084700	unclassified	others	0.070037	trans
TraesCS1B01G084700	unclassified	others	0.270887	cis
TraesCS1B01G088600	unclassified	others	0.000001	trans
TraesCS1B01G088600	unclassified	others	0.025099	cis
TraesCS1B01G098600	unclassified	others	0.286874	trans
TraesCS1B01G098600	unclassified	others	0.022247	cis
TraesCS1B01G098800	unclassified	others	0.061430	trans
TraesCS1B01G098800	unclassified	others	0.327646	cis
TraesCS1B01G099600	BbyT	others	0.334769	trans
TraesCS1B01G099600	BbyT	others	0.333669	cis
TraesCS1B01G101800	BbyT	others	0.345098	trans
TraesCS1B01G101800	BbyT	others	0.310740	cis
TraesCS1B01G101900	unclassified	others	0.026625	trans
TraesCS1B01G101900	unclassified	others	0.093793	cis
TraesCS1B01G102200	BbyT	others	0.312959	trans
TraesCS1B01G102200	BbyT	others	0.299503	cis
TraesCS1B01G102600	BbyO	trans-genomic	0.595145	trans
TraesCS1B01G102600	BbyO	trans-genomic	0.088060	cis
TraesCS1B01G107800	BbyT	others	0.585308	trans
TraesCS1B01G107800	BbyT	others	0.233275	cis
TraesCS1B01G108400	BbyT	others	0.019241	trans
TraesCS1B01G108400	BbyT	others	0.255638	cis
TraesCS1B01G110800	BbyD	trans-genomic	0.648611	trans
TraesCS1B01G110800	BbyD	trans-genomic	0.279930	cis
TraesCS1B01G115400	BbyT	others	0.626077	trans
TraesCS1B01G115400	BbyT	others	0.156416	cis
TraesCS1B01G119300	unclassified	others	0.040525	trans
TraesCS1B01G119300	unclassified	others	0.119675	cis
TraesCS1B01G125200	unclassified	others	0.538434	trans
TraesCS1B01G125200	unclassified	others	0.080017	cis
TraesCS1B01G127600	BbyT	others	0.702372	trans
TraesCS1B01G127600	BbyT	others	0.000001	cis
TraesCS1B01G129700	unclassified	others	0.094960	trans
TraesCS1B01G129700	unclassified	others	0.265444	cis
TraesCS1B01G132200	BbyT	others	0.297096	trans
TraesCS1B01G132200	BbyT	others	0.318922	cis
TraesCS1B01G133300	BbyT	others	0.366862	trans
TraesCS1B01G133300	BbyT	others	0.257065	cis
TraesCS1B01G138900	unclassified	others	0.906530	trans
TraesCS1B01G138900	unclassified	others	0.081326	cis
TraesCS1B01G140400	BbyO	trans-genomic	0.522252	trans
TraesCS1B01G140400	BbyO	trans-genomic	0.016900	cis
TraesCS1B01G143300	BbyD	trans-genomic	0.000000	trans
TraesCS1B01G143300	BbyD	trans-genomic	0.566771	cis
TraesCS1B01G146600	unclassified	others	0.787381	trans
TraesCS1B01G146600	unclassified	others	0.033791	cis
TraesCS1B01G150800	BbyO	trans-genomic	0.617228	trans
TraesCS1B01G150800	BbyO	trans-genomic	0.007462	cis
TraesCS1B01G155700	unclassified	others	0.046621	trans
TraesCS1B01G155700	unclassified	others	0.000001	cis
TraesCS1B01G158500	BbyD	trans-genomic	0.049827	trans
TraesCS1B01G158500	BbyD	trans-genomic	0.042771	cis
TraesCS1B01G161300	unclassified	others	0.156563	trans
TraesCS1B01G161300	unclassified	others	0.454051	cis
TraesCS1B01G164900	unclassified	others	0.156750	trans
TraesCS1B01G164900	unclassified	others	0.543351	cis
TraesCS1B01G168800	BbyT	others	0.184341	trans
TraesCS1B01G168800	BbyT	others	0.138009	cis
TraesCS1B01G169200	BbyB	cis-genomic	0.237657	trans
TraesCS1B01G169200	BbyB	cis-genomic	0.102508	cis
TraesCS1B01G170600	unclassified	others	0.142249	trans
TraesCS1B01G170600	unclassified	others	0.132572	cis
TraesCS1B01G174500	unclassified	others	0.264355	trans
TraesCS1B01G174500	unclassified	others	0.050528	cis
TraesCS1B01G174800	unclassified	others	0.036280	trans
TraesCS1B01G174800	unclassified	others	0.242413	cis
TraesCS1B01G176700	BbyA	trans-genomic	0.202997	trans
TraesCS1B01G176700	BbyA	trans-genomic	0.189116	cis
TraesCS1B01G178500	unclassified	others	0.346683	trans
TraesCS1B01G178500	unclassified	others	0.000001	cis
TraesCS1B01G181200	BbyB	cis-genomic	0.238907	trans
TraesCS1B01G181200	BbyB	cis-genomic	0.242923	cis
TraesCS1B01G188700	unclassified	others	0.000002	trans
TraesCS1B01G188700	unclassified	others	0.455193	cis
TraesCS1B01G194300	BbyO	trans-genomic	0.280206	trans
TraesCS1B01G194300	BbyO	trans-genomic	0.148169	cis
TraesCS1B01G196400	BbyB	cis-genomic	0.180157	trans
TraesCS1B01G196400	BbyB	cis-genomic	0.059744	cis
TraesCS1B01G207900	BbyO	trans-genomic	0.243674	trans
TraesCS1B01G207900	BbyO	trans-genomic	0.086139	cis
TraesCS1B01G212700	BbyB	cis-genomic	0.000001	trans
TraesCS1B01G212700	BbyB	cis-genomic	0.269141	cis
TraesCS1B01G220400	unclassified	others	0.000001	trans
TraesCS1B01G220400	unclassified	others	0.462060	cis
TraesCS1B01G227500	unclassified	others	0.076230	trans
TraesCS1B01G227500	unclassified	others	0.480450	cis
TraesCS1B01G227700	unclassified	others	0.454171	trans
TraesCS1B01G227700	unclassified	others	0.150957	cis
TraesCS1B01G229700	unclassified	others	0.176858	trans
TraesCS1B01G229700	unclassified	others	0.227213	cis
TraesCS1B01G231400	unclassified	others	0.110280	trans
TraesCS1B01G231400	unclassified	others	0.013196	cis
TraesCS1B01G231900	unclassified	others	0.454003	trans
TraesCS1B01G231900	unclassified	others	0.227192	cis
TraesCS1B01G234900	unclassified	others	0.000001	trans
TraesCS1B01G234900	unclassified	others	0.043457	cis
TraesCS1B01G236600	BbyT	others	0.337531	trans
TraesCS1B01G236600	BbyT	others	0.000001	cis
TraesCS1B01G242200	unclassified	others	0.012863	trans
TraesCS1B01G242200	unclassified	others	0.213396	cis
TraesCS1B01G244100	unclassified	others	0.048534	trans
TraesCS1B01G244100	unclassified	others	0.126693	cis
TraesCS1B01G244200	unclassified	others	0.000001	trans
TraesCS1B01G244200	unclassified	others	0.124136	cis
TraesCS1B01G246800	unclassified	others	0.122740	trans
TraesCS1B01G246800	unclassified	others	0.204609	cis
TraesCS1B01G251700	unclassified	others	0.112465	trans
TraesCS1B01G251700	unclassified	others	0.270672	cis
TraesCS1B01G251800	unclassified	others	0.000001	trans
TraesCS1B01G251800	unclassified	others	0.054742	cis
TraesCS1B01G253600	BbyB	cis-genomic	0.119378	trans
TraesCS1B01G253600	BbyB	cis-genomic	0.100492	cis
TraesCS1B01G255800	unclassified	others	0.056813	trans
TraesCS1B01G255800	unclassified	others	0.000001	cis
TraesCS1B01G257000	unclassified	others	0.098126	trans
TraesCS1B01G257000	unclassified	others	0.404950	cis
TraesCS1B01G257700	BbyT	others	0.778910	trans
TraesCS1B01G257700	BbyT	others	0.087305	cis
TraesCS1B01G261000	unclassified	others	0.132814	trans
TraesCS1B01G261000	unclassified	others	0.000001	cis
TraesCS1B01G261500	unclassified	others	0.000001	trans
TraesCS1B01G261500	unclassified	others	0.465164	cis
TraesCS1B01G268000	unclassified	others	0.124518	trans
TraesCS1B01G268000	unclassified	others	0.030325	cis
TraesCS1B01G272200	BbyA	trans-genomic	0.000001	trans
TraesCS1B01G272200	BbyA	trans-genomic	0.054978	cis
TraesCS1B01G272600	unclassified	others	0.222737	trans
TraesCS1B01G272600	unclassified	others	0.199626	cis
TraesCS1B01G277500	BbyB	cis-genomic	0.031728	trans
TraesCS1B01G277500	BbyB	cis-genomic	0.002231	cis
TraesCS1B01G279200	BbyT	others	0.523576	trans
TraesCS1B01G279200	BbyT	others	0.274434	cis
TraesCS1B01G280600	BbyB	cis-genomic	0.075189	trans
TraesCS1B01G280600	BbyB	cis-genomic	0.490867	cis
TraesCS1B01G282800	BbyD	trans-genomic	0.350636	trans
TraesCS1B01G282800	BbyD	trans-genomic	0.004015	cis
TraesCS1B01G303300	BbyT	others	0.573679	trans
TraesCS1B01G303300	BbyT	others	0.211802	cis
TraesCS1B01G308300	BbyB	cis-genomic	0.264086	trans
TraesCS1B01G308300	BbyB	cis-genomic	0.325997	cis
TraesCS1B01G320500	BbyT	others	0.041252	trans
TraesCS1B01G320500	BbyT	others	0.353187	cis
TraesCS1B01G323100	BbyO	trans-genomic	0.082409	trans
TraesCS1B01G323100	BbyO	trans-genomic	0.062124	cis
TraesCS1B01G328200	unclassified	others	0.615659	trans
TraesCS1B01G328200	unclassified	others	0.216629	cis
TraesCS1B01G334100	unclassified	others	0.103873	trans
TraesCS1B01G334100	unclassified	others	0.296141	cis
TraesCS1B01G334500	unclassified	others	0.106918	trans
TraesCS1B01G334500	unclassified	others	0.372067	cis
TraesCS1B01G340600	BbyB	cis-genomic	0.185359	trans
TraesCS1B01G340600	BbyB	cis-genomic	0.000001	cis
TraesCS1B01G354300	unclassified	others	0.055938	trans
TraesCS1B01G354300	unclassified	others	0.113054	cis
TraesCS1B01G360700	unclassified	others	0.028366	trans
TraesCS1B01G360700	unclassified	others	0.240709	cis
TraesCS1B01G362400	unclassified	others	0.077016	trans
TraesCS1B01G362400	unclassified	others	0.076256	cis
TraesCS1B01G364800	unclassified	others	0.253652	trans
TraesCS1B01G364800	unclassified	others	0.065363	cis
TraesCS1B01G374500	unclassified	others	0.000001	trans
TraesCS1B01G374500	unclassified	others	0.088929	cis
TraesCS1B01G375400	unclassified	others	0.000001	trans
TraesCS1B01G375400	unclassified	others	0.050865	cis
TraesCS1B01G380600	BbyB	cis-genomic	0.031884	trans
TraesCS1B01G380600	BbyB	cis-genomic	0.105333	cis
TraesCS1B01G382200	BbyO	trans-genomic	0.454144	trans
TraesCS1B01G382200	BbyO	trans-genomic	0.078256	cis
TraesCS1B01G397200	unclassified	others	0.184674	trans
TraesCS1B01G397200	unclassified	others	0.177249	cis
TraesCS1B01G401400	BbyT	others	0.177348	trans
TraesCS1B01G401400	BbyT	others	0.443943	cis
TraesCS1B01G409600	BbyB	cis-genomic	0.125122	trans
TraesCS1B01G409600	BbyB	cis-genomic	0.093941	cis
TraesCS1B01G410400	BbyT	others	0.349489	trans
TraesCS1B01G410400	BbyT	others	0.189329	cis
TraesCS1B01G413900	BbyT	others	0.019512	trans
TraesCS1B01G413900	BbyT	others	0.064629	cis
TraesCS1B01G428800	BbyT	others	0.441720	trans
TraesCS1B01G428800	BbyT	others	0.207983	cis
TraesCS1B01G432500	unclassified	others	0.326292	trans
TraesCS1B01G432500	unclassified	others	0.010807	cis
TraesCS1B01G435500	unclassified	others	0.000001	trans
TraesCS1B01G435500	unclassified	others	0.023220	cis
TraesCS1B01G437600	BbyB	cis-genomic	0.416789	trans
TraesCS1B01G437600	BbyB	cis-genomic	0.258110	cis
TraesCS1B01G440800	unclassified	others	0.015830	trans
TraesCS1B01G440800	unclassified	others	0.551845	cis
TraesCS1B01G458900	BbyT	others	0.010875	trans
TraesCS1B01G458900	BbyT	others	0.635596	cis
TraesCS1B01G459100	BbyT	others	0.018085	trans
TraesCS1B01G459100	BbyT	others	0.439576	cis
TraesCS1B01G460700	unclassified	others	0.209844	trans
TraesCS1B01G460700	unclassified	others	0.173824	cis
TraesCS1B01G463400	BbyT	others	0.582470	trans
TraesCS1B01G463400	BbyT	others	0.000001	cis
TraesCS1B01G464300	BbyT	others	0.479992	trans
TraesCS1B01G464300	BbyT	others	0.315806	cis
TraesCS1B01G475400	unclassified	others	0.283742	trans
TraesCS1B01G475400	unclassified	others	0.238372	cis
TraesCS1B01G476600	BbyT	others	0.605062	trans
TraesCS1B01G476600	BbyT	others	0.312988	cis
TraesCS1B01G476700	BbyT	others	0.748644	trans
TraesCS1B01G476700	BbyT	others	0.048316	cis
TraesCS1B01G480600	unclassified	others	0.826864	trans
TraesCS1B01G480600	unclassified	others	0.000001	cis
TraesCS1D01G004600	DbyD	cis-genomic	0.031127	trans
TraesCS1D01G004600	DbyD	cis-genomic	0.259744	cis
TraesCS1D01G009300	DbyO	trans-genomic	0.008017	trans
TraesCS1D01G009300	DbyO	trans-genomic	0.076920	cis
TraesCS1D01G015400	DbyT	others	0.000001	trans
TraesCS1D01G015400	DbyT	others	0.029100	cis
TraesCS1D01G016100	DbyB	trans-genomic	0.427731	trans
TraesCS1D01G016100	DbyB	trans-genomic	0.090818	cis
TraesCS1D01G023400	unclassified	others	0.090715	trans
TraesCS1D01G023400	unclassified	others	0.206894	cis
TraesCS1D01G039300	unclassified	others	0.495542	trans
TraesCS1D01G039300	unclassified	others	0.000001	cis
TraesCS1D01G040400	unclassified	others	0.442881	trans
TraesCS1D01G040400	unclassified	others	0.221259	cis
TraesCS1D01G043200	DbyO	trans-genomic	0.000001	trans
TraesCS1D01G043200	DbyO	trans-genomic	0.064122	cis
TraesCS1D01G049000	unclassified	others	0.094212	trans
TraesCS1D01G049000	unclassified	others	0.382796	cis
TraesCS1D01G051900	DbyB	trans-genomic	0.070653	trans
TraesCS1D01G051900	DbyB	trans-genomic	0.067827	cis
TraesCS1D01G052200	DbyT	others	0.306811	trans
TraesCS1D01G052200	DbyT	others	0.235059	cis
TraesCS1D01G053000	DbyT	others	0.897101	trans
TraesCS1D01G053000	DbyT	others	0.015008	cis
TraesCS1D01G069400	DbyA	trans-genomic	0.163319	trans
TraesCS1D01G069400	DbyA	trans-genomic	0.198031	cis
TraesCS1D01G069700	DbyD	cis-genomic	0.108082	trans
TraesCS1D01G069700	DbyD	cis-genomic	0.190479	cis
TraesCS1D01G069800	unclassified	others	0.000001	trans
TraesCS1D01G069800	unclassified	others	0.015861	cis
TraesCS1D01G072000	unclassified	others	0.145804	trans
TraesCS1D01G072000	unclassified	others	0.000001	cis
TraesCS1D01G074300	DbyA	trans-genomic	0.242258	trans
TraesCS1D01G074300	DbyA	trans-genomic	0.040629	cis
TraesCS1D01G079700	unclassified	others	0.106141	trans
TraesCS1D01G079700	unclassified	others	0.154774	cis
TraesCS1D01G083100	unclassified	others	0.198327	trans
TraesCS1D01G083100	unclassified	others	0.006133	cis
TraesCS1D01G094500	DbyB	trans-genomic	0.160279	trans
TraesCS1D01G094500	DbyB	trans-genomic	0.041404	cis
TraesCS1D01G097400	unclassified	others	0.226793	trans
TraesCS1D01G097400	unclassified	others	0.000001	cis
TraesCS1D01G111700	unclassified	others	0.172432	trans
TraesCS1D01G111700	unclassified	others	0.017073	cis
TraesCS1D01G120700	unclassified	others	0.385010	trans
TraesCS1D01G120700	unclassified	others	0.048779	cis
TraesCS1D01G122100	DbyB	trans-genomic	0.226201	trans
TraesCS1D01G122100	DbyB	trans-genomic	0.004565	cis
TraesCS1D01G128700	DbyO	trans-genomic	0.433938	trans
TraesCS1D01G128700	DbyO	trans-genomic	0.000001	cis
TraesCS1D01G129500	DbyO	trans-genomic	0.000001	trans
TraesCS1D01G129500	DbyO	trans-genomic	0.015301	cis
TraesCS1D01G136800	DbyA	trans-genomic	0.233832	trans
TraesCS1D01G136800	DbyA	trans-genomic	0.013539	cis
TraesCS1D01G139500	DbyT	others	0.038173	trans
TraesCS1D01G139500	DbyT	others	0.010929	cis
TraesCS1D01G140600	unclassified	others	0.025031	trans
TraesCS1D01G140600	unclassified	others	0.000001	cis
TraesCS1D01G142700	unclassified	others	0.308640	trans
TraesCS1D01G142700	unclassified	others	0.000001	cis
TraesCS1D01G145700	DbyT	others	0.364589	trans
TraesCS1D01G145700	DbyT	others	0.000001	cis
TraesCS1D01G148000	unclassified	others	0.259312	trans
TraesCS1D01G148000	unclassified	others	0.000001	cis
TraesCS1D01G180300	DbyO	trans-genomic	0.214829	trans
TraesCS1D01G180300	DbyO	trans-genomic	0.000001	cis
TraesCS1D01G180800	unclassified	others	0.053669	trans
TraesCS1D01G180800	unclassified	others	0.000001	cis
TraesCS1D01G184400	DbyB	trans-genomic	0.119095	trans
TraesCS1D01G184400	DbyB	trans-genomic	0.019235	cis
TraesCS1D01G186300	unclassified	others	0.077055	trans
TraesCS1D01G186300	unclassified	others	0.000001	cis
TraesCS1D01G186500	DbyT	others	0.041669	trans
TraesCS1D01G186500	DbyT	others	0.000001	cis
TraesCS1D01G187500	unclassified	others	0.000001	trans
TraesCS1D01G187500	unclassified	others	0.011231	cis
TraesCS1D01G190300	DbyT	others	0.301243	trans
TraesCS1D01G190300	DbyT	others	0.000904	cis
TraesCS1D01G195500	unclassified	others	0.149653	trans
TraesCS1D01G195500	unclassified	others	0.028448	cis
TraesCS1D01G205300	unclassified	others	0.019954	trans
TraesCS1D01G205300	unclassified	others	0.000001	cis
TraesCS1D01G213000	DbyO	trans-genomic	0.043101	trans
TraesCS1D01G213000	DbyO	trans-genomic	0.069538	cis
TraesCS1D01G224300	unclassified	others	0.000001	trans
TraesCS1D01G224300	unclassified	others	0.003417	cis
TraesCS1D01G224500	unclassified	others	0.178343	trans
TraesCS1D01G224500	unclassified	others	0.000001	cis
TraesCS1D01G239200	DbyO	trans-genomic	0.216681	trans
TraesCS1D01G239200	DbyO	trans-genomic	0.015122	cis
TraesCS1D01G243300	unclassified	others	0.220843	trans
TraesCS1D01G243300	unclassified	others	0.029207	cis
TraesCS1D01G245500	DbyO	trans-genomic	0.286863	trans
TraesCS1D01G245500	DbyO	trans-genomic	0.141590	cis
TraesCS1D01G248100	unclassified	others	0.121543	trans
TraesCS1D01G248100	unclassified	others	0.017151	cis
TraesCS1D01G248200	DbyB	trans-genomic	0.269255	trans
TraesCS1D01G248200	DbyB	trans-genomic	0.000001	cis
TraesCS1D01G249100	unclassified	others	0.011483	trans
TraesCS1D01G249100	unclassified	others	0.002361	cis
TraesCS1D01G249300	unclassified	others	0.369744	trans
TraesCS1D01G249300	unclassified	others	0.117516	cis
TraesCS1D01G255700	DbyO	trans-genomic	0.152419	trans
TraesCS1D01G255700	DbyO	trans-genomic	0.000001	cis
TraesCS1D01G256600	unclassified	others	0.000001	trans
TraesCS1D01G256600	unclassified	others	0.014384	cis
TraesCS1D01G262600	unclassified	others	0.111261	trans
TraesCS1D01G262600	unclassified	others	0.038267	cis
TraesCS1D01G278800	DbyB	trans-genomic	0.000001	trans
TraesCS1D01G278800	DbyB	trans-genomic	0.013505	cis
TraesCS1D01G285100	DbyD	cis-genomic	0.118811	trans
TraesCS1D01G285100	DbyD	cis-genomic	0.000001	cis
TraesCS1D01G288000	unclassified	others	0.561910	trans
TraesCS1D01G288000	unclassified	others	0.087424	cis
TraesCS1D01G292400	DbyB	trans-genomic	0.025622	trans
TraesCS1D01G292400	DbyB	trans-genomic	0.001121	cis
TraesCS1D01G296100	DbyO	trans-genomic	0.108638	trans
TraesCS1D01G296100	DbyO	trans-genomic	0.002285	cis
TraesCS1D01G300000	unclassified	others	0.019300	trans
TraesCS1D01G300000	unclassified	others	0.000001	cis
TraesCS1D01G300500	unclassified	others	0.000001	trans
TraesCS1D01G300500	unclassified	others	0.015071	cis
TraesCS1D01G309000	DbyT	others	0.454346	trans
TraesCS1D01G309000	DbyT	others	0.006810	cis
TraesCS1D01G311300	DbyO	trans-genomic	0.253721	trans
TraesCS1D01G311300	DbyO	trans-genomic	0.008377	cis
TraesCS1D01G315700	unclassified	others	0.000000	trans
TraesCS1D01G315700	unclassified	others	0.957802	cis
TraesCS1D01G319400	DbyD	cis-genomic	0.090035	trans
TraesCS1D01G319400	DbyD	cis-genomic	0.082016	cis
TraesCS1D01G320300	DbyA	trans-genomic	0.644560	trans
TraesCS1D01G320300	DbyA	trans-genomic	0.078591	cis
TraesCS1D01G332500	DbyA	trans-genomic	0.334513	trans
TraesCS1D01G332500	DbyA	trans-genomic	0.272392	cis
TraesCS1D01G336300	unclassified	others	0.196226	trans
TraesCS1D01G336300	unclassified	others	0.103891	cis
TraesCS1D01G339700	unclassified	others	0.000001	trans
TraesCS1D01G339700	unclassified	others	0.244398	cis
TraesCS1D01G343300	DbyD	cis-genomic	0.016003	trans
TraesCS1D01G343300	DbyD	cis-genomic	0.167816	cis
TraesCS1D01G348600	unclassified	others	0.357447	trans
TraesCS1D01G348600	unclassified	others	0.135998	cis
TraesCS1D01G349500	DbyB	trans-genomic	0.152198	trans
TraesCS1D01G349500	DbyB	trans-genomic	0.092249	cis
TraesCS1D01G349900	unclassified	others	0.273058	trans
TraesCS1D01G349900	unclassified	others	0.000001	cis
TraesCS1D01G352800	DbyO	trans-genomic	0.444750	trans
TraesCS1D01G352800	DbyO	trans-genomic	0.001944	cis
TraesCS1D01G353500	DbyT	others	0.769195	trans
TraesCS1D01G353500	DbyT	others	0.000001	cis
TraesCS1D01G354900	DbyO	trans-genomic	0.059516	trans
TraesCS1D01G354900	DbyO	trans-genomic	0.000001	cis
TraesCS1D01G357600	DbyA	trans-genomic	0.267764	trans
TraesCS1D01G357600	DbyA	trans-genomic	0.000001	cis
TraesCS1D01G361300	unclassified	others	0.331320	trans
TraesCS1D01G361300	unclassified	others	0.000001	cis
TraesCS1D01G365600	unclassified	others	0.208235	trans
TraesCS1D01G365600	unclassified	others	0.000001	cis
TraesCS1D01G374100	DbyA	trans-genomic	0.401620	trans
TraesCS1D01G374100	DbyA	trans-genomic	0.000001	cis
TraesCS1D01G375300	DbyO	trans-genomic	0.000001	trans
TraesCS1D01G375300	DbyO	trans-genomic	0.028949	cis
TraesCS1D01G375700	unclassified	others	0.316749	trans
TraesCS1D01G375700	unclassified	others	0.000001	cis
TraesCS1D01G375900	DbyO	trans-genomic	0.135145	trans
TraesCS1D01G375900	DbyO	trans-genomic	0.072727	cis
TraesCS1D01G389200	unclassified	others	0.079373	trans
TraesCS1D01G389200	unclassified	others	0.012111	cis
TraesCS1D01G389900	DbyO	trans-genomic	0.222823	trans
TraesCS1D01G389900	DbyO	trans-genomic	0.071997	cis
TraesCS1D01G397100	unclassified	others	0.142853	trans
TraesCS1D01G397100	unclassified	others	0.000001	cis
TraesCS1D01G397700	unclassified	others	0.076354	trans
TraesCS1D01G397700	unclassified	others	0.041981	cis
TraesCS1D01G400000	DbyO	trans-genomic	0.145314	trans
TraesCS1D01G400000	DbyO	trans-genomic	0.012153	cis
TraesCS1D01G400500	DbyB	trans-genomic	0.452365	trans
TraesCS1D01G400500	DbyB	trans-genomic	0.363249	cis
TraesCS1D01G413600	DbyT	others	0.412594	trans
TraesCS1D01G413600	DbyT	others	0.135969	cis
TraesCS1D01G420500	unclassified	others	0.227819	trans
TraesCS1D01G420500	unclassified	others	0.187547	cis
TraesCS1D01G421300	unclassified	others	0.086430	trans
TraesCS1D01G421300	unclassified	others	0.650841	cis
TraesCS1D01G430600	DbyO	trans-genomic	0.090713	trans
TraesCS1D01G430600	DbyO	trans-genomic	0.001683	cis
TraesCS1D01G432300	unclassified	others	0.044301	trans
TraesCS1D01G432300	unclassified	others	0.000001	cis
TraesCS1D01G432400	unclassified	others	0.079185	trans
TraesCS1D01G432400	unclassified	others	0.005500	cis
TraesCS1D01G434300	unclassified	others	0.000001	trans
TraesCS1D01G434300	unclassified	others	0.349523	cis
TraesCS1D01G436500	unclassified	others	0.178449	trans
TraesCS1D01G436500	unclassified	others	0.005242	cis
TraesCS1D01G436700	unclassified	others	0.019559	trans
TraesCS1D01G436700	unclassified	others	0.182147	cis
TraesCS2A01G004800	unclassified	others	0.063521	trans
TraesCS2A01G004800	unclassified	others	0.113699	cis
TraesCS2A01G017600	unclassified	others	0.080452	trans
TraesCS2A01G017600	unclassified	others	0.552044	cis
TraesCS2A01G022100	unclassified	others	0.189207	trans
TraesCS2A01G022100	unclassified	others	0.155625	cis
TraesCS2A01G028400	unclassified	others	0.063760	trans
TraesCS2A01G028400	unclassified	others	0.357893	cis
TraesCS2A01G029900	AbyA	cis-genomic	0.035235	trans
TraesCS2A01G029900	AbyA	cis-genomic	0.413674	cis
TraesCS2A01G034400	unclassified	others	0.045376	trans
TraesCS2A01G034400	unclassified	others	0.201096	cis
TraesCS2A01G035500	unclassified	others	0.146342	trans
TraesCS2A01G035500	unclassified	others	0.454247	cis
TraesCS2A01G037200	AbyD	trans-genomic	0.030323	trans
TraesCS2A01G037200	AbyD	trans-genomic	0.748487	cis
TraesCS2A01G046500	unclassified	others	0.375348	trans
TraesCS2A01G046500	unclassified	others	0.364374	cis
TraesCS2A01G048600	AbyA	cis-genomic	0.117980	trans
TraesCS2A01G048600	AbyA	cis-genomic	0.348153	cis
TraesCS2A01G049700	AbyA	cis-genomic	0.169921	trans
TraesCS2A01G049700	AbyA	cis-genomic	0.486042	cis
TraesCS2A01G052500	unclassified	others	0.181166	trans
TraesCS2A01G052500	unclassified	others	0.192808	cis
TraesCS2A01G061100	unclassified	others	0.044970	trans
TraesCS2A01G061100	unclassified	others	0.000001	cis
TraesCS2A01G064200	AbyA	cis-genomic	0.000001	trans
TraesCS2A01G064200	AbyA	cis-genomic	0.286097	cis
TraesCS2A01G064900	AbyA	cis-genomic	0.130471	trans
TraesCS2A01G064900	AbyA	cis-genomic	0.188119	cis
TraesCS2A01G081800	AbyB	trans-genomic	0.563792	trans
TraesCS2A01G081800	AbyB	trans-genomic	0.000001	cis
TraesCS2A01G083300	unclassified	others	0.335454	trans
TraesCS2A01G083300	unclassified	others	0.056343	cis
TraesCS2A01G088000	AbyO	trans-genomic	0.000001	trans
TraesCS2A01G088000	AbyO	trans-genomic	0.338775	cis
TraesCS2A01G095600	AbyT	others	0.000001	trans
TraesCS2A01G095600	AbyT	others	0.371317	cis
TraesCS2A01G097900	AbyO	trans-genomic	0.470465	trans
TraesCS2A01G097900	AbyO	trans-genomic	0.024299	cis
TraesCS2A01G100300	unclassified	others	0.000001	trans
TraesCS2A01G100300	unclassified	others	0.015475	cis
TraesCS2A01G100600	AbyO	trans-genomic	0.012708	trans
TraesCS2A01G100600	AbyO	trans-genomic	0.061074	cis
TraesCS2A01G118700	AbyT	others	0.266255	trans
TraesCS2A01G118700	AbyT	others	0.129376	cis
TraesCS2A01G121000	unclassified	others	0.077609	trans
TraesCS2A01G121000	unclassified	others	0.167758	cis
TraesCS2A01G124300	AbyB	trans-genomic	0.000001	trans
TraesCS2A01G124300	AbyB	trans-genomic	0.011840	cis
TraesCS2A01G127100	AbyA	cis-genomic	0.138008	trans
TraesCS2A01G127100	AbyA	cis-genomic	0.126645	cis
TraesCS2A01G130200	unclassified	others	0.046979	trans
TraesCS2A01G130200	unclassified	others	0.192171	cis
TraesCS2A01G134000	AbyO	trans-genomic	0.258312	trans
TraesCS2A01G134000	AbyO	trans-genomic	0.000001	cis
TraesCS2A01G134100	AbyT	others	0.251790	trans
TraesCS2A01G134100	AbyT	others	0.101941	cis
TraesCS2A01G138300	AbyT	others	0.287816	trans
TraesCS2A01G138300	AbyT	others	0.354294	cis
TraesCS2A01G141600	AbyO	trans-genomic	0.089144	trans
TraesCS2A01G141600	AbyO	trans-genomic	0.420465	cis
TraesCS2A01G144400	unclassified	others	0.316067	trans
TraesCS2A01G144400	unclassified	others	0.000001	cis
TraesCS2A01G146200	unclassified	others	0.056459	trans
TraesCS2A01G146200	unclassified	others	0.098694	cis
TraesCS2A01G147200	AbyD	trans-genomic	0.375024	trans
TraesCS2A01G147200	AbyD	trans-genomic	0.022553	cis
TraesCS2A01G149200	AbyA	cis-genomic	0.293089	trans
TraesCS2A01G149200	AbyA	cis-genomic	0.224258	cis
TraesCS2A01G152000	unclassified	others	0.000001	trans
TraesCS2A01G152000	unclassified	others	0.059769	cis
TraesCS2A01G152200	AbyO	trans-genomic	0.032883	trans
TraesCS2A01G152200	AbyO	trans-genomic	0.042288	cis
TraesCS2A01G153000	unclassified	others	0.355200	trans
TraesCS2A01G153000	unclassified	others	0.005512	cis
TraesCS2A01G158000	unclassified	others	0.000001	trans
TraesCS2A01G158000	unclassified	others	0.180704	cis
TraesCS2A01G168200	unclassified	others	0.127692	trans
TraesCS2A01G168200	unclassified	others	0.073533	cis
TraesCS2A01G170000	unclassified	others	0.263154	trans
TraesCS2A01G170000	unclassified	others	0.000001	cis
TraesCS2A01G170200	AbyO	trans-genomic	0.018483	trans
TraesCS2A01G170200	AbyO	trans-genomic	0.000489	cis
TraesCS2A01G173300	unclassified	others	0.072151	trans
TraesCS2A01G173300	unclassified	others	0.000001	cis
TraesCS2A01G174400	unclassified	others	0.307743	trans
TraesCS2A01G174400	unclassified	others	0.260957	cis
TraesCS2A01G176000	unclassified	others	0.000001	trans
TraesCS2A01G176000	unclassified	others	0.443231	cis
TraesCS2A01G179300	unclassified	others	0.100801	trans
TraesCS2A01G179300	unclassified	others	0.000001	cis
TraesCS2A01G185500	unclassified	others	0.107152	trans
TraesCS2A01G185500	unclassified	others	0.140580	cis
TraesCS2A01G186600	unclassified	others	0.088420	trans
TraesCS2A01G186600	unclassified	others	0.082983	cis
TraesCS2A01G187800	AbyD	trans-genomic	0.000001	trans
TraesCS2A01G187800	AbyD	trans-genomic	0.015788	cis
TraesCS2A01G193700	AbyA	cis-genomic	0.059535	trans
TraesCS2A01G193700	AbyA	cis-genomic	0.000001	cis
TraesCS2A01G199700	unclassified	others	0.063965	trans
TraesCS2A01G199700	unclassified	others	0.078902	cis
TraesCS2A01G199900	unclassified	others	0.000001	trans
TraesCS2A01G199900	unclassified	others	0.016872	cis
TraesCS2A01G202600	AbyO	trans-genomic	0.000001	trans
TraesCS2A01G202600	AbyO	trans-genomic	0.002665	cis
TraesCS2A01G207900	unclassified	others	0.032881	trans
TraesCS2A01G207900	unclassified	others	0.280873	cis
TraesCS2A01G212000	unclassified	others	0.080446	trans
TraesCS2A01G212000	unclassified	others	0.127597	cis
TraesCS2A01G215600	AbyO	trans-genomic	0.113891	trans
TraesCS2A01G215600	AbyO	trans-genomic	0.028823	cis
TraesCS2A01G218300	AbyT	others	0.172738	trans
TraesCS2A01G218300	AbyT	others	0.162248	cis
TraesCS2A01G229000	AbyA	cis-genomic	0.563058	trans
TraesCS2A01G229000	AbyA	cis-genomic	0.000001	cis
TraesCS2A01G235700	unclassified	others	0.105051	trans
TraesCS2A01G235700	unclassified	others	0.000001	cis
TraesCS2A01G239100	AbyT	others	0.592116	trans
TraesCS2A01G239100	AbyT	others	0.089232	cis
TraesCS2A01G240200	AbyA	cis-genomic	0.729981	trans
TraesCS2A01G240200	AbyA	cis-genomic	0.112708	cis
TraesCS2A01G243200	unclassified	others	0.686971	trans
TraesCS2A01G243200	unclassified	others	0.153045	cis
TraesCS2A01G245800	unclassified	others	0.324061	trans
TraesCS2A01G245800	unclassified	others	0.258664	cis
TraesCS2A01G247700	AbyT	others	0.239303	trans
TraesCS2A01G247700	AbyT	others	0.053942	cis
TraesCS2A01G250800	unclassified	others	0.000001	trans
TraesCS2A01G250800	unclassified	others	0.519774	cis
TraesCS2A01G257300	AbyT	others	0.384520	trans
TraesCS2A01G257300	AbyT	others	0.000001	cis
TraesCS2A01G267500	AbyT	others	0.036116	trans
TraesCS2A01G267500	AbyT	others	0.001029	cis
TraesCS2A01G268500	AbyT	others	0.000001	trans
TraesCS2A01G268500	AbyT	others	0.001854	cis
TraesCS2A01G268700	AbyT	others	0.427429	trans
TraesCS2A01G268700	AbyT	others	0.331684	cis
TraesCS2A01G270100	unclassified	others	0.224736	trans
TraesCS2A01G270100	unclassified	others	0.202607	cis
TraesCS2A01G274200	unclassified	others	0.216526	trans
TraesCS2A01G274200	unclassified	others	0.032576	cis
TraesCS2A01G278500	unclassified	others	0.089517	trans
TraesCS2A01G278500	unclassified	others	0.367274	cis
TraesCS2A01G279000	AbyA	cis-genomic	0.237711	trans
TraesCS2A01G279000	AbyA	cis-genomic	0.067160	cis
TraesCS2A01G280800	unclassified	others	0.170304	trans
TraesCS2A01G280800	unclassified	others	0.104559	cis
TraesCS2A01G281600	AbyD	trans-genomic	0.000001	trans
TraesCS2A01G281600	AbyD	trans-genomic	0.003441	cis
TraesCS2A01G283600	AbyA	cis-genomic	0.286889	trans
TraesCS2A01G283600	AbyA	cis-genomic	0.000001	cis
TraesCS2A01G285300	AbyB	trans-genomic	0.000000	trans
TraesCS2A01G285300	AbyB	trans-genomic	0.649762	cis
TraesCS2A01G286500	AbyO	trans-genomic	0.179131	trans
TraesCS2A01G286500	AbyO	trans-genomic	0.014421	cis
TraesCS2A01G287600	AbyA	cis-genomic	0.000001	trans
TraesCS2A01G287600	AbyA	cis-genomic	0.082591	cis
TraesCS2A01G287700	AbyA	cis-genomic	0.220472	trans
TraesCS2A01G287700	AbyA	cis-genomic	0.213972	cis
TraesCS2A01G288300	unclassified	others	0.153832	trans
TraesCS2A01G288300	unclassified	others	0.024798	cis
TraesCS2A01G289200	unclassified	others	0.123292	trans
TraesCS2A01G289200	unclassified	others	0.000001	cis
TraesCS2A01G290100	AbyO	trans-genomic	0.087042	trans
TraesCS2A01G290100	AbyO	trans-genomic	0.044060	cis
TraesCS2A01G298200	AbyT	others	0.085699	trans
TraesCS2A01G298200	AbyT	others	0.247841	cis
TraesCS2A01G303000	AbyT	others	0.000000	trans
TraesCS2A01G303000	AbyT	others	0.938594	cis
TraesCS2A01G304600	AbyT	others	0.116926	trans
TraesCS2A01G304600	AbyT	others	0.000001	cis
TraesCS2A01G305800	unclassified	others	0.049482	trans
TraesCS2A01G305800	unclassified	others	0.134660	cis
TraesCS2A01G306000	AbyO	trans-genomic	0.211420	trans
TraesCS2A01G306000	AbyO	trans-genomic	0.000001	cis
TraesCS2A01G310100	unclassified	others	0.000000	trans
TraesCS2A01G310100	unclassified	others	0.749147	cis
TraesCS2A01G313700	unclassified	others	0.345148	trans
TraesCS2A01G313700	unclassified	others	0.003889	cis
TraesCS2A01G318800	AbyB	trans-genomic	0.056115	trans
TraesCS2A01G318800	AbyB	trans-genomic	0.009398	cis
TraesCS2A01G320300	unclassified	others	0.038736	trans
TraesCS2A01G320300	unclassified	others	0.000001	cis
TraesCS2A01G320700	AbyO	trans-genomic	0.014904	trans
TraesCS2A01G320700	AbyO	trans-genomic	0.017413	cis
TraesCS2A01G327100	unclassified	others	0.000001	trans
TraesCS2A01G327100	unclassified	others	0.027842	cis
TraesCS2A01G331600	AbyO	trans-genomic	0.000001	trans
TraesCS2A01G331600	AbyO	trans-genomic	0.025692	cis
TraesCS2A01G331700	AbyA	cis-genomic	0.067206	trans
TraesCS2A01G331700	AbyA	cis-genomic	0.000001	cis
TraesCS2A01G332700	unclassified	others	0.350059	trans
TraesCS2A01G332700	unclassified	others	0.000001	cis
TraesCS2A01G343200	unclassified	others	0.000001	trans
TraesCS2A01G343200	unclassified	others	0.010605	cis
TraesCS2A01G350800	unclassified	others	0.380888	trans
TraesCS2A01G350800	unclassified	others	0.000001	cis
TraesCS2A01G350900	AbyB	trans-genomic	0.362294	trans
TraesCS2A01G350900	AbyB	trans-genomic	0.000001	cis
TraesCS2A01G353900	unclassified	others	0.384172	trans
TraesCS2A01G353900	unclassified	others	0.000001	cis
TraesCS2A01G360000	unclassified	others	0.464511	trans
TraesCS2A01G360000	unclassified	others	0.008351	cis
TraesCS2A01G363500	unclassified	others	0.508926	trans
TraesCS2A01G363500	unclassified	others	0.347490	cis
TraesCS2A01G371000	unclassified	others	0.240374	trans
TraesCS2A01G371000	unclassified	others	0.079263	cis
TraesCS2A01G375800	AbyO	trans-genomic	0.011063	trans
TraesCS2A01G375800	AbyO	trans-genomic	0.071947	cis
TraesCS2A01G377000	unclassified	others	0.168771	trans
TraesCS2A01G377000	unclassified	others	0.024452	cis
TraesCS2A01G381700	unclassified	others	0.019758	trans
TraesCS2A01G381700	unclassified	others	0.391874	cis
TraesCS2A01G383100	AbyB	trans-genomic	0.321955	trans
TraesCS2A01G383100	AbyB	trans-genomic	0.023286	cis
TraesCS2A01G386400	unclassified	others	0.300128	trans
TraesCS2A01G386400	unclassified	others	0.039918	cis
TraesCS2A01G388100	AbyD	trans-genomic	0.050126	trans
TraesCS2A01G388100	AbyD	trans-genomic	0.000001	cis
TraesCS2A01G407700	unclassified	others	0.211189	trans
TraesCS2A01G407700	unclassified	others	0.000001	cis
TraesCS2A01G423400	unclassified	others	0.337786	trans
TraesCS2A01G423400	unclassified	others	0.069113	cis
TraesCS2A01G430900	unclassified	others	0.036834	trans
TraesCS2A01G430900	unclassified	others	0.143484	cis
TraesCS2A01G434800	AbyA	cis-genomic	0.127364	trans
TraesCS2A01G434800	AbyA	cis-genomic	0.365056	cis
TraesCS2A01G435000	AbyA	cis-genomic	0.074862	trans
TraesCS2A01G435000	AbyA	cis-genomic	0.383610	cis
TraesCS2A01G437100	unclassified	others	0.189891	trans
TraesCS2A01G437100	unclassified	others	0.016729	cis
TraesCS2A01G437700	AbyO	trans-genomic	0.169622	trans
TraesCS2A01G437700	AbyO	trans-genomic	0.036663	cis
TraesCS2A01G443000	AbyT	others	0.168524	trans
TraesCS2A01G443000	AbyT	others	0.259387	cis
TraesCS2A01G455800	AbyA	cis-genomic	0.247058	trans
TraesCS2A01G455800	AbyA	cis-genomic	0.031491	cis
TraesCS2A01G457900	AbyO	trans-genomic	0.043947	trans
TraesCS2A01G457900	AbyO	trans-genomic	0.088876	cis
TraesCS2A01G464100	unclassified	others	0.640857	trans
TraesCS2A01G464100	unclassified	others	0.004102	cis
TraesCS2A01G474800	AbyO	trans-genomic	0.272603	trans
TraesCS2A01G474800	AbyO	trans-genomic	0.116799	cis
TraesCS2A01G475700	AbyA	cis-genomic	0.276587	trans
TraesCS2A01G475700	AbyA	cis-genomic	0.271590	cis
TraesCS2A01G479400	unclassified	others	0.494934	trans
TraesCS2A01G479400	unclassified	others	0.022751	cis
TraesCS2A01G480200	AbyT	others	0.238059	trans
TraesCS2A01G480200	AbyT	others	0.560906	cis
TraesCS2A01G485600	AbyT	others	0.353504	trans
TraesCS2A01G485600	AbyT	others	0.324743	cis
TraesCS2A01G487000	AbyT	others	0.060029	trans
TraesCS2A01G487000	AbyT	others	0.042328	cis
TraesCS2A01G487900	AbyO	trans-genomic	0.041658	trans
TraesCS2A01G487900	AbyO	trans-genomic	0.073961	cis
TraesCS2A01G488000	unclassified	others	0.276305	trans
TraesCS2A01G488000	unclassified	others	0.049294	cis
TraesCS2A01G488300	unclassified	others	0.391669	trans
TraesCS2A01G488300	unclassified	others	0.219766	cis
TraesCS2A01G489500	unclassified	others	0.237318	trans
TraesCS2A01G489500	unclassified	others	0.000001	cis
TraesCS2A01G497100	AbyD	trans-genomic	0.006416	trans
TraesCS2A01G497100	AbyD	trans-genomic	0.183847	cis
TraesCS2A01G506300	AbyT	others	0.063718	trans
TraesCS2A01G506300	AbyT	others	0.208039	cis
TraesCS2A01G509600	unclassified	others	0.004807	trans
TraesCS2A01G509600	unclassified	others	0.134916	cis
TraesCS2A01G515000	AbyT	others	0.552334	trans
TraesCS2A01G515000	AbyT	others	0.164325	cis
TraesCS2A01G518400	AbyT	others	0.476527	trans
TraesCS2A01G518400	AbyT	others	0.200235	cis
TraesCS2A01G526000	AbyD	trans-genomic	0.099223	trans
TraesCS2A01G526000	AbyD	trans-genomic	0.000001	cis
TraesCS2A01G526500	AbyO	trans-genomic	0.355200	trans
TraesCS2A01G526500	AbyO	trans-genomic	0.161069	cis
TraesCS2A01G527400	AbyT	others	0.828843	trans
TraesCS2A01G527400	AbyT	others	0.000001	cis
TraesCS2A01G535600	unclassified	others	0.334893	trans
TraesCS2A01G535600	unclassified	others	0.094214	cis
TraesCS2A01G542900	AbyA	cis-genomic	0.482585	trans
TraesCS2A01G542900	AbyA	cis-genomic	0.083754	cis
TraesCS2A01G555100	unclassified	others	0.245318	trans
TraesCS2A01G555100	unclassified	others	0.464563	cis
TraesCS2A01G558300	unclassified	others	0.531251	trans
TraesCS2A01G558300	unclassified	others	0.262092	cis
TraesCS2A01G559500	AbyT	others	0.533808	trans
TraesCS2A01G559500	AbyT	others	0.000001	cis
TraesCS2A01G561300	AbyT	others	0.534470	trans
TraesCS2A01G561300	AbyT	others	0.303066	cis
TraesCS2A01G562000	unclassified	others	0.109893	trans
TraesCS2A01G562000	unclassified	others	0.375467	cis
TraesCS2A01G564400	unclassified	others	0.420319	trans
TraesCS2A01G564400	unclassified	others	0.163650	cis
TraesCS2A01G567700	AbyT	others	0.955707	trans
TraesCS2A01G567700	AbyT	others	0.000001	cis
TraesCS2A01G577100	AbyO	trans-genomic	0.207952	trans
TraesCS2A01G577100	AbyO	trans-genomic	0.229566	cis
TraesCS2A01G581000	unclassified	others	0.046979	trans
TraesCS2A01G581000	unclassified	others	0.234269	cis
TraesCS2A01G582400	unclassified	others	0.506079	trans
TraesCS2A01G582400	unclassified	others	0.037544	cis
TraesCS2A01G583500	unclassified	others	0.345483	trans
TraesCS2A01G583500	unclassified	others	0.075968	cis
TraesCS2B01G002800	BbyT	others	0.185303	trans
TraesCS2B01G002800	BbyT	others	0.266136	cis
TraesCS2B01G012900	unclassified	others	0.336131	trans
TraesCS2B01G012900	unclassified	others	0.287983	cis
TraesCS2B01G017100	BbyB	cis-genomic	0.000001	trans
TraesCS2B01G017100	BbyB	cis-genomic	0.007219	cis
TraesCS2B01G018700	BbyT	others	0.163266	trans
TraesCS2B01G018700	BbyT	others	0.272919	cis
TraesCS2B01G021100	BbyA	trans-genomic	0.012514	trans
TraesCS2B01G021100	BbyA	trans-genomic	0.000001	cis
TraesCS2B01G030600	BbyT	others	0.000001	trans
TraesCS2B01G030600	BbyT	others	0.418765	cis
TraesCS2B01G031500	unclassified	others	0.347960	trans
TraesCS2B01G031500	unclassified	others	0.207332	cis
TraesCS2B01G034600	unclassified	others	0.251285	trans
TraesCS2B01G034600	unclassified	others	0.340597	cis
TraesCS2B01G041700	unclassified	others	0.409452	trans
TraesCS2B01G041700	unclassified	others	0.228866	cis
TraesCS2B01G043600	unclassified	others	0.469503	trans
TraesCS2B01G043600	unclassified	others	0.241172	cis
TraesCS2B01G046600	BbyT	others	0.527534	trans
TraesCS2B01G046600	BbyT	others	0.340242	cis
TraesCS2B01G048400	unclassified	others	0.146169	trans
TraesCS2B01G048400	unclassified	others	0.000001	cis
TraesCS2B01G067100	unclassified	others	0.000001	trans
TraesCS2B01G067100	unclassified	others	0.112787	cis
TraesCS2B01G079700	BbyT	others	0.022190	trans
TraesCS2B01G079700	BbyT	others	0.182906	cis
TraesCS2B01G099500	unclassified	others	0.159270	trans
TraesCS2B01G099500	unclassified	others	0.206528	cis
TraesCS2B01G101700	unclassified	others	0.276035	trans
TraesCS2B01G101700	unclassified	others	0.129570	cis
TraesCS2B01G106200	BbyB	cis-genomic	0.504198	trans
TraesCS2B01G106200	BbyB	cis-genomic	0.030487	cis
TraesCS2B01G121100	unclassified	others	0.092664	trans
TraesCS2B01G121100	unclassified	others	0.001263	cis
TraesCS2B01G125300	BbyT	others	0.731356	trans
TraesCS2B01G125300	BbyT	others	0.049523	cis
TraesCS2B01G127900	unclassified	others	0.136418	trans
TraesCS2B01G127900	unclassified	others	0.000001	cis
TraesCS2B01G130900	BbyT	others	0.200628	trans
TraesCS2B01G130900	BbyT	others	0.477010	cis
TraesCS2B01G135900	unclassified	others	0.171054	trans
TraesCS2B01G135900	unclassified	others	0.000001	cis
TraesCS2B01G137100	BbyA	trans-genomic	0.000001	trans
TraesCS2B01G137100	BbyA	trans-genomic	0.190601	cis
TraesCS2B01G139000	BbyT	others	0.453967	trans
TraesCS2B01G139000	BbyT	others	0.288203	cis
TraesCS2B01G160900	unclassified	others	0.003411	trans
TraesCS2B01G160900	unclassified	others	0.563889	cis
TraesCS2B01G167600	BbyB	cis-genomic	0.101802	trans
TraesCS2B01G167600	BbyB	cis-genomic	0.304888	cis
TraesCS2B01G172800	unclassified	others	0.086068	trans
TraesCS2B01G172800	unclassified	others	0.385925	cis
TraesCS2B01G175600	BbyT	others	0.217902	trans
TraesCS2B01G175600	BbyT	others	0.258035	cis
TraesCS2B01G177300	unclassified	others	0.096215	trans
TraesCS2B01G177300	unclassified	others	0.000001	cis
TraesCS2B01G181900	unclassified	others	0.607847	trans
TraesCS2B01G181900	unclassified	others	0.138108	cis
TraesCS2B01G182000	unclassified	others	0.117619	trans
TraesCS2B01G182000	unclassified	others	0.062595	cis
TraesCS2B01G187500	unclassified	others	0.169222	trans
TraesCS2B01G187500	unclassified	others	0.000001	cis
TraesCS2B01G189900	BbyT	others	0.253302	trans
TraesCS2B01G189900	BbyT	others	0.204514	cis
TraesCS2B01G196500	unclassified	others	0.118399	trans
TraesCS2B01G196500	unclassified	others	0.317426	cis
TraesCS2B01G198100	BbyA	trans-genomic	0.417467	trans
TraesCS2B01G198100	BbyA	trans-genomic	0.025241	cis
TraesCS2B01G199800	unclassified	others	0.152062	trans
TraesCS2B01G199800	unclassified	others	0.019356	cis
TraesCS2B01G214800	BbyT	others	0.173869	trans
TraesCS2B01G214800	BbyT	others	0.047598	cis
TraesCS2B01G215700	BbyB	cis-genomic	0.139282	trans
TraesCS2B01G215700	BbyB	cis-genomic	0.302748	cis
TraesCS2B01G220500	unclassified	others	0.163772	trans
TraesCS2B01G220500	unclassified	others	0.000001	cis
TraesCS2B01G220600	unclassified	others	0.597027	trans
TraesCS2B01G220600	unclassified	others	0.047360	cis
TraesCS2B01G225800	unclassified	others	0.000001	trans
TraesCS2B01G225800	unclassified	others	0.229341	cis
TraesCS2B01G227500	BbyA	trans-genomic	0.528737	trans
TraesCS2B01G227500	BbyA	trans-genomic	0.010523	cis
TraesCS2B01G229800	unclassified	others	0.153368	trans
TraesCS2B01G229800	unclassified	others	0.000001	cis
TraesCS2B01G230000	unclassified	others	0.000000	trans
TraesCS2B01G230000	unclassified	others	0.981067	cis
TraesCS2B01G234600	unclassified	others	0.253416	trans
TraesCS2B01G234600	unclassified	others	0.008723	cis
TraesCS2B01G235700	unclassified	others	0.145988	trans
TraesCS2B01G235700	unclassified	others	0.330286	cis
TraesCS2B01G236500	unclassified	others	0.194453	trans
TraesCS2B01G236500	unclassified	others	0.067356	cis
TraesCS2B01G237000	BbyA	trans-genomic	0.174257	trans
TraesCS2B01G237000	BbyA	trans-genomic	0.052487	cis
TraesCS2B01G244100	BbyO	trans-genomic	0.085311	trans
TraesCS2B01G244100	BbyO	trans-genomic	0.000001	cis
TraesCS2B01G245100	unclassified	others	0.000001	trans
TraesCS2B01G245100	unclassified	others	0.075950	cis
TraesCS2B01G253200	unclassified	others	0.000001	trans
TraesCS2B01G253200	unclassified	others	0.020787	cis
TraesCS2B01G253300	unclassified	others	0.104299	trans
TraesCS2B01G253300	unclassified	others	0.100029	cis
TraesCS2B01G258000	unclassified	others	0.316278	trans
TraesCS2B01G258000	unclassified	others	0.000001	cis
TraesCS2B01G261200	unclassified	others	0.195199	trans
TraesCS2B01G261200	unclassified	others	0.000001	cis
TraesCS2B01G269400	unclassified	others	0.303301	trans
TraesCS2B01G269400	unclassified	others	0.027236	cis
TraesCS2B01G269500	unclassified	others	0.176319	trans
TraesCS2B01G269500	unclassified	others	0.006771	cis
TraesCS2B01G270300	unclassified	others	0.010554	trans
TraesCS2B01G270300	unclassified	others	0.033277	cis
TraesCS2B01G271900	BbyA	trans-genomic	0.148332	trans
TraesCS2B01G271900	BbyA	trans-genomic	0.000002	cis
TraesCS2B01G273900	BbyD	trans-genomic	0.313833	trans
TraesCS2B01G273900	BbyD	trans-genomic	0.046410	cis
TraesCS2B01G274100	BbyO	trans-genomic	0.000001	trans
TraesCS2B01G274100	BbyO	trans-genomic	0.023795	cis
TraesCS2B01G275500	unclassified	others	0.080085	trans
TraesCS2B01G275500	unclassified	others	0.000001	cis
TraesCS2B01G275700	unclassified	others	0.276264	trans
TraesCS2B01G275700	unclassified	others	0.000001	cis
TraesCS2B01G288100	unclassified	others	0.270081	trans
TraesCS2B01G288100	unclassified	others	0.000001	cis
TraesCS2B01G290400	unclassified	others	0.281842	trans
TraesCS2B01G290400	unclassified	others	0.293901	cis
TraesCS2B01G303000	BbyT	others	0.000001	trans
TraesCS2B01G303000	BbyT	others	0.113749	cis
TraesCS2B01G303600	BbyD	trans-genomic	0.203085	trans
TraesCS2B01G303600	BbyD	trans-genomic	0.118936	cis
TraesCS2B01G303800	unclassified	others	0.000001	trans
TraesCS2B01G303800	unclassified	others	0.256266	cis
TraesCS2B01G309500	BbyB	cis-genomic	0.121891	trans
TraesCS2B01G309500	BbyB	cis-genomic	0.302911	cis
TraesCS2B01G309700	unclassified	others	0.075550	trans
TraesCS2B01G309700	unclassified	others	0.165249	cis
TraesCS2B01G313600	unclassified	others	0.039789	trans
TraesCS2B01G313600	unclassified	others	0.053478	cis
TraesCS2B01G317500	BbyB	cis-genomic	0.000001	trans
TraesCS2B01G317500	BbyB	cis-genomic	0.268227	cis
TraesCS2B01G319800	unclassified	others	0.232834	trans
TraesCS2B01G319800	unclassified	others	0.041053	cis
TraesCS2B01G330200	BbyD	trans-genomic	0.186560	trans
TraesCS2B01G330200	BbyD	trans-genomic	0.000001	cis
TraesCS2B01G333900	unclassified	others	0.160470	trans
TraesCS2B01G333900	unclassified	others	0.025352	cis
TraesCS2B01G340400	unclassified	others	0.261743	trans
TraesCS2B01G340400	unclassified	others	0.004421	cis
TraesCS2B01G343500	unclassified	others	0.134529	trans
TraesCS2B01G343500	unclassified	others	0.000001	cis
TraesCS2B01G350000	unclassified	others	0.142465	trans
TraesCS2B01G350000	unclassified	others	0.051572	cis
TraesCS2B01G351100	unclassified	others	0.171345	trans
TraesCS2B01G351100	unclassified	others	0.000001	cis
TraesCS2B01G355800	unclassified	others	0.221446	trans
TraesCS2B01G355800	unclassified	others	0.000001	cis
TraesCS2B01G364600	unclassified	others	0.069632	trans
TraesCS2B01G364600	unclassified	others	0.000001	cis
TraesCS2B01G369400	unclassified	others	0.326478	trans
TraesCS2B01G369400	unclassified	others	0.058831	cis
TraesCS2B01G376800	unclassified	others	0.000002	trans
TraesCS2B01G376800	unclassified	others	0.357560	cis
TraesCS2B01G377300	unclassified	others	0.183973	trans
TraesCS2B01G377300	unclassified	others	0.000001	cis
TraesCS2B01G383100	BbyB	cis-genomic	0.091278	trans
TraesCS2B01G383100	BbyB	cis-genomic	0.165513	cis
TraesCS2B01G383500	unclassified	others	0.328244	trans
TraesCS2B01G383500	unclassified	others	0.057716	cis
TraesCS2B01G389800	unclassified	others	0.218174	trans
TraesCS2B01G389800	unclassified	others	0.000001	cis
TraesCS2B01G390600	unclassified	others	0.137584	trans
TraesCS2B01G390600	unclassified	others	0.145654	cis
TraesCS2B01G395900	unclassified	others	0.242959	trans
TraesCS2B01G395900	unclassified	others	0.083802	cis
TraesCS2B01G398200	unclassified	others	0.038945	trans
TraesCS2B01G398200	unclassified	others	0.274495	cis
TraesCS2B01G411100	unclassified	others	0.101722	trans
TraesCS2B01G411100	unclassified	others	0.187255	cis
TraesCS2B01G413000	BbyT	others	0.193454	trans
TraesCS2B01G413000	BbyT	others	0.342454	cis
TraesCS2B01G416700	unclassified	others	0.000001	trans
TraesCS2B01G416700	unclassified	others	0.092037	cis
TraesCS2B01G420500	unclassified	others	0.029740	trans
TraesCS2B01G420500	unclassified	others	0.016319	cis
TraesCS2B01G427600	unclassified	others	0.046659	trans
TraesCS2B01G427600	unclassified	others	0.002331	cis
TraesCS2B01G434300	unclassified	others	0.130284	trans
TraesCS2B01G434300	unclassified	others	0.163577	cis
TraesCS2B01G439500	BbyB	cis-genomic	0.253956	trans
TraesCS2B01G439500	BbyB	cis-genomic	0.020257	cis
TraesCS2B01G453300	BbyB	cis-genomic	0.172485	trans
TraesCS2B01G453300	BbyB	cis-genomic	0.115897	cis
TraesCS2B01G453500	unclassified	others	0.322115	trans
TraesCS2B01G453500	unclassified	others	0.000001	cis
TraesCS2B01G455500	unclassified	others	0.936197	trans
TraesCS2B01G455500	unclassified	others	0.000001	cis
TraesCS2B01G457600	unclassified	others	0.112142	trans
TraesCS2B01G457600	unclassified	others	0.000001	cis
TraesCS2B01G458500	unclassified	others	0.218497	trans
TraesCS2B01G458500	unclassified	others	0.029476	cis
TraesCS2B01G459000	BbyT	others	0.116315	trans
TraesCS2B01G459000	BbyT	others	0.210508	cis
TraesCS2B01G466100	unclassified	others	0.242427	trans
TraesCS2B01G466100	unclassified	others	0.005600	cis
TraesCS2B01G467400	BbyB	cis-genomic	0.221220	trans
TraesCS2B01G467400	BbyB	cis-genomic	0.000001	cis
TraesCS2B01G470800	unclassified	others	0.221980	trans
TraesCS2B01G470800	unclassified	others	0.079205	cis
TraesCS2B01G472600	BbyT	others	0.000002	trans
TraesCS2B01G472600	BbyT	others	0.318408	cis
TraesCS2B01G484100	unclassified	others	0.143269	trans
TraesCS2B01G484100	unclassified	others	0.055396	cis
TraesCS2B01G506400	unclassified	others	0.228176	trans
TraesCS2B01G506400	unclassified	others	0.305372	cis
TraesCS2B01G506600	unclassified	others	0.000001	trans
TraesCS2B01G506600	unclassified	others	0.012768	cis
TraesCS2B01G514500	unclassified	others	0.187516	trans
TraesCS2B01G514500	unclassified	others	0.193956	cis
TraesCS2B01G521300	BbyB	cis-genomic	0.533467	trans
TraesCS2B01G521300	BbyB	cis-genomic	0.213712	cis
TraesCS2B01G528300	BbyA	trans-genomic	0.000001	trans
TraesCS2B01G528300	BbyA	trans-genomic	0.032003	cis
TraesCS2B01G533800	unclassified	others	0.207252	trans
TraesCS2B01G533800	unclassified	others	0.081450	cis
TraesCS2B01G556900	unclassified	others	0.384747	trans
TraesCS2B01G556900	unclassified	others	0.192317	cis
TraesCS2B01G565300	BbyT	others	0.360827	trans
TraesCS2B01G565300	BbyT	others	0.000001	cis
TraesCS2B01G565400	unclassified	others	0.137879	trans
TraesCS2B01G565400	unclassified	others	0.402818	cis
TraesCS2B01G568000	BbyT	others	0.311322	trans
TraesCS2B01G568000	BbyT	others	0.357449	cis
TraesCS2B01G576000	BbyT	others	0.229152	trans
TraesCS2B01G576000	BbyT	others	0.419346	cis
TraesCS2B01G587100	unclassified	others	0.171232	trans
TraesCS2B01G587100	unclassified	others	0.149655	cis
TraesCS2B01G592600	BbyT	others	0.490653	trans
TraesCS2B01G592600	BbyT	others	0.184676	cis
TraesCS2B01G592800	BbyA	trans-genomic	0.496507	trans
TraesCS2B01G592800	BbyA	trans-genomic	0.000001	cis
TraesCS2B01G603600	BbyO	trans-genomic	0.342453	trans
TraesCS2B01G603600	BbyO	trans-genomic	0.267453	cis
TraesCS2B01G608700	unclassified	others	0.562636	trans
TraesCS2B01G608700	unclassified	others	0.059461	cis
TraesCS2B01G620600	BbyT	others	0.345994	trans
TraesCS2B01G620600	BbyT	others	0.192499	cis
TraesCS2D01G013400	unclassified	others	0.022163	trans
TraesCS2D01G013400	unclassified	others	0.450621	cis
TraesCS2D01G021300	DbyO	trans-genomic	0.000001	trans
TraesCS2D01G021300	DbyO	trans-genomic	0.371367	cis
TraesCS2D01G021500	unclassified	others	0.383002	trans
TraesCS2D01G021500	unclassified	others	0.000001	cis
TraesCS2D01G022900	unclassified	others	0.358876	trans
TraesCS2D01G022900	unclassified	others	0.441417	cis
TraesCS2D01G031100	unclassified	others	0.098560	trans
TraesCS2D01G031100	unclassified	others	0.309725	cis
TraesCS2D01G031800	unclassified	others	0.093026	trans
TraesCS2D01G031800	unclassified	others	0.000001	cis
TraesCS2D01G032300	DbyA	trans-genomic	0.643857	trans
TraesCS2D01G032300	DbyA	trans-genomic	0.043123	cis
TraesCS2D01G086600	unclassified	others	0.005188	trans
TraesCS2D01G086600	unclassified	others	0.091663	cis
TraesCS2D01G087400	DbyT	others	0.229132	trans
TraesCS2D01G087400	DbyT	others	0.487713	cis
TraesCS2D01G097800	DbyB	trans-genomic	0.152427	trans
TraesCS2D01G097800	DbyB	trans-genomic	0.000001	cis
TraesCS2D01G099800	DbyT	others	0.005262	trans
TraesCS2D01G099800	DbyT	others	0.000001	cis
TraesCS2D01G110100	DbyD	cis-genomic	0.133612	trans
TraesCS2D01G110100	DbyD	cis-genomic	0.418419	cis
TraesCS2D01G117500	DbyT	others	0.328095	trans
TraesCS2D01G117500	DbyT	others	0.261796	cis
TraesCS2D01G123000	unclassified	others	0.000001	trans
TraesCS2D01G123000	unclassified	others	0.249874	cis
TraesCS2D01G123200	DbyD	cis-genomic	0.011959	trans
TraesCS2D01G123200	DbyD	cis-genomic	0.546201	cis
TraesCS2D01G131200	DbyD	cis-genomic	0.068171	trans
TraesCS2D01G131200	DbyD	cis-genomic	0.158720	cis
TraesCS2D01G131700	unclassified	others	0.370247	trans
TraesCS2D01G131700	unclassified	others	0.000001	cis
TraesCS2D01G134200	unclassified	others	0.153733	trans
TraesCS2D01G134200	unclassified	others	0.073504	cis
TraesCS2D01G144800	DbyA	trans-genomic	0.047091	trans
TraesCS2D01G144800	DbyA	trans-genomic	0.335284	cis
TraesCS2D01G145900	DbyO	trans-genomic	0.162559	trans
TraesCS2D01G145900	DbyO	trans-genomic	0.052485	cis
TraesCS2D01G152000	DbyO	trans-genomic	0.111637	trans
TraesCS2D01G152000	DbyO	trans-genomic	0.016890	cis
TraesCS2D01G158400	DbyT	others	0.182028	trans
TraesCS2D01G158400	DbyT	others	0.022853	cis
TraesCS2D01G167500	unclassified	others	0.065246	trans
TraesCS2D01G167500	unclassified	others	0.000001	cis
TraesCS2D01G171300	DbyT	others	0.000001	trans
TraesCS2D01G171300	DbyT	others	0.185468	cis
TraesCS2D01G171900	unclassified	others	0.000001	trans
TraesCS2D01G171900	unclassified	others	0.015352	cis
TraesCS2D01G173500	unclassified	others	0.231548	trans
TraesCS2D01G173500	unclassified	others	0.000001	cis
TraesCS2D01G185600	DbyT	others	0.337999	trans
TraesCS2D01G185600	DbyT	others	0.015109	cis
TraesCS2D01G186000	unclassified	others	0.168607	trans
TraesCS2D01G186000	unclassified	others	0.000001	cis
TraesCS2D01G194400	unclassified	others	0.308038	trans
TraesCS2D01G194400	unclassified	others	0.000001	cis
TraesCS2D01G201000	unclassified	others	0.000001	trans
TraesCS2D01G201000	unclassified	others	0.011964	cis
TraesCS2D01G201100	unclassified	others	0.089084	trans
TraesCS2D01G201100	unclassified	others	0.000001	cis
TraesCS2D01G225800	unclassified	others	0.282836	trans
TraesCS2D01G225800	unclassified	others	0.000001	cis
TraesCS2D01G229400	unclassified	others	0.098075	trans
TraesCS2D01G229400	unclassified	others	0.000001	cis
TraesCS2D01G229600	DbyD	cis-genomic	0.000001	trans
TraesCS2D01G229600	DbyD	cis-genomic	0.022122	cis
TraesCS2D01G236900	DbyO	trans-genomic	0.035342	trans
TraesCS2D01G236900	DbyO	trans-genomic	0.000001	cis
TraesCS2D01G245600	DbyA	trans-genomic	0.000001	trans
TraesCS2D01G245600	DbyA	trans-genomic	0.458690	cis
TraesCS2D01G249500	DbyT	others	0.130422	trans
TraesCS2D01G249500	DbyT	others	0.000001	cis
TraesCS2D01G250700	unclassified	others	0.241849	trans
TraesCS2D01G250700	unclassified	others	0.000001	cis
TraesCS2D01G252800	unclassified	others	0.263078	trans
TraesCS2D01G252800	unclassified	others	0.000001	cis
TraesCS2D01G257000	DbyB	trans-genomic	0.099051	trans
TraesCS2D01G257000	DbyB	trans-genomic	0.000001	cis
TraesCS2D01G261200	unclassified	others	0.289849	trans
TraesCS2D01G261200	unclassified	others	0.000001	cis
TraesCS2D01G263800	DbyO	trans-genomic	0.277485	trans
TraesCS2D01G263800	DbyO	trans-genomic	0.000001	cis
TraesCS2D01G267700	unclassified	others	0.277738	trans
TraesCS2D01G267700	unclassified	others	0.000001	cis
TraesCS2D01G277600	unclassified	others	0.077371	trans
TraesCS2D01G277600	unclassified	others	0.062664	cis
TraesCS2D01G279600	unclassified	others	0.023653	trans
TraesCS2D01G279600	unclassified	others	0.000519	cis
TraesCS2D01G281500	DbyT	others	0.320536	trans
TraesCS2D01G281500	DbyT	others	0.057557	cis
TraesCS2D01G287900	unclassified	others	0.216976	trans
TraesCS2D01G287900	unclassified	others	0.000001	cis
TraesCS2D01G292600	DbyA	trans-genomic	0.107271	trans
TraesCS2D01G292600	DbyA	trans-genomic	0.005332	cis
TraesCS2D01G294700	unclassified	others	0.232042	trans
TraesCS2D01G294700	unclassified	others	0.019773	cis
TraesCS2D01G296200	DbyT	others	0.035902	trans
TraesCS2D01G296200	DbyT	others	0.000001	cis
TraesCS2D01G302700	DbyA	trans-genomic	0.117100	trans
TraesCS2D01G302700	DbyA	trans-genomic	0.041686	cis
TraesCS2D01G304300	DbyB	trans-genomic	0.125617	trans
TraesCS2D01G304300	DbyB	trans-genomic	0.000001	cis
TraesCS2D01G305900	DbyB	trans-genomic	0.440653	trans
TraesCS2D01G305900	DbyB	trans-genomic	0.060918	cis
TraesCS2D01G306900	DbyO	trans-genomic	0.039746	trans
TraesCS2D01G306900	DbyO	trans-genomic	0.007692	cis
TraesCS2D01G309700	unclassified	others	0.124488	trans
TraesCS2D01G309700	unclassified	others	0.000001	cis
TraesCS2D01G314200	unclassified	others	0.060193	trans
TraesCS2D01G314200	unclassified	others	0.028542	cis
TraesCS2D01G314400	unclassified	others	0.101952	trans
TraesCS2D01G314400	unclassified	others	0.033373	cis
TraesCS2D01G315400	unclassified	others	0.056193	trans
TraesCS2D01G315400	unclassified	others	0.000001	cis
TraesCS2D01G331600	unclassified	others	0.215538	trans
TraesCS2D01G331600	unclassified	others	0.035581	cis
TraesCS2D01G334000	unclassified	others	0.063491	trans
TraesCS2D01G334000	unclassified	others	0.009375	cis
TraesCS2D01G334100	unclassified	others	0.000001	trans
TraesCS2D01G334100	unclassified	others	0.004500	cis
TraesCS2D01G336800	DbyO	trans-genomic	0.108266	trans
TraesCS2D01G336800	DbyO	trans-genomic	0.000001	cis
TraesCS2D01G337300	unclassified	others	0.262385	trans
TraesCS2D01G337300	unclassified	others	0.081127	cis
TraesCS2D01G338200	DbyO	trans-genomic	0.215053	trans
TraesCS2D01G338200	DbyO	trans-genomic	0.000001	cis
TraesCS2D01G340100	unclassified	others	0.101412	trans
TraesCS2D01G340100	unclassified	others	0.000001	cis
TraesCS2D01G347200	unclassified	others	0.360902	trans
TraesCS2D01G347200	unclassified	others	0.000001	cis
TraesCS2D01G355700	DbyD	cis-genomic	0.000001	trans
TraesCS2D01G355700	DbyD	cis-genomic	0.004809	cis
TraesCS2D01G359100	DbyA	trans-genomic	0.270847	trans
TraesCS2D01G359100	DbyA	trans-genomic	0.000001	cis
TraesCS2D01G366600	unclassified	others	0.787939	trans
TraesCS2D01G366600	unclassified	others	0.161167	cis
TraesCS2D01G368300	unclassified	others	0.291495	trans
TraesCS2D01G368300	unclassified	others	0.000001	cis
TraesCS2D01G376100	DbyB	trans-genomic	0.163760	trans
TraesCS2D01G376100	DbyB	trans-genomic	0.000001	cis
TraesCS2D01G378700	unclassified	others	0.312143	trans
TraesCS2D01G378700	unclassified	others	0.028614	cis
TraesCS2D01G392800	unclassified	others	0.176376	trans
TraesCS2D01G392800	unclassified	others	0.011566	cis
TraesCS2D01G393600	unclassified	others	0.366836	trans
TraesCS2D01G393600	unclassified	others	0.011590	cis
TraesCS2D01G395800	unclassified	others	0.127476	trans
TraesCS2D01G395800	unclassified	others	0.000001	cis
TraesCS2D01G397600	unclassified	others	0.138417	trans
TraesCS2D01G397600	unclassified	others	0.000001	cis
TraesCS2D01G409600	unclassified	others	0.253106	trans
TraesCS2D01G409600	unclassified	others	0.000001	cis
TraesCS2D01G432600	DbyA	trans-genomic	0.020850	trans
TraesCS2D01G432600	DbyA	trans-genomic	0.016939	cis
TraesCS2D01G435900	unclassified	others	0.420461	trans
TraesCS2D01G435900	unclassified	others	0.000001	cis
TraesCS2D01G436100	DbyO	trans-genomic	0.097558	trans
TraesCS2D01G436100	DbyO	trans-genomic	0.050289	cis
TraesCS2D01G438200	DbyT	others	0.111159	trans
TraesCS2D01G438200	DbyT	others	0.000001	cis
TraesCS2D01G440000	DbyA	trans-genomic	0.074368	trans
TraesCS2D01G440000	DbyA	trans-genomic	0.000001	cis
TraesCS2D01G442900	unclassified	others	0.052675	trans
TraesCS2D01G442900	unclassified	others	0.038151	cis
TraesCS2D01G460700	unclassified	others	0.799446	trans
TraesCS2D01G460700	unclassified	others	0.000001	cis
TraesCS2D01G464300	unclassified	others	0.527848	trans
TraesCS2D01G464300	unclassified	others	0.000001	cis
TraesCS2D01G465000	unclassified	others	0.058271	trans
TraesCS2D01G465000	unclassified	others	0.325260	cis
TraesCS2D01G467900	DbyD	cis-genomic	0.152511	trans
TraesCS2D01G467900	DbyD	cis-genomic	0.565454	cis
TraesCS2D01G473600	unclassified	others	0.876571	trans
TraesCS2D01G473600	unclassified	others	0.000001	cis
TraesCS2D01G474000	unclassified	others	0.000001	trans
TraesCS2D01G474000	unclassified	others	0.411981	cis
TraesCS2D01G479100	unclassified	others	0.000001	trans
TraesCS2D01G479100	unclassified	others	0.415165	cis
TraesCS2D01G481700	unclassified	others	0.135401	trans
TraesCS2D01G481700	unclassified	others	0.234233	cis
TraesCS2D01G487300	DbyD	cis-genomic	0.009666	trans
TraesCS2D01G487300	DbyD	cis-genomic	0.308390	cis
TraesCS2D01G489700	unclassified	others	0.205975	trans
TraesCS2D01G489700	unclassified	others	0.107191	cis
TraesCS2D01G490300	DbyD	cis-genomic	0.046036	trans
TraesCS2D01G490300	DbyD	cis-genomic	0.631274	cis
TraesCS2D01G496000	DbyD	cis-genomic	0.037082	trans
TraesCS2D01G496000	DbyD	cis-genomic	0.649812	cis
TraesCS2D01G497500	DbyT	others	0.025348	trans
TraesCS2D01G497500	DbyT	others	0.841437	cis
TraesCS2D01G499700	unclassified	others	0.063455	trans
TraesCS2D01G499700	unclassified	others	0.601896	cis
TraesCS2D01G501700	unclassified	others	0.122291	trans
TraesCS2D01G501700	unclassified	others	0.574006	cis
TraesCS2D01G502200	unclassified	others	0.000001	trans
TraesCS2D01G502200	unclassified	others	0.149702	cis
TraesCS2D01G504300	DbyT	others	0.185726	trans
TraesCS2D01G504300	DbyT	others	0.204157	cis
TraesCS2D01G505400	unclassified	others	0.068750	trans
TraesCS2D01G505400	unclassified	others	0.126654	cis
TraesCS2D01G507000	unclassified	others	0.140011	trans
TraesCS2D01G507000	unclassified	others	0.281924	cis
TraesCS2D01G525200	unclassified	others	0.097039	trans
TraesCS2D01G525200	unclassified	others	0.403765	cis
TraesCS2D01G529000	unclassified	others	0.220781	trans
TraesCS2D01G529000	unclassified	others	0.363674	cis
TraesCS2D01G529100	unclassified	others	0.234882	trans
TraesCS2D01G529100	unclassified	others	0.301006	cis
TraesCS2D01G533600	DbyD	cis-genomic	0.000001	trans
TraesCS2D01G533600	DbyD	cis-genomic	0.183427	cis
TraesCS2D01G549300	unclassified	others	0.154397	trans
TraesCS2D01G549300	unclassified	others	0.000001	cis
TraesCS2D01G566400	DbyT	others	0.653525	trans
TraesCS2D01G566400	DbyT	others	0.098694	cis
TraesCS2D01G567200	DbyT	others	0.572191	trans
TraesCS2D01G567200	DbyT	others	0.083047	cis
TraesCS2D01G567300	unclassified	others	0.120757	trans
TraesCS2D01G567300	unclassified	others	0.122633	cis
TraesCS2D01G574900	unclassified	others	0.656588	trans
TraesCS2D01G574900	unclassified	others	0.000001	cis
TraesCS2D01G578300	unclassified	others	0.962610	trans
TraesCS2D01G578300	unclassified	others	0.007987	cis
TraesCS2D01G596300	unclassified	others	0.088188	trans
TraesCS2D01G596300	unclassified	others	0.103262	cis
TraesCS2D01G601100	unclassified	others	0.347136	trans
TraesCS2D01G601100	unclassified	others	0.078745	cis
TraesCS3A01G011600	unclassified	others	0.358854	trans
TraesCS3A01G011600	unclassified	others	0.000001	cis
TraesCS3A01G015500	unclassified	others	0.290943	trans
TraesCS3A01G015500	unclassified	others	0.192869	cis
TraesCS3A01G021800	unclassified	others	0.000001	trans
TraesCS3A01G021800	unclassified	others	0.180359	cis
TraesCS3A01G022500	AbyT	others	0.110996	trans
TraesCS3A01G022500	AbyT	others	0.330886	cis
TraesCS3A01G034700	AbyO	trans-genomic	0.216833	trans
TraesCS3A01G034700	AbyO	trans-genomic	0.052789	cis
TraesCS3A01G044400	AbyO	trans-genomic	0.143286	trans
TraesCS3A01G044400	AbyO	trans-genomic	0.357849	cis
TraesCS3A01G046400	unclassified	others	0.000001	trans
TraesCS3A01G046400	unclassified	others	0.026787	cis
TraesCS3A01G056000	AbyT	others	0.078004	trans
TraesCS3A01G056000	AbyT	others	0.277763	cis
TraesCS3A01G056800	unclassified	others	0.000001	trans
TraesCS3A01G056800	unclassified	others	0.040977	cis
TraesCS3A01G060500	AbyA	cis-genomic	0.167552	trans
TraesCS3A01G060500	AbyA	cis-genomic	0.144026	cis
TraesCS3A01G068500	unclassified	others	0.093388	trans
TraesCS3A01G068500	unclassified	others	0.006932	cis
TraesCS3A01G069400	AbyA	cis-genomic	0.094128	trans
TraesCS3A01G069400	AbyA	cis-genomic	0.196466	cis
TraesCS3A01G075100	unclassified	others	0.000001	trans
TraesCS3A01G075100	unclassified	others	0.168613	cis
TraesCS3A01G084400	unclassified	others	0.040663	trans
TraesCS3A01G084400	unclassified	others	0.191525	cis
TraesCS3A01G098700	AbyB	trans-genomic	0.273132	trans
TraesCS3A01G098700	AbyB	trans-genomic	0.000001	cis
TraesCS3A01G104100	unclassified	others	0.436115	trans
TraesCS3A01G104100	unclassified	others	0.102233	cis
TraesCS3A01G105500	AbyB	trans-genomic	0.000001	trans
TraesCS3A01G105500	AbyB	trans-genomic	0.023361	cis
TraesCS3A01G107200	AbyT	others	0.145970	trans
TraesCS3A01G107200	AbyT	others	0.037269	cis
TraesCS3A01G111200	AbyB	trans-genomic	0.078134	trans
TraesCS3A01G111200	AbyB	trans-genomic	0.000001	cis
TraesCS3A01G115800	AbyO	trans-genomic	0.021935	trans
TraesCS3A01G115800	AbyO	trans-genomic	0.045227	cis
TraesCS3A01G126300	unclassified	others	0.279673	trans
TraesCS3A01G126300	unclassified	others	0.000001	cis
TraesCS3A01G127900	AbyO	trans-genomic	0.461786	trans
TraesCS3A01G127900	AbyO	trans-genomic	0.000001	cis
TraesCS3A01G149400	AbyO	trans-genomic	0.000001	trans
TraesCS3A01G149400	AbyO	trans-genomic	0.306740	cis
TraesCS3A01G149800	AbyO	trans-genomic	0.091882	trans
TraesCS3A01G149800	AbyO	trans-genomic	0.013255	cis
TraesCS3A01G150300	AbyO	trans-genomic	0.040143	trans
TraesCS3A01G150300	AbyO	trans-genomic	0.368007	cis
TraesCS3A01G152000	AbyB	trans-genomic	0.000001	trans
TraesCS3A01G152000	AbyB	trans-genomic	0.188166	cis
TraesCS3A01G153000	AbyO	trans-genomic	0.004920	trans
TraesCS3A01G153000	AbyO	trans-genomic	0.102241	cis
TraesCS3A01G154800	unclassified	others	0.072143	trans
TraesCS3A01G154800	unclassified	others	0.001733	cis
TraesCS3A01G154900	AbyT	others	0.123712	trans
TraesCS3A01G154900	AbyT	others	0.096364	cis
TraesCS3A01G156300	unclassified	others	0.569323	trans
TraesCS3A01G156300	unclassified	others	0.000001	cis
TraesCS3A01G163300	unclassified	others	0.316599	trans
TraesCS3A01G163300	unclassified	others	0.000001	cis
TraesCS3A01G173000	AbyT	others	0.476009	trans
TraesCS3A01G173000	AbyT	others	0.000001	cis
TraesCS3A01G175200	AbyO	trans-genomic	0.044065	trans
TraesCS3A01G175200	AbyO	trans-genomic	0.000001	cis
TraesCS3A01G175800	unclassified	others	0.037324	trans
TraesCS3A01G175800	unclassified	others	0.022229	cis
TraesCS3A01G176300	unclassified	others	0.396886	trans
TraesCS3A01G176300	unclassified	others	0.225256	cis
TraesCS3A01G178100	unclassified	others	0.290506	trans
TraesCS3A01G178100	unclassified	others	0.000001	cis
TraesCS3A01G194000	AbyA	cis-genomic	0.000001	trans
TraesCS3A01G194000	AbyA	cis-genomic	0.009405	cis
TraesCS3A01G194100	AbyA	cis-genomic	0.314915	trans
TraesCS3A01G194100	AbyA	cis-genomic	0.067037	cis
TraesCS3A01G197600	AbyA	cis-genomic	0.476288	trans
TraesCS3A01G197600	AbyA	cis-genomic	0.000001	cis
TraesCS3A01G197900	AbyD	trans-genomic	0.106820	trans
TraesCS3A01G197900	AbyD	trans-genomic	0.016357	cis
TraesCS3A01G199600	unclassified	others	0.000001	trans
TraesCS3A01G199600	unclassified	others	0.005300	cis
TraesCS3A01G204400	AbyT	others	0.448411	trans
TraesCS3A01G204400	AbyT	others	0.000001	cis
TraesCS3A01G205000	unclassified	others	0.343178	trans
TraesCS3A01G205000	unclassified	others	0.000001	cis
TraesCS3A01G208200	unclassified	others	0.011408	trans
TraesCS3A01G208200	unclassified	others	0.000001	cis
TraesCS3A01G208700	AbyO	trans-genomic	0.191906	trans
TraesCS3A01G208700	AbyO	trans-genomic	0.000001	cis
TraesCS3A01G211200	unclassified	others	0.000001	trans
TraesCS3A01G211200	unclassified	others	0.018211	cis
TraesCS3A01G219400	unclassified	others	0.008336	trans
TraesCS3A01G219400	unclassified	others	0.027215	cis
TraesCS3A01G222900	unclassified	others	0.000001	trans
TraesCS3A01G222900	unclassified	others	0.026968	cis
TraesCS3A01G225800	unclassified	others	0.156865	trans
TraesCS3A01G225800	unclassified	others	0.000001	cis
TraesCS3A01G228400	unclassified	others	0.252063	trans
TraesCS3A01G228400	unclassified	others	0.156393	cis
TraesCS3A01G253000	AbyB	trans-genomic	0.091116	trans
TraesCS3A01G253000	AbyB	trans-genomic	0.000001	cis
TraesCS3A01G255100	unclassified	others	0.147222	trans
TraesCS3A01G255100	unclassified	others	0.000001	cis
TraesCS3A01G261200	unclassified	others	0.388307	trans
TraesCS3A01G261200	unclassified	others	0.082541	cis
TraesCS3A01G265900	unclassified	others	0.050608	trans
TraesCS3A01G265900	unclassified	others	0.000001	cis
TraesCS3A01G266200	unclassified	others	0.368780	trans
TraesCS3A01G266200	unclassified	others	0.000001	cis
TraesCS3A01G267700	unclassified	others	0.049265	trans
TraesCS3A01G267700	unclassified	others	0.120956	cis
TraesCS3A01G268700	unclassified	others	0.000001	trans
TraesCS3A01G268700	unclassified	others	0.035060	cis
TraesCS3A01G270000	unclassified	others	0.160463	trans
TraesCS3A01G270000	unclassified	others	0.000001	cis
TraesCS3A01G274100	AbyA	cis-genomic	0.205505	trans
TraesCS3A01G274100	AbyA	cis-genomic	0.000001	cis
TraesCS3A01G275700	AbyO	trans-genomic	0.656216	trans
TraesCS3A01G275700	AbyO	trans-genomic	0.000001	cis
TraesCS3A01G277700	unclassified	others	0.044420	trans
TraesCS3A01G277700	unclassified	others	0.014323	cis
TraesCS3A01G281200	AbyT	others	0.179262	trans
TraesCS3A01G281200	AbyT	others	0.377143	cis
TraesCS3A01G282700	unclassified	others	0.000001	trans
TraesCS3A01G282700	unclassified	others	0.280431	cis
TraesCS3A01G292700	AbyT	others	0.000000	trans
TraesCS3A01G292700	AbyT	others	0.777867	cis
TraesCS3A01G299000	AbyB	trans-genomic	0.000001	trans
TraesCS3A01G299000	AbyB	trans-genomic	0.099027	cis
TraesCS3A01G310200	AbyO	trans-genomic	0.216508	trans
TraesCS3A01G310200	AbyO	trans-genomic	0.067018	cis
TraesCS3A01G310300	unclassified	others	0.718816	trans
TraesCS3A01G310300	unclassified	others	0.000001	cis
TraesCS3A01G313400	AbyO	trans-genomic	0.014877	trans
TraesCS3A01G313400	AbyO	trans-genomic	0.000001	cis
TraesCS3A01G315500	unclassified	others	0.301687	trans
TraesCS3A01G315500	unclassified	others	0.105965	cis
TraesCS3A01G322200	unclassified	others	0.059299	trans
TraesCS3A01G322200	unclassified	others	0.569663	cis
TraesCS3A01G323800	AbyO	trans-genomic	0.000001	trans
TraesCS3A01G323800	AbyO	trans-genomic	0.072104	cis
TraesCS3A01G325600	AbyB	trans-genomic	0.305367	trans
TraesCS3A01G325600	AbyB	trans-genomic	0.101531	cis
TraesCS3A01G342900	unclassified	others	0.134951	trans
TraesCS3A01G342900	unclassified	others	0.000001	cis
TraesCS3A01G347000	unclassified	others	0.084534	trans
TraesCS3A01G347000	unclassified	others	0.266160	cis
TraesCS3A01G349800	AbyO	trans-genomic	0.000001	trans
TraesCS3A01G349800	AbyO	trans-genomic	0.010841	cis
TraesCS3A01G353000	AbyD	trans-genomic	0.035709	trans
TraesCS3A01G353000	AbyD	trans-genomic	0.003235	cis
TraesCS3A01G353700	unclassified	others	0.118330	trans
TraesCS3A01G353700	unclassified	others	0.000001	cis
TraesCS3A01G358500	AbyB	trans-genomic	0.272816	trans
TraesCS3A01G358500	AbyB	trans-genomic	0.000001	cis
TraesCS3A01G359900	AbyA	cis-genomic	0.050033	trans
TraesCS3A01G359900	AbyA	cis-genomic	0.000001	cis
TraesCS3A01G363000	unclassified	others	0.360676	trans
TraesCS3A01G363000	unclassified	others	0.006881	cis
TraesCS3A01G363400	unclassified	others	0.083778	trans
TraesCS3A01G363400	unclassified	others	0.011537	cis
TraesCS3A01G365000	unclassified	others	0.000000	trans
TraesCS3A01G365000	unclassified	others	0.519304	cis
TraesCS3A01G374500	unclassified	others	0.080054	trans
TraesCS3A01G374500	unclassified	others	0.316430	cis
TraesCS3A01G374900	AbyA	cis-genomic	0.139804	trans
TraesCS3A01G374900	AbyA	cis-genomic	0.168524	cis
TraesCS3A01G375600	AbyA	cis-genomic	0.283210	trans
TraesCS3A01G375600	AbyA	cis-genomic	0.331457	cis
TraesCS3A01G382600	unclassified	others	0.000001	trans
TraesCS3A01G382600	unclassified	others	0.011541	cis
TraesCS3A01G390200	unclassified	others	0.147786	trans
TraesCS3A01G390200	unclassified	others	0.142983	cis
TraesCS3A01G392800	unclassified	others	0.000001	trans
TraesCS3A01G392800	unclassified	others	0.473560	cis
TraesCS3A01G398000	unclassified	others	0.000001	trans
TraesCS3A01G398000	unclassified	others	0.121118	cis
TraesCS3A01G398500	AbyO	trans-genomic	0.095725	trans
TraesCS3A01G398500	AbyO	trans-genomic	0.060786	cis
TraesCS3A01G399000	unclassified	others	0.267375	trans
TraesCS3A01G399000	unclassified	others	0.013903	cis
TraesCS3A01G401000	AbyB	trans-genomic	0.000001	trans
TraesCS3A01G401000	AbyB	trans-genomic	0.215492	cis
TraesCS3A01G401100	unclassified	others	0.026141	trans
TraesCS3A01G401100	unclassified	others	0.086029	cis
TraesCS3A01G401200	AbyO	trans-genomic	0.286458	trans
TraesCS3A01G401200	AbyO	trans-genomic	0.054667	cis
TraesCS3A01G403800	unclassified	others	0.000001	trans
TraesCS3A01G403800	unclassified	others	0.231864	cis
TraesCS3A01G404500	unclassified	others	0.166098	trans
TraesCS3A01G404500	unclassified	others	0.261867	cis
TraesCS3A01G405300	unclassified	others	0.079128	trans
TraesCS3A01G405300	unclassified	others	0.174600	cis
TraesCS3A01G405900	AbyO	trans-genomic	0.016484	trans
TraesCS3A01G405900	AbyO	trans-genomic	0.002196	cis
TraesCS3A01G414100	unclassified	others	0.079035	trans
TraesCS3A01G414100	unclassified	others	0.465104	cis
TraesCS3A01G422000	AbyT	others	0.381191	trans
TraesCS3A01G422000	AbyT	others	0.448476	cis
TraesCS3A01G428300	AbyO	trans-genomic	0.364626	trans
TraesCS3A01G428300	AbyO	trans-genomic	0.020330	cis
TraesCS3A01G432700	AbyO	trans-genomic	0.088915	trans
TraesCS3A01G432700	AbyO	trans-genomic	0.000001	cis
TraesCS3A01G440900	unclassified	others	0.179376	trans
TraesCS3A01G440900	unclassified	others	0.021720	cis
TraesCS3A01G441200	unclassified	others	0.029708	trans
TraesCS3A01G441200	unclassified	others	0.135306	cis
TraesCS3A01G442600	AbyD	trans-genomic	0.000001	trans
TraesCS3A01G442600	AbyD	trans-genomic	0.031627	cis
TraesCS3A01G459100	unclassified	others	0.022781	trans
TraesCS3A01G459100	unclassified	others	0.368450	cis
TraesCS3A01G463500	AbyT	others	0.177057	trans
TraesCS3A01G463500	AbyT	others	0.361058	cis
TraesCS3A01G466200	AbyT	others	0.188166	trans
TraesCS3A01G466200	AbyT	others	0.210095	cis
TraesCS3A01G481400	AbyT	others	0.628776	trans
TraesCS3A01G481400	AbyT	others	0.174406	cis
TraesCS3A01G491000	unclassified	others	0.041253	trans
TraesCS3A01G491000	unclassified	others	0.274586	cis
TraesCS3A01G501500	unclassified	others	0.077775	trans
TraesCS3A01G501500	unclassified	others	0.112855	cis
TraesCS3A01G509000	AbyB	trans-genomic	0.065319	trans
TraesCS3A01G509000	AbyB	trans-genomic	0.183713	cis
TraesCS3A01G509500	unclassified	others	0.020105	trans
TraesCS3A01G509500	unclassified	others	0.122637	cis
TraesCS3A01G528500	AbyB	trans-genomic	0.078415	trans
TraesCS3A01G528500	AbyB	trans-genomic	0.027020	cis
TraesCS3A01G534500	AbyT	others	0.490659	trans
TraesCS3A01G534500	AbyT	others	0.038538	cis
TraesCS3A01G537700	unclassified	others	0.064694	trans
TraesCS3A01G537700	unclassified	others	0.065440	cis
TraesCS3B01G004300	BbyT	others	0.115311	trans
TraesCS3B01G004300	BbyT	others	0.221177	cis
TraesCS3B01G005100	BbyO	trans-genomic	0.186874	trans
TraesCS3B01G005100	BbyO	trans-genomic	0.334049	cis
TraesCS3B01G006300	unclassified	others	0.205124	trans
TraesCS3B01G006300	unclassified	others	0.350042	cis
TraesCS3B01G007300	BbyO	trans-genomic	0.758191	trans
TraesCS3B01G007300	BbyO	trans-genomic	0.207739	cis
TraesCS3B01G009600	BbyA	trans-genomic	0.168939	trans
TraesCS3B01G009600	BbyA	trans-genomic	0.153707	cis
TraesCS3B01G012000	unclassified	others	0.003467	trans
TraesCS3B01G012000	unclassified	others	0.405563	cis
TraesCS3B01G014600	unclassified	others	0.470200	trans
TraesCS3B01G014600	unclassified	others	0.254508	cis
TraesCS3B01G016100	unclassified	others	0.165676	trans
TraesCS3B01G016100	unclassified	others	0.248236	cis
TraesCS3B01G016500	unclassified	others	0.327686	trans
TraesCS3B01G016500	unclassified	others	0.059554	cis
TraesCS3B01G019300	BbyT	others	0.072712	trans
TraesCS3B01G019300	BbyT	others	0.311174	cis
TraesCS3B01G039900	unclassified	others	0.209473	trans
TraesCS3B01G039900	unclassified	others	0.438924	cis
TraesCS3B01G043800	BbyT	others	0.058604	trans
TraesCS3B01G043800	BbyT	others	0.321732	cis
TraesCS3B01G048900	unclassified	others	0.198617	trans
TraesCS3B01G048900	unclassified	others	0.138369	cis
TraesCS3B01G049500	BbyB	cis-genomic	0.040985	trans
TraesCS3B01G049500	BbyB	cis-genomic	0.000001	cis
TraesCS3B01G050500	unclassified	others	0.139067	trans
TraesCS3B01G050500	unclassified	others	0.413379	cis
TraesCS3B01G056100	BbyT	others	0.367165	trans
TraesCS3B01G056100	BbyT	others	0.282027	cis
TraesCS3B01G063200	BbyT	others	0.092618	trans
TraesCS3B01G063200	BbyT	others	0.293398	cis
TraesCS3B01G063400	unclassified	others	0.477199	trans
TraesCS3B01G063400	unclassified	others	0.313899	cis
TraesCS3B01G076900	BbyA	trans-genomic	0.132643	trans
TraesCS3B01G076900	BbyA	trans-genomic	0.230793	cis
TraesCS3B01G080100	BbyT	others	0.000001	trans
TraesCS3B01G080100	BbyT	others	0.001197	cis
TraesCS3B01G085200	unclassified	others	0.578053	trans
TraesCS3B01G085200	unclassified	others	0.290158	cis
TraesCS3B01G087600	BbyA	trans-genomic	0.000001	trans
TraesCS3B01G087600	BbyA	trans-genomic	0.375800	cis
TraesCS3B01G100000	unclassified	others	0.116069	trans
TraesCS3B01G100000	unclassified	others	0.090294	cis
TraesCS3B01G100800	unclassified	others	0.000001	trans
TraesCS3B01G100800	unclassified	others	0.064622	cis
TraesCS3B01G105200	unclassified	others	0.668370	trans
TraesCS3B01G105200	unclassified	others	0.223330	cis
TraesCS3B01G105600	unclassified	others	0.485922	trans
TraesCS3B01G105600	unclassified	others	0.227914	cis
TraesCS3B01G119300	BbyO	trans-genomic	0.543256	trans
TraesCS3B01G119300	BbyO	trans-genomic	0.049061	cis
TraesCS3B01G127700	unclassified	others	0.288552	trans
TraesCS3B01G127700	unclassified	others	0.000001	cis
TraesCS3B01G130100	BbyA	trans-genomic	0.378589	trans
TraesCS3B01G130100	BbyA	trans-genomic	0.079958	cis
TraesCS3B01G131800	unclassified	others	0.013962	trans
TraesCS3B01G131800	unclassified	others	0.230971	cis
TraesCS3B01G144700	BbyB	cis-genomic	0.029799	trans
TraesCS3B01G144700	BbyB	cis-genomic	0.393823	cis
TraesCS3B01G144800	BbyT	others	0.183646	trans
TraesCS3B01G144800	BbyT	others	0.000001	cis
TraesCS3B01G162300	BbyT	others	0.326243	trans
TraesCS3B01G162300	BbyT	others	0.123522	cis
TraesCS3B01G177200	BbyT	others	0.000001	trans
TraesCS3B01G177200	BbyT	others	0.003538	cis
TraesCS3B01G179500	BbyB	cis-genomic	0.058349	trans
TraesCS3B01G179500	BbyB	cis-genomic	0.027196	cis
TraesCS3B01G188900	BbyB	cis-genomic	0.088557	trans
TraesCS3B01G188900	BbyB	cis-genomic	0.037555	cis
TraesCS3B01G192300	unclassified	others	0.101424	trans
TraesCS3B01G192300	unclassified	others	0.006888	cis
TraesCS3B01G193200	unclassified	others	0.000001	trans
TraesCS3B01G193200	unclassified	others	0.062818	cis
TraesCS3B01G196700	BbyB	cis-genomic	0.013900	trans
TraesCS3B01G196700	BbyB	cis-genomic	0.177187	cis
TraesCS3B01G197400	unclassified	others	0.138032	trans
TraesCS3B01G197400	unclassified	others	0.085707	cis
TraesCS3B01G200300	unclassified	others	0.235810	trans
TraesCS3B01G200300	unclassified	others	0.001889	cis
TraesCS3B01G201500	unclassified	others	0.112522	trans
TraesCS3B01G201500	unclassified	others	0.237006	cis
TraesCS3B01G208500	unclassified	others	0.450050	trans
TraesCS3B01G208500	unclassified	others	0.132541	cis
TraesCS3B01G212800	unclassified	others	0.196783	trans
TraesCS3B01G212800	unclassified	others	0.324051	cis
TraesCS3B01G215100	unclassified	others	0.007524	trans
TraesCS3B01G215100	unclassified	others	0.224258	cis
TraesCS3B01G217500	unclassified	others	0.041794	trans
TraesCS3B01G217500	unclassified	others	0.030070	cis
TraesCS3B01G231100	BbyO	trans-genomic	0.193841	trans
TraesCS3B01G231100	BbyO	trans-genomic	0.000001	cis
TraesCS3B01G231400	unclassified	others	0.053987	trans
TraesCS3B01G231400	unclassified	others	0.024432	cis
TraesCS3B01G240100	unclassified	others	0.574300	trans
TraesCS3B01G240100	unclassified	others	0.021883	cis
TraesCS3B01G240300	unclassified	others	0.034674	trans
TraesCS3B01G240300	unclassified	others	0.062161	cis
TraesCS3B01G240500	unclassified	others	0.112826	trans
TraesCS3B01G240500	unclassified	others	0.251930	cis
TraesCS3B01G240800	unclassified	others	0.009460	trans
TraesCS3B01G240800	unclassified	others	0.292568	cis
TraesCS3B01G241200	BbyT	others	0.172422	trans
TraesCS3B01G241200	BbyT	others	0.007553	cis
TraesCS3B01G245200	unclassified	others	0.236067	trans
TraesCS3B01G245200	unclassified	others	0.000001	cis
TraesCS3B01G246400	BbyO	trans-genomic	0.223519	trans
TraesCS3B01G246400	BbyO	trans-genomic	0.074396	cis
TraesCS3B01G247000	unclassified	others	0.000001	trans
TraesCS3B01G247000	unclassified	others	0.007767	cis
TraesCS3B01G249800	unclassified	others	0.120759	trans
TraesCS3B01G249800	unclassified	others	0.000001	cis
TraesCS3B01G250900	BbyT	others	0.063154	trans
TraesCS3B01G250900	BbyT	others	0.410513	cis
TraesCS3B01G252000	unclassified	others	0.544672	trans
TraesCS3B01G252000	unclassified	others	0.000001	cis
TraesCS3B01G254100	BbyT	others	0.107244	trans
TraesCS3B01G254100	BbyT	others	0.000001	cis
TraesCS3B01G255300	unclassified	others	0.015891	trans
TraesCS3B01G255300	unclassified	others	0.035392	cis
TraesCS3B01G257400	BbyT	others	0.000001	trans
TraesCS3B01G257400	BbyT	others	0.006245	cis
TraesCS3B01G259300	BbyO	trans-genomic	0.084018	trans
TraesCS3B01G259300	BbyO	trans-genomic	0.000001	cis
TraesCS3B01G265400	BbyB	cis-genomic	0.289188	trans
TraesCS3B01G265400	BbyB	cis-genomic	0.154806	cis
TraesCS3B01G269500	unclassified	others	0.188483	trans
TraesCS3B01G269500	unclassified	others	0.000001	cis
TraesCS3B01G272300	unclassified	others	0.000001	trans
TraesCS3B01G272300	unclassified	others	0.004199	cis
TraesCS3B01G272600	unclassified	others	0.149780	trans
TraesCS3B01G272600	unclassified	others	0.018507	cis
TraesCS3B01G272700	BbyO	trans-genomic	0.460054	trans
TraesCS3B01G272700	BbyO	trans-genomic	0.050477	cis
TraesCS3B01G274300	unclassified	others	0.602911	trans
TraesCS3B01G274300	unclassified	others	0.259198	cis
TraesCS3B01G275100	unclassified	others	0.111295	trans
TraesCS3B01G275100	unclassified	others	0.194119	cis
TraesCS3B01G275400	BbyO	trans-genomic	0.321003	trans
TraesCS3B01G275400	BbyO	trans-genomic	0.002492	cis
TraesCS3B01G282000	unclassified	others	0.278556	trans
TraesCS3B01G282000	unclassified	others	0.289516	cis
TraesCS3B01G282200	BbyB	cis-genomic	0.065832	trans
TraesCS3B01G282200	BbyB	cis-genomic	0.169434	cis
TraesCS3B01G284300	unclassified	others	0.047623	trans
TraesCS3B01G284300	unclassified	others	0.079757	cis
TraesCS3B01G294300	unclassified	others	0.000001	trans
TraesCS3B01G294300	unclassified	others	0.125691	cis
TraesCS3B01G299900	unclassified	others	0.064749	trans
TraesCS3B01G299900	unclassified	others	0.267314	cis
TraesCS3B01G311400	BbyO	trans-genomic	0.225791	trans
TraesCS3B01G311400	BbyO	trans-genomic	0.000001	cis
TraesCS3B01G312500	unclassified	others	0.000001	trans
TraesCS3B01G312500	unclassified	others	0.084963	cis
TraesCS3B01G313900	unclassified	others	0.000001	trans
TraesCS3B01G313900	unclassified	others	0.043610	cis
TraesCS3B01G315300	BbyB	cis-genomic	0.142869	trans
TraesCS3B01G315300	BbyB	cis-genomic	0.013311	cis
TraesCS3B01G315800	BbyT	others	0.000001	trans
TraesCS3B01G315800	BbyT	others	0.004504	cis
TraesCS3B01G316700	unclassified	others	0.295494	trans
TraesCS3B01G316700	unclassified	others	0.137901	cis
TraesCS3B01G324900	BbyB	cis-genomic	0.179309	trans
TraesCS3B01G324900	BbyB	cis-genomic	0.096643	cis
TraesCS3B01G335000	unclassified	others	0.194434	trans
TraesCS3B01G335000	unclassified	others	0.000001	cis
TraesCS3B01G335100	unclassified	others	0.324663	trans
TraesCS3B01G335100	unclassified	others	0.000001	cis
TraesCS3B01G339300	unclassified	others	0.151046	trans
TraesCS3B01G339300	unclassified	others	0.000162	cis
TraesCS3B01G344300	BbyO	trans-genomic	0.116439	trans
TraesCS3B01G344300	BbyO	trans-genomic	0.401126	cis
TraesCS3B01G346200	unclassified	others	0.940329	trans
TraesCS3B01G346200	unclassified	others	0.059670	cis
TraesCS3B01G346900	unclassified	others	0.027512	trans
TraesCS3B01G346900	unclassified	others	0.500144	cis
TraesCS3B01G351300	BbyA	trans-genomic	0.109028	trans
TraesCS3B01G351300	BbyA	trans-genomic	0.000001	cis
TraesCS3B01G352000	unclassified	others	0.965959	trans
TraesCS3B01G352000	unclassified	others	0.030442	cis
TraesCS3B01G359800	BbyT	others	0.010305	trans
TraesCS3B01G359800	BbyT	others	0.262979	cis
TraesCS3B01G360600	BbyA	trans-genomic	0.175363	trans
TraesCS3B01G360600	BbyA	trans-genomic	0.017790	cis
TraesCS3B01G366700	BbyO	trans-genomic	0.188745	trans
TraesCS3B01G366700	BbyO	trans-genomic	0.018243	cis
TraesCS3B01G375100	unclassified	others	0.119913	trans
TraesCS3B01G375100	unclassified	others	0.007833	cis
TraesCS3B01G379500	BbyT	others	0.185067	trans
TraesCS3B01G379500	BbyT	others	0.145805	cis
TraesCS3B01G382500	BbyT	others	0.019493	trans
TraesCS3B01G382500	BbyT	others	0.061187	cis
TraesCS3B01G386200	BbyO	trans-genomic	0.158413	trans
TraesCS3B01G386200	BbyO	trans-genomic	0.000001	cis
TraesCS3B01G388600	unclassified	others	0.028401	trans
TraesCS3B01G388600	unclassified	others	0.181763	cis
TraesCS3B01G391900	BbyB	cis-genomic	0.244498	trans
TraesCS3B01G391900	BbyB	cis-genomic	0.332725	cis
TraesCS3B01G392100	BbyB	cis-genomic	0.097612	trans
TraesCS3B01G392100	BbyB	cis-genomic	0.005005	cis
TraesCS3B01G394200	BbyT	others	0.201102	trans
TraesCS3B01G394200	BbyT	others	0.053054	cis
TraesCS3B01G395600	BbyT	others	0.120315	trans
TraesCS3B01G395600	BbyT	others	0.000001	cis
TraesCS3B01G400100	BbyO	trans-genomic	0.186456	trans
TraesCS3B01G400100	BbyO	trans-genomic	0.000001	cis
TraesCS3B01G410900	unclassified	others	0.127104	trans
TraesCS3B01G410900	unclassified	others	0.013724	cis
TraesCS3B01G416300	unclassified	others	0.317303	trans
TraesCS3B01G416300	unclassified	others	0.000001	cis
TraesCS3B01G417900	BbyT	others	0.346298	trans
TraesCS3B01G417900	BbyT	others	0.351975	cis
TraesCS3B01G424800	unclassified	others	0.117739	trans
TraesCS3B01G424800	unclassified	others	0.080613	cis
TraesCS3B01G425000	unclassified	others	0.013437	trans
TraesCS3B01G425000	unclassified	others	0.513106	cis
TraesCS3B01G427800	unclassified	others	0.021842	trans
TraesCS3B01G427800	unclassified	others	0.381071	cis
TraesCS3B01G428300	BbyA	trans-genomic	0.000001	trans
TraesCS3B01G428300	BbyA	trans-genomic	0.001325	cis
TraesCS3B01G430900	unclassified	others	0.206758	trans
TraesCS3B01G430900	unclassified	others	0.001745	cis
TraesCS3B01G433200	unclassified	others	0.000001	trans
TraesCS3B01G433200	unclassified	others	0.125043	cis
TraesCS3B01G433900	BbyT	others	0.315442	trans
TraesCS3B01G433900	BbyT	others	0.000001	cis
TraesCS3B01G438000	BbyT	others	0.038029	trans
TraesCS3B01G438000	BbyT	others	0.127238	cis
TraesCS3B01G451300	BbyB	cis-genomic	0.152750	trans
TraesCS3B01G451300	BbyB	cis-genomic	0.045857	cis
TraesCS3B01G458700	unclassified	others	0.129104	trans
TraesCS3B01G458700	unclassified	others	0.000167	cis
TraesCS3B01G462700	unclassified	others	0.000001	trans
TraesCS3B01G462700	unclassified	others	0.135173	cis
TraesCS3B01G466400	unclassified	others	0.062706	trans
TraesCS3B01G466400	unclassified	others	0.240052	cis
TraesCS3B01G472800	unclassified	others	0.261888	trans
TraesCS3B01G472800	unclassified	others	0.253199	cis
TraesCS3B01G474900	unclassified	others	0.000002	trans
TraesCS3B01G474900	unclassified	others	0.098631	cis
TraesCS3B01G487800	BbyB	cis-genomic	0.088682	trans
TraesCS3B01G487800	BbyB	cis-genomic	0.042163	cis
TraesCS3B01G492300	unclassified	others	0.540250	trans
TraesCS3B01G492300	unclassified	others	0.156433	cis
TraesCS3B01G504100	unclassified	others	0.400434	trans
TraesCS3B01G504100	unclassified	others	0.228337	cis
TraesCS3B01G531500	BbyB	cis-genomic	0.254514	trans
TraesCS3B01G531500	BbyB	cis-genomic	0.152133	cis
TraesCS3B01G532000	unclassified	others	0.519933	trans
TraesCS3B01G532000	unclassified	others	0.000001	cis
TraesCS3B01G540300	unclassified	others	0.223539	trans
TraesCS3B01G540300	unclassified	others	0.259497	cis
TraesCS3B01G553900	unclassified	others	0.034918	trans
TraesCS3B01G553900	unclassified	others	0.000001	cis
TraesCS3B01G561300	unclassified	others	0.000001	trans
TraesCS3B01G561300	unclassified	others	0.411386	cis
TraesCS3B01G565600	unclassified	others	0.150498	trans
TraesCS3B01G565600	unclassified	others	0.000001	cis
TraesCS3B01G566600	unclassified	others	0.057355	trans
TraesCS3B01G566600	unclassified	others	0.144152	cis
TraesCS3B01G581600	BbyO	trans-genomic	0.049253	trans
TraesCS3B01G581600	BbyO	trans-genomic	0.037445	cis
TraesCS3B01G581700	BbyB	cis-genomic	0.302892	trans
TraesCS3B01G581700	BbyB	cis-genomic	0.015912	cis
TraesCS3B01G584900	BbyD	trans-genomic	0.000001	trans
TraesCS3B01G584900	BbyD	trans-genomic	0.003164	cis
TraesCS3B01G597500	unclassified	others	0.000001	trans
TraesCS3B01G597500	unclassified	others	0.216355	cis
TraesCS3B01G600400	BbyO	trans-genomic	0.381801	trans
TraesCS3B01G600400	BbyO	trans-genomic	0.071254	cis
TraesCS3B01G600900	BbyA	trans-genomic	0.058307	trans
TraesCS3B01G600900	BbyA	trans-genomic	0.233972	cis
TraesCS3D01G003100	unclassified	others	0.123396	trans
TraesCS3D01G003100	unclassified	others	0.302114	cis
TraesCS3D01G013900	unclassified	others	0.374789	trans
TraesCS3D01G013900	unclassified	others	0.202854	cis
TraesCS3D01G020200	unclassified	others	0.654166	trans
TraesCS3D01G020200	unclassified	others	0.036630	cis
TraesCS3D01G022100	unclassified	others	0.061301	trans
TraesCS3D01G022100	unclassified	others	0.027887	cis
TraesCS3D01G023000	DbyD	cis-genomic	0.055403	trans
TraesCS3D01G023000	DbyD	cis-genomic	0.068054	cis
TraesCS3D01G023900	unclassified	others	0.462916	trans
TraesCS3D01G023900	unclassified	others	0.002544	cis
TraesCS3D01G025400	DbyA	trans-genomic	0.000001	trans
TraesCS3D01G025400	DbyA	trans-genomic	0.094638	cis
TraesCS3D01G030800	unclassified	others	0.403654	trans
TraesCS3D01G030800	unclassified	others	0.004272	cis
TraesCS3D01G033500	unclassified	others	0.177987	trans
TraesCS3D01G033500	unclassified	others	0.042085	cis
TraesCS3D01G037000	unclassified	others	0.010822	trans
TraesCS3D01G037000	unclassified	others	0.000001	cis
TraesCS3D01G037500	unclassified	others	0.327886	trans
TraesCS3D01G037500	unclassified	others	0.000001	cis
TraesCS3D01G040000	DbyT	others	0.358522	trans
TraesCS3D01G040000	DbyT	others	0.081837	cis
TraesCS3D01G040800	unclassified	others	0.218452	trans
TraesCS3D01G040800	unclassified	others	0.000001	cis
TraesCS3D01G048000	DbyB	trans-genomic	0.082098	trans
TraesCS3D01G048000	DbyB	trans-genomic	0.140809	cis
TraesCS3D01G055100	unclassified	others	0.143588	trans
TraesCS3D01G055100	unclassified	others	0.485945	cis
[truncated: 2,566 more rows]
