# Supplementary material for: Genomic variants affecting homoeologous gene expression dosage contribute to agronomic trait variation in allopolyploid wheat
Source: Nat Commun. 2022 Feb 11;13:826. doi: 10.1038/s41467-022-28453-y (PMC8837796; doi:10.1038/s41467-022-28453-y)
Supplement: Supplementary file 21 — Source Data [file 41467_2022_28453_MOESM21_ESM.zip › Source_data/Supplementary_Figure_6a_20kb_around_geneBody.cisCount.subG.txt]

#10kb up/down-stream of gene body.
#gene body is divided into 10 interval
#count of cis-eQTL in gene body is normalized to 1kb unit, making all intervals comparable
Genome	position	count
A	6	58
A	5	46
A	-8	15
A	-7	17
A	-3	22
A	-4	21
A	-5	19
A	9	72
A	-9	13
A	2	62
A	3	56
A	-1	102
A	20	19
A	0	159
A	16	14
A	19	15
A	-2	59
A	1	106
A	12	44
A	13	42
A	17	16
A	18	25
A	14	33
A	7	64
A	8	77
A	-6	15
A	4	49
A	11	172
A	10	114
A	15	23
B	7	88
B	14	44
B	8	103
B	-6	19
B	12	60
B	13	37
B	18	10
B	17	20
B	10	207
B	4	72
B	11	232
B	15	35
B	5	92
B	-8	11
B	-7	14
B	6	85
B	9	136
B	-9	13
B	-3	29
B	-5	19
B	-4	21
B	0	204
B	2	91
B	3	62
B	20	13
B	-1	131
B	1	135
B	19	15
B	16	23
B	-2	43
D	6	23
D	5	9
D	-8	2
D	-7	4
D	-3	8
D	-4	6
D	-5	6
D	9	26
D	-9	5
D	2	19
D	3	15
D	-1	14
D	0	30
D	19	2
D	16	8
D	-2	9
D	1	23
D	13	6
D	12	14
D	17	2
D	18	1
D	7	14
D	14	5
D	-6	9
D	8	20
D	4	18
D	11	46
D	10	50
D	15	7
