# Supplementary material for: Genomic variants affecting homoeologous gene expression dosage contribute to agronomic trait variation in allopolyploid wheat
Source: Nat Commun. 2022 Feb 11;13:826. doi: 10.1038/s41467-022-28453-y (PMC8837796; doi:10.1038/s41467-022-28453-y)
Supplement: Supplementary file 21 — Source Data [file 41467_2022_28453_MOESM21_ESM.zip › Source_data/Supplementary_Figure_3.txt]

#Ignore genes with more than one transcripts.
#sharing of SNP between a pair of homeologous gene
#the last column is the sequence identities for the CDS of the two homoeologs
SNP_shared	PCC	sCC	SNPs_homoeolog1	SNPs_homoeolog2	Homoeolog1	Homoeolog2	Intergenomic_identity_percent
0	0.0676	0.0336	677	31	TraesCS5A01G531900	TraesCS4B01G363600	90.41
0	0.0027	-0.0161	677	4	TraesCS5A01G531900	TraesCS4D01G357000	92.28
0	0.0028	0.0320	31	4	TraesCS4B01G363600	TraesCS4D01G357000	97.60
0	0.1295	0.2565	226	633	TraesCS3A01G271200	TraesCS1B01G162900	84.38
0	0.4236	0.4701	226	1399	TraesCS3A01G271200	TraesCS4D01G158300	94.22
0	0.2387	0.2274	633	1399	TraesCS1B01G162900	TraesCS4D01G158300	86.57
0	0.0622	0.0741	711	3118	TraesCS1A01G020300	TraesCS1B01G024300	90.38
166	-0.7061	-0.6768	711	246	TraesCS1A01G020300	TraesCS1D01G019800	93.91
0	0.1015	0.1229	3118	246	TraesCS1B01G024300	TraesCS1D01G019800	93.27
4	0.6914	0.7150	35	8	TraesCS2A01G313400	TraesCS2B01G332200	95.82
0	0.5782	0.5994	35	10	TraesCS2A01G313400	TraesCS2D01G311900	94.91
0	0.7467	0.7650	8	10	TraesCS2B01G332200	TraesCS2D01G311900	94.69
0	0.6585	0.7450	2	5	TraesCS2A01G266900	TraesCS2B01G275500	98.79
0	0.8009	0.8274	2	1	TraesCS2A01G266900	TraesCS2D01G257100	98.18
0	0.7549	0.7701	5	1	TraesCS2B01G275500	TraesCS2D01G257100	98.21
0	0.2471	0.2284	13	66	TraesCS4A01G222300	TraesCS4B01G094300	97.70
0	0.1107	0.0273	13	156	TraesCS4A01G222300	TraesCS4D01G091100	98.47
0	0.1373	0.0723	66	156	TraesCS4B01G094300	TraesCS4D01G091100	97.70
0	0.2550	0.2138	450	87	TraesCS2A01G460600	TraesCS2B01G482300	97.50
3	0.3944	0.3686	450	682	TraesCS2A01G460600	TraesCS2D01G460800	97.50
0	0.3284	0.2898	87	682	TraesCS2B01G482300	TraesCS2D01G460800	95.89
0	0.3441	0.3393	18	798	TraesCS2A01G314700	TraesCS2B01G332700	98.01
0	0.5684	0.5679	18	24	TraesCS2A01G314700	TraesCS2D01G312900	98.72
0	0.4320	0.4489	798	24	TraesCS2B01G332700	TraesCS2D01G312900	98.01
0	-0.0645	0.1917	4287	583	TraesCS5A01G292400	TraesCS5B01G291800	98.04
0	0.1274	0.4041	4287	272	TraesCS5A01G292400	TraesCS5D01G299700	98.04
0	0.1948	0.3143	583	272	TraesCS5B01G291800	TraesCS5D01G299700	100.00
0	-0.0707	-0.0441	405	2379	TraesCS3A01G287100	TraesCS3B01G321200	98.65
0	0.1862	0.1610	405	4	TraesCS3A01G287100	TraesCS3D01G286700	98.33
0	0.1019	0.1100	2379	4	TraesCS3B01G321200	TraesCS3D01G286700	97.76
0	0.1023	0.1024	18	3	TraesCS6A01G259300	TraesCS6B01G286600	98.51
0	0.1523	0.2269	18	8	TraesCS6A01G259300	TraesCS6D01G240400	98.88
0	-0.0905	-0.0956	3	8	TraesCS6B01G286600	TraesCS6D01G240400	99.63
0	0.4001	0.4217	121	143	TraesCS7A01G422900	TraesCS7B01G323300	91.10
0	0.4594	0.3871	121	3	TraesCS7A01G422900	TraesCS7D01G415300	98.01
0	0.4172	0.4413	143	3	TraesCS7B01G323300	TraesCS7D01G415300	92.23
0	0.2731	0.3153	3658	3	TraesCS3A01G175400	TraesCS3B01G205100	98.70
0	0.3401	0.4069	3658	6	TraesCS3A01G175400	TraesCS3D01G180800	100.00
0	0.7677	0.7668	3	6	TraesCS3B01G205100	TraesCS3D01G180800	98.70
2	0.6735	0.6601	26	21	TraesCS3A01G082100	TraesCS3B01G097200	98.20
0	0.4565	0.4817	26	6216	TraesCS3A01G082100	TraesCS3D01G082300	98.60
0	0.5581	0.5614	21	6216	TraesCS3B01G097200	TraesCS3D01G082300	97.95
2	0.8949	0.8840	3	6	TraesCS7A01G291600	TraesCS7B01G184100	98.83
0	0.8765	0.8772	3	11	TraesCS7A01G291600	TraesCS7D01G284400	99.30
0	0.8970	0.8992	6	11	TraesCS7B01G184100	TraesCS7D01G284400	99.07
20	-0.2972	-0.3500	437	413	TraesCS2A01G063600	TraesCS2B01G076300	97.27
0	0.0298	-0.0020	437	4	TraesCS2A01G063600	TraesCS2D01G061800	97.19
0	0.0859	0.1222	413	4	TraesCS2B01G076300	TraesCS2D01G061800	98.70
0	0.2542	0.2608	3495	263	TraesCS7A01G149400	TraesCS7B01G053100	94.30
0	0.0048	0.0122	3495	115	TraesCS7A01G149400	TraesCS7D01G151100	98.09
0	0.0827	0.1214	263	115	TraesCS7B01G053100	TraesCS7D01G151100	91.98
0	0.2215	0.2242	31	282	TraesCS6A01G385200	TraesCS6B01G424200	92.62
0	0.2955	0.2728	31	30	TraesCS6A01G385200	TraesCS6D01G370000	97.44
0	0.3921	0.3917	282	30	TraesCS6B01G424200	TraesCS6D01G370000	91.30
2	0.7818	0.6821	33	167	TraesCS6A01G270200	TraesCS6B01G297500	89.39
4	0.6939	0.5775	33	77	TraesCS6A01G270200	TraesCS6D01G244800	88.05
19	0.7465	0.5741	167	77	TraesCS6B01G297500	TraesCS6D01G244800	96.33
2	0.2816	0.2064	1367	212	TraesCS3A01G011000	TraesCS3B01G014000	92.55
32	0.4320	0.1974	1367	380	TraesCS3A01G011000	TraesCS3D01G000700	96.55
0	0.2122	0.0798	212	380	TraesCS3B01G014000	TraesCS3D01G000700	92.94
222	-0.3623	-0.4036	234	451	TraesCS5A01G540700	TraesCS4B01G373500	100.00
0	0.2133	0.2489	234	58	TraesCS5A01G540700	TraesCS4D01G363800	99.02
0	0.0010	0.0060	451	58	TraesCS4B01G373500	TraesCS4D01G363800	99.02
0	0.3928	0.3068	4	1217	TraesCS5A01G172900	TraesCS5B01G170300	95.96
0	0.5162	0.4940	4	11	TraesCS5A01G172900	TraesCS5D01G177400	95.71
0	0.2546	0.2205	1217	11	TraesCS5B01G170300	TraesCS5D01G177400	98.19
0	0.2158	0.1776	18	397	TraesCS3A01G318200	TraesCS3B01G347700	97.86
0	0.1488	0.0905	18	75	TraesCS3A01G318200	TraesCS3D01G313000	98.57
0	-0.0660	-0.1072	397	75	TraesCS3B01G347700	TraesCS3D01G313000	99.30
0	0.2016	0.2261	21	2803	TraesCS2A01G523000	TraesCS2B01G552700	93.65
0	0.4838	0.4801	21	1522	TraesCS2A01G523000	TraesCS2D01G524900	95.08
0	0.1698	0.1645	2803	1522	TraesCS2B01G552700	TraesCS2D01G524900	96.72
4	0.7785	0.7033	21	263	TraesCS2A01G100700	TraesCS2B01G117900	95.86
7	0.7589	0.6589	21	46	TraesCS2A01G100700	TraesCS2D01G100200	96.27
33	0.8213	0.7967	263	46	TraesCS2B01G117900	TraesCS2D01G100200	96.23
0	0.4869	0.4850	928	142	TraesCS7A01G385000	TraesCS7B01G288000	93.31
0	0.4657	0.5043	928	18	TraesCS7A01G385000	TraesCS7D01G381600	97.94
4	0.6968	0.6946	142	18	TraesCS7B01G288000	TraesCS7D01G381600	99.36
172	-0.3433	-0.3204	1084	1457	TraesCS5A01G428700	TraesCS5B01G430700	96.91
0	0.2732	0.2337	1084	6	TraesCS5A01G428700	TraesCS5D01G436800	97.53
0	0.0760	0.0819	1457	6	TraesCS5B01G430700	TraesCS5D01G436800	97.20
0	-0.0505	-0.0931	10	6	TraesCS6A01G179700	TraesCS6B01G205600	97.96
0	0.1256	0.1534	10	16	TraesCS6A01G179700	TraesCS6D01G165300	97.96
0	0.2110	0.1477	6	16	TraesCS6B01G205600	TraesCS6D01G165300	97.28
0	0.2472	0.2308	24	222	TraesCS6A01G096400	TraesCS6B01G124800	98.41
24	1.0000	1.0000	24	24	TraesCS6A01G096400	TraesCS6D01G087500	100.00
0	0.2472	0.2308	222	24	TraesCS6B01G124800	TraesCS6D01G087500	98.41
3	1.0000	1.0000	3	3	TraesCS6A01G269300	TraesCS6B01G296600	100.00
3	1.0000	1.0000	3	3	TraesCS6A01G269300	TraesCS6D01G245600	100.00
3	1.0000	1.0000	3	3	TraesCS6B01G296600	TraesCS6D01G245600	100.00
0	0.0342	0.0604	852	2002	TraesCS5A01G250800	TraesCS5B01G248800	98.08
0	0.0222	0.0703	852	14	TraesCS5A01G250800	TraesCS5D01G258500	99.36
0	0.0226	0.0430	2002	14	TraesCS5B01G248800	TraesCS5D01G258500	97.44
0	0.2312	0.4033	108	2019	TraesCS6A01G215300	TraesCS6B01G244900	97.07
0	0.5615	0.6340	108	2	TraesCS6A01G215300	TraesCS6D01G197600	93.06
0	0.2850	0.3847	2019	2	TraesCS6B01G244900	TraesCS6D01G197600	95.56
0	-0.0019	-0.0335	11231	16	TraesCS1A01G238400	TraesCS4B01G161400	97.00
1559	-0.5101	-0.3543	11231	1630	TraesCS1A01G238400	TraesCS7D01G366100	99.50
0	-0.0545	-0.0162	16	1630	TraesCS4B01G161400	TraesCS7D01G366100	97.50
16	0.3687	0.3500	9277	672	TraesCS7A01G366900	TraesCS7B01G261100	97.14
5	0.3871	0.4161	9277	240	TraesCS7A01G366900	TraesCS7D01G355900	91.71
16	0.5759	0.6272	672	240	TraesCS7B01G261100	TraesCS7D01G355900	93.24
0	0.1360	0.0931	4	89	TraesCS7A01G282300	TraesCS1B01G142900	97.81
0	0.1861	0.1856	4	29	TraesCS7A01G282300	TraesCS3D01G204700	97.81
0	0.2739	0.2648	89	29	TraesCS1B01G142900	TraesCS3D01G204700	97.18
1	0.1254	0.4608	6533	2761	TraesCS1A01G286900	TraesCS1B01G296300	96.46
0	0.1229	0.4992	6533	16	TraesCS1A01G286900	TraesCS1D01G285800	98.31
1	0.7841	0.7874	2761	16	TraesCS1B01G296300	TraesCS1D01G285800	96.67
3	0.5847	0.5709	43	123	TraesCS5A01G449200	TraesCS5B01G456700	98.98
0	0.2482	0.3605	43	338	TraesCS5A01G449200	TraesCS5D01G455700	98.98
0	0.1649	0.3551	123	338	TraesCS5B01G456700	TraesCS5D01G455700	100.00
0	0.3296	0.3403	103	3167	TraesCS6A01G241700	TraesCS6B01G282700	92.64
0	0.6283	0.6505	103	11	TraesCS6A01G241700	TraesCS6D01G223700	92.09
0	0.3527	0.3484	3167	11	TraesCS6B01G282700	TraesCS6D01G223700	96.97
0	0.4348	0.4201	16	8	TraesCS6A01G299900	TraesCS6B01G329500	91.56
0	0.3605	0.3349	16	7	TraesCS6A01G299900	TraesCS6D01G279700	89.08
0	0.3912	0.3640	8	7	TraesCS6B01G329500	TraesCS6D01G279700	91.25
0	0.1543	0.1678	37	877	TraesCS2A01G524800	TraesCS2B01G554800	91.02
5	0.1027	0.1495	37	1243	TraesCS2A01G524800	TraesCS2D01G527700	91.92
0	0.0393	0.0713	877	1243	TraesCS2B01G554800	TraesCS2D01G527700	94.65
1	0.3495	0.3785	432	100	TraesCS3A01G011600	TraesCS3B01G014600	93.42
16	0.0799	-0.0231	432	407	TraesCS3A01G011600	TraesCS3D01G000100	93.00
0	0.1745	0.1260	100	407	TraesCS3B01G014600	TraesCS3D01G000100	92.59
0	0.5503	0.6066	8	11	TraesCS2A01G246400	TraesCS2B01G270700	91.50
1	0.6322	0.7073	8	22	TraesCS2A01G246400	TraesCS2D01G248800	91.90
2	0.6078	0.6192	11	22	TraesCS2B01G270700	TraesCS2D01G248800	96.65
0	0.3823	0.3446	3	4	TraesCS4A01G216600	TraesCS4B01G094800	97.37
0	0.3753	0.3349	3	45	TraesCS4A01G216600	TraesCS4D01G091600	96.20
0	0.3512	0.2922	4	45	TraesCS4B01G094800	TraesCS4D01G091600	97.37
1	0.4891	0.4374	4731	4	TraesCS7A01G272700	TraesCS7B01G170700	94.72
0	0.4843	0.4500	4731	0	TraesCS7A01G272700	TraesCS7D01G272800	95.68
0	0.5744	0.5484	4	0	TraesCS7B01G170700	TraesCS7D01G272800	96.64
0	0.3601	0.3884	1308	13	TraesCS5A01G378000	TraesCS5B01G381600	96.42
0	0.4731	0.4892	1308	6	TraesCS5A01G378000	TraesCS5D01G388000	94.98
0	0.7661	0.7775	13	6	TraesCS5B01G381600	TraesCS5D01G388000	97.89
0	0.6952	0.7550	115	93	TraesCS1A01G179400	TraesCS1B01G201100	97.35
0	0.4103	0.3979	115	73	TraesCS1A01G179400	TraesCS1D01G177700	98.94
0	0.5375	0.5875	93	73	TraesCS1B01G201100	TraesCS1D01G177700	98.22
0	0.4689	0.3569	1	34	TraesCS1A01G151600	TraesCS1B01G169200	95.93
0	0.4559	0.4031	1	5	TraesCS1A01G151600	TraesCS1D01G148600	96.53
1	0.8025	0.7850	34	5	TraesCS1B01G169200	TraesCS1D01G148600	96.02
0	0.2800	0.3666	39	101	TraesCS6A01G343600	TraesCS6B01G375600	95.82
0	0.3001	0.2853	39	80	TraesCS6A01G343600	TraesCS6D01G324500	97.24
0	0.4373	0.4287	101	80	TraesCS6B01G375600	TraesCS6D01G324500	95.75
1	0.6233	0.5930	8	35	TraesCS5A01G503800	TraesCS4B01G332700	96.40
0	0.6956	0.7231	8	41	TraesCS5A01G503800	TraesCS4D01G329400	96.02
0	0.6752	0.7114	35	41	TraesCS4B01G332700	TraesCS4D01G329400	96.59
0	0.5035	0.5018	17	20	TraesCS7A01G182900	TraesCS7B01G088000	97.44
0	0.5763	0.5269	17	10	TraesCS7A01G182900	TraesCS7D01G184400	97.52
1	0.5761	0.5424	20	10	TraesCS7B01G088000	TraesCS7D01G184400	95.92
59	0.8387	0.8427	537	182	TraesCS5A01G535100	TraesCS4B01G367400	90.04
70	0.8063	0.8303	537	476	TraesCS5A01G535100	TraesCS4D01G360100	97.10
95	0.8900	0.8349	182	476	TraesCS4B01G367400	TraesCS4D01G360100	96.55
8	-0.1778	-0.1806	172	10072	TraesCS3A01G186600	TraesCS3B01G216100	97.40
172	1.0000	1.0000	172	172	TraesCS3A01G186600	TraesCS3D01G190500	100.00
8	-0.1778	-0.1806	10072	172	TraesCS3B01G216100	TraesCS3D01G190500	97.40
0	0.4983	0.5982	52	10	TraesCS4A01G081600	TraesCS4B01G222200	95.89
0	0.4805	0.6253	52	52	TraesCS4A01G081600	TraesCS4D01G222700	96.20
2	0.7441	0.7621	10	52	TraesCS4B01G222200	TraesCS4D01G222700	96.16
0	0.1705	0.1580	19	52	TraesCS6A01G145400	TraesCS6B01G173700	96.17
0	0.4132	0.4165	19	77	TraesCS6A01G145400	TraesCS6D01G134600	95.82
0	0.3942	0.3668	52	77	TraesCS6B01G173700	TraesCS6D01G134600	98.68
1	0.2525	0.2199	641	23	TraesCS6A01G161400	TraesCS6B01G190000	88.89
0	0.1207	0.1197	641	4	TraesCS6A01G161400	TraesCS6D01G151500	94.88
0	0.3829	0.3693	23	4	TraesCS6B01G190000	TraesCS6D01G151500	89.63
0	0.2458	0.2724	2446	475	TraesCS2A01G153400	TraesCS2B01G178500	91.47
0	0.2345	0.2820	2446	45	TraesCS2A01G153400	TraesCS2D01G158700	95.55
0	-0.1697	0.2102	475	45	TraesCS2B01G178500	TraesCS2D01G158700	97.81
0	0.6330	0.6713	5	18	TraesCS6A01G277300	TraesCS6B01G305300	98.85
0	0.6602	0.7102	5	31	TraesCS6A01G277300	TraesCS6D01G257900	97.71
0	0.8144	0.7999	18	31	TraesCS6B01G305300	TraesCS6D01G257900	98.79
0	0.7467	0.7366	4	14	TraesCS4A01G255400	TraesCS4B01G059700	93.70
0	0.5936	0.6871	4	485	TraesCS4A01G255400	TraesCS4D01G059300	95.69
0	0.5972	0.7080	14	485	TraesCS4B01G059700	TraesCS4D01G059300	94.68
0	0.1362	0.1099	28	3532	TraesCS2A01G306300	TraesCS2B01G323000	94.47
0	0.3931	0.4386	28	193	TraesCS2A01G306300	TraesCS2D01G304700	97.31
11	0.3864	0.3579	3532	193	TraesCS2B01G323000	TraesCS2D01G304700	95.31
0	0.1092	0.0934	4373	1974	TraesCS5A01G064500	TraesCS5B01G068200	93.68
0	0.2169	0.2339	4373	159	TraesCS5A01G064500	TraesCS5D01G075300	94.62
0	0.3705	0.3061	1974	159	TraesCS5B01G068200	TraesCS5D01G075300	96.89
0	-0.0825	-0.0844	3184	19	TraesCS3A01G533700	TraesCS3B01G610500	90.80
181	-0.4270	-0.3091	3184	2871	TraesCS3A01G533700	TraesCS3D01G539000	94.82
0	0.3206	0.4300	19	2871	TraesCS3B01G610500	TraesCS3D01G539000	90.83
0	0.2354	0.2205	2	282	TraesCS2A01G457700	TraesCS2B01G480100	96.11
0	0.3209	0.3556	2	65	TraesCS2A01G457700	TraesCS2D01G458400	96.23
0	0.2899	0.2948	282	65	TraesCS2B01G480100	TraesCS2D01G458400	95.31
2	0.6861	0.6558	33	79	TraesCS4A01G218500	TraesCS4B01G097300	95.90
3	0.6460	0.5841	33	57	TraesCS4A01G218500	TraesCS4D01G093700	95.36
10	0.7571	0.7493	79	57	TraesCS4B01G097300	TraesCS4D01G093700	97.81
0	0.1322	0.1265	702	490	TraesCS6A01G368800	TraesCS6B01G404800	90.74
0	0.2272	0.3044	702	22	TraesCS6A01G368800	TraesCS6D01G352300	95.27
0	0.2581	0.2777	490	22	TraesCS6B01G404800	TraesCS6D01G352300	91.43
0	0.2764	0.2836	38	319	TraesCS2A01G290400	TraesCS2B01G306900	95.49
0	0.2395	0.2058	38	77	TraesCS2A01G290400	TraesCS2D01G288300	88.89
0	0.2542	0.2009	319	77	TraesCS2B01G306900	TraesCS2D01G288300	87.50
0	0.2230	0.2558	34	95	TraesCS1A01G194500	TraesCS1B01G209400	97.33
0	0.2788	0.2559	34	18	TraesCS1A01G194500	TraesCS1D01G198200	97.33
0	0.2997	0.2963	95	18	TraesCS1B01G209400	TraesCS1D01G198200	97.94
1	0.2850	0.2231	71	192	TraesCS2A01G184300	TraesCS2B01G223100	97.45
0	0.3499	0.2106	71	10	TraesCS2A01G184300	TraesCS2D01G203400	97.45
0	0.5420	0.4944	192	10	TraesCS2B01G223100	TraesCS2D01G203400	99.26
0	-0.0778	0.0223	5093	68	TraesCS4A01G010400	TraesCS4B01G294000	96.99
0	0.0249	0.1083	5093	1	TraesCS4A01G010400	TraesCS4D01G292800	96.18
0	0.7793	0.7925	68	1	TraesCS4B01G294000	TraesCS4D01G292800	98.01
0	0.4378	0.3897	13	48	TraesCS4A01G325800	TraesCS5B01G538700	95.18
0	0.4215	0.3523	13	21	TraesCS4A01G325800	TraesCS5D01G557000	98.04
0	0.5109	0.5106	48	21	TraesCS5B01G538700	TraesCS5D01G557000	90.50
0	0.3445	0.3718	15	1	TraesCS2A01G331500	TraesCS2B01G350700	96.49
0	0.3313	0.3985	15	38	TraesCS2A01G331500	TraesCS2D01G331400	95.32
0	0.1646	0.2670	1	38	TraesCS2B01G350700	TraesCS2D01G331400	96.49
0	0.3137	0.3430	191	69	TraesCS4A01G317700	TraesCS5B01G561600	95.08
0	0.2607	0.2830	191	26	TraesCS4A01G317700	TraesCS5D01G568200	92.35
0	0.3906	0.4528	69	26	TraesCS5B01G561600	TraesCS5D01G568200	94.50
0	0.2127	0.1949	27	320	TraesCS1A01G151700	TraesCS1B01G169300	94.03
0	0.3951	0.3811	27	25	TraesCS1A01G151700	TraesCS1D01G148700	90.48
0	0.0522	0.0728	320	25	TraesCS1B01G169300	TraesCS1D01G148700	89.94
0	0.7320	0.7353	27	170	TraesCS1A01G157900	TraesCS1B01G174100	98.53
0	0.7560	0.7678	27	12	TraesCS1A01G157900	TraesCS1D01G155400	98.53
0	0.7826	0.7626	170	12	TraesCS1B01G174100	TraesCS1D01G155400	97.99
24	0.7650	0.7474	159	310	TraesCS2A01G436300	TraesCS2B01G456900	94.16
36	0.7115	0.5593	159	269	TraesCS2A01G436300	TraesCS2D01G433600	94.06
67	0.6298	0.5126	310	269	TraesCS2B01G456900	TraesCS2D01G433600	94.81
0	0.1837	0.1680	54	1188	TraesCS2A01G542900	TraesCS2B01G572700	96.05
0	0.4280	0.4093	54	253	TraesCS2A01G542900	TraesCS2D01G544100	96.34
213	0.0143	-0.0253	1188	253	TraesCS2B01G572700	TraesCS2D01G544100	96.00
0	0.2099	0.2195	62	18	TraesCS2A01G379600	TraesCS2B01G396500	95.85
0	0.3408	0.3589	62	31	TraesCS2A01G379600	TraesCS2D01G375800	95.55
0	0.3104	0.3435	18	31	TraesCS2B01G396500	TraesCS2D01G375800	96.26
0	0.4483	0.5526	574	6	TraesCS2A01G321500	TraesCS2B01G361000	97.08
0	0.6210	0.6941	574	232	TraesCS2A01G321500	TraesCS2D01G342000	98.12
1	0.5518	0.6154	6	232	TraesCS2B01G361000	TraesCS2D01G342000	97.07
0	0.5526	0.5693	1	458	TraesCS3A01G092900	TraesCS3B01G108100	98.22
0	0.1928	0.3284	1	5884	TraesCS3A01G092900	TraesCS3D01G093200	98.56
0	0.1121	0.1770	458	5884	TraesCS3B01G108100	TraesCS3D01G093200	98.54
0	0.1648	0.0938	71	58	TraesCS5A01G332800	TraesCS5B01G332800	95.07
0	0.4701	0.4294	71	38	TraesCS5A01G332800	TraesCS5D01G338500	95.48
0	0.2559	0.2572	58	38	TraesCS5B01G332800	TraesCS5D01G338500	94.37
0	0.4194	0.4002	6090	17	TraesCS2A01G263800	TraesCS2B01G278400	97.58
0	0.5148	0.5069	6090	16	TraesCS2A01G263800	TraesCS2D01G260200	98.18
1	0.7767	0.7724	17	16	TraesCS2B01G278400	TraesCS2D01G260200	98.79
21	0.8170	0.7925	68	148	TraesCS4A01G135000	TraesCS4B01G170100	96.48
28	0.8616	0.8196	68	72	TraesCS4A01G135000	TraesCS4D01G172200	95.98
33	0.9164	0.9223	148	72	TraesCS4B01G170100	TraesCS4D01G172200	96.59
8	0.5736	0.6217	219	190	TraesCS5A01G468800	TraesCS5B01G481300	95.09
1	0.5237	0.5491	219	79	TraesCS5A01G468800	TraesCS5D01G481700	94.31
0	0.5628	0.5770	190	79	TraesCS5B01G481300	TraesCS5D01G481700	98.15
0	0.5601	0.5689	54	189	TraesCS3A01G307900	TraesCS3B01G151000	96.72
0	0.5114	0.5383	54	99	TraesCS3A01G307900	TraesCS3D01G134700	97.30
0	0.4839	0.4658	189	99	TraesCS3B01G151000	TraesCS3D01G134700	96.09
0	0.2895	0.2863	90	2	TraesCS5A01G111600	TraesCS5B01G119600	97.40
0	0.4672	0.4838	90	14	TraesCS5A01G111600	TraesCS5D01G128500	98.44
0	0.2411	0.2325	2	14	TraesCS5B01G119600	TraesCS5D01G128500	97.92
1	0.2971	0.3722	603	706	TraesCS2A01G526500	TraesCS2B01G556800	98.86
289	-0.1190	0.1908	603	4056	TraesCS2A01G526500	TraesCS2D01G529200	98.25
1	-0.1623	0.0443	706	4056	TraesCS2B01G556800	TraesCS2D01G529200	98.48
0	0.5015	0.5785	301	0	TraesCS7A01G255000	TraesCS7B01G151300	95.13
0	0.4744	0.4923	301	8	TraesCS7A01G255000	TraesCS7D01G253600	94.69
0	0.6337	0.6286	0	8	TraesCS7B01G151300	TraesCS7D01G253600	92.12
0	0.4073	0.4017	118	47	TraesCS1A01G311300	TraesCS1B01G322800	94.38
0	0.2910	0.2754	118	168	TraesCS1A01G311300	TraesCS1D01G311300	92.64
0	0.3891	0.3866	47	168	TraesCS1B01G322800	TraesCS1D01G311300	97.18
270	0.8246	0.7199	575	816	TraesCS2A01G490500	TraesCS2B01G519000	97.12
4	0.5043	0.5526	575	134	TraesCS2A01G490500	TraesCS2D01G491000	96.84
0	0.3572	0.3853	816	134	TraesCS2B01G519000	TraesCS2D01G491000	96.31
0	0.2347	0.3867	4473	3	TraesCS2A01G271800	TraesCS2B01G290000	97.49
0	0.3243	0.4690	4473	10	TraesCS2A01G271800	TraesCS2D01G270400	96.27
0	0.4886	0.4684	3	10	TraesCS2B01G290000	TraesCS2D01G270400	95.78
0	0.2193	0.2120	1804	4	TraesCS1A01G248000	TraesCS1B01G258400	98.21
0	0.2126	0.1995	1804	150	TraesCS1A01G248000	TraesCS1D01G247400	97.62
0	0.1990	0.1702	4	150	TraesCS1B01G258400	TraesCS1D01G247400	94.97
0	0.4205	0.4278	1031	44	TraesCS1A01G362100	TraesCS1B01G379300	92.49
0	0.3775	0.3751	1031	70	TraesCS1A01G362100	TraesCS1D01G367000	93.37
0	0.5167	0.5118	44	70	TraesCS1B01G379300	TraesCS1D01G367000	92.67
24	0.8174	0.7880	59	101	TraesCS7A01G460000	TraesCS7B01G360800	89.11
13	0.8402	0.8018	59	125	TraesCS7A01G460000	TraesCS7D01G448000	93.31
28	0.8322	0.8037	101	125	TraesCS7B01G360800	TraesCS7D01G448000	89.91
0	0.1512	0.1640	20	270	TraesCS3A01G135600	TraesCS3B01G169400	95.18
0	0.1936	0.1901	20	40	TraesCS3A01G135600	TraesCS3D01G151600	95.61
0	0.1531	0.1117	270	40	TraesCS3B01G169400	TraesCS3D01G151600	97.37
0	0.4785	0.4342	694	976	TraesCS6A01G255600	TraesCS6B01G270000	97.85
462	0.7998	0.7616	694	817	TraesCS6A01G255600	TraesCS6D01G236800	97.52
1	0.6063	0.5569	976	817	TraesCS6B01G270000	TraesCS6D01G236800	96.10
0	0.0362	-0.0137	99	233	TraesCS3A01G282700	TraesCS3B01G316400	100.00
0	0.2003	0.1848	99	16	TraesCS3A01G282700	TraesCS3D01G282700	99.21
0	0.3440	0.3428	233	16	TraesCS3B01G316400	TraesCS3D01G282700	96.54
0	0.4926	0.3367	398	54	TraesCS4A01G202000	TraesCS4B01G106200	87.36
0	0.3858	0.2423	398	50	TraesCS4A01G202000	TraesCS4D01G102900	93.84
2	0.6380	0.5420	54	50	TraesCS4B01G106200	TraesCS4D01G102900	87.14
15	0.6720	0.5892	140	103	TraesCS3A01G414300	TraesCS3B01G449100	96.81
2	0.6747	0.6723	140	17	TraesCS3A01G414300	TraesCS3D01G408800	97.00
7	0.5981	0.5952	103	17	TraesCS3B01G449100	TraesCS3D01G408800	96.72
0	0.0787	0.0629	1855	5	TraesCS1A01G406400	TraesCS1B01G436600	97.10
0	0.0842	0.1060	1855	1	TraesCS1A01G406400	TraesCS1D01G414800	97.90
0	0.1656	0.1154	5	1	TraesCS1B01G436600	TraesCS1D01G414800	96.84
0	0.4365	0.5040	8	1016	TraesCS5A01G488000	TraesCS5B01G501800	95.57
4	0.8275	0.7782	8	20	TraesCS5A01G488000	TraesCS5D01G502900	94.13
0	0.4729	0.5252	1016	20	TraesCS5B01G501800	TraesCS5D01G502900	95.59
6	0.6439	0.6076	16	1067	TraesCS3A01G266400	TraesCS3B01G299900	91.43
3	0.6849	0.6533	16	51	TraesCS3A01G266400	TraesCS3D01G266600	92.38
15	0.7239	0.7248	1067	51	TraesCS3B01G299900	TraesCS3D01G266600	97.89
0	0.7170	0.7252	10	3	TraesCS5A01G180600	TraesCS5B01G178400	94.33
0	0.7073	0.7067	10	5	TraesCS5A01G180600	TraesCS5D01G185100	94.79
1	0.7255	0.6880	3	5	TraesCS5B01G178400	TraesCS5D01G185100	93.97
3	0.5969	0.5160	101	8	TraesCS7A01G177000	TraesCS7B01G082000	89.52
4	0.5710	0.4716	101	32	TraesCS7A01G177000	TraesCS7D01G178300	88.80
4	0.6652	0.5913	8	32	TraesCS7B01G082000	TraesCS7D01G178300	93.91
0	0.2467	0.2594	140	5	TraesCS2A01G267300	TraesCS2B01G275400	98.18
0	0.2886	0.2410	140	2	TraesCS2A01G267300	TraesCS2D01G256800	98.60
0	0.0814	0.0685	5	2	TraesCS2B01G275400	TraesCS2D01G256800	98.74
0	0.4622	0.4581	59	2207	TraesCS6A01G246000	TraesCS6B01G278500	95.94
0	0.4173	0.4033	59	21	TraesCS6A01G246000	TraesCS6D01G228300	96.98
0	0.4023	0.4176	2207	21	TraesCS6B01G278500	TraesCS6D01G228300	97.28
0	0.3320	0.3865	8	33	TraesCS2A01G337000	TraesCS2B01G344900	96.62
0	0.5414	0.5199	8	47	TraesCS2A01G337000	TraesCS2D01G325900	97.31
0	0.3327	0.3802	33	47	TraesCS2B01G344900	TraesCS2D01G325900	97.42
0	0.6342	0.6044	29	3	TraesCS2A01G374700	TraesCS2B01G391700	98.01
0	0.6166	0.6014	29	54	TraesCS2A01G374700	TraesCS2D01G371100	97.24
0	0.6136	0.5796	3	54	TraesCS2B01G391700	TraesCS2D01G371100	96.32
0	0.0065	0.0359	324	4490	TraesCS1A01G252500	TraesCS1B01G265500	97.41
0	-0.0071	0.0533	324	3	TraesCS1A01G252500	TraesCS1D01G252200	94.44
0	0.1279	0.1111	4490	3	TraesCS1B01G265500	TraesCS1D01G252200	94.81
0	0.1451	0.0871	2292	23	TraesCS2A01G328700	TraesCS2B01G353600	95.86
0	0.1375	0.1723	2292	0	TraesCS2A01G328700	TraesCS2D01G334000	95.67
0	0.2395	0.2449	23	0	TraesCS2B01G353600	TraesCS2D01G334000	94.92
0	0.1108	0.1115	1259	420	TraesCS7A01G421100	TraesCS7B01G321500	96.17
0	0.1673	0.2199	1259	277	TraesCS7A01G421100	TraesCS7D01G413500	96.72
0	0.3137	0.2923	420	277	TraesCS7B01G321500	TraesCS7D01G413500	97.23
225	0.0864	0.1884	299	346	TraesCS4A01G270400	TraesCS4B01G043700	96.25
0	0.6170	0.6140	299	6	TraesCS4A01G270400	TraesCS4D01G041200	97.53
0	0.5392	0.5802	346	6	TraesCS4B01G043700	TraesCS4D01G041200	96.58
0	0.0848	0.1587	680	2426	TraesCS2A01G551600	TraesCS2B01G582800	95.34
0	0.1614	0.2957	680	82	TraesCS2A01G551600	TraesCS2D01G552700	90.50
0	0.2410	0.4368	2426	82	TraesCS2B01G582800	TraesCS2D01G552700	92.04
0	0.0192	0.1753	80	1148	TraesCS2A01G498700	TraesCS2B01G526800	96.59
0	-0.2104	0.1353	80	2298	TraesCS2A01G498700	TraesCS2D01G499000	97.73
0	-0.0193	0.1233	1148	2298	TraesCS2B01G526800	TraesCS2D01G499000	97.35
1	0.5864	0.5433	80	24	TraesCS6A01G091400	TraesCS6B01G119600	90.86
32	0.6257	0.5308	80	696	TraesCS6A01G091400	TraesCS6D01G080300	93.99
2	0.4608	0.5630	24	696	TraesCS6B01G119600	TraesCS6D01G080300	91.13
0	0.3816	0.3959	12	853	TraesCS6A01G386400	TraesCS6B01G425400	94.06
0	0.3763	0.3657	12	1370	TraesCS6A01G386400	TraesCS6D01G371000	90.09
0	0.1904	0.2283	853	1370	TraesCS6B01G425400	TraesCS6D01G371000	94.16
2	0.7715	0.7358	12	179	TraesCS7A01G156900	TraesCS7B01G061100	94.52
2	0.6686	0.6301	12	184	TraesCS7A01G156900	TraesCS7D01G157300	93.90
57	0.8141	0.7786	179	184	TraesCS7B01G061100	TraesCS7D01G157300	94.77
0	0.5684	0.5481	0	4	TraesCS4A01G260000	TraesCS4B01G054600	90.81
0	0.5265	0.4944	0	9	TraesCS4A01G260000	TraesCS4D01G054700	90.94
0	0.4376	0.4371	4	9	TraesCS4B01G054600	TraesCS4D01G054700	91.39
0	0.3326	0.3049	380	26	TraesCS7A01G195700	TraesCS7B01G101400	95.50
0	0.3209	0.3017	380	39	TraesCS7A01G195700	TraesCS7D01G197200	96.92
1	0.3689	0.3502	26	39	TraesCS7B01G101400	TraesCS7D01G197200	96.21
0	0.6925	0.6887	0	283	TraesCS7A01G254800	TraesCS7B01G150900	94.84
0	0.5720	0.5268	0	32	TraesCS7A01G254800	TraesCS7D01G253300	96.83
0	0.5490	0.5333	283	32	TraesCS7B01G150900	TraesCS7D01G253300	96.43
1	0.4011	0.3736	27	92	TraesCS4A01G095100	TraesCS4B01G209400	95.50
2	0.5081	0.4727	27	19	TraesCS4A01G095100	TraesCS4D01G210200	96.25
0	0.4967	0.4738	92	19	TraesCS4B01G209400	TraesCS4D01G210200	97.75
0	0.3948	0.4077	178	865	TraesCS4A01G049500	TraesCS4B01G255400	97.23
0	0.1415	0.3798	178	9112	TraesCS4A01G049500	TraesCS4D01G255100	97.55
0	0.0272	0.2677	865	9112	TraesCS4B01G255400	TraesCS4D01G255100	97.84
0	-0.1137	0.1519	1473	585	TraesCS2A01G441600	TraesCS2B01G461800	98.64
9	0.0694	0.4255	1473	244	TraesCS2A01G441600	TraesCS2D01G439300	98.64
0	-0.1198	0.2446	585	244	TraesCS2B01G461800	TraesCS2D01G439300	98.64
0	0.0288	0.0873	757	923	TraesCS2A01G183600	TraesCS2B01G210200	93.75
2	0.4299	0.4380	757	32	TraesCS2A01G183600	TraesCS2D01G191500	95.09
0	0.2200	0.3232	923	32	TraesCS2B01G210200	TraesCS2D01G191500	94.87
0	0.8540	0.8086	9	5	TraesCS5A01G049400	TraesCS5B01G054600	92.74
0	0.8422	0.8122	9	21	TraesCS5A01G049400	TraesCS5D01G060200	93.91
1	0.9408	0.9409	5	21	TraesCS5B01G054600	TraesCS5D01G060200	91.68
0	0.2670	0.3524	1021	2	TraesCS2A01G262600	TraesCS2B01G279500	98.21
0	0.4586	0.5431	1021	5	TraesCS2A01G262600	TraesCS2D01G261400	98.09
0	0.3726	0.4205	2	5	TraesCS2B01G279500	TraesCS2D01G261400	97.81
1	0.6964	0.6530	9	1620	TraesCS4A01G117900	TraesCS4B01G186500	95.62
0	0.7100	0.6897	9	105	TraesCS4A01G117900	TraesCS4D01G187800	95.72
0	0.5920	0.5222	1620	105	TraesCS4B01G186500	TraesCS4D01G187800	96.61
0	0.4170	0.5404	1287	440	TraesCS3A01G343300	TraesCS3B01G375500	97.11
0	0.5650	0.5920	1287	202	TraesCS3A01G343300	TraesCS3D01G337200	96.53
0	0.4832	0.6996	440	202	TraesCS3B01G375500	TraesCS3D01G337200	97.32
0	0.4617	0.3415	7	77	TraesCS5A01G343000	TraesCS5B01G342800	93.57
0	0.5442	0.5259	7	6	TraesCS5A01G343000	TraesCS5D01G348900	94.61
0	0.4620	0.3328	77	6	TraesCS5B01G342800	TraesCS5D01G348900	96.39
0	0.2632	0.2624	30	8	TraesCS3A01G116700	TraesCS3B01G135700	96.90
0	0.1133	0.1946	30	19	TraesCS3A01G116700	TraesCS3D01G118500	97.22
0	0.1628	0.1736	8	19	TraesCS3B01G135700	TraesCS3D01G118500	98.37
0	0.1551	0.1582	8	338	TraesCS1A01G423700	TraesCS1B01G455700	91.86
0	0.5234	0.5090	8	28	TraesCS1A01G423700	TraesCS1D01G432300	92.25
0	0.2352	0.2689	338	28	TraesCS1B01G455700	TraesCS1D01G432300	95.58
0	0.5805	0.6004	68	9	TraesCS4A01G062600	TraesCS4B01G239400	97.03
1	0.5394	0.5738	68	23	TraesCS4A01G062600	TraesCS4D01G239400	97.83
1	0.8434	0.8526	9	23	TraesCS4B01G239400	TraesCS4D01G239400	97.83
0	0.4826	0.5080	360	44	TraesCS1A01G182600	TraesCS1B01G198100	98.44
0	0.4530	0.5089	360	7	TraesCS1A01G182600	TraesCS1D01G185900	96.86
0	0.6679	0.7001	44	7	TraesCS1B01G198100	TraesCS1D01G185900	98.02
0	0.3134	0.2802	101	10	TraesCS4A01G053100	TraesCS4B01G251400	94.49
0	0.4425	0.4043	101	2	TraesCS4A01G053100	TraesCS4D01G251400	97.11
0	0.1908	0.1808	10	2	TraesCS4B01G251400	TraesCS4D01G251400	95.20
0	0.6599	0.6332	51	3	TraesCS6A01G323500	TraesCS6B01G354100	95.88
0	0.6269	0.5933	51	13	TraesCS6A01G323500	TraesCS6D01G303300	95.36
1	0.6648	0.6415	3	13	TraesCS6B01G354100	TraesCS6D01G303300	95.19
1	0.7479	0.7439	8	10	TraesCS4A01G049100	TraesCS4B01G255700	97.32
0	0.7098	0.7033	8	95	TraesCS4A01G049100	TraesCS4D01G255800	97.32
0	0.7819	0.8011	10	95	TraesCS4B01G255700	TraesCS4D01G255800	96.93
0	0.2880	0.2416	19	618	TraesCS1A01G246500	TraesCS1B01G257200	96.74
0	0.6111	0.5843	19	0	TraesCS1A01G246500	TraesCS1D01G245800	96.90
0	0.5935	0.5735	618	0	TraesCS1B01G257200	TraesCS1D01G245800	97.17
0	0.4001	0.4050	50	1049	TraesCS5A01G484800	TraesCS5B01G498100	98.87
47	0.9480	0.9454	50	77	TraesCS5A01G484800	TraesCS5D01G498300	95.56
0	0.5325	0.5414	1049	77	TraesCS5B01G498100	TraesCS5D01G498300	95.19
0	0.2587	0.2220	23	17	TraesCS5A01G105200	TraesCS5B01G108200	98.64
0	0.1637	0.2380	23	81	TraesCS5A01G105200	TraesCS5D01G115800	98.75
0	0.2232	0.2158	17	81	TraesCS5B01G108200	TraesCS5D01G115800	98.64
0	0.2378	0.2509	20	9774	TraesCS3A01G200600	TraesCS3B01G226200	96.54
0	0.4140	0.3999	20	13	TraesCS3A01G200600	TraesCS3D01G203300	98.49
0	0.2895	0.2997	9774	13	TraesCS3B01G226200	TraesCS3D01G203300	96.31
0	0.7213	0.6923	639	11	TraesCS4A01G071700	TraesCS4B01G227600	93.69
94	0.6403	0.7247	639	228	TraesCS4A01G071700	TraesCS4D01G228500	96.57
1	0.5699	0.7165	11	228	TraesCS4B01G227600	TraesCS4D01G228500	94.51
0	0.2192	0.2795	1514	1268	TraesCS2A01G105400	TraesCS2B01G122300	96.13
0	0.2370	0.2923	1514	16	TraesCS2A01G105400	TraesCS2D01G105000	97.81
0	0.1139	0.4694	1268	16	TraesCS2B01G122300	TraesCS2D01G105000	98.34
0	0.3321	0.2881	4	41	TraesCS7A01G312300	TraesCS7B01G212000	96.30
0	0.6025	0.5896	4	9	TraesCS7A01G312300	TraesCS7D01G308700	96.97
0	0.2924	0.2753	41	9	TraesCS7B01G212000	TraesCS7D01G308700	97.31
0	0.1617	0.2815	29	4929	TraesCS7A01G251500	TraesCS7B01G139600	95.89
0	0.6914	0.6958	29	3	TraesCS7A01G251500	TraesCS7D01G249600	97.58
0	0.1664	0.2980	4929	3	TraesCS7B01G139600	TraesCS7D01G249600	95.41
0	0.2974	0.3327	476	14	TraesCS4A01G142400	TraesCS6B01G333900	96.35
0	0.3281	0.3665	476	64	TraesCS4A01G142400	TraesCS6D01G284800	96.19
5	0.8249	0.8171	14	64	TraesCS6B01G333900	TraesCS6D01G284800	96.19
0	0.1895	0.2332	119	47	TraesCS4A01G001900	TraesCS4B01G303200	95.88
0	0.3261	0.3216	119	213	TraesCS4A01G001900	TraesCS4D01G301700	94.19
0	0.6941	0.6674	47	213	TraesCS4B01G303200	TraesCS4D01G301700	96.77
0	0.7387	0.6995	17	317	TraesCS7A01G307300	TraesCS7B01G207600	96.36
0	0.7664	0.7550	17	7	TraesCS7A01G307300	TraesCS7D01G304100	97.20
1	0.8026	0.7874	317	7	TraesCS7B01G207600	TraesCS7D01G304100	98.60
0	0.3476	0.3523	6	4	TraesCS5A01G123900	TraesCS5B01G123500	96.59
0	0.3199	0.3093	6	0	TraesCS5A01G123900	TraesCS5D01G131800	97.38
0	0.3122	0.3337	4	0	TraesCS5B01G123500	TraesCS5D01G131800	97.71
0	0.3387	0.6555	23	13023	TraesCS1A01G072600	TraesCS1B01G091500	96.91
0	0.3908	0.3393	23	5512	TraesCS1A01G072600	TraesCS1D01G075500	97.35
194	-0.0679	-0.0144	13023	5512	TraesCS1B01G091500	TraesCS1D01G075500	97.35
0	0.4874	0.4847	11	2	TraesCS6A01G252000	TraesCS6B01G273500	94.49
0	0.6516	0.6463	11	99	TraesCS6A01G252000	TraesCS6D01G233500	97.20
0	0.5955	0.5424	2	99	TraesCS6B01G273500	TraesCS6D01G233500	94.09
0	0.5228	0.6152	2	924	TraesCS1A01G069900	TraesCS1B01G088400	95.36
0	0.6142	0.5321	2	3	TraesCS1A01G069900	TraesCS1D01G072500	94.04
0	0.4461	0.4743	924	3	TraesCS1B01G088400	TraesCS1D01G072500	93.82
1	0.3431	0.4735	160	55	TraesCS2A01G583900	TraesCS2B01G602700	96.23
22	-0.2024	-0.0640	160	970	TraesCS2A01G583900	TraesCS2D01G595900	96.70
0	0.1313	0.2451	55	970	TraesCS2B01G602700	TraesCS2D01G595900	96.51
0	0.3994	0.3916	1072	49	TraesCS3A01G347000	TraesCS3B01G378700	95.76
0	0.4656	0.4523	1072	47	TraesCS3A01G347000	TraesCS3D01G340600	97.05
0	0.7324	0.7377	49	47	TraesCS3B01G378700	TraesCS3D01G340600	95.03
0	0.1748	0.1698	565	284	TraesCS3A01G007600	TraesCS3B01G006300	88.24
117	-0.2540	-0.2989	565	828	TraesCS3A01G007600	TraesCS3D01G003100	94.84
0	-0.0970	-0.1326	284	828	TraesCS3B01G006300	TraesCS3D01G003100	91.06
1	0.8345	0.8088	29	7	TraesCS7A01G424800	TraesCS7B01G325100	98.05
2	0.8461	0.8369	29	6	TraesCS7A01G424800	TraesCS7D01G416800	98.39
1	0.8360	0.7994	7	6	TraesCS7B01G325100	TraesCS7D01G416800	99.03
0	-0.0099	0.2783	46	1322	TraesCS4A01G275000	TraesCS4B01G038500	98.83
46	1.0000	1.0000	46	46	TraesCS4A01G275000	TraesCS4D01G035400	100.00
0	-0.0099	0.2783	1322	46	TraesCS4B01G038500	TraesCS4D01G035400	98.83
0	0.1583	0.1656	3301	344	TraesCS2A01G532700	TraesCS2B01G562200	95.37
1480	-0.2204	-0.1065	3301	1875	TraesCS2A01G532700	TraesCS2D01G534500	93.69
0	0.1209	0.1671	344	1875	TraesCS2B01G562200	TraesCS2D01G534500	93.70
0	0.0545	0.1798	739	19255	TraesCS1A01G185200	TraesCS1B01G193100	98.68
0	0.7264	0.7402	739	6	TraesCS1A01G185200	TraesCS1D01G191700	98.43
0	-0.0116	0.1364	19255	6	TraesCS1B01G193100	TraesCS1D01G191700	97.65
0	0.5168	0.4887	24	12	TraesCS5A01G207600	TraesCS5B01G205900	94.87
0	0.4989	0.4857	24	58	TraesCS5A01G207600	TraesCS5D01G213700	97.22
0	0.4963	0.4907	12	58	TraesCS5B01G205900	TraesCS5D01G213700	96.15
0	0.2499	0.2993	4	61	TraesCS3A01G385700	TraesCS3B01G417900	95.51
0	0.3284	0.3392	4	253	TraesCS3A01G385700	TraesCS3D01G378800	96.27
0	0.3406	0.3793	61	253	TraesCS3B01G417900	TraesCS3D01G378800	95.06
1	0.6616	0.6583	38	3379	TraesCS4A01G224300	TraesCS4B01G091800	90.48
0	0.6404	0.6085	38	6	TraesCS4A01G224300	TraesCS4D01G088800	89.68
0	0.5691	0.5489	3379	6	TraesCS4B01G091800	TraesCS4D01G088800	96.03
0	0.5882	0.5749	6	8	TraesCS3A01G402700	TraesCS3B01G436300	96.49
0	0.5608	0.5645	6	3	TraesCS3A01G402700	TraesCS3D01G397700	95.54
0	0.5465	0.5575	8	3	TraesCS3B01G436300	TraesCS3D01G397700	99.25
55	0.8467	0.7706	120	258	TraesCS5A01G001400	TraesCS5B01G002700	90.84
17	0.7616	0.7526	120	229	TraesCS5A01G001400	TraesCS5D01G001800	87.31
103	0.8911	0.8322	258	229	TraesCS5B01G002700	TraesCS5D01G001800	92.49
7	0.6431	0.7694	1086	22	TraesCS3A01G158800	TraesCS3B01G189800	95.77
6	0.6157	0.7840	1086	7	TraesCS3A01G158800	TraesCS3D01G166500	94.95
6	0.8458	0.8353	22	7	TraesCS3B01G189800	TraesCS3D01G166500	97.77
0	0.2862	0.3518	61	85	TraesCS1A01G260700	TraesCS1B01G271300	95.24
0	0.2637	0.2808	61	1	TraesCS1A01G260700	TraesCS1D01G260700	95.83
0	0.3317	0.3452	85	1	TraesCS1B01G271300	TraesCS1D01G260700	98.50
0	0.1707	0.1281	27	45	TraesCS3A01G164100	TraesCS3B01G202000	96.20
0	0.1676	0.1148	27	10	TraesCS3A01G164100	TraesCS3D01G177800	97.47
0	0.1331	0.1135	45	10	TraesCS3B01G202000	TraesCS3D01G177800	96.20
0	0.2474	0.2375	14194	4	TraesCS1A01G145900	TraesCS1B01G164100	93.92
0	0.3191	0.3216	14194	2	TraesCS1A01G145900	TraesCS1D01G144500	97.35
0	0.3779	0.4058	4	2	TraesCS1B01G164100	TraesCS1D01G144500	97.33
0	0.3458	0.4106	228	0	TraesCS5A01G103400	TraesCS5B01G107600	99.57
0	0.3458	0.4106	228	0	TraesCS5A01G103400	TraesCS5D01G115200	99.57
0	1.0000	1.0000	0	0	TraesCS5B01G107600	TraesCS5D01G115200	100.00
0	0.0449	0.0818	18	3	TraesCS3A01G149200	TraesCS3B01G176500	99.52
0	0.3049	0.2658	18	16	TraesCS3A01G149200	TraesCS3D01G157300	97.62
0	0.2300	0.2925	3	16	TraesCS3B01G176500	TraesCS3D01G157300	97.14
0	0.1484	0.1839	36	2584	TraesCS3A01G048500	TraesCS3B01G050500	96.31
0	0.4685	0.4603	36	28	TraesCS3A01G048500	TraesCS3D01G030800	96.11
0	0.0746	0.1223	2584	28	TraesCS3B01G050500	TraesCS3D01G030800	97.75
0	0.0350	0.0127	11764	665	TraesCS2A01G218500	TraesCS2B01G243900	97.10
0	0.4815	0.4619	11764	11	TraesCS2A01G218500	TraesCS2D01G224900	97.10
0	0.1223	0.1188	665	11	TraesCS2B01G243900	TraesCS2D01G224900	97.83
0	-0.0225	0.0586	22	384	TraesCS2A01G497500	TraesCS2B01G525700	98.62
0	-0.0526	-0.0027	22	2714	TraesCS2A01G497500	TraesCS2D01G497500	99.31
0	-0.1351	-0.0274	384	2714	TraesCS2B01G525700	TraesCS2D01G497500	95.11
0	0.7040	0.6740	8	48	TraesCS4A01G110700	TraesCS4B01G193400	98.94
7	0.7976	0.7608	8	82	TraesCS4A01G110700	TraesCS4D01G194400	98.60
0	0.7562	0.6933	48	82	TraesCS4B01G193400	TraesCS4D01G194400	98.10
0	0.2945	0.3028	239	4152	TraesCS1A01G159200	TraesCS1B01G175600	96.00
2	0.4237	0.4303	239	975	TraesCS1A01G159200	TraesCS1D01G156600	98.91
0	0.1665	0.1653	4152	975	TraesCS1B01G175600	TraesCS1D01G156600	98.71
0	0.0687	0.0344	537	11138	TraesCS2A01G058600	TraesCS2B01G070800	92.67
0	-0.0878	0.0237	537	42	TraesCS2A01G058600	TraesCS2D01G057800	93.04
0	0.0160	0.0286	11138	42	TraesCS2B01G070800	TraesCS2D01G057800	92.31
0	0.6675	0.6371	364	7	TraesCS3A01G123700	TraesCS3B01G144100	96.53
1	0.6951	0.6837	364	58	TraesCS3A01G123700	TraesCS3D01G125300	97.07
0	0.7024	0.6823	7	58	TraesCS3B01G144100	TraesCS3D01G125300	96.68
0	0.4450	0.3914	27	39	TraesCS5A01G505500	TraesCS4B01G335800	97.63
0	0.3358	0.3295	27	713	TraesCS5A01G505500	TraesCS4D01G331300	98.07
1	0.4316	0.4672	39	713	TraesCS4B01G335800	TraesCS4D01G331300	98.07
1	0.6128	0.5931	2035	5	TraesCS6A01G302500	TraesCS6B01G331700	96.86
0	0.6739	0.7230	2035	1	TraesCS6A01G302500	TraesCS6D01G282000	97.91
0	0.8011	0.7905	5	1	TraesCS6B01G331700	TraesCS6D01G282000	96.56
0	0.0516	0.1694	5086	426	TraesCS7A01G443500	TraesCS7B01G342300	92.58
0	0.1069	0.2302	5086	8	TraesCS7A01G443500	TraesCS7D01G432700	94.84
0	0.3342	0.3932	426	8	TraesCS7B01G342300	TraesCS7D01G432700	94.57
0	0.5957	0.6119	17	344	TraesCS5A01G503900	TraesCS4B01G332800	90.25
0	0.7810	0.7992	17	45	TraesCS5A01G503900	TraesCS4D01G329500	97.80
12	0.7647	0.7290	344	45	TraesCS4B01G332800	TraesCS4D01G329500	89.62
0	0.3498	0.3431	23	2911	TraesCS4A01G128500	TraesCS4B01G176300	96.22
0	0.2745	0.2950	23	18	TraesCS4A01G128500	TraesCS4D01G178100	95.26
0	0.3953	0.3964	2911	18	TraesCS4B01G176300	TraesCS4D01G178100	97.41
0	0.5855	0.5491	1	491	TraesCS7A01G338400	TraesCS7B01G249600	90.70
0	0.8138	0.7999	1	34	TraesCS7A01G338400	TraesCS7D01G345600	91.73
14	0.6352	0.6243	491	34	TraesCS7B01G249600	TraesCS7D01G345600	94.12
6	0.4705	0.4191	48	98	TraesCS4A01G214000	TraesCS4B01G102300	91.36
0	0.6632	0.6210	48	17	TraesCS4A01G214000	TraesCS4D01G099000	95.74
2	0.6054	0.5657	98	17	TraesCS4B01G102300	TraesCS4D01G099000	93.43
0	0.1751	0.2250	25	517	TraesCS2A01G053500	TraesCS2B01G067400	96.69
0	0.4034	0.3917	25	59	TraesCS2A01G053500	TraesCS6D01G140200	97.29
0	0.3170	0.3012	517	59	TraesCS2B01G067400	TraesCS6D01G140200	96.78
0	0.5744	0.6252	33	51	TraesCS7A01G456600	TraesCS7B01G357300	91.00
6	0.7724	0.7647	33	23	TraesCS7A01G456600	TraesCS7D01G445300	90.75
0	0.5313	0.6081	51	23	TraesCS7B01G357300	TraesCS7D01G445300	98.07
0	0.9145	0.8956	1	0	TraesCS3A01G332300	TraesCS3B01G362100	97.67
0	0.8892	0.8962	1	0	TraesCS3A01G332300	TraesCS3D01G325800	99.01
0	0.8911	0.8799	0	0	TraesCS3B01G362100	TraesCS3D01G325800	97.95
0	0.3212	0.3003	14	264	TraesCS4A01G042100	TraesCS4B01G262900	97.56
0	0.6199	0.6092	14	55	TraesCS4A01G042100	TraesCS4D01G263000	97.82
1	0.5324	0.4429	264	55	TraesCS4B01G262900	TraesCS4D01G263000	98.47
0	0.2533	0.2427	244	1472	TraesCS7A01G391700	TraesCS7B01G293600	95.78
0	0.3750	0.3344	244	27	TraesCS7A01G391700	TraesCS7D01G387300	97.98
0	0.3735	0.3532	1472	27	TraesCS7B01G293600	TraesCS7D01G387300	95.96
0	0.3864	0.2734	19	1129	TraesCS5A01G379800	TraesCS5B01G383400	92.00
0	0.7919	0.7782	19	16	TraesCS5A01G379800	TraesCS5D01G389300	92.69
0	0.4042	0.2775	1129	16	TraesCS5B01G383400	TraesCS5D01G389300	92.47
0	0.4472	0.3636	23	1127	TraesCS3A01G181900	TraesCS3B01G211700	98.73
0	0.5961	0.5702	23	6	TraesCS3A01G181900	TraesCS3D01G186500	98.94
0	0.4473	0.4068	1127	6	TraesCS3B01G211700	TraesCS3D01G186500	98.93
0	0.2730	0.2351	1673	455	TraesCS3A01G374100	TraesCS3B01G406300	97.02
0	0.3737	0.3257	1673	6	TraesCS3A01G374100	TraesCS3D01G366800	99.46
0	0.5951	0.6902	455	6	TraesCS3B01G406300	TraesCS3D01G366800	95.33
1	0.7254	0.7300	39	260	TraesCS4A01G214300	TraesCS4B01G101700	97.73
1	0.6934	0.6996	39	161	TraesCS4A01G214300	TraesCS4D01G098300	96.41
146	0.9046	0.8721	260	161	TraesCS4B01G101700	TraesCS4D01G098300	96.85
3	0.7866	0.7581	14	241	TraesCS2A01G303100	TraesCS2B01G319700	97.63
0	0.3320	0.3929	14	56	TraesCS2A01G303100	TraesCS2D01G301700	96.72
0	0.3990	0.4566	241	56	TraesCS2B01G319700	TraesCS2D01G301700	96.85
0	0.8135	0.7723	2	33	TraesCS4A01G271100	TraesCS4B01G043000	95.92
1	0.9080	0.8958	2	5	TraesCS4A01G271100	TraesCS4D01G040300	96.90
0	0.8360	0.8131	33	5	TraesCS4B01G043000	TraesCS4D01G040300	97.53
0	0.4325	0.4026	517	88	TraesCS5A01G426400	TraesCS5B01G428300	97.15
0	0.6671	0.6663	517	29	TraesCS5A01G426400	TraesCS5D01G434400	97.38
0	0.4250	0.3725	88	29	TraesCS5B01G428300	TraesCS5D01G434400	98.48
0	0.3713	0.4162	2	240	TraesCS1A01G119800	TraesCS1B01G139200	95.74
0	0.4384	0.4760	2	49	TraesCS1A01G119800	TraesCS1D01G120700	98.06
0	0.3961	0.4776	240	49	TraesCS1B01G139200	TraesCS1D01G120700	96.15
0	0.0302	0.1275	2898	13	TraesCS2A01G036500	TraesCS2B01G049600	96.73
0	-0.0036	0.0672	2898	33	TraesCS2A01G036500	TraesCS2D01G035600	96.45
0	0.1769	0.2235	13	33	TraesCS2B01G049600	TraesCS2D01G035600	96.31
0	0.4378	0.4726	325	22	TraesCS4A01G064800	TraesCS4B01G242200	97.59
1	0.6161	0.6228	325	54	TraesCS4A01G064800	TraesCS4D01G241800	96.99
1	0.6253	0.6282	22	54	TraesCS4B01G242200	TraesCS4D01G241800	97.32
0	0.4332	0.3653	38	3	TraesCS4A01G262100	TraesCS4B01G052800	95.28
9	0.5237	0.4820	38	80	TraesCS4A01G262100	TraesCS4D01G053000	97.31
0	0.3206	0.2832	3	80	TraesCS4B01G052800	TraesCS4D01G053000	95.60
0	0.6042	0.5702	17	4	TraesCS5A01G425000	TraesCS5B01G427000	89.56
0	0.6311	0.5972	17	6	TraesCS5A01G425000	TraesCS5D01G433400	97.75
0	0.6492	0.6352	4	6	TraesCS5B01G427000	TraesCS5D01G433400	94.55
0	0.6072	0.6184	3	73	TraesCS6A01G315600	TraesCS6B01G346000	94.80
0	0.6468	0.6823	3	0	TraesCS6A01G315600	TraesCS6D01G294800	95.77
0	0.6889	0.6952	73	0	TraesCS6B01G346000	TraesCS6D01G294800	95.58
3	0.6836	0.6600	17	11	TraesCS3A01G283700	TraesCS3B01G317400	92.42
0	0.6895	0.6885	17	4	TraesCS3A01G283700	TraesCS3D01G283600	97.98
0	0.6797	0.7158	11	4	TraesCS3B01G317400	TraesCS3D01G283600	98.81
0	0.3017	0.3459	949	440	TraesCS6A01G360900	TraesCS6B01G393700	91.85
0	0.4363	0.5343	949	57	TraesCS6A01G360900	TraesCS6D01G344400	92.68
0	0.5502	0.5512	440	57	TraesCS6B01G393700	TraesCS6D01G344400	93.20
0	0.0248	0.0395	3654	76	TraesCS6A01G227000	TraesCS6B01G254700	98.12
0	0.1021	0.1359	3654	15	TraesCS6A01G227000	TraesCS6D01G208000	98.59
0	0.4411	0.4218	76	15	TraesCS6B01G254700	TraesCS6D01G208000	98.59
0	-0.0165	0.0729	3705	2	TraesCS5A01G248300	TraesCS5B01G246000	97.86
17	-0.0241	0.0894	3705	53	TraesCS5A01G248300	TraesCS5D01G255200	97.57
0	0.6542	0.6308	2	53	TraesCS5B01G246000	TraesCS5D01G255200	98.01
0	0.1755	0.1771	3674	976	TraesCS7A01G432600	TraesCS7B01G333000	95.70
0	0.0714	0.0704	3674	1926	TraesCS7A01G432600	TraesCS7D01G424300	97.01
494	-0.1343	-0.1313	976	1926	TraesCS7B01G333000	TraesCS7D01G424300	98.13
13	0.8617	0.7904	22	55	TraesCS1A01G232600	TraesCS1B01G245800	93.30
11	0.8789	0.8251	22	49	TraesCS1A01G232600	TraesCS1D01G233900	92.50
13	0.8423	0.8035	55	49	TraesCS1B01G245800	TraesCS1D01G233900	89.67
0	0.4840	0.4652	141	2445	TraesCS7A01G240500	TraesCS7B01G136100	92.38
0	0.3609	0.3034	141	30	TraesCS7A01G240500	TraesCS7D01G239500	94.36
0	0.4707	0.4788	2445	30	TraesCS7B01G136100	TraesCS7D01G239500	94.61
1	0.7001	0.6513	27	3	TraesCS7A01G363100	TraesCS7B01G264800	94.12
2	0.7817	0.7132	27	7	TraesCS7A01G363100	TraesCS7D01G359900	94.55
1	0.8181	0.7894	3	7	TraesCS7B01G264800	TraesCS7D01G359900	95.78
4	0.7585	0.7765	13	140	TraesCS3A01G103100	TraesCS3B01G120700	98.10
4	0.8891	0.8776	13	22	TraesCS3A01G103100	TraesCS3D01G105500	98.79
16	0.8530	0.8612	140	22	TraesCS3B01G120700	TraesCS3D01G105500	95.30
0	0.2931	0.2985	10222	187	TraesCS4A01G135400	TraesCS4B01G169800	96.92
0	0.4681	0.4936	10222	9	TraesCS4A01G135400	TraesCS4D01G171900	97.36
0	0.5124	0.5127	187	9	TraesCS4B01G169800	TraesCS4D01G171900	97.74
0	0.3935	0.4145	1595	462	TraesCS4A01G079700	TraesCS4B01G224300	96.37
0	0.4179	0.3727	1595	19	TraesCS4A01G079700	TraesCS4D01G224900	96.11
0	0.5146	0.5371	462	19	TraesCS4B01G224300	TraesCS4D01G224900	96.99
2	0.5288	0.5406	10	2120	TraesCS3A01G217400	TraesCS3B01G247700	93.25
3	0.8440	0.7810	10	31	TraesCS3A01G217400	TraesCS3D01G219400	95.43
0	0.5004	0.5538	2120	31	TraesCS3B01G247700	TraesCS3D01G219400	94.25
0	0.1269	0.1621	1	110	TraesCS4A01G004500	TraesCS4B01G300500	96.86
0	0.1072	0.1651	1	66	TraesCS4A01G004500	TraesCS4D01G299300	96.01
0	0.1049	0.0567	110	66	TraesCS4B01G300500	TraesCS4D01G299300	97.21
0	0.3327	0.4913	561	277	TraesCS2A01G450500	TraesCS2B01G472100	96.12
0	0.4892	0.5170	561	12	TraesCS2A01G450500	TraesCS2D01G450100	95.31
0	0.3879	0.4967	277	12	TraesCS2B01G472100	TraesCS2D01G450100	94.96
199	0.8372	0.6851	548	484	TraesCS7A01G160200	TraesCS7B01G065100	88.73
206	0.8469	0.6955	548	355	TraesCS7A01G160200	TraesCS7D01G160900	87.37
292	0.9244	0.8916	484	355	TraesCS7B01G065100	TraesCS7D01G160900	86.38
0	0.8620	0.8201	60	14	TraesCS4A01G066500	TraesCS4B01G244100	95.64
2	0.8655	0.8270	60	10	TraesCS4A01G066500	TraesCS4D01G243400	97.83
3	0.9362	0.9279	14	10	TraesCS4B01G244100	TraesCS4D01G243400	95.12
0	0.6452	0.6506	8	17	TraesCS4A01G293800	TraesCS4B01G019700	96.02
0	0.0516	0.0105	8	52	TraesCS4A01G293800	TraesCS4D01G018000	96.90
0	0.0788	0.0160	17	52	TraesCS4B01G019700	TraesCS4D01G018000	98.13
0	0.1348	0.1647	2584	20	TraesCS2A01G593300	TraesCS2B01G591000	97.58
1	0.3637	0.3803	2584	26	TraesCS2A01G593300	TraesCS2D01G561400	95.16
0	0.6301	0.5913	20	26	TraesCS2B01G591000	TraesCS2D01G561400	96.00
0	0.6566	0.6498	5	708	TraesCS6A01G123900	TraesCS6B01G152000	96.82
0	0.6111	0.6082	5	112	TraesCS6A01G123900	TraesCS6D01G114200	95.75
0	0.4427	0.4696	708	112	TraesCS6B01G152000	TraesCS6D01G114200	97.38
0	0.8195	0.8206	9	47	TraesCS6A01G178600	TraesCS6B01G206000	93.68
0	0.6837	0.6349	9	15	TraesCS6A01G178600	TraesCS6D01G166000	93.97
7	0.7252	0.7084	47	15	TraesCS6B01G206000	TraesCS6D01G166000	94.25
0	0.7038	0.7247	20	191	TraesCS4A01G005200	TraesCS4B01G299800	94.55
5	0.8891	0.8915	20	12	TraesCS4A01G005200	TraesCS4D01G298700	94.34
0	0.7189	0.7448	191	12	TraesCS4B01G299800	TraesCS4D01G298700	96.73
0	0.3205	0.3012	16	35	TraesCS3A01G278300	TraesCS3B01G312500	98.37
0	0.1841	0.2054	16	7	TraesCS3A01G278300	TraesCS3D01G278600	98.69
0	0.2168	0.2210	35	7	TraesCS3B01G312500	TraesCS3D01G278600	98.45
0	0.5919	0.6104	360	5	TraesCS5A01G228600	TraesCS5B01G227400	95.74
0	0.5167	0.4638	360	10	TraesCS5A01G228600	TraesCS5D01G239000	96.50
0	0.6933	0.6796	5	10	TraesCS5B01G227400	TraesCS5D01G239000	96.13
0	0.0232	-0.0101	1258	17	TraesCS1A01G125200	TraesCS1B01G144200	95.92
0	0.0475	0.0737	1258	63	TraesCS1A01G125200	TraesCS1D01G128700	95.68
0	0.2940	0.2919	17	63	TraesCS1B01G144200	TraesCS1D01G128700	99.31
0	-0.1665	-0.1454	75	2375	TraesCS1A01G155600	TraesCS1B01G173000	100.00
0	0.4032	0.3960	75	30	TraesCS1A01G155600	TraesCS1D01G154300	87.14
10	-0.3031	-0.2962	2375	30	TraesCS1B01G173000	TraesCS1D01G154300	100.00
0	0.3343	0.2977	9905	45	TraesCS1A01G107500	TraesCS1B01G129500	96.97
0	0.3874	0.3724	9905	172	TraesCS1A01G107500	TraesCS1D01G111600	96.09
1	0.7192	0.7058	45	172	TraesCS1B01G129500	TraesCS1D01G111600	97.80
0	0.6750	0.6611	70	157	TraesCS4A01G405900	TraesCS4B01G305400	97.76
0	0.5307	0.5204	70	174	TraesCS4A01G405900	TraesCS4D01G303600	96.81
1	0.6649	0.6857	157	174	TraesCS4B01G305400	TraesCS4D01G303600	97.60
0	0.3961	0.3779	5	27	TraesCS1A01G214000	TraesCS1B01G227800	94.16
0	0.3895	0.4225	5	10	TraesCS1A01G214000	TraesCS1D01G216900	95.44
0	0.3992	0.3534	27	10	TraesCS1B01G227800	TraesCS1D01G216900	96.93
0	0.4852	0.5130	7	3268	TraesCS3A01G308600	TraesCS3B01G151600	97.28
0	0.7147	0.7846	7	11	TraesCS3A01G308600	TraesCS3D01G133900	97.27
0	0.4569	0.5299	3268	11	TraesCS3B01G151600	TraesCS3D01G133900	97.34
0	0.2099	0.1791	22	3	TraesCS1A01G207000	TraesCS1B01G220800	97.31
0	0.1866	0.2068	22	577	TraesCS1A01G207000	TraesCS1D01G210300	96.77
0	0.2943	0.2763	3	577	TraesCS1B01G220800	TraesCS1D01G210300	96.78
2	0.5419	0.3629	170	28	TraesCS2A01G205900	TraesCS2B01G233100	92.69
0	0.3072	0.3030	170	56	TraesCS2A01G205900	TraesCS2D01G210300	92.24
0	0.1724	0.1126	28	56	TraesCS2B01G233100	TraesCS2D01G210300	98.63
0	0.4676	0.4514	20	21	TraesCS5A01G185400	TraesCS5B01G183400	95.17
0	0.6257	0.6200	20	9	TraesCS5A01G185400	TraesCS5D01G190400	94.86
0	0.4709	0.4591	21	9	TraesCS5B01G183400	TraesCS5D01G190400	94.71
3	0.8626	0.8428	23	30	TraesCS5A01G277500	TraesCS5B01G277200	94.29
7	0.9025	0.8811	23	44	TraesCS5A01G277500	TraesCS5D01G284800	95.13
19	0.8983	0.8919	30	44	TraesCS5B01G277200	TraesCS5D01G284800	96.40
0	0.2967	0.6343	84	2205	TraesCS5A01G357200	TraesCS5B01G359700	89.15
0	0.7575	0.8128	84	148	TraesCS5A01G357200	TraesCS5D01G366300	88.68
0	0.2953	0.6614	2205	148	TraesCS5B01G359700	TraesCS5D01G366300	95.75
0	0.5554	0.6874	136	11	TraesCS6A01G322000	TraesCS6B01G352800	94.31
0	0.5545	0.7068	136	7	TraesCS6A01G322000	TraesCS6D01G301800	94.31
0	0.6639	0.6540	11	7	TraesCS6B01G352800	TraesCS6D01G301800	97.06
0	0.2325	0.2939	17	2837	TraesCS5A01G165600	TraesCS5B01G162700	96.66
0	0.4936	0.4981	17	2	TraesCS5A01G165600	TraesCS5D01G169800	97.32
0	0.3416	0.4080	2837	2	TraesCS5B01G162700	TraesCS5D01G169800	98.06
2	0.7734	0.7792	115	33	TraesCS7A01G435500	TraesCS7B01G335200	96.88
0	0.6591	0.6362	115	4	TraesCS7A01G435500	TraesCS7D01G426200	91.18
0	0.6847	0.6694	33	4	TraesCS7B01G335200	TraesCS7D01G426200	92.28
1	0.5810	0.5559	55	763	TraesCS6A01G137400	TraesCS6B01G165700	97.07
3	0.5773	0.4838	55	25	TraesCS6A01G137400	TraesCS6D01G126800	98.05
1	0.5882	0.5535	763	25	TraesCS6B01G165700	TraesCS6D01G126800	96.45
1	0.8288	0.8311	78	14	TraesCS3A01G204800	TraesCS3B01G236900	97.38
0	0.8189	0.8306	78	189	TraesCS3A01G204800	TraesCS3D01G210600	96.46
7	0.8898	0.8885	14	189	TraesCS3B01G236900	TraesCS3D01G210600	97.62
5	0.7233	0.6381	18	9	TraesCS3A01G041900	TraesCS3B01G041800	90.22
1	0.7249	0.6563	18	54	TraesCS3A01G041900	TraesCS3D01G038400	89.47
0	0.6983	0.6574	9	54	TraesCS3B01G041800	TraesCS3D01G038400	91.62
0	0.6109	0.6276	1209	48	TraesCS3A01G231100	TraesCS3B01G260400	98.10
0	0.6202	0.6482	1209	28	TraesCS3A01G231100	TraesCS3D01G222300	96.67
1	0.8153	0.8409	48	28	TraesCS3B01G260400	TraesCS3D01G222300	97.62
0	0.2700	0.2513	84	886	TraesCS3A01G117000	TraesCS3B01G136000	94.09
1	0.1739	0.1592	84	23	TraesCS3A01G117000	TraesCS3D01G118800	96.06
0	0.3269	0.2843	886	23	TraesCS3B01G136000	TraesCS3D01G118800	95.58
0	0.7450	0.7239	5	11	TraesCS3A01G146500	TraesCS3B01G173800	98.64
0	0.5842	0.5623	5	11	TraesCS3A01G146500	TraesCS3D01G155300	98.64
2	0.8307	0.7941	11	11	TraesCS3B01G173800	TraesCS3D01G155300	98.64
5	0.9256	0.9151	11	20	TraesCS5A01G229000	TraesCS5B01G227700	95.15
5	0.9320	0.9231	11	26	TraesCS5A01G229000	TraesCS5D01G238700	97.88
4	0.9360	0.9277	20	26	TraesCS5B01G227700	TraesCS5D01G238700	97.95
0	0.1325	0.2058	1330	819	TraesCS7A01G171800	TraesCS7B01G076600	98.65
0	0.1050	0.1226	1330	39	TraesCS7A01G171800	TraesCS7D01G172300	98.15
0	0.2703	0.3592	819	39	TraesCS7B01G076600	TraesCS7D01G172300	99.16
0	0.1496	0.1788	2	25	TraesCS3A01G159100	TraesCS3B01G190000	98.31
0	0.1035	0.1592	2	152	TraesCS3A01G159100	TraesCS3D01G166600	98.88
0	0.3368	0.3396	25	152	TraesCS3B01G190000	TraesCS3D01G166600	98.29
4	0.8549	0.7928	22	13	TraesCS7A01G251800	TraesCS7B01G139300	96.27
1	0.8375	0.7754	22	3	TraesCS7A01G251800	TraesCS7D01G249800	95.02
3	0.8538	0.7997	13	3	TraesCS7B01G139300	TraesCS7D01G249800	95.02
0	0.2518	0.2538	2097	448	TraesCS6A01G412800	TraesCS6B01G462100	96.96
0	-0.1246	-0.0949	2097	348	TraesCS6A01G412800	TraesCS6D01G397000	98.68
0	0.0462	0.1660	448	348	TraesCS6B01G462100	TraesCS6D01G397000	98.17
0	0.2465	0.2543	9	12	TraesCS3A01G211200	TraesCS3B01G241700	95.30
0	0.4829	0.4831	9	33	TraesCS3A01G211200	TraesCS3D01G214000	96.58
0	0.2633	0.2620	12	33	TraesCS3B01G241700	TraesCS3D01G214000	95.73
0	0.5198	0.5135	7	5	TraesCS5A01G082700	TraesCS5B01G088800	96.39
0	0.5173	0.4966	7	94	TraesCS5A01G082700	TraesCS5D01G095200	98.48
0	0.4695	0.4812	5	94	TraesCS5B01G088800	TraesCS5D01G095200	94.93
0	0.6306	0.6278	9	17	TraesCS2A01G282700	TraesCS2B01G300000	94.05
1	0.6120	0.6079	9	1	TraesCS2A01G282700	TraesCS2D01G281400	95.47
0	0.7948	0.7735	17	1	TraesCS2B01G300000	TraesCS2D01G281400	92.83
0	0.3947	0.3374	1	303	TraesCS2A01G474300	TraesCS2B01G497800	93.37
0	0.2607	0.2878	1	3187	TraesCS2A01G474300	TraesCS2D01G474000	93.60
0	0.1804	0.2065	303	3187	TraesCS2B01G497800	TraesCS2D01G474000	95.71
0	0.0647	0.0402	369	20	TraesCS5A01G278000	TraesCS5B01G277300	95.50
0	0.1015	0.1027	369	2604	TraesCS5A01G278000	TraesCS5D01G284900	95.66
0	-0.1143	-0.0747	20	2604	TraesCS5B01G277300	TraesCS5D01G284900	98.94
0	0.4185	0.4057	23	259	TraesCS3A01G098700	TraesCS3B01G114800	95.46
0	0.3692	0.3673	23	13	TraesCS3A01G098700	TraesCS3D01G099100	95.50
1	0.4066	0.3473	259	13	TraesCS3B01G114800	TraesCS3D01G099100	97.30
0	-0.0050	0.0364	851	1064	TraesCS6A01G419600	TraesCS6B01G469000	89.63
0	-0.2511	0.2544	851	252	TraesCS6A01G419600	TraesCS6D01G406500	91.68
0	-0.0844	0.0907	1064	252	TraesCS6B01G469000	TraesCS6D01G406500	89.82
4	0.8505	0.8216	12	11	TraesCS7A01G314100	TraesCS7B01G215000	97.11
5	0.9195	0.9133	12	12	TraesCS7A01G314100	TraesCS7D01G311300	97.89
1	0.9116	0.8839	11	12	TraesCS7B01G215000	TraesCS7D01G311300	98.14
63	0.0927	0.0533	971	1366	TraesCS3A01G269800	TraesCS3B01G303700	97.46
0	0.5374	0.5254	971	52	TraesCS3A01G269800	TraesCS3D01G269500	97.46
0	0.2988	0.2877	1366	52	TraesCS3B01G303700	TraesCS3D01G269500	98.73
0	0.3732	0.4296	10	36	TraesCS5A01G011300	TraesCS5B01G009200	94.12
0	0.6379	0.6367	10	4	TraesCS5A01G011300	TraesCS5D01G016200	94.93
0	0.4182	0.4383	36	4	TraesCS5B01G009200	TraesCS5D01G016200	99.13
55	0.6844	0.5857	99	211	TraesCS5A01G163500	TraesCS5B01G160800	97.81
64	0.6929	0.6461	99	135	TraesCS5A01G163500	TraesCS5D01G168500	98.63
94	0.6860	0.5365	211	135	TraesCS5B01G160800	TraesCS5D01G168500	98.07
0	-0.1139	-0.0670	4804	278	TraesCS2A01G163200	TraesCS2B01G189000	97.42
0	0.0358	0.0206	4804	358	TraesCS2A01G163200	TraesCS2D01G170100	99.48
0	0.0906	0.1521	278	358	TraesCS2B01G189000	TraesCS2D01G170100	98.01
0	0.3496	0.3666	524	124	TraesCS1A01G319500	TraesCS1B01G331800	96.19
0	0.1291	0.1539	524	4078	TraesCS1A01G319500	TraesCS1D01G319300	97.73
0	0.2795	0.3101	124	4078	TraesCS1B01G331800	TraesCS1D01G319300	95.56
0	0.1541	0.2580	10041	25	TraesCS3A01G158100	TraesCS3B01G185100	94.23
0	0.1807	0.3511	10041	2	TraesCS3A01G158100	TraesCS3D01G165800	95.90
0	0.3974	0.3947	25	2	TraesCS3B01G185100	TraesCS3D01G165800	94.42
7	0.7898	0.7712	25	44	TraesCS1A01G068100	TraesCS1B01G086800	93.27
1	0.6140	0.5565	25	20	TraesCS1A01G068100	TraesCS1D01G069500	95.00
1	0.5554	0.4921	44	20	TraesCS1B01G086800	TraesCS1D01G069500	95.15
0	0.4303	0.4163	6	7	TraesCS5A01G080800	TraesCS5B01G085600	95.30
0	0.2969	0.2876	6	8	TraesCS5A01G080800	TraesCS5D01G091800	97.01
0	0.3283	0.2832	7	8	TraesCS5B01G085600	TraesCS5D01G091800	96.54
0	0.1938	0.2050	5	242	TraesCS5A01G508000	TraesCS4B01G338000	96.97
0	0.0241	0.0224	5	46	TraesCS5A01G508000	TraesCS4D01G334300	97.86
0	-0.1332	-0.0759	242	46	TraesCS4B01G338000	TraesCS4D01G334300	98.18
0	0.1440	0.1306	453	1372	TraesCS2A01G499000	TraesCS2B01G527100	92.97
0	0.0166	0.0795	453	3193	TraesCS2A01G499000	TraesCS2D01G499200	93.60
0	0.0606	0.0345	1372	3193	TraesCS2B01G527100	TraesCS2D01G499200	93.18
0	0.3003	0.3691	131	4285	TraesCS7A01G371400	TraesCS7B01G256700	95.81
0	0.4249	0.4017	131	16	TraesCS7A01G371400	TraesCS7D01G351900	95.37
0	0.2907	0.2626	4285	16	TraesCS7B01G256700	TraesCS7D01G351900	97.12
0	0.2900	0.2310	389	77	TraesCS1A01G229800	TraesCS1B01G244300	98.43
0	0.1738	0.1552	389	3	TraesCS1A01G229800	TraesCS1D01G232200	98.96
0	0.3536	0.3897	77	3	TraesCS1B01G244300	TraesCS1D01G232200	98.96
0	0.4146	0.3824	721	45	TraesCS3A01G269900	TraesCS3B01G303800	96.14
0	0.6631	0.6233	721	51	TraesCS3A01G269900	TraesCS3D01G269600	97.01
0	0.4152	0.3695	45	51	TraesCS3B01G303800	TraesCS3D01G269600	95.71
1	0.1359	0.1041	1538	359	TraesCS7A01G524200	TraesCS7B01G441500	88.09
0	0.1196	0.1960	1538	52	TraesCS7A01G524200	TraesCS7D01G513000	94.49
0	0.0709	0.0911	359	52	TraesCS7B01G441500	TraesCS7D01G513000	89.08
0	0.5064	0.4920	66	2	TraesCS5A01G366800	TraesCS5B01G368900	96.84
0	0.4843	0.4783	66	6	TraesCS5A01G366800	TraesCS5D01G376000	96.22
0	0.6447	0.6248	2	6	TraesCS5B01G368900	TraesCS5D01G376000	96.22
0	0.3694	0.3745	118	2	TraesCS7A01G346000	TraesCS7B01G237200	98.09
0	0.6060	0.6060	118	3	TraesCS7A01G346000	TraesCS7D01G333200	98.09
0	0.4731	0.5336	2	3	TraesCS7B01G237200	TraesCS7D01G333200	97.68
0	0.1580	0.1815	3652	93	TraesCS7A01G434200	TraesCS7B01G334000	96.80
0	0.2959	0.2965	3652	6	TraesCS7A01G434200	TraesCS7D01G425000	97.42
0	0.2353	0.2865	93	6	TraesCS7B01G334000	TraesCS7D01G425000	98.01
0	0.2005	0.2406	45	927	TraesCS2A01G094000	TraesCS2B01G108800	96.22
0	0.2226	0.2965	45	65	TraesCS2A01G094000	TraesCS2D01G092600	97.39
60	-0.2614	-0.1452	927	65	TraesCS2B01G108800	TraesCS2D01G092600	97.80
1	0.4917	0.4799	1049	130	TraesCS4A01G272600	TraesCS4B01G041500	96.31
0	0.3761	0.3531	1049	6	TraesCS4A01G272600	TraesCS4D01G038800	96.17
0	0.6859	0.6814	130	6	TraesCS4B01G041500	TraesCS4D01G038800	96.99
0	0.2976	0.5242	7900	4	TraesCS7A01G256700	TraesCS7B01G153700	97.29
5	0.3112	0.4858	7900	16	TraesCS7A01G256700	TraesCS7D01G257700	96.95
0	0.6568	0.6371	4	16	TraesCS7B01G153700	TraesCS7D01G257700	97.02
0	0.3679	0.3388	6	16	TraesCS5A01G228800	TraesCS5B01G227500	98.70
0	0.3727	0.3705	6	44	TraesCS5A01G228800	TraesCS5D01G238900	99.35
0	0.2429	0.2429	16	44	TraesCS5B01G227500	TraesCS5D01G238900	97.87
3	0.7861	0.7846	3	13	TraesCS4A01G078300	TraesCS4B01G234300	93.94
0	0.7821	0.7847	3	0	TraesCS4A01G078300	TraesCS4D01G235500	96.70
0	0.7894	0.7691	13	0	TraesCS4B01G234300	TraesCS4D01G235500	94.70
0	0.1675	0.2074	842	1302	TraesCS2A01G533100	TraesCS2B01G562600	93.12
0	0.3544	0.3134	842	5	TraesCS2A01G533100	TraesCS2D01G535000	93.77
0	0.3706	0.3119	1302	5	TraesCS2B01G562600	TraesCS2D01G535000	93.01
0	0.4969	0.5471	609	21	TraesCS2A01G173800	TraesCS2B01G200300	93.52
0	0.4021	0.4635	609	88	TraesCS2A01G173800	TraesCS2D01G181100	97.13
3	0.7036	0.6960	21	88	TraesCS2B01G200300	TraesCS2D01G181100	93.92
0	0.5201	0.5602	6	2	TraesCS7A01G130300	TraesCS7B01G030600	97.17
0	0.6921	0.6801	6	10	TraesCS7A01G130300	TraesCS7D01G129700	96.36
0	0.6418	0.6668	2	10	TraesCS7B01G030600	TraesCS7D01G129700	96.72
3	0.5932	0.5321	871	112	TraesCS4A01G101900	TraesCS4B01G202700	98.41
3	0.6241	0.5731	871	81	TraesCS4A01G101900	TraesCS4D01G203600	98.62
5	0.6976	0.6453	112	81	TraesCS4B01G202700	TraesCS4D01G203600	98.91
0	0.6196	0.5988	70	72	TraesCS4A01G129800	TraesCS4B01G174800	96.10
2	0.3788	0.5262	70	15403	TraesCS4A01G129800	TraesCS4D01G176700	96.51
0	0.4028	0.5626	72	15403	TraesCS4B01G174800	TraesCS4D01G176700	95.73
0	0.4434	0.4221	19	1012	TraesCS3A01G050300	TraesCS3B01G059100	95.55
0	0.7684	0.8011	19	502	TraesCS3A01G050300	TraesCS3D01G049700	96.70
0	0.4314	0.4279	1012	502	TraesCS3B01G059100	TraesCS3D01G049700	95.05
0	0.0336	0.1627	2372	1377	TraesCS1A01G040400	TraesCS1B01G053400	96.61
0	0.2512	0.3957	2372	399	TraesCS1A01G040400	TraesCS1D01G041400	96.99
0	0.0207	0.1825	1377	399	TraesCS1B01G053400	TraesCS1D01G041400	97.05
0	0.3767	0.4480	10	449	TraesCS7A01G318500	TraesCS7B01G219400	97.19
1	0.7506	0.7543	10	3	TraesCS7A01G318500	TraesCS7D01G315100	97.27
0	0.3527	0.3661	449	3	TraesCS7B01G219400	TraesCS7D01G315100	96.35
0	0.4218	0.4785	25	258	TraesCS7A01G245200	TraesCS7B01G146300	97.99
0	0.5323	0.5067	25	99	TraesCS7A01G245200	TraesCS7D01G243800	97.75
0	0.3531	0.3402	258	99	TraesCS7B01G146300	TraesCS7D01G243800	98.85
0	0.1330	0.1276	116	721	TraesCS5A01G237400	TraesCS5B01G235300	95.91
0	0.4905	0.5015	116	13	TraesCS5A01G237400	TraesCS5D01G244100	96.82
0	0.2337	0.2149	721	13	TraesCS5B01G235300	TraesCS5D01G244100	97.31
0	0.1771	0.2720	2132	17	TraesCS5A01G258700	TraesCS5B01G257600	95.44
0	0.1927	0.1997	2132	24	TraesCS5A01G258700	TraesCS5D01G266600	93.78
0	0.3899	0.4780	17	24	TraesCS5B01G257600	TraesCS5D01G266600	94.10
0	0.2804	0.2643	865	89	TraesCS6A01G380500	TraesCS6B01G419500	94.91
0	0.3955	0.3872	865	535	TraesCS6A01G380500	TraesCS6D01G365200	94.78
0	0.3275	0.2755	89	535	TraesCS6B01G419500	TraesCS6D01G365200	96.21
0	0.4911	0.3532	23	158	TraesCS1A01G289100	TraesCS1B01G298600	93.98
0	0.4471	0.3447	23	23	TraesCS1A01G289100	TraesCS1D01G288100	95.47
0	0.5090	0.3344	158	23	TraesCS1B01G298600	TraesCS1D01G288100	95.18
0	0.3775	0.3331	719	116	TraesCS1A01G289200	TraesCS1B01G298800	97.73
0	0.4016	0.3902	719	84	TraesCS1A01G289200	TraesCS1D01G288200	99.24
0	0.2582	0.1754	116	84	TraesCS1B01G298800	TraesCS1D01G288200	97.14
4	0.4496	0.2775	418	747	TraesCS7A01G348600	TraesCS7B01G235100	95.50
21	0.6779	0.4688	418	92	TraesCS7A01G348600	TraesCS7D01G330100	95.23
3	0.4021	0.3043	747	92	TraesCS7B01G235100	TraesCS7D01G330100	98.47
0	0.2173	0.3169	3	3749	TraesCS2A01G199500	TraesCS2B01G226800	94.64
0	0.7164	0.6843	3	22	TraesCS2A01G199500	TraesCS2D01G207100	95.81
0	0.3510	0.4344	3749	22	TraesCS2B01G226800	TraesCS2D01G207100	94.25
260	-0.1076	0.0653	271	817	TraesCS3A01G520500	TraesCS3B01G589900	90.76
0	0.1077	0.2924	271	2451	TraesCS3A01G520500	TraesCS3D01G528500	93.84
0	0.1046	0.3435	817	2451	TraesCS3B01G589900	TraesCS3D01G528500	97.01
9	0.4348	0.3828	1354	4252	TraesCS2A01G209700	TraesCS2B01G235900	96.54
4	0.5599	0.4822	1354	60	TraesCS2A01G209700	TraesCS2D01G216500	97.14
10	0.6596	0.6312	4252	60	TraesCS2B01G235900	TraesCS2D01G216500	96.19
0	0.6014	0.5475	173	867	TraesCS3A01G163000	TraesCS3B01G194100	92.33
1	0.6972	0.6620	173	62	TraesCS3A01G163000	TraesCS3D01G169900	93.87
0	0.5618	0.4960	867	62	TraesCS3B01G194100	TraesCS3D01G169900	94.35
0	0.3243	0.3738	17	7	TraesCS4A01G283900	TraesCS4B01G029600	98.05
1	0.3990	0.4250	17	599	TraesCS4A01G283900	TraesCS4D01G026800	97.93
0	0.2054	0.2892	7	599	TraesCS4B01G029600	TraesCS4D01G026800	97.48
0	0.6769	0.6735	16	5	TraesCS4A01G247600	TraesCS4B01G067300	96.02
0	0.6764	0.6609	16	205	TraesCS4A01G247600	TraesCS4D01G066200	95.89
0	0.7011	0.6696	5	205	TraesCS4B01G067300	TraesCS4D01G066200	100.00
41	0.7006	0.6072	181	110	TraesCS5A01G201200	TraesCS5B01G200000	93.30
6	0.7543	0.6093	181	39	TraesCS5A01G201200	TraesCS5D01G207400	95.69
11	0.7337	0.6325	110	39	TraesCS5B01G200000	TraesCS5D01G207400	96.17
0	0.5926	0.6532	33	92	TraesCS2A01G256100	TraesCS2B01G286400	98.29
0	0.6189	0.6145	33	5	TraesCS2A01G256100	TraesCS2D01G266600	98.09
0	0.6021	0.6115	92	5	TraesCS2B01G286400	TraesCS2D01G266600	97.77
7	0.4743	0.5053	52	31	TraesCS3A01G230300	TraesCS3B01G259600	97.14
0	0.5201	0.4946	52	5	TraesCS3A01G230300	TraesCS3D01G223000	97.80
0	0.4979	0.5188	31	5	TraesCS3B01G259600	TraesCS3D01G223000	98.48
0	0.1178	0.1429	2332	138	TraesCS2A01G318300	TraesCS2B01G336400	94.07
0	0.3925	0.3947	2332	180	TraesCS2A01G318300	TraesCS2D01G315900	94.35
8	0.3987	0.5149	138	180	TraesCS2B01G336400	TraesCS2D01G315900	95.00
0	0.0424	0.0651	270	498	TraesCS6A01G409300	TraesCS6B01G455200	93.81
0	-0.1829	-0.1738	270	353	TraesCS6A01G409300	TraesCS6D01G393000	93.75
8	-0.0901	0.0043	498	353	TraesCS6B01G455200	TraesCS6D01G393000	94.50
0	0.6951	0.6808	2172	7	TraesCS3A01G343600	TraesCS3B01G375600	95.15
1	0.6651	0.6532	2172	362	TraesCS3A01G343600	TraesCS3D01G337400	95.87
1	0.7666	0.6818	7	362	TraesCS3B01G375600	TraesCS3D01G337400	98.20
0	0.2370	0.1831	331	1739	TraesCS3A01G317800	TraesCS3B01G348100	96.63
0	0.4128	0.4116	331	6	TraesCS3A01G317800	TraesCS3D01G313500	97.68
0	0.2616	0.2464	1739	6	TraesCS3B01G348100	TraesCS3D01G313500	97.14
0	0.6307	0.6100	1	8	TraesCS3A01G189500	TraesCS3B01G218700	95.99
0	0.6135	0.5806	1	3	TraesCS3A01G189500	TraesCS3D01G193000	97.22
0	0.5643	0.5213	8	3	TraesCS3B01G218700	TraesCS3D01G193000	96.08
0	0.3570	0.3570	72	357	TraesCS3A01G042700	TraesCS3B01G040800	90.32
2	0.6871	0.6445	72	36	TraesCS3A01G042700	TraesCS3D01G037900	90.32
0	0.5489	0.5710	357	36	TraesCS3B01G040800	TraesCS3D01G037900	98.36
8	0.7761	0.7896	764	9	TraesCS6A01G314600	TraesCS6B01G344600	93.23
30	0.6784	0.7671	764	564	TraesCS6A01G314600	TraesCS6D01G293900	92.53
1	0.7136	0.7885	9	564	TraesCS6B01G344600	TraesCS6D01G293900	95.66
0	0.3935	0.4486	800	3	TraesCS4A01G002200	TraesCS4B01G302900	93.79
0	0.3336	0.4092	800	1	TraesCS4A01G002200	TraesCS4D01G301400	94.02
0	0.6659	0.6401	3	1	TraesCS4B01G302900	TraesCS4D01G301400	98.15
0	0.7054	0.6644	28	7	TraesCS3A01G185900	TraesCS3B01G215500	99.12
0	0.6967	0.6276	28	17	TraesCS3A01G185900	TraesCS3D01G189900	98.43
0	0.7221	0.7165	7	17	TraesCS3B01G215500	TraesCS3D01G189900	98.62
2	0.7450	0.8026	57	36	TraesCS1A01G084600	TraesCS1B01G101900	97.03
0	0.8047	0.8275	57	105	TraesCS1A01G084600	TraesCS1D01G086000	96.37
1	0.7613	0.8038	36	105	TraesCS1B01G101900	TraesCS1D01G086000	95.05
1	-0.2483	-0.2101	11945	455	TraesCS2A01G001200	TraesCS2B01G022700	90.73
0	-0.0450	0.1829	11945	1619	TraesCS2A01G001200	TraesCS2D01G001400	92.12
0	-0.1102	-0.0331	455	1619	TraesCS2B01G022700	TraesCS2D01G001400	91.63
0	0.3726	0.3534	9	4421	TraesCS6A01G263400	TraesCS6B01G290400	95.02
0	0.6000	0.5906	9	0	TraesCS6A01G263400	TraesCS6D01G251600	95.47
0	0.4603	0.4164	4421	0	TraesCS6B01G290400	TraesCS6D01G251600	96.94
0	0.6270	0.5912	8	743	TraesCS5A01G101300	TraesCS5B01G106100	98.57
0	0.6312	0.6728	8	154	TraesCS5A01G101300	TraesCS5D01G113500	98.22
5	0.4696	0.5513	743	154	TraesCS5B01G106100	TraesCS5D01G113500	98.89
0	0.2309	0.2442	401	30	TraesCS1A01G278500	TraesCS1B01G287400	96.24
0	0.2878	0.2966	401	8	TraesCS1A01G278500	TraesCS1D01G277700	97.87
0	0.4106	0.4070	30	8	TraesCS1B01G287400	TraesCS1D01G277700	86.67
0	0.0880	0.3173	282	253	TraesCS2A01G481100	TraesCS2B01G507200	89.17
0	0.2307	0.3421	282	63	TraesCS2A01G481100	TraesCS2D01G481400	88.32
0	-0.2748	0.0491	253	63	TraesCS2B01G507200	TraesCS2D01G481400	89.73
0	0.4481	0.4980	126	17	TraesCS5A01G016000	TraesCS5B01G014300	94.85
0	0.3645	0.4336	126	166	TraesCS5A01G016000	TraesCS5D01G022100	98.37
0	0.3953	0.3947	17	166	TraesCS5B01G014300	TraesCS5D01G022100	95.05
36	0.7305	0.6443	129	186	TraesCS7A01G211200	TraesCS7B01G118200	96.92
20	0.7671	0.6862	129	53	TraesCS7A01G211200	TraesCS7D01G212900	97.01
25	0.8468	0.8187	186	53	TraesCS7B01G118200	TraesCS7D01G212900	97.41
0	0.2551	0.3270	38	115	TraesCS2A01G160400	TraesCS2B01G186700	98.98
0	0.2555	0.2840	38	0	TraesCS2A01G160400	TraesCS2D01G167800	98.16
0	0.2240	0.3064	115	0	TraesCS2B01G186700	TraesCS2D01G167800	98.36
0	0.1741	0.3016	2626	90	TraesCS2A01G338500	TraesCS2B01G343400	98.15
0	0.2198	0.2782	2626	10	TraesCS2A01G338500	TraesCS2D01G324500	98.77
0	0.2606	0.3950	90	10	TraesCS2B01G343400	TraesCS2D01G324500	99.38
0	0.1686	0.1807	2553	75	TraesCS1A01G368800	TraesCS1B01G387700	97.24
0	-0.0427	-0.0475	2553	52	TraesCS1A01G368800	TraesCS1D01G374600	97.39
0	0.3975	0.4591	75	52	TraesCS1B01G387700	TraesCS1D01G374600	98.02
1	0.5044	0.4819	66	52	TraesCS4A01G260500	TraesCS4B01G053900	97.38
0	0.3386	0.2343	66	9	TraesCS4A01G260500	TraesCS4D01G054100	97.18
0	0.4887	0.4712	52	9	TraesCS4B01G053900	TraesCS4D01G054100	96.99
0	0.3758	0.3071	10	35	TraesCS4A01G296700	TraesCS4B01G017000	92.52
0	0.4940	0.4785	10	37	TraesCS4A01G296700	TraesCS4D01G015300	91.92
0	0.3706	0.3092	35	37	TraesCS4B01G017000	TraesCS4D01G015300	91.27
1	0.6627	0.6387	12	20	TraesCS3A01G117700	TraesCS3B01G137000	95.91
2	0.7348	0.6999	12	12	TraesCS3A01G117700	TraesCS3D01G119500	95.81
0	0.7597	0.7206	20	12	TraesCS3B01G137000	TraesCS3D01G119500	97.55
2	0.3846	0.3291	391	799	TraesCS5A01G231600	TraesCS5B01G229900	96.69
23	0.6138	0.5852	391	239	TraesCS5A01G231600	TraesCS5D01G236400	97.20
0	0.1838	0.1377	799	239	TraesCS5B01G229900	TraesCS5D01G236400	99.24
0	0.4504	0.5057	103	14	TraesCS1A01G266900	TraesCS1B01G277800	96.63
1	0.5326	0.5791	103	61	TraesCS1A01G266900	TraesCS1D01G267100	97.00
4	0.6883	0.7250	14	61	TraesCS1B01G277800	TraesCS1D01G267100	96.76
0	0.5506	0.5635	149	424	TraesCS5A01G238900	TraesCS5B01G237500	96.56
1	0.6278	0.6386	149	41	TraesCS5A01G238900	TraesCS5D01G246000	98.01
0	0.5541	0.5502	424	41	TraesCS5B01G237500	TraesCS5D01G246000	97.28
0	0.5639	0.5825	131	905	TraesCS5A01G161500	TraesCS5B01G159000	95.97
0	0.5749	0.5871	131	12	TraesCS5A01G161500	TraesCS5D01G166400	97.15
0	0.5206	0.5511	905	12	TraesCS5B01G159000	TraesCS5D01G166400	96.51
0	0.1550	0.1514	1187	294	TraesCS2A01G554900	TraesCS2B01G589100	96.06
0	0.3635	0.3358	1187	1117	TraesCS2A01G554900	TraesCS2D01G559700	93.40
0	0.2289	0.2648	294	1117	TraesCS2B01G589100	TraesCS2D01G559700	89.15
0	0.3867	0.3425	81	736	TraesCS3A01G169100	TraesCS3B01G197400	93.85
1	0.6480	0.5988	81	24	TraesCS3A01G169100	TraesCS3D01G172700	98.72
0	0.4508	0.4116	736	24	TraesCS3B01G197400	TraesCS3D01G172700	96.58
0	0.6447	0.6080	888	40	TraesCS3A01G367800	TraesCS3B01G399500	98.38
0	0.3166	0.6003	888	1756	TraesCS3A01G367800	TraesCS3D01G360800	99.07
0	0.2224	0.5497	40	1756	TraesCS3B01G399500	TraesCS3D01G360800	97.19
0	0.1353	0.2394	51	148	TraesCS2A01G400000	TraesCS2B01G418100	99.03
0	0.2806	0.4142	51	27	TraesCS2A01G400000	TraesCS2D01G397600	99.03
0	0.1022	0.1828	148	27	TraesCS2B01G418100	TraesCS2D01G397600	96.33
2	0.0038	-0.0022	529	1701	TraesCS7A01G546400	TraesCS7B01G469400	98.80
4	-0.1655	0.2417	529	10009	TraesCS7A01G546400	TraesCS7D01G532600	99.21
269	-0.5155	-0.2373	1701	10009	TraesCS7B01G469400	TraesCS7D01G532600	97.99
0	0.0771	0.0898	8	199	TraesCS2A01G379700	TraesCS2B01G396600	95.38
0	0.1034	0.0934	8	4	TraesCS2A01G379700	TraesCS2D01G375900	95.00
0	0.0720	0.1408	199	4	TraesCS2B01G396600	TraesCS2D01G375900	95.87
16	0.8564	0.8667	19	31	TraesCS6A01G235100	TraesCS6B01G263800	97.04
0	0.6444	0.7784	19	2142	TraesCS6A01G235100	TraesCS6D01G217800	96.06
0	0.6877	0.8014	31	2142	TraesCS6B01G263800	TraesCS6D01G217800	96.79
0	0.0967	0.1136	24	55	TraesCS2A01G310100	TraesCS2B01G327100	98.10
0	-0.0930	-0.0661	24	1	TraesCS2A01G310100	TraesCS2D01G308300	98.10
0	0.1759	0.2023	55	1	TraesCS2B01G327100	TraesCS2D01G308300	98.46
0	0.2405	0.2590	7	33	TraesCS1A01G394400	TraesCS1B01G422400	92.35
0	0.6722	0.6836	7	54	TraesCS1A01G394400	TraesCS1D01G402000	96.74
19	0.6824	0.6591	33	54	TraesCS1B01G422400	TraesCS1D01G402000	91.83
0	0.5941	0.5919	8	23	TraesCS6A01G162500	TraesCS6B01G188700	96.12
0	0.5604	0.6147	8	17	TraesCS6A01G162500	TraesCS6D01G149700	98.15
0	0.5028	0.5501	23	17	TraesCS6B01G188700	TraesCS6D01G149700	96.74
0	0.0719	0.1952	502	764	TraesCS1A01G304300	TraesCS1B01G314800	98.58
0	0.2340	0.3325	502	154	TraesCS1A01G304300	TraesCS1D01G303800	98.91
2	-0.0468	0.0210	764	154	TraesCS1B01G314800	TraesCS1D01G303800	99.06
0	0.1618	0.3273	690	252	TraesCS2A01G250300	TraesCS2B01G266500	97.89
0	0.1900	0.3269	690	48	TraesCS2A01G250300	TraesCS2D01G251500	97.89
0	0.0724	0.1377	252	48	TraesCS2B01G266500	TraesCS2D01G251500	98.31
0	0.3362	0.2620	82	157	TraesCS2A01G492500	TraesCS2B01G520700	93.30
0	0.2871	0.1764	82	1482	TraesCS2A01G492500	TraesCS2D01G492800	91.59
0	0.3185	0.3350	157	1482	TraesCS2B01G520700	TraesCS2D01G492800	92.93
0	0.8450	0.8345	5	8	TraesCS3A01G226800	TraesCS3B01G257700	98.30
0	0.8563	0.8384	5	0	TraesCS3A01G226800	TraesCS3D01G224800	98.54
0	0.8400	0.8364	8	0	TraesCS3B01G257700	TraesCS3D01G224800	98.30
0	0.3177	0.3298	20	9	TraesCS1A01G414700	TraesCS1B01G444700	97.50
0	0.5949	0.5661	20	120	TraesCS1A01G414700	TraesCS1D01G422000	99.17
0	0.5455	0.5152	9	120	TraesCS1B01G444700	TraesCS1D01G422000	97.67
0	-0.1454	-0.0813	150	1095	TraesCS6A01G417600	TraesCS6B01G471600	95.57
0	-0.2060	0.1082	150	441	TraesCS6A01G417600	TraesCS6D01G402800	95.37
0	-0.1831	-0.1092	1095	441	TraesCS6B01G471600	TraesCS6D01G402800	95.73
0	0.6163	0.5975	459	6	TraesCS7A01G490400	TraesCS7B01G393700	97.03
1	0.5907	0.4892	459	11	TraesCS7A01G490400	TraesCS7D01G476800	97.03
2	0.8092	0.7496	6	11	TraesCS7B01G393700	TraesCS7D01G476800	98.68
0	0.1802	0.1921	14	38	TraesCS3A01G336000	TraesCS3B01G366700	91.28
0	0.3897	0.3690	14	1	TraesCS3A01G336000	TraesCS3D01G329000	96.93
0	0.4101	0.3846	38	1	TraesCS3B01G366700	TraesCS3D01G329000	92.09
4	-0.1109	-0.2563	1386	624	TraesCS2A01G523700	TraesCS2B01G553600	98.16
329	0.1954	0.2658	1386	2481	TraesCS2A01G523700	TraesCS2D01G525900	97.96
3	0.1120	0.0681	624	2481	TraesCS2B01G553600	TraesCS2D01G525900	97.72
0	-0.1045	-0.1625	531	5760	TraesCS5A01G316900	TraesCS5B01G317500	98.80
0	-0.4307	-0.3382	531	53	TraesCS5A01G316900	TraesCS5D01G323200	100.00
1	-0.2414	-0.1686	5760	53	TraesCS5B01G317500	TraesCS5D01G323200	98.82
0	-0.2361	-0.2032	3012	1050	TraesCS6A01G403600	TraesCS6B01G447500	97.94
510	-0.2572	-0.2121	3012	989	TraesCS6A01G403600	TraesCS6D01G387100	98.35
136	-0.5563	-0.5751	1050	989	TraesCS6B01G447500	TraesCS6D01G387100	100.00
0	0.3800	0.4851	979	98	TraesCS4A01G096300	TraesCS4B01G208100	95.52
0	0.2912	0.3257	979	76	TraesCS4A01G096300	TraesCS4D01G209000	97.01
0	0.3772	0.4565	98	76	TraesCS4B01G208100	TraesCS4D01G209000	97.17
1	0.4621	0.4693	430	13	TraesCS5A01G493400	TraesCS4B01G318800	96.20
0	0.4982	0.5225	430	4	TraesCS5A01G493400	TraesCS4D01G315300	95.44
0	0.6634	0.6774	13	4	TraesCS4B01G318800	TraesCS4D01G315300	91.73
0	0.2115	0.2184	821	63	TraesCS1A01G197500	TraesCS1B01G212100	98.37
0	0.4304	0.4454	821	18	TraesCS1A01G197500	TraesCS1D01G201000	97.30
0	0.2234	0.2617	63	18	TraesCS1B01G212100	TraesCS1D01G201000	97.24
7	0.6264	0.6015	111	60	TraesCS4A01G008000	TraesCS4B01G296900	89.77
12	0.8501	0.7986	111	38	TraesCS4A01G008000	TraesCS4D01G295800	93.86
3	0.7166	0.6483	60	38	TraesCS4B01G296900	TraesCS4D01G295800	93.18
0	0.4225	0.3961	111	683	TraesCS5A01G373700	TraesCS5B01G375700	93.67
0	0.2861	0.2725	111	10	TraesCS5A01G373700	TraesCS5D01G383200	95.37
0	0.2768	0.2399	683	10	TraesCS5B01G375700	TraesCS5D01G383200	96.51
255	0.0883	0.1304	16383	19591	TraesCS1A01G081400	TraesCS1B01G099100	96.42
0	0.1022	0.3353	16383	27	TraesCS1A01G081400	TraesCS1D01G083000	95.28
0	-0.0335	0.1951	19591	27	TraesCS1B01G099100	TraesCS1D01G083000	95.45
0	0.2373	0.3323	1320	28	TraesCS2A01G384800	TraesCS2B01G401800	96.75
0	0.2951	0.3848	1320	17	TraesCS2A01G384800	TraesCS2D01G381500	98.92
0	0.5892	0.5619	28	17	TraesCS2B01G401800	TraesCS2D01G381500	97.86
0	0.1998	0.2346	558	108	TraesCS2A01G260100	TraesCS2B01G281800	97.28
0	0.1740	0.3268	558	4	TraesCS2A01G260100	TraesCS2D01G263400	97.82
0	0.1581	0.2321	108	4	TraesCS2B01G281800	TraesCS2D01G263400	97.04
0	0.1215	0.1290	4	12	TraesCS3A01G313200	TraesCS3B01G158700	93.16
0	0.6770	0.6188	4	59	TraesCS3A01G313200	TraesCS3D01G141100	95.77
0	0.3006	0.2771	12	59	TraesCS3B01G158700	TraesCS3D01G141100	93.16
1	0.6817	0.7344	4	266	TraesCS6A01G229800	TraesCS6B01G251800	97.65
0	0.7957	0.8110	4	19	TraesCS6A01G229800	TraesCS6D01G205200	97.65
0	0.6994	0.7026	266	19	TraesCS6B01G251800	TraesCS6D01G205200	97.18
0	0.3392	0.3946	17	49	TraesCS3A01G239800	TraesCS3B01G268200	96.74
0	0.4902	0.5096	17	1	TraesCS3A01G239800	TraesCS3D01G240200	97.15
0	0.4913	0.5560	49	1	TraesCS3B01G268200	TraesCS3D01G240200	96.39
0	0.6415	0.6006	280	18	TraesCS7A01G316700	TraesCS7B01G217500	98.22
0	0.6968	0.6294	280	25	TraesCS7A01G316700	TraesCS7D01G313400	98.34
3	0.6534	0.6518	18	25	TraesCS7B01G217500	TraesCS7D01G313400	98.22
0	0.3158	0.3237	29	503	TraesCS4A01G325600	TraesCS5B01G538500	98.25
0	0.2012	0.2164	29	1514	TraesCS4A01G325600	TraesCS5D01G556800	95.84
0	0.2052	0.2054	503	1514	TraesCS5B01G538500	TraesCS5D01G556800	94.92
0	0.5391	0.5445	14	5	TraesCS2A01G367000	TraesCS2B01G384500	96.42
0	0.6022	0.5929	14	3	TraesCS2A01G367000	TraesCS2D01G363900	96.42
1	0.6679	0.6956	5	3	TraesCS2B01G384500	TraesCS2D01G363900	96.29
1372	-0.5467	-0.1450	1503	8334	TraesCS7A01G429600	TraesCS7B01G329800	97.49
0	0.6696	0.6702	1503	78	TraesCS7A01G429600	TraesCS7D01G421800	97.13
0	0.0213	0.3436	8334	78	TraesCS7B01G329800	TraesCS7D01G421800	98.92
0	0.6308	0.7397	164	176	TraesCS1A01G084800	TraesCS1B01G102000	93.40
1	0.6284	0.6116	164	38	TraesCS1A01G084800	TraesCS1D01G086200	93.40
1	0.6054	0.6575	176	38	TraesCS1B01G102000	TraesCS1D01G086200	94.72
0	0.1058	0.1854	8	1835	TraesCS6A01G159600	TraesCS6B01G191700	97.51
0	0.1648	0.1596	8	0	TraesCS6A01G159600	TraesCS6D01G152900	97.99
0	0.0515	0.2492	1835	0	TraesCS6B01G191700	TraesCS6D01G152900	98.49
0	0.6025	0.5866	100	137	TraesCS4A01G100800	TraesCS4B01G203800	97.79
0	0.6350	0.5864	100	5	TraesCS4A01G100800	TraesCS4D01G204600	98.41
0	0.5691	0.5408	137	5	TraesCS4B01G203800	TraesCS4D01G204600	97.53
0	0.3253	0.3027	722	0	TraesCS5A01G391900	TraesCS5B01G396800	96.57
0	0.3098	0.3317	722	185	TraesCS5A01G391900	TraesCS5D01G401800	97.79
0	0.3191	0.3813	0	185	TraesCS5B01G396800	TraesCS5D01G401800	97.79
0	0.6306	0.6542	34	3539	TraesCS7A01G328600	TraesCS7B01G229300	96.59
5	0.8608	0.8552	34	5	TraesCS7A01G328600	TraesCS7D01G325500	95.77
0	0.6553	0.7110	3539	5	TraesCS7B01G229300	TraesCS7D01G325500	95.74
5	0.0695	0.0798	54	1279	TraesCS6A01G405200	TraesCS6B01G449400	96.49
0	0.4001	0.4496	54	62	TraesCS6A01G405200	TraesCS6D01G388700	97.81
0	0.2764	0.3148	1279	62	TraesCS6B01G449400	TraesCS6D01G388700	96.36
0	0.1782	0.2060	120	3663	TraesCS4A01G023800	TraesCS4B01G279800	95.87
0	0.1935	0.1729	120	9	TraesCS4A01G023800	TraesCS4D01G278200	96.23
0	0.2012	0.1995	3663	9	TraesCS4B01G279800	TraesCS4D01G278200	98.09
7	0.5742	0.5590	317	489	TraesCS3A01G037700	TraesCS3B01G045900	95.43
11	0.6344	0.6518	317	196	TraesCS3A01G037700	TraesCS3D01G041800	95.91
41	0.7624	0.7312	489	196	TraesCS3B01G045900	TraesCS3D01G041800	95.58
16	0.7450	0.6090	45	65	TraesCS3A01G237000	TraesCS3B01G262800	97.99
19	0.7957	0.6522	45	67	TraesCS3A01G237000	TraesCS3D01G237400	97.19
17	0.7630	0.6908	65	67	TraesCS3B01G262800	TraesCS3D01G237400	98.39
0	0.5120	0.4860	0	7	TraesCS6A01G155000	TraesCS6B01G183000	96.81
0	0.4357	0.4499	0	79	TraesCS6A01G155000	TraesCS6D01G144900	95.59
0	0.5421	0.5411	7	79	TraesCS6B01G183000	TraesCS6D01G144900	97.87
1	0.6815	0.6866	16	11	TraesCS6A01G296200	TraesCS6B01G326000	95.78
0	0.6584	0.6656	16	11	TraesCS6A01G296200	TraesCS6D01G276500	97.89
3	0.8717	0.8794	11	11	TraesCS6B01G326000	TraesCS6D01G276500	95.36
0	-0.0500	-0.0565	887	1073	TraesCS1A01G020600	TraesCS1B01G024600	93.33
0	-0.0099	-0.0256	887	10	TraesCS1A01G020600	TraesCS1D01G020100	94.47
0	-0.1110	-0.0719	1073	10	TraesCS1B01G024600	TraesCS1D01G020100	94.91
0	0.2085	0.3759	175	1789	TraesCS2A01G448400	TraesCS2B01G469100	97.53
0	0.6389	0.6763	175	14	TraesCS2A01G448400	TraesCS2D01G447500	97.40
0	-0.1044	0.2394	1789	14	TraesCS2B01G469100	TraesCS2D01G447500	96.75
0	0.0729	0.0967	1658	3731	TraesCS5A01G299800	TraesCS5B01G301400	96.83
0	-0.1093	-0.0848	1658	794	TraesCS5A01G299800	TraesCS5D01G308200	97.72
0	0.0934	0.1395	3731	794	TraesCS5B01G301400	TraesCS5D01G308200	97.33
0	0.1136	0.1312	105	137	TraesCS5A01G119400	TraesCS5B01G121200	99.48
0	0.1136	0.1312	105	137	TraesCS5A01G119400	TraesCS5D01G126500	99.48
137	1.0000	1.0000	137	137	TraesCS5B01G121200	TraesCS5D01G126500	100.00
0	0.2945	0.3115	9	5	TraesCS1A01G332400	TraesCS1B01G346100	95.12
0	0.1505	0.2026	9	74	TraesCS1A01G332400	TraesCS1D01G335100	96.16
0	0.2433	0.2346	5	74	TraesCS1B01G346100	TraesCS1D01G335100	96.16
0	0.0543	0.0889	34	2431	TraesCS2A01G403600	TraesCS2B01G421600	96.69
0	0.0137	0.0625	34	94	TraesCS2A01G403600	TraesCS2D01G400700	99.17
0	-0.0156	0.0141	2431	94	TraesCS2B01G421600	TraesCS2D01G400700	99.50
0	0.3462	0.3519	2224	13	TraesCS2A01G334500	TraesCS2B01G347700	97.25
0	0.1816	0.1953	2224	2	TraesCS2A01G334500	TraesCS2D01G328700	97.84
0	0.4307	0.5420	13	2	TraesCS2B01G347700	TraesCS2D01G328700	98.95
0	0.6651	0.6101	32	1464	TraesCS3A01G094900	TraesCS3B01G110400	96.44
0	0.6811	0.6248	32	24	TraesCS3A01G094900	TraesCS3D01G095100	97.63
0	0.5045	0.4701	1464	24	TraesCS3B01G110400	TraesCS3D01G095100	97.63
2	0.7472	0.7079	4	291	TraesCS5A01G375900	TraesCS5B01G378100	97.12
0	0.8635	0.8519	4	1	TraesCS5A01G375900	TraesCS5D01G385400	96.93
0	0.7410	0.7208	291	1	TraesCS5B01G378100	TraesCS5D01G385400	97.62
0	0.2255	0.2029	1577	1	TraesCS3A01G296000	TraesCS3B01G340900	95.95
0	0.1308	0.1946	1577	10	TraesCS3A01G296000	TraesCS3D01G307000	94.59
0	0.2360	0.2897	1	10	TraesCS3B01G340900	TraesCS3D01G307000	96.74
0	0.5694	0.5537	75	1396	TraesCS7A01G235100	TraesCS7B01G133300	96.79
8	0.9592	0.9595	75	12	TraesCS7A01G235100	TraesCS7D01G235100	97.56
0	0.5973	0.5884	1396	12	TraesCS7B01G133300	TraesCS7D01G235100	96.79
0	0.2417	0.3585	62	1	TraesCS2A01G410600	TraesCS2B01G429400	97.62
6	0.5680	0.5238	62	15	TraesCS2A01G410600	TraesCS2D01G408000	97.47
0	0.3289	0.3820	1	15	TraesCS2B01G429400	TraesCS2D01G408000	97.20
0	0.3845	0.4515	9	8	TraesCS2A01G384700	TraesCS2B01G401700	94.51
0	0.6477	0.6792	9	74	TraesCS2A01G384700	TraesCS2D01G381400	95.71
0	0.3838	0.4003	8	74	TraesCS2B01G401700	TraesCS2D01G381400	94.73
0	0.3827	0.3619	20	3962	TraesCS5A01G318900	TraesCS5B01G319400	96.32
2	0.5750	0.5614	20	6	TraesCS5A01G318900	TraesCS5D01G325100	93.60
0	0.1612	0.1871	3962	6	TraesCS5B01G319400	TraesCS5D01G325100	92.40
7	0.5888	0.5747	577	173	TraesCS1A01G184900	TraesCS1B01G192900	97.05
93	0.7937	0.7663	577	313	TraesCS1A01G184900	TraesCS1D01G191900	97.22
13	0.6538	0.6542	173	313	TraesCS1B01G192900	TraesCS1D01G191900	97.02
0	0.2244	0.2942	279	5400	TraesCS4A01G017600	TraesCS4B01G286500	98.57
0	0.3005	0.3601	279	74	TraesCS4A01G017600	TraesCS4D01G285200	99.39
0	0.2748	0.3223	5400	74	TraesCS4B01G286500	TraesCS4D01G285200	98.77
541	-0.3083	-0.3644	12648	2691	TraesCS1A01G248900	TraesCS1B01G259600	96.34
0	0.1912	0.2378	12648	1976	TraesCS1A01G248900	TraesCS1D01G248400	96.09
0	-0.1473	-0.2281	2691	1976	TraesCS1B01G259600	TraesCS1D01G248400	96.09
0	0.0820	0.0769	230	1516	TraesCS6A01G353700	TraesCS6B01G386400	97.07
0	0.2576	0.6102	230	779	TraesCS6A01G353700	TraesCS6D01G336000	96.94
0	0.0766	0.0422	1516	779	TraesCS6B01G386400	TraesCS6D01G336000	97.79
466	-0.4784	-0.5090	1099	498	TraesCS1A01G361300	TraesCS1B01G377900	99.06
0	0.0722	0.0908	1099	4	TraesCS1A01G361300	TraesCS1D01G365700	98.43
0	0.3630	0.3257	498	4	TraesCS1B01G377900	TraesCS1D01G365700	98.74
141	-0.3923	-0.5040	2824	297	TraesCS5A01G486700	TraesCS5B01G500600	97.97
0	-0.0078	0.0020	2824	1268	TraesCS5A01G486700	TraesCS5D01G500900	99.11
0	0.1600	0.1692	297	1268	TraesCS5B01G500600	TraesCS5D01G500900	91.98
0	0.0998	0.2383	123	1310	TraesCS2A01G080000	TraesCS2B01G094800	97.76
0	0.0379	0.0831	123	99	TraesCS2A01G080000	TraesCS2D01G077300	98.21
0	0.1854	0.4597	1310	99	TraesCS2B01G094800	TraesCS2D01G077300	97.99
0	-0.0907	-0.1495	11	465	TraesCS2A01G323700	TraesCS2B01G257700	96.97
0	0.3022	0.3737	11	5	TraesCS2A01G323700	TraesCS2D01G339300	99.13
0	-0.0194	-0.0712	465	5	TraesCS2B01G257700	TraesCS2D01G339300	96.97
0	0.2990	0.5275	8	483	TraesCS4A01G162000	TraesCS4B01G151200	98.48
0	0.3952	0.4513	8	144	TraesCS4A01G162000	TraesCS4D01G155700	98.54
0	0.1996	0.4479	483	144	TraesCS4B01G151200	TraesCS4D01G155700	98.54
0	-0.0020	0.0631	15	5506	TraesCS6A01G082300	TraesCS6B01G109300	96.98
0	0.3520	0.4589	15	143	TraesCS6A01G082300	TraesCS6D01G075300	96.98
0	0.1062	0.2098	5506	143	TraesCS6B01G109300	TraesCS6D01G075300	97.25
0	0.2432	0.6831	3	13783	TraesCS1A01G115000	TraesCS1B01G134900	97.99
0	0.5695	0.7558	3	39	TraesCS1A01G115000	TraesCS1D01G116400	98.33
0	0.0859	0.6938	13783	39	TraesCS1B01G134900	TraesCS1D01G116400	98.98
0	0.1734	0.1897	119	3215	TraesCS7A01G364800	TraesCS7B01G262800	94.51
0	0.3354	0.2985	119	14	TraesCS7A01G364800	TraesCS7D01G358000	93.42
0	0.5301	0.6248	3215	14	TraesCS7B01G262800	TraesCS7D01G358000	92.59
2	0.5872	0.5666	34	55	TraesCS2A01G210700	TraesCS2B01G236600	96.59
3	0.8240	0.8268	34	18	TraesCS2A01G210700	TraesCS2D01G217200	96.01
0	0.6606	0.6369	55	18	TraesCS2B01G236600	TraesCS2D01G217200	95.60
0	0.3976	0.3696	9	1428	TraesCS3A01G538200	TraesCS3B01G603600	93.72
0	0.2333	0.2321	9	2796	TraesCS3A01G538200	TraesCS3D01G543800	97.64
0	0.1673	0.1513	1428	2796	TraesCS3B01G603600	TraesCS3D01G543800	93.79
1	0.7108	0.7276	5	1134	TraesCS3A01G452100	TraesCS3B01G489000	96.96
2	0.6916	0.8057	5	394	TraesCS3A01G452100	TraesCS3D01G444600	95.13
1	0.5905	0.6927	1134	394	TraesCS3B01G489000	TraesCS3D01G444600	96.69
0	0.5539	0.5815	4	449	TraesCS1A01G084300	TraesCS4B01G156500	96.83
0	0.5938	0.5767	4	122	TraesCS1A01G084300	TraesCS4D01G156100	97.14
0	0.6177	0.6564	449	122	TraesCS4B01G156500	TraesCS4D01G156100	98.67
0	0.4852	0.4805	83	8	TraesCS3A01G248200	TraesCS3B01G276900	97.68
0	0.5746	0.5428	83	321	TraesCS3A01G248200	TraesCS3D01G248200	97.15
0	0.4163	0.4502	8	321	TraesCS3B01G276900	TraesCS3D01G248200	98.73
0	0.3341	0.2889	2515	6	TraesCS4A01G225500	TraesCS4B01G090700	97.27
0	0.3160	0.3075	2515	16	TraesCS4A01G225500	TraesCS4D01G087800	98.09
0	0.5315	0.5170	6	16	TraesCS4B01G090700	TraesCS4D01G087800	98.23
0	0.8003	0.7684	53	4	TraesCS1A01G387600	TraesCS1B01G415100	97.47
0	0.6774	0.7072	53	32	TraesCS1A01G387600	TraesCS1D01G395600	98.06
0	0.7440	0.7874	4	32	TraesCS1B01G415100	TraesCS1D01G395600	96.92
0	0.5586	0.5813	44	21	TraesCS7A01G306100	TraesCS7B01G206300	98.65
0	0.5758	0.5673	44	85	TraesCS7A01G306100	TraesCS7D01G302800	99.01
0	0.5025	0.5290	21	85	TraesCS7B01G206300	TraesCS7D01G302800	98.89
0	0.2378	0.2624	89	367	TraesCS5A01G528200	TraesCS4B01G359300	95.95
0	0.5127	0.4858	89	5	TraesCS5A01G528200	TraesCS4D01G352900	95.15
0	0.2948	0.2704	367	5	TraesCS4B01G359300	TraesCS4D01G352900	96.14
0	0.0794	0.0610	81	5972	TraesCS6A01G168200	TraesCS6B01G196000	96.17
0	0.2528	0.2624	81	16	TraesCS6A01G168200	TraesCS6D01G157300	96.85
0	0.0714	0.0913	5972	16	TraesCS6B01G196000	TraesCS6D01G157300	96.15
3	0.8994	0.8678	8	23	TraesCS5A01G146500	TraesCS5B01G145300	96.26
2	0.8787	0.8482	8	2	TraesCS5A01G146500	TraesCS5D01G145800	96.07
1	0.8692	0.8323	23	2	TraesCS5B01G145300	TraesCS5D01G145800	96.55
0	0.2192	0.2111	366	892	TraesCS4A01G270000	TraesCS4B01G044100	97.06
5	0.3149	0.3033	366	36	TraesCS4A01G270000	TraesCS4D01G041600	90.80
0	0.0631	0.0987	892	36	TraesCS4B01G044100	TraesCS4D01G041600	92.84
1	0.5559	0.5838	602	109	TraesCS4A01G060900	TraesCS4B01G236300	95.44
0	0.4731	0.5106	602	347	TraesCS4A01G060900	TraesCS4D01G237700	96.20
0	0.3208	0.2824	109	347	TraesCS4B01G236300	TraesCS4D01G237700	96.20
7	0.7233	0.7144	11	732	TraesCS3A01G354000	TraesCS3B01G386800	92.83
0	0.7428	0.7494	11	28	TraesCS3A01G354000	TraesCS3D01G348100	93.13
7	0.7887	0.8012	732	28	TraesCS3B01G386800	TraesCS3D01G348100	93.50
0	0.4062	0.4612	31	370	TraesCS2A01G395400	TraesCS2B01G413500	96.31
0	0.6152	0.6181	31	35	TraesCS2A01G395400	TraesCS2D01G393200	96.62
0	0.4386	0.4838	370	35	TraesCS2B01G413500	TraesCS2D01G393200	95.73
0	0.5317	0.5761	175	42	TraesCS2A01G224200	TraesCS2B01G274400	98.33
0	0.4835	0.6205	175	45	TraesCS2A01G224200	TraesCS2D01G230500	98.48
1	0.7279	0.7171	42	45	TraesCS2B01G274400	TraesCS2D01G230500	98.39
0	0.4371	0.4068	85	100	TraesCS7A01G489900	TraesCS7B01G393000	95.68
0	0.3644	0.3074	85	96	TraesCS7A01G489900	TraesCS7D01G476300	95.97
0	0.3306	0.2974	100	96	TraesCS7B01G393000	TraesCS7D01G476300	94.81
0	0.0290	0.1283	26	2387	TraesCS1A01G341200	TraesCS1B01G353900	93.63
0	0.3407	0.3832	26	859	TraesCS1A01G341200	TraesCS1D01G343300	94.05
0	0.0653	0.1756	2387	859	TraesCS1B01G353900	TraesCS1D01G343300	94.28
0	-0.1508	-0.0707	327	750	TraesCS1A01G033300	TraesCS1B01G041900	95.34
0	0.0349	0.0371	327	15	TraesCS1A01G033300	TraesCS1D01G035000	95.71
0	-0.0831	-0.0575	750	15	TraesCS1B01G041900	TraesCS1D01G035000	99.59
0	0.3174	0.3581	14	4	TraesCS3A01G239400	TraesCS3B01G268000	96.49
0	0.4442	0.4828	14	15	TraesCS3A01G239400	TraesCS3D01G239700	97.17
0	0.4118	0.3559	4	15	TraesCS3B01G268000	TraesCS3D01G239700	97.99
63	0.5958	0.6472	246	572	TraesCS2A01G169700	TraesCS2B01G196000	96.11
10	0.6136	0.6233	246	41	TraesCS2A01G169700	TraesCS2D01G177200	96.39
3	0.5879	0.6194	572	41	TraesCS2B01G196000	TraesCS2D01G177200	96.24
0	0.0734	0.0600	13	705	TraesCS5A01G275100	TraesCS5B01G274900	91.56
0	0.1029	0.1431	13	9	TraesCS5A01G275100	TraesCS5D01G282700	93.33
0	0.0897	0.0764	705	9	TraesCS5B01G274900	TraesCS5D01G282700	97.33
0	0.4983	0.4947	633	17	TraesCS5A01G516100	TraesCS4B01G347400	97.93
0	0.4675	0.4849	633	7	TraesCS5A01G516100	TraesCS4D01G342400	98.36
0	0.9265	0.9196	17	7	TraesCS4B01G347400	TraesCS4D01G342400	99.31
0	0.5324	0.6921	9	187	TraesCS3A01G100200	TraesCS3B01G117000	97.44
0	0.5759	0.5435	9	15	TraesCS3A01G100200	TraesCS3D01G100900	98.77
0	0.4786	0.6506	187	15	TraesCS3B01G117000	TraesCS3D01G100900	96.89
26	0.7743	0.6748	390	154	TraesCS5A01G211900	TraesCS5B01G212000	94.68
18	0.7729	0.6626	390	70	TraesCS5A01G211900	TraesCS5D01G222000	92.24
52	0.8811	0.8122	154	70	TraesCS5B01G212000	TraesCS5D01G222000	93.19
422	0.7468	0.7035	670	580	TraesCS4A01G126400	TraesCS4B01G178500	99.07
26	0.8033	0.7689	670	35	TraesCS4A01G126400	TraesCS4D01G180100	99.07
23	0.7109	0.6467	580	35	TraesCS4B01G178500	TraesCS4D01G180100	94.22
0	0.1800	0.1639	4655	15	TraesCS5A01G072600	TraesCS5B01G078400	93.76
0	0.2690	0.2544	4655	14	TraesCS5A01G072600	TraesCS5D01G085300	95.81
1	0.5915	0.6182	15	14	TraesCS5B01G078400	TraesCS5D01G085300	95.26
0	0.7614	0.7336	554	10	TraesCS3A01G435300	TraesCS3B01G470200	96.67
0	0.2041	0.4556	554	2163	TraesCS3A01G435300	TraesCS3D01G428100	96.11
0	0.2235	0.5460	10	2163	TraesCS3B01G470200	TraesCS3D01G428100	95.83
0	0.5910	0.5823	111	82	TraesCS5A01G382600	TraesCS5B01G386800	98.44
1	0.6319	0.6329	111	59	TraesCS5A01G382600	TraesCS5D01G392000	97.72
0	0.6187	0.5799	82	59	TraesCS5B01G386800	TraesCS5D01G392000	98.30
0	0.4754	0.5014	0	10	TraesCS2A01G189200	TraesCS2B01G218100	98.39
0	0.6571	0.6108	0	52	TraesCS2A01G189200	TraesCS2D01G198500	98.71
0	0.3716	0.3911	10	52	TraesCS2B01G218100	TraesCS2D01G198500	98.89
0	0.4139	0.4884	9	54	TraesCS7A01G173100	TraesCS7B01G078400	95.91
0	0.6694	0.6955	9	1	TraesCS7A01G173100	TraesCS7D01G174500	95.38
0	0.6550	0.7409	54	1	TraesCS7B01G078400	TraesCS7D01G174500	93.82
0	0.1655	0.1371	18	151	TraesCS3A01G270900	TraesCS3B01G304700	96.86
0	0.4263	0.3764	18	4	TraesCS3A01G270900	TraesCS3D01G270600	95.29
0	0.4597	0.4045	151	4	TraesCS3B01G304700	TraesCS3D01G270600	96.08
0	0.2513	0.2933	46	25	TraesCS5A01G054200	TraesCS5B01G062200	97.66
0	0.3242	0.3488	46	146	TraesCS5A01G054200	TraesCS5D01G065500	97.85
0	0.4011	0.4390	25	146	TraesCS5B01G062200	TraesCS5D01G065500	98.34
0	0.4878	0.5262	158	2987	TraesCS7A01G247700	TraesCS7B01G144100	97.28
0	0.6385	0.7023	158	24	TraesCS7A01G247700	TraesCS7D01G246300	96.79
0	0.4531	0.5542	2987	24	TraesCS7B01G144100	TraesCS7D01G246300	97.16
0	0.0829	0.0636	1	6966	TraesCS1A01G159400	TraesCS1B01G175800	96.32
0	0.2744	0.2646	1	1495	TraesCS1A01G159400	TraesCS1D01G156800	97.00
1285	-0.3854	-0.3796	6966	1495	TraesCS1B01G175800	TraesCS1D01G156800	97.43
4	0.8262	0.8601	6	226	TraesCS4A01G123100	TraesCS4B01G182900	98.61
3	0.7613	0.8069	6	19	TraesCS4A01G123100	TraesCS4D01G182800	98.81
3	0.7669	0.7728	226	19	TraesCS4B01G182900	TraesCS4D01G182800	99.40
0	0.3166	0.3157	2	18	TraesCS6A01G112500	TraesCS6B01G141700	97.39
0	0.2707	0.2620	2	109	TraesCS6A01G112500	TraesCS6D01G102700	97.54
0	0.2449	0.2517	18	109	TraesCS6B01G141700	TraesCS6D01G102700	98.40
0	0.2764	0.3614	2243	4	TraesCS3A01G281200	TraesCS3B01G314900	97.01
0	0.1688	0.2668	2243	10	TraesCS3A01G281200	TraesCS3D01G281100	98.08
0	0.6381	0.6166	4	10	TraesCS3B01G314900	TraesCS3D01G281100	96.60
0	0.4702	0.6651	4070	904	TraesCS3A01G416800	TraesCS3B01G451800	95.67
9	0.4099	0.7229	4070	1361	TraesCS3A01G416800	TraesCS3D01G412300	94.58
0	0.4968	0.6615	904	1361	TraesCS3B01G451800	TraesCS3D01G412300	93.19
0	0.1223	0.2668	20	72	TraesCS2A01G331300	TraesCS2B01G350900	95.70
0	0.5315	0.5589	20	14	TraesCS2A01G331300	TraesCS2D01G331600	96.83
0	0.0843	0.2641	72	14	TraesCS2B01G350900	TraesCS2D01G331600	97.13
2	0.7761	0.7431	691	40	TraesCS4A01G208400	TraesCS4B01G112000	97.76
10	0.7038	0.6807	691	138	TraesCS4A01G208400	TraesCS4D01G109500	98.31
7	0.7851	0.7769	40	138	TraesCS4B01G112000	TraesCS4D01G109500	98.56
0	0.4052	0.4965	46	220	TraesCS2A01G183400	TraesCS2B01G210000	97.08
0	0.7019	0.7029	46	0	TraesCS2A01G183400	TraesCS2D01G191200	95.00
0	0.3422	0.4291	220	0	TraesCS2B01G210000	TraesCS2D01G191200	96.44
0	0.2777	0.3722	3	7	TraesCS2A01G306200	TraesCS2B01G322900	98.67
0	0.2133	0.3187	3	56	TraesCS2A01G306200	TraesCS2D01G304600	98.89
0	0.0101	0.1382	7	56	TraesCS2B01G322900	TraesCS2D01G304600	98.89
0	0.5570	0.5386	8	2	TraesCS3A01G128000	TraesCS3B01G147200	98.38
0	0.4414	0.4334	8	21	TraesCS3A01G128000	TraesCS3D01G129000	98.03
0	0.4287	0.4258	2	21	TraesCS3B01G147200	TraesCS3D01G129000	98.09
0	0.1722	0.1819	218	8486	TraesCS4A01G214800	TraesCS4B01G101300	92.54
0	0.4960	0.4641	218	4	TraesCS4A01G214800	TraesCS4D01G098000	95.27
0	0.2267	0.2284	8486	4	TraesCS4B01G101300	TraesCS4D01G098000	96.47
0	0.5977	0.6199	69	23	TraesCS1A01G152600	TraesCS1B01G170100	96.97
0	0.4842	0.4250	69	19	TraesCS1A01G152600	TraesCS1D01G149700	97.23
0	0.5871	0.5148	23	19	TraesCS1B01G170100	TraesCS1D01G149700	97.36
0	0.1345	0.0829	681	1840	TraesCS6A01G176700	TraesCS6B01G209200	97.21
0	0.1300	0.1214	681	8	TraesCS6A01G176700	TraesCS6D01G167400	96.81
0	-0.0143	-0.0182	1840	8	TraesCS6B01G209200	TraesCS6D01G167400	99.50
0	0.2241	0.1842	708	301	TraesCS3A01G042900	TraesCS3B01G040600	92.53
0	0.4506	0.4437	708	32	TraesCS3A01G042900	TraesCS3D01G037800	94.18
0	0.4445	0.3629	301	32	TraesCS3B01G040600	TraesCS3D01G037800	95.22
1	0.5164	0.5500	74	25	TraesCS3A01G376100	TraesCS3B01G408400	96.40
10	0.5944	0.6022	74	119	TraesCS3A01G376100	TraesCS3D01G368600	97.07
14	0.6772	0.6728	25	119	TraesCS3B01G408400	TraesCS3D01G368600	97.52
0	0.4851	0.5433	8	1362	TraesCS4A01G268500	TraesCS4B01G045700	97.47
0	0.7563	0.7647	8	9	TraesCS4A01G268500	TraesCS4D01G046200	97.29
0	0.3892	0.4658	1362	9	TraesCS4B01G045700	TraesCS4D01G046200	95.75
0	0.2000	0.1939	140	7	TraesCS1A01G354800	TraesCS1B01G366900	92.20
0	0.1737	0.1922	140	7	TraesCS1A01G354800	TraesCS1D01G355700	95.97
0	0.3002	0.2518	7	7	TraesCS1B01G366900	TraesCS1D01G355700	95.39
0	0.1431	0.3124	74	30	TraesCS2A01G285500	TraesCS2B01G302600	98.51
0	0.1776	0.3947	74	171	TraesCS2A01G285500	TraesCS2D01G284500	99.70
0	0.2917	0.4519	30	171	TraesCS2B01G302600	TraesCS2D01G284500	98.21
0	0.0123	0.0221	403	249	TraesCS5A01G273200	TraesCS5B01G272900	93.88
0	0.1259	0.1430	403	4	TraesCS5A01G273200	TraesCS5D01G280700	87.99
0	0.0887	0.0468	249	4	TraesCS5B01G272900	TraesCS5D01G280700	87.52
0	0.8264	0.8243	3	24	TraesCS5A01G159900	TraesCS5B01G157600	97.62
2	0.8029	0.7943	3	19	TraesCS5A01G159900	TraesCS5D01G165000	98.41
0	0.7303	0.7307	24	19	TraesCS5B01G157600	TraesCS5D01G165000	97.69
0	-0.0908	0.0155	397	846	TraesCS2A01G576600	TraesCS2B01G610800	97.09
0	-0.2639	-0.2211	397	3031	TraesCS2A01G576600	TraesCS2D01G587300	97.45
0	-0.0697	-0.0276	846	3031	TraesCS2B01G610800	TraesCS2D01G587300	97.93
0	0.3492	0.3737	62	69	TraesCS5A01G129300	TraesCS5B01G127900	97.23
0	0.6039	0.6116	62	6	TraesCS5A01G129300	TraesCS5D01G136800	97.03
0	0.4442	0.4593	69	6	TraesCS5B01G127900	TraesCS5D01G136800	98.02
0	0.1792	0.2446	166	239	TraesCS4A01G357400	TraesCS5B01G515100	99.13
2	0.6256	0.6282	166	26	TraesCS4A01G357400	TraesCS5D01G515300	98.26
0	0.2218	0.2083	239	26	TraesCS5B01G515100	TraesCS5D01G515300	97.07
6	0.8951	0.8715	15	37	TraesCS5A01G401200	TraesCS5B01G406000	94.85
6	0.9063	0.8924	15	36	TraesCS5A01G401200	TraesCS5D01G411400	94.73
24	0.9588	0.9521	37	36	TraesCS5B01G406000	TraesCS5D01G411400	96.04
0	0.5126	0.5739	30	44	TraesCS2A01G183100	TraesCS2B01G209700	97.40
0	0.7746	0.7645	30	7	TraesCS2A01G183100	TraesCS2D01G190900	97.20
1	0.5428	0.5834	44	7	TraesCS2B01G209700	TraesCS2D01G190900	97.62
0	0.2776	0.3067	15	18	TraesCS1A01G068500	TraesCS1B01G086400	97.25
0	0.3827	0.4064	15	18	TraesCS1A01G068500	TraesCS1D01G069900	98.17
0	0.5395	0.4406	18	18	TraesCS1B01G086400	TraesCS1D01G069900	99.08
0	0.3929	0.4199	23	6	TraesCS1A01G068400	TraesCS1B01G086500	98.00
0	0.3012	0.2886	23	10	TraesCS1A01G068400	TraesCS1D01G069800	100.00
0	0.2504	0.2513	6	10	TraesCS1B01G086500	TraesCS1D01G069800	98.00
2	0.7042	0.8017	43	716	TraesCS3A01G364200	TraesCS3B01G396300	97.67
20	0.6828	0.7061	43	32	TraesCS3A01G364200	TraesCS3D01G357600	97.97
0	0.5781	0.6469	716	32	TraesCS3B01G396300	TraesCS3D01G357600	97.38
30	-0.2539	-0.1046	755	1352	TraesCS1A01G433000	TraesCS1B01G468700	97.73
0	-0.1708	0.0189	755	1297	TraesCS1A01G433000	TraesCS1D01G442400	98.01
1	-0.0652	-0.0062	1352	1297	TraesCS1B01G468700	TraesCS1D01G442400	97.36
0	0.3692	0.5055	106	11	TraesCS2A01G454800	TraesCS2B01G476700	95.97
0	0.6184	0.6496	106	7	TraesCS2A01G454800	TraesCS2D01G455000	97.58
5	0.5659	0.7632	11	7	TraesCS2B01G476700	TraesCS2D01G455000	96.77
0	0.5034	0.6145	139	202	TraesCS4A01G011800	TraesCS4B01G292700	97.93
0	0.4431	0.5158	139	38	TraesCS4A01G011800	TraesCS4D01G291600	96.49
0	0.3745	0.3533	202	38	TraesCS4B01G292700	TraesCS4D01G291600	100.00
0	0.2285	0.3203	300	1600	TraesCS6A01G281700	TraesCS6B01G310400	98.32
0	0.1511	0.2821	300	27	TraesCS6A01G281700	TraesCS6D01G262300	98.53
0	0.3557	0.3859	1600	27	TraesCS6B01G310400	TraesCS6D01G262300	98.93
0	0.0685	0.1526	34	6680	TraesCS2A01G451100	TraesCS2B01G472600	95.42
0	0.3861	0.3168	34	2	TraesCS2A01G451100	TraesCS2D01G450800	95.42
0	0.0447	0.1129	6680	2	TraesCS2B01G472600	TraesCS2D01G450800	97.04
0	0.3670	0.4862	476	55	TraesCS2A01G479100	TraesCS2B01G503500	96.19
0	0.2783	0.3610	476	2847	TraesCS2A01G479100	TraesCS2D01G478400	96.87
0	0.1807	0.3843	55	2847	TraesCS2B01G503500	TraesCS2D01G478400	95.51
0	0.5754	0.6117	283	44	TraesCS1A01G300800	TraesCS1B01G310800	94.99
0	0.5785	0.6286	283	3	TraesCS1A01G300800	TraesCS1D01G300200	95.07
0	0.5927	0.6172	44	3	TraesCS1B01G310800	TraesCS1D01G300200	94.88
0	0.5306	0.4869	14	34	TraesCS2A01G294600	TraesCS2B01G311000	98.33
0	0.6781	0.6851	14	12	TraesCS2A01G294600	TraesCS2D01G292300	98.75
0	0.4271	0.4161	34	12	TraesCS2B01G311000	TraesCS2D01G292300	99.17
0	0.3837	0.3517	47	3934	TraesCS5A01G337000	TraesCS5B01G336000	96.65
1	0.6136	0.5870	47	10	TraesCS5A01G337000	TraesCS5D01G341700	96.81
0	0.3710	0.3162	3934	10	TraesCS5B01G336000	TraesCS5D01G341700	96.32
0	0.6026	0.5041	1	37	TraesCS7A01G345500	TraesCS7B01G237800	92.05
0	0.6475	0.5716	1	58	TraesCS7A01G345500	TraesCS7D01G333800	92.97
7	0.8354	0.7950	37	58	TraesCS7B01G237800	TraesCS7D01G333800	94.22
0	0.2918	0.2969	8	2221	TraesCS6A01G217300	TraesCS6B01G245400	97.86
0	0.3053	0.4410	8	551	TraesCS6A01G217300	TraesCS6D01G198100	98.93
0	0.3932	0.4132	2221	551	TraesCS6B01G245400	TraesCS6D01G198100	97.51
0	0.1635	0.1397	660	28	TraesCS7A01G351300	TraesCS7B01G276800	92.31
0	0.2221	0.2235	660	4	TraesCS7A01G351300	TraesCS7D01G371700	92.88
1	0.1891	0.1515	28	4	TraesCS7B01G276800	TraesCS7D01G371700	95.77
0	0.2413	0.2720	377	10	TraesCS2A01G175900	TraesCS2B01G202000	97.60
0	0.1415	0.1269	377	117	TraesCS2A01G175900	TraesCS2D01G183300	97.93
0	0.4715	0.4418	10	117	TraesCS2B01G202000	TraesCS2D01G183300	97.75
0	0.2146	0.2734	10	7032	TraesCS5A01G491800	TraesCS4B01G320200	96.81
0	0.1876	0.2682	10	395	TraesCS5A01G491800	TraesCS4D01G316700	97.68
0	0.1368	0.1900	7032	395	TraesCS4B01G320200	TraesCS4D01G316700	97.97
444	-0.0260	0.0914	482	3308	TraesCS2A01G204600	TraesCS2B01G232100	95.91
0	0.3800	0.4821	482	171	TraesCS2A01G204600	TraesCS2D01G211300	96.49
0	-0.0281	0.1201	3308	171	TraesCS2B01G232100	TraesCS2D01G211300	97.08
0	0.1466	0.3025	14	1174	TraesCS3A01G207100	TraesCS3B01G233900	98.07
0	0.5197	0.5220	14	27	TraesCS3A01G207100	TraesCS3D01G208800	97.52
0	0.0627	0.2290	1174	27	TraesCS3B01G233900	TraesCS3D01G208800	98.90
0	0.7052	0.7083	12	802	TraesCS2A01G393900	TraesCS2B01G411900	97.76
0	0.8494	0.8586	12	0	TraesCS2A01G393900	TraesCS2D01G391800	97.27
0	0.7252	0.7360	802	0	TraesCS2B01G411900	TraesCS2D01G391800	96.78
0	0.2236	0.2457	8951	27	TraesCS7A01G220500	TraesCS7B01G126900	94.75
0	0.0934	0.1157	8951	19	TraesCS7A01G220500	TraesCS7D01G221600	97.87
0	0.2692	0.2804	27	19	TraesCS7B01G126900	TraesCS7D01G221600	98.12
0	0.2074	0.2163	21	121	TraesCS3A01G233100	TraesCS3B01G262500	97.68
0	0.3311	0.2973	21	5	TraesCS3A01G233100	TraesCS3D01G220000	97.68
0	0.4525	0.4574	121	5	TraesCS3B01G262500	TraesCS3D01G220000	97.76
0	0.5298	0.5006	136	13	TraesCS1A01G181100	TraesCS1B01G199500	98.04
0	0.4753	0.4514	136	17	TraesCS1A01G181100	TraesCS1D01G184600	97.83
0	0.6217	0.5929	13	17	TraesCS1B01G199500	TraesCS1D01G184600	97.04
0	0.5798	0.5497	30	45	TraesCS4A01G080500	TraesCS4B01G223500	92.67
0	0.5464	0.5634	30	112	TraesCS4A01G080500	TraesCS4D01G223800	98.17
0	0.6565	0.6504	45	112	TraesCS4B01G223500	TraesCS4D01G223800	93.40
131	0.7035	0.7135	981	274	TraesCS7A01G112700	TraesCS7B01G010400	95.85
6	0.6927	0.6777	981	29	TraesCS7A01G112700	TraesCS7D01G107900	96.32
9	0.8217	0.7571	274	29	TraesCS7B01G010400	TraesCS7D01G107900	96.59
0	0.2056	0.2555	16659	9	TraesCS7A01G211800	TraesCS7B01G118700	97.10
18	-0.0259	0.1043	16659	35	TraesCS7A01G211800	TraesCS7D01G213400	97.77
0	0.1275	0.0879	9	35	TraesCS7B01G118700	TraesCS7D01G213400	98.44
0	-0.0443	-0.0041	1352	405	TraesCS1A01G004200	TraesCS1B01G005600	96.46
397	-0.6471	-0.5337	1352	556	TraesCS1A01G004200	TraesCS1D01G003300	97.87
0	0.1025	0.2296	405	556	TraesCS1B01G005600	TraesCS1D01G003300	97.94
0	0.5950	0.6179	11	12	TraesCS3A01G082800	TraesCS3B01G097900	97.97
0	0.4969	0.5292	11	172	TraesCS3A01G082800	TraesCS3D01G083200	98.28
0	0.6124	0.5708	12	172	TraesCS3B01G097900	TraesCS3D01G083200	97.19
0	0.1828	0.1676	48	2306	TraesCS1A01G226600	TraesCS1B01G240600	98.42
0	0.2141	0.2179	48	208	TraesCS1A01G226600	TraesCS1D01G228000	98.95
205	-0.2032	-0.2551	2306	208	TraesCS1B01G240600	TraesCS1D01G228000	98.45
0	0.2182	0.2616	3038	0	TraesCS1A01G155500	TraesCS1B01G172800	98.79
0	0.0845	0.2473	3038	38	TraesCS1A01G155500	TraesCS1D01G154200	98.43
0	0.2412	0.2536	0	38	TraesCS1B01G172800	TraesCS1D01G154200	98.19
0	0.4049	0.3922	2	8	TraesCS3A01G250600	TraesCS3B01G280100	97.98
0	0.4366	0.4536	2	414	TraesCS3A01G250600	TraesCS3D01G251000	97.98
0	0.3937	0.4418	8	414	TraesCS3B01G280100	TraesCS3D01G251000	98.27
0	0.6529	0.6447	48	425	TraesCS7A01G251100	TraesCS7B01G140000	96.71
0	0.7341	0.7273	48	2	TraesCS7A01G251100	TraesCS7D01G251000	97.56
0	0.7209	0.7203	425	2	TraesCS7B01G140000	TraesCS7D01G251000	97.08
0	-0.1605	-0.0810	61	2013	TraesCS7A01G487900	TraesCS7B01G391200	97.08
0	0.4254	0.4613	61	6	TraesCS7A01G487900	TraesCS7D01G474600	97.22
0	0.0662	0.1173	2013	6	TraesCS7B01G391200	TraesCS7D01G474600	97.28
0	0.3357	0.3303	10	700	TraesCS6A01G099400	TraesCS6B01G127600	96.42
0	0.2750	0.3687	10	1	TraesCS6A01G099400	TraesCS6D01G083000	96.97
0	0.2199	0.2406	700	1	TraesCS6B01G127600	TraesCS6D01G083000	96.53
2	0.8122	0.7969	215	23	TraesCS5A01G139900	TraesCS5B01G137300	95.10
93	0.9164	0.8870	215	244	TraesCS5A01G139900	TraesCS5D01G153500	96.16
1	0.7457	0.7319	23	244	TraesCS5B01G137300	TraesCS5D01G153500	96.71
0	0.3229	0.3232	199	24	TraesCS5A01G518200	TraesCS4B01G349400	95.43
0	0.3295	0.3149	199	2	TraesCS5A01G518200	TraesCS4D01G344200	97.35
0	0.4206	0.4006	24	2	TraesCS4B01G349400	TraesCS4D01G344200	96.02
570	-0.3203	-0.3145	917	2388	TraesCS6A01G015100	TraesCS6B01G021700	97.25
0	0.1215	0.1677	917	163	TraesCS6A01G015100	TraesCS6D01G017900	97.09
1	0.1583	0.2686	2388	163	TraesCS6B01G021700	TraesCS6D01G017900	98.09
0	0.0033	0.0440	50	41	TraesCS5A01G045200	TraesCS5B01G049400	98.59
0	-0.0898	-0.0413	50	453	TraesCS5A01G045200	TraesCS5D01G055300	98.59
0	-0.1001	-0.1046	41	453	TraesCS5B01G049400	TraesCS5D01G055300	98.02
0	0.1936	0.2601	4	6697	TraesCS2A01G172600	TraesCS2B01G198900	96.86
0	0.8019	0.8067	4	19	TraesCS2A01G172600	TraesCS2D01G179700	98.06
0	0.2353	0.3141	6697	19	TraesCS2B01G198900	TraesCS2D01G179700	97.46
0	0.1622	0.2637	1	915	TraesCS2A01G116800	TraesCS2B01G136000	98.33
0	0.2400	0.2758	1	4799	TraesCS2A01G116800	TraesCS2D01G118300	98.33
0	0.0580	0.1310	915	4799	TraesCS2B01G136000	TraesCS2D01G118300	98.33
0	0.4012	0.3539	175	105	TraesCS7A01G133200	TraesCS7B01G034000	90.88
0	0.4938	0.4195	175	9	TraesCS7A01G133200	TraesCS7D01G132700	91.71
0	0.5629	0.5359	105	9	TraesCS7B01G034000	TraesCS7D01G132700	96.27
0	0.1232	0.1163	2741	1706	TraesCS2A01G204200	TraesCS2B01G231600	98.54
36	0.1080	0.0856	2741	176	TraesCS2A01G204200	TraesCS2D01G211700	99.27
6	-0.1119	-0.0559	1706	176	TraesCS2B01G231600	TraesCS2D01G211700	99.09
0	0.2938	0.2828	1427	9	TraesCS4A01G263500	TraesCS4B01G051000	94.96
0	0.1750	0.2461	1427	4941	TraesCS4A01G263500	TraesCS4D01G051100	95.91
0	0.2763	0.3550	9	4941	TraesCS4B01G051000	TraesCS4D01G051100	96.22
0	0.3521	0.3456	141	10	TraesCS6A01G071500	TraesCS6B01G096000	98.18
0	0.3435	0.3831	141	38	TraesCS6A01G071500	TraesCS6D01G069700	97.19
0	0.2170	0.2769	10	38	TraesCS6B01G096000	TraesCS6D01G069700	97.69
0	0.6025	0.5815	7	44	TraesCS5A01G105400	TraesCS5B01G108000	97.31
0	0.5420	0.5323	7	19	TraesCS5A01G105400	TraesCS5D01G115600	96.92
0	0.6100	0.6140	44	19	TraesCS5B01G108000	TraesCS5D01G115600	98.59
3	0.1638	0.1510	15357	428	TraesCS1A01G247100	TraesCS1B01G257700	96.54
60	0.3022	0.3564	15357	357	TraesCS1A01G247100	TraesCS1D01G246300	97.33
5	0.4146	0.4354	428	357	TraesCS1B01G257700	TraesCS1D01G246300	97.51
0	0.2190	0.2679	220	9	TraesCS3A01G291300	TraesCS3B01G325900	97.56
0	0.3589	0.3958	220	94	TraesCS3A01G291300	TraesCS3D01G291000	98.41
0	0.4342	0.5399	9	94	TraesCS3B01G325900	TraesCS3D01G291000	98.09
0	0.1326	0.3311	335	369	TraesCS3A01G089700	TraesCS3B01G105200	97.11
0	-0.0767	0.1416	335	1645	TraesCS3A01G089700	TraesCS3D01G089900	96.76
0	-0.2013	0.0163	369	1645	TraesCS3B01G105200	TraesCS3D01G089900	97.39
0	0.2101	0.2449	313	78	TraesCS7A01G133400	TraesCS7B01G034500	96.24
0	-0.0417	-0.0112	313	1038	TraesCS7A01G133400	TraesCS7D01G133000	98.12
0	0.2048	0.2946	78	1038	TraesCS7B01G034500	TraesCS7D01G133000	96.24
0	0.0681	0.0793	1824	210	TraesCS5A01G372300	TraesCS5B01G374400	94.48
0	0.0864	0.0931	1824	4	TraesCS5A01G372300	TraesCS5D01G381800	96.25
0	0.1220	0.1570	210	4	TraesCS5B01G374400	TraesCS5D01G381800	96.84
0	0.5893	0.5760	6	9	TraesCS3A01G247800	TraesCS3B01G271600	98.69
0	0.2674	0.4366	6	1784	TraesCS3A01G247800	TraesCS3D01G243600	98.87
0	0.2994	0.4724	9	1784	TraesCS3B01G271600	TraesCS3D01G243600	99.00
0	0.2530	0.3420	106	1679	TraesCS7A01G120000	TraesCS7B01G018300	97.50
0	0.2845	0.2769	106	30	TraesCS7A01G120000	TraesCS7D01G118100	97.86
0	0.2633	0.4026	1679	30	TraesCS7B01G018300	TraesCS7D01G118100	97.80
0	0.1804	0.1126	58	1830	TraesCS6A01G072200	TraesCS6B01G096900	94.39
2	0.7150	0.6729	58	20	TraesCS6A01G072200	TraesCS6D01G070200	95.70
0	0.3364	0.2341	1830	20	TraesCS6B01G096900	TraesCS6D01G070200	95.12
0	0.0765	0.3509	24130	13	TraesCS6A01G218400	TraesCS6B01G248000	98.59
0	-0.0624	0.2676	24130	26	TraesCS6A01G218400	TraesCS6D01G201600	97.65
0	0.4584	0.4950	13	26	TraesCS6B01G248000	TraesCS6D01G201600	98.12
0	0.2184	0.3750	818	836	TraesCS5A01G271400	TraesCS5B01G271700	96.90
0	0.3312	0.3115	818	0	TraesCS5A01G271400	TraesCS5D01G279000	96.23
0	0.5453	0.7881	836	0	TraesCS5B01G271700	TraesCS5D01G279000	95.59
0	0.4361	0.6336	56	6708	TraesCS1A01G086600	TraesCS1B01G105100	95.09
0	0.7786	0.7377	56	35	TraesCS1A01G086600	TraesCS1D01G088100	97.93
0	0.4021	0.5910	6708	35	TraesCS1B01G105100	TraesCS1D01G088100	95.59
0	0.2537	0.2481	365	3889	TraesCS3A01G443700	TraesCS3B01G477300	97.72
0	0.3689	0.5489	365	1584	TraesCS3A01G443700	TraesCS3D01G436100	96.41
196	-0.1569	-0.1364	3889	1584	TraesCS3B01G477300	TraesCS3D01G436100	97.09
0	0.1701	0.1728	3	43	TraesCS2A01G501700	TraesCS2B01G529900	96.00
0	0.1059	0.0971	3	2012	TraesCS2A01G501700	TraesCS2D01G502200	98.50
0	0.0414	0.1264	43	2012	TraesCS2B01G529900	TraesCS2D01G502200	95.59
10	-0.1978	-0.0370	19	1577	TraesCS1A01G180100	TraesCS1B01G200400	98.22
0	0.4522	0.4535	19	73	TraesCS1A01G180100	TraesCS1D01G178300	98.03
0	0.0457	0.1669	1577	73	TraesCS1B01G200400	TraesCS1D01G178300	98.22
0	-0.0068	0.0754	5	4	TraesCS2A01G336200	TraesCS2B01G345700	98.80
0	0.2739	0.3261	5	18	TraesCS2A01G336200	TraesCS2D01G326700	99.07
0	0.2143	0.2569	4	18	TraesCS2B01G345700	TraesCS2D01G326700	98.67
0	0.0685	0.1544	43	5773	TraesCS2A01G429800	TraesCS2B01G450700	96.95
0	0.7228	0.7446	43	9	TraesCS2A01G429800	TraesCS2D01G427400	98.26
0	-0.0647	-0.0078	5773	9	TraesCS2B01G450700	TraesCS2D01G427400	97.64
0	0.4370	0.3969	196	20	TraesCS3A01G408100	TraesCS3B01G441700	96.88
0	0.2720	0.3340	196	293	TraesCS3A01G408100	TraesCS3D01G403200	96.93
0	0.2971	0.3526	20	293	TraesCS3B01G441700	TraesCS3D01G403200	97.18
169	-0.3349	0.0688	389	1460	TraesCS3A01G507600	TraesCS3B01G576000	97.34
0	0.1064	0.3996	389	5347	TraesCS3A01G507600	TraesCS3D01G515200	97.72
0	0.0224	0.3141	1460	5347	TraesCS3B01G576000	TraesCS3D01G515200	97.35
0	0.5456	0.5813	22	45	TraesCS6A01G219800	TraesCS6B01G249200	98.31
0	0.5502	0.5847	22	63	TraesCS6A01G219800	TraesCS6D01G202700	98.46
0	0.6818	0.7278	45	63	TraesCS6B01G249200	TraesCS6D01G202700	98.01
0	0.1077	0.0972	12051	8403	TraesCS4A01G157000	TraesCS4B01G153400	99.14
0	0.0334	-0.0239	12051	964	TraesCS4A01G157000	TraesCS4D01G151000	98.28
0	-0.1365	-0.1287	8403	964	TraesCS4B01G153400	TraesCS4D01G151000	99.14
0	0.5017	0.6181	50	3102	TraesCS6A01G245200	TraesCS6B01G279100	94.03
0	0.4153	0.6707	50	8	TraesCS6A01G245200	TraesCS6D01G227600	96.51
0	0.4698	0.4580	3102	8	TraesCS6B01G279100	TraesCS6D01G227600	96.54
0	0.7991	0.7421	4	7	TraesCS1A01G392000	TraesCS1B01G420100	97.92
0	0.8805	0.8670	4	1	TraesCS1A01G392000	TraesCS1D01G400100	98.15
0	0.6296	0.5646	7	1	TraesCS1B01G420100	TraesCS1D01G400100	99.31
0	0.3473	0.3079	8	5	TraesCS4A01G204600	TraesCS4B01G108200	99.31
0	0.4924	0.4242	8	63	TraesCS4A01G204600	TraesCS4D01G105400	98.89
0	0.3954	0.3765	5	63	TraesCS4B01G108200	TraesCS4D01G105400	98.76
2	0.8750	0.8838	39	4	TraesCS6A01G271600	TraesCS6B01G298800	96.89
6	0.8599	0.8858	39	17	TraesCS6A01G271600	TraesCS6D01G251800	98.02
4	0.9205	0.9306	4	17	TraesCS6B01G298800	TraesCS6D01G251800	96.22
0	0.5307	0.5372	309	244	TraesCS5A01G403000	TraesCS5B01G407800	95.73
0	0.5215	0.4957	309	144	TraesCS5A01G403000	TraesCS5D01G413000	95.73
2	0.6867	0.7057	244	144	TraesCS5B01G407800	TraesCS5D01G413000	98.25
0	0.2503	0.2039	27	2423	TraesCS2A01G276300	TraesCS2B01G294000	97.68
0	0.4791	0.4378	27	7	TraesCS2A01G276300	TraesCS2D01G275300	98.03
0	0.2430	0.2213	2423	7	TraesCS2B01G294000	TraesCS2D01G275300	97.79
0	0.5122	0.4842	1	1406	TraesCS7A01G384600	TraesCS7B01G287200	98.98
1	0.7690	0.7567	1	10	TraesCS7A01G384600	TraesCS7D01G381000	98.98
2	0.4916	0.4601	1406	10	TraesCS7B01G287200	TraesCS7D01G381000	98.99
7	0.8409	0.8323	10	148	TraesCS3A01G208800	TraesCS3B01G239100	97.52
3	0.8669	0.8633	10	12	TraesCS3A01G208800	TraesCS3D01G211700	97.52
5	0.7791	0.7837	148	12	TraesCS3B01G239100	TraesCS3D01G211700	99.26
0	0.0544	0.0438	21	10576	TraesCS2A01G278800	TraesCS2B01G296300	97.94
0	0.2764	0.3198	21	17	TraesCS2A01G278800	TraesCS2D01G277800	98.45
0	0.1288	0.1870	10576	17	TraesCS2B01G296300	TraesCS2D01G277800	97.77
0	0.5365	0.5228	15	1600	TraesCS3A01G100300	TraesCS3B01G117300	97.29
0	0.5944	0.7147	15	71	TraesCS3A01G100300	TraesCS3D01G101100	97.29
0	0.5118	0.5421	1600	71	TraesCS3B01G117300	TraesCS3D01G101100	97.79
0	0.6846	0.6543	4	84	TraesCS4A01G103300	TraesCS4B01G200800	97.06
0	0.3879	0.3495	4	6	TraesCS4A01G103300	TraesCS4D01G201800	97.55
0	0.3787	0.3874	84	6	TraesCS4B01G200800	TraesCS4D01G201800	98.29
0	0.1631	0.3172	71	7207	TraesCS4A01G019900	TraesCS4B01G283700	95.25
3	0.8825	0.8744	71	9	TraesCS4A01G019900	TraesCS4D01G282500	95.57
0	0.1866	0.3213	7207	9	TraesCS4B01G283700	TraesCS4D01G282500	97.21
0	0.2629	0.2716	10	15	TraesCS3A01G259400	TraesCS3B01G292300	95.48
0	0.3574	0.3331	10	2	TraesCS3A01G259400	TraesCS3D01G259400	96.84
0	0.3187	0.3256	15	2	TraesCS3B01G292300	TraesCS3D01G259400	96.24
0	0.6760	0.7019	0	8	TraesCS6A01G159400	TraesCS6B01G191900	97.39
0	0.7362	0.7132	0	1	TraesCS6A01G159400	TraesCS6D01G153100	96.99
0	0.6961	0.6912	8	1	TraesCS6B01G191900	TraesCS6D01G153100	96.93
0	0.6349	0.5524	12	84	TraesCS1A01G400500	TraesCS1B01G429200	93.67
3	0.8962	0.8586	12	5	TraesCS1A01G400500	TraesCS1D01G408300	94.44
0	0.6966	0.6418	84	5	TraesCS1B01G429200	TraesCS1D01G408300	95.56
0	0.2610	0.4317	522	45	TraesCS6A01G210700	TraesCS6B01G239600	98.78
0	0.2229	0.4168	522	18	TraesCS6A01G210700	TraesCS6D01G193800	99.59
0	0.4573	0.5013	45	18	TraesCS6B01G239600	TraesCS6D01G193800	99.19
0	0.3351	0.4960	234	1485	TraesCS5A01G510500	TraesCS4B01G341100	97.89
0	0.7146	0.7436	234	7	TraesCS5A01G510500	TraesCS4D01G337100	97.93
0	0.3354	0.5036	1485	7	TraesCS4B01G341100	TraesCS4D01G337100	98.16
0	0.1195	0.1394	2	11	TraesCS7A01G308700	TraesCS7B01G208800	98.46
0	0.0755	0.1420	2	16348	TraesCS7A01G308700	TraesCS7D01G305400	97.31
0	0.0601	0.1190	11	16348	TraesCS7B01G208800	TraesCS7D01G305400	98.14
0	0.0613	0.0753	35	770	TraesCS6A01G229000	TraesCS6B01G252500	95.56
0	0.3611	0.5046	35	4	TraesCS6A01G229000	TraesCS6D01G205700	96.77
0	0.2927	0.2854	770	4	TraesCS6B01G252500	TraesCS6D01G205700	95.70
0	0.3083	0.2680	5	10	TraesCS4A01G266500	TraesCS4B01G047800	95.97
0	0.4031	0.4076	5	24	TraesCS4A01G266500	TraesCS4D01G047700	95.24
0	0.4633	0.4317	10	24	TraesCS4B01G047800	TraesCS4D01G047700	95.87
0	0.6148	0.5813	1234	729	TraesCS1A01G246800	TraesCS1B01G257400	98.07
0	0.7301	0.6744	1234	4	TraesCS1A01G246800	TraesCS1D01G246100	98.55
0	0.7241	0.6875	729	4	TraesCS1B01G257400	TraesCS1D01G246100	99.03
0	0.7078	0.6669	5	13	TraesCS4A01G089100	TraesCS4B01G215200	99.38
0	0.6718	0.6663	5	5	TraesCS4A01G089100	TraesCS4D01G215700	98.60
0	0.5714	0.5255	13	5	TraesCS4B01G215200	TraesCS4D01G215700	99.30
1	0.1587	0.3644	547	1562	TraesCS3A01G502800	TraesCS3B01G566100	94.18
0	-0.0792	0.2029	547	1231	TraesCS3A01G502800	TraesCS3D01G509200	94.96
0	0.0289	0.2277	1562	1231	TraesCS3B01G566100	TraesCS3D01G509200	94.96
0	0.2718	0.2887	35	1117	TraesCS5A01G364300	TraesCS5B01G366200	96.84
0	0.2327	0.2450	35	6	TraesCS5A01G364300	TraesCS5D01G373200	98.10
0	0.0769	0.1504	1117	6	TraesCS5B01G366200	TraesCS5D01G373200	97.26
0	0.1123	0.1436	31	93	TraesCS4A01G239200	TraesCS4B01G075700	96.34
0	0.2765	0.2561	31	15	TraesCS4A01G239200	TraesCS4D01G074400	98.37
0	0.2694	0.3265	93	15	TraesCS4B01G075700	TraesCS4D01G074400	96.34
0	0.2497	0.2568	26	463	TraesCS5A01G355100	TraesCS5B01G357300	97.14
0	0.5532	0.5559	26	26	TraesCS5A01G355100	TraesCS5D01G362400	97.40
0	0.3030	0.2922	463	26	TraesCS5B01G357300	TraesCS5D01G362400	98.18
0	0.7135	0.7783	35	1688	TraesCS5A01G256900	TraesCS5B01G256400	98.99
0	0.8346	0.8113	35	3	TraesCS5A01G256900	TraesCS5D01G265500	99.66
0	0.6968	0.7338	1688	3	TraesCS5B01G256400	TraesCS5D01G265500	98.65
0	0.2034	0.3371	321	871	TraesCS3A01G149400	TraesCS3B01G176700	96.62
0	0.2046	0.2637	321	12	TraesCS3A01G149400	TraesCS3D01G157500	97.30
0	0.3104	0.2881	871	12	TraesCS3B01G176700	TraesCS3D01G157500	96.62
0	0.4916	0.4820	24	156	TraesCS2A01G222600	TraesCS2B01G248100	97.96
0	0.3513	0.3684	24	245	TraesCS2A01G222600	TraesCS2D01G228600	98.21
3	0.7121	0.6806	156	245	TraesCS2B01G248100	TraesCS2D01G228600	98.72
0	0.5681	0.4788	180	63	TraesCS1A01G359100	TraesCS1B01G375400	95.22
0	0.4999	0.4978	180	44	TraesCS1A01G359100	TraesCS1D01G363800	93.59
6	0.6985	0.6737	63	44	TraesCS1B01G375400	TraesCS1D01G363800	94.92
147	0.5626	0.5157	959	2459	TraesCS7A01G531800	TraesCS7B01G449200	95.97
208	0.8506	0.8081	959	613	TraesCS7A01G531800	TraesCS7D01G519200	97.87
35	0.5196	0.4417	2459	613	TraesCS7B01G449200	TraesCS7D01G519200	96.61
15	0.6570	0.5788	589	92	TraesCS6A01G393400	TraesCS6B01G433600	96.07
7	0.6235	0.6225	589	36	TraesCS6A01G393400	TraesCS6D01G379100	93.68
19	0.8005	0.6858	92	36	TraesCS6B01G433600	TraesCS6D01G379100	92.44
1	-0.1659	-0.0796	1521	3494	TraesCS2A01G449100	TraesCS2B01G470400	97.28
0	0.4726	0.4373	1521	12	TraesCS2A01G449100	TraesCS2D01G448500	97.12
0	0.1301	0.2100	3494	12	TraesCS2B01G470400	TraesCS2D01G448500	97.26
59	0.5422	0.5106	156	4401	TraesCS3A01G416300	TraesCS3B01G451400	92.99
0	0.4364	0.6386	156	877	TraesCS3A01G416300	TraesCS3D01G412000	96.14
0	0.3927	0.6182	4401	877	TraesCS3B01G451400	TraesCS3D01G412000	92.63
0	-0.0190	0.1891	10	479	TraesCS3A01G068100	TraesCS3B01G081200	93.70
0	0.3470	0.3175	10	9	TraesCS3A01G068100	TraesCS3D01G068000	93.49
0	0.0512	0.1673	479	9	TraesCS3B01G081200	TraesCS3D01G068000	94.70
0	0.0965	0.0656	301	433	TraesCS4A01G351900	TraesCS5B01G521500	96.45
1	0.7444	0.7011	301	73	TraesCS4A01G351900	TraesCS5D01G520200	95.43
0	0.1376	0.1173	433	73	TraesCS5B01G521500	TraesCS5D01G520200	96.37
1	0.5651	0.5031	3449	59	TraesCS2A01G270100	TraesCS2B01G288800	90.78
20	0.6656	0.5816	3449	80	TraesCS2A01G270100	TraesCS2D01G269100	93.11
1	0.5979	0.5511	59	80	TraesCS2B01G288800	TraesCS2D01G269100	96.12
0	0.0118	0.0265	442	99	TraesCS2A01G123700	TraesCS2B01G145600	89.56
0	0.1937	0.1394	442	1938	TraesCS2A01G123700	TraesCS2D01G126500	99.00
0	0.3069	0.3022	99	1938	TraesCS2B01G145600	TraesCS2D01G126500	91.61
0	0.3419	0.3291	75	30	TraesCS4A01G124900	TraesCS4B01G179500	95.46
0	0.6055	0.5792	75	7	TraesCS4A01G124900	TraesCS4D01G181100	97.81
1	0.6017	0.5598	30	7	TraesCS4B01G179500	TraesCS4D01G181100	96.08
0	0.6379	0.6798	59	5	TraesCS6A01G282700	TraesCS6B01G311000	95.57
0	0.3652	0.4832	59	25	TraesCS6A01G282700	TraesCS6D01G263200	96.90
0	0.5554	0.5055	5	25	TraesCS6B01G311000	TraesCS6D01G263200	95.85
0	0.2583	0.2352	344	5	TraesCS3A01G262300	TraesCS3B01G295600	92.54
0	0.1694	0.1060	344	461	TraesCS3A01G262300	TraesCS3D01G262200	93.33
0	0.3951	0.3663	5	461	TraesCS3B01G295600	TraesCS3D01G262200	91.28
2	0.6738	0.5846	10	942	TraesCS5A01G529700	TraesCS4B01G361700	98.54
0	0.3891	0.6285	10	13360	TraesCS5A01G529700	TraesCS4D01G354700	98.34
0	0.3636	0.4897	942	13360	TraesCS4B01G361700	TraesCS4D01G354700	98.64
0	0.2215	0.2818	16	5	TraesCS4A01G118000	TraesCS4B01G186400	99.45
0	0.2679	0.2333	16	44	TraesCS4A01G118000	TraesCS4D01G187700	99.45
0	0.1319	0.1122	5	44	TraesCS4B01G186400	TraesCS4D01G187700	100.00
0	0.5822	0.5749	31	71	TraesCS3A01G196400	TraesCS3B01G222400	97.46
0	0.6348	0.6464	31	20	TraesCS3A01G196400	TraesCS3D01G200400	97.86
0	0.7237	0.6707	71	20	TraesCS3B01G222400	TraesCS3D01G200400	98.50
0	0.2771	0.2629	24	28	TraesCS3A01G060800	TraesCS3B01G073500	91.45
0	0.4874	0.4544	24	37	TraesCS3A01G060800	TraesCS3D01G060800	86.68
0	0.3928	0.3758	28	37	TraesCS3B01G073500	TraesCS3D01G060800	87.85
0	0.2631	0.2482	2256	860	TraesCS7A01G195400	TraesCS7B01G101000	97.40
0	0.4681	0.4755	2256	1	TraesCS7A01G195400	TraesCS7D01G196800	98.27
0	0.4125	0.3951	860	1	TraesCS7B01G101000	TraesCS7D01G196800	97.64
0	0.2913	0.3333	1439	68	TraesCS6A01G117100	TraesCS6B01G144800	98.09
0	0.2729	0.2813	1439	5	TraesCS6A01G117100	TraesCS6D01G106700	97.66
0	0.4111	0.4016	68	5	TraesCS6B01G144800	TraesCS6D01G106700	98.51
0	0.4752	0.5037	77	134	TraesCS2A01G242500	TraesCS7B01G031700	99.41
6	0.6118	0.6020	77	249	TraesCS2A01G242500	TraesCS3D01G329500	99.28
11	0.6395	0.6477	134	249	TraesCS7B01G031700	TraesCS3D01G329500	99.34
0	0.8959	0.8844	0	1	TraesCS7A01G263100	TraesCS7B01G160900	94.63
0	0.8825	0.8985	0	8	TraesCS7A01G263100	TraesCS7D01G263800	96.30
0	0.8850	0.8956	1	8	TraesCS7B01G160900	TraesCS7D01G263800	95.90
0	0.6484	0.6370	9	11	TraesCS3A01G272000	TraesCS3B01G305700	96.95
0	0.7961	0.7631	9	18	TraesCS3A01G272000	TraesCS3D01G271600	97.21
0	0.7320	0.7058	11	18	TraesCS3B01G305700	TraesCS3D01G271600	98.05
4	-0.0598	0.1974	5541	3714	TraesCS1A01G121400	TraesCS1B01G140800	98.71
0	0.1007	0.2017	5541	17	TraesCS1A01G121400	TraesCS1D01G122200	99.36
0	-0.1259	0.1906	3714	17	TraesCS1B01G140800	TraesCS1D01G122200	98.62
0	0.8377	0.7924	43	227	TraesCS1A01G232500	TraesCS1B01G245700	96.03
1	0.8204	0.7406	43	12	TraesCS1A01G232500	TraesCS1D01G233800	96.44
0	0.8527	0.7951	227	12	TraesCS1B01G245700	TraesCS1D01G233800	99.16
7	0.7114	0.6951	14	267	TraesCS2A01G219600	TraesCS2B01G245100	96.08
0	0.8285	0.8396	14	3	TraesCS2A01G219600	TraesCS2D01G225400	97.53
0	0.7157	0.7003	267	3	TraesCS2B01G245100	TraesCS2D01G225400	96.81
0	0.7594	0.8017	36	16	TraesCS5A01G027400	TraesCS5B01G026600	96.90
1	0.7281	0.7615	36	89	TraesCS5A01G027400	TraesCS5D01G035200	97.01
1	0.7855	0.7627	16	89	TraesCS5B01G026600	TraesCS5D01G035200	96.96
1	0.8441	0.8177	19	1	TraesCS4A01G070600	TraesCS4B01G226700	96.23
0	0.5693	0.5582	19	20	TraesCS4A01G070600	TraesCS4D01G227300	96.23
0	0.5353	0.5368	1	20	TraesCS4B01G226700	TraesCS4D01G227300	96.42
3	0.5128	0.5033	51	25	TraesCS7A01G308200	TraesCS7B01G208500	98.11
1	0.6822	0.5938	51	17	TraesCS7A01G308200	TraesCS7D01G305000	98.56
1	0.4668	0.5448	25	17	TraesCS7B01G208500	TraesCS7D01G305000	98.04
0	0.7342	0.7511	7	65	TraesCS6A01G253300	TraesCS6B01G273400	97.90
0	0.7285	0.7857	7	6	TraesCS6A01G253300	TraesCS6D01G234700	95.88
0	0.8700	0.8654	65	6	TraesCS6B01G273400	TraesCS6D01G234700	96.07
39	-0.0548	-0.0287	106	4576	TraesCS7A01G560400	TraesCS7B01G486800	90.92
1	0.3802	0.5018	106	943	TraesCS7A01G560400	TraesCS7D01G549400	90.88
708	-0.1996	-0.1124	4576	943	TraesCS7B01G486800	TraesCS7D01G549400	91.92
2	0.8231	0.8014	10	5	TraesCS5A01G148900	TraesCS5B01G147500	96.30
9	0.8300	0.7975	10	18	TraesCS5A01G148900	TraesCS5D01G143900	96.91
2	0.8096	0.7839	5	18	TraesCS5B01G147500	TraesCS5D01G143900	95.90
0	0.0289	0.0950	160	6	TraesCS3A01G367100	TraesCS3B01G398500	98.15
0	0.2750	0.3248	160	61	TraesCS3A01G367100	TraesCS3D01G360000	97.87
0	0.1623	0.1607	6	61	TraesCS3B01G398500	TraesCS3D01G360000	98.00
1	0.6151	0.5576	151	96	TraesCS6A01G170600	TraesCS6B01G198700	96.07
14	0.8225	0.8155	151	117	TraesCS6A01G170600	TraesCS6D01G160200	94.94
0	0.5848	0.5095	96	117	TraesCS6B01G198700	TraesCS6D01G160200	97.19
5	0.7289	0.7149	1268	16	TraesCS7A01G367900	TraesCS7B01G260700	93.39
25	0.7797	0.7579	1268	30	TraesCS7A01G367900	TraesCS7D01G355000	94.60
5	0.8355	0.7934	16	30	TraesCS7B01G260700	TraesCS7D01G355000	95.66
0	0.6349	0.6351	10	11	TraesCS5A01G130400	TraesCS5B01G130300	92.02
0	0.2026	0.2035	10	4	TraesCS5A01G130400	TraesCS5D01G137900	94.12
0	0.3262	0.3190	11	4	TraesCS5B01G130300	TraesCS5D01G137900	96.28
0	0.3874	0.3163	15	48	TraesCS1A01G119000	TraesCS1B01G138500	96.51
0	0.4599	0.4016	15	129	TraesCS1A01G119000	TraesCS1D01G119900	98.45
0	0.3901	0.3175	48	129	TraesCS1B01G138500	TraesCS1D01G119900	97.29
0	0.4402	0.4536	22	7	TraesCS2A01G207000	TraesCS2B01G234100	96.48
0	0.4825	0.5578	22	122	TraesCS2A01G207000	TraesCS2D01G209000	97.13
0	0.4982	0.5327	7	122	TraesCS2B01G234100	TraesCS2D01G209000	97.04
0	0.4833	0.5008	9	689	TraesCS3A01G041200	TraesCS3B01G042400	90.12
3	0.7184	0.7061	9	20	TraesCS3A01G041200	TraesCS3D01G039000	93.18
0	0.2715	0.2999	689	20	TraesCS3B01G042400	TraesCS3D01G039000	94.33
0	0.3074	0.4676	559	167	TraesCS5A01G518300	TraesCS4B01G349500	94.52
0	0.5060	0.6305	559	2	TraesCS5A01G518300	TraesCS4D01G344300	95.98
0	0.5406	0.5452	167	2	TraesCS4B01G349500	TraesCS4D01G344300	95.42
0	0.5034	0.5630	38	376	TraesCS3A01G396100	TraesCS3B01G428100	90.22
0	0.4575	0.6513	38	1055	TraesCS3A01G396100	TraesCS3D01G390100	89.86
0	0.2197	0.4683	376	1055	TraesCS3B01G428100	TraesCS3D01G390100	91.30
0	0.5309	0.5443	341	6	TraesCS2A01G333000	TraesCS2B01G348800	96.66
0	0.6186	0.6204	341	27	TraesCS2A01G333000	TraesCS2D01G329900	97.61
0	0.7674	0.7876	6	27	TraesCS2B01G348800	TraesCS2D01G329900	97.33
0	0.3562	0.5110	65	537	TraesCS5A01G206700	TraesCS5B01G204900	96.98
0	0.5892	0.5907	65	45	TraesCS5A01G206700	TraesCS5D01G212900	97.81
1	0.4530	0.6437	537	45	TraesCS5B01G204900	TraesCS5D01G212900	97.66
0	0.2049	0.1655	671	106	TraesCS5A01G376800	TraesCS5B01G380300	94.17
0	0.2157	0.1892	671	37	TraesCS5A01G376800	TraesCS5D01G386700	97.53
0	0.3779	0.3315	106	37	TraesCS5B01G380300	TraesCS5D01G386700	96.19
0	0.4812	0.5007	24	22	TraesCS2A01G286600	TraesCS2B01G303500	98.99
0	0.5422	0.5529	24	34	TraesCS2A01G286600	TraesCS2D01G285200	98.48
0	0.4216	0.5071	22	34	TraesCS2B01G303500	TraesCS2D01G285200	98.51
0	0.4687	0.4682	38	7	TraesCS7A01G216100	TraesCS7B01G123300	96.56
0	0.2059	0.1971	38	10	TraesCS7A01G216100	TraesCS7D01G217900	95.51
0	0.3337	0.3661	7	10	TraesCS7B01G123300	TraesCS7D01G217900	96.76
0	0.0827	0.1213	161	5	TraesCS3A01G303300	TraesCS3B01G333000	99.39
0	0.2337	0.2417	161	553	TraesCS3A01G303300	TraesCS3D01G298500	99.08
0	0.3709	0.4257	5	553	TraesCS3B01G333000	TraesCS3D01G298500	98.47
49	-0.0181	-0.0049	97	12491	TraesCS2A01G348200	TraesCS2B01G366600	98.20
0	0.6094	0.6099	97	15	TraesCS2A01G348200	TraesCS2D01G346600	98.83
0	0.1880	0.2009	12491	15	TraesCS2B01G366600	TraesCS2D01G346600	98.38
1044	0.9191	0.8087	2178	1624	TraesCS3A01G330000	TraesCS3B01G360100	91.46
1340	0.9387	0.8187	2178	2666	TraesCS3A01G330000	TraesCS3D01G323400	91.10
1332	0.9448	0.7555	1624	2666	TraesCS3B01G360100	TraesCS3D01G323400	94.18
0	0.4672	0.7417	4	4847	TraesCS6A01G173100	TraesCS6B01G200800	98.37
0	0.7224	0.7890	4	16	TraesCS6A01G173100	TraesCS6D01G162200	97.90
0	0.4997	0.7204	4847	16	TraesCS6B01G200800	TraesCS6D01G162200	98.14
180	0.8539	0.7494	459	549	TraesCS1A01G394100	TraesCS1B01G422600	93.90
222	0.8797	0.7797	459	812	TraesCS1A01G394100	TraesCS1D01G402400	94.09
208	0.8540	0.7809	549	812	TraesCS1B01G422600	TraesCS1D01G402400	93.18
0	0.3737	0.4329	99	87	TraesCS3A01G038300	TraesCS3B01G045500	95.92
9	0.3970	0.6345	99	2844	TraesCS3A01G038300	TraesCS3D01G041500	98.03
0	0.4569	0.4307	87	2844	TraesCS3B01G045500	TraesCS3D01G041500	96.56
0	0.3883	0.4079	26	77	TraesCS3A01G044700	TraesCS3B01G039100	95.30
0	0.3111	0.3509	26	46	TraesCS3A01G044700	TraesCS3D01G036200	97.60
4	0.6271	0.6161	77	46	TraesCS3B01G039100	TraesCS3D01G036200	95.32
20	0.7785	0.7752	227	95	TraesCS2A01G286700	TraesCS2B01G303600	95.52
8	0.8624	0.8574	227	16	TraesCS2A01G286700	TraesCS2D01G285300	96.49
1	0.7766	0.7750	95	16	TraesCS2B01G303600	TraesCS2D01G285300	97.66
0	0.3174	0.2556	23	6904	TraesCS5A01G086600	TraesCS5B01G092500	98.25
0	0.4548	0.4238	23	46	TraesCS5A01G086600	TraesCS5D01G100100	99.12
0	0.3260	0.3151	6904	46	TraesCS5B01G092500	TraesCS5D01G100100	97.81
0	0.5285	0.5664	369	703	TraesCS1A01G248300	TraesCS1B01G258800	98.05
0	0.6421	0.6620	369	2	TraesCS1A01G248300	TraesCS1D01G247700	99.11
0	0.5841	0.6452	703	2	TraesCS1B01G258800	TraesCS1D01G247700	98.67
0	0.2344	0.2171	12	132	TraesCS3A01G327400	TraesCS3B01G356900	98.92
0	0.3016	0.3371	12	7	TraesCS3A01G327400	TraesCS3D01G320900	96.77
0	0.3910	0.3778	132	7	TraesCS3B01G356900	TraesCS3D01G320900	97.67
0	0.7161	0.6911	12	3	TraesCS4A01G022100	TraesCS4B01G281200	98.21
0	0.7787	0.7588	12	16	TraesCS4A01G022100	TraesCS4D01G279900	96.15
0	0.7121	0.6961	3	16	TraesCS4B01G281200	TraesCS4D01G279900	96.75
0	0.4507	0.3905	35	12	TraesCS5A01G104600	TraesCS5B01G108900	89.33
0	0.2561	0.2178	35	22	TraesCS5A01G104600	TraesCS5D01G116300	89.80
0	0.3634	0.3512	12	22	TraesCS5B01G108900	TraesCS5D01G116300	92.64
0	0.6762	0.7226	3	0	TraesCS5A01G192500	TraesCS5B01G190600	96.04
0	0.6673	0.6856	3	12	TraesCS5A01G192500	TraesCS5D01G198500	99.49
0	0.6333	0.6839	0	12	TraesCS5B01G190600	TraesCS5D01G198500	97.69
131	0.7342	0.7095	158	261	TraesCS3A01G352700	TraesCS3B01G385400	95.52
136	0.7804	0.7381	158	205	TraesCS3A01G352700	TraesCS3D01G346700	95.19
188	0.9335	0.9252	261	205	TraesCS3B01G385400	TraesCS3D01G346700	96.77
0	0.1124	0.2423	996	7526	TraesCS7A01G115500	TraesCS7B01G013000	96.51
0	0.4246	0.4152	996	189	TraesCS7A01G115500	TraesCS7D01G111300	92.25
0	0.0969	0.4565	7526	189	TraesCS7B01G013000	TraesCS7D01G111300	93.28
0	0.2915	0.2747	9	929	TraesCS5A01G013100	TraesCS5B01G011300	96.61
0	0.7353	0.7413	9	243	TraesCS5A01G013100	TraesCS5D01G018500	96.50
0	0.1856	0.1833	929	243	TraesCS5B01G011300	TraesCS5D01G018500	97.44
3	0.6953	0.7075	67	11	TraesCS7A01G398400	TraesCS7B01G299200	97.68
0	0.7647	0.7617	67	3	TraesCS7A01G398400	TraesCS7D01G392800	98.21
1	0.7962	0.8141	11	3	TraesCS7B01G299200	TraesCS7D01G392800	97.47
0	0.4778	0.5120	34	20	TraesCS7A01G384700	TraesCS7B01G287500	97.67
0	0.6259	0.6645	34	38	TraesCS7A01G384700	TraesCS7D01G381200	97.06
0	0.5941	0.5875	20	38	TraesCS7B01G287500	TraesCS7D01G381200	97.67
0	0.1792	0.2175	13	49	TraesCS1A01G213300	TraesCS1B01G226700	98.74
0	0.0604	0.1354	13	109	TraesCS1A01G213300	TraesCS1D01G216100	99.68
0	-0.0090	0.0642	49	109	TraesCS1B01G226700	TraesCS1D01G216100	99.05
0	0.4506	0.3905	10	50	TraesCS3A01G242800	TraesCS3B01G270900	94.70
0	0.1860	0.2339	10	3961	TraesCS3A01G242800	TraesCS3D01G242800	96.92
0	0.1625	0.2511	50	3961	TraesCS3B01G270900	TraesCS3D01G242800	96.21
0	0.6723	0.6851	15	18	TraesCS1A01G220300	TraesCS1B01G233600	96.58
1	0.7843	0.7902	15	2	TraesCS1A01G220300	TraesCS1D01G221800	95.73
0	0.7081	0.7114	18	2	TraesCS1B01G233600	TraesCS1D01G221800	97.47
0	0.5315	0.4833	77	170	TraesCS5A01G031000	TraesCS5B01G030600	95.27
2	0.6487	0.6603	77	24	TraesCS5A01G031000	TraesCS5D01G039200	96.19
0	0.6294	0.6294	170	24	TraesCS5B01G030600	TraesCS5D01G039200	95.78
0	0.6538	0.6589	17	10	TraesCS5A01G127300	TraesCS5B01G126400	98.10
0	0.2871	0.3593	17	19	TraesCS5A01G127300	TraesCS5D01G134900	98.52
0	0.2915	0.3353	10	19	TraesCS5B01G126400	TraesCS5D01G134900	98.31
0	0.4247	0.4923	917	1756	TraesCS2A01G272500	TraesCS2B01G290700	98.07
0	0.5222	0.6646	917	36	TraesCS2A01G272500	TraesCS2D01G271800	98.07
0	0.5371	0.5469	1756	36	TraesCS2B01G290700	TraesCS2D01G271800	97.69
0	0.3482	0.4103	105	20	TraesCS6A01G252700	TraesCS6B01G272800	97.67
0	0.2138	0.3613	105	23	TraesCS6A01G252700	TraesCS6D01G234200	98.54
0	0.6688	0.6880	20	23	TraesCS6B01G272800	TraesCS6D01G234200	97.81
3	0.8103	0.8286	18	180	TraesCS6A01G337400	TraesCS6B01G368100	96.30
1	0.7423	0.8026	18	21	TraesCS6A01G337400	TraesCS6D01G318300	98.32
1	0.8319	0.8341	180	21	TraesCS6B01G368100	TraesCS6D01G318300	96.63
0	0.3958	0.3746	15	4	TraesCS7A01G250200	TraesCS7B01G141000	96.35
0	0.0578	0.3112	15	3326	TraesCS7A01G250200	TraesCS7D01G248900	96.56
0	0.1522	0.3725	4	3326	TraesCS7B01G141000	TraesCS7D01G248900	97.39
0	0.7713	0.7735	770	10	TraesCS7A01G355700	TraesCS7B01G272000	97.54
0	0.7686	0.7592	770	4	TraesCS7A01G355700	TraesCS7D01G367200	97.54
0	0.8248	0.8208	10	4	TraesCS7B01G272000	TraesCS7D01G367200	98.62
0	0.2471	0.4979	32	1024	TraesCS5A01G467700	TraesCS5B01G480100	97.12
0	0.3340	0.6361	32	1510	TraesCS5A01G467700	TraesCS5D01G480800	97.76
0	0.1720	0.5484	1024	1510	TraesCS5B01G480100	TraesCS5D01G480800	96.80
0	0.5420	0.5507	97	26	TraesCS7A01G337000	TraesCS7B01G248500	95.95
7	0.6818	0.6829	97	39	TraesCS7A01G337000	TraesCS7D01G344700	96.32
0	0.6401	0.6493	26	39	TraesCS7B01G248500	TraesCS7D01G344700	97.67
0	0.6775	0.6950	1	7	TraesCS4A01G073200	TraesCS4B01G229200	96.55
0	0.6755	0.6797	1	6	TraesCS4A01G073200	TraesCS4D01G230300	97.29
0	0.6958	0.6512	7	6	TraesCS4B01G229200	TraesCS4D01G230300	96.63
0	0.2101	0.2074	6	1469	TraesCS5A01G384700	TraesCS5B01G389500	87.26
1	0.4125	0.4021	6	82	TraesCS5A01G384700	TraesCS5D01G394400	87.16
0	0.3953	0.3653	1469	82	TraesCS5B01G389500	TraesCS5D01G394400	93.36
1	0.7553	0.7701	36	15	TraesCS5A01G164700	TraesCS5B01G163300	97.65
0	0.7441	0.7480	36	15	TraesCS5A01G164700	TraesCS5D01G170500	97.92
0	0.7835	0.7820	15	15	TraesCS5B01G163300	TraesCS5D01G170500	96.90
0	0.4361	0.4103	316	14	TraesCS4A01G031700	TraesCS4B01G274300	96.06
0	0.5102	0.4860	316	5	TraesCS4A01G031700	TraesCS4D01G273000	95.51
0	0.7473	0.7216	14	5	TraesCS4B01G274300	TraesCS4D01G273000	95.38
1	0.0732	0.2520	321	2797	TraesCS3A01G194000	TraesCS3B01G221600	98.26
0	0.2690	0.4790	321	239	TraesCS3A01G194000	TraesCS3D01G195800	98.44
0	0.0672	0.1729	2797	239	TraesCS3B01G221600	TraesCS3D01G195800	98.28
2	0.8292	0.8530	7	17	TraesCS7A01G307000	TraesCS7B01G207300	97.23
1	0.7936	0.8231	7	20	TraesCS7A01G307000	TraesCS7D01G303900	96.51
3	0.8723	0.8594	17	20	TraesCS7B01G207300	TraesCS7D01G303900	98.40
0	0.4082	0.4928	138	165	TraesCS7A01G519600	TraesCS7B01G435700	98.20
0	0.1717	0.4017	138	254	TraesCS7A01G519600	TraesCS7D01G509300	98.45
0	0.4934	0.5109	165	254	TraesCS7B01G435700	TraesCS7D01G509300	98.61
0	0.3105	0.3275	127	3	TraesCS4A01G049700	TraesCS4B01G255000	97.67
0	0.3416	0.3467	127	2	TraesCS4A01G049700	TraesCS4D01G254800	97.11
0	0.4551	0.4672	3	2	TraesCS4B01G255000	TraesCS4D01G254800	97.95
0	0.1569	0.1646	11	26	TraesCS6A01G266500	TraesCS6B01G293900	96.20
0	0.3939	0.4668	11	7	TraesCS6A01G266500	TraesCS6D01G248200	96.30
0	0.1605	0.2356	26	7	TraesCS6B01G293900	TraesCS6D01G248200	96.02
0	0.1679	0.1957	230	79	TraesCS5A01G223400	TraesCS5B01G222400	94.65
0	0.3735	0.3854	230	150	TraesCS5A01G223400	TraesCS5D01G231000	97.06
0	0.3216	0.2804	79	150	TraesCS5B01G222400	TraesCS5D01G231000	95.85
0	0.3214	0.2985	2400	82	TraesCS3A01G378400	TraesCS3B01G411100	92.82
0	0.2816	0.1970	2400	6	TraesCS3A01G378400	TraesCS3D01G371700	93.66
0	0.6087	0.5818	82	6	TraesCS3B01G411100	TraesCS3D01G371700	90.97
0	0.1871	0.2929	1488	158	TraesCS4A01G295000	TraesCS4B01G018600	97.13
0	0.0553	0.1701	1488	1564	TraesCS4A01G295000	TraesCS4D01G016800	96.46
0	0.0390	0.1839	158	1564	TraesCS4B01G018600	TraesCS4D01G016800	96.80
0	0.1085	0.1200	24	3163	TraesCS2A01G209500	TraesCS2B01G235700	97.21
0	0.3338	0.4186	24	4	TraesCS2A01G209500	TraesCS2D01G216200	97.00
0	0.0669	0.1526	3163	4	TraesCS2B01G235700	TraesCS2D01G216200	97.48
0	0.3460	0.3479	1	489	TraesCS6A01G297800	TraesCS6B01G327300	96.08
0	0.6109	0.6194	1	234	TraesCS6A01G297800	TraesCS6D01G277600	97.45
0	0.3716	0.3830	489	234	TraesCS6B01G327300	TraesCS6D01G277600	96.47
0	0.5476	0.5273	30	6	TraesCS6A01G180800	TraesCS6B01G204700	98.40
0	0.5422	0.4949	30	9	TraesCS6A01G180800	TraesCS6D01G164300	98.40
0	0.5672	0.5395	6	9	TraesCS6B01G204700	TraesCS6D01G164300	97.57
0	0.1932	0.1781	2	86	TraesCS1A01G310700	TraesCS1B01G322000	98.36
0	0.3505	0.3566	2	151	TraesCS1A01G310700	TraesCS1D01G310200	96.86
0	0.2601	0.2895	86	151	TraesCS1B01G322000	TraesCS1D01G310200	96.86
94	-0.0076	-0.0190	250	651	TraesCS4A01G361300	TraesCS5B01G511600	98.94
0	0.4626	0.4167	250	145	TraesCS4A01G361300	TraesCS5D01G512100	97.88
0	0.4286	0.3983	651	145	TraesCS5B01G511600	TraesCS5D01G512100	98.52
6	-0.0991	-0.0169	2462	624	TraesCS6A01G041000	TraesCS6B01G056100	96.21
0	0.2155	0.2580	2462	148	TraesCS6A01G041000	TraesCS6D01G047400	96.63
0	0.4063	0.5502	624	148	TraesCS6B01G056100	TraesCS6D01G047400	96.59
0	0.4361	0.3997	24	119	TraesCS4A01G092400	TraesCS4B01G211900	97.07
0	0.4689	0.4204	24	115	TraesCS4A01G092400	TraesCS4D01G212700	98.88
0	0.5412	0.5016	119	115	TraesCS4B01G211900	TraesCS4D01G212700	96.99
0	0.5691	0.5559	5	176	TraesCS4A01G111000	TraesCS4B01G193100	98.65
0	0.5592	0.5855	5	7	TraesCS4A01G111000	TraesCS4D01G194100	98.97
0	0.5422	0.5514	176	7	TraesCS4B01G193100	TraesCS4D01G194100	99.05
0	0.1650	0.1993	443	2358	TraesCS6A01G154700	TraesCS6B01G182700	95.34
0	0.7221	0.8135	443	47	TraesCS6A01G154700	TraesCS6D01G144600	96.37
0	0.1587	0.1703	2358	47	TraesCS6B01G182700	TraesCS6D01G144600	95.40
0	-0.0980	-0.0297	3110	3170	TraesCS7A01G441400	TraesCS7B01G340100	97.08
0	0.1917	0.4344	3110	608	TraesCS7A01G441400	TraesCS7D01G430700	97.40
0	-0.0925	-0.0214	3170	608	TraesCS7B01G340100	TraesCS7D01G430700	97.81
0	0.2108	0.3277	496	171	TraesCS6A01G162200	TraesCS6B01G189200	97.04
0	0.2397	0.3701	496	389	TraesCS6A01G162200	TraesCS6D01G150100	97.82
0	0.2524	0.2545	171	389	TraesCS6B01G189200	TraesCS6D01G150100	97.72
4	0.1458	0.1722	102	852	TraesCS5A01G482900	TraesCS5B01G496100	96.04
0	0.5477	0.5472	102	2	TraesCS5A01G482900	TraesCS5D01G496500	97.27
0	0.2274	0.2504	852	2	TraesCS5B01G496100	TraesCS5D01G496500	95.76
0	0.1366	0.1806	2160	4926	TraesCS3A01G147000	TraesCS1B01G234100	96.99
0	0.3906	0.4568	2160	5	TraesCS3A01G147000	TraesCS1D01G222300	98.40
0	0.0819	0.1370	4926	5	TraesCS1B01G234100	TraesCS1D01G222300	97.52
0	-0.0700	0.0716	18	1766	TraesCS2A01G547900	TraesCS2B01G578700	96.49
0	-0.0905	0.2917	18	360	TraesCS2A01G547900	TraesCS2D01G549000	97.10
21	-0.3840	-0.4976	1766	360	TraesCS2B01G578700	TraesCS2D01G549000	97.15
0	0.2333	0.2347	10	13535	TraesCS3A01G443200	TraesCS3B01G476800	95.61
0	0.2596	0.3074	10	635	TraesCS3A01G443200	TraesCS3D01G435700	95.87
0	0.0622	0.0888	13535	635	TraesCS3B01G476800	TraesCS3D01G435700	96.75
0	0.4433	0.4746	78	41	TraesCS5A01G466300	TraesCS5B01G478000	96.10
0	0.3506	0.3767	78	93	TraesCS5A01G466300	TraesCS5D01G479100	96.82
0	0.4069	0.4133	41	93	TraesCS5B01G478000	TraesCS5D01G479100	96.00
1	0.6844	0.6895	60	24	TraesCS3A01G436900	TraesCS3B01G471100	94.99
0	0.2124	0.6368	60	4045	TraesCS3A01G436900	TraesCS3D01G429200	96.01
0	0.0359	0.4778	24	4045	TraesCS3B01G471100	TraesCS3D01G429200	94.99
0	0.3662	0.3617	1025	3	TraesCS7A01G408900	TraesCS7B01G308700	98.21
0	0.4688	0.4919	1025	7	TraesCS7A01G408900	TraesCS7D01G402200	98.27
0	0.4312	0.4198	3	7	TraesCS7B01G308700	TraesCS7D01G402200	98.09
0	0.2502	0.2220	67	2085	TraesCS2A01G190800	TraesCS2B01G216300	96.28
0	0.4210	0.4187	67	299	TraesCS2A01G190800	TraesCS2D01G197200	96.52
7	0.6106	0.5955	2085	299	TraesCS2B01G216300	TraesCS2D01G197200	96.58
0	0.3456	0.3414	2797	2	TraesCS5A01G249200	TraesCS5B01G246900	98.35
0	0.2674	0.2230	2797	20	TraesCS5A01G249200	TraesCS5D01G256400	98.55
0	0.5676	0.5519	2	20	TraesCS5B01G246900	TraesCS5D01G256400	98.72
0	-0.0025	-0.0795	116	1706	TraesCS7A01G293400	TraesCS7B01G185700	99.22
0	0.3736	0.3916	116	63	TraesCS7A01G293400	TraesCS7D01G289300	99.42
0	0.1309	0.2003	1706	63	TraesCS7B01G185700	TraesCS7D01G289300	98.64
0	0.4612	0.5839	196	5021	TraesCS1A01G086200	TraesCS1B01G104600	95.54
29	0.7529	0.7471	196	159	TraesCS1A01G086200	TraesCS1D01G087800	96.84
0	0.6215	0.6865	5021	159	TraesCS1B01G104600	TraesCS1D01G087800	94.93
1	0.8803	0.8808	1	2	TraesCS4A01G060600	TraesCS4B01G236000	94.12
0	0.8917	0.8971	1	1	TraesCS4A01G060600	TraesCS4D01G237400	95.88
0	0.8542	0.8767	2	1	TraesCS4B01G236000	TraesCS4D01G237400	98.42
0	0.2801	0.2542	287	679	TraesCS3A01G530700	TraesCS3B01G600900	96.93
0	0.1124	0.0656	287	2907	TraesCS3A01G530700	TraesCS3D01G536200	96.27
0	-0.0912	-0.0727	679	2907	TraesCS3B01G600900	TraesCS3D01G536200	97.20
0	0.1130	0.1853	2	44	TraesCS7A01G287600	TraesCS7B01G198300	98.53
[truncated: 13,193 more rows]
