# Supplementary material for: Genomic variants affecting homoeologous gene expression dosage contribute to agronomic trait variation in allopolyploid wheat
Source: Nat Commun. 2022 Feb 11;13:826. doi: 10.1038/s41467-022-28453-y (PMC8837796; doi:10.1038/s41467-022-28453-y)
Supplement: Supplementary file 21 — Source Data [file 41467_2022_28453_MOESM21_ESM.zip › Source_data/Figure_4d_Supplementary_Figure_7_eQTLeff_MAF_tri_adj_bin.txt]

SNP	gene	statistics	pv	fdr	effect	r2	type	MAF	bin	absEff	meanEff	mean_r2	copyNum	bin2
3982	chr1A_108310131	TraesCS1A01G108300.1	-17.38315	7.88175e-41	1.79225e-35	-0.67652	0.618988	cis	0.0531915	0.125	0.67652	0.735716124031008	0.407015054263566	triplet	0.10625
4100	chr1A_1145920	TraesCS1A01G001900.5	27.90281	2.15961e-68	4.89778e-62	0.92766	0.807167	cis	0.0657895	0.125	0.92766	0.735716124031008	0.407015054263566	triplet	0.10625
5100	chr1A_1155624	TraesCS1A01G001900.7	17.15721	3.5452e-40	7.65526e-35	0.8293	0.612798	cis	0.0502793	0.125	0.8293	0.735716124031008	0.407015054263566	triplet	0.10625
7100	chr1A_1159868	TraesCS1A01G001900.6	8.96871	3.20452e-16	7.97415e-12	0.83764	0.301901	cis	0.052356	0.125	0.83764	0.735716124031008	0.407015054263566	triplet	0.10625
8100	chr1A_1160182	TraesCS1A01G001900.10	16.52297	2.4731e-38	4.58704e-33	0.80822	0.594779	cis	0.0529101	0.125	0.80822	0.735716124031008	0.407015054263566	triplet	0.10625
9100	chr1A_1160223	TraesCS1A01G001900.6	-11.40036	3.58204e-23	1.81179e-18	-0.96551	0.411333	cis	0.0526316	0.125	0.96551	0.735716124031008	0.407015054263566	triplet	0.10625
10100	chr1A_1162006	TraesCS1A01G002000.1	15.62784	1.04328e-35	1.57025e-30	0.67802	0.567673	cis	0.0815789	0.125	0.67802	0.735716124031008	0.407015054263566	triplet	0.10625
12100	chr1A_1190671	TraesCS1A01G001900.8	-9.82672	1.277e-18	4.14143e-14	-0.67396	0.341743	cis	0.117801	0.125	0.67396	0.735716124031008	0.407015054263566	triplet	0.10625
13100	chr1A_1190671	TraesCS1A01G001900.9	-24.38073	8.00146e-60	8.65965e-54	-1.75112	0.761667	cis	0.117801	0.125	1.75112	0.735716124031008	0.407015054263566	triplet	0.10625
15100	chr1A_12094591	TraesCS1A01G024700.1	-9.19356	7.65934e-17	2.04811e-12	-0.76581	0.312439	cis	0.0681818	0.125	0.76581	0.735716124031008	0.407015054263566	triplet	0.10625
16100	chr1A_1210830	TraesCS1A01G002300.1	-8.88012	5.6117e-16	1.35668e-11	-0.52082	0.297733	cis	0.0684211	0.125	0.52082	0.735716124031008	0.407015054263566	triplet	0.10625
18100	chr1A_1343518	TraesCS1A01G002700.1	-8.34615	1.56789e-14	3.16981e-10	-0.55245	0.272466	cis	0.0763158	0.125	0.55245	0.735716124031008	0.407015054263566	triplet	0.10625
27100	chr1A_14520902	TraesCS1A01G031200.1	-7.94447	1.81025e-13	3.17145e-09	-0.61396	0.253356	cis	0.091623	0.125	0.61396	0.735716124031008	0.407015054263566	triplet	0.10625
3983	chr1A_22300806	TraesCS1A01G040600.1	-11.75886	3.15426e-24	1.7692e-19	-0.6484	0.426405	cis	0.10733	0.125	0.6484	0.735716124031008	0.407015054263566	triplet	0.10625
4210	chr1A_27257804	TraesCS1A01G045800.1	7.41517	4.16541e-12	5.9683e-08	0.64611	0.228167	cis	0.118421	0.125	0.64611	0.735716124031008	0.407015054263566	triplet	0.10625
5010	chr1A_306106911	TraesCS1A01G170900.1	-18.79953	7.1207e-45	2.26516e-39	-0.813	0.655187	cis	0.113158	0.125	0.813	0.735716124031008	0.407015054263566	triplet	0.10625
6810	chr1A_3583146	TraesCS1A01G005800.2	-6.57999	4.64457e-10	4.62827e-06	-0.56542	0.188822	cis	0.121739	0.125	0.56542	0.735716124031008	0.407015054263566	triplet	0.10625
8410	chr1A_372554621	TraesCS1A01G210200.2	-19.71023	2.00296e-47	7.88058e-42	-1.11661	0.676236	cis	0.0744681	0.125	1.11661	0.735716124031008	0.407015054263566	triplet	0.10625
8510	chr1A_376143894	TraesCS1A01G213000.1	-13.46862	2.65376e-29	2.33352e-24	-0.66314	0.493745	cis	0.052356	0.125	0.66314	0.735716124031008	0.407015054263566	triplet	0.10625
9210	chr1A_393463301	TraesCS1A01G223300.1	8.14461	5.3866e-14	1.01458e-09	0.65539	0.262884	cis	0.104712	0.125	0.65539	0.735716124031008	0.407015054263566	triplet	0.10625
10410	chr1A_4500574	TraesCS1A01G007500.1	-8.41657	1.01559e-14	2.10466e-10	-0.5017	0.27581	cis	0.0994764	0.125	0.5017	0.735716124031008	0.407015054263566	triplet	0.10625
11310	chr1A_463930967	TraesCS1A01G269400.1	-13.29051	8.99761e-29	7.56286e-24	-0.60447	0.487091	cis	0.078534	0.125	0.60447	0.735716124031008	0.407015054263566	triplet	0.10625
12610	chr1A_482328679	TraesCS1A01G285300.1	8.05936	9.04205e-14	1.65177e-09	0.53717	0.258826	cis	0.0664894	0.125	0.53717	0.735716124031008	0.407015054263566	triplet	0.10625
12910	chr1A_483035494	TraesCS1A01G287000.1	-9.25061	5.31632e-17	1.44738e-12	-1.15741	0.315103	cis	0.102362	0.125	1.15741	0.735716124031008	0.407015054263566	triplet	0.10625
16210	chr1A_530601434	TraesCS1A01G341700.1	-9.24891	5.37462e-17	1.46252e-12	-0.67306	0.315024	cis	0.105882	0.125	0.67306	0.735716124031008	0.407015054263566	triplet	0.10625
16610	chr1A_532376745	TraesCS1A01G343300.1	-6.67824	2.7114e-10	2.82943e-06	-0.59658	0.193405	cis	0.0686813	0.125	0.59658	0.735716124031008	0.407015054263566	triplet	0.10625
19110	chr1A_544432534	TraesCS1A01G365100.2	14.13997	2.66546e-31	2.77057e-26	0.52311	0.518058	cis	0.117801	0.125	0.52311	0.735716124031008	0.407015054263566	triplet	0.10625
20610	chr1A_550311867	TraesCS1A01G375200.1	-10.28576	6.23955e-20	2.31075e-15	-0.47141	0.36257	cis	0.0973684	0.125	0.47141	0.735716124031008	0.407015054263566	triplet	0.10625
20910	chr1A_554202211	TraesCS1A01G384000.1	-10.87156	1.26018e-21	5.49583e-17	-1.23997	0.388542	cis	0.0582011	0.125	1.23997	0.735716124031008	0.407015054263566	triplet	0.10625
21010	chr1A_554527968	TraesCS1A01G385400.3	9.59911	5.61999e-18	1.70344e-13	1.14105	0.331279	cis	0.0973684	0.125	1.14105	0.735716124031008	0.407015054263566	triplet	0.10625
21110	chr1A_554572566	TraesCS1A01G384200.2	7.58148	1.57291e-12	2.40464e-08	0.50932	0.236073	cis	0.0561497	0.125	0.50932	0.735716124031008	0.407015054263566	triplet	0.10625
21310	chr1A_557420258	TraesCS1A01G388800.1	-8.72023	1.53437e-15	3.52e-11	-0.88129	0.290191	cis	0.0641711	0.125	0.88129	0.735716124031008	0.407015054263566	triplet	0.10625
22110	chr1A_570226695	TraesCS1A01G407600.1	-7.72521	6.72112e-13	1.08563e-08	-0.77886	0.242914	cis	0.10929	0.125	0.77886	0.735716124031008	0.407015054263566	triplet	0.10625
22310	chr1A_570257235	TraesCS1A01G408900.1	12.64894	7.28746e-27	5.20167e-22	1.71671	0.462421	cis	0.0732984	0.125	1.71671	0.735716124031008	0.407015054263566	triplet	0.10625
242	chr1A_584676409	TraesCS1A01G433300.1	-10.94115	7.90204e-22	3.51496e-17	-0.68723	0.391578	cis	0.123684	0.125	0.68723	0.735716124031008	0.407015054263566	triplet	0.10625
245	chr1A_588301655	TraesCS1A01G438600.2	-20.07787	1.92146e-48	8.27279e-43	-1.40738	0.684275	cis	0.0549738	0.125	1.40738	0.735716124031008	0.407015054263566	triplet	0.10625
254	chr1A_7658855	TraesCS1A01G013800.3	-13.67001	6.67261e-30	6.16895e-25	-1.28435	0.501165	cis	0.0680628	0.125	1.28435	0.735716124031008	0.407015054263566	triplet	0.10625
258	chr1A_8295096	TraesCS1A01G013800.2	8.0928	7.38189e-14	1.36471e-09	0.64045	0.260418	cis	0.0732984	0.125	0.64045	0.735716124031008	0.407015054263566	triplet	0.10625
272	chr1B_106388346	TraesCS1B01G098800.1	7.35613	5.87025e-12	8.21522e-08	0.46322	0.225364	cis	0.100529	0.125	0.46322	0.735716124031008	0.407015054263566	triplet	0.10625
274	chr1B_11859136	TraesCS1B01G024300.1	-12.5792	1.17417e-26	8.22294e-22	-0.97387	0.459674	cis	0.052356	0.125	0.97387	0.735716124031008	0.407015054263566	triplet	0.10625
278	chr1B_1253537	TraesCS1B01G000800.3	-11.32068	6.13721e-23	3.03625e-18	-0.76283	0.407941	cis	0.0865385	0.125	0.76283	0.735716124031008	0.407015054263566	triplet	0.10625
279	chr1B_1253537	TraesCS1B01G000900.1	-12.85865	1.73456e-27	1.30724e-22	-0.64909	0.470606	cis	0.0865385	0.125	0.64909	0.735716124031008	0.407015054263566	triplet	0.10625
281	chr1B_1267877	TraesCS1B01G000800.4	6.842	1.09449e-10	1.23129e-06	1.48807	0.201075	cis	0.0602094	0.125	1.48807	0.735716124031008	0.407015054263566	triplet	0.10625
286	chr1B_139671085	TraesCS1B01G118400.1	12.29309	8.29413e-26	5.38122e-21	1.30285	0.448268	cis	0.116402	0.125	1.30285	0.735716124031008	0.407015054263566	triplet	0.10625
288	chr1B_1431518	TraesCS1B01G001000.2	-6.46514	8.66189e-10	8.1598e-06	-0.60909	0.183487	cis	0.0538462	0.125	0.60909	0.735716124031008	0.407015054263566	triplet	0.10625
289	chr1B_1431518	TraesCS1B01G001100.1	-13.13381	2.63368e-28	2.12817e-23	-1.46967	0.481167	cis	0.0538462	0.125	1.46967	0.735716124031008	0.407015054263566	triplet	0.10625
290	chr1B_1431518	TraesCS1B01G001600.2	-17.34463	1.01811e-40	2.2949e-35	-1.28038	0.617941	cis	0.0538462	0.125	1.28038	0.735716124031008	0.407015054263566	triplet	0.10625
291	chr1B_14845572	TraesCS1B01G031100.1	-15.80923	3.05128e-36	4.79066e-31	-0.56609	0.573328	cis	0.0837696	0.125	0.56609	0.735716124031008	0.407015054263566	triplet	0.10625
293	chr1B_1489384	TraesCS1B01G002000.1	-11.55995	1.21613e-23	6.44072e-19	-0.54815	0.418082	cis	0.0817308	0.125	0.54815	0.735716124031008	0.407015054263566	triplet	0.10625
294	chr1B_14912574	TraesCS1B01G031100.1	6.68763	2.5748e-10	2.69842e-06	0.4266	0.193844	cis	0.0538922	0.125	0.4266	0.735716124031008	0.407015054263566	triplet	0.10625
300	chr1B_17732505	TraesCS1B01G037100.1	-18.93442	2.96592e-45	9.75075e-40	-1.34173	0.65841	cis	0.078534	0.125	1.34173	0.735716124031008	0.407015054263566	triplet	0.10625
304	chr1B_195560078	TraesCS1B01G144000.1	-23.17535	9.76816e-57	8.17914e-51	-0.78384	0.742773	cis	0.0680628	0.125	0.78384	0.735716124031008	0.407015054263566	triplet	0.10625
305	chr1B_20588030	TraesCS1B01G041300.1	-13.12809	2.73883e-28	2.20989e-23	-0.88217	0.48095	cis	0.0732984	0.125	0.88217	0.735716124031008	0.407015054263566	triplet	0.10625
306	chr1B_20588030	TraesCS1B01G041200.1	-19.91808	5.31196e-48	2.19034e-42	-0.90891	0.680813	cis	0.0732984	0.125	0.90891	0.735716124031008	0.407015054263566	triplet	0.10625
309	chr1B_22205990	TraesCS1B01G042000.1	-13.17913	1.93047e-28	1.57745e-23	-0.48369	0.482887	cis	0.0680628	0.125	0.48369	0.735716124031008	0.407015054263566	triplet	0.10625
311	chr1B_26137088	TraesCS1B01G046200.1	-12.95827	8.76784e-28	6.77753e-23	-0.87471	0.474453	cis	0.0775401	0.125	0.87471	0.735716124031008	0.407015054263566	triplet	0.10625
313	chr1B_268821245	TraesCS1B01G158300.3	7.17275	1.68848e-11	2.19165e-07	0.43138	0.216671	cis	0.118132	0.125	0.43138	0.735716124031008	0.407015054263566	triplet	0.10625
337	chr1B_349592623	TraesCS1B01G194800.1	26.65953	1.92136e-65	3.39516e-59	1.36729	0.79258	cis	0.0904255	0.125	1.36729	0.735716124031008	0.407015054263566	triplet	0.10625
338	chr1B_351454733	TraesCS1B01G195800.1	13.08084	3.78609e-28	3.0193e-23	1.2015	0.47915	cis	0.0793651	0.125	1.2015	0.735716124031008	0.407015054263566	triplet	0.10625
342	chr1B_382215548	TraesCS1B01G210500.1	-10.85731	1.38643e-21	6.02302e-17	-0.91491	0.387919	cis	0.0657895	0.125	0.91491	0.735716124031008	0.407015054263566	triplet	0.10625
348	chr1B_407542370	TraesCS1B01G227100.1	-12.31841	6.97741e-26	4.55822e-21	-0.50661	0.449286	cis	0.065445	0.125	0.50661	0.735716124031008	0.407015054263566	triplet	0.10625
349	chr1B_409272488	TraesCS1B01G227700.1	-12.32765	6.55066e-26	4.28974e-21	-0.56057	0.449657	cis	0.0916667	0.125	0.56057	0.735716124031008	0.407015054263566	triplet	0.10625
362	chr1B_439115415	TraesCS1B01G248200.1	-12.88942	1.40496e-27	1.06721e-22	-0.55593	0.471797	cis	0.0657895	0.125	0.55593	0.735716124031008	0.407015054263566	triplet	0.10625
377	chr1B_478721908	TraesCS1B01G272900.2	-14.72766	4.78693e-33	5.77724e-28	-1.46407	0.538352	cis	0.0628272	0.125	1.46407	0.735716124031008	0.407015054263566	triplet	0.10625
378	chr1B_478721908	TraesCS1B01G272900.1	-12.65414	7.03258e-27	5.02727e-22	-1.10469	0.462625	cis	0.0628272	0.125	1.10469	0.735716124031008	0.407015054263566	triplet	0.10625
424	chr1B_553454136	TraesCS1B01G327400.1	-12.0146	5.53938e-25	3.33412e-20	-0.53012	0.436962	cis	0.0706806	0.125	0.53012	0.735716124031008	0.407015054263566	triplet	0.10625
441	chr1B_57005892	TraesCS1B01G072000.1	-7.05316	3.33727e-11	4.11805e-07	-0.68155	0.211019	cis	0.0972222	0.125	0.68155	0.735716124031008	0.407015054263566	triplet	0.10625
445	chr1B_574270512	TraesCS1B01G345800.1	-11.34335	5.26577e-23	2.62104e-18	-0.49727	0.408908	cis	0.0837696	0.125	0.49727	0.735716124031008	0.407015054263566	triplet	0.10625
446	chr1B_574270926	TraesCS1B01G345300.1	-8.31564	1.89162e-14	3.78312e-10	-0.5723	0.271017	cis	0.078534	0.125	0.5723	0.735716124031008	0.407015054263566	triplet	0.10625
451	chr1B_580629254	TraesCS1B01G351000.1	-7.97121	1.54087e-13	2.72602e-09	-1.09317	0.254629	cis	0.0684211	0.125	1.09317	0.735716124031008	0.407015054263566	triplet	0.10625
456	chr1B_585541827	TraesCS1B01G356600.1	6.88637	8.54194e-11	9.80012e-07	0.49462	0.20316	cis	0.0684211	0.125	0.49462	0.735716124031008	0.407015054263566	triplet	0.10625
464	chr1B_613231545	TraesCS1B01G380400.2	23.74547	3.31104e-58	3.12742e-52	0.90876	0.75195	cis	0.0994764	0.125	0.90876	0.735716124031008	0.407015054263566	triplet	0.10625
473	chr1B_622571012	TraesCS1B01G388900.1	-29.23647	1.81771e-71	5.39268e-65	-0.99098	0.821286	cis	0.078534	0.125	0.99098	0.735716124031008	0.407015054263566	triplet	0.10625
475	chr1B_626103837	TraesCS1B01G393200.1	-18.64587	1.9359e-44	5.94509e-39	-0.68032	0.651469	cis	0.102094	0.125	0.68032	0.735716124031008	0.407015054263566	triplet	0.10625
476	chr1B_626227589	TraesCS1B01G393400.2	-17.70268	9.4759e-42	2.32169e-36	-0.63179	0.627542	cis	0.091623	0.125	0.63179	0.735716124031008	0.407015054263566	triplet	0.10625
495	chr1B_637895266	TraesCS1B01G411700.3	-7.21019	1.36241e-11	1.79618e-07	-1.46633	0.218444	cis	0.11828	0.125	1.46633	0.735716124031008	0.407015054263566	triplet	0.10625
496	chr1B_637895266	TraesCS1B01G411700.2	7.52043	2.25172e-12	3.36048e-08	0.58393	0.233169	cis	0.11828	0.125	0.58393	0.735716124031008	0.407015054263566	triplet	0.10625
498	chr1B_640165749	TraesCS1B01G415200.1	-7.08363	2.80707e-11	3.50924e-07	-0.51109	0.212458	cis	0.0957447	0.125	0.51109	0.735716124031008	0.407015054263566	triplet	0.10625
503	chr1B_641552453	TraesCS1B01G417000.1	-17.77558	5.85226e-42	1.45896e-36	-0.81692	0.629461	cis	0.10733	0.125	0.81692	0.735716124031008	0.407015054263566	triplet	0.10625
521	chr1B_657506030	TraesCS1B01G433400.1	-10.20634	1.05473e-19	3.81779e-15	-0.43385	0.358995	cis	0.109948	0.125	0.43385	0.735716124031008	0.407015054263566	triplet	0.10625
526	chr1B_661633414	TraesCS1B01G440200.1	-9.1432	1.05657e-16	2.7799e-12	-0.56108	0.310084	cis	0.0942408	0.125	0.56108	0.735716124031008	0.407015054263566	triplet	0.10625
543	chr1B_671188226	TraesCS1B01G456700.1	-16.17406	2.59123e-37	4.42546e-32	-1.23169	0.584451	cis	0.0526316	0.125	1.23169	0.735716124031008	0.407015054263566	triplet	0.10625
544	chr1B_671236329	TraesCS1B01G456700.1	-8.68461	1.91785e-15	4.34839e-11	-0.79283	0.288508	cis	0.0672043	0.125	0.79283	0.735716124031008	0.407015054263566	triplet	0.10625
547	chr1B_674498651	TraesCS1B01G461600.1	-19.87932	6.80096e-48	2.77874e-42	-1.1966	0.679966	cis	0.115183	0.125	1.1966	0.735716124031008	0.407015054263566	triplet	0.10625
554	chr1B_676071184	TraesCS1B01G464300.1	-21.50436	2.51226e-52	1.47402e-46	-1.6832	0.713157	cis	0.0555556	0.125	1.6832	0.735716124031008	0.407015054263566	triplet	0.10625
557	chr1B_676548039	TraesCS1B01G466200.1	-11.17769	1.61029e-22	7.64975e-18	-1.55127	0.401815	cis	0.0858896	0.125	1.55127	0.735716124031008	0.407015054263566	triplet	0.10625
559	chr1B_676756516	TraesCS1B01G464900.1	8.60774	3.09995e-15	6.84971e-11	0.42545	0.284872	cis	0.05	0.125	0.42545	0.735716124031008	0.407015054263566	triplet	0.10625
570	chr1B_683459017	TraesCS1B01G474900.1	-14.27216	1.07825e-31	1.1594e-26	-0.89029	0.522703	cis	0.052356	0.125	0.89029	0.735716124031008	0.407015054263566	triplet	0.10625
573	chr1B_685640341	TraesCS1B01G476600.1	-20.1613	1.1312e-48	4.96702e-43	-0.77014	0.686064	cis	0.0732984	0.125	0.77014	0.735716124031008	0.407015054263566	triplet	0.10625
576	chr1B_687798949	TraesCS1B01G479600.1	9.03361	2.12294e-16	5.39495e-12	0.43777	0.304949	cis	0.0602094	0.125	0.43777	0.735716124031008	0.407015054263566	triplet	0.10625
580	chr1B_8675351	TraesCS1B01G017900.1	-15.83166	2.62133e-36	4.13669e-31	-0.81954	0.574021	cis	0.05	0.125	0.81954	0.735716124031008	0.407015054263566	triplet	0.10625
581	chr1B_8675351	TraesCS1B01G019100.2	-12.17585	1.84585e-25	1.16051e-20	-1.10275	0.443532	cis	0.05	0.125	1.10275	0.735716124031008	0.407015054263566	triplet	0.10625
582	chr1B_8675351	TraesCS1B01G018900.1	-8.72042	1.5325e-15	3.51594e-11	-0.93885	0.2902	cis	0.05	0.125	0.93885	0.735716124031008	0.407015054263566	triplet	0.10625
585	chr1B_9081410	TraesCS1B01G019200.4	-8.21276	3.55396e-14	6.85737e-10	-0.42912	0.266126	cis	0.0526316	0.125	0.42912	0.735716124031008	0.407015054263566	triplet	0.10625
597	chr1B_99596973	TraesCS1B01G095700.1	-15.16229	2.47003e-34	3.32787e-29	-0.58741	0.552772	cis	0.078534	0.125	0.58741	0.735716124031008	0.407015054263566	triplet	0.10625
617	chr1D_22329853	TraesCS1D01G043300.1	-9.41306	1.87163e-17	5.36035e-13	-1.07483	0.322665	cis	0.0744681	0.125	1.07483	0.735716124031008	0.407015054263566	triplet	0.10625
618	chr1D_25414957	TraesCS1D01G045400.1	-10.37941	3.35524e-20	1.27529e-15	-0.4613	0.36677	cis	0.05	0.125	0.4613	0.735716124031008	0.407015054263566	triplet	0.10625
626	chr1D_3800740	TraesCS1D01G007800.3	-6.59679	4.23751e-10	4.25637e-06	-0.59663	0.189605	cis	0.052356	0.125	0.59663	0.735716124031008	0.407015054263566	triplet	0.10625
628	chr1D_3969410	TraesCS1D01G007800.2	14.71906	5.07658e-33	6.11427e-28	0.81969	0.538061	cis	0.052356	0.125	0.81969	0.735716124031008	0.407015054263566	triplet	0.10625
633	chr1D_415883	TraesCS1D01G002300.1	-10.40844	2.76751e-20	1.06096e-15	-0.94123	0.368068	cis	0.123684	0.125	0.94123	0.735716124031008	0.407015054263566	triplet	0.10625
639	chr1D_423921116	TraesCS1D01G334200.1	-23.18728	9.09658e-57	7.63529e-51	-0.71575	0.74297	cis	0.0994764	0.125	0.71575	0.735716124031008	0.407015054263566	triplet	0.10625
644	chr1D_438974745	TraesCS1D01G352900.1	-8.78598	1.01546e-15	2.38077e-11	-0.57153	0.293296	cis	0.05	0.125	0.57153	0.735716124031008	0.407015054263566	triplet	0.10625
647	chr1D_470482616	TraesCS1D01G407500.1	-9.85721	1.04622e-18	3.42431e-14	-0.43209	0.343138	cis	0.0549738	0.125	0.43209	0.735716124031008	0.407015054263566	triplet	0.10625
648	chr1D_470545460	TraesCS1D01G408000.1	-13.37473	5.05134e-29	4.34059e-24	-0.99191	0.490248	cis	0.0575916	0.125	0.99191	0.735716124031008	0.407015054263566	triplet	0.10625
649	chr1D_472424221	TraesCS1D01G410900.1	-19.88017	6.76423e-48	2.76433e-42	-0.82767	0.679984	cis	0.0815789	0.125	0.82767	0.735716124031008	0.407015054263566	triplet	0.10625
650	chr1D_473534902	TraesCS1D01G412000.1	-7.69792	7.90344e-13	1.26349e-08	-1.28071	0.241615	cis	0.0863874	0.125	1.28071	0.735716124031008	0.407015054263566	triplet	0.10625
652	chr1D_474072123	TraesCS1D01G413600.1	-8.37223	1.33519e-14	2.72491e-10	-0.42592	0.273705	cis	0.113158	0.125	0.42592	0.735716124031008	0.407015054263566	triplet	0.10625
670	chr1D_495113154	TraesCS1D01G453600.1	7.08787	2.74014e-11	3.43215e-07	0.73881	0.212658	cis	0.121053	0.125	0.73881	0.735716124031008	0.407015054263566	triplet	0.10625
672	chr1D_548484	TraesCS1D01G002500.1	12.80162	2.56308e-27	1.90363e-22	0.4523	0.468391	cis	0.115591	0.125	0.4523	0.735716124031008	0.407015054263566	triplet	0.10625
679	chr1D_897446	TraesCS1D01G003300.1	-7.48506	2.77004e-12	4.07797e-08	-0.84365	0.231488	cis	0.0533708	0.125	0.84365	0.735716124031008	0.407015054263566	triplet	0.10625
687	chr2A_103722732	TraesCS2A01G156700.1	-7.38469	4.9734e-12	7.03915e-08	-0.57994	0.226719	cis	0.0578947	0.125	0.57994	0.735716124031008	0.407015054263566	triplet	0.10625
692	chr2A_113376754	TraesCS2A01G161400.3	6.52385	6.30372e-10	6.11189e-06	0.45606	0.186212	cis	0.0615385	0.125	0.45606	0.735716124031008	0.407015054263566	triplet	0.10625
696	chr2A_11613967	TraesCS2A01G022800.1	6.62566	3.61859e-10	3.68453e-06	0.56156	0.19095	cis	0.0515152	0.125	0.56156	0.735716124031008	0.407015054263566	triplet	0.10625
698	chr2A_136975012	TraesCS2A01G178900.1	-21.06897	3.74956e-51	2.00121e-45	-0.59008	0.704716	cis	0.125	0.125	0.59008	0.735716124031008	0.407015054263566	triplet	0.10625
705	chr2A_141502791	TraesCS2A01G182700.3	7.16264	1.78896e-11	2.31239e-07	0.49963	0.216193	cis	0.120419	0.125	0.49963	0.735716124031008	0.407015054263566	triplet	0.10625
711	chr2A_14815524	TraesCS2A01G032600.1	-6.56119	5.1455e-10	5.08146e-06	-0.69507	0.187948	cis	0.0534759	0.125	0.69507	0.735716124031008	0.407015054263566	triplet	0.10625
713	chr2A_15236913	TraesCS2A01G037200.1	-7.07897	2.88242e-11	3.59642e-07	-1.15565	0.212238	cis	0.0684211	0.125	1.15565	0.735716124031008	0.407015054263566	triplet	0.10625
741	chr2A_197554968	TraesCS2A01G213000.1	-16.89519	2.03924e-39	4.12993e-34	-0.99323	0.60547	cis	0.0602094	0.125	0.99323	0.735716124031008	0.407015054263566	triplet	0.10625
744	chr2A_202044810	TraesCS2A01G215300.1	-6.81224	1.29182e-10	1.43359e-06	-0.63004	0.199679	cis	0.05	0.125	0.63004	0.735716124031008	0.407015054263566	triplet	0.10625
759	chr2A_36036421	TraesCS2A01G079300.1	-11.36528	4.54044e-23	2.27381e-18	-0.54492	0.409842	cis	0.0894737	0.125	0.54492	0.735716124031008	0.407015054263566	triplet	0.10625
761	chr2A_389598	TraesCS2A01G001200.1	-7.65506	1.01879e-12	1.60224e-08	-0.87104	0.239575	cis	0.0732984	0.125	0.87104	0.735716124031008	0.407015054263566	triplet	0.10625
771	chr2A_49432923	TraesCS2A01G096000.1	-11.34391	5.24596e-23	2.61163e-18	-0.46953	0.408931	cis	0.0625	0.125	0.46953	0.735716124031008	0.407015054263566	triplet	0.10625
772	chr2A_497421090	TraesCS2A01G289200.1	8.36152	1.42635e-14	2.89961e-10	0.79114	0.273196	cis	0.052356	0.125	0.79114	0.735716124031008	0.407015054263566	triplet	0.10625
778	chr2A_544286037	TraesCS2A01G318600.1	-9.18428	8.12781e-17	2.16698e-12	-1.16803	0.312005	cis	0.0542169	0.125	1.16803	0.735716124031008	0.407015054263566	triplet	0.10625
786	chr2A_580279575	TraesCS2A01G343600.2	14.88188	1.67051e-33	2.09565e-28	0.58305	0.543525	cis	0.113636	0.125	0.58305	0.735716124031008	0.407015054263566	triplet	0.10625
795	chr2A_616942072	TraesCS2A01G373600.1	-8.89517	5.10325e-16	1.23985e-11	-0.69052	0.298441	cis	0.0968586	0.125	0.69052	0.735716124031008	0.407015054263566	triplet	0.10625
796	chr2A_617659150	TraesCS2A01G374800.1	-16.21258	1.99835e-37	3.443e-32	-0.61829	0.585606	cis	0.10733	0.125	0.61829	0.735716124031008	0.407015054263566	triplet	0.10625
797	chr2A_617659257	TraesCS2A01G374800.2	14.43752	3.47794e-32	3.89782e-27	0.82777	0.528448	cis	0.104712	0.125	0.82777	0.735716124031008	0.407015054263566	triplet	0.10625
798	chr2A_621036309	TraesCS2A01G378200.1	-6.74793	1.84579e-10	1.98872e-06	-0.43193	0.196664	cis	0.0680628	0.125	0.43193	0.735716124031008	0.407015054263566	triplet	0.10625
810	chr2A_699915152	TraesCS2A01G450500.1	-8.89236	5.19436e-16	1.26082e-11	-0.9868	0.298309	cis	0.113497	0.125	0.9868	0.735716124031008	0.407015054263566	triplet	0.10625
811	chr2A_701849793	TraesCS2A01G452500.1	-8.26934	2.51349e-14	4.94685e-10	-0.63878	0.268816	cis	0.05	0.125	0.63878	0.735716124031008	0.407015054263566	triplet	0.10625
818	chr2A_709841498	TraesCS2A01G465400.1	6.8574	1.00438e-10	1.13769e-06	0.4328	0.201799	cis	0.104278	0.125	0.4328	0.735716124031008	0.407015054263566	triplet	0.10625
822	chr2A_712309147	TraesCS2A01G468800.2	22.44998	7.68441e-55	5.53652e-49	0.99743	0.730435	cis	0.0736842	0.125	0.99743	0.735716124031008	0.407015054263566	triplet	0.10625
823	chr2A_712309728	TraesCS2A01G467100.1	-20.01764	2.81791e-48	1.19547e-42	-1.71652	0.682976	cis	0.0842105	0.125	1.71652	0.735716124031008	0.407015054263566	triplet	0.10625
824	chr2A_712310370	TraesCS2A01G468800.1	-14.30569	8.57186e-32	9.295e-27	-0.88854	0.523874	cis	0.0815789	0.125	0.88854	0.735716124031008	0.407015054263566	triplet	0.10625
832	chr2A_718262887	TraesCS2A01G480300.1	-7.38371	5.00171e-12	7.07651e-08	-0.59897	0.226673	cis	0.0939227	0.125	0.59897	0.735716124031008	0.407015054263566	triplet	0.10625
833	chr2A_718620962	TraesCS2A01G480200.1	-14.72097	5.01094e-33	6.0381e-28	-1.43675	0.538126	cis	0.0515464	0.125	1.43675	0.735716124031008	0.407015054263566	triplet	0.10625
836	chr2A_722828866	TraesCS2A01G488800.1	-11.85826	1.60519e-24	9.25816e-20	-0.75867	0.430528	cis	0.0634921	0.125	0.75867	0.735716124031008	0.407015054263566	triplet	0.10625
838	chr2A_724372727	TraesCS2A01G491400.1	-9.16462	9.21569e-17	2.44149e-12	-0.49396	0.311086	cis	0.0680628	0.125	0.49396	0.735716124031008	0.407015054263566	triplet	0.10625
840	chr2A_734590895	TraesCS2A01G507200.1	-12.56705	1.27596e-26	8.9074e-22	-0.52749	0.459193	cis	0.102094	0.125	0.52749	0.735716124031008	0.407015054263566	triplet	0.10625
841	chr2A_734633930	TraesCS2A01G507500.1	-9.22482	6.27126e-17	1.6935e-12	-1.12439	0.313899	cis	0.05	0.125	1.12439	0.735716124031008	0.407015054263566	triplet	0.10625
847	chr2A_74162039	TraesCS2A01G125500.1	11.45815	2.42309e-23	1.24595e-18	0.62707	0.413784	cis	0.0837696	0.125	0.62707	0.735716124031008	0.407015054263566	triplet	0.10625
848	chr2A_74162317	TraesCS2A01G125600.1	7.6309	1.17525e-12	1.83146e-08	0.4584	0.238425	cis	0.0789474	0.125	0.4584	0.735716124031008	0.407015054263566	triplet	0.10625
853	chr2A_745092759	TraesCS2A01G524000.1	-6.45123	9.33691e-10	8.73579e-06	-0.59947	0.182843	cis	0.0597826	0.125	0.59947	0.735716124031008	0.407015054263566	triplet	0.10625
859	chr2A_74765205	TraesCS2A01G127200.2	-6.79206	1.4452e-10	1.58903e-06	-0.62565	0.198732	cis	0.114706	0.125	0.62565	0.735716124031008	0.407015054263566	triplet	0.10625
860	chr2A_748686201	TraesCS2A01G532600.1	7.47781	2.89006e-12	4.24296e-08	0.5168	0.231143	cis	0.075	0.125	0.5168	0.735716124031008	0.407015054263566	triplet	0.10625
874	chr2A_752271865	TraesCS2A01G540200.1	-7.93814	1.8806e-13	3.28739e-09	-0.44718	0.253054	cis	0.122951	0.125	0.44718	0.735716124031008	0.407015054263566	triplet	0.10625
881	chr2A_754371763	TraesCS2A01G545600.2	6.9542	5.83714e-11	6.90107e-07	1.91835	0.206352	cis	0.0575916	0.125	1.91835	0.735716124031008	0.407015054263566	triplet	0.10625
883	chr2A_755047002	TraesCS2A01G547300.1	-6.63932	3.35753e-10	3.44059e-06	-0.88529	0.191588	cis	0.052356	0.125	0.88529	0.735716124031008	0.407015054263566	triplet	0.10625
886	chr2A_755926762	TraesCS2A01G548000.2	14.18812	1.91681e-31	2.01675e-26	1.19203	0.519756	cis	0.0575916	0.125	1.19203	0.735716124031008	0.407015054263566	triplet	0.10625
889	chr2A_758394814	TraesCS2A01G551900.1	-15.30946	9.07125e-35	1.26634e-29	-0.79421	0.557543	cis	0.115183	0.125	0.79421	0.735716124031008	0.407015054263566	triplet	0.10625
890	chr2A_758396766	TraesCS2A01G552000.1	-8.47996	6.86045e-15	1.45244e-10	-0.85695	0.278818	cis	0.0631579	0.125	0.85695	0.735716124031008	0.407015054263566	triplet	0.10625
893	chr2A_758403788	TraesCS2A01G551600.1	-7.49926	2.54909e-12	3.77373e-08	-0.72728	0.232163	cis	0.0546448	0.125	0.72728	0.735716124031008	0.407015054263566	triplet	0.10625
901	chr2A_761205139	TraesCS2A01G557600.1	-7.96295	1.61959e-13	2.85622e-09	-1.00729	0.254236	cis	0.0801527	0.125	1.00729	0.735716124031008	0.407015054263566	triplet	0.10625
902	chr2A_764096641	TraesCS2A01G564000.2	7.47544	2.9304e-12	4.29817e-08	0.70719	0.231031	cis	0.0846561	0.125	0.70719	0.735716124031008	0.407015054263566	triplet	0.10625
905	chr2A_766710422	TraesCS2A01G568200.1	-26.64991	2.02657e-65	3.57394e-59	-0.77408	0.792461	cis	0.0973684	0.125	0.77408	0.735716124031008	0.407015054263566	triplet	0.10625
907	chr2A_768518499	TraesCS2A01G571900.1	-7.37628	5.22253e-12	7.36755e-08	-0.57434	0.22632	cis	0.0913462	0.125	0.57434	0.735716124031008	0.407015054263566	triplet	0.10625
915	chr2A_777254444	TraesCS2A01G587900.1	-7.98179	1.44561e-13	2.56723e-09	-0.61786	0.255133	cis	0.0702703	0.125	0.61786	0.735716124031008	0.407015054263566	triplet	0.10625
916	chr2A_777496570	TraesCS2A01G586900.2	-22.82211	8.11773e-56	6.3176e-50	-0.96418	0.73686	cis	0.0820106	0.125	0.96418	0.735716124031008	0.407015054263566	triplet	0.10625
920	chr2A_778439557	TraesCS2A01G590000.1	7.36116	5.70157e-12	7.99512e-08	0.50633	0.225602	cis	0.06	0.125	0.50633	0.735716124031008	0.407015054263566	triplet	0.10625
921	chr2A_778630582	TraesCS2A01G591200.1	-7.10135	2.53791e-11	3.19684e-07	-0.4574	0.213295	cis	0.0811518	0.125	0.4574	0.735716124031008	0.407015054263566	triplet	0.10625
922	chr2A_778916908	TraesCS2A01G590000.2	-25.50231	1.26563e-62	1.74411e-56	-1.35449	0.77761	cis	0.0540541	0.125	1.35449	0.735716124031008	0.407015054263566	triplet	0.10625
946	chr2B_104813201	TraesCS2B01G137800.2	-18.81986	6.23927e-45	1.99422e-39	-0.59999	0.655675	cis	0.0526316	0.125	0.59999	0.735716124031008	0.407015054263566	triplet	0.10625
947	chr2B_104819870	TraesCS2B01G137800.1	-36.53352	8.49799e-87	1.05073e-79	-0.87961	0.877688	cis	0.052356	0.125	0.87961	0.735716124031008	0.407015054263566	triplet	0.10625
948	chr2B_104961005	TraesCS2B01G137300.1	7.15638	1.85411e-11	2.39024e-07	1.43239	0.215897	cis	0.0567568	0.125	1.43239	0.735716124031008	0.407015054263566	triplet	0.10625
951	chr2B_108238120	TraesCS2B01G141900.2	-10.61413	7.04434e-21	2.85915e-16	-0.57564	0.377218	cis	0.0942408	0.125	0.57564	0.735716124031008	0.407015054263566	triplet	0.10625
952	chr2B_110416484	TraesCS2B01G144100.1	-13.17777	1.94857e-28	1.59171e-23	-0.63499	0.482836	cis	0.0846561	0.125	0.63499	0.735716124031008	0.407015054263566	triplet	0.10625
956	chr2B_11390404	TraesCS2B01G026100.1	7.7802	4.84471e-13	7.98619e-09	0.53776	0.245533	cis	0.120419	0.125	0.53776	0.735716124031008	0.407015054263566	triplet	0.10625
958	chr2B_118865893	TraesCS2B01G152300.1	-6.85057	1.0434e-10	1.17826e-06	-0.51806	0.201478	cis	0.106509	0.125	0.51806	0.735716124031008	0.407015054263566	triplet	0.10625
969	chr2B_136430423	TraesCS2B01G163300.3	-8.88981	5.27868e-16	1.28028e-11	-0.82365	0.298189	cis	0.105263	0.125	0.82365	0.735716124031008	0.407015054263566	triplet	0.10625
985	chr2B_14836608	TraesCS2B01G031800.1	-13.13195	2.66732e-28	2.15426e-23	-1.3555	0.481097	cis	0.0608466	0.125	1.3555	0.735716124031008	0.407015054263566	triplet	0.10625
997	chr2B_162861646	TraesCS2B01G187400.3	-7.26303	1.00541e-11	1.35482e-07	-0.60501	0.220948	cis	0.0597826	0.125	0.60501	0.735716124031008	0.407015054263566	triplet	0.10625
1009	chr2B_18260882	TraesCS2B01G040300.1	-17.9224	2.22081e-42	5.75193e-37	-0.47454	0.63329	cis	0.123684	0.125	0.47454	0.735716124031008	0.407015054263566	triplet	0.10625
1010	chr2B_18260882	TraesCS2B01G040200.1	-36.46781	1.1403e-86	1.39418e-79	-1.42011	0.877301	cis	0.123684	0.125	1.42011	0.735716124031008	0.407015054263566	triplet	0.10625
1027	chr2B_217415247	TraesCS2B01G226800.1	-19.77206	1.34886e-47	5.38169e-42	-0.75537	0.677606	cis	0.120419	0.125	0.75537	0.735716124031008	0.407015054263566	triplet	0.10625
1035	chr2B_23552983	TraesCS2B01G047300.1	-10.13131	1.7302e-19	6.12926e-15	-0.71102	0.355606	cis	0.087766	0.125	0.71102	0.735716124031008	0.407015054263566	triplet	0.10625
1036	chr2B_23717207	TraesCS2B01G047500.1	-10.92148	9.01695e-22	3.989e-17	-0.82211	0.390721	cis	0.0608466	0.125	0.82211	0.735716124031008	0.407015054263566	triplet	0.10625
1040	chr2B_243080659	TraesCS2B01G239300.2	-16.0824	4.81066e-37	8.03963e-32	-1.32614	0.581687	cis	0.065445	0.125	1.32614	0.735716124031008	0.407015054263566	triplet	0.10625
1084	chr2B_45697033	TraesCS2B01G081600.1	-7.00689	4.33665e-11	5.2464e-07	-0.95864	0.208836	cis	0.0944444	0.125	0.95864	0.735716124031008	0.407015054263566	triplet	0.10625
1096	chr2B_484611139	TraesCS2B01G338700.2	-7.79147	4.52982e-13	7.49899e-09	-0.53709	0.246069	cis	0.123037	0.125	0.53709	0.735716124031008	0.407015054263566	triplet	0.10625
1099	chr2B_492957337	TraesCS2B01G346000.1	24.06674	5.00653e-59	5.05024e-53	1.2565	0.756929	cis	0.115789	0.125	1.2565	0.735716124031008	0.407015054263566	triplet	0.10625
1100	chr2B_510801069	TraesCS2B01G357700.1	-7.66046	9.86746e-13	1.555e-08	-0.43736	0.239832	cis	0.0894737	0.125	0.43736	0.735716124031008	0.407015054263566	triplet	0.10625
1113	chr2B_553630094	TraesCS2B01G390500.1	11.13757	2.10987e-22	9.91156e-18	0.51771	0.400088	cis	0.0680628	0.125	0.51771	0.735716124031008	0.407015054263566	triplet	0.10625
1118	chr2B_565794863	TraesCS2B01G399000.1	-28.0739	8.60639e-69	2.01917e-62	-1.22248	0.809063	cis	0.104712	0.125	1.22248	0.735716124031008	0.407015054263566	triplet	0.10625
1122	chr2B_568826882	TraesCS2B01G400000.2	7.97361	1.51874e-13	2.68919e-09	1.19823	0.254743	cis	0.0645161	0.125	1.19823	0.735716124031008	0.407015054263566	triplet	0.10625
1123	chr2B_569017324	TraesCS2B01G400600.1	-12.93264	1.04498e-27	8.02538e-23	-0.53893	0.473466	cis	0.0942408	0.125	0.53893	0.735716124031008	0.407015054263566	triplet	0.10625
1124	chr2B_5710074	TraesCS2B01G010500.1	-6.66132	2.97573e-10	3.08077e-06	-0.53732	0.192614	cis	0.0868421	0.125	0.53732	0.735716124031008	0.407015054263566	triplet	0.10625
1133	chr2B_599601064	TraesCS2B01G418600.1	-7.56637	1.71923e-12	2.61272e-08	-0.92815	0.235354	cis	0.115169	0.125	0.92815	0.735716124031008	0.407015054263566	triplet	0.10625
1138	chr2B_617931451	TraesCS2B01G429800.2	17.77193	5.9953e-42	1.49339e-36	0.58873	0.629365	cis	0.111111	0.125	0.58873	0.735716124031008	0.407015054263566	triplet	0.10625
1140	chr2B_6260735	TraesCS2B01G012600.2	-14.14323	2.60667e-31	2.71207e-26	-1.03202	0.518173	cis	0.052356	0.125	1.03202	0.735716124031008	0.407015054263566	triplet	0.10625
1142	chr2B_636089750	TraesCS2B01G442700.1	-6.93874	6.36748e-11	7.47688e-07	-0.74937	0.205624	cis	0.0582011	0.125	0.74937	0.735716124031008	0.407015054263566	triplet	0.10625
1143	chr2B_636089750	TraesCS2B01G442600.1	-8.79782	9.4261e-16	2.21817e-11	-0.73021	0.293854	cis	0.0582011	0.125	0.73021	0.735716124031008	0.407015054263566	triplet	0.10625
1161	chr2B_653620438	TraesCS2B01G459100.1	-7.68795	8.38479e-13	1.33537e-08	-0.92734	0.24114	cis	0.0942408	0.125	0.92734	0.735716124031008	0.407015054263566	triplet	0.10625
1172	chr2B_675460530	TraesCS2B01G478700.1	6.90117	7.86231e-11	9.07968e-07	0.62094	0.203856	cis	0.0585106	0.125	0.62094	0.735716124031008	0.407015054263566	triplet	0.10625
1179	chr2B_681543242	TraesCS2B01G484300.1	-14.37083	5.48874e-32	6.05054e-27	-1.26499	0.52614	cis	0.0575916	0.125	1.26499	0.735716124031008	0.407015054263566	triplet	0.10625
1182	chr2B_683046487	TraesCS2B01G486000.3	-7.84156	3.35801e-13	5.66546e-09	-1.42558	0.248455	cis	0.0628272	0.125	1.42558	0.735716124031008	0.407015054263566	triplet	0.10625
1192	chr2B_692464283	TraesCS2B01G495700.2	-16.25052	1.54736e-37	2.69035e-32	-1.23555	0.586739	cis	0.104712	0.125	1.23555	0.735716124031008	0.407015054263566	triplet	0.10625
1215	chr2B_719495762	TraesCS2B01G525500.1	-12.52532	1.69718e-26	1.17197e-21	-0.53486	0.457542	cis	0.0952381	0.125	0.53486	0.735716124031008	0.407015054263566	triplet	0.10625
1236	chr2B_741446971	TraesCS2B01G543300.1	-9.5721	6.69548e-18	2.01278e-13	-0.73799	0.330032	cis	0.0732984	0.125	0.73799	0.735716124031008	0.407015054263566	triplet	0.10625
1256	chr2B_747179722	TraesCS2B01G551100.1	-16.64765	1.07068e-38	2.04536e-33	-0.96209	0.598397	cis	0.123037	0.125	0.96209	0.735716124031008	0.407015054263566	triplet	0.10625
1269	chr2B_749183438	TraesCS2B01G555400.1	7.64345	1.09122e-12	1.70869e-08	1.30699	0.239022	cis	0.0529101	0.125	1.30699	0.735716124031008	0.407015054263566	triplet	0.10625
1273	chr2B_750057120	TraesCS2B01G555400.1	-11.69871	4.74546e-24	2.61608e-19	-1.57721	0.423899	cis	0.0760234	0.125	1.57721	0.735716124031008	0.407015054263566	triplet	0.10625
1274	chr2B_751541091	TraesCS2B01G557000.2	-19.36932	1.78555e-46	6.49177e-41	-0.86171	0.66855	cis	0.123037	0.125	0.86171	0.735716124031008	0.407015054263566	triplet	0.10625
1288	chr2B_761280189	TraesCS2B01G571700.1	6.42599	1.06967e-09	9.88049e-06	1.03226	0.181674	cis	0.116402	0.125	1.03226	0.735716124031008	0.407015054263566	triplet	0.10625
1306	chr2B_767169916	TraesCS2B01G579000.1	-9.14614	1.03694e-16	2.73081e-12	-0.50055	0.310222	cis	0.123037	0.125	0.50055	0.735716124031008	0.407015054263566	triplet	0.10625
1307	chr2B_767169916	TraesCS2B01G579200.1	-15.43341	3.90583e-35	5.61341e-30	-0.59182	0.561517	cis	0.123037	0.125	0.59182	0.735716124031008	0.407015054263566	triplet	0.10625
1309	chr2B_767652163	TraesCS2B01G579100.1	-22.52308	4.93463e-55	3.61076e-49	-1.67008	0.731714	cis	0.118421	0.125	1.67008	0.735716124031008	0.407015054263566	triplet	0.10625
1318	chr2B_773346062	TraesCS2B01G586500.1	-14.26545	1.12892e-31	1.21191e-26	-0.43669	0.522469	cis	0.0837696	0.125	0.43669	0.735716124031008	0.407015054263566	triplet	0.10625
1319	chr2B_773346062	TraesCS2B01G586400.1	-18.16184	4.59456e-43	1.25949e-37	-1.52645	0.639432	cis	0.0837696	0.125	1.52645	0.735716124031008	0.407015054263566	triplet	0.10625
1322	chr2B_778245151	TraesCS2B01G592900.1	6.72747	2.06689e-10	2.20631e-06	0.91751	0.195707	cis	0.0512821	0.125	0.91751	0.735716124031008	0.407015054263566	triplet	0.10625
1331	chr2B_785607452	TraesCS2B01G603600.1	-8.86177	6.30092e-16	1.51437e-11	-0.96673	0.296869	cis	0.0631579	0.125	0.96673	0.735716124031008	0.407015054263566	triplet	0.10625
1332	chr2B_785822448	TraesCS2B01G603000.1	-8.07622	8.16319e-14	1.50031e-09	-0.65385	0.259629	cis	0.0575916	0.125	0.65385	0.735716124031008	0.407015054263566	triplet	0.10625
1335	chr2B_786229394	TraesCS2B01G604700.1	-10.41271	2.69007e-20	1.03254e-15	-1.06768	0.368259	cis	0.0628272	0.125	1.06768	0.735716124031008	0.407015054263566	triplet	0.10625
1336	chr2B_786232089	TraesCS2B01G604800.1	-11.40695	3.426e-23	1.73614e-18	-1.18551	0.411613	cis	0.0628272	0.125	1.18551	0.735716124031008	0.407015054263566	triplet	0.10625
1347	chr2B_790584108	TraesCS2B01G610800.1	-15.62169	1.08778e-35	1.6346e-30	-0.76044	0.567479	cis	0.0767196	0.125	0.76044	0.735716124031008	0.407015054263566	triplet	0.10625
1348	chr2B_790584108	TraesCS2B01G610200.2	-15.25397	1.32327e-34	1.82278e-29	-0.68271	0.55575	cis	0.0767196	0.125	0.68271	0.735716124031008	0.407015054263566	triplet	0.10625
1352	chr2B_790755087	TraesCS2B01G611000.1	28.47526	1.00796e-69	2.56529e-63	0.87254	0.81341	cis	0.0680628	0.125	0.87254	0.735716124031008	0.407015054263566	triplet	0.10625
1354	chr2B_792990651	TraesCS2B01G613800.1	-10.2199	9.64374e-20	3.50506e-15	-0.86863	0.359606	cis	0.0549738	0.125	0.86863	0.735716124031008	0.407015054263566	triplet	0.10625
1355	chr2B_793381746	TraesCS2B01G615800.1	-16.37037	6.90196e-38	1.23603e-32	-0.54825	0.590298	cis	0.078534	0.125	0.54825	0.735716124031008	0.407015054263566	triplet	0.10625
1356	chr2B_793415727	TraesCS2B01G615500.1	-21.67335	8.85439e-53	5.39317e-47	-0.98368	0.716348	cis	0.0767045	0.125	0.98368	0.735716124031008	0.407015054263566	triplet	0.10625
1357	chr2B_793582574	TraesCS2B01G617600.1	-9.1396	1.08109e-16	2.84129e-12	-0.64884	0.309916	cis	0.0657895	0.125	0.64884	0.735716124031008	0.407015054263566	triplet	0.10625
1358	chr2B_794049664	TraesCS2B01G617600.1	6.8371	1.12485e-10	1.26263e-06	0.54068	0.200845	cis	0.0608466	0.125	0.54068	0.735716124031008	0.407015054263566	triplet	0.10625
1359	chr2B_795048753	TraesCS2B01G620600.1	-11.39875	3.6212e-23	1.83077e-18	-0.85884	0.411265	cis	0.117486	0.125	0.85884	0.735716124031008	0.407015054263566	triplet	0.10625
1360	chr2B_795048753	TraesCS2B01G620700.1	-27.48444	2.07858e-67	4.32837e-61	-1.24291	0.802421	cis	0.117486	0.125	1.24291	0.735716124031008	0.407015054263566	triplet	0.10625
1361	chr2B_795062926	TraesCS2B01G620900.1	-21.703	7.37659e-53	4.51981e-47	-1.65813	0.716904	cis	0.0552632	0.125	1.65813	0.735716124031008	0.407015054263566	triplet	0.10625
1362	chr2B_795068451	TraesCS2B01G620700.1	-10.15122	1.51734e-19	5.4058e-15	-0.82463	0.356507	cis	0.125	0.125	0.82463	0.735716124031008	0.407015054263566	triplet	0.10625
1363	chr2B_797074394	TraesCS2B01G623400.1	8.17813	4.39115e-14	8.37026e-10	0.81352	0.264478	cis	0.10828	0.125	0.81352	0.735716124031008	0.407015054263566	triplet	0.10625
1365	chr2B_800029888	TraesCS2B01G628700.2	-15.95623	1.12841e-36	1.83187e-31	-0.45881	0.57785	cis	0.0740741	0.125	0.45881	0.735716124031008	0.407015054263566	triplet	0.10625
1366	chr2B_800029891	TraesCS2B01G628600.2	-31.16365	9.39421e-76	3.99591e-69	-1.02905	0.839263	cis	0.0767196	0.125	1.02905	0.735716124031008	0.407015054263566	triplet	0.10625
1370	chr2B_8324731	TraesCS2B01G015500.1	-6.56822	4.95227e-10	4.90714e-06	-0.42693	0.188275	cis	0.0634921	0.125	0.42693	0.735716124031008	0.407015054263566	triplet	0.10625
1371	chr2B_89429741	TraesCS2B01G121700.1	-25.93927	1.0704e-63	1.6163e-57	-0.68411	0.78343	cis	0.0863874	0.125	0.68411	0.735716124031008	0.407015054263566	triplet	0.10625
1373	chr2B_94933756	TraesCS2B01G127700.1	-7.33735	6.54499e-12	9.09026e-08	-0.44556	0.224473	cis	0.0570652	0.125	0.44556	0.735716124031008	0.407015054263566	triplet	0.10625
1375	chr2B_98354930	TraesCS2B01G130900.1	-11.01991	4.6561e-22	2.11745e-17	-0.54107	0.395001	cis	0.0605263	0.125	0.54107	0.735716124031008	0.407015054263566	triplet	0.10625
1383	chr2D_12870294	TraesCS2D01G033000.1	-13.79886	2.75892e-30	2.63349e-25	-0.7266	0.505856	cis	0.0549451	0.125	0.7266	0.735716124031008	0.407015054263566	triplet	0.10625
1384	chr2D_12870489	TraesCS2D01G033300.1	-7.53534	2.06307e-12	3.09731e-08	-0.51943	0.233879	cis	0.0968586	0.125	0.51943	0.735716124031008	0.407015054263566	triplet	0.10625
1385	chr2D_128963987	TraesCS2D01G183700.1	16.36333	7.23684e-38	1.29362e-32	0.90429	0.59009	cis	0.0942408	0.125	0.90429	0.735716124031008	0.407015054263566	triplet	0.10625
1387	chr2D_13431285	TraesCS2D01G035400.2	-6.91009	7.47879e-11	8.67125e-07	-0.54103	0.204276	cis	0.0989305	0.125	0.54103	0.735716124031008	0.407015054263566	triplet	0.10625
1402	chr2D_204135984	TraesCS2D01G231700.1	-30.21058	1.17522e-73	4.19096e-67	-1.3254	0.830706	cis	0.0837696	0.125	1.3254	0.735716124031008	0.407015054263566	triplet	0.10625
1405	chr2D_29096862	TraesCS2D01G069100.1	-24.79686	7.1782e-61	8.52313e-55	-1.50775	0.767757	cis	0.0868421	0.125	1.50775	0.735716124031008	0.407015054263566	triplet	0.10625
1406	chr2D_29158263	TraesCS2D01G069400.1	-24.19066	2.42443e-59	2.51538e-53	-0.7973	0.758814	cis	0.0921053	0.125	0.7973	0.735716124031008	0.407015054263566	triplet	0.10625
1407	chr2D_30356016	TraesCS2D01G071400.1	9.0671	1.71581e-16	4.40689e-12	0.73752	0.30652	cis	0.05	0.125	0.73752	0.735716124031008	0.407015054263566	triplet	0.10625
1408	chr2D_35800952	TraesCS2D01G082900.1	-34.95861	1.09313e-83	1.01719e-76	-0.88664	0.867908	cis	0.115183	0.125	0.88664	0.735716124031008	0.407015054263566	triplet	0.10625
1412	chr2D_37829422	TraesCS2D01G087700.1	-15.60644	1.20632e-35	1.80604e-30	-0.80273	0.567	cis	0.065445	0.125	0.80273	0.735716124031008	0.407015054263566	triplet	0.10625
1413	chr2D_42765278	TraesCS2D01G091300.1	-6.52931	6.11965e-10	5.94965e-06	-0.66655	0.186465	cis	0.0628272	0.125	0.66655	0.735716124031008	0.407015054263566	triplet	0.10625
1415	chr2D_56242371	TraesCS2D01G104400.1	-17.97294	1.5917e-42	4.17407e-37	-0.4607	0.634597	cis	0.0732984	0.125	0.4607	0.735716124031008	0.407015054263566	triplet	0.10625
1425	chr2D_576584426	TraesCS2D01G473100.2	-8.53305	4.93505e-15	1.06351e-10	-0.45814	0.281334	cis	0.0706806	0.125	0.45814	0.735716124031008	0.407015054263566	triplet	0.10625
1436	chr2D_58781075	TraesCS2D01G106600.1	-14.38892	4.84976e-32	5.369e-27	-0.58663	0.526767	cis	0.091623	0.125	0.58663	0.735716124031008	0.407015054263566	triplet	0.10625
1437	chr2D_590161966	TraesCS2D01G492800.1	-7.74947	5.81831e-13	9.48229e-09	-0.68909	0.244069	cis	0.120419	0.125	0.68909	0.735716124031008	0.407015054263566	triplet	0.10625
1438	chr2D_590988882	TraesCS2D01G491700.1	-10.40156	2.89673e-20	1.10842e-15	-0.61791	0.367761	cis	0.0973684	0.125	0.61791	0.735716124031008	0.407015054263566	triplet	0.10625
1439	chr2D_590990629	TraesCS2D01G492600.1	-25.32199	3.53185e-62	4.68902e-56	-1.02744	0.775146	cis	0.104712	0.125	1.02744	0.735716124031008	0.407015054263566	triplet	0.10625
1440	chr2D_590990629	TraesCS2D01G493700.1	-22.41984	9.22581e-55	6.60326e-49	-1.67654	0.729906	cis	0.104712	0.125	1.67654	0.735716124031008	0.407015054263566	triplet	0.10625
1441	chr2D_590990629	TraesCS2D01G493500.1	-15.95267	1.1559e-36	1.87488e-31	-1.42746	0.577741	cis	0.104712	0.125	1.42746	0.735716124031008	0.407015054263566	triplet	0.10625
1442	chr2D_590990629	TraesCS2D01G493100.1	-28.83368	1.50885e-70	4.11531e-64	-1.16257	0.817178	cis	0.104712	0.125	1.16257	0.735716124031008	0.407015054263566	triplet	0.10625
1443	chr2D_590990629	TraesCS2D01G492100.1	-14.54194	1.70303e-32	1.96157e-27	-0.58215	0.532038	cis	0.104712	0.125	0.58215	0.735716124031008	0.407015054263566	triplet	0.10625
1444	chr2D_590990629	TraesCS2D01G492400.1	-18.70935	1.28025e-44	3.99211e-39	-0.70096	0.653011	cis	0.104712	0.125	0.70096	0.735716124031008	0.407015054263566	triplet	0.10625
1446	chr2D_590990629	TraesCS2D01G493100.2	-27.62132	9.88618e-68	2.12098e-61	-1.39475	0.803991	cis	0.104712	0.125	1.39475	0.735716124031008	0.407015054263566	triplet	0.10625
1447	chr2D_598806326	TraesCS2D01G504300.1	-12.5147	1.82506e-26	1.25673e-21	-0.73737	0.457121	cis	0.119681	0.125	0.73737	0.735716124031008	0.407015054263566	triplet	0.10625
1477	chr2D_61319803	TraesCS2D01G110100.1	-21.6523	1.00802e-52	6.11243e-47	-0.82766	0.715953	cis	0.10929	0.125	0.82766	0.735716124031008	0.407015054263566	triplet	0.10625
1480	chr2D_618149834	TraesCS2D01G534600.2	-6.86401	9.6794e-11	1.09965e-06	-0.43847	0.202109	cis	0.0890052	0.125	0.43847	0.735716124031008	0.407015054263566	triplet	0.10625
1492	chr2D_635762201	TraesCS2D01G567600.1	6.84986	1.04756e-10	1.18259e-06	0.54868	0.201444	cis	0.078534	0.125	0.54868	0.735716124031008	0.407015054263566	triplet	0.10625
1495	chr2D_637631694	TraesCS2D01G571000.4	-34.43781	1.22952e-82	1.04728e-75	-1.31711	0.864428	cis	0.0809524	0.125	1.31711	0.735716124031008	0.407015054263566	triplet	0.10625
1496	chr2D_637631711	TraesCS2D01G570900.1	-9.44634	1.51006e-17	4.36884e-13	-1.4243	0.32421	cis	0.0721649	0.125	1.4243	0.735716124031008	0.407015054263566	triplet	0.10625
1502	chr2D_639820779	TraesCS2D01G576400.1	7.73422	6.3708e-13	1.03241e-08	0.5129	0.243343	cis	0.118421	0.125	0.5129	0.735716124031008	0.407015054263566	triplet	0.10625
1548	chr3A_12961082	TraesCS3A01G023200.2	11.29682	7.2098e-23	3.54219e-18	0.50062	0.406922	cis	0.0918919	0.125	0.50062	0.735716124031008	0.407015054263566	triplet	0.10625
1567	chr3A_15073392	TraesCS3A01G028200.3	-7.08024	2.86174e-11	3.57252e-07	-0.7569	0.212297	cis	0.10582	0.125	0.7569	0.735716124031008	0.407015054263566	triplet	0.10625
1568	chr3A_155054654	TraesCS3A01G158100.1	18.98314	2.16266e-45	7.19278e-40	1.0098	0.659565	cis	0.0789474	0.125	1.0098	0.735716124031008	0.407015054263566	triplet	0.10625
1575	chr3A_20590622	TraesCS3A01G037600.1	-9.40511	1.97001e-17	5.62832e-13	-0.54677	0.322296	cis	0.0978836	0.125	0.54677	0.735716124031008	0.407015054263566	triplet	0.10625
1589	chr3A_38257133	TraesCS3A01G064300.1	-11.68852	5.08554e-24	2.79548e-19	-0.62487	0.423473	cis	0.052356	0.125	0.62487	0.735716124031008	0.407015054263566	triplet	0.10625
1590	chr3A_40822138	TraesCS3A01G067700.1	-10.99375	5.55081e-22	2.50602e-17	-0.4559	0.393866	cis	0.116402	0.125	0.4559	0.735716124031008	0.407015054263566	triplet	0.10625
1591	chr3A_40822138	TraesCS3A01G067800.2	-20.78743	2.17998e-50	1.09612e-44	-1.01661	0.699086	cis	0.116402	0.125	1.01661	0.735716124031008	0.407015054263566	triplet	0.10625
1608	chr3A_506806857	TraesCS3A01G277300.1	-9.59411	5.80509e-18	1.75686e-13	-0.9095	0.331048	cis	0.0608466	0.125	0.9095	0.735716124031008	0.407015054263566	triplet	0.10625
1610	chr3A_50749422	TraesCS3A01G078300.1	8.91994	4.36356e-16	1.0688e-11	0.5605	0.299607	cis	0.0605263	0.125	0.5605	0.735716124031008	0.407015054263566	triplet	0.10625
1618	chr3A_517661987	TraesCS3A01G288900.3	30.34996	5.76319e-74	2.10731e-67	1.68554	0.831997	cis	0.078534	0.125	1.68554	0.735716124031008	0.407015054263566	triplet	0.10625
1619	chr3A_517661987	TraesCS3A01G288900.5	13.13176	2.67083e-28	2.157e-23	0.60227	0.481089	cis	0.078534	0.125	0.60227	0.735716124031008	0.407015054263566	triplet	0.10625
1620	chr3A_517668538	TraesCS3A01G288900.4	-19.3425	2.12208e-46	7.66944e-41	-1.1031	0.667936	cis	0.0744681	0.125	1.1031	0.735716124031008	0.407015054263566	triplet	0.10625
1624	chr3A_532450284	TraesCS3A01G297700.1	-18.17984	4.08231e-43	1.12362e-37	-0.64684	0.639888	cis	0.0942408	0.125	0.64684	0.735716124031008	0.407015054263566	triplet	0.10625
1638	chr3A_556458338	TraesCS3A01G315500.1	-11.22622	1.16096e-22	5.5908e-18	-0.46628	0.4039	cis	0.065445	0.125	0.46628	0.735716124031008	0.407015054263566	triplet	0.10625
1655	chr3A_606528564	TraesCS3A01G358800.1	-8.43999	8.78682e-15	1.83538e-10	-0.65225	0.276921	cis	0.0575916	0.125	0.65225	0.735716124031008	0.407015054263566	triplet	0.10625
1657	chr3A_613197150	TraesCS3A01G364500.1	6.99596	4.61272e-11	5.55447e-07	0.55629	0.20832	cis	0.0575916	0.125	0.55629	0.735716124031008	0.407015054263566	triplet	0.10625
1676	chr3A_646509486	TraesCS3A01G399600.2	9.42012	1.78839e-17	5.13271e-13	1.0159	0.322993	cis	0.0602094	0.125	1.0159	0.735716124031008	0.407015054263566	triplet	0.10625
1678	chr3A_647358224	TraesCS3A01G401400.1	-10.24757	8.03209e-20	2.94294e-15	-0.44833	0.360853	cis	0.0631579	0.125	0.44833	0.735716124031008	0.407015054263566	triplet	0.10625
1679	chr3A_648260065	TraesCS3A01G403100.1	-17.87658	3.00428e-42	7.69816e-37	-0.70778	0.6321	cis	0.0837696	0.125	0.70778	0.735716124031008	0.407015054263566	triplet	0.10625
1687	chr3A_658498957	TraesCS3A01G416800.1	-7.75723	5.5556e-13	9.0802e-09	-1.1041	0.244439	cis	0.05	0.125	1.1041	0.735716124031008	0.407015054263566	triplet	0.10625
1690	chr3A_659973088	TraesCS3A01G418400.1	-6.83585	1.13267e-10	1.2707e-06	-0.44103	0.200787	cis	0.0605263	0.125	0.44103	0.735716124031008	0.407015054263566	triplet	0.10625
1701	chr3A_692961330	TraesCS3A01G454300.1	-8.57739	3.74543e-15	8.19195e-11	-0.78694	0.283435	cis	0.0546218	0.125	0.78694	0.735716124031008	0.407015054263566	triplet	0.10625
1711	chr3A_710794752	TraesCS3A01G478800.3	22.51049	5.32563e-55	3.88588e-49	0.67386	0.731494	cis	0.0763158	0.125	0.67386	0.735716124031008	0.407015054263566	triplet	0.10625
1712	chr3A_710794752	TraesCS3A01G478800.1	26.75833	1.11241e-65	2.0093e-59	1.05324	0.793794	cis	0.0763158	0.125	1.05324	0.735716124031008	0.407015054263566	triplet	0.10625
1713	chr3A_710828947	TraesCS3A01G478800.2	-21.20816	1.57611e-51	8.6631e-46	-0.91613	0.707449	cis	0.0744681	0.125	0.91613	0.735716124031008	0.407015054263566	triplet	0.10625
1717	chr3A_715972331	TraesCS3A01G488100.1	-11.89551	1.24599e-24	7.25711e-20	-0.73448	0.432066	cis	0.0754717	0.125	0.73448	0.735716124031008	0.407015054263566	triplet	0.10625
1718	chr3A_716789811	TraesCS3A01G489100.1	-6.9054	7.67788e-11	8.88352e-07	-1.01195	0.204055	cis	0.0526316	0.125	1.01195	0.735716124031008	0.407015054263566	triplet	0.10625
1727	chr3A_727990500	TraesCS3A01G506200.1	-11.50077	1.81578e-23	9.45333e-19	-0.93644	0.415586	cis	0.0575916	0.125	0.93644	0.735716124031008	0.407015054263566	triplet	0.10625
1728	chr3A_728459562	TraesCS3A01G507500.1	7.3747	5.27053e-12	7.43053e-08	0.4844	0.226245	cis	0.0725806	0.125	0.4844	0.735716124031008	0.407015054263566	triplet	0.10625
1730	chr3A_730176390	TraesCS3A01G509300.1	-21.21057	1.55261e-51	8.53873e-46	-2.81627	0.707496	cis	0.05	0.125	2.81627	0.735716124031008	0.407015054263566	triplet	0.10625
1733	chr3A_732472694	TraesCS3A01G513700.1	-15.20554	1.83988e-34	2.50467e-29	-0.99488	0.55418	cis	0.0631579	0.125	0.99488	0.735716124031008	0.407015054263566	triplet	0.10625
1737	chr3A_738689174	TraesCS3A01G521500.1	-10.61063	7.21071e-21	2.92392e-16	-0.67891	0.377063	cis	0.0619469	0.125	0.67891	0.735716124031008	0.407015054263566	triplet	0.10625
1738	chr3A_738712064	TraesCS3A01G521600.1	-7.30388	7.94324e-12	1.08822e-07	-0.71325	0.222885	cis	0.0894737	0.125	0.71325	0.735716124031008	0.407015054263566	triplet	0.10625
1741	chr3A_743104417	TraesCS3A01G528800.1	7.84026	3.38413e-13	5.70647e-09	0.6382	0.248393	cis	0.110526	0.125	0.6382	0.735716124031008	0.407015054263566	triplet	0.10625
1746	chr3A_80093510	TraesCS3A01G112600.1	-20.57928	8.06024e-50	3.87743e-44	-0.55017	0.694835	cis	0.0759162	0.125	0.55017	0.735716124031008	0.407015054263566	triplet	0.10625
1747	chr3A_80686591	TraesCS3A01G113500.1	-15.12047	3.28393e-34	4.38079e-29	-1.03126	0.551406	cis	0.078534	0.125	1.03126	0.735716124031008	0.407015054263566	triplet	0.10625
1748	chr3A_8266080	TraesCS3A01G010300.2	-7.45227	3.35516e-12	4.87766e-08	-0.61807	0.22993	cis	0.109195	0.125	0.61807	0.735716124031008	0.407015054263566	triplet	0.10625
1755	chr3A_9068237	TraesCS3A01G010300.2	7.17721	1.64589e-11	2.14025e-07	0.62626	0.216883	cis	0.110811	0.125	0.62626	0.735716124031008	0.407015054263566	triplet	0.10625
1758	chr3A_9844299	TraesCS3A01G013700.1	9.92968	6.50998e-19	2.17609e-14	0.57775	0.346448	cis	0.0759162	0.125	0.57775	0.735716124031008	0.407015054263566	triplet	0.10625
1765	chr3B_11484645	TraesCS3B01G026700.1	6.43903	9.97135e-10	9.27148e-06	0.74457	0.182278	cis	0.05	0.125	0.74457	0.735716124031008	0.407015054263566	triplet	0.10625
1766	chr3B_115547436	TraesCS3B01G132900.1	7.90166	2.34198e-13	4.03969e-09	0.78134	0.251317	cis	0.0634921	0.125	0.78134	0.735716124031008	0.407015054263566	triplet	0.10625
1767	chr3B_11603191	TraesCS3B01G026700.1	-6.92249	6.97603e-11	8.13224e-07	-0.60536	0.204859	cis	0.0955056	0.125	0.60536	0.735716124031008	0.407015054263566	triplet	0.10625
1776	chr3B_140486131	TraesCS3B01G148700.1	11.93202	9.71923e-25	5.71793e-20	1.13736	0.433571	cis	0.0732984	0.125	1.13736	0.735716124031008	0.407015054263566	triplet	0.10625
1779	chr3B_143167640	TraesCS3B01G151600.1	11.92522	1.01792e-24	5.97783e-20	0.80302	0.433291	cis	0.0759162	0.125	0.80302	0.735716124031008	0.407015054263566	triplet	0.10625
1782	chr3B_145903080	TraesCS3B01G153500.2	20.33538	3.75551e-49	1.71325e-43	0.75925	0.689756	cis	0.0962567	0.125	0.75925	0.735716124031008	0.407015054263566	triplet	0.10625
1790	chr3B_168683840	TraesCS3B01G168000.1	-15.34385	7.1796e-35	1.01042e-29	-1.06185	0.55865	cis	0.0793651	0.125	1.06185	0.735716124031008	0.407015054263566	triplet	0.10625
1800	chr3B_18848080	TraesCS3B01G038900.1	6.44799	9.50169e-10	8.8756e-06	0.62141	0.182693	cis	0.0837696	0.125	0.62141	0.735716124031008	0.407015054263566	triplet	0.10625
1801	chr3B_19257762	TraesCS3B01G039600.1	-13.74605	3.96209e-30	3.73227e-25	-2.31509	0.503939	cis	0.0602094	0.125	2.31509	0.735716124031008	0.407015054263566	triplet	0.10625
1818	chr3B_22861332	TraesCS3B01G045400.1	-24.92414	3.44832e-61	4.21125e-55	-1.08302	0.769577	cis	0.10733	0.125	1.08302	0.735716124031008	0.407015054263566	triplet	0.10625
1820	chr3B_23600230	TraesCS3B01G046100.1	-12.96967	8.10911e-28	6.28647e-23	-0.74197	0.474891	cis	0.0811518	0.125	0.74197	0.735716124031008	0.407015054263566	triplet	0.10625
1837	chr3B_40911740	TraesCS3B01G069100.1	-12.19583	1.61062e-25	1.01799e-20	-0.67338	0.444342	cis	0.107895	0.125	0.67338	0.735716124031008	0.407015054263566	triplet	0.10625
1838	chr3B_411427906	TraesCS3B01G255200.1	6.94021	6.3152e-11	7.42041e-07	0.49917	0.205693	cis	0.113158	0.125	0.49917	0.735716124031008	0.407015054263566	triplet	0.10625
1839	chr3B_411427906	TraesCS3B01G255200.2	-9.23482	5.88232e-17	1.59343e-12	-0.61045	0.314366	cis	0.113158	0.125	0.61045	0.735716124031008	0.407015054263566	triplet	0.10625
1844	chr3B_42171870	TraesCS3B01G070300.2	7.9743	1.5124e-13	2.67864e-09	2.61894	0.254776	cis	0.052356	0.125	2.61894	0.735716124031008	0.407015054263566	triplet	0.10625
1849	chr3B_44286495	TraesCS3B01G073700.2	-6.62927	3.54764e-10	3.61849e-06	-0.54674	0.191119	cis	0.114754	0.125	0.54674	0.735716124031008	0.407015054263566	triplet	0.10625
1855	chr3B_474018797	TraesCS3B01G294400.1	-21.77125	4.84699e-53	3.03451e-47	-1.24176	0.718176	cis	0.0520833	0.125	1.24176	0.735716124031008	0.407015054263566	triplet	0.10625
1873	chr3B_50793977	TraesCS3B01G081200.1	-28.45703	1.11061e-69	2.81722e-63	-1.40866	0.813216	cis	0.109948	0.125	1.40866	0.735716124031008	0.407015054263566	triplet	0.10625
1885	chr3B_54752162	TraesCS3B01G086900.1	7.45864	3.2327e-12	4.71103e-08	0.50009	0.230232	cis	0.0732984	0.125	0.50009	0.735716124031008	0.407015054263566	triplet	0.10625
1890	chr3B_55368912	TraesCS3B01G086900.1	8.50519	5.86694e-15	1.2525e-10	0.68229	0.280014	cis	0.0505319	0.125	0.68229	0.735716124031008	0.407015054263566	triplet	0.10625
1900	chr3B_571883971	TraesCS3B01G360300.1	-10.28021	6.47283e-20	2.39317e-15	-0.44583	0.362321	cis	0.0549738	0.125	0.44583	0.735716124031008	0.407015054263566	triplet	0.10625
1908	chr3B_581663605	TraesCS3B01G369600.1	-8.92459	4.23703e-16	1.03945e-11	-0.84035	0.299826	cis	0.0925926	0.125	0.84035	0.735716124031008	0.407015054263566	triplet	0.10625
1915	chr3B_597450400	TraesCS3B01G379500.4	-11.88233	1.36283e-24	7.91009e-20	-0.7044	0.431522	cis	0.05	0.125	0.7044	0.735716124031008	0.407015054263566	triplet	0.10625
1916	chr3B_597450400	TraesCS3B01G379200.1	-9.74784	2.13659e-18	6.77116e-14	-1.01314	0.338127	cis	0.05	0.125	1.01314	0.735716124031008	0.407015054263566	triplet	0.10625
1918	chr3B_603451170	TraesCS3B01G383300.2	-28.59795	5.2524e-70	1.36918e-63	-0.67495	0.814712	cis	0.109948	0.125	0.67495	0.735716124031008	0.407015054263566	triplet	0.10625
1926	chr3B_622091885	TraesCS3B01G394800.1	-33.05404	8.70308e-80	5.41578e-73	-1.28204	0.854525	cis	0.102632	0.125	1.28204	0.735716124031008	0.407015054263566	triplet	0.10625
1938	chr3B_636263111	TraesCS3B01G402000.1	-10.47176	1.81738e-20	7.09108e-16	-0.53508	0.370894	cis	0.0628272	0.125	0.53508	0.735716124031008	0.407015054263566	triplet	0.10625
1940	chr3B_649516689	TraesCS3B01G413200.1	-7.71842	6.99788e-13	1.12737e-08	-0.59927	0.242591	cis	0.0648148	0.125	0.59927	0.735716124031008	0.407015054263566	triplet	0.10625
1944	chr3B_666525023	TraesCS3B01G427600.1	8.59025	3.45706e-15	7.59367e-11	0.51997	0.284044	cis	0.0575916	0.125	0.51997	0.735716124031008	0.407015054263566	triplet	0.10625
1950	chr3B_671869959	TraesCS3B01G432900.1	-18.29391	1.93158e-43	5.45631e-38	-1.09873	0.642766	cis	0.0732984	0.125	1.09873	0.735716124031008	0.407015054263566	triplet	0.10625
1961	chr3B_705589431	TraesCS3B01G463000.1	-19.34638	2.0697e-46	7.48626e-41	-1.39677	0.668025	cis	0.0683761	0.125	1.39677	0.735716124031008	0.407015054263566	triplet	0.10625
1970	chr3B_722353081	TraesCS3B01G473000.1	-15.14572	2.76509e-34	3.7108e-29	-0.71576	0.552231	cis	0.111111	0.125	0.71576	0.735716124031008	0.407015054263566	triplet	0.10625
1973	chr3B_727464025	TraesCS3B01G479400.1	-9.14937	1.01576e-16	2.6778e-12	-0.68684	0.310373	cis	0.0588235	0.125	0.68684	0.735716124031008	0.407015054263566	triplet	0.10625
1976	chr3B_729722877	TraesCS3B01G483500.3	9.76133	1.95673e-18	6.22558e-14	1.55613	0.338746	cis	0.11745	0.125	1.55613	0.735716124031008	0.407015054263566	triplet	0.10625
1978	chr3B_735381321	TraesCS3B01G489500.1	-8.10936	6.67522e-14	1.24166e-09	-1.39284	0.261206	cis	0.052356	0.125	1.39284	0.735716124031008	0.407015054263566	triplet	0.10625
1982	chr3B_739029595	TraesCS3B01G493700.1	-9.44379	1.53516e-17	4.43805e-13	-0.6917	0.324091	cis	0.104712	0.125	0.6917	0.735716124031008	0.407015054263566	triplet	0.10625
1994	chr3B_765333264	TraesCS3B01G522300.2	10.22594	9.26648e-20	3.37403e-15	1.14244	0.359878	cis	0.0602094	0.125	1.14244	0.735716124031008	0.407015054263566	triplet	0.10625
1995	chr3B_765333264	TraesCS3B01G522300.3	-14.24771	1.27469e-31	1.36242e-26	-1.71689	0.521848	cis	0.0602094	0.125	1.71689	0.735716124031008	0.407015054263566	triplet	0.10625
2003	chr3B_789226543	TraesCS3B01G555800.1	-9.89528	8.15563e-19	2.69847e-14	-0.59279	0.344878	cis	0.0942408	0.125	0.59279	0.735716124031008	0.407015054263566	triplet	0.10625
2008	chr3B_796312036	TraesCS3B01G563700.1	-12.11844	2.73021e-25	1.69024e-20	-1.67771	0.441201	cis	0.118421	0.125	1.67771	0.735716124031008	0.407015054263566	triplet	0.10625
2009	chr3B_796465690	TraesCS3B01G563400.4	-9.1366	1.10203e-16	2.89358e-12	-0.51581	0.309775	cis	0.0863874	0.125	0.51581	0.735716124031008	0.407015054263566	triplet	0.10625
2012	chr3B_798348415	TraesCS3B01G566100.1	-17.14134	3.9408e-40	8.4774e-35	-0.7209	0.612359	cis	0.0863874	0.125	0.7209	0.735716124031008	0.407015054263566	triplet	0.10625
2013	chr3B_798395668	TraesCS3B01G566000.1	-15.16323	2.45418e-34	3.30748e-29	-0.85053	0.552803	cis	0.0763158	0.125	0.85053	0.735716124031008	0.407015054263566	triplet	0.10625
2014	chr3B_798409385	TraesCS3B01G566100.1	-7.9098	2.23012e-13	3.85814e-09	-0.55039	0.251705	cis	0.0582011	0.125	0.55039	0.735716124031008	0.407015054263566	triplet	0.10625
2015	chr3B_798550325	TraesCS3B01G566700.1	8.75249	1.25324e-15	2.90658e-11	0.57997	0.291715	cis	0.0968586	0.125	0.57997	0.735716124031008	0.407015054263566	triplet	0.10625
2017	chr3B_798649648	TraesCS3B01G566100.1	-6.59868	4.19403e-10	4.21667e-06	-0.51671	0.189693	cis	0.052356	0.125	0.51671	0.735716124031008	0.407015054263566	triplet	0.10625
2019	chr3B_804395658	TraesCS3B01G574000.1	14.01747	6.16834e-31	6.2148e-26	0.59818	0.513712	cis	0.065445	0.125	0.59818	0.735716124031008	0.407015054263566	triplet	0.10625
2020	chr3B_804670423	TraesCS3B01G574300.1	-16.6701	9.20977e-39	1.76864e-33	-0.8565	0.599045	cis	0.109948	0.125	0.8565	0.735716124031008	0.407015054263566	triplet	0.10625
2021	chr3B_805311610	TraesCS3B01G575600.1	-19.21953	4.68883e-46	1.6491e-40	-0.86634	0.6651	cis	0.123684	0.125	0.86634	0.735716124031008	0.407015054263566	triplet	0.10625
2022	chr3B_807319075	TraesCS3B01G577200.1	-9.63764	4.37646e-18	1.34204e-13	-0.45108	0.333056	cis	0.0706806	0.125	0.45108	0.735716124031008	0.407015054263566	triplet	0.10625
2023	chr3B_807813834	TraesCS3B01G577200.1	-12.12124	2.67865e-25	1.65951e-20	-0.51366	0.441315	cis	0.0657895	0.125	0.51366	0.735716124031008	0.407015054263566	triplet	0.10625
2024	chr3B_807813900	TraesCS3B01G578700.1	-45.69208	4.70183e-103	2.56532e-95	-2.71009	0.918197	cis	0.0811518	0.125	2.71009	0.735716124031008	0.407015054263566	triplet	0.10625
2026	chr3B_810902571	TraesCS3B01G581900.1	-16.1559	2.92907e-37	4.98106e-32	-1.77464	0.583905	cis	0.0606061	0.125	1.77464	0.735716124031008	0.407015054263566	triplet	0.10625
2028	chr3B_815287641	TraesCS3B01G590000.1	-11.4881	1.97847e-23	1.02593e-18	-0.5574	0.415051	cis	0.0942408	0.125	0.5574	0.735716124031008	0.407015054263566	triplet	0.10625
2029	chr3B_816003960	TraesCS3B01G590400.3	-12.18549	1.72831e-25	1.08932e-20	-0.50705	0.443923	cis	0.10582	0.125	0.50705	0.735716124031008	0.407015054263566	triplet	0.10625
2037	chr3B_822095125	TraesCS3B01G601200.1	31.82042	3.57151e-77	1.72333e-70	0.82755	0.844811	cis	0.0811518	0.125	0.82755	0.735716124031008	0.407015054263566	triplet	0.10625
2040	chr3B_828434688	TraesCS3B01G609500.1	12.15801	2.08465e-25	1.30434e-20	0.62072	0.442809	cis	0.0868421	0.125	0.62072	0.735716124031008	0.407015054263566	triplet	0.10625
2044	chr3B_8528624	TraesCS3B01G019900.1	-13.43149	3.42312e-29	2.9833e-24	-0.8678	0.492365	cis	0.0575916	0.125	0.8678	0.735716124031008	0.407015054263566	triplet	0.10625
2050	chr3B_9779941	TraesCS3B01G022500.1	-19.81216	1.04406e-47	4.20226e-42	-0.60639	0.678491	cis	0.0867052	0.125	0.60639	0.735716124031008	0.407015054263566	triplet	0.10625
2053	chr3B_9937331	TraesCS3B01G023300.1	-7.79533	4.4267e-13	7.33881e-09	-0.42683	0.246253	cis	0.121053	0.125	0.42683	0.735716124031008	0.407015054263566	triplet	0.10625
2057	chr3D_294736007	TraesCS3D01G217100.2	8.18922	4.10354e-14	7.85167e-10	0.60851	0.265006	cis	0.0575916	0.125	0.60851	0.735716124031008	0.407015054263566	triplet	0.10625
2058	chr3D_294736007	TraesCS3D01G217100.1	8.60152	3.22266e-15	7.10613e-11	0.53176	0.284577	cis	0.0575916	0.125	0.53176	0.735716124031008	0.407015054263566	triplet	0.10625
2064	chr3D_338545571	TraesCS3D01G242600.1	-8.84962	6.80252e-16	1.62856e-11	-0.95359	0.296296	cis	0.0628272	0.125	0.95359	0.735716124031008	0.407015054263566	triplet	0.10625
2065	chr3D_338545571	TraesCS3D01G242800.1	-12.64178	7.65316e-27	5.45278e-22	-1.00812	0.46214	cis	0.0628272	0.125	1.00812	0.735716124031008	0.407015054263566	triplet	0.10625
2070	chr3D_45891957	TraesCS3D01G089900.1	-21.307	8.52943e-52	4.79323e-46	-0.89019	0.70937	cis	0.0549738	0.125	0.89019	0.735716124031008	0.407015054263566	triplet	0.10625
2075	chr3D_554777354	TraesCS3D01G446700.2	11.40029	3.58378e-23	1.81264e-18	1.29971	0.41133	cis	0.0550459	0.125	1.29971	0.735716124031008	0.407015054263566	triplet	0.10625
2078	chr3D_574894513	TraesCS3D01G473000.1	-11.5171	1.62576e-23	8.50175e-19	-1.87625	0.416276	cis	0.0508021	0.125	1.87625	0.735716124031008	0.407015054263566	triplet	0.10625
2079	chr3D_594854745	TraesCS3D01G509100.1	-28.16048	5.41018e-69	1.28857e-62	-1.98682	0.810013	cis	0.117801	0.125	1.98682	0.735716124031008	0.407015054263566	triplet	0.10625
2080	chr3D_594854745	TraesCS3D01G509200.1	-28.07089	8.74675e-69	2.05105e-62	-0.8901	0.80903	cis	0.117801	0.125	0.8901	0.735716124031008	0.407015054263566	triplet	0.10625
2081	chr3D_594854745	TraesCS3D01G510000.1	-24.74317	9.78566e-61	1.149e-54	-0.72391	0.766983	cis	0.117801	0.125	0.72391	0.735716124031008	0.407015054263566	triplet	0.10625
2085	chr3D_598011464	TraesCS3D01G514900.1	-11.72846	3.87764e-24	2.15559e-19	-0.59487	0.42514	cis	0.0582011	0.125	0.59487	0.735716124031008	0.407015054263566	triplet	0.10625
2086	chr3D_598479302	TraesCS3D01G514100.1	-12.71802	4.5423e-27	3.30076e-22	-0.77387	0.46513	cis	0.0890052	0.125	0.77387	0.735716124031008	0.407015054263566	triplet	0.10625
2094	chr3D_604864566	TraesCS3D01G525200.1	7.12003	2.28175e-11	2.89674e-07	0.65862	0.214178	cis	0.100543	0.125	0.65862	0.735716124031008	0.407015054263566	triplet	0.10625
2096	chr3D_606086984	TraesCS3D01G528200.2	-7.20929	1.36943e-11	1.80476e-07	-0.48391	0.218402	cis	0.0602094	0.125	0.48391	0.735716124031008	0.407015054263566	triplet	0.10625
2097	chr3D_606998916	TraesCS3D01G527700.1	-14.11138	3.24205e-31	3.3451e-26	-0.46013	0.517047	cis	0.0680628	0.125	0.46013	0.735716124031008	0.407015054263566	triplet	0.10625
2098	chr3D_606998916	TraesCS3D01G527800.1	-37.06552	7.9761e-88	1.07564e-80	-1.43607	0.880758	cis	0.0680628	0.125	1.43607	0.735716124031008	0.407015054263566	triplet	0.10625
2099	chr3D_606998916	TraesCS3D01G530300.1	-9.57049	6.76597e-18	2.03288e-13	-0.59171	0.329957	cis	0.0680628	0.125	0.59171	0.735716124031008	0.407015054263566	triplet	0.10625
2100	chr3D_607067842	TraesCS3D01G531900.1	-8.23535	3.09532e-14	6.02008e-10	-1.10564	0.2672	cis	0.052356	0.125	1.10564	0.735716124031008	0.407015054263566	triplet	0.10625
2101	chr3D_607515064	TraesCS3D01G531500.1	-14.26653	1.12066e-31	1.20338e-26	-0.57959	0.522506	cis	0.109948	0.125	0.57959	0.735716124031008	0.407015054263566	triplet	0.10625
2121	chr3D_6333591	TraesCS3D01G022200.1	-7.12085	2.27108e-11	2.88419e-07	-0.53975	0.214217	cis	0.0526316	0.125	0.53975	0.735716124031008	0.407015054263566	triplet	0.10625
2122	chr3D_6342863	TraesCS3D01G018800.1	-10.60247	7.61366e-21	3.08044e-16	-0.70749	0.376702	cis	0.0628272	0.125	0.70749	0.735716124031008	0.407015054263566	triplet	0.10625
2124	chr3D_6410151	TraesCS3D01G019800.1	23.28072	5.20981e-57	4.45955e-51	1.34605	0.744503	cis	0.0575916	0.125	1.34605	0.735716124031008	0.407015054263566	triplet	0.10625
2125	chr3D_7028669	TraesCS3D01G021200.1	-21.0172	5.17888e-51	2.73394e-45	-0.92208	0.703691	cis	0.104712	0.125	0.92208	0.735716124031008	0.407015054263566	triplet	0.10625
2126	chr3D_7117704	TraesCS3D01G022000.1	-10.23654	8.63936e-20	3.15578e-15	-0.87448	0.360356	cis	0.0789474	0.125	0.87448	0.735716124031008	0.407015054263566	triplet	0.10625
2127	chr3D_7117704	TraesCS3D01G022100.1	-8.84799	6.87297e-16	1.64461e-11	-0.65002	0.296219	cis	0.0789474	0.125	0.65002	0.735716124031008	0.407015054263566	triplet	0.10625
2128	chr3D_7339226	TraesCS3D01G022100.1	-7.11904	2.29459e-11	2.91187e-07	-0.5415	0.214131	cis	0.0811518	0.125	0.5415	0.735716124031008	0.407015054263566	triplet	0.10625
2129	chr3D_7339226	TraesCS3D01G023200.1	-12.8169	2.30846e-27	1.721e-22	-0.50654	0.468986	cis	0.0811518	0.125	0.50654	0.735716124031008	0.407015054263566	triplet	0.10625
2143	chr4A_3336733	TraesCS4A01G005400.1	-7.53126	2.11314e-12	3.16724e-08	-0.58438	0.233684	cis	0.0602094	0.125	0.58438	0.735716124031008	0.407015054263566	triplet	0.10625
2160	chr4A_5570751	TraesCS4A01G010400.1	13.09656	3.39954e-28	2.72195e-23	0.59436	0.479749	cis	0.052356	0.125	0.59436	0.735716124031008	0.407015054263566	triplet	0.10625
2164	chr4A_579523642	TraesCS4A01G267100.1	10.43042	2.39176e-20	9.22978e-16	0.47632	0.36905	cis	0.10582	0.125	0.47632	0.735716124031008	0.407015054263566	triplet	0.10625
2175	chr4A_599319945	TraesCS4A01G303400.1	-6.58219	4.58917e-10	4.57787e-06	-0.75766	0.188925	cis	0.115183	0.125	0.75766	0.735716124031008	0.407015054263566	triplet	0.10625
2176	chr4A_599321811	TraesCS4A01G303300.1	-19.58822	4.3756e-47	1.67147e-41	-1.15805	0.673511	cis	0.123037	0.125	1.15805	0.735716124031008	0.407015054263566	triplet	0.10625
2181	chr4A_601310173	TraesCS4A01G307500.1	-8.25614	2.72535e-14	5.33852e-10	-2.57827	0.268188	cis	0.0740741	0.125	2.57827	0.735716124031008	0.407015054263566	triplet	0.10625
2190	chr4A_603469369	TraesCS4A01G311300.1	-14.24383	1.30906e-31	1.39759e-26	-0.55916	0.521711	cis	0.0942408	0.125	0.55916	0.735716124031008	0.407015054263566	triplet	0.10625
2194	chr4A_608828702	TraesCS4A01G320000.1	-42.26571	2.61959e-97	8.38757e-90	-1.52359	0.905698	cis	0.112565	0.125	1.52359	0.735716124031008	0.407015054263566	triplet	0.10625
2195	chr4A_608832390	TraesCS4A01G320000.2	38.47468	1.71257e-90	2.92003e-83	1.39726	0.888375	cis	0.116402	0.125	1.39726	0.735716124031008	0.407015054263566	triplet	0.10625
2196	chr4A_609931229	TraesCS4A01G321600.2	-8.11349	6.50982e-14	1.2127e-09	-0.56678	0.261403	cis	0.0706806	0.125	0.56678	0.735716124031008	0.407015054263566	triplet	0.10625
2211	chr4A_629391383	TraesCS4A01G355600.1	9.53267	8.64358e-18	2.56757e-13	0.74238	0.328209	cis	0.0575916	0.125	0.74238	0.735716124031008	0.407015054263566	triplet	0.10625
2213	chr4A_631955472	TraesCS4A01G358900.2	-8.04983	9.58011e-14	1.74419e-09	-0.4597	0.258372	cis	0.0837696	0.125	0.4597	0.735716124031008	0.407015054263566	triplet	0.10625
2219	chr4A_751188	TraesCS4A01G000500.1	-18.44936	6.98149e-44	2.04467e-38	-1.46051	0.646642	cis	0.0736842	0.125	1.46051	0.735716124031008	0.407015054263566	triplet	0.10625
2230	chr4B_11656019	TraesCS4B01G015500.1	-11.78885	2.57293e-24	1.45531e-19	-1.25883	0.427652	cis	0.0736842	0.125	1.25883	0.735716124031008	0.407015054263566	triplet	0.10625
2232	chr4B_13357428	TraesCS4B01G018400.1	15.28551	1.06769e-34	1.48201e-29	1.3306	0.55677	cis	0.05	0.125	1.3306	0.735716124031008	0.407015054263566	triplet	0.10625
2239	chr4B_14389463	TraesCS4B01G020300.1	-7.07451	2.95634e-11	3.68171e-07	-0.49237	0.212027	cis	0.0837696	0.125	0.49237	0.735716124031008	0.407015054263566	triplet	0.10625
2242	chr4B_17062349	TraesCS4B01G023600.1	-26.5084	4.44283e-65	7.60372e-59	-0.69696	0.790704	cis	0.0837696	0.125	0.69696	0.735716124031008	0.407015054263566	triplet	0.10625
2261	chr4B_27637339	TraesCS4B01G038500.1	-11.08017	3.10506e-22	1.43603e-17	-1.28742	0.39761	cis	0.0706806	0.125	1.28742	0.735716124031008	0.407015054263566	triplet	0.10625
2262	chr4B_28148727	TraesCS4B01G039400.2	-8.84964	6.80154e-16	1.62834e-11	-0.47324	0.296297	cis	0.0549738	0.125	0.47324	0.735716124031008	0.407015054263566	triplet	0.10625
2263	chr4B_28709442	TraesCS4B01G038500.1	-7.42803	3.86477e-12	5.565e-08	-1.04929	0.228778	cis	0.0594595	0.125	1.04929	0.735716124031008	0.407015054263566	triplet	0.10625
2265	chr4B_31849371	TraesCS4B01G043700.1	-9.51793	9.50858e-18	2.81113e-13	-0.4747	0.327527	cis	0.10733	0.125	0.4747	0.735716124031008	0.407015054263566	triplet	0.10625
2266	chr4B_31849690	TraesCS4B01G043600.1	-30.26498	8.89676e-74	3.20433e-67	-0.99151	0.831211	cis	0.109948	0.125	0.99151	0.735716124031008	0.407015054263566	triplet	0.10625
2274	chr4B_377647950	TraesCS4B01G172900.2	8.89358	5.15453e-16	1.25166e-11	0.66082	0.298367	cis	0.0519126	0.125	0.66082	0.735716124031008	0.407015054263566	triplet	0.10625
2295	chr4B_533502870	TraesCS4B01G263000.1	-6.45213	9.29201e-10	8.69765e-06	-0.5411	0.182884	cis	0.0605263	0.125	0.5411	0.735716124031008	0.407015054263566	triplet	0.10625
2301	chr4B_5534655	TraesCS4B01G007300.1	-9.98286	4.59308e-19	1.55958e-14	-0.67112	0.348871	cis	0.05	0.125	0.67112	0.735716124031008	0.407015054263566	triplet	0.10625
2313	chr4B_570740109	TraesCS4B01G287200.2	-14.31147	8.23893e-32	8.94667e-27	-0.72978	0.524075	cis	0.0628272	0.125	0.72978	0.735716124031008	0.407015054263566	triplet	0.10625
2314	chr4B_573272391	TraesCS4B01G288100.1	-8.96171	3.34996e-16	8.31608e-12	-0.66856	0.301572	cis	0.0890052	0.125	0.66856	0.735716124031008	0.407015054263566	triplet	0.10625
2316	chr4B_578043115	TraesCS4B01G292600.1	-25.03656	1.80763e-61	2.26613e-55	-1.30755	0.77117	cis	0.0942408	0.125	1.30755	0.735716124031008	0.407015054263566	triplet	0.10625
2329	chr4B_6150287	TraesCS4B01G009200.1	-10.17616	1.28721e-19	4.62051e-15	-0.93157	0.357633	cis	0.052356	0.125	0.93157	0.735716124031008	0.407015054263566	triplet	0.10625
2330	chr4B_616940651	TraesCS4B01G326800.1	-6.88525	8.59564e-11	9.85709e-07	-0.4337	0.203107	cis	0.102632	0.125	0.4337	0.735716124031008	0.407015054263566	triplet	0.10625
2339	chr4B_631604622	TraesCS4B01G338600.1	8.23146	3.16981e-14	6.15667e-10	0.61402	0.267015	cis	0.0695187	0.125	0.61402	0.735716124031008	0.407015054263566	triplet	0.10625
2340	chr4B_634318793	TraesCS4B01G341000.1	-11.44289	2.68667e-23	1.37523e-18	-0.66562	0.413137	cis	0.0837696	0.125	0.66562	0.735716124031008	0.407015054263566	triplet	0.10625
2341	chr4B_634318793	TraesCS4B01G341100.1	-13.07413	3.96419e-28	3.15606e-23	-0.43934	0.478894	cis	0.0837696	0.125	0.43934	0.735716124031008	0.407015054263566	triplet	0.10625
2353	chr4B_652251428	TraesCS4B01G363200.1	25.97288	8.8607e-64	1.34816e-57	0.94654	0.783869	cis	0.0552486	0.125	0.94654	0.735716124031008	0.407015054263566	triplet	0.10625
2355	chr4B_654453380	TraesCS4B01G367500.1	-10.1389	1.6458e-19	5.8426e-15	-0.76916	0.355949	cis	0.0945946	0.125	0.76916	0.735716124031008	0.407015054263566	triplet	0.10625
2358	chr4B_662381062	TraesCS4B01G382900.1	-22.5053	5.4956e-55	4.00558e-49	-2.0758	0.731403	cis	0.0837696	0.125	2.0758	0.735716124031008	0.407015054263566	triplet	0.10625
2363	chr4B_82282260	TraesCS4B01G083200.1	27.92342	1.93271e-68	4.40265e-62	0.80852	0.807397	cis	0.0942408	0.125	0.80852	0.735716124031008	0.407015054263566	triplet	0.10625
2365	chr4B_85701099	TraesCS4B01G085300.1	-17.94084	1.96672e-42	5.12063e-37	-0.68436	0.633767	cis	0.0837696	0.125	0.68436	0.735716124031008	0.407015054263566	triplet	0.10625
2366	chr4B_85701099	TraesCS4B01G085300.2	-10.59668	7.91346e-21	3.19675e-16	-0.45558	0.376445	cis	0.0837696	0.125	0.45558	0.735716124031008	0.407015054263566	triplet	0.10625
2367	chr4B_85701099	TraesCS4B01G085100.1	-12.84489	1.90589e-27	1.43122e-22	-0.70352	0.470072	cis	0.0837696	0.125	0.70352	0.735716124031008	0.407015054263566	triplet	0.10625
2368	chr4B_85701099	TraesCS4B01G085200.1	-25.79248	2.44786e-63	3.59289e-57	-0.89178	0.781498	cis	0.0837696	0.125	0.89178	0.735716124031008	0.407015054263566	triplet	0.10625
2373	chr4D_121181674	TraesCS4D01G134400.1	-22.00908	1.12707e-53	7.41088e-48	-2.49276	0.722554	cis	0.0628272	0.125	2.49276	0.735716124031008	0.407015054263566	triplet	0.10625
2374	chr4D_25988857	TraesCS4D01G050200.1	-11.95118	8.5311e-25	5.04814e-20	-1.1633	0.434359	cis	0.0994764	0.125	1.1633	0.735716124031008	0.407015054263566	triplet	0.10625
2379	chr4D_469305316	TraesCS4D01G301100.1	-8.30363	2.03641e-14	4.05587e-10	-0.80287	0.270446	cis	0.0811518	0.125	0.80287	0.735716124031008	0.407015054263566	triplet	0.10625
2380	chr4D_477917115	TraesCS4D01G309000.1	-13.38813	4.6078e-29	3.97345e-24	-1.35508	0.490749	cis	0.0759162	0.125	1.35508	0.735716124031008	0.407015054263566	triplet	0.10625
2381	chr4D_480856859	TraesCS4D01G314500.1	-19.40008	1.4649e-46	5.36206e-41	-1.35895	0.669253	cis	0.0773481	0.125	1.35895	0.735716124031008	0.407015054263566	triplet	0.10625
2382	chr4D_486180247	TraesCS4D01G326400.2	-15.93234	1.32632e-36	2.14159e-31	-1.74614	0.577118	cis	0.0675676	0.125	1.74614	0.735716124031008	0.407015054263566	triplet	0.10625
2383	chr4D_486180247	TraesCS4D01G326400.1	15.83575	2.54979e-36	4.02746e-31	0.87822	0.574147	cis	0.0675676	0.125	0.87822	0.735716124031008	0.407015054263566	triplet	0.10625
2384	chr4D_500821441	TraesCS4D01G346900.1	-6.90046	7.89371e-11	9.11326e-07	-0.52249	0.203823	cis	0.0837696	0.125	0.52249	0.735716124031008	0.407015054263566	triplet	0.10625
2385	chr4D_501458628	TraesCS4D01G347500.1	-26.47143	5.4564e-65	9.26612e-59	-1.33309	0.790242	cis	0.0868421	0.125	1.33309	0.735716124031008	0.407015054263566	triplet	0.10625
2386	chr4D_502037072	TraesCS4D01G348300.6	9.09308	1.45434e-16	3.76653e-12	0.62909	0.307737	cis	0.0863874	0.125	0.62909	0.735716124031008	0.407015054263566	triplet	0.10625
2387	chr4D_502037072	TraesCS4D01G348300.3	-17.63246	1.50812e-41	3.63548e-36	-1.20611	0.625682	cis	0.0863874	0.125	1.20611	0.735716124031008	0.407015054263566	triplet	0.10625
2402	chr5A_41432745	TraesCS5A01G046900.1	-17.54867	2.6274e-41	6.21624e-36	-0.70725	0.623448	cis	0.11326	0.125	0.70725	0.735716124031008	0.407015054263566	triplet	0.10625
2404	chr5A_422877991	TraesCS5A01G208900.1	22.19276	3.6708e-54	2.50453e-48	1.24996	0.725873	cis	0.106383	0.125	1.24996	0.735716124031008	0.407015054263566	triplet	0.10625
2408	chr5A_433387149	TraesCS5A01G217000.1	-14.21425	1.60281e-31	1.69737e-26	-0.99776	0.520674	cis	0.052356	0.125	0.99776	0.735716124031008	0.407015054263566	triplet	0.10625
2409	chr5A_437030293	TraesCS5A01G220500.1	-6.82142	1.22752e-10	1.36801e-06	-0.44503	0.200109	cis	0.0680628	0.125	0.44503	0.735716124031008	0.407015054263566	triplet	0.10625
2410	chr5A_437041808	TraesCS5A01G220600.1	-9.46309	1.35538e-17	3.9412e-13	-0.64446	0.324986	cis	0.0605263	0.125	0.64446	0.735716124031008	0.407015054263566	triplet	0.10625
2430	chr5A_463765601	TraesCS5A01G249400.1	24.93587	3.22334e-61	3.94502e-55	1.22921	0.769744	cis	0.0582011	0.125	1.22921	0.735716124031008	0.407015054263566	triplet	0.10625
2433	chr5A_466578362	TraesCS5A01G251000.1	7.0643	3.13283e-11	3.8847e-07	0.49305	0.211545	cis	0.0531915	0.125	0.49305	0.735716124031008	0.407015054263566	triplet	0.10625
2442	chr5A_469897508	TraesCS5A01G253500.1	-6.93109	6.64729e-11	7.77883e-07	-0.56666	0.205264	cis	0.10479	0.125	0.56666	0.735716124031008	0.407015054263566	triplet	0.10625
2447	chr5A_473301415	TraesCS5A01G258700.1	21.51678	2.32654e-52	1.36872e-46	0.91281	0.713393	cis	0.0904255	0.125	0.91281	0.735716124031008	0.407015054263566	triplet	0.10625
2453	chr5A_475269980	TraesCS5A01G261200.1	-6.6507	3.15439e-10	3.24979e-06	-0.61906	0.192119	cis	0.0890052	0.125	0.61906	0.735716124031008	0.407015054263566	triplet	0.10625
2465	chr5A_502953247	TraesCS5A01G292400.1	-8.02367	1.12241e-13	2.02417e-09	-1.02594	0.257127	cis	0.06	0.125	1.02594	0.735716124031008	0.407015054263566	triplet	0.10625
2495	chr5A_544032903	TraesCS5A01G335600.1	-8.36108	1.43015e-14	2.90694e-10	-0.55979	0.273176	cis	0.0513514	0.125	0.55979	0.735716124031008	0.407015054263566	triplet	0.10625
2505	chr5A_562815857	TraesCS5A01G361500.1	-8.8964	5.06374e-16	1.23069e-11	-0.52126	0.298499	cis	0.0535714	0.125	0.52126	0.735716124031008	0.407015054263566	triplet	0.10625
2508	chr5A_568166956	TraesCS5A01G367900.1	-14.70963	5.41425e-33	6.50541e-28	-0.44345	0.537743	cis	0.123037	0.125	0.44345	0.735716124031008	0.407015054263566	triplet	0.10625
2514	chr5A_575232717	TraesCS5A01G377000.6	-13.12397	2.81729e-28	2.27086e-23	-0.79985	0.480793	cis	0.123684	0.125	0.79985	0.735716124031008	0.407015054263566	triplet	0.10625
2528	chr5A_593460963	TraesCS5A01G400900.1	-19.53217	6.26881e-47	2.36512e-41	-0.83616	0.67225	cis	0.0837696	0.125	0.83616	0.735716124031008	0.407015054263566	triplet	0.10625
2546	chr5A_631511246	TraesCS5A01G449500.1	-10.81817	1.802e-21	7.7401e-17	-0.47548	0.386205	cis	0.10733	0.125	0.47548	0.735716124031008	0.407015054263566	triplet	0.10625
2553	chr5A_662347405	TraesCS5A01G493300.2	-7.84786	3.23371e-13	5.46876e-09	-0.56132	0.248755	cis	0.0549738	0.125	0.56132	0.735716124031008	0.407015054263566	triplet	0.10625
2554	chr5A_662351151	TraesCS5A01G493300.2	-9.38713	2.21189e-17	6.28402e-13	-0.46697	0.321461	cis	0.0942408	0.125	0.46697	0.735716124031008	0.407015054263566	triplet	0.10625
2574	chr5A_685543047	TraesCS5A01G525900.1	-22.27161	2.2708e-54	1.57706e-48	-0.61059	0.727283	cis	0.113158	0.125	0.61059	0.735716124031008	0.407015054263566	triplet	0.10625
2578	chr5A_691837013	TraesCS5A01G535300.1	-8.72519	1.48737e-15	3.41785e-11	-0.85722	0.290426	cis	0.115183	0.125	0.85722	0.735716124031008	0.407015054263566	triplet	0.10625
2580	chr5A_697780783	TraesCS5A01G539800.1	-15.7653	4.10865e-36	6.38685e-31	-0.65942	0.571966	cis	0.0687831	0.125	0.65942	0.735716124031008	0.407015054263566	triplet	0.10625
2581	chr5A_697780849	TraesCS5A01G539700.2	-14.62449	9.6866e-33	1.13877e-27	-1.05547	0.534855	cis	0.0955882	0.125	1.05547	0.735716124031008	0.407015054263566	triplet	0.10625
2585	chr5A_9383826	TraesCS5A01G014200.1	-9.0642	1.74779e-16	4.4849e-12	-0.93118	0.306384	cis	0.0578947	0.125	0.93118	0.735716124031008	0.407015054263566	triplet	0.10625
2590	chr5B_12329763	TraesCS5B01G012300.2	-7.95827	1.66585e-13	2.93298e-09	-0.50937	0.254013	cis	0.0529101	0.125	0.50937	0.735716124031008	0.407015054263566	triplet	0.10625
2627	chr5B_419725928	TraesCS5B01G239600.1	-14.41292	4.11546e-32	4.58314e-27	-0.8482	0.527598	cis	0.0994764	0.125	0.8482	0.735716124031008	0.407015054263566	triplet	0.10625
2638	chr5B_447783103	TraesCS5B01G263700.2	-8.62054	2.86219e-15	6.35163e-11	-0.66352	0.285477	cis	0.0706806	0.125	0.66352	0.735716124031008	0.407015054263566	triplet	0.10625
2646	chr5B_458901448	TraesCS5B01G273700.1	-15.74921	4.58207e-36	7.09778e-31	-0.73318	0.571466	cis	0.0706806	0.125	0.73318	0.735716124031008	0.407015054263566	triplet	0.10625
2667	chr5B_479630689	TraesCS5B01G296300.1	-7.93703	1.89326e-13	3.30824e-09	-0.75224	0.253001	cis	0.052356	0.125	0.75224	0.735716124031008	0.407015054263566	triplet	0.10625
2681	chr5B_49535423	TraesCS5B01G044300.1	-17.68232	1.08422e-41	2.64456e-36	-0.45914	0.627004	cis	0.0526316	0.125	0.45914	0.735716124031008	0.407015054263566	triplet	0.10625
2696	chr5B_510730733	TraesCS5B01G326500.1	-11.49774	1.85349e-23	9.64076e-19	-0.96527	0.415458	cis	0.0985915	0.125	0.96527	0.735716124031008	0.407015054263566	triplet	0.10625
2700	chr5B_515185523	TraesCS5B01G330700.1	-21.14363	2.35478e-51	1.27525e-45	-1.21279	0.706186	cis	0.123037	0.125	1.21279	0.735716124031008	0.407015054263566	triplet	0.10625
2709	chr5B_52309040	TraesCS5B01G047100.2	-7.94705	1.78242e-13	3.12557e-09	-0.5848	0.253478	cis	0.125	0.125	0.5848	0.735716124031008	0.407015054263566	triplet	0.10625
2714	chr5B_526645873	TraesCS5B01G342100.1	-6.67046	2.82996e-10	2.94227e-06	-0.47337	0.193041	cis	0.116022	0.125	0.47337	0.735716124031008	0.407015054263566	triplet	0.10625
2716	chr5B_530618609	TraesCS5B01G349300.1	-18.51429	4.5677e-44	1.35835e-38	-1.90687	0.648246	cis	0.0947368	0.125	1.90687	0.735716124031008	0.407015054263566	triplet	0.10625
2717	chr5B_530619063	TraesCS5B01G349200.1	-10.69233	4.18041e-21	1.73362e-16	-0.66298	0.380673	cis	0.116402	0.125	0.66298	0.735716124031008	0.407015054263566	triplet	0.10625
2731	chr5B_546703967	TraesCS5B01G368300.1	6.98718	4.84717e-11	5.81409e-07	1.32369	0.207906	cis	0.0748663	0.125	1.32369	0.735716124031008	0.407015054263566	triplet	0.10625
2736	chr5B_549675353	TraesCS5B01G370700.1	-23.04254	2.16157e-56	1.76112e-50	-0.73792	0.740571	cis	0.123037	0.125	0.73792	0.735716124031008	0.407015054263566	triplet	0.10625
2762	chr5B_583909546	TraesCS5B01G407800.1	-6.9515	5.92646e-11	6.99867e-07	-1.14956	0.206225	cis	0.0582011	0.125	1.14956	0.735716124031008	0.407015054263566	triplet	0.10625
2763	chr5B_584072488	TraesCS5B01G408400.1	-43.40215	2.95954e-99	1.14723e-91	-2.24133	0.910134	cis	0.0759162	0.125	2.24133	0.735716124031008	0.407015054263566	triplet	0.10625
2764	chr5B_584072488	TraesCS5B01G408300.1	-11.11972	2.37941e-22	1.11212e-17	-1.73353	0.399318	cis	0.0759162	0.125	1.73353	0.735716124031008	0.407015054263566	triplet	0.10625
2792	chr5B_615144760	TraesCS5B01G442100.2	29.45649	5.7662e-72	1.7823e-65	0.81421	0.823477	cis	0.10733	0.125	0.81421	0.735716124031008	0.407015054263566	triplet	0.10625
2793	chr5B_615201198	TraesCS5B01G442100.1	-16.19085	2.31382e-37	3.96705e-32	-0.83062	0.584954	cis	0.110526	0.125	0.83062	0.735716124031008	0.407015054263566	triplet	0.10625
2795	chr5B_617709060	TraesCS5B01G446300.2	-9.90097	7.85747e-19	2.60418e-14	-0.59584	0.345138	cis	0.0549738	0.125	0.59584	0.735716124031008	0.407015054263566	triplet	0.10625
2803	chr5B_631888862	TraesCS5B01G457700.1	-60.27275	5.28183e-124	1.79167e-115	-2.31727	0.951294	cis	0.0968586	0.125	2.31727	0.735716124031008	0.407015054263566	triplet	0.10625
2808	chr5B_653433024	TraesCS5B01G480900.1	8.81651	8.38002e-16	1.98476e-11	1.01468	0.294736	cis	0.0680628	0.125	1.01468	0.735716124031008	0.407015054263566	triplet	0.10625
2816	chr5B_657394832	TraesCS5B01G486900.1	-10.55675	1.03246e-20	4.12514e-16	-0.72755	0.374674	cis	0.065445	0.125	0.72755	0.735716124031008	0.407015054263566	triplet	0.10625
2819	chr5B_658925274	TraesCS5B01G489000.2	-12.85725	1.75122e-27	1.31934e-22	-0.48211	0.470551	cis	0.0837696	0.125	0.48211	0.735716124031008	0.407015054263566	triplet	0.10625
2820	chr5B_663174922	TraesCS5B01G496000.1	-10.54072	1.14877e-20	4.57004e-16	-1.05244	0.373962	cis	0.0602094	0.125	1.05244	0.735716124031008	0.407015054263566	triplet	0.10625
2843	chr5B_676207767	TraesCS5B01G511800.3	-11.14905	1.95298e-22	9.20364e-18	-0.42922	0.400583	cis	0.0744681	0.125	0.42922	0.735716124031008	0.407015054263566	triplet	0.10625
2845	chr5B_677152999	TraesCS5B01G510900.1	-30.63354	1.36137e-74	5.25759e-68	-1.28182	0.83458	cis	0.0691489	0.125	1.28182	0.735716124031008	0.407015054263566	triplet	0.10625
2863	chr5B_689376665	TraesCS5B01G531300.2	-19.06934	1.2376e-45	4.19672e-40	-0.52907	0.661596	cis	0.117801	0.125	0.52907	0.735716124031008	0.407015054263566	triplet	0.10625
2864	chr5B_689376665	TraesCS5B01G531400.1	-14.00885	6.54346e-31	6.5789e-26	-0.54408	0.513405	cis	0.117801	0.125	0.54408	0.735716124031008	0.407015054263566	triplet	0.10625
2866	chr5B_690703641	TraesCS5B01G534400.2	-10.46949	1.84494e-20	7.19418e-16	-0.43431	0.370793	cis	0.0602094	0.125	0.43431	0.735716124031008	0.407015054263566	triplet	0.10625
2872	chr5B_692329760	TraesCS5B01G536200.1	-9.12533	1.18413e-16	3.09796e-12	-0.7049	0.309248	cis	0.072973	0.125	0.7049	0.735716124031008	0.407015054263566	triplet	0.10625
2881	chr5B_696332500	TraesCS5B01G543300.1	-9.0809	1.5716e-16	4.05466e-12	-0.64228	0.307166	cis	0.0710383	0.125	0.64228	0.735716124031008	0.407015054263566	triplet	0.10625
2896	chr5B_701171860	TraesCS5B01G549800.1	-7.82435	3.72222e-13	6.23939e-09	-0.83821	0.247635	cis	0.0502646	0.125	0.83821	0.735716124031008	0.407015054263566	triplet	0.10625
2897	chr5B_701171860	TraesCS5B01G549800.2	12.87234	1.57935e-27	1.19456e-22	0.84843	0.471136	cis	0.0502646	0.125	0.84843	0.735716124031008	0.407015054263566	triplet	0.10625
2901	chr5B_701765502	TraesCS5B01G549800.4	-10.89261	1.09436e-21	4.80133e-17	-0.84186	0.389461	cis	0.0511364	0.125	0.84186	0.735716124031008	0.407015054263566	triplet	0.10625
2904	chr5B_703268515	TraesCS5B01G552600.1	-8.53845	4.7722e-15	1.03019e-10	-0.96033	0.28159	cis	0.105263	0.125	0.96033	0.735716124031008	0.407015054263566	triplet	0.10625
2906	chr5B_704915247	TraesCS5B01G556500.1	-11.17256	1.66693e-22	7.90827e-18	-1.04638	0.401595	cis	0.052356	0.125	1.04638	0.735716124031008	0.407015054263566	triplet	0.10625
2908	chr5B_706303200	TraesCS5B01G559300.3	-24.78684	7.60518e-61	9.01086e-55	-0.6882	0.767613	cis	0.0687831	0.125	0.6882	0.735716124031008	0.407015054263566	triplet	0.10625
2909	chr5B_706354301	TraesCS5B01G559500.1	-28.84399	1.42898e-70	3.90529e-64	-1.5881	0.817284	cis	0.0740741	0.125	1.5881	0.735716124031008	0.407015054263566	triplet	0.10625
2912	chr5B_710498460	TraesCS5B01G566100.1	-7.97589	1.49794e-13	2.65462e-09	-0.58239	0.254852	cis	0.0549738	0.125	0.58239	0.735716124031008	0.407015054263566	triplet	0.10625
2915	chr5B_77716002	TraesCS5B01G068200.1	-9.159	9.55196e-17	2.52601e-12	-0.82447	0.310824	cis	0.120419	0.125	0.82447	0.735716124031008	0.407015054263566	triplet	0.10625
2919	chr5D_492287614	TraesCS5D01G438800.1	-13.27751	9.83616e-29	8.24194e-24	-0.84227	0.486602	cis	0.0534759	0.125	0.84227	0.735716124031008	0.407015054263566	triplet	0.10625
2921	chr5D_499065338	TraesCS5D01G450200.1	13.8644	1.76059e-30	1.70828e-25	0.56359	0.508225	cis	0.0736842	0.125	0.56359	0.735716124031008	0.407015054263566	triplet	0.10625
2922	chr5D_528152353	TraesCS5D01G497200.1	-17.61515	1.69129e-41	4.06133e-36	-1.17081	0.625222	cis	0.0721925	0.125	1.17081	0.735716124031008	0.407015054263566	triplet	0.10625
2923	chr5D_530054979	TraesCS5D01G501100.1	16.59941	1.47997e-38	2.79399e-33	0.67473	0.597002	cis	0.0811518	0.125	0.67473	0.735716124031008	0.407015054263566	triplet	0.10625
2942	chr5D_549856493	TraesCS5D01G536800.1	-19.53511	6.15154e-47	2.32319e-41	-1.39545	0.672316	cis	0.065445	0.125	1.39545	0.735716124031008	0.407015054263566	triplet	0.10625
2943	chr5D_549857040	TraesCS5D01G536800.2	-9.96422	5.19068e-19	1.75314e-14	-0.86697	0.348022	cis	0.065445	0.125	0.86697	0.735716124031008	0.407015054263566	triplet	0.10625
2946	chr5D_550649089	TraesCS5D01G538300.1	-6.6334	3.46832e-10	3.54442e-06	-0.59905	0.191311	cis	0.11413	0.125	0.59905	0.735716124031008	0.407015054263566	triplet	0.10625
2948	chr5D_553072558	TraesCS5D01G543600.1	-22.2931	1.9925e-54	1.38977e-48	-0.5455	0.727665	cis	0.104712	0.125	0.5455	0.735716124031008	0.407015054263566	triplet	0.10625
2952	chr5D_565702851	TraesCS5D01G568500.1	-6.59812	4.20697e-10	4.22845e-06	-0.66743	0.189666	cis	0.0631579	0.125	0.66743	0.735716124031008	0.407015054263566	triplet	0.10625
2960	chr6A_127190302	TraesCS6A01G147300.1	-20.32562	3.99464e-49	1.8188e-43	-1.64227	0.68955	cis	0.109948	0.125	1.64227	0.735716124031008	0.407015054263566	triplet	0.10625
2965	chr6A_14302237	TraesCS6A01G027900.1	-10.80267	1.99909e-21	8.54928e-17	-0.90722	0.385525	cis	0.0968586	0.125	0.90722	0.735716124031008	0.407015054263566	triplet	0.10625
2981	chr6A_1886014	TraesCS6A01G004600.1	-12.63188	8.18946e-27	5.82019e-22	-1.36454	0.46175	cis	0.0706806	0.125	1.36454	0.735716124031008	0.407015054263566	triplet	0.10625
2982	chr6A_1889325	TraesCS6A01G005300.1	-11.28923	7.58914e-23	3.72069e-18	-0.5956	0.406598	cis	0.0759162	0.125	0.5956	0.735716124031008	0.407015054263566	triplet	0.10625
2985	chr6A_2232119	TraesCS6A01G005900.1	6.91906	7.11162e-11	8.27804e-07	1.42609	0.204698	cis	0.116935	0.125	1.42609	0.735716124031008	0.407015054263566	triplet	0.10625
3003	chr6A_24049651	TraesCS6A01G046500.1	-9.37276	2.42632e-17	6.86316e-13	-1.44591	0.320793	cis	0.0614035	0.125	1.44591	0.735716124031008	0.407015054263566	triplet	0.10625
3015	chr6A_36379965	TraesCS6A01G068300.1	-9.01509	2.38794e-16	6.03155e-12	-0.6308	0.304079	cis	0.0942408	0.125	0.6308	0.735716124031008	0.407015054263566	triplet	0.10625
3016	chr6A_36947881	TraesCS6A01G068500.1	-9.50224	1.05242e-17	3.09689e-13	-0.44723	0.326801	cis	0.0732984	0.125	0.44723	0.735716124031008	0.407015054263566	triplet	0.10625
3018	chr6A_38469500	TraesCS6A01G070700.2	-9.70279	2.8652e-18	8.9599e-14	-0.86246	0.336056	cis	0.0614035	0.125	0.86246	0.735716124031008	0.407015054263566	triplet	0.10625
3019	chr6A_38469500	TraesCS6A01G071100.1	-22.64551	2.35369e-55	1.76725e-49	-3.02081	0.733837	cis	0.0614035	0.125	3.02081	0.735716124031008	0.407015054263566	triplet	0.10625
3020	chr6A_38469500	TraesCS6A01G070600.1	-15.95344	1.14992e-36	1.8655e-31	-0.73331	0.577764	cis	0.0614035	0.125	0.73331	0.735716124031008	0.407015054263566	triplet	0.10625
3031	chr6A_5320042	TraesCS6A01G011400.1	-9.61515	5.06469e-18	1.54262e-13	-0.58403	0.332019	cis	0.0578947	0.125	0.58403	0.735716124031008	0.407015054263566	triplet	0.10625
3044	chr6A_551094663	TraesCS6A01G314600.1	-6.81544	1.26904e-10	1.41039e-06	-0.45373	0.199829	cis	0.065445	0.125	0.45373	0.735716124031008	0.407015054263566	triplet	0.10625
3047	chr6A_563133398	TraesCS6A01G330600.1	19.64297	3.08074e-47	1.19158e-41	0.74649	0.674738	cis	0.0763158	0.125	0.74649	0.735716124031008	0.407015054263566	triplet	0.10625
3050	chr6A_565471134	TraesCS6A01G333700.1	-17.96902	1.63342e-42	4.28007e-37	-1.26005	0.634495	cis	0.104278	0.125	1.26005	0.735716124031008	0.407015054263566	triplet	0.10625
3056	chr6A_581287881	TraesCS6A01G349700.1	8.50976	5.70297e-15	1.21933e-10	0.47901	0.28023	cis	0.0851852	0.125	0.47901	0.735716124031008	0.407015054263566	triplet	0.10625
3057	chr6A_581457656	TraesCS6A01G348400.1	10.23139	8.93853e-20	3.25975e-15	0.70437	0.360124	cis	0.0645161	0.125	0.70437	0.735716124031008	0.407015054263566	triplet	0.10625
3058	chr6A_581746217	TraesCS6A01G350400.1	-6.45917	8.94572e-10	8.40253e-06	-0.48631	0.18321	cis	0.0699301	0.125	0.48631	0.735716124031008	0.407015054263566	triplet	0.10625
3063	chr6A_582511458	TraesCS6A01G350700.1	-7.16107	1.80509e-11	2.33166e-07	-1.1453	0.216119	cis	0.0921986	0.125	1.1453	0.735716124031008	0.407015054263566	triplet	0.10625
3064	chr6A_594665978	TraesCS6A01G368600.1	-7.12762	2.18506e-11	2.78311e-07	-0.69575	0.214537	cis	0.0809249	0.125	0.69575	0.735716124031008	0.407015054263566	triplet	0.10625
3069	chr6A_596334034	TraesCS6A01G372000.1	-7.75635	5.58453e-13	9.12442e-09	-0.61798	0.244397	cis	0.0628272	0.125	0.61798	0.735716124031008	0.407015054263566	triplet	0.10625
3082	chr6A_604886015	TraesCS6A01G389100.1	-11.33123	5.71487e-23	2.83535e-18	-1.14527	0.408391	cis	0.0732984	0.125	1.14527	0.735716124031008	0.407015054263566	triplet	0.10625
3083	chr6A_604886015	TraesCS6A01G389200.1	-10.02105	3.57435e-19	1.22703e-14	-0.68083	0.350607	cis	0.0732984	0.125	0.68083	0.735716124031008	0.407015054263566	triplet	0.10625
3125	chr6A_610929349	TraesCS6A01G403800.1	-8.23148	3.16957e-14	6.15624e-10	-0.63714	0.267016	cis	0.0793651	0.125	0.63714	0.735716124031008	0.407015054263566	triplet	0.10625
3127	chr6A_611293924	TraesCS6A01G404700.1	-11.37662	4.20563e-23	2.11286e-18	-0.58136	0.410324	cis	0.118132	0.125	0.58136	0.735716124031008	0.407015054263566	triplet	0.10625
3168	chr6A_7596810	TraesCS6A01G015400.1	-14.74462	4.26339e-33	5.16625e-28	-1.42288	0.538924	cis	0.0759162	0.125	1.42288	0.735716124031008	0.407015054263566	triplet	0.10625
3181	chr6A_9379386	TraesCS6A01G019300.2	-20.87351	1.27139e-50	6.51157e-45	-1.03717	0.700822	cis	0.087766	0.125	1.03717	0.735716124031008	0.407015054263566	triplet	0.10625
3189	chr6B_11749937	TraesCS6B01G017900.1	-6.77412	1.59654e-10	1.74109e-06	-0.50387	0.197891	cis	0.0659341	0.125	0.50387	0.735716124031008	0.407015054263566	triplet	0.10625
3208	chr6B_132346647	TraesCS6B01G134800.1	-10.52814	1.24909e-20	4.95195e-16	-0.50857	0.373404	cis	0.120419	0.125	0.50857	0.735716124031008	0.407015054263566	triplet	0.10625
3211	chr6B_135118504	TraesCS6B01G137600.1	-11.76889	2.94654e-24	1.6571e-19	-0.61567	0.426823	cis	0.0628272	0.125	0.61567	0.735716124031008	0.407015054263566	triplet	0.10625
3213	chr6B_13959712	TraesCS6B01G022400.1	7.13466	2.099e-11	2.68139e-07	0.69019	0.21487	cis	0.0575916	0.125	0.69019	0.735716124031008	0.407015054263566	triplet	0.10625
3228	chr6B_157156650	TraesCS6B01G153900.1	-10.79016	2.1736e-21	9.26318e-17	-0.83825	0.384977	cis	0.0769231	0.125	0.83825	0.735716124031008	0.407015054263566	triplet	0.10625
3241	chr6B_205238553	TraesCS6B01G182800.1	-16.12105	3.70565e-37	6.25013e-32	-1.0611	0.582855	cis	0.0736842	0.125	1.0611	0.735716124031008	0.407015054263566	triplet	0.10625
3246	chr6B_21422230	TraesCS6B01G037300.1	-6.89948	7.93722e-11	9.15969e-07	-0.85338	0.203777	cis	0.0583942	0.125	0.85338	0.735716124031008	0.407015054263566	triplet	0.10625
3249	chr6B_216691011	TraesCS6B01G188500.1	-17.83767	3.88382e-42	9.85599e-37	-1.10507	0.631086	cis	0.1	0.125	1.10507	0.735716124031008	0.407015054263566	triplet	0.10625
3250	chr6B_217159855	TraesCS6B01G188500.3	7.78726	4.6451e-13	7.67752e-09	0.46705	0.245869	cis	0.0973684	0.125	0.46705	0.735716124031008	0.407015054263566	triplet	0.10625
3251	chr6B_21788293	TraesCS6B01G036400.1	-13.29964	8.45142e-29	7.11921e-24	-1.29137	0.487435	cis	0.0628272	0.125	1.29137	0.735716124031008	0.407015054263566	triplet	0.10625
3252	chr6B_21788293	TraesCS6B01G036900.2	-15.02774	6.17779e-34	8.04736e-29	-0.56985	0.54836	cis	0.0628272	0.125	0.56985	0.735716124031008	0.407015054263566	triplet	0.10625
3255	chr6B_229210700	TraesCS6B01G194400.1	20.59105	7.48483e-50	3.60954e-44	0.60599	0.695078	cis	0.1	0.125	0.60599	0.735716124031008	0.407015054263566	triplet	0.10625
3256	chr6B_229279606	TraesCS6B01G194400.2	-27.71289	6.02073e-68	1.31703e-61	-1.17131	0.805032	cis	0.115183	0.125	1.17131	0.735716124031008	0.407015054263566	triplet	0.10625
3257	chr6B_229520238	TraesCS6B01G194600.1	-12.01021	5.70757e-25	3.43138e-20	-0.5708	0.436782	cis	0.117801	0.125	0.5708	0.735716124031008	0.407015054263566	triplet	0.10625
3266	chr6B_30149207	TraesCS6B01G050700.1	-11.22323	1.18457e-22	5.69998e-18	-1.19167	0.403772	cis	0.0952381	0.125	1.19167	0.735716124031008	0.407015054263566	triplet	0.10625
3271	chr6B_36207944	TraesCS6B01G056100.1	-9.79192	1.60278e-18	5.14513e-14	-0.61396	0.340149	cis	0.0575916	0.125	0.61396	0.735716124031008	0.407015054263566	triplet	0.10625
3273	chr6B_38766315	TraesCS6B01G059200.1	-10.38072	3.32613e-20	1.26475e-15	-0.87741	0.366829	cis	0.0552632	0.125	0.87741	0.735716124031008	0.407015054263566	triplet	0.10625
3278	chr6B_40283231	TraesCS6B01G060700.2	-15.25087	1.35142e-34	1.86025e-29	-1.2502	0.55565	cis	0.0628272	0.125	1.2502	0.735716124031008	0.407015054263566	triplet	0.10625
3279	chr6B_40283231	TraesCS6B01G060600.1	-17.34046	1.04677e-40	2.35666e-35	-0.86631	0.617828	cis	0.0628272	0.125	0.86631	0.735716124031008	0.407015054263566	triplet	0.10625
3287	chr6B_423409441	TraesCS6B01G241600.1	-16.19199	2.29604e-37	3.93759e-32	-0.94293	0.584989	cis	0.0732984	0.125	0.94293	0.735716124031008	0.407015054263566	triplet	0.10625
3288	chr6B_423409441	TraesCS6B01G241000.1	-12.99562	6.78822e-28	5.29693e-23	-1.06598	0.475888	cis	0.0732984	0.125	1.06598	0.735716124031008	0.407015054263566	triplet	0.10625
3289	chr6B_423409441	TraesCS6B01G240900.1	-11.10303	2.66231e-22	1.23891e-17	-0.80684	0.398598	cis	0.0732984	0.125	0.80684	0.735716124031008	0.407015054263566	triplet	0.10625
3291	chr6B_42506414	TraesCS6B01G064300.1	9.56601	6.96497e-18	2.08971e-13	0.62242	0.329751	cis	0.105263	0.125	0.62242	0.735716124031008	0.407015054263566	triplet	0.10625
3292	chr6B_42510512	TraesCS6B01G064200.2	-25.8045	2.28735e-63	3.36442e-57	-1.4586	0.781657	cis	0.120419	0.125	1.4586	0.735716124031008	0.407015054263566	triplet	0.10625
3293	chr6B_42510512	TraesCS6B01G064300.2	-30.40668	4.31526e-74	1.59413e-67	-2.62707	0.832518	cis	0.120419	0.125	2.62707	0.735716124031008	0.407015054263566	triplet	0.10625
3325	chr6B_524963732	TraesCS6B01G291600.1	-13.85066	1.93438e-30	1.86953e-25	-0.76619	0.507729	cis	0.0973684	0.125	0.76619	0.735716124031008	0.407015054263566	triplet	0.10625
3328	chr6B_545222675	TraesCS6B01G304100.2	-16.68896	8.11541e-39	1.56518e-33	-0.73062	0.599588	cis	0.0575916	0.125	0.73062	0.735716124031008	0.407015054263566	triplet	0.10625
3342	chr6B_567898184	TraesCS6B01G320900.1	-11.68945	5.05337e-24	2.77843e-19	-0.44178	0.423512	cis	0.123037	0.125	0.44178	0.735716124031008	0.407015054263566	triplet	0.10625
3360	chr6B_634045471	TraesCS6B01G362400.2	-13.76827	3.40229e-30	3.22264e-25	-0.74893	0.504747	cis	0.115183	0.125	0.74893	0.735716124031008	0.407015054263566	triplet	0.10625
3361	chr6B_634050813	TraesCS6B01G362800.2	-13.97621	8.18346e-31	8.15997e-26	-0.72007	0.512239	cis	0.05	0.125	0.72007	0.735716124031008	0.407015054263566	triplet	0.10625
3362	chr6B_634050813	TraesCS6B01G362800.1	22.819	8.27103e-56	6.43313e-50	1.70879	0.736807	cis	0.05	0.125	1.70879	0.735716124031008	0.407015054263566	triplet	0.10625
3369	chr6B_644388488	TraesCS6B01G370600.1	-8.97952	2.99237e-16	7.47133e-12	-0.93463	0.302409	cis	0.0631579	0.125	0.93463	0.735716124031008	0.407015054263566	triplet	0.10625
3373	chr6B_653056513	TraesCS6B01G378100.1	-9.39263	2.13487e-17	6.07628e-13	-0.71044	0.321716	cis	0.103175	0.125	0.71044	0.735716124031008	0.407015054263566	triplet	0.10625
3381	chr6B_658297774	TraesCS6B01G382800.1	-14.89312	1.54712e-33	1.94605e-28	-0.64378	0.5439	cis	0.0680628	0.125	0.64378	0.735716124031008	0.407015054263566	triplet	0.10625
3408	chr6B_685346093	TraesCS6B01G412200.1	-18.14787	5.03601e-43	1.37627e-37	-1.32707	0.639077	cis	0.10733	0.125	1.32707	0.735716124031008	0.407015054263566	triplet	0.10625
3409	chr6B_685675498	TraesCS6B01G412200.1	8.41507	1.02505e-14	2.12321e-10	1.22529	0.275739	cis	0.0549738	0.125	1.22529	0.735716124031008	0.407015054263566	triplet	0.10625
3413	chr6B_690732964	TraesCS6B01G418400.1	-11.97037	7.48611e-25	4.45339e-20	-0.65082	0.435148	cis	0.125	0.125	0.65082	0.735716124031008	0.407015054263566	triplet	0.10625
3415	chr6B_692428428	TraesCS6B01G421800.1	-7.41439	4.18432e-12	5.99353e-08	-0.43977	0.22813	cis	0.0706806	0.125	0.43977	0.735716124031008	0.407015054263566	triplet	0.10625
3417	chr6B_693945855	TraesCS6B01G424200.1	-7.85855	3.03307e-13	5.14943e-09	-1.03655	0.249264	cis	0.0611702	0.125	1.03655	0.735716124031008	0.407015054263566	triplet	0.10625
3420	chr6B_703166213	TraesCS6B01G434800.1	-10.37979	3.34671e-20	1.2722e-15	-0.45552	0.366787	cis	0.0680628	0.125	0.45552	0.735716124031008	0.407015054263566	triplet	0.10625
3427	chr6B_704973350	TraesCS6B01G439400.2	-6.65409	3.09622e-10	3.19481e-06	-1.57122	0.192277	cis	0.120968	0.125	1.57122	0.735716124031008	0.407015054263566	triplet	0.10625
3435	chr6B_706908266	TraesCS6B01G444000.1	-14.25695	1.19661e-31	1.28197e-26	-0.4909	0.522171	cis	0.091623	0.125	0.4909	0.735716124031008	0.407015054263566	triplet	0.10625
3441	chr6B_708046997	TraesCS6B01G447700.1	-8.50815	5.76008e-15	1.23089e-10	-0.7009	0.280154	cis	0.0890052	0.125	0.7009	0.735716124031008	0.407015054263566	triplet	0.10625
3447	chr6B_712240207	TraesCS6B01G454800.1	-20.08895	1.79075e-48	7.73328e-43	-1.06399	0.684514	cis	0.0797872	0.125	1.06399	0.735716124031008	0.407015054263566	triplet	0.10625
3449	chr6B_712502626	TraesCS6B01G456300.1	-16.16848	2.69057e-37	4.58868e-32	-0.63189	0.584283	cis	0.0842105	0.125	0.63189	0.735716124031008	0.407015054263566	triplet	0.10625
3453	chr6B_71297425	TraesCS6B01G095900.1	-15.69627	6.55975e-36	1.00415e-30	-0.64628	0.569816	cis	0.118421	0.125	0.64628	0.735716124031008	0.407015054263566	triplet	0.10625
3454	chr6B_713048256	TraesCS6B01G456500.2	-10.31703	5.07265e-20	1.8952e-15	-0.55909	0.363975	cis	0.0638298	0.125	0.55909	0.735716124031008	0.407015054263566	triplet	0.10625
3455	chr6B_71309112	TraesCS6B01G095200.1	-45.4608	1.11861e-102	5.89708e-95	-3.29548	0.917432	cis	0.123037	0.125	3.29548	0.735716124031008	0.407015054263566	triplet	0.10625
3460	chr6B_715600432	TraesCS6B01G462300.1	-7.52242	2.22552e-12	3.32416e-08	-0.75537	0.233264	cis	0.0680628	0.125	0.75537	0.735716124031008	0.407015054263566	triplet	0.10625
3481	chr6D_13074385	TraesCS6D01G031100.2	-6.57945	4.6582e-10	4.64074e-06	-0.60963	0.188797	cis	0.0578947	0.125	0.60963	0.735716124031008	0.407015054263566	triplet	0.10625
3485	chr6D_26250736	TraesCS6D01G055400.1	-48.74335	7.09562e-108	5.54764e-100	-2.64262	0.927398	cis	0.0628272	0.125	2.64262	0.735716124031008	0.407015054263566	triplet	0.10625
3486	chr6D_26250736	TraesCS6D01G055200.2	-18.70925	1.28108e-44	3.99424e-39	-0.63522	0.653008	cis	0.0628272	0.125	0.63522	0.735716124031008	0.407015054263566	triplet	0.10625
3487	chr6D_421587297	TraesCS6D01G312900.1	-10.14854	1.5444e-19	5.49752e-15	-0.93109	0.356386	cis	0.0605263	0.125	0.93109	0.735716124031008	0.407015054263566	triplet	0.10625
3515	chr6D_463447143	TraesCS6D01G384200.1	-10.3095	5.33217e-20	1.98823e-15	-1.20747	0.363636	cis	0.0526316	0.125	1.20747	0.735716124031008	0.407015054263566	triplet	0.10625
3516	chr6D_463447143	TraesCS6D01G385400.1	-14.08439	3.90026e-31	3.99577e-26	-1.01063	0.516091	cis	0.0526316	0.125	1.01063	0.735716124031008	0.407015054263566	triplet	0.10625
3517	chr6D_463447143	TraesCS6D01G383800.1	-31.98298	1.60135e-77	7.96466e-71	-2.09142	0.846143	cis	0.0526316	0.125	2.09142	0.735716124031008	0.407015054263566	triplet	0.10625
3518	chr6D_463447143	TraesCS6D01G385700.1	-10.47381	1.79272e-20	6.99857e-16	-0.7879	0.370986	cis	0.0526316	0.125	0.7879	0.735716124031008	0.407015054263566	triplet	0.10625
3519	chr6D_463447143	TraesCS6D01G386100.1	-10.74892	2.86412e-21	1.20651e-16	-0.6974	0.383165	cis	0.0526316	0.125	0.6974	0.735716124031008	0.407015054263566	triplet	0.10625
3520	chr6D_463447143	TraesCS6D01G387300.1	-7.76101	5.43183e-13	8.89015e-09	-0.46967	0.244619	cis	0.0526316	0.125	0.46967	0.735716124031008	0.407015054263566	triplet	0.10625
3524	chr6D_464267493	TraesCS6D01G387000.1	-17.13421	4.13285e-40	8.87473e-35	-1.22325	0.612162	cis	0.0628272	0.125	1.22325	0.735716124031008	0.407015054263566	triplet	0.10625
3526	chr6D_464762206	TraesCS6D01G388700.1	-6.47536	8.19694e-10	7.76109e-06	-0.53667	0.183961	cis	0.0561497	0.125	0.53667	0.735716124031008	0.407015054263566	triplet	0.10625
3527	chr6D_465209283	TraesCS6D01G390100.2	-19.14201	7.73549e-46	2.66816e-40	-1.33302	0.663298	cis	0.0732984	0.125	1.33302	0.735716124031008	0.407015054263566	triplet	0.10625
3529	chr6D_465752082	TraesCS6D01G390100.1	-8.40077	1.11968e-14	2.30736e-10	-0.83765	0.27506	cis	0.0598802	0.125	0.83765	0.735716124031008	0.407015054263566	triplet	0.10625
3530	chr6D_466552505	TraesCS6D01G392300.1	-31.16089	9.52533e-76	4.04844e-69	-2.24777	0.83924	cis	0.116402	0.125	2.24777	0.735716124031008	0.407015054263566	triplet	0.10625
3531	chr6D_467049648	TraesCS6D01G393200.1	-7.42885	3.84632e-12	5.54033e-08	-0.64751	0.228817	cis	0.0921053	0.125	0.64751	0.735716124031008	0.407015054263566	triplet	0.10625
3533	chr6D_467777640	TraesCS6D01G393900.1	-20.11351	1.53209e-48	6.65316e-43	-0.81521	0.685041	cis	0.0837838	0.125	0.81521	0.735716124031008	0.407015054263566	triplet	0.10625
3535	chr6D_467858559	TraesCS6D01G393900.2	-14.66702	7.24354e-33	8.60682e-28	-0.5506	0.5363	cis	0.0631579	0.125	0.5506	0.735716124031008	0.407015054263566	triplet	0.10625
3538	chr6D_470628461	TraesCS6D01G401500.1	-7.18827	1.54487e-11	2.018e-07	-1.00081	0.217406	cis	0.0549738	0.125	1.00081	0.735716124031008	0.407015054263566	triplet	0.10625
3544	chr6D_6369766	TraesCS6D01G014600.1	-7.32848	6.89009e-12	9.53504e-08	-0.62897	0.224051	cis	0.0771277	0.125	0.62897	0.735716124031008	0.407015054263566	triplet	0.10625
3545	chr6D_6971286	TraesCS6D01G017100.3	6.7733	1.60381e-10	1.74837e-06	0.55037	0.197853	cis	0.0608466	0.125	0.55037	0.735716124031008	0.407015054263566	triplet	0.10625
3556	chr7A_125255948	TraesCS7A01G168900.1	-20.35391	3.34037e-49	1.53002e-43	-0.87506	0.690145	cis	0.0994764	0.125	0.87506	0.735716124031008	0.407015054263566	triplet	0.10625
3558	chr7A_125480801	TraesCS7A01G168700.2	14.90417	1.43485e-33	1.80973e-28	0.69293	0.544268	cis	0.0921053	0.125	0.69293	0.735716124031008	0.407015054263566	triplet	0.10625
3560	chr7A_125711223	TraesCS7A01G168700.1	-16.06089	5.56268e-37	9.25109e-32	-0.88887	0.581036	cis	0.115183	0.125	0.88887	0.735716124031008	0.407015054263566	triplet	0.10625
3564	chr7A_127594586	TraesCS7A01G172900.1	27.79928	3.77458e-68	8.40418e-62	1.77871	0.806008	cis	0.116402	0.125	1.77871	0.735716124031008	0.407015054263566	triplet	0.10625
3566	chr7A_127772102	TraesCS7A01G173300.1	-16.48919	3.10331e-38	5.71312e-33	-0.87132	0.593792	cis	0.0793651	0.125	0.87132	0.735716124031008	0.407015054263566	triplet	0.10625
3579	chr7A_200635007	TraesCS7A01G230500.1	10.15091	1.52051e-19	5.41651e-15	0.56786	0.356492	cis	0.0846561	0.125	0.56786	0.735716124031008	0.407015054263566	triplet	0.10625
3621	chr7A_639232282	TraesCS7A01G443800.1	-9.68147	3.29163e-18	1.02261e-13	-0.46579	0.335075	cis	0.072973	0.125	0.46579	0.735716124031008	0.407015054263566	triplet	0.10625
3630	chr7A_66282995	TraesCS7A01G108900.1	-8.33175	1.71322e-14	3.4465e-10	-0.87317	0.271782	cis	0.0602094	0.125	0.87317	0.735716124031008	0.407015054263566	triplet	0.10625
3632	chr7A_671936175	TraesCS7A01G479300.1	9.2464	5.46192e-17	1.48515e-12	0.97028	0.314907	cis	0.0989011	0.125	0.97028	0.735716124031008	0.407015054263566	triplet	0.10625
3637	chr7A_67672553	TraesCS7A01G110200.1	-40.63932	1.90492e-94	4.72662e-87	-1.03166	0.898779	cis	0.0706806	0.125	1.03166	0.735716124031008	0.407015054263566	triplet	0.10625
3638	chr7A_67672553	TraesCS7A01G110400.1	-24.11628	3.74583e-59	3.81737e-53	-1.39641	0.757685	cis	0.0706806	0.125	1.39641	0.735716124031008	0.407015054263566	triplet	0.10625
3641	chr7A_68191113	TraesCS7A01G111300.1	-26.20306	2.43728e-64	3.91247e-58	-0.88653	0.786844	cis	0.0890805	0.125	0.88653	0.735716124031008	0.407015054263566	triplet	0.10625
3643	chr7A_68904682	TraesCS7A01G112000.1	-14.97414	8.90317e-34	1.14398e-28	-0.59417	0.54659	cis	0.123037	0.125	0.59417	0.735716124031008	0.407015054263566	triplet	0.10625
3645	chr7A_68904682	TraesCS7A01G112300.1	-25.1407	9.95122e-62	1.27653e-55	-0.69591	0.772631	cis	0.123037	0.125	0.69591	0.735716124031008	0.407015054263566	triplet	0.10625
3648	chr7A_69215371	TraesCS7A01G112700.1	-6.79464	1.42464e-10	1.56827e-06	-0.72068	0.198853	cis	0.0736842	0.125	0.72068	0.735716124031008	0.407015054263566	triplet	0.10625
3656	chr7A_700264238	TraesCS7A01G512300.1	-7.03596	3.67888e-11	4.50684e-07	-1.31359	0.210207	cis	0.0576923	0.125	1.31359	0.735716124031008	0.407015054263566	triplet	0.10625
3675	chr7A_708919307	TraesCS7A01G528600.1	-12.01612	5.48248e-25	3.30128e-20	-1.10811	0.437024	cis	0.0530973	0.125	1.10811	0.735716124031008	0.407015054263566	triplet	0.10625
3679	chr7A_711580603	TraesCS7A01G534400.1	-17.2889	1.47498e-40	3.28164e-35	-0.7927	0.616421	cis	0.0578947	0.125	0.7927	0.735716124031008	0.407015054263566	triplet	0.10625
3681	chr7A_712978871	TraesCS7A01G534300.1	-10.47353	1.79605e-20	7.01102e-16	-0.70394	0.370973	cis	0.111732	0.125	0.70394	0.735716124031008	0.407015054263566	triplet	0.10625
3682	chr7A_714596443	TraesCS7A01G537000.1	-19.617	3.63852e-47	1.39936e-41	-0.9297	0.674157	cis	0.0904255	0.125	0.9297	0.735716124031008	0.407015054263566	triplet	0.10625
3683	chr7A_714596443	TraesCS7A01G537100.1	-27.92799	1.88564e-68	4.30013e-62	-1.86381	0.807448	cis	0.0904255	0.125	1.86381	0.735716124031008	0.407015054263566	triplet	0.10625
3688	chr7A_722597268	TraesCS7A01G549400.1	-20.30646	4.50945e-49	2.04523e-43	-0.92136	0.689146	cis	0.0837696	0.125	0.92136	0.735716124031008	0.407015054263566	triplet	0.10625
3689	chr7A_722597268	TraesCS7A01G547500.1	-11.99855	6.17938e-25	3.70353e-20	-0.5747	0.436304	cis	0.0837696	0.125	0.5747	0.735716124031008	0.407015054263566	triplet	0.10625
3691	chr7A_724459260	TraesCS7A01G552000.1	-9.74403	2.19038e-18	6.93413e-14	-0.44439	0.337951	cis	0.091623	0.125	0.44439	0.735716124031008	0.407015054263566	triplet	0.10625
3693	chr7A_730433443	TraesCS7A01G557800.2	-14.98131	8.47826e-34	1.09122e-28	-0.47149	0.546827	cis	0.0811518	0.125	0.47149	0.735716124031008	0.407015054263566	triplet	0.10625
3697	chr7A_732089595	TraesCS7A01G559300.1	-18.7026	1.33782e-44	4.16368e-39	-0.97058	0.652847	cis	0.078534	0.125	0.97058	0.735716124031008	0.407015054263566	triplet	0.10625
3701	chr7A_733818368	TraesCS7A01G564200.1	-15.43215	3.93936e-35	5.65978e-30	-0.58268	0.561477	cis	0.116848	0.125	0.58268	0.735716124031008	0.407015054263566	triplet	0.10625
3710	chr7A_89834410	TraesCS7A01G136300.1	-12.84269	1.93481e-27	1.45218e-22	-1.25319	0.469987	cis	0.0759162	0.125	1.25319	0.735716124031008	0.407015054263566	triplet	0.10625
3717	chr7B_119214922	TraesCS7B01G103800.1	-13.18458	1.85975e-28	1.52182e-23	-0.73913	0.483094	cis	0.101744	0.125	0.73913	0.735716124031008	0.407015054263566	triplet	0.10625
3719	chr7B_129542051	TraesCS7B01G112500.1	-9.04567	1.96632e-16	5.01635e-12	-0.54506	0.305515	cis	0.0680628	0.125	0.54506	0.735716124031008	0.407015054263566	triplet	0.10625
3721	chr7B_131943595	TraesCS7B01G114200.4	-15.0356	5.85523e-34	7.6424e-29	-0.76534	0.54862	cis	0.0549738	0.125	0.76534	0.735716124031008	0.407015054263566	triplet	0.10625
3722	chr7B_131943595	TraesCS7B01G114200.1	-9.77247	1.81962e-18	5.80827e-14	-0.42768	0.339257	cis	0.0549738	0.125	0.42768	0.735716124031008	0.407015054263566	triplet	0.10625
3731	chr7B_162132822	TraesCS7B01G133700.1	26.15956	3.10907e-64	4.94408e-58	1.11447	0.786286	cis	0.0526316	0.125	1.11447	0.735716124031008	0.407015054263566	triplet	0.10625
3742	chr7B_32411320	TraesCS7B01G032300.1	14.25733	1.19348e-31	1.27871e-26	0.84092	0.522184	cis	0.0589888	0.125	0.84092	0.735716124031008	0.407015054263566	triplet	0.10625
3747	chr7B_337642737	TraesCS7B01G196500.1	14.36549	5.69281e-32	6.26745e-27	1.06508	0.525955	cis	0.11875	0.125	1.06508	0.735716124031008	0.407015054263566	triplet	0.10625
3754	chr7B_39842718	TraesCS7B01G040500.1	-9.23735	5.78792e-17	1.56942e-12	-0.89651	0.314484	cis	0.0732984	0.125	0.89651	0.735716124031008	0.407015054263566	triplet	0.10625
3760	chr7B_436206634	TraesCS7B01G233200.1	-19.21834	4.72481e-46	1.66128e-40	-0.71511	0.665073	cis	0.0909091	0.125	0.71511	0.735716124031008	0.407015054263566	triplet	0.10625
3766	chr7B_46999849	TraesCS7B01G047500.1	-7.995	1.33475e-13	2.38184e-09	-0.43423	0.255762	cis	0.0978836	0.125	0.43423	0.735716124031008	0.407015054263566	triplet	0.10625
3770	chr7B_483775353	TraesCS7B01G262800.1	-12.14359	2.29999e-25	1.4333e-20	-1.41703	0.442223	cis	0.065445	0.125	1.41703	0.735716124031008	0.407015054263566	triplet	0.10625
3785	chr7B_531662812	TraesCS7B01G294800.2	-6.64308	3.28909e-10	3.37659e-06	-0.48894	0.191763	cis	0.0549738	0.125	0.48894	0.735716124031008	0.407015054263566	triplet	0.10625
3807	chr7B_593642295	TraesCS7B01G339300.1	-19.206	5.11668e-46	1.79382e-40	-1.12594	0.664787	cis	0.0575916	0.125	1.12594	0.735716124031008	0.407015054263566	triplet	0.10625
3811	chr7B_608915173	TraesCS7B01G352500.1	-13.32039	7.33111e-29	6.20655e-24	-0.61982	0.488213	cis	0.0732984	0.125	0.61982	0.735716124031008	0.407015054263566	triplet	0.10625
3821	chr7B_62822981	TraesCS7B01G060300.2	-12.85164	1.81986e-27	1.36909e-22	-0.51623	0.470334	cis	0.0973684	0.125	0.51623	0.735716124031008	0.407015054263566	triplet	0.10625
3831	chr7B_642076977	TraesCS7B01G376200.1	-15.03828	5.74937e-34	7.50934e-29	-1.06644	0.548708	cis	0.0526316	0.125	1.06644	0.735716124031008	0.407015054263566	triplet	0.10625
3832	chr7B_646077783	TraesCS7B01G380500.1	-6.58795	4.44704e-10	4.44815e-06	-0.50046	0.189193	cis	0.0549738	0.125	0.50046	0.735716124031008	0.407015054263566	triplet	0.10625
3842	chr7B_659417477	TraesCS7B01G392700.1	-29.74584	1.28472e-72	4.17775e-66	-0.69327	0.826301	cis	0.0837696	0.125	0.69327	0.735716124031008	0.407015054263566	triplet	0.10625
3843	chr7B_659653525	TraesCS7B01G392600.1	-34.07737	6.66791e-82	5.28169e-75	-0.97294	0.861943	cis	0.0863874	0.125	0.97294	0.735716124031008	0.407015054263566	triplet	0.10625
3851	chr7B_67819452	TraesCS7B01G063100.1	-9.68578	3.2007e-18	9.95647e-14	-0.53551	0.335273	cis	0.0833333	0.125	0.53551	0.735716124031008	0.407015054263566	triplet	0.10625
3856	chr7B_680162015	TraesCS7B01G412200.1	32.21959	5.00778e-78	2.60061e-71	2.46071	0.848052	cis	0.0676692	0.125	2.46071	0.735716124031008	0.407015054263566	triplet	0.10625
3857	chr7B_680162015	TraesCS7B01G412200.2	-34.81801	2.09552e-83	1.89128e-76	-2.1643	0.866981	cis	0.0676692	0.125	2.1643	0.735716124031008	0.407015054263566	triplet	0.10625
3858	chr7B_680207586	TraesCS7B01G411900.1	-17.32953	1.1257e-40	2.52815e-35	-0.67585	0.61753	cis	0.102632	0.125	0.67585	0.735716124031008	0.407015054263566	triplet	0.10625
3875	chr7B_700578777	TraesCS7B01G432800.1	-15.53225	1.99587e-35	2.93785e-30	-2.19183	0.564659	cis	0.121053	0.125	2.19183	0.735716124031008	0.407015054263566	triplet	0.10625
3911	chr7B_716024645	TraesCS7B01G455300.1	-14.15985	2.32625e-31	2.42992e-26	-1.63668	0.51876	cis	0.0706806	0.125	1.63668	0.735716124031008	0.407015054263566	triplet	0.10625
3917	chr7B_71879233	TraesCS7B01G066000.2	13.26545	1.06833e-28	8.92193e-24	0.92476	0.486149	cis	0.065445	0.125	0.92476	0.735716124031008	0.407015054263566	triplet	0.10625
3918	chr7B_719082651	TraesCS7B01G461900.1	-11.09973	2.72202e-22	1.26565e-17	-1.13485	0.398455	cis	0.0680628	0.125	1.13485	0.735716124031008	0.407015054263566	triplet	0.10625
3920	chr7B_721057629	TraesCS7B01G464600.1	-12.13725	2.40165e-25	1.49424e-20	-0.58598	0.441966	cis	0.0952381	0.125	0.58598	0.735716124031008	0.407015054263566	triplet	0.10625
3925	chr7B_728812108	TraesCS7B01G472700.1	8.5059	5.84119e-15	1.24728e-10	0.54151	0.280047	cis	0.0815789	0.125	0.54151	0.735716124031008	0.407015054263566	triplet	0.10625
3951	chr7B_84210086	TraesCS7B01G074400.1	-25.45623	1.64454e-62	2.24717e-56	-0.64107	0.776984	cis	0.0732984	0.125	0.64107	0.735716124031008	0.407015054263566	triplet	0.10625
3955	chr7D_420088472	TraesCS7D01G328400.1	-9.87346	9.40739e-19	3.09321e-14	-0.46763	0.343881	cis	0.0687831	0.125	0.46763	0.735716124031008	0.407015054263566	triplet	0.10625
3960	chr7D_572272410	TraesCS7D01G451900.1	-19.06491	1.27358e-45	4.31383e-40	-1.19515	0.661492	cis	0.0732984	0.125	1.19515	0.735716124031008	0.407015054263566	triplet	0.10625
3961	chr7D_572272410	TraesCS7D01G451900.2	17.11979	4.54995e-40	9.71655e-35	0.73273	0.611762	cis	0.0732984	0.125	0.73273	0.735716124031008	0.407015054263566	triplet	0.10625
3966	chr7D_605910504	TraesCS7D01G499500.1	-22.72217	1.48205e-55	1.13011e-49	-1.05366	0.735155	cis	0.120419	0.125	1.05366	0.735716124031008	0.407015054263566	triplet	0.10625
3967	chr7D_607045028	TraesCS7D01G500900.1	-14.62214	9.84327e-33	1.15652e-27	-0.55069	0.534776	cis	0.078534	0.125	0.55069	0.735716124031008	0.407015054263566	triplet	0.10625
3969	chr7D_612439607	TraesCS7D01G507200.2	-19.33803	2.18413e-46	7.88482e-41	-1.03422	0.667833	cis	0.0680628	0.125	1.03422	0.735716124031008	0.407015054263566	triplet	0.10625
3970	chr7D_612439607	TraesCS7D01G508200.1	-8.77822	1.06624e-15	2.49359e-11	-0.52287	0.292929	cis	0.0680628	0.125	0.52287	0.735716124031008	0.407015054263566	triplet	0.10625
3971	chr7D_612439607	TraesCS7D01G508100.1	-12.0077	5.80593e-25	3.48823e-20	-0.70765	0.436679	cis	0.0680628	0.125	0.70765	0.735716124031008	0.407015054263566	triplet	0.10625
3972	chr7D_612439607	TraesCS7D01G507900.1	-9.72811	2.42985e-18	7.65653e-14	-0.80241	0.33722	cis	0.0680628	0.125	0.80241	0.735716124031008	0.407015054263566	triplet	0.10625
3973	chr7D_614279633	TraesCS7D01G512100.1	-9.11372	1.27509e-16	3.32355e-12	-0.59757	0.308704	cis	0.0552632	0.125	0.59757	0.735716124031008	0.407015054263566	triplet	0.10625
3974	chr7D_614539636	TraesCS7D01G513500.1	-10.17992	1.25567e-19	4.5123e-15	-0.70166	0.357803	cis	0.0759162	0.125	0.70166	0.735716124031008	0.407015054263566	triplet	0.10625
3975	chr7D_615485459	TraesCS7D01G514700.1	-20.80266	1.9815e-50	9.99287e-45	-0.65426	0.699394	cis	0.0994764	0.125	0.65426	0.735716124031008	0.407015054263566	triplet	0.10625
3976	chr7D_623530995	TraesCS7D01G528500.1	-16.33638	8.67667e-38	1.54087e-32	-0.58382	0.589293	cis	0.104712	0.125	0.58382	0.735716124031008	0.407015054263566	triplet	0.10625
3978	chr7D_628606017	TraesCS7D01G536800.1	-7.2917	8.52207e-12	1.16183e-07	-0.62599	0.222307	cis	0.0526316	0.125	0.62599	0.735716124031008	0.407015054263566	triplet	0.10625
23100	chr1A_14145676	TraesCS1A01G030600.1	-10.8258	1.71222e-21	7.36973e-17	-0.67452	0.38654	cis	0.140957	0.25	0.67452	0.60729643573382	0.453272510483136	triplet	0.10625
35100	chr1A_20094659	TraesCS1A01G036200.1	-11.73201	3.78542e-24	2.10624e-19	-0.53528	0.425287	cis	0.146597	0.25	0.53528	0.60729643573382	0.453272510483136	triplet	0.10625
4410	chr1A_2935454	TraesCS1A01G004200.1	-16.93708	1.54106e-39	3.15275e-34	-1.39264	0.606653	cis	0.151832	0.25	1.39264	0.60729643573382	0.453272510483136	triplet	0.10625
5310	chr1A_32088197	TraesCS1A01G050100.1	16.97488	1.197e-39	2.47016e-34	0.69838	0.607716	cis	0.148936	0.25	0.69838	0.60729643573382	0.453272510483136	triplet	0.10625
8110	chr1A_370107929	TraesCS1A01G208600.2	11.91044	1.12564e-24	6.58393e-20	0.5473	0.432682	cis	0.159686	0.25	0.5473	0.60729643573382	0.453272510483136	triplet	0.10625
10210	chr1A_449755971	TraesCS1A01G257500.1	-9.94106	6.04238e-19	2.02666e-14	-0.72584	0.346967	cis	0.144737	0.25	0.72584	0.60729643573382	0.453272510483136	triplet	0.10625
10710	chr1A_460861802	TraesCS1A01G265200.1	-9.08557	1.52554e-16	3.94148e-12	-0.51495	0.307385	cis	0.138298	0.25	0.51495	0.60729643573382	0.453272510483136	triplet	0.10625
10810	chr1A_461999554	TraesCS1A01G266300.1	-15.14989	2.68769e-34	3.61006e-29	-0.71134	0.552367	cis	0.146597	0.25	0.71134	0.60729643573382	0.453272510483136	triplet	0.10625
12110	chr1A_477046854	TraesCS1A01G279500.3	-7.12272	2.24701e-11	2.85583e-07	-0.52367	0.214305	cis	0.140541	0.25	0.52367	0.60729643573382	0.453272510483136	triplet	0.10625
22210	chr1A_570253489	TraesCS1A01G407000.2	7.19217	1.51076e-11	1.97674e-07	0.6	0.217591	cis	0.15	0.25	0.6	0.60729643573382	0.453272510483136	triplet	0.10625
229	chr1A_575239783	TraesCS1A01G417300.1	6.88425	8.64351e-11	9.90771e-07	0.56409	0.203061	cis	0.144509	0.25	0.56409	0.60729643573382	0.453272510483136	triplet	0.10625
246	chr1A_589444177	TraesCS1A01G440200.1	-15.39508	5.06794e-35	7.21905e-30	-0.78928	0.560293	cis	0.143979	0.25	0.78928	0.60729643573382	0.453272510483136	triplet	0.10625
247	chr1A_589444177	TraesCS1A01G440200.2	-14.45584	3.06835e-32	3.45437e-27	-0.49217	0.52908	cis	0.143979	0.25	0.49217	0.60729643573382	0.453272510483136	triplet	0.10625
257	chr1A_8247200	TraesCS1A01G013800.2	7.28315	8.95334e-12	1.21651e-07	0.44161	0.221901	cis	0.15	0.25	0.44161	0.60729643573382	0.453272510483136	triplet	0.10625
260	chr1A_9103899	TraesCS1A01G016900.2	-16.54208	2.17511e-38	4.05317e-33	-0.97063	0.595336	cis	0.144022	0.25	0.97063	0.60729643573382	0.453272510483136	triplet	0.10625
270	chr1B_10111721	TraesCS1B01G022700.1	-12.82112	2.24273e-27	1.67379e-22	-0.49547	0.46915	cis	0.152632	0.25	0.49547	0.60729643573382	0.453272510483136	triplet	0.10625
283	chr1B_130361380	TraesCS1B01G112700.1	-18.76045	9.18084e-45	2.89585e-39	-0.58317	0.654246	cis	0.162304	0.25	0.58317	0.60729643573382	0.453272510483136	triplet	0.10625
295	chr1B_15240605	TraesCS1B01G030000.1	-7.09723	2.59811e-11	3.26711e-07	-0.53107	0.2131	cis	0.155738	0.25	0.53107	0.60729643573382	0.453272510483136	triplet	0.10625
310	chr1B_25112917	TraesCS1B01G045300.1	-16.34233	8.3356e-38	1.48242e-32	-0.63866	0.589469	cis	0.161017	0.25	0.63866	0.60729643573382	0.453272510483136	triplet	0.10625
314	chr1B_277760126	TraesCS1B01G161300.1	-15.80849	3.06663e-36	4.81417e-31	-0.87658	0.573305	cis	0.142473	0.25	0.87658	0.60729643573382	0.453272510483136	triplet	0.10625
318	chr1B_300336449	TraesCS1B01G169600.2	9.26969	4.70442e-17	1.28846e-12	0.81971	0.315993	cis	0.157068	0.25	0.81971	0.60729643573382	0.453272510483136	triplet	0.10625
364	chr1B_452571679	TraesCS1B01G257000.1	-17.55829	2.46511e-41	5.84423e-36	-0.50557	0.623705	cis	0.154255	0.25	0.50557	0.60729643573382	0.453272510483136	triplet	0.10625
404	chr1B_531166780	TraesCS1B01G308500.1	-24.46759	4.82853e-60	5.32488e-54	-1.04577	0.762955	cis	0.159686	0.25	1.04577	0.60729643573382	0.453272510483136	triplet	0.10625
405	chr1B_531166780	TraesCS1B01G308600.1	12.106	2.97178e-25	1.83349e-20	0.44681	0.440694	cis	0.159686	0.25	0.44681	0.60729643573382	0.453272510483136	triplet	0.10625
421	chr1B_549790507	TraesCS1B01G324300.1	7.14372	1.99322e-11	2.55602e-07	0.45336	0.215298	cis	0.136126	0.25	0.45336	0.60729643573382	0.453272510483136	triplet	0.10625
422	chr1B_549794689	TraesCS1B01G324300.2	6.97955	5.06046e-11	6.0496e-07	0.46037	0.207546	cis	0.138743	0.25	0.46037	0.60729643573382	0.453272510483136	triplet	0.10625
455	chr1B_584147579	TraesCS1B01G354400.2	21.54946	1.90116e-52	1.12635e-46	0.67213	0.714013	cis	0.146597	0.25	0.67213	0.60729643573382	0.453272510483136	triplet	0.10625
474	chr1B_622708960	TraesCS1B01G389200.1	-10.44559	2.16251e-20	8.37857e-16	-0.65552	0.369727	cis	0.142105	0.25	0.65552	0.60729643573382	0.453272510483136	triplet	0.10625
480	chr1B_629941989	TraesCS1B01G398800.1	-13.48938	2.3017e-29	2.03484e-24	-0.51723	0.494515	cis	0.15445	0.25	0.51723	0.60729643573382	0.453272510483136	triplet	0.10625
482	chr1B_631998187	TraesCS1B01G401800.1	-32.59853	7.8793e-79	4.41046e-72	-0.88903	0.851041	cis	0.143979	0.25	0.88903	0.60729643573382	0.453272510483136	triplet	0.10625
484	chr1B_633137598	TraesCS1B01G403700.1	7.25551	1.04993e-11	1.41032e-07	0.70077	0.220591	cis	0.162011	0.25	0.70077	0.60729643573382	0.453272510483136	triplet	0.10625
514	chr1B_653878361	TraesCS1B01G428800.1	-43.04509	1.19791e-98	4.39637e-91	-1.30301	0.908773	cis	0.157068	0.25	1.30301	0.60729643573382	0.453272510483136	triplet	0.10625
517	chr1B_65547364	TraesCS1B01G082100.1	-27.31819	5.14145e-67	1.03708e-60	-0.78237	0.80049	cis	0.126984	0.25	0.78237	0.60729643573382	0.453272510483136	triplet	0.10625
542	chr1B_670677611	TraesCS1B01G455900.1	-10.56731	9.62392e-21	3.8561e-16	-0.79434	0.375143	cis	0.139785	0.25	0.79434	0.60729643573382	0.453272510483136	triplet	0.10625
627	chr1D_3964541	TraesCS1D01G007800.3	-10.28237	6.38074e-20	2.36071e-15	-0.57634	0.362418	cis	0.148485	0.25	0.57634	0.60729643573382	0.453272510483136	triplet	0.10625
637	chr1D_423275524	TraesCS1D01G333500.1	-12.39118	4.245e-26	2.8284e-21	-0.76272	0.452202	cis	0.144737	0.25	0.76272	0.60729643573382	0.453272510483136	triplet	0.10625
638	chr1D_423275861	TraesCS1D01G332900.3	16.99675	1.03429e-39	2.14513e-34	0.72122	0.60833	cis	0.134921	0.25	0.72122	0.60729643573382	0.453272510483136	triplet	0.10625
651	chr1D_473863861	TraesCS1D01G412700.1	-16.80085	3.83413e-39	7.5941e-34	-0.47858	0.602792	cis	0.128272	0.25	0.47858	0.60729643573382	0.453272510483136	triplet	0.10625
802	chr2A_686844497	TraesCS2A01G434800.1	-13.28015	9.65989e-29	8.09898e-24	-0.59498	0.486702	cis	0.138743	0.25	0.59498	0.60729643573382	0.453272510483136	triplet	0.10625
803	chr2A_687032223	TraesCS2A01G435000.1	19.89034	6.33935e-48	2.59684e-42	1.20654	0.680207	cis	0.142105	0.25	1.20654	0.60729643573382	0.453272510483136	triplet	0.10625
852	chr2A_745040492	TraesCS2A01G523700.1	-13.15091	2.34232e-28	1.90082e-23	-1.25536	0.481817	cis	0.134211	0.25	1.25536	0.60729643573382	0.453272510483136	triplet	0.10625
871	chr2A_751607536	TraesCS2A01G539900.1	-7.85069	3.17933e-13	5.38232e-09	-0.61205	0.24889	cis	0.140957	0.25	0.61205	0.60729643573382	0.453272510483136	triplet	0.10625
913	chr2A_771503974	TraesCS2A01G577600.1	-7.98449	1.42221e-13	2.52812e-09	-0.79184	0.255261	cis	0.148936	0.25	0.79184	0.60729643573382	0.453272510483136	triplet	0.10625
966	chr2B_135356664	TraesCS2B01G163800.2	-18.63469	2.08221e-44	6.378e-39	-0.77895	0.651197	cis	0.134831	0.25	0.77895	0.60729643573382	0.453272510483136	triplet	0.10625
976	chr2B_140845993	TraesCS2B01G168000.1	-23.52356	1.2302e-57	1.11025e-51	-0.87038	0.74843	cis	0.146597	0.25	0.87038	0.60729643573382	0.453272510483136	triplet	0.10625
977	chr2B_140845993	TraesCS2B01G167900.1	-23.90299	1.30923e-58	1.27634e-52	-0.74937	0.754408	cis	0.146597	0.25	0.74937	0.60729643573382	0.453272510483136	triplet	0.10625
983	chr2B_146907936	TraesCS2B01G172700.1	12.62488	8.5913e-27	6.09431e-22	0.51684	0.461474	cis	0.144737	0.25	0.51684	0.60729643573382	0.453272510483136	triplet	0.10625
994	chr2B_157640079	TraesCS2B01G182700.3	-7.35377	5.951e-12	8.31938e-08	-0.42625	0.225252	cis	0.136126	0.25	0.42625	0.60729643573382	0.453272510483136	triplet	0.10625
1031	chr2B_229994066	TraesCS2B01G232300.4	-7.64727	1.06688e-12	1.67301e-08	-0.56141	0.239204	cis	0.150794	0.25	0.56141	0.60729643573382	0.453272510483136	triplet	0.10625
1088	chr2B_464685966	TraesCS2B01G325600.5	8.85672	6.50464e-16	1.56082e-11	0.50052	0.296631	cis	0.133508	0.25	0.50052	0.60729643573382	0.453272510483136	triplet	0.10625
1089	chr2B_467860631	TraesCS2B01G326700.2	14.79193	3.08657e-33	3.78486e-28	1.03566	0.540515	cis	0.141361	0.25	1.03566	0.60729643573382	0.453272510483136	triplet	0.10625
1111	chr2B_546925332	TraesCS2B01G382300.1	-6.44985	9.40665e-10	8.79492e-06	-0.46871	0.182779	cis	0.14011	0.25	0.46871	0.60729643573382	0.453272510483136	triplet	0.10625
1135	chr2B_615799869	TraesCS2B01G428100.1	-12.3337	6.28583e-26	4.12345e-21	-0.6869	0.4499	cis	0.153614	0.25	0.6869	0.60729643573382	0.453272510483136	triplet	0.10625
1212	chr2B_718603574	TraesCS2B01G524000.1	-12.38444	4.44487e-26	2.95641e-21	-0.4498	0.451933	cis	0.126316	0.25	0.4498	0.60729643573382	0.453272510483136	triplet	0.10625
1247	chr2B_743694104	TraesCS2B01G546000.1	-22.70592	1.63455e-55	1.24257e-49	-0.82011	0.734876	cis	0.159686	0.25	0.82011	0.60729643573382	0.453272510483136	triplet	0.10625
1248	chr2B_743732629	TraesCS2B01G546800.1	-21.10715	2.95554e-51	1.58932e-45	-0.56741	0.705469	cis	0.147368	0.25	0.56741	0.60729643573382	0.453272510483136	triplet	0.10625
1249	chr2B_743732629	TraesCS2B01G546100.1	-17.51942	3.18975e-41	7.49247e-36	-0.73229	0.622665	cis	0.147368	0.25	0.73229	0.60729643573382	0.453272510483136	triplet	0.10625
1250	chr2B_744167213	TraesCS2B01G546500.2	-29.97487	3.94098e-73	1.33987e-66	-1.43285	0.828491	cis	0.140212	0.25	1.43285	0.60729643573382	0.453272510483136	triplet	0.10625
1251	chr2B_744167261	TraesCS2B01G547600.1	-36.03602	7.9526e-86	9.09281e-79	-1.07786	0.874713	cis	0.157068	0.25	1.07786	0.60729643573382	0.453272510483136	triplet	0.10625
1253	chr2B_745699396	TraesCS2B01G549400.1	-16.12512	3.6052e-37	6.08674e-32	-0.57015	0.582978	cis	0.146597	0.25	0.57015	0.60729643573382	0.453272510483136	triplet	0.10625
1254	chr2B_745715114	TraesCS2B01G550200.1	-18.7408	1.04329e-44	3.27639e-39	-1.17859	0.653772	cis	0.143979	0.25	1.17859	0.60729643573382	0.453272510483136	triplet	0.10625
1255	chr2B_746036777	TraesCS2B01G549500.1	-15.01479	6.74782e-34	8.76233e-29	-0.69254	0.547934	cis	0.149215	0.25	0.69254	0.60729643573382	0.453272510483136	triplet	0.10625
1265	chr2B_748982933	TraesCS2B01G553500.1	6.63342	3.46799e-10	3.54411e-06	0.7988	0.191312	cis	0.147849	0.25	0.7988	0.60729643573382	0.453272510483136	triplet	0.10625
1270	chr2B_749846391	TraesCS2B01G555200.2	7.3891	4.84753e-12	6.87305e-08	0.48737	0.226929	cis	0.13172	0.25	0.48737	0.60729643573382	0.453272510483136	triplet	0.10625
1271	chr2B_749888489	TraesCS2B01G554900.1	-14.4749	2.69348e-32	3.04666e-27	-1.04261	0.529736	cis	0.133508	0.25	1.04261	0.60729643573382	0.453272510483136	triplet	0.10625
1277	chr2B_754663057	TraesCS2B01G562200.1	-9.61339	5.12279e-18	1.55949e-13	-0.94652	0.331938	cis	0.146277	0.25	0.94652	0.60729643573382	0.453272510483136	triplet	0.10625
1278	chr2B_754781978	TraesCS2B01G562100.1	6.79205	1.4453e-10	1.58913e-06	0.55113	0.198732	cis	0.141304	0.25	0.55113	0.60729643573382	0.453272510483136	triplet	0.10625
1289	chr2B_761981194	TraesCS2B01G571700.1	-6.81836	1.24861e-10	1.38958e-06	-0.94105	0.199966	cis	0.162234	0.25	0.94105	0.60729643573382	0.453272510483136	triplet	0.10625
1311	chr2B_770060334	TraesCS2B01G582300.1	-9.94505	5.88618e-19	1.97657e-14	-0.92527	0.347149	cis	0.146597	0.25	0.92527	0.60729643573382	0.453272510483136	triplet	0.10625
1315	chr2B_77170690	TraesCS2B01G113500.1	-30.41316	4.17504e-74	1.54372e-67	-0.87521	0.832577	cis	0.162304	0.25	0.87521	0.60729643573382	0.453272510483136	triplet	0.10625
1316	chr2B_77170690	TraesCS2B01G113300.1	-26.26306	1.74282e-64	2.83881e-58	-0.67681	0.78761	cis	0.162304	0.25	0.67681	0.60729643573382	0.453272510483136	triplet	0.10625
1333	chr2B_786033120	TraesCS2B01G604300.1	-26.22496	2.15631e-64	3.48824e-58	-0.95109	0.787124	cis	0.136126	0.25	0.95109	0.60729643573382	0.453272510483136	triplet	0.10625
1349	chr2B_790751177	TraesCS2B01G611700.2	-27.72774	5.5562e-68	1.21933e-61	-1.7026	0.8052	cis	0.152632	0.25	1.7026	0.60729643573382	0.453272510483136	triplet	0.10625
1350	chr2B_790751177	TraesCS2B01G611700.1	-22.10678	6.20277e-54	4.1572e-48	-0.79758	0.724326	cis	0.152632	0.25	0.79758	0.60729643573382	0.453272510483136	triplet	0.10625
1364	chr2B_797326004	TraesCS2B01G625300.2	-11.76612	3.00265e-24	1.68738e-19	-0.61047	0.426707	cis	0.157895	0.25	0.61047	0.60729643573382	0.453272510483136	triplet	0.10625
1388	chr2D_13679540	TraesCS2D01G036200.1	-26.40051	8.09656e-65	1.35647e-58	-1.75044	0.789351	cis	0.133508	0.25	1.75044	0.60729643573382	0.453272510483136	triplet	0.10625
1399	chr2D_186963000	TraesCS2D01G219700.1	11.19833	1.40114e-22	6.69493e-18	0.77829	0.402702	cis	0.138743	0.25	0.77829	0.60729643573382	0.453272510483136	triplet	0.10625
1433	chr2D_579758923	TraesCS2D01G478400.1	-14.08436	3.90093e-31	3.99646e-26	-0.96307	0.51609	cis	0.157068	0.25	0.96307	0.60729643573382	0.453272510483136	triplet	0.10625
1449	chr2D_600976332	TraesCS2D01G508800.1	-14.69396	6.02611e-33	7.21118e-28	-1.53149	0.537213	cis	0.149215	0.25	1.53149	0.60729643573382	0.453272510483136	triplet	0.10625
1451	chr2D_600976410	TraesCS2D01G507200.1	-18.47625	5.85641e-44	1.72598e-38	-1.18763	0.647308	cis	0.141361	0.25	1.18763	0.60729643573382	0.453272510483136	triplet	0.10625
1452	chr2D_600976410	TraesCS2D01G506600.1	-10.72306	3.40453e-21	1.42383e-16	-0.58518	0.382027	cis	0.141361	0.25	0.58518	0.60729643573382	0.453272510483136	triplet	0.10625
1454	chr2D_600976410	TraesCS2D01G506300.1	-13.99546	7.17216e-31	7.1861e-26	-1.21899	0.512927	cis	0.141361	0.25	1.21899	0.60729643573382	0.453272510483136	triplet	0.10625
1455	chr2D_600976410	TraesCS2D01G507800.1	-7.47159	2.99708e-12	4.38978e-08	-1.09497	0.230848	cis	0.141361	0.25	1.09497	0.60729643573382	0.453272510483136	triplet	0.10625
1457	chr2D_601218582	TraesCS2D01G507800.1	-7.18944	1.53454e-11	2.00551e-07	-1.07814	0.217462	cis	0.128947	0.25	1.07814	0.60729643573382	0.453272510483136	triplet	0.10625
1462	chr2D_607422971	TraesCS2D01G516000.3	-17.08379	5.78505e-40	1.22494e-34	-0.84245	0.610761	cis	0.157068	0.25	0.84245	0.60729643573382	0.453272510483136	triplet	0.10625
1468	chr2D_608574562	TraesCS2D01G519000.2	-7.60489	1.37025e-12	2.11408e-08	-0.48937	0.237187	cis	0.147368	0.25	0.48937	0.60729643573382	0.453272510483136	triplet	0.10625
1470	chr2D_608755749	TraesCS2D01G518100.1	-24.92423	3.4466e-61	4.20919e-55	-0.63199	0.769579	cis	0.136126	0.25	0.63199	0.60729643573382	0.453272510483136	triplet	0.10625
1481	chr2D_618150003	TraesCS2D01G534600.1	-17.19078	2.8346e-40	6.1672e-35	-1.18277	0.613726	cis	0.128378	0.25	1.18277	0.60729643573382	0.453272510483136	triplet	0.10625
1484	chr2D_620224901	TraesCS2D01G540400.1	-12.40028	3.98908e-26	2.6644e-21	-0.99226	0.452566	cis	0.149215	0.25	0.99226	0.60729643573382	0.453272510483136	triplet	0.10625
1503	chr2D_641309481	TraesCS2D01G578600.1	-33.42019	1.50436e-80	1.01748e-73	-0.83923	0.857243	cis	0.151832	0.25	0.83923	0.60729643573382	0.453272510483136	triplet	0.10625
1508	chr2D_647285955	TraesCS2D01G592100.1	-31.13988	1.05837e-75	4.48264e-69	-1.5749	0.839058	cis	0.13089	0.25	1.5749	0.60729643573382	0.453272510483136	triplet	0.10625
1509	chr2D_648286069	TraesCS2D01G596000.1	-12.76617	3.26703e-27	2.40467e-22	-0.91636	0.467011	cis	0.13089	0.25	0.91636	0.60729643573382	0.453272510483136	triplet	0.10625
1510	chr2D_648286069	TraesCS2D01G595900.1	-14.12902	2.873e-31	2.97798e-26	-1.19694	0.517672	cis	0.13089	0.25	1.19694	0.60729643573382	0.453272510483136	triplet	0.10625
1519	chr2D_650955902	TraesCS2D01G599700.1	-15.61895	1.10815e-35	1.66413e-30	-0.63604	0.567393	cis	0.142857	0.25	0.63604	0.60729643573382	0.453272510483136	triplet	0.10625
1520	chr2D_66821970	TraesCS2D01G117200.1	10.75748	2.70467e-21	1.14214e-16	0.42808	0.383542	cis	0.135638	0.25	0.42808	0.60729643573382	0.453272510483136	triplet	0.10625
1521	chr2D_73020638	TraesCS2D01G124800.1	-15.36138	6.3728e-35	9.0054e-30	-0.91825	0.559213	cis	0.161376	0.25	0.91825	0.60729643573382	0.453272510483136	triplet	0.10625
1522	chr2D_73024305	TraesCS2D01G123200.1	-27.59093	1.16575e-67	2.48349e-61	-1.05031	0.803644	cis	0.157895	0.25	1.05031	0.60729643573382	0.453272510483136	triplet	0.10625
1528	chr2D_75392781	TraesCS2D01G129600.3	21.35105	6.49024e-52	3.68494e-46	0.75413	0.71022	cis	0.15445	0.25	0.75413	0.60729643573382	0.453272510483136	triplet	0.10625
1529	chr2D_75392781	TraesCS2D01G129600.5	-17.04137	7.67812e-40	1.60956e-34	-0.43473	0.609578	cis	0.15445	0.25	0.43473	0.60729643573382	0.453272510483136	triplet	0.10625
1530	chr2D_75503387	TraesCS2D01G129700.1	-22.34095	1.48949e-54	1.04937e-48	-0.58394	0.728514	cis	0.157895	0.25	0.58394	0.60729643573382	0.453272510483136	triplet	0.10625
1532	chr2D_78708880	TraesCS2D01G134000.1	-16.02932	6.88532e-37	1.13643e-31	-0.45931	0.580078	cis	0.15445	0.25	0.45931	0.60729643573382	0.453272510483136	triplet	0.10625
1555	chr3A_13197132	TraesCS3A01G024900.1	-10.00846	3.88265e-19	1.32818e-14	-1.26538	0.350035	cis	0.14497	0.25	1.26538	0.60729643573382	0.453272510483136	triplet	0.10625
1579	chr3A_214125552	TraesCS3A01G184000.3	-16.27716	1.29301e-37	2.26334e-32	-0.65303	0.587534	cis	0.131579	0.25	0.65303	0.60729643573382	0.453272510483136	triplet	0.10625
1580	chr3A_214125552	TraesCS3A01G184000.1	-17.87041	3.12915e-42	8.00714e-37	-0.74708	0.631939	cis	0.131579	0.25	0.74708	0.60729643573382	0.453272510483136	triplet	0.10625
1597	chr3A_47083086	TraesCS3A01G077000.4	15.07028	4.62298e-34	6.09441e-29	0.72413	0.54976	cis	0.136842	0.25	0.72413	0.60729643573382	0.453272510483136	triplet	0.10625
1612	chr3A_509417587	TraesCS3A01G279800.1	-11.42112	3.11282e-23	1.58359e-18	-1.89759	0.412215	cis	0.132979	0.25	1.89759	0.60729643573382	0.453272510483136	triplet	0.10625
1613	chr3A_509417587	TraesCS3A01G280000.1	7.29338	8.44004e-12	1.1514e-07	0.68879	0.222386	cis	0.132979	0.25	0.68879	0.60729643573382	0.453272510483136	triplet	0.10625
1630	chr3A_53342685	TraesCS3A01G083000.2	8.47706	6.98512e-15	1.47743e-10	0.57722	0.27868	cis	0.147849	0.25	0.57722	0.60729643573382	0.453272510483136	triplet	0.10625
1631	chr3A_534182872	TraesCS3A01G300600.2	11.79172	2.52328e-24	1.42887e-19	0.67869	0.427771	cis	0.161376	0.25	0.67869	0.60729643573382	0.453272510483136	triplet	0.10625
1688	chr3A_659039589	TraesCS3A01G417100.1	-10.92166	9.00613e-22	3.98467e-17	-0.4859	0.390729	cis	0.157343	0.25	0.4859	0.60729643573382	0.453272510483136	triplet	0.10625
1704	chr3A_694990711	TraesCS3A01G457700.1	13.20092	1.66263e-28	1.36642e-23	0.44573	0.483712	cis	0.150794	0.25	0.44573	0.60729643573382	0.453272510483136	triplet	0.10625
1736	chr3A_737440799	TraesCS3A01G520600.1	16.3972	5.76154e-38	1.03805e-32	0.48222	0.59109	cis	0.137566	0.25	0.48222	0.60729643573382	0.453272510483136	triplet	0.10625
1762	chr3B_11175893	TraesCS3B01G025200.1	-6.86532	9.60889e-11	1.09229e-06	-0.7167	0.202171	cis	0.137363	0.25	0.7167	0.60729643573382	0.453272510483136	triplet	0.10625
1773	chr3B_133129154	TraesCS3B01G144700.1	-12.68123	5.84277e-27	4.20589e-22	-0.52823	0.463689	cis	0.15445	0.25	0.52823	0.60729643573382	0.453272510483136	triplet	0.10625
1793	chr3B_17602847	TraesCS3B01G035900.2	-6.97657	5.14612e-11	6.14375e-07	-0.70998	0.207406	cis	0.145604	0.25	0.70998	0.60729643573382	0.453272510483136	triplet	0.10625
1813	chr3B_22194975	TraesCS3B01G043100.1	7.08447	2.7936e-11	3.49403e-07	0.44411	0.212498	cis	0.129834	0.25	0.44411	0.60729643573382	0.453272510483136	triplet	0.10625
1815	chr3B_2257788	TraesCS3B01G002900.1	9.75758	2.00523e-18	6.3727e-14	1.26068	0.338573	cis	0.144385	0.25	1.26068	0.60729643573382	0.453272510483136	triplet	0.10625
1850	chr3B_4491889	TraesCS3B01G008700.1	-7.51749	2.29082e-12	3.415e-08	-0.76188	0.23303	cis	0.128342	0.25	0.76188	0.60729643573382	0.453272510483136	triplet	0.10625
1865	chr3B_49861427	TraesCS3B01G080300.2	-25.97032	8.98925e-64	1.36688e-57	-0.78888	0.783836	cis	0.136126	0.25	0.78888	0.60729643573382	0.453272510483136	triplet	0.10625
1866	chr3B_49861427	TraesCS3B01G080200.1	-16.67643	8.82698e-39	1.69762e-33	-1.30894	0.599227	cis	0.136126	0.25	1.30894	0.60729643573382	0.453272510483136	triplet	0.10625
1924	chr3B_617679781	TraesCS3B01G391900.1	-12.91525	1.17718e-27	9.00166e-23	-0.53355	0.472795	cis	0.159686	0.25	0.53355	0.60729643573382	0.453272510483136	triplet	0.10625
1932	chr3B_627906870	TraesCS3B01G397400.1	-13.46016	2.81224e-29	2.46771e-24	-0.76409	0.493431	cis	0.128272	0.25	0.76409	0.60729643573382	0.453272510483136	triplet	0.10625
1933	chr3B_62948389	TraesCS3B01G094400.4	6.42483	1.07637e-09	9.93644e-06	0.78643	0.18162	cis	0.138743	0.25	0.78643	0.60729643573382	0.453272510483136	triplet	0.10625
1942	chr3B_658939842	TraesCS3B01G421200.1	-9.51169	9.90052e-18	2.92181e-13	-0.64402	0.327238	cis	0.15445	0.25	0.64402	0.60729643573382	0.453272510483136	triplet	0.10625
1998	chr3B_772663583	TraesCS3B01G531700.1	-14.35644	6.05655e-32	6.65101e-27	-1.05063	0.52564	cis	0.136842	0.25	1.05063	0.60729643573382	0.453272510483136	triplet	0.10625
2031	chr3B_819861536	TraesCS3B01G597700.2	11.69972	4.71312e-24	2.59894e-19	0.45299	0.423941	cis	0.155488	0.25	0.45299	0.60729643573382	0.453272510483136	triplet	0.10625
2032	chr3B_819935005	TraesCS3B01G597900.1	-9.80937	1.43023e-18	4.61458e-14	-0.7421	0.340948	cis	0.127717	0.25	0.7421	0.60729643573382	0.453272510483136	triplet	0.10625
2041	chr3B_829249837	TraesCS3B01G611400.1	-22.62942	2.59382e-55	1.94091e-49	-1.44867	0.733559	cis	0.134211	0.25	1.44867	0.60729643573382	0.453272510483136	triplet	0.10625
2062	chr3D_33159570	TraesCS3D01G073000.1	-58.66482	6.28691e-122	1.85418e-113	-1.65691	0.948726	cis	0.136842	0.25	1.65691	0.60729643573382	0.453272510483136	triplet	0.10625
2063	chr3D_33187087	TraesCS3D01G072700.1	-15.01996	6.51406e-34	8.46923e-29	-0.72059	0.548104	cis	0.143979	0.25	0.72059	0.60729643573382	0.453272510483136	triplet	0.10625
2066	chr3D_36581080	TraesCS3D01G075700.1	-51.41462	6.8775e-112	7.62224e-104	-0.98389	0.934263	cis	0.131579	0.25	0.98389	0.60729643573382	0.453272510483136	triplet	0.10625
2073	chr3D_552950372	TraesCS3D01G443500.1	-24.90511	3.84727e-61	4.67668e-55	-1.26393	0.769306	cis	0.151832	0.25	1.26393	0.60729643573382	0.453272510483136	triplet	0.10625
2083	chr3D_595071048	TraesCS3D01G509900.1	-14.72912	4.73963e-33	5.72202e-28	-0.83302	0.538401	cis	0.134211	0.25	0.83302	0.60729643573382	0.453272510483136	triplet	0.10625
2084	chr3D_596913260	TraesCS3D01G512400.1	-23.98935	7.88234e-59	7.82368e-53	-0.73698	0.755742	cis	0.161376	0.25	0.73698	0.60729643573382	0.453272510483136	triplet	0.10625
2139	chr4A_24751474	TraesCS4A01G031700.1	7.7341	6.37529e-13	1.0331e-08	0.46304	0.243337	cis	0.159686	0.25	0.46304	0.60729643573382	0.453272510483136	triplet	0.10625
2166	chr4A_581334330	TraesCS4A01G270500.1	15.8866	1.80731e-36	2.88776e-31	0.44653	0.575714	cis	0.13089	0.25	0.44653	0.60729643573382	0.453272510483136	triplet	0.10625
2212	chr4A_630859669	TraesCS4A01G356200.1	-21.27091	1.06719e-51	5.94826e-46	-1.13203	0.70867	cis	0.151832	0.25	1.13203	0.60729643573382	0.453272510483136	triplet	0.10625
2235	chr4B_14106731	TraesCS4B01G020000.4	-6.78634	1.49189e-10	1.63604e-06	-0.47343	0.198464	cis	0.15445	0.25	0.47343	0.60729643573382	0.453272510483136	triplet	0.10625
2272	chr4B_34571576	TraesCS4B01G047200.1	-20.26006	6.04871e-49	2.71674e-43	-0.93728	0.688165	cis	0.157068	0.25	0.93728	0.60729643573382	0.453272510483136	triplet	0.10625
2283	chr4B_4522926	TraesCS4B01G006700.1	-17.87157	3.10528e-42	7.94792e-37	-0.4601	0.63197	cis	0.142857	0.25	0.4601	0.60729643573382	0.453272510483136	triplet	0.10625
2319	chr4B_597036550	TraesCS4B01G307800.1	-22.66828	2.05131e-55	1.54774e-49	-0.57923	0.734229	cis	0.157068	0.25	0.57923	0.60729643573382	0.453272510483136	triplet	0.10625
2325	chr4B_609313021	TraesCS4B01G318200.1	-18.48584	5.50076e-44	1.62484e-38	-0.94488	0.647544	cis	0.13089	0.25	0.94488	0.60729643573382	0.453272510483136	triplet	0.10625
2345	chr4B_644378179	TraesCS4B01G352700.1	-17.13067	4.23162e-40	9.05967e-35	-0.62701	0.612063	cis	0.128272	0.25	0.62701	0.60729643573382	0.453272510483136	triplet	0.10625
2347	chr4B_64698480	TraesCS4B01G069900.2	-8.48814	6.52156e-15	1.38444e-10	-0.4497	0.279205	cis	0.132275	0.25	0.4497	0.60729643573382	0.453272510483136	triplet	0.10625
2377	chr4D_455891486	TraesCS4D01G285300.1	-7.3752	5.25529e-12	7.41047e-08	-0.42685	0.226269	cis	0.147368	0.25	0.42685	0.60729643573382	0.453272510483136	triplet	0.10625
2395	chr5A_35698228	TraesCS5A01G038900.1	7.62996	1.18174e-12	1.84092e-08	0.45759	0.23838	cis	0.143617	0.25	0.45759	0.60729643573382	0.453272510483136	triplet	0.10625
2400	chr5A_398193792	TraesCS5A01G193900.1	-9.62985	4.60364e-18	1.40844e-13	-0.69341	0.332697	cis	0.13089	0.25	0.69341	0.60729643573382	0.453272510483136	triplet	0.10625
2407	chr5A_427203511	TraesCS5A01G212100.1	-8.44543	8.49596e-15	1.77787e-10	-1.38481	0.27718	cis	0.138743	0.25	1.38481	0.60729643573382	0.453272510483136	triplet	0.10625
2414	chr5A_444595393	TraesCS5A01G228600.1	-9.79365	1.58479e-18	5.08983e-14	-0.64575	0.340228	cis	0.133508	0.25	0.64575	0.60729643573382	0.453272510483136	triplet	0.10625
2421	chr5A_458180542	TraesCS5A01G243800.1	6.96336	5.54391e-11	6.58043e-07	0.43766	0.206784	cis	0.15445	0.25	0.43766	0.60729643573382	0.453272510483136	triplet	0.10625
2451	chr5A_474544273	TraesCS5A01G260600.3	-32.51876	1.16148e-78	6.4035e-72	-1.77292	0.850419	cis	0.149215	0.25	1.77292	0.60729643573382	0.453272510483136	triplet	0.10625
2452	chr5A_474544273	TraesCS5A01G260600.2	75.89256	6.87673e-142	1.92139e-132	3.01157	0.968717	cis	0.149215	0.25	3.01157	0.60729643573382	0.453272510483136	triplet	0.10625
2492	chr5A_534817202	TraesCS5A01G323400.1	-18.6868	1.48279e-44	4.59852e-39	-0.4961	0.652464	cis	0.135638	0.25	0.4961	0.60729643573382	0.453272510483136	triplet	0.10625
2494	chr5A_538347635	TraesCS5A01G328900.1	-13.83438	2.16272e-30	2.08187e-25	-0.71325	0.507141	cis	0.154412	0.25	0.71325	0.60729643573382	0.453272510483136	triplet	0.10625
2534	chr5A_598328680	TraesCS5A01G407800.1	-14.91074	1.37189e-33	1.73325e-28	-0.64477	0.544486	cis	0.15873	0.25	0.64477	0.60729643573382	0.453272510483136	triplet	0.10625
2557	chr5A_663721988	TraesCS5A01G497200.2	29.73701	1.34475e-72	4.3668e-66	0.79123	0.826215	cis	0.146597	0.25	0.79123	0.60729643573382	0.453272510483136	triplet	0.10625
2621	chr5B_387733453	TraesCS5B01G214400.1	-6.57058	4.88898e-10	4.85038e-06	-0.4541	0.188384	cis	0.146597	0.25	0.4541	0.60729643573382	0.453272510483136	triplet	0.10625
2642	chr5B_450568089	TraesCS5B01G266200.1	-18.05764	9.11389e-43	2.43925e-37	-0.64187	0.636774	cis	0.134211	0.25	0.64187	0.60729643573382	0.453272510483136	triplet	0.10625
2665	chr5B_478931296	TraesCS5B01G294900.3	-10.82802	1.68705e-21	7.26862e-17	-0.46869	0.386636	cis	0.131579	0.25	0.46869	0.60729643573382	0.453272510483136	triplet	0.10625
2683	chr5B_496979824	TraesCS5B01G313600.1	-13.09277	3.48881e-28	2.79061e-23	-0.72733	0.479605	cis	0.146597	0.25	0.72733	0.60729643573382	0.453272510483136	triplet	0.10625
2684	chr5B_496979824	TraesCS5B01G314900.1	-15.14399	2.79786e-34	3.75337e-29	-0.64303	0.552175	cis	0.146597	0.25	0.64303	0.60729643573382	0.453272510483136	triplet	0.10625
2685	chr5B_496980365	TraesCS5B01G314100.1	-31.31083	4.49644e-76	1.96884e-69	-0.95368	0.840531	cis	0.151832	0.25	0.95368	0.60729643573382	0.453272510483136	triplet	0.10625
2692	chr5B_507705824	TraesCS5B01G322900.1	-12.86235	1.69117e-27	1.2758e-22	-1.43656	0.470749	cis	0.162304	0.25	1.43656	0.60729643573382	0.453272510483136	triplet	0.10625
2704	chr5B_517869164	TraesCS5B01G334600.1	-12.183	1.75797e-25	1.10725e-20	-0.67278	0.443822	cis	0.162304	0.25	0.67278	0.60729643573382	0.453272510483136	triplet	0.10625
2705	chr5B_518466686	TraesCS5B01G334700.1	-24.17901	2.59515e-59	2.68054e-53	-1.13844	0.758637	cis	0.132275	0.25	1.13844	0.60729643573382	0.453272510483136	triplet	0.10625
2713	chr5B_526590510	TraesCS5B01G342100.1	-16.49442	2.99624e-38	5.52293e-33	-0.72274	0.593945	cis	0.138298	0.25	0.72274	0.60729643573382	0.453272510483136	triplet	0.10625
2728	chr5B_545575580	TraesCS5B01G366700.1	10.45953	1.97124e-20	7.66632e-16	0.50783	0.370349	cis	0.147059	0.25	0.50783	0.60729643573382	0.453272510483136	triplet	0.10625
2730	chr5B_545923711	TraesCS5B01G366900.1	-14.95284	1.02946e-33	1.31478e-28	-0.47646	0.545885	cis	0.137566	0.25	0.47646	0.60729643573382	0.453272510483136	triplet	0.10625
2769	chr5B_587600726	TraesCS5B01G412700.1	-20.7896	2.15052e-50	1.08174e-44	-0.87672	0.69913	cis	0.151832	0.25	0.87672	0.60729643573382	0.453272510483136	triplet	0.10625
2788	chr5B_610293513	TraesCS5B01G436500.1	-8.31068	1.95011e-14	3.89361e-10	-0.5341	0.270781	cis	0.155263	0.25	0.5341	0.60729643573382	0.453272510483136	triplet	0.10625
2806	chr5B_6405669	TraesCS5B01G004400.2	-9.15625	9.72157e-17	2.56849e-12	-0.45108	0.310695	cis	0.154891	0.25	0.45108	0.60729643573382	0.453272510483136	triplet	0.10625
2830	chr5B_665986644	TraesCS5B01G499800.2	-8.38288	1.25033e-14	2.56094e-10	-0.625	0.274211	cis	0.136126	0.25	0.625	0.60729643573382	0.453272510483136	triplet	0.10625
2849	chr5B_679133994	TraesCS5B01G513700.1	-6.92179	7.0036e-11	8.16186e-07	-0.72041	0.204826	cis	0.159686	0.25	0.72041	0.60729643573382	0.453272510483136	triplet	0.10625
2880	chr5B_696178076	TraesCS5B01G542300.1	-16.39122	5.99816e-38	1.07941e-32	-0.53529	0.590914	cis	0.142857	0.25	0.53529	0.60729643573382	0.453272510483136	triplet	0.10625
2889	chr5B_700211212	TraesCS5B01G547200.1	-17.15112	3.69208e-40	7.9608e-35	-0.65623	0.61263	cis	0.159686	0.25	0.65623	0.60729643573382	0.453272510483136	triplet	0.10625
2910	chr5B_706419295	TraesCS5B01G559600.1	-8.14485	5.37886e-14	1.0132e-09	-0.52208	0.262895	cis	0.143713	0.25	0.52208	0.60729643573382	0.453272510483136	triplet	0.10625
2916	chr5B_8933428	TraesCS5B01G007800.1	-20.82136	1.76243e-50	8.92738e-45	-0.65428	0.699772	cis	0.162304	0.25	0.65428	0.60729643573382	0.453272510483136	triplet	0.10625
2949	chr5D_558347994	TraesCS5D01G554000.1	-8.37792	1.2892e-14	2.63622e-10	-0.63962	0.273975	cis	0.125668	0.25	0.63962	0.60729643573382	0.453272510483136	triplet	0.10625
2966	chr6A_14608961	TraesCS6A01G028800.1	-38.84852	3.45559e-91	6.24287e-84	-1.37559	0.890279	cis	0.157895	0.25	1.37559	0.60729643573382	0.453272510483136	triplet	0.10625
2967	chr6A_14609717	TraesCS6A01G028700.1	-33.16189	5.18233e-80	3.33309e-73	-1.58644	0.855333	cis	0.131579	0.25	1.58644	0.60729643573382	0.453272510483136	triplet	0.10625
2968	chr6A_1500121	TraesCS6A01G003300.1	-14.19496	1.82914e-31	1.92765e-26	-0.50109	0.519996	cis	0.152632	0.25	0.50109	0.60729643573382	0.453272510483136	triplet	0.10625
3000	chr6A_23875666	TraesCS6A01G046900.1	-15.91926	1.44896e-36	2.33227e-31	-0.67689	0.576718	cis	0.133508	0.25	0.67689	0.60729643573382	0.453272510483136	triplet	0.10625
3074	chr6A_601873266	TraesCS6A01G381800.1	-19.2206	4.65645e-46	1.63804e-40	-0.53556	0.665125	cis	0.149215	0.25	0.53556	0.60729643573382	0.453272510483136	triplet	0.10625
3121	chr6A_610316845	TraesCS6A01G402500.1	-7.46821	3.05691e-12	4.47149e-08	-0.70642	0.230687	cis	0.139073	0.25	0.70642	0.60729643573382	0.453272510483136	triplet	0.10625
3204	chr6B_129305080	TraesCS6B01G132500.1	-13.64058	8.16381e-30	7.4942e-25	-0.45095	0.500088	cis	0.141361	0.25	0.45095	0.60729643573382	0.453272510483136	triplet	0.10625
3267	chr6B_30151525	TraesCS6B01G051100.1	-7.23603	1.17449e-11	1.56516e-07	-1.82821	0.219668	cis	0.16092	0.25	1.82821	0.60729643573382	0.453272510483136	triplet	0.10625
3334	chr6B_561694697	TraesCS6B01G313500.3	8.03799	1.02924e-13	1.86595e-09	0.48026	0.257809	cis	0.13764	0.25	0.48026	0.60729643573382	0.453272510483136	triplet	0.10625
3335	chr6B_561694697	TraesCS6B01G313500.2	-8.54737	4.51456e-15	9.77506e-11	-0.52453	0.282013	cis	0.13764	0.25	0.52453	0.60729643573382	0.453272510483136	triplet	0.10625
3338	chr6B_562595112	TraesCS6B01G314200.1	-11.25187	9.76503e-23	4.73941e-18	-0.76888	0.404999	cis	0.136842	0.25	0.76888	0.60729643573382	0.453272510483136	triplet	0.10625
3347	chr6B_583190218	TraesCS6B01G331900.1	-12.47799	2.34553e-26	1.59988e-21	-0.58989	0.455663	cis	0.157068	0.25	0.58989	0.60729643573382	0.453272510483136	triplet	0.10625
3350	chr6B_6015894	TraesCS6B01G009600.1	7.07674	2.91921e-11	3.63891e-07	1.20145	0.212132	cis	0.150794	0.25	1.20145	0.60729643573382	0.453272510483136	triplet	0.10625
3388	chr6B_664194837	TraesCS6B01G388800.1	-14.32752	7.38207e-32	8.04851e-27	-0.55205	0.524634	cis	0.134921	0.25	0.55205	0.60729643573382	0.453272510483136	triplet	0.10625
3418	chr6B_694394987	TraesCS6B01G425400.1	-10.45318	2.05617e-20	7.9828e-16	-0.49663	0.370066	cis	0.152632	0.25	0.49663	0.60729643573382	0.453272510483136	triplet	0.10625
3450	chr6B_712674257	TraesCS6B01G456800.1	-9.64184	4.25879e-18	1.30754e-13	-1.08341	0.33325	cis	0.159574	0.25	1.08341	0.60729643573382	0.453272510483136	triplet	0.10625
3451	chr6B_712674257	TraesCS6B01G456800.2	7.98263	1.43827e-13	2.555e-09	0.69921	0.255173	cis	0.159574	0.25	0.69921	0.60729643573382	0.453272510483136	triplet	0.10625
3452	chr6B_712674257	TraesCS6B01G456500.2	-14.74263	4.32175e-33	5.23437e-28	-0.44809	0.538857	cis	0.159574	0.25	0.44809	0.60729643573382	0.453272510483136	triplet	0.10625
3482	chr6D_1774463	TraesCS6D01G004200.1	-20.89251	1.12885e-50	5.80278e-45	-0.66399	0.701203	cis	0.128272	0.25	0.66399	0.60729643573382	0.453272510483136	triplet	0.10625
3509	chr6D_461855582	TraesCS6D01G381700.1	-10.96943	6.53596e-22	2.9311e-17	-1.01795	0.392808	cis	0.151934	0.25	1.01795	0.60729643573382	0.453272510483136	triplet	0.10625
3513	chr6D_462838285	TraesCS6D01G384200.1	-9.62675	4.69724e-18	1.43572e-13	-0.71747	0.332554	cis	0.157895	0.25	0.71747	0.60729643573382	0.453272510483136	triplet	0.10625
3548	chr7A_100763259	TraesCS7A01G147300.1	-9.94122	6.03579e-19	2.02453e-14	-0.82024	0.346974	cis	0.125654	0.25	0.82024	0.60729643573382	0.453272510483136	triplet	0.10625
3549	chr7A_103116888	TraesCS7A01G149400.1	-13.9026	1.35511e-30	1.32707e-25	-0.61355	0.5096	cis	0.142105	0.25	0.61355	0.60729643573382	0.453272510483136	triplet	0.10625
3554	chr7A_118333919	TraesCS7A01G162100.1	-7.02613	3.88957e-11	4.74524e-07	-0.48944	0.209743	cis	0.125654	0.25	0.48944	0.60729643573382	0.453272510483136	triplet	0.10625
3557	chr7A_125260470	TraesCS7A01G169000.1	-6.47575	8.1793e-10	7.74586e-06	-0.54372	0.183979	cis	0.15445	0.25	0.54372	0.60729643573382	0.453272510483136	triplet	0.10625
3611	chr7A_580659220	TraesCS7A01G401200.1	12.58774	1.10758e-26	7.77409e-22	0.57733	0.460011	cis	0.154891	0.25	0.57733	0.60729643573382	0.453272510483136	triplet	0.10625
3614	chr7A_611807185	TraesCS7A01G420400.1	-8.5686	3.95603e-15	8.62596e-11	-0.52033	0.283019	cis	0.142077	0.25	0.52033	0.60729643573382	0.453272510483136	triplet	0.10625
3659	chr7A_701443680	TraesCS7A01G516400.1	-8.06153	8.92436e-14	1.63155e-09	-0.84054	0.258929	cis	0.126316	0.25	0.84054	0.60729643573382	0.453272510483136	triplet	0.10625
3660	chr7A_701722164	TraesCS7A01G517700.2	8.24047	2.99986e-14	5.84494e-10	0.45087	0.267443	cis	0.160428	0.25	0.45087	0.60729643573382	0.453272510483136	triplet	0.10625
3680	chr7A_712307084	TraesCS7A01G533000.1	-14.71062	5.37783e-33	6.4632e-28	-0.91517	0.537776	cis	0.151832	0.25	0.91517	0.60729643573382	0.453272510483136	triplet	0.10625
3686	chr7A_719576734	TraesCS7A01G542900.2	-11.49972	1.82876e-23	9.5176e-19	-0.52436	0.415542	cis	0.158416	0.25	0.52436	0.60729643573382	0.453272510483136	triplet	0.10625
3718	chr7B_125134312	TraesCS7B01G110000.1	10.61398	7.05133e-21	2.8619e-16	0.58326	0.377211	cis	0.148649	0.25	0.58326	0.60729643573382	0.453272510483136	triplet	0.10625
3736	chr7B_219497780	TraesCS7B01G160800.1	19.67834	2.45631e-47	9.59714e-42	0.64596	0.675527	cis	0.13089	0.25	0.64596	0.60729643573382	0.453272510483136	triplet	0.10625
3768	chr7B_483329644	TraesCS7B01G262300.1	-11.57999	1.06171e-23	5.65674e-19	-0.9212	0.418925	cis	0.133508	0.25	0.9212	0.60729643573382	0.453272510483136	triplet	0.10625
3805	chr7B_587916874	TraesCS7B01G332300.1	-26.69495	1.5793e-65	2.80895e-59	-0.88161	0.793016	cis	0.162304	0.25	0.88161	0.60729643573382	0.453272510483136	triplet	0.10625
3816	chr7B_6180249	TraesCS7B01G010100.2	-12.32194	6.81138e-26	4.45418e-21	-0.59251	0.449427	cis	0.143979	0.25	0.59251	0.60729643573382	0.453272510483136	triplet	0.10625
3829	chr7B_638884646	TraesCS7B01G373000.1	-29.41317	7.22566e-72	2.20878e-65	-0.82065	0.823048	cis	0.162304	0.25	0.82065	0.60729643573382	0.453272510483136	triplet	0.10625
3848	chr7B_667373857	TraesCS7B01G401000.1	-11.58406	1.03282e-23	5.50942e-19	-1.0844	0.419096	cis	0.136842	0.25	1.0844	0.60729643573382	0.453272510483136	triplet	0.10625
3860	chr7B_68538147	TraesCS7B01G063700.1	-14.81126	2.70496e-33	3.33375e-28	-0.47098	0.541164	cis	0.133508	0.25	0.47098	0.60729643573382	0.453272510483136	triplet	0.10625
3863	chr7B_69583226	TraesCS7B01G064200.1	-21.34717	6.64817e-52	3.7719e-46	-0.44508	0.710146	cis	0.138743	0.25	0.44508	0.60729643573382	0.453272510483136	triplet	0.10625
3891	chr7B_70525015	TraesCS7B01G065200.2	-25.56963	8.63732e-63	1.20769e-56	-1.35653	0.77852	cis	0.15445	0.25	1.35653	0.60729643573382	0.453272510483136	triplet	0.10625
3899	chr7B_708676418	TraesCS7B01G444600.1	-19.30847	2.64219e-46	9.4782e-41	-0.80872	0.667154	cis	0.147368	0.25	0.80872	0.60729643573382	0.453272510483136	triplet	0.10625
3913	chr7B_716965696	TraesCS7B01G458700.1	-46.79066	8.05153e-105	5.06735e-97	-1.58474	0.921696	cis	0.126374	0.25	1.58474	0.60729643573382	0.453272510483136	triplet	0.10625
3929	chr7B_732703566	TraesCS7B01G476800.2	26.19155	2.5993e-64	4.16087e-58	1.43583	0.786697	cis	0.131148	0.25	1.43583	0.60729643573382	0.453272510483136	triplet	0.10625
3930	chr7B_732703566	TraesCS7B01G476800.3	-12.32043	6.88173e-26	4.49868e-21	-1.24488	0.449367	cis	0.131148	0.25	1.24488	0.60729643573382	0.453272510483136	triplet	0.10625
3942	chr7B_743452915	TraesCS7B01G489800.1	-26.60621	2.58183e-65	4.51119e-59	-1.28303	0.791921	cis	0.143979	0.25	1.28303	0.60729643573382	0.453272510483136	triplet	0.10625
3952	chr7B_97683216	TraesCS7B01G085300.1	10.9185	9.19901e-22	4.0661e-17	0.58036	0.390591	cis	0.157068	0.25	0.58036	0.60729643573382	0.453272510483136	triplet	0.10625
3980	chr7D_630527944	TraesCS7D01G539500.1	-6.77468	1.5916e-10	1.73613e-06	-0.48638	0.197917	cis	0.125654	0.25	0.48638	0.60729643573382	0.453272510483136	triplet	0.10625
19100	chr1A_13764326	TraesCS1A01G029300.1	-8.08049	7.9548e-14	1.46423e-09	-0.45475	0.259832	cis	0.17801	0.25	0.45475	0.60729643573382	0.453272510483136	triplet	0.21875
22100	chr1A_14144262	TraesCS1A01G030600.1	-12.58608	1.12021e-26	7.85933e-22	-0.69423	0.459945	cis	0.180628	0.25	0.69423	0.60729643573382	0.453272510483136	triplet	0.21875
4510	chr1A_298646041	TraesCS1A01G165900.2	-13.38472	4.71685e-29	4.06362e-24	-0.79306	0.490621	cis	0.185864	0.25	0.79306	0.60729643573382	0.453272510483136	triplet	0.21875
4610	chr1A_298646041	TraesCS1A01G166000.1	20.51705	1.19279e-49	5.6603e-44	1.19454	0.693549	cis	0.185864	0.25	1.19454	0.60729643573382	0.453272510483136	triplet	0.21875
4710	chr1A_298646041	TraesCS1A01G165900.1	-13.90549	1.32855e-30	1.30198e-25	-0.7854	0.509704	cis	0.185864	0.25	0.7854	0.60729643573382	0.453272510483136	triplet	0.21875
5210	chr1A_31255052	TraesCS1A01G050100.2	-8.71163	1.6193e-15	3.70426e-11	-0.5517	0.289785	cis	0.241379	0.25	0.5517	0.60729643573382	0.453272510483136	triplet	0.21875
5910	chr1A_32894232	TraesCS1A01G051700.1	-8.14736	5.29707e-14	9.98665e-10	-0.44608	0.263015	cis	0.170659	0.25	0.44608	0.60729643573382	0.453272510483136	triplet	0.21875
7210	chr1A_363006380	TraesCS1A01G201000.2	20.39341	2.60236e-49	1.20229e-43	0.80085	0.690974	cis	0.163158	0.25	0.80085	0.60729643573382	0.453272510483136	triplet	0.21875
8210	chr1A_372065088	TraesCS1A01G209100.1	-6.7195	2.15989e-10	2.29698e-06	-0.4601	0.195334	cis	0.186813	0.25	0.4601	0.60729643573382	0.453272510483136	triplet	0.21875
8310	chr1A_372068481	TraesCS1A01G208900.1	-12.69012	5.49803e-27	3.96642e-22	-0.57479	0.464037	cis	0.185864	0.25	0.57479	0.60729643573382	0.453272510483136	triplet	0.21875
8710	chr1A_387515632	TraesCS1A01G218400.2	-10.66848	4.90206e-21	2.01948e-16	-0.43472	0.37962	cis	0.23822	0.25	0.43472	0.60729643573382	0.453272510483136	triplet	0.21875
11910	chr1A_474452301	TraesCS1A01G278800.1	-11.10119	2.69538e-22	1.25373e-17	-1.54349	0.398519	cis	0.185185	0.25	1.54349	0.60729643573382	0.453272510483136	triplet	0.21875
15710	chr1A_520944183	TraesCS1A01G332600.1	9.98717	4.46504e-19	1.51806e-14	0.71165	0.349067	cis	0.176136	0.25	0.71165	0.60729643573382	0.453272510483136	triplet	0.21875
17010	chr1A_536667655	TraesCS1A01G352700.2	-17.43573	5.55831e-41	1.27925e-35	-0.48272	0.620412	cis	0.193717	0.25	0.48272	0.60729643573382	0.453272510483136	triplet	0.21875
232	chr1A_578837073	TraesCS1A01G423800.1	-6.43932	9.95608e-10	9.25849e-06	-0.54695	0.182291	cis	0.23224	0.25	0.54695	0.60729643573382	0.453272510483136	triplet	0.21875
240	chr1A_583663401	TraesCS1A01G431400.1	9.52908	8.8466e-18	2.62449e-13	0.68818	0.328043	cis	0.233333	0.25	0.68818	0.60729643573382	0.453272510483136	triplet	0.21875
241	chr1A_584469113	TraesCS1A01G432800.1	-24.83935	5.61845e-61	6.72922e-55	-0.72371	0.768367	cis	0.226316	0.25	0.72371	0.60729643573382	0.453272510483136	triplet	0.21875
244	chr1A_586993969	TraesCS1A01G437500.2	-13.24754	1.20791e-28	1.00438e-23	-0.69499	0.485473	cis	0.18984	0.25	0.69499	0.60729643573382	0.453272510483136	triplet	0.21875
253	chr1A_7651920	TraesCS1A01G013700.1	-11.51178	1.6854e-23	8.80088e-19	-0.46758	0.416051	cis	0.177419	0.25	0.46758	0.60729643573382	0.453272510483136	triplet	0.21875
269	chr1B_10103946	TraesCS1B01G022800.1	-19.71937	1.88915e-47	7.44763e-42	-0.91391	0.676439	cis	0.167539	0.25	0.91391	0.60729643573382	0.453272510483136	triplet	0.21875
273	chr1B_110648034	TraesCS1B01G101000.2	-20.39902	2.51177e-49	1.16183e-43	-0.75284	0.691092	cis	0.231579	0.25	0.75284	0.60729643573382	0.453272510483136	triplet	0.21875
282	chr1B_130010357	TraesCS1B01G112000.1	18.2039	3.48592e-43	9.65006e-38	0.55259	0.640498	cis	0.204301	0.25	0.55259	0.60729643573382	0.453272510483136	triplet	0.21875
292	chr1B_14846136	TraesCS1B01G030000.1	-29.90917	5.52797e-73	1.85748e-66	-0.8968	0.827867	cis	0.213158	0.25	0.8968	0.60729643573382	0.453272510483136	triplet	0.21875
302	chr1B_18681321	TraesCS1B01G038800.1	-21.57124	1.66196e-52	9.89177e-47	-1.2016	0.714425	cis	0.237288	0.25	1.2016	0.60729643573382	0.453272510483136	triplet	0.21875
303	chr1B_18681321	TraesCS1B01G038700.1	-18.95611	2.5768e-45	8.51372e-40	-1.58982	0.658925	cis	0.237288	0.25	1.58982	0.60729643573382	0.453272510483136	triplet	0.21875
315	chr1B_28563888	TraesCS1B01G048800.1	-19.39258	1.53731e-46	5.61858e-41	-0.76527	0.669082	cis	0.17801	0.25	0.76527	0.60729643573382	0.453272510483136	triplet	0.21875
329	chr1B_327355935	TraesCS1B01G180400.1	-20.26626	5.81615e-49	2.61548e-43	-0.98377	0.688297	cis	0.207895	0.25	0.98377	0.60729643573382	0.453272510483136	triplet	0.21875
352	chr1B_41642828	TraesCS1B01G059000.1	-17.14308	3.89552e-40	8.38448e-35	-0.87046	0.612407	cis	0.166667	0.25	0.87046	0.60729643573382	0.453272510483136	triplet	0.21875
354	chr1B_4226451	TraesCS1B01G005600.1	-19.93587	4.74258e-48	1.9648e-42	-1.06527	0.681201	cis	0.180851	0.25	1.06527	0.60729643573382	0.453272510483136	triplet	0.21875
360	chr1B_4335636	TraesCS1B01G007700.1	-14.32112	7.7126e-32	8.39502e-27	-0.64997	0.524412	cis	0.197297	0.25	0.64997	0.60729643573382	0.453272510483136	triplet	0.21875
370	chr1B_460578584	TraesCS1B01G262200.1	-90.32189	1.40645e-155	7.46643e-145	-2.32497	0.977709	cis	0.189474	0.25	2.32497	0.60729643573382	0.453272510483136	triplet	0.21875
379	chr1B_482165741	TraesCS1B01G275000.1	14.7855	3.22497e-33	3.94828e-28	0.74674	0.540299	cis	0.234568	0.25	0.74674	0.60729643573382	0.453272510483136	triplet	0.21875
380	chr1B_483596252	TraesCS1B01G276000.1	16.31974	9.70536e-38	1.71646e-32	0.98345	0.588799	cis	0.175676	0.25	0.98345	0.60729643573382	0.453272510483136	triplet	0.21875
381	chr1B_487939857	TraesCS1B01G279200.1	-16.07005	5.22889e-37	8.71488e-32	-0.97475	0.581314	cis	0.172973	0.25	0.97475	0.60729643573382	0.453272510483136	triplet	0.21875
382	chr1B_488820955	TraesCS1B01G280500.1	-22.70669	1.62698e-55	1.2371e-49	-1.17269	0.734889	cis	0.164921	0.25	1.17269	0.60729643573382	0.453272510483136	triplet	0.21875
383	chr1B_488826347	TraesCS1B01G280600.1	-13.01041	6.13421e-28	4.80426e-23	-0.44439	0.476456	cis	0.170157	0.25	0.44439	0.60729643573382	0.453272510483136	triplet	0.21875
391	chr1B_503626858	TraesCS1B01G288900.1	-22.47961	6.42112e-55	4.65317e-49	-1.19596	0.730954	cis	0.213904	0.25	1.19596	0.60729643573382	0.453272510483136	triplet	0.21875
392	chr1B_504088144	TraesCS1B01G289200.1	-16.77705	4.49691e-39	8.85472e-34	-1.00013	0.602113	cis	0.221053	0.25	1.00013	0.60729643573382	0.453272510483136	triplet	0.21875
430	chr1B_561645833	TraesCS1B01G334600.2	-33.3013	2.65605e-80	1.75485e-73	-1.3712	0.856368	cis	0.207447	0.25	1.3712	0.60729643573382	0.453272510483136	triplet	0.21875
431	chr1B_561703679	TraesCS1B01G334600.1	22.46801	6.88882e-55	4.98159e-49	0.79891	0.730751	cis	0.204188	0.25	0.79891	0.60729643573382	0.453272510483136	triplet	0.21875
432	chr1B_561705098	TraesCS1B01G334500.1	-17.83178	4.03784e-42	1.02309e-36	-0.73909	0.630932	cis	0.234211	0.25	0.73909	0.60729643573382	0.453272510483136	triplet	0.21875
439	chr1B_57003698	TraesCS1B01G072200.1	-17.15937	3.49469e-40	7.54986e-35	-0.46366	0.612858	cis	0.248691	0.25	0.46366	0.60729643573382	0.453272510483136	triplet	0.21875
477	chr1B_626708884	TraesCS1B01G395000.1	-19.29545	2.87346e-46	1.0276e-40	-0.48567	0.666854	cis	0.21466	0.25	0.48567	0.60729643573382	0.453272510483136	triplet	0.21875
520	chr1B_657322030	TraesCS1B01G432700.1	-7.16255	1.78988e-11	2.31348e-07	-0.5854	0.216189	cis	0.193717	0.25	0.5854	0.60729643573382	0.453272510483136	triplet	0.21875
525	chr1B_660104451	TraesCS1B01G437500.1	-11.14633	1.98906e-22	9.36642e-18	-0.50612	0.400465	cis	0.233871	0.25	0.50612	0.60729643573382	0.453272510483136	triplet	0.21875
537	chr1B_667931391	TraesCS1B01G449200.1	-12.47742	2.35475e-26	1.60592e-21	-0.67441	0.455641	cis	0.242105	0.25	0.67441	0.60729643573382	0.453272510483136	triplet	0.21875
540	chr1B_668762563	TraesCS1B01G450700.2	-29.56957	3.20303e-72	1.01112e-65	-0.89764	0.824588	cis	0.240838	0.25	0.89764	0.60729643573382	0.453272510483136	triplet	0.21875
560	chr1B_676775818	TraesCS1B01G466300.1	-17.66923	1.1823e-41	2.87487e-36	-0.5725	0.626657	cis	0.230366	0.25	0.5725	0.60729643573382	0.453272510483136	triplet	0.21875
565	chr1B_678264303	TraesCS1B01G469200.1	-20.29886	4.73155e-49	2.14297e-43	-0.8013	0.688986	cis	0.227749	0.25	0.8013	0.60729643573382	0.453272510483136	triplet	0.21875
566	chr1B_678264303	TraesCS1B01G469400.1	-15.09896	3.80217e-34	5.04562e-29	-0.5137	0.550701	cis	0.227749	0.25	0.5137	0.60729643573382	0.453272510483136	triplet	0.21875
588	chr1B_90994061	TraesCS1B01G090400.1	40.43082	4.50153e-94	1.07524e-86	1.40381	0.897839	cis	0.172973	0.25	1.40381	0.60729643573382	0.453272510483136	triplet	0.21875
589	chr1B_90994061	TraesCS1B01G090400.2	-46.61815	1.51679e-104	9.41776e-97	-2.05078	0.921161	cis	0.172973	0.25	2.05078	0.60729643573382	0.453272510483136	triplet	0.21875
604	chr1D_15050145	TraesCS1D01G034600.1	-9.52763	8.9304e-18	2.64821e-13	-0.50617	0.327976	cis	0.198953	0.25	0.50617	0.60729643573382	0.453272510483136	triplet	0.21875
614	chr1D_2143502	TraesCS1D01G004900.2	-39.61477	1.3489e-92	2.7945e-85	-1.26819	0.894037	cis	0.205263	0.25	1.26819	0.60729643573382	0.453272510483136	triplet	0.21875
616	chr1D_216862	TraesCS1D01G000800.2	-13.60148	1.06736e-29	9.7051e-25	-0.64403	0.498653	cis	0.193717	0.25	0.64403	0.60729643573382	0.453272510483136	triplet	0.21875
657	chr1D_477185720	TraesCS1D01G420600.2	-20.58887	7.58792e-50	3.65746e-44	-0.57711	0.695033	cis	0.193717	0.25	0.57711	0.60729643573382	0.453272510483136	triplet	0.21875
659	chr1D_484395706	TraesCS1D01G437200.1	-23.35192	3.40953e-57	2.96102e-51	-0.72963	0.745663	cis	0.243386	0.25	0.72963	0.60729643573382	0.453272510483136	triplet	0.21875
660	chr1D_484399121	TraesCS1D01G437000.1	-15.55982	1.6552e-35	2.45202e-30	-0.60128	0.56553	cis	0.242021	0.25	0.60128	0.60729643573382	0.453272510483136	triplet	0.21875
662	chr1D_487952464	TraesCS1D01G446200.2	-12.01536	5.51092e-25	3.31771e-20	-0.61603	0.436993	cis	0.240741	0.25	0.61603	0.60729643573382	0.453272510483136	triplet	0.21875
732	chr2A_166843991	TraesCS2A01G196600.1	16.79464	3.99693e-39	7.90414e-34	0.71127	0.602615	cis	0.172775	0.25	0.71127	0.60729643573382	0.453272510483136	triplet	0.21875
734	chr2A_182310227	TraesCS2A01G204900.1	-6.50208	7.09365e-10	6.80423e-06	-0.68541	0.1852	cis	0.25	0.25	0.68541	0.60729643573382	0.453272510483136	triplet	0.21875
743	chr2A_200919632	TraesCS2A01G214700.1	-10.86591	1.30881e-21	5.69938e-17	-0.53414	0.388295	cis	0.207317	0.25	0.53414	0.60729643573382	0.453272510483136	triplet	0.21875
745	chr2A_24422255	TraesCS2A01G058700.1	-7.6133	1.30395e-12	2.01812e-08	-0.54243	0.237587	cis	0.188525	0.25	0.54243	0.60729643573382	0.453272510483136	triplet	0.21875
784	chr2A_572705623	TraesCS2A01G338500.1	-11.46465	2.31873e-23	1.19443e-18	-0.94833	0.414059	cis	0.235602	0.25	0.94833	0.60729643573382	0.453272510483136	triplet	0.21875
806	chr2A_694331808	TraesCS2A01G443900.1	-17.03898	7.80156e-40	1.63461e-34	-0.45525	0.609512	cis	0.235602	0.25	0.45525	0.60729643573382	0.453272510483136	triplet	0.21875
831	chr2A_718129434	TraesCS2A01G480300.1	-10.33746	4.43078e-20	1.66472e-15	-0.50578	0.364891	cis	0.237968	0.25	0.50578	0.60729643573382	0.453272510483136	triplet	0.21875
863	chr2A_748967634	TraesCS2A01G532800.1	16.56785	1.82936e-38	3.42855e-33	0.42617	0.596086	cis	0.198953	0.25	0.42617	0.60729643573382	0.453272510483136	triplet	0.21875
864	chr2A_748967634	TraesCS2A01G532800.2	-38.95909	2.15748e-91	3.98725e-84	-0.99952	0.890833	cis	0.198953	0.25	0.99952	0.60729643573382	0.453272510483136	triplet	0.21875
879	chr2A_752915480	TraesCS2A01G541500.2	-15.29777	9.82266e-35	1.36765e-29	-0.52125	0.557166	cis	0.248588	0.25	0.52125	0.60729643573382	0.453272510483136	triplet	0.21875
884	chr2A_755680047	TraesCS2A01G547300.1	-6.958	5.71381e-11	6.76604e-07	-0.60272	0.206531	cis	0.172973	0.25	0.60272	0.60729643573382	0.453272510483136	triplet	0.21875
891	chr2A_758396922	TraesCS2A01G551900.1	8.53059	5.01085e-15	1.07887e-10	0.43328	0.281218	cis	0.225131	0.25	0.43328	0.60729643573382	0.453272510483136	triplet	0.21875
892	chr2A_758399278	TraesCS2A01G552000.1	8.69172	1.8344e-15	4.16883e-11	0.45919	0.288844	cis	0.228723	0.25	0.45919	0.60729643573382	0.453272510483136	triplet	0.21875
906	chr2A_768267048	TraesCS2A01G571300.1	-10.82952	1.67016e-21	7.19887e-17	-0.62346	0.386702	cis	0.165775	0.25	0.62346	0.60729643573382	0.453272510483136	triplet	0.21875
943	chr2B_104068672	TraesCS2B01G137300.2	-27.79398	3.88414e-68	8.63799e-62	-1.71067	0.805948	cis	0.239474	0.25	1.71067	0.60729643573382	0.453272510483136	triplet	0.21875
944	chr2B_104236415	TraesCS2B01G137300.1	47.52117	5.63075e-106	3.81518e-98	1.6726	0.923903	cis	0.231579	0.25	1.6726	0.60729643573382	0.453272510483136	triplet	0.21875
967	chr2B_135692319	TraesCS2B01G162000.1	-7.02792	3.85026e-11	4.70095e-07	-0.4759	0.209828	cis	0.183246	0.25	0.4759	0.60729643573382	0.453272510483136	triplet	0.21875
968	chr2B_135698496	TraesCS2B01G163800.1	-24.11031	3.87907e-59	3.94804e-53	-1.08663	0.757594	cis	0.232877	0.25	1.08663	0.60729643573382	0.453272510483136	triplet	0.21875
973	chr2B_140763975	TraesCS2B01G167600.1	-25.97856	8.58203e-64	1.30704e-57	-0.64549	0.783943	cis	0.164921	0.25	0.64549	0.60729643573382	0.453272510483136	triplet	0.21875
974	chr2B_140763975	TraesCS2B01G168700.1	-25.6438	5.67324e-63	8.057e-57	-0.73985	0.779517	cis	0.164921	0.25	0.73985	0.60729643573382	0.453272510483136	triplet	0.21875
989	chr2B_153230590	TraesCS2B01G178400.1	12.92606	1.09317e-27	8.38165e-23	0.72994	0.473212	cis	0.179144	0.25	0.72994	0.60729643573382	0.453272510483136	triplet	0.21875
991	chr2B_157041420	TraesCS2B01G181600.1	-8.53753	4.79941e-15	1.03576e-10	-0.56572	0.281547	cis	0.172775	0.25	0.56572	0.60729643573382	0.453272510483136	triplet	0.21875
992	chr2B_157241274	TraesCS2B01G181800.1	-6.71746	2.18443e-10	2.32079e-06	-0.546	0.195238	cis	0.163158	0.25	0.546	0.60729643573382	0.453272510483136	triplet	0.21875
1005	chr2B_176707866	TraesCS2B01G198900.1	-21.29152	9.39012e-52	5.26036e-46	-0.87595	0.70907	cis	0.184211	0.25	0.87595	0.60729643573382	0.453272510483136	triplet	0.21875
1026	chr2B_216706335	TraesCS2B01G225800.4	-9.15024	1.01017e-16	2.66377e-12	-0.61814	0.310413	cis	0.239474	0.25	0.61814	0.60729643573382	0.453272510483136	triplet	0.21875
1032	chr2B_23124917	TraesCS2B01G046500.1	-22.16462	4.35791e-54	2.95657e-48	-1.1276	0.725368	cis	0.181818	0.25	1.1276	0.60729643573382	0.453272510483136	triplet	0.21875
1033	chr2B_23124917	TraesCS2B01G046600.1	-34.99388	9.28795e-84	8.69533e-77	-1.45378	0.868139	cis	0.181818	0.25	1.45378	0.60729643573382	0.453272510483136	triplet	0.21875
1047	chr2B_24912618	TraesCS2B01G050600.1	8.6766	2.01636e-15	4.55983e-11	0.50948	0.288129	cis	0.216981	0.25	0.50948	0.60729643573382	0.453272510483136	triplet	0.21875
1050	chr2B_25843383	TraesCS2B01G052600.1	-30.4711	3.10799e-74	1.16352e-67	-0.83256	0.833107	cis	0.198413	0.25	0.83256	0.60729643573382	0.453272510483136	triplet	0.21875
1052	chr2B_26562244	TraesCS2B01G054400.1	-18.54434	3.75379e-44	1.12458e-38	-0.81761	0.648986	cis	0.181579	0.25	0.81761	0.60729643573382	0.453272510483136	triplet	0.21875
1053	chr2B_26574993	TraesCS2B01G054600.1	-17.59907	1.88141e-41	4.50135e-36	-0.8147	0.624794	cis	0.227513	0.25	0.8147	0.60729643573382	0.453272510483136	triplet	0.21875
1062	chr2B_413446271	TraesCS2B01G296000.2	16.60773	1.39959e-38	2.64794e-33	0.51542	0.597243	cis	0.23545	0.25	0.51542	0.60729643573382	0.453272510483136	triplet	0.21875
1063	chr2B_413866829	TraesCS2B01G296000.1	-21.31985	7.87589e-52	4.44032e-46	-0.88812	0.709618	cis	0.240838	0.25	0.88812	0.60729643573382	0.453272510483136	triplet	0.21875
1077	chr2B_442796085	TraesCS2B01G309800.1	-31.9544	1.84349e-77	9.11647e-71	-0.90017	0.84591	cis	0.167539	0.25	0.90017	0.60729643573382	0.453272510483136	triplet	0.21875
1082	chr2B_454346848	TraesCS2B01G318600.1	-11.9682	7.59752e-25	4.51678e-20	-0.75963	0.435059	cis	0.169355	0.25	0.75963	0.60729643573382	0.453272510483136	triplet	0.21875
1098	chr2B_49101644	TraesCS2B01G086900.1	-17.51791	3.22172e-41	7.5649e-36	-0.61544	0.622624	cis	0.195767	0.25	0.61544	0.60729643573382	0.453272510483136	triplet	0.21875
1101	chr2B_522833387	TraesCS2B01G366600.1	-13.48455	2.3793e-29	2.10048e-24	-0.65446	0.494336	cis	0.222513	0.25	0.65446	0.60729643573382	0.453272510483136	triplet	0.21875
1110	chr2B_546202991	TraesCS2B01G382300.1	-19.49348	8.03669e-47	3.00571e-41	-0.64903	0.671376	cis	0.193717	0.25	0.64903	0.60729643573382	0.453272510483136	triplet	0.21875
1165	chr2B_666650618	TraesCS2B01G470400.1	-32.05949	1.09891e-77	5.53728e-71	-1.04469	0.846764	cis	0.212042	0.25	1.04469	0.60729643573382	0.453272510483136	triplet	0.21875
1166	chr2B_668569427	TraesCS2B01G472600.1	-23.35184	3.41115e-57	2.96229e-51	-0.89944	0.745661	cis	0.202632	0.25	0.89944	0.60729643573382	0.453272510483136	triplet	0.21875
1167	chr2B_669436138	TraesCS2B01G472800.1	-9.97564	4.81625e-19	1.63194e-14	-0.45065	0.348542	cis	0.209424	0.25	0.45065	0.60729643573382	0.453272510483136	triplet	0.21875
1171	chr2B_675337979	TraesCS2B01G477900.1	-31.10507	1.26042e-75	5.31087e-69	-0.60934	0.838755	cis	0.18254	0.25	0.60934	0.60729643573382	0.453272510483136	triplet	0.21875
1185	chr2B_687469616	TraesCS2B01G489900.1	-13.54036	1.62283e-29	1.45305e-24	-0.77451	0.496401	cis	0.209424	0.25	0.77451	0.60729643573382	0.453272510483136	triplet	0.21875
1186	chr2B_687469616	TraesCS2B01G490700.2	23.13312	1.25714e-56	1.04197e-50	0.98959	0.742076	cis	0.209424	0.25	0.98959	0.60729643573382	0.453272510483136	triplet	0.21875
1210	chr2B_714796102	TraesCS2B01G519000.1	7.66153	9.80557e-13	1.54589e-08	0.64988	0.239882	cis	0.210811	0.25	0.64988	0.60729643573382	0.453272510483136	triplet	0.21875
1211	chr2B_716768120	TraesCS2B01G521700.1	-7.93348	1.93418e-13	3.3756e-09	-0.48087	0.252832	cis	0.215152	0.25	0.48087	0.60729643573382	0.453272510483136	triplet	0.21875
1224	chr2B_728398216	TraesCS2B01G532600.1	-10.48682	1.6442e-20	6.44214e-16	-0.82457	0.371565	cis	0.175393	0.25	0.82457	0.60729643573382	0.453272510483136	triplet	0.21875
1227	chr2B_730602033	TraesCS2B01G535400.1	-10.46594	1.88897e-20	7.35919e-16	-1.01945	0.370635	cis	0.221154	0.25	1.01945	0.60729643573382	0.453272510483136	triplet	0.21875
1229	chr2B_731312980	TraesCS2B01G535200.1	-24.28105	1.43025e-59	1.51312e-53	-1.12757	0.760176	cis	0.208333	0.25	1.12757	0.60729643573382	0.453272510483136	triplet	0.21875
1230	chr2B_731462996	TraesCS2B01G534600.1	-24.30525	1.24198e-59	1.32062e-53	-0.53575	0.760539	cis	0.190476	0.25	0.53575	0.60729643573382	0.453272510483136	triplet	0.21875
1231	chr2B_731895633	TraesCS2B01G534800.1	-34.88752	1.51871e-83	1.40178e-76	-1.20767	0.86744	cis	0.185864	0.25	1.20767	0.60729643573382	0.453272510483136	triplet	0.21875
1234	chr2B_736244735	TraesCS2B01G539900.1	-19.96242	4.00466e-48	1.66941e-42	-0.64185	0.681778	cis	0.188482	0.25	0.64185	0.60729643573382	0.453272510483136	triplet	0.21875
1237	chr2B_741473225	TraesCS2B01G545600.1	-8.54127	4.68919e-15	1.01324e-10	-0.65677	0.281724	cis	0.186842	0.25	0.65677	0.60729643573382	0.453272510483136	triplet	0.21875
1238	chr2B_741858536	TraesCS2B01G544200.1	-23.22617	7.21233e-57	6.10786e-51	-1.20271	0.743609	cis	0.192105	0.25	1.20271	0.60729643573382	0.453272510483136	triplet	0.21875
1239	chr2B_741858536	TraesCS2B01G544800.1	-32.7249	4.26683e-79	2.44958e-72	-1.26852	0.852019	cis	0.192105	0.25	1.26852	0.60729643573382	0.453272510483136	triplet	0.21875
1241	chr2B_742384358	TraesCS2B01G545700.3	-24.32101	1.13299e-59	1.20875e-53	-1.02716	0.760775	cis	0.164021	0.25	1.02716	0.60729643573382	0.453272510483136	triplet	0.21875
1258	chr2B_748700846	TraesCS2B01G552800.1	-20.18994	9.43344e-49	4.17108e-43	-0.93063	0.686675	cis	0.188482	0.25	0.93063	0.60729643573382	0.453272510483136	triplet	0.21875
1259	chr2B_748701653	TraesCS2B01G553400.1	-8.15275	5.12609e-14	9.68192e-10	-0.60961	0.263271	cis	0.227749	0.25	0.60961	0.60729643573382	0.453272510483136	triplet	0.21875
1260	chr2B_748702436	TraesCS2B01G552700.1	-12.60779	9.65649e-27	6.81892e-22	-1.34029	0.460801	cis	0.198953	0.25	1.34029	0.60729643573382	0.453272510483136	triplet	0.21875
1261	chr2B_748708725	TraesCS2B01G553000.1	-11.23336	1.10638e-22	5.34131e-18	-0.45928	0.404206	cis	0.246073	0.25	0.45928	0.60729643573382	0.453272510483136	triplet	0.21875
1263	chr2B_748970937	TraesCS2B01G553800.1	6.53416	5.9604e-10	5.8088e-06	0.56261	0.186691	cis	0.163102	0.25	0.56261	0.60729643573382	0.453272510483136	triplet	0.21875
1282	chr2B_759818446	TraesCS2B01G569300.1	-7.82603	3.6849e-13	6.18066e-09	-0.50906	0.247715	cis	0.206349	0.25	0.50906	0.60729643573382	0.453272510483136	triplet	0.21875
1299	chr2B_765070325	TraesCS2B01G576100.1	35.15141	4.49264e-84	4.31753e-77	1.50249	0.869163	cis	0.190476	0.25	1.50249	0.60729643573382	0.453272510483136	triplet	0.21875
1312	chr2B_770679256	TraesCS2B01G583200.1	-30.75901	7.21026e-75	2.84948e-68	-0.75147	0.835706	cis	0.21466	0.25	0.75147	0.60729643573382	0.453272510483136	triplet	0.21875
1313	chr2B_770679256	TraesCS2B01G583300.1	-22.10012	6.46029e-54	4.32418e-48	-1.17488	0.724206	cis	0.21466	0.25	1.17488	0.60729643573382	0.453272510483136	triplet	0.21875
1314	chr2B_770680136	TraesCS2B01G583300.4	47.07449	2.8523e-105	1.87517e-97	0.68005	0.922565	cis	0.205263	0.25	0.68005	0.60729643573382	0.453272510483136	triplet	0.21875
1328	chr2B_78016573	TraesCS2B01G114900.1	-15.83562	2.5519e-36	4.0307e-31	-1.2597	0.574144	cis	0.25	0.25	1.2597	0.60729643573382	0.453272510483136	triplet	0.21875
1353	chr2B_791479476	TraesCS2B01G612300.1	-23.68611	4.70101e-58	4.38505e-52	-0.69257	0.751015	cis	0.246073	0.25	0.69257	0.60729643573382	0.453272510483136	triplet	0.21875
1372	chr2B_89429956	TraesCS2B01G121600.1	-8.65708	2.27823e-15	5.11856e-11	-0.75112	0.287206	cis	0.211429	0.25	0.75112	0.60729643573382	0.453272510483136	triplet	0.21875
1377	chr2D_10337111	TraesCS2D01G023900.1	-8.08095	7.93231e-14	1.46032e-09	-0.52492	0.259854	cis	0.230366	0.25	0.52492	0.60729643573382	0.453272510483136	triplet	0.21875
1380	chr2D_11856190	TraesCS2D01G029100.3	-25.20313	6.96225e-62	9.02575e-56	-0.81404	0.773502	cis	0.173684	0.25	0.81404	0.60729643573382	0.453272510483136	triplet	0.21875
1386	chr2D_131296691	TraesCS2D01G187400.2	-16.74186	5.69265e-39	1.11212e-33	-0.54644	0.601106	cis	0.174286	0.25	0.54644	0.60729643573382	0.453272510483136	triplet	0.21875
1417	chr2D_570950555	TraesCS2D01G464800.1	-25.01688	2.02375e-61	2.52693e-55	-0.74944	0.770892	cis	0.25	0.25	0.74944	0.60729643573382	0.453272510483136	triplet	0.21875
1418	chr2D_570959553	TraesCS2D01G465200.1	-23.40482	2.48917e-57	2.18864e-51	-1.01365	0.74652	cis	0.248691	0.25	1.01365	0.60729643573382	0.453272510483136	triplet	0.21875
1419	chr2D_572079672	TraesCS2D01G466700.2	-23.92838	1.12764e-58	1.10505e-52	-0.77169	0.754801	cis	0.248691	0.25	0.77169	0.60729643573382	0.453272510483136	triplet	0.21875
1421	chr2D_572360915	TraesCS2D01G467300.1	-29.17727	2.47798e-71	7.26387e-65	-2.1674	0.820691	cis	0.239474	0.25	2.1674	0.60729643573382	0.453272510483136	triplet	0.21875
1422	chr2D_572361942	TraesCS2D01G467100.2	-8.22702	3.25726e-14	6.31661e-10	-0.4366	0.266804	cis	0.234043	0.25	0.4366	0.60729643573382	0.453272510483136	triplet	0.21875
1424	chr2D_576280511	TraesCS2D01G472700.2	18.22723	2.99092e-43	8.32316e-38	1.28726	0.641087	cis	0.236842	0.25	1.28726	0.60729643573382	0.453272510483136	triplet	0.21875
1431	chr2D_579203890	TraesCS2D01G477200.1	-19.05512	1.35689e-45	4.58587e-40	-0.44804	0.661262	cis	0.246073	0.25	0.44804	0.60729643573382	0.453272510483136	triplet	0.21875
1432	chr2D_579203890	TraesCS2D01G477100.2	-19.53845	6.02125e-47	2.2757e-41	-0.76468	0.672392	cis	0.246073	0.25	0.76468	0.60729643573382	0.453272510483136	triplet	0.21875
1448	chr2D_600975457	TraesCS2D01G507100.1	-9.46216	1.36348e-17	3.96365e-13	-0.45753	0.324944	cis	0.179144	0.25	0.45753	0.60729643573382	0.453272510483136	triplet	0.21875
1461	chr2D_603649710	TraesCS2D01G512000.1	-16.75076	5.36285e-39	1.04957e-33	-1.29736	0.601361	cis	0.221311	0.25	1.29736	0.60729643573382	0.453272510483136	triplet	0.21875
1471	chr2D_608916774	TraesCS2D01G518700.2	-15.35603	6.60876e-35	9.32691e-30	-0.82309	0.559041	cis	0.184211	0.25	0.82309	0.60729643573382	0.453272510483136	triplet	0.21875
1476	chr2D_613105820	TraesCS2D01G524900.1	-8.42482	9.65103e-15	2.0056e-10	-0.68519	0.276201	cis	0.185185	0.25	0.68519	0.60729643573382	0.453272510483136	triplet	0.21875
1479	chr2D_616600808	TraesCS2D01G529500.1	-12.34126	5.9695e-26	3.92358e-21	-0.60229	0.450203	cis	0.213158	0.25	0.60229	0.60729643573382	0.453272510483136	triplet	0.21875
1494	chr2D_63689602	TraesCS2D01G114800.1	8.91934	4.38023e-16	1.07264e-11	0.44433	0.299579	cis	0.218421	0.25	0.44433	0.60729643573382	0.453272510483136	triplet	0.21875
1498	chr2D_637657174	TraesCS2D01G572700.1	-21.62273	1.20965e-52	7.28161e-47	-0.93804	0.715397	cis	0.225131	0.25	0.93804	0.60729643573382	0.453272510483136	triplet	0.21875
1499	chr2D_637657174	TraesCS2D01G571200.1	-23.13608	1.23507e-56	1.02439e-50	-1.18976	0.742125	cis	0.225131	0.25	1.18976	0.60729643573382	0.453272510483136	triplet	0.21875
1500	chr2D_638148610	TraesCS2D01G572300.1	-17.35366	9.58812e-41	2.16602e-35	-1.69624	0.618187	cis	0.21466	0.25	1.69624	0.60729643573382	0.453272510483136	triplet	0.21875
1501	chr2D_638148610	TraesCS2D01G574200.2	-12.77325	3.11248e-27	2.29518e-22	-0.61752	0.467287	cis	0.21466	0.25	0.61752	0.60729643573382	0.453272510483136	triplet	0.21875
1507	chr2D_645652199	TraesCS2D01G587800.1	-27.15693	1.24157e-66	2.42507e-60	-1.15129	0.798592	cis	0.225131	0.25	1.15129	0.60729643573382	0.453272510483136	triplet	0.21875
1515	chr2D_650060622	TraesCS2D01G598000.1	-15.34589	7.0808e-35	9.97036e-30	-1.88886	0.558715	cis	0.21466	0.25	1.88886	0.60729643573382	0.453272510483136	triplet	0.21875
1516	chr2D_650327106	TraesCS2D01G596400.1	-16.54282	2.16429e-38	4.03383e-33	-1.53233	0.595357	cis	0.204188	0.25	1.53233	0.60729643573382	0.453272510483136	triplet	0.21875
1517	chr2D_650327106	TraesCS2D01G597600.1	-24.81069	6.62763e-61	7.8913e-55	-0.86191	0.767956	cis	0.204188	0.25	0.86191	0.60729643573382	0.453272510483136	triplet	0.21875
1527	chr2D_75001895	TraesCS2D01G129200.1	-17.60159	1.85025e-41	4.42988e-36	-0.44447	0.624861	cis	0.170157	0.25	0.44447	0.60729643573382	0.453272510483136	triplet	0.21875
1531	chr2D_76819662	TraesCS2D01G131900.2	-8.76244	1.17737e-15	2.73943e-11	-0.84144	0.292184	cis	0.20625	0.25	0.84144	0.60729643573382	0.453272510483136	triplet	0.21875
1542	chr3A_12812067	TraesCS3A01G022600.1	47.30729	1.22249e-105	8.13772e-98	1.88304	0.923267	cis	0.196335	0.25	1.88304	0.60729643573382	0.453272510483136	triplet	0.21875
1545	chr3A_12838130	TraesCS3A01G022600.2	-27.21831	8.87324e-67	1.75455e-60	-1.648	0.799317	cis	0.196335	0.25	1.648	0.60729643573382	0.453272510483136	triplet	0.21875
1550	chr3A_12975473	TraesCS3A01G024900.1	-8.98747	2.84528e-16	7.12292e-12	-0.99812	0.302782	cis	0.225131	0.25	0.99812	0.60729643573382	0.453272510483136	triplet	0.21875
1551	chr3A_13002250	TraesCS3A01G024300.1	7.12235	2.25169e-11	2.86139e-07	0.5026	0.214288	cis	0.186486	0.25	0.5026	0.60729643573382	0.453272510483136	triplet	0.21875
1557	chr3A_13554870	TraesCS3A01G026500.1	-26.88845	5.42605e-66	1.00493e-59	-0.85003	0.795377	cis	0.212042	0.25	0.85003	0.60729643573382	0.453272510483136	triplet	0.21875
1559	chr3A_137588470	TraesCS3A01G150500.1	-49.85682	1.43056e-109	1.35979e-101	-1.23305	0.930381	cis	0.167539	0.25	1.23305	0.60729643573382	0.453272510483136	triplet	0.21875
1561	chr3A_13909788	TraesCS3A01G025700.1	-23.80639	2.31184e-58	2.21031e-52	-0.60638	0.752904	cis	0.218085	0.25	0.60638	0.60729643573382	0.453272510483136	triplet	0.21875
1577	chr3A_21168251	TraesCS3A01G040500.1	-19.05517	1.35643e-45	4.58436e-40	-0.47058	0.661264	cis	0.173684	0.25	0.47058	0.60729643573382	0.453272510483136	triplet	0.21875
1587	chr3A_32426674	TraesCS3A01G056400.1	-10.19981	1.10119e-19	3.97875e-15	-0.61452	0.3587	cis	0.180851	0.25	0.61452	0.60729643573382	0.453272510483136	triplet	0.21875
1614	chr3A_511750469	TraesCS3A01G283000.1	20.07841	1.91481e-48	8.24502e-43	0.58034	0.684287	cis	0.244737	0.25	0.58034	0.60729643573382	0.453272510483136	triplet	0.21875
1636	chr3A_552025358	TraesCS3A01G312100.1	-21.66741	9.18395e-53	5.58768e-47	-0.62737	0.716237	cis	0.221053	0.25	0.62737	0.60729643573382	0.453272510483136	triplet	0.21875
1641	chr3A_557422527	TraesCS3A01G317000.1	-36.61724	5.84596e-87	7.30651e-80	-0.808	0.878178	cis	0.17801	0.25	0.808	0.60729643573382	0.453272510483136	triplet	0.21875
1642	chr3A_558889768	TraesCS3A01G317700.2	10.83832	1.5746e-21	6.80454e-17	0.55962	0.387087	cis	0.226316	0.25	0.55962	0.60729643573382	0.453272510483136	triplet	0.21875
1647	chr3A_572591422	TraesCS3A01G327700.1	30.33661	6.16977e-74	2.25032e-67	1.08578	0.831874	cis	0.242105	0.25	1.08578	0.60729643573382	0.453272510483136	triplet	0.21875
1686	chr3A_657945304	TraesCS3A01G414400.2	-13.04165	4.95236e-28	3.91015e-23	-0.45657	0.477652	cis	0.18617	0.25	0.45657	0.60729643573382	0.453272510483136	triplet	0.21875
1698	chr3A_686787311	TraesCS3A01G446400.1	-15.53153	2.00569e-35	2.95162e-30	-0.46574	0.564636	cis	0.217277	0.25	0.46574	0.60729643573382	0.453272510483136	triplet	0.21875
1709	chr3A_697734135	TraesCS3A01G463400.2	9.4173	1.82118e-17	5.22247e-13	0.59712	0.322862	cis	0.210106	0.25	0.59712	0.60729643573382	0.453272510483136	triplet	0.21875
1724	chr3A_726109925	TraesCS3A01G503300.1	-10.13065	1.73774e-19	6.15478e-15	-0.63087	0.355576	cis	0.210227	0.25	0.63087	0.60729643573382	0.453272510483136	triplet	0.21875
1770	chr3B_125524453	TraesCS3B01G138900.1	-13.91222	1.26865e-30	1.24534e-25	-0.83343	0.509946	cis	0.193717	0.25	0.83343	0.60729643573382	0.453272510483136	triplet	0.21875
1783	chr3B_146887910	TraesCS3B01G153900.1	-16.87599	2.31879e-39	4.67351e-34	-1.15082	0.604927	cis	0.219895	0.25	1.15082	0.60729643573382	0.453272510483136	triplet	0.21875
1784	chr3B_146887910	TraesCS3B01G153500.1	-10.99471	5.5154e-22	2.49077e-17	-0.6637	0.393907	cis	0.219895	0.25	0.6637	0.60729643573382	0.453272510483136	triplet	0.21875
1797	chr3B_182320639	TraesCS3B01G178100.1	-10.82723	1.69598e-21	7.30569e-17	-0.44599	0.386602	cis	0.193122	0.25	0.44599	0.60729643573382	0.453272510483136	triplet	0.21875
1802	chr3B_19263988	TraesCS3B01G039900.1	-35.76851	2.67242e-85	2.87507e-78	-1.22503	0.873071	cis	0.164921	0.25	1.22503	0.60729643573382	0.453272510483136	triplet	0.21875
1807	chr3B_20358600	TraesCS3B01G040900.3	-9.73104	2.38382e-18	7.51775e-14	-0.45042	0.337355	cis	0.218919	0.25	0.45042	0.60729643573382	0.453272510483136	triplet	0.21875
1809	chr3B_20842362	TraesCS3B01G041900.1	9.27811	4.45712e-17	1.22394e-12	0.55846	0.316386	cis	0.184211	0.25	0.55846	0.60729643573382	0.453272510483136	triplet	0.21875
1812	chr3B_22056883	TraesCS3B01G042600.1	-16.41089	5.2545e-38	9.49628e-33	-0.63058	0.591494	cis	0.23262	0.25	0.63058	0.60729643573382	0.453272510483136	triplet	0.21875
1819	chr3B_23192533	TraesCS3B01G045900.1	-7.6332	1.15935e-12	1.80836e-08	-0.53875	0.238534	cis	0.169312	0.25	0.53875	0.60729643573382	0.453272510483136	triplet	0.21875
1823	chr3B_245961098	TraesCS3B01G209300.1	-13.79503	2.83229e-30	2.70102e-25	-0.56638	0.505717	cis	0.193548	0.25	0.56638	0.60729643573382	0.453272510483136	triplet	0.21875
1828	chr3B_3407061	TraesCS3B01G006300.1	-10.79962	2.04022e-21	8.71769e-17	-0.77209	0.385392	cis	0.206044	0.25	0.77209	0.60729643573382	0.453272510483136	triplet	0.21875
1833	chr3B_39905157	TraesCS3B01G068000.1	-29.53047	3.92446e-72	1.23e-65	-0.7869	0.824205	cis	0.185864	0.25	0.7869	0.60729643573382	0.453272510483136	triplet	0.21875
1834	chr3B_40245571	TraesCS3B01G067900.1	-25.25943	5.04733e-62	6.61557e-56	-1.90954	0.774282	cis	0.188482	0.25	1.90954	0.60729643573382	0.453272510483136	triplet	0.21875
1835	chr3B_40245571	TraesCS3B01G068000.3	-75.23151	3.32582e-141	3.60322e-132	-2.2614	0.968182	cis	0.188482	0.25	2.2614	0.60729643573382	0.453272510483136	triplet	0.21875
1836	chr3B_40246150	TraesCS3B01G067300.2	-33.20166	4.28168e-80	2.77231e-73	-1.22537	0.855629	cis	0.185864	0.25	1.22537	0.60729643573382	0.453272510483136	triplet	0.21875
1847	chr3B_43736398	TraesCS3B01G072500.2	-12.60527	9.82408e-27	6.93196e-22	-0.46673	0.460702	cis	0.198953	0.25	0.46673	0.60729643573382	0.453272510483136	triplet	0.21875
1867	chr3B_499175886	TraesCS3B01G310900.1	-9.09818	1.40782e-16	3.65174e-12	-0.56393	0.307976	cis	0.21466	0.25	0.56393	0.60729643573382	0.453272510483136	triplet	0.21875
1871	chr3B_505289866	TraesCS3B01G314500.1	-8.33132	1.71771e-14	3.45507e-10	-0.79221	0.271762	cis	0.248619	0.25	0.79221	0.60729643573382	0.453272510483136	triplet	0.21875
1877	chr3B_50908035	TraesCS3B01G080400.1	-31.57527	1.20371e-76	5.53352e-70	-1.07801	0.842772	cis	0.235602	0.25	1.07801	0.60729643573382	0.453272510483136	triplet	0.21875
1878	chr3B_511072830	TraesCS3B01G317600.1	-31.80424	3.86883e-77	1.86239e-70	-0.91095	0.844678	cis	0.243455	0.25	0.91095	0.60729643573382	0.453272510483136	triplet	0.21875
1881	chr3B_523560530	TraesCS3B01G322900.1	-10.58698	8.4419e-21	3.40101e-16	-1.39053	0.376015	cis	0.172872	0.25	1.39053	0.60729643573382	0.453272510483136	triplet	0.21875
1912	chr3B_582753610	TraesCS3B01G370600.1	-6.63845	3.37356e-10	3.45556e-06	-0.42728	0.191547	cis	0.170588	0.25	0.42728	0.60729643573382	0.453272510483136	triplet	0.21875
1920	chr3B_603574387	TraesCS3B01G383700.1	-26.1711	2.91445e-64	4.64532e-58	-1.07953	0.786434	cis	0.209424	0.25	1.07953	0.60729643573382	0.453272510483136	triplet	0.21875
1945	chr3B_667390747	TraesCS3B01G428700.1	-7.61621	1.28168e-12	1.98593e-08	-0.47507	0.237726	cis	0.167539	0.25	0.47507	0.60729643573382	0.453272510483136	triplet	0.21875
1946	chr3B_667681028	TraesCS3B01G428800.1	-8.33392	1.69047e-14	3.40315e-10	-0.74948	0.271885	cis	0.170157	0.25	0.74948	0.60729643573382	0.453272510483136	triplet	0.21875
1955	chr3B_681359015	TraesCS3B01G442000.1	-17.9927	1.39752e-42	3.68288e-37	-0.72689	0.635106	cis	0.202186	0.25	0.72689	0.60729643573382	0.453272510483136	triplet	0.21875
1958	chr3B_69606173	TraesCS3B01G102800.1	16.74405	5.60951e-39	1.09628e-33	0.56999	0.601169	cis	0.239474	0.25	0.56999	0.60729643573382	0.453272510483136	triplet	0.21875
1959	chr3B_69818826	TraesCS3B01G102900.1	-24.87925	4.46483e-61	5.39844e-55	-0.69876	0.768937	cis	0.226316	0.25	0.69876	0.60729643573382	0.453272510483136	triplet	0.21875
1960	chr3B_70118818	TraesCS3B01G102800.2	59.94248	1.39642e-123	4.57601e-115	1.77142	0.950782	cis	0.230366	0.25	1.77142	0.60729643573382	0.453272510483136	triplet	0.21875
1977	chr3B_730932211	TraesCS3B01G484000.1	6.96986	5.34435e-11	6.36174e-07	0.48697	0.20709	cis	0.193122	0.25	0.48697	0.60729643573382	0.453272510483136	triplet	0.21875
1986	chr3B_744211216	TraesCS3B01G499300.1	-19.82719	9.48486e-48	3.82939e-42	-0.6335	0.678822	cis	0.242105	0.25	0.6335	0.60729643573382	0.453272510483136	triplet	0.21875
1993	chr3B_765329435	TraesCS3B01G522300.2	13.58186	1.22099e-29	1.10468e-24	1.05097	0.497931	cis	0.203209	0.25	1.05097	0.60729643573382	0.453272510483136	triplet	0.21875
2016	chr3B_798550424	TraesCS3B01G566800.1	-21.694	7.79655e-53	4.76848e-47	-0.83504	0.716735	cis	0.167539	0.25	0.83504	0.60729643573382	0.453272510483136	triplet	0.21875
2035	chr3B_820903206	TraesCS3B01G600200.1	-34.17097	4.29321e-82	3.4569e-75	-1.07473	0.862594	cis	0.208995	0.25	1.07473	0.60729643573382	0.453272510483136	triplet	0.21875
2045	chr3B_8799227	TraesCS3B01G020800.1	-13.53545	1.67838e-29	1.50099e-24	-0.48796	0.49622	cis	0.184783	0.25	0.48796	0.60729643573382	0.453272510483136	triplet	0.21875
2046	chr3B_8805436	TraesCS3B01G020500.1	-19.81606	1.01838e-47	4.10211e-42	-0.88082	0.678577	cis	0.21978	0.25	0.88082	0.60729643573382	0.453272510483136	triplet	0.21875
2047	chr3B_8805436	TraesCS3B01G020700.1	-18.15734	4.73242e-43	1.296e-37	-1.00629	0.639317	cis	0.21978	0.25	1.00629	0.60729643573382	0.453272510483136	triplet	0.21875
2048	chr3B_8810342	TraesCS3B01G021000.1	-25.94575	1.03211e-63	1.56122e-57	-0.84572	0.783515	cis	0.229508	0.25	0.84572	0.60729643573382	0.453272510483136	triplet	0.21875
2059	chr3D_29880390	TraesCS3D01G066300.1	-22.98509	3.04989e-56	2.45654e-50	-1.95341	0.73961	cis	0.193548	0.25	1.95341	0.60729643573382	0.453272510483136	triplet	0.21875
2060	chr3D_29890442	TraesCS3D01G066900.1	-15.40499	4.73802e-35	6.76414e-30	-0.50296	0.560609	cis	0.171053	0.25	0.50296	0.60729643573382	0.453272510483136	triplet	0.21875
2074	chr3D_554133972	TraesCS3D01G445400.1	-7.97733	1.48497e-13	2.63296e-09	-0.60888	0.254921	cis	0.214286	0.25	0.60888	0.60729643573382	0.453272510483136	triplet	0.21875
2077	chr3D_570157629	TraesCS3D01G468500.1	-21.56404	1.7375e-52	1.03212e-46	-1.22534	0.714289	cis	0.239011	0.25	1.22534	0.60729643573382	0.453272510483136	triplet	0.21875
2087	chr3D_600123977	TraesCS3D01G516200.1	-18.44647	7.11482e-44	2.08242e-38	-0.57107	0.646571	cis	0.225131	0.25	0.57107	0.60729643573382	0.453272510483136	triplet	0.21875
2088	chr3D_600123977	TraesCS3D01G516800.1	-15.24816	1.3766e-34	1.89355e-29	-0.82715	0.555562	cis	0.225131	0.25	0.82715	0.60729643573382	0.453272510483136	triplet	0.21875
2102	chr3D_609085166	TraesCS3D01G533800.1	-18.31886	1.64016e-43	4.6603e-38	-0.62106	0.643392	cis	0.18254	0.25	0.62106	0.60729643573382	0.453272510483136	triplet	0.21875
2103	chr3D_609085166	TraesCS3D01G534200.2	-7.69822	7.88934e-13	1.26138e-08	-0.51496	0.241629	cis	0.18254	0.25	0.51496	0.60729643573382	0.453272510483136	triplet	0.21875
2155	chr4A_529619428	TraesCS4A01G222800.1	-21.2334	1.34723e-51	7.44166e-46	-0.60115	0.707941	cis	0.173797	0.25	0.60115	0.60729643573382	0.453272510483136	triplet	0.21875
2158	chr4A_544060347	TraesCS4A01G235700.1	-21.79663	4.14688e-53	2.6095e-47	-0.78164	0.718648	cis	0.186842	0.25	0.78164	0.60729643573382	0.453272510483136	triplet	0.21875
2161	chr4A_570267208	TraesCS4A01G257700.2	-8.50362	5.92431e-15	1.26409e-10	-0.50115	0.279939	cis	0.246073	0.25	0.50115	0.60729643573382	0.453272510483136	triplet	0.21875
2169	chr4A_584350476	TraesCS4A01G274700.2	11.85911	1.59594e-24	9.20683e-20	1.14788	0.430563	cis	0.176316	0.25	1.14788	0.60729643573382	0.453272510483136	triplet	0.21875
2172	chr4A_594170746	TraesCS4A01G290200.2	-10.63228	6.24121e-21	2.54584e-16	-0.65272	0.378021	cis	0.217277	0.25	0.65272	0.60729643573382	0.453272510483136	triplet	0.21875
2187	chr4A_60343964	TraesCS4A01G063300.1	-29.84514	7.69087e-73	2.55537e-66	-0.63933	0.827255	cis	0.231579	0.25	0.63933	0.60729643573382	0.453272510483136	triplet	0.21875
2201	chr4A_616148678	TraesCS4A01G331600.1	-11.8826	1.36029e-24	7.89596e-20	-0.8405	0.431534	cis	0.200535	0.25	0.8405	0.60729643573382	0.453272510483136	triplet	0.21875
2207	chr4A_620649006	TraesCS4A01G339600.1	-15.62526	1.06173e-35	1.59711e-30	-0.71126	0.567591	cis	0.166667	0.25	0.71126	0.60729643573382	0.453272510483136	triplet	0.21875
2224	chr4B_103552997	TraesCS4B01G098900.1	20.7215	3.29671e-50	1.63515e-44	0.447	0.697748	cis	0.189474	0.25	0.447	0.60729643573382	0.453272510483136	triplet	0.21875
2227	chr4B_107653452	TraesCS4B01G102400.1	-6.85155	1.03773e-10	1.17236e-06	-0.43591	0.201524	cis	0.167539	0.25	0.43591	0.60729643573382	0.453272510483136	triplet	0.21875
2228	chr4B_109227025	TraesCS4B01G102500.1	-13.8987	1.39186e-30	1.36176e-25	-0.52617	0.50946	cis	0.18956	0.25	0.52617	0.60729643573382	0.453272510483136	triplet	0.21875
2231	chr4B_1254297	TraesCS4B01G002700.1	-16.95537	1.36374e-39	2.80214e-34	-1.03031	0.607168	cis	0.25	0.25	1.03031	0.60729643573382	0.453272510483136	triplet	0.21875
2244	chr4B_17492605	TraesCS4B01G024100.1	-7.0292	3.82263e-11	4.6698e-07	-0.44564	0.209888	cis	0.235602	0.25	0.44564	0.60729643573382	0.453272510483136	triplet	0.21875
2267	chr4B_32495885	TraesCS4B01G045400.1	-9.16362	9.27456e-17	2.45636e-12	-0.44149	0.311039	cis	0.163158	0.25	0.44149	0.60729643573382	0.453272510483136	triplet	0.21875
2268	chr4B_32806828	TraesCS4B01G045700.1	-12.81288	2.37298e-27	1.76724e-22	-0.69053	0.468829	cis	0.168421	0.25	0.69053	0.60729643573382	0.453272510483136	triplet	0.21875
2269	chr4B_32926289	TraesCS4B01G046100.1	-22.88004	5.73003e-56	4.51685e-50	-0.56651	0.737842	cis	0.163158	0.25	0.56651	0.60729643573382	0.453272510483136	triplet	0.21875
2270	chr4B_32926289	TraesCS4B01G045900.1	-21.29707	9.07211e-52	5.08699e-46	-0.86509	0.709177	cis	0.163158	0.25	0.86509	0.60729643573382	0.453272510483136	triplet	0.21875
2271	chr4B_32926289	TraesCS4B01G045600.1	-35.81087	2.20469e-85	2.39935e-78	-1.27349	0.873333	cis	0.163158	0.25	1.27349	0.60729643573382	0.453272510483136	triplet	0.21875
2308	chr4B_568559409	TraesCS4B01G284900.1	-66.39509	1.79352e-131	8.42588e-123	-1.75718	0.959515	cis	0.196335	0.25	1.75718	0.60729643573382	0.453272510483136	triplet	0.21875
2311	chr4B_570085662	TraesCS4B01G286500.1	-15.84313	2.42545e-36	3.83753e-31	-0.46851	0.574375	cis	0.212042	0.25	0.46851	0.60729643573382	0.453272510483136	triplet	0.21875
2315	chr4B_577218938	TraesCS4B01G291800.1	-7.80079	4.28473e-13	7.11932e-09	-0.7564	0.246513	cis	0.209424	0.25	0.7564	0.60729643573382	0.453272510483136	triplet	0.21875
2318	chr4B_588783175	TraesCS4B01G302400.1	-14.16057	2.31484e-31	2.41847e-26	-0.69315	0.518785	cis	0.177966	0.25	0.69315	0.60729643573382	0.453272510483136	triplet	0.21875
2349	chr4B_649585539	TraesCS4B01G359200.1	-18.0169	1.19167e-42	3.158e-37	-0.53817	0.635729	cis	0.231579	0.25	0.53817	0.60729643573382	0.453272510483136	triplet	0.21875
2360	chr4B_7039732	TraesCS4B01G010400.1	-33.71509	3.69584e-81	2.69451e-74	-1.69316	0.859379	cis	0.164921	0.25	1.69316	0.60729643573382	0.453272510483136	triplet	0.21875
2361	chr4B_7039732	TraesCS4B01G010400.2	-15.63233	1.01197e-35	1.5247e-30	-0.86548	0.567814	cis	0.164921	0.25	0.86548	0.60729643573382	0.453272510483136	triplet	0.21875
2392	chr5A_33128086	TraesCS5A01G036200.1	-16.46851	3.56622e-38	6.53359e-33	-0.52047	0.593186	cis	0.217277	0.25	0.52047	0.60729643573382	0.453272510483136	triplet	0.21875
2397	chr5A_383880615	TraesCS5A01G184500.1	12.75975	3.41379e-27	2.50757e-22	0.90447	0.46676	cis	0.25	0.25	0.90447	0.60729643573382	0.453272510483136	triplet	0.21875
2403	chr5A_422060510	TraesCS5A01G208900.2	-19.6699	2.59266e-47	1.01011e-41	-1.20826	0.675339	cis	0.246914	0.25	1.20826	0.60729643573382	0.453272510483136	triplet	0.21875
2419	chr5A_457089720	TraesCS5A01G241300.1	-14.80062	2.90875e-33	3.57512e-28	-0.6285	0.540807	cis	0.230366	0.25	0.6285	0.60729643573382	0.453272510483136	triplet	0.21875
2420	chr5A_457515489	TraesCS5A01G241300.2	-26.12887	3.69212e-64	5.83066e-58	-1.06767	0.785891	cis	0.223684	0.25	1.06767	0.60729643573382	0.453272510483136	triplet	0.21875
2446	chr5A_473195050	TraesCS5A01G258200.1	8.58397	3.59502e-15	7.88025e-11	0.46864	0.283746	cis	0.204188	0.25	0.46864	0.60729643573382	0.453272510483136	triplet	0.21875
2462	chr5A_483722932	TraesCS5A01G274200.1	-22.92406	4.39854e-56	3.49757e-50	-0.60892	0.738585	cis	0.217742	0.25	0.60892	0.60729643573382	0.453272510483136	triplet	0.21875
2481	chr5A_526619558	TraesCS5A01G316300.1	15.19888	1.92534e-34	2.61709e-29	0.51269	0.553963	cis	0.21466	0.25	0.51269	0.60729643573382	0.453272510483136	triplet	0.21875
2503	chr5A_561665074	TraesCS5A01G359900.2	-12.2004	1.56125e-25	9.87991e-21	-0.43025	0.444527	cis	0.201571	0.25	0.43025	0.60729643573382	0.453272510483136	triplet	0.21875
2513	chr5A_573814068	TraesCS5A01G376100.1	-14.77362	3.49763e-33	4.26928e-28	-0.42783	0.5399	cis	0.21466	0.25	0.42783	0.60729643573382	0.453272510483136	triplet	0.21875
2532	chr5A_598007532	TraesCS5A01G407300.2	-11.88098	1.3754e-24	7.98052e-20	-0.44397	0.431467	cis	0.193717	0.25	0.44397	0.60729643573382	0.453272510483136	triplet	0.21875
2539	chr5A_613004492	TraesCS5A01G428200.1	-12.05907	4.09189e-25	2.49339e-20	-0.57545	0.43878	cis	0.180628	0.25	0.57545	0.60729643573382	0.453272510483136	triplet	0.21875
2542	chr5A_616910535	TraesCS5A01G433300.1	-14.263	1.14803e-31	1.23168e-26	-0.64719	0.522383	cis	0.247826	0.25	0.64719	0.60729643573382	0.453272510483136	triplet	0.21875
2551	chr5A_657206968	TraesCS5A01G486700.1	-14.32736	7.39026e-32	8.05704e-27	-0.9043	0.524629	cis	0.219895	0.25	0.9043	0.60729643573382	0.453272510483136	triplet	0.21875
2595	chr5B_136626966	TraesCS5B01G102800.1	-9.22839	6.12968e-17	1.65704e-12	-0.78516	0.314066	cis	0.219895	0.25	0.78516	0.60729643573382	0.453272510483136	triplet	0.21875
2598	chr5B_17545952	TraesCS5B01G017900.1	-18.87873	4.2569e-45	1.38038e-39	-1.24124	0.657084	cis	0.164921	0.25	1.24124	0.60729643573382	0.453272510483136	triplet	0.21875
2600	chr5B_17993705	TraesCS5B01G018700.4	8.65836	2.26008e-15	5.07995e-11	0.51335	0.287267	cis	0.165746	0.25	0.51335	0.60729643573382	0.453272510483136	triplet	0.21875
2612	chr5B_327609983	TraesCS5B01G180100.1	-20.73401	3.04789e-50	1.51579e-44	-0.60003	0.698002	cis	0.193717	0.25	0.60003	0.60729643573382	0.453272510483136	triplet	0.21875
2620	chr5B_387732207	TraesCS5B01G215300.1	-6.83652	1.12846e-10	1.26636e-06	-0.50944	0.200818	cis	0.184492	0.25	0.50944	0.60729643573382	0.453272510483136	triplet	0.21875
2643	chr5B_450662381	TraesCS5B01G266000.1	-24.09992	4.12233e-59	4.18708e-53	-1.03526	0.757435	cis	0.240838	0.25	1.03526	0.60729643573382	0.453272510483136	triplet	0.21875
2648	chr5B_460677120	TraesCS5B01G274800.1	-23.21917	7.5199e-57	6.35875e-51	-0.84021	0.743494	cis	0.240838	0.25	0.84021	0.60729643573382	0.453272510483136	triplet	0.21875
2649	chr5B_460677120	TraesCS5B01G274800.2	-50.73431	6.95318e-111	7.36038e-103	-1.39268	0.932608	cis	0.240838	0.25	1.39268	0.60729643573382	0.453272510483136	triplet	0.21875
2659	chr5B_477498720	TraesCS5B01G291900.1	-13.23392	1.32612e-28	1.09881e-23	-0.43817	0.484959	cis	0.198953	0.25	0.43817	0.60729643573382	0.453272510483136	triplet	0.21875
2671	chr5B_483011462	TraesCS5B01G299500.5	-27.5069	1.83975e-67	3.84757e-61	-0.48701	0.80268	cis	0.213158	0.25	0.48701	0.60729643573382	0.453272510483136	triplet	0.21875
2674	chr5B_486487504	TraesCS5B01G302300.2	-16.59844	1.48967e-38	2.81171e-33	-0.44018	0.596974	cis	0.209424	0.25	0.44018	0.60729643573382	0.453272510483136	triplet	0.21875
2676	chr5B_487606742	TraesCS5B01G303200.2	-26.27536	1.62709e-64	2.65769e-58	-0.9833	0.787767	cis	0.216931	0.25	0.9833	0.60729643573382	0.453272510483136	triplet	0.21875
2686	chr5B_497215789	TraesCS5B01G315900.1	-14.38849	4.86398e-32	5.38423e-27	-0.62814	0.526752	cis	0.244681	0.25	0.62814	0.60729643573382	0.453272510483136	triplet	0.21875
2687	chr5B_498886862	TraesCS5B01G316300.1	-22.98753	3.00557e-56	2.42233e-50	-1.20238	0.739651	cis	0.240838	0.25	1.20238	0.60729643573382	0.453272510483136	triplet	0.21875
2689	chr5B_505573721	TraesCS5B01G320700.1	-21.16742	2.03073e-51	1.1054e-45	-0.71238	0.706652	cis	0.246032	0.25	0.71238	0.60729643573382	0.453272510483136	triplet	0.21875
2690	chr5B_506271207	TraesCS5B01G321700.1	-10.21531	9.94032e-20	3.60742e-15	-0.7366	0.3594	cis	0.246073	0.25	0.7366	0.60729643573382	0.453272510483136	triplet	0.21875
2708	chr5B_520875651	TraesCS5B01G337300.1	-19.8144	1.02924e-47	4.14433e-42	-0.88762	0.67854	cis	0.188482	0.25	0.88762	0.60729643573382	0.453272510483136	triplet	0.21875
2710	chr5B_523197220	TraesCS5B01G339100.1	-17.03489	8.01722e-40	1.67841e-34	-1.41917	0.609398	cis	0.170157	0.25	1.41917	0.60729643573382	0.453272510483136	triplet	0.21875
2712	chr5B_525812053	TraesCS5B01G340800.1	-31.25614	5.911e-76	2.55858e-69	-0.84262	0.840061	cis	0.198953	0.25	0.84262	0.60729643573382	0.453272510483136	triplet	0.21875
2715	chr5B_53018836	TraesCS5B01G047100.1	-10.85859	1.37462e-21	5.97354e-17	-0.4521	0.387975	cis	0.225131	0.25	0.4521	0.60729643573382	0.453272510483136	triplet	0.21875
2718	chr5B_531643289	TraesCS5B01G352900.1	-33.79556	2.52357e-81	1.87526e-74	-1.05041	0.859955	cis	0.194149	0.25	1.05041	0.60729643573382	0.453272510483136	triplet	0.21875
2742	chr5B_562968843	TraesCS5B01G384200.2	25.26133	4.99282e-62	6.54825e-56	0.54672	0.774309	cis	0.230159	0.25	0.54672	0.60729643573382	0.453272510483136	triplet	0.21875
2743	chr5B_562970955	TraesCS5B01G384200.1	-42.80447	3.08985e-98	1.09756e-90	-1.11815	0.90784	cis	0.239474	0.25	1.11815	0.60729643573382	0.453272510483136	triplet	0.21875
2754	chr5B_577307997	TraesCS5B01G400000.1	-9.7517	2.08352e-18	6.6102e-14	-0.56737	0.338304	cis	0.176316	0.25	0.56737	0.60729643573382	0.453272510483136	triplet	0.21875
2773	chr5B_591836422	TraesCS5B01G417400.1	-9.17386	8.68751e-17	2.30827e-12	-0.65018	0.311518	cis	0.243455	0.25	0.65018	0.60729643573382	0.453272510483136	triplet	0.21875
2774	chr5B_594867957	TraesCS5B01G418600.1	-24.37332	8.35394e-60	9.02787e-54	-0.58079	0.761556	cis	0.225131	0.25	0.58079	0.60729643573382	0.453272510483136	triplet	0.21875
2784	chr5B_606885044	TraesCS5B01G432900.1	-17.51034	3.38779e-41	7.9416e-36	-0.57914	0.622421	cis	0.163158	0.25	0.57914	0.60729643573382	0.453272510483136	triplet	0.21875
2786	chr5B_608084125	TraesCS5B01G433300.1	-18.99287	2.0305e-45	6.76836e-40	-0.43159	0.659795	cis	0.172775	0.25	0.43159	0.60729643573382	0.453272510483136	triplet	0.21875
2787	chr5B_610107344	TraesCS5B01G436300.1	-15.40004	4.90014e-35	6.98825e-30	-0.86048	0.560451	cis	0.194737	0.25	0.86048	0.60729643573382	0.453272510483136	triplet	0.21875
2791	chr5B_612682959	TraesCS5B01G440700.3	-19.96391	3.96686e-48	1.65418e-42	-0.75742	0.681811	cis	0.204188	0.25	0.75742	0.60729643573382	0.453272510483136	triplet	0.21875
2796	chr5B_622070612	TraesCS5B01G449000.1	-8.22108	3.37769e-14	6.53642e-10	-0.61653	0.266521	cis	0.178947	0.25	0.61653	0.60729643573382	0.453272510483136	triplet	0.21875
2797	chr5B_622070612	TraesCS5B01G449600.1	-86.37038	4.76472e-152	6.32361e-142	-2.51828	0.975673	cis	0.178947	0.25	2.51828	0.60729643573382	0.453272510483136	triplet	0.21875
2798	chr5B_622382078	TraesCS5B01G450300.2	-13.37633	4.99615e-29	4.29489e-24	-0.52357	0.490308	cis	0.197297	0.25	0.52357	0.60729643573382	0.453272510483136	triplet	0.21875
2799	chr5B_622391738	TraesCS5B01G450300.1	-25.63752	5.8784e-63	8.33577e-57	-0.62396	0.779433	cis	0.212042	0.25	0.62396	0.60729643573382	0.453272510483136	triplet	0.21875
2800	chr5B_622392186	TraesCS5B01G450400.1	-21.09966	3.09662e-51	1.66247e-45	-0.66642	0.705321	cis	0.21466	0.25	0.66642	0.60729643573382	0.453272510483136	triplet	0.21875
2822	chr5B_664017650	TraesCS5B01G497100.1	-12.18801	1.69889e-25	1.07152e-20	-0.44873	0.444025	cis	0.227749	0.25	0.44873	0.60729643573382	0.453272510483136	triplet	0.21875
2823	chr5B_664017650	TraesCS5B01G497100.2	-12.18801	1.69889e-25	1.07152e-20	-0.44873	0.444025	cis	0.227749	0.25	0.44873	0.60729643573382	0.453272510483136	triplet	0.21875
2824	chr5B_664017942	TraesCS5B01G496900.1	-23.09068	1.62041e-56	1.33254e-50	-0.64098	0.741372	cis	0.232984	0.25	0.64098	0.60729643573382	0.453272510483136	triplet	0.21875
2825	chr5B_664021652	TraesCS5B01G497100.1	-14.42814	3.7086e-32	4.14631e-27	-0.49353	0.528124	cis	0.21164	0.25	0.49353	0.60729643573382	0.453272510483136	triplet	0.21875
2826	chr5B_664021652	TraesCS5B01G497100.2	-14.42814	3.7086e-32	4.14631e-27	-0.49353	0.528124	cis	0.21164	0.25	0.49353	0.60729643573382	0.453272510483136	triplet	0.21875
2838	chr5B_669232629	TraesCS5B01G501800.1	-8.21186	3.5736e-14	6.89303e-10	-0.55923	0.266083	cis	0.217277	0.25	0.55923	0.60729643573382	0.453272510483136	triplet	0.21875
2894	chr5B_701155305	TraesCS5B01G549100.1	-19.45473	1.03087e-46	3.82077e-41	-0.81713	0.670497	cis	0.215789	0.25	0.81713	0.60729643573382	0.453272510483136	triplet	0.21875
2895	chr5B_701155305	TraesCS5B01G549200.1	-36.90406	1.63093e-87	2.14549e-80	-1.11435	0.879838	cis	0.215789	0.25	1.11435	0.60729643573382	0.453272510483136	triplet	0.21875
2920	chr5D_493114464	TraesCS5D01G438900.1	9.00507	2.54482e-16	6.40743e-12	0.55135	0.303609	cis	0.19708	0.25	0.55135	0.60729643573382	0.453272510483136	triplet	0.21875
2956	chr6A_11886435	TraesCS6A01G023100.1	7.0742	2.96155e-11	3.68777e-07	0.58009	0.212012	cis	0.234104	0.25	0.58009	0.60729643573382	0.453272510483136	triplet	0.21875
2957	chr6A_12119176	TraesCS6A01G022600.1	-9.54634	7.91148e-18	2.35975e-13	-0.53659	0.328841	cis	0.163158	0.25	0.53659	0.60729643573382	0.453272510483136	triplet	0.21875
2963	chr6A_13388101	TraesCS6A01G026700.1	7.33474	6.64469e-12	9.21885e-08	0.62399	0.224349	cis	0.190476	0.25	0.62399	0.60729643573382	0.453272510483136	triplet	0.21875
2970	chr6A_16227158	TraesCS6A01G032600.1	16.6735	9.00195e-39	1.73015e-33	0.46041	0.599143	cis	0.175393	0.25	0.46041	0.60729643573382	0.453272510483136	triplet	0.21875
2971	chr6A_16227158	TraesCS6A01G032600.2	-40.81855	9.12112e-95	2.32125e-87	-0.95659	0.899576	cis	0.175393	0.25	0.95659	0.60729643573382	0.453272510483136	triplet	0.21875
2980	chr6A_18709721	TraesCS6A01G037900.1	-23.34733	3.50391e-57	3.03971e-51	-0.7941	0.745588	cis	0.171429	0.25	0.7941	0.60729643573382	0.453272510483136	triplet	0.21875
2984	chr6A_22020988	TraesCS6A01G041900.1	-23.9239	1.15774e-58	1.13367e-52	-1.4241	0.754732	cis	0.221622	0.25	1.4241	0.60729643573382	0.453272510483136	triplet	0.21875
2986	chr6A_22443191	TraesCS6A01G042600.1	-23.50659	1.36041e-57	1.22278e-51	-1.0749	0.748158	cis	0.217277	0.25	1.0749	0.60729643573382	0.453272510483136	triplet	0.21875
2988	chr6A_23357587	TraesCS6A01G045800.1	-22.56503	3.82813e-55	2.82809e-49	-0.58632	0.732444	cis	0.18254	0.25	0.58632	0.60729643573382	0.453272510483136	triplet	0.21875
2989	chr6A_23412483	TraesCS6A01G045200.1	-27.4677	2.27671e-67	4.72288e-61	-1.15474	0.802228	cis	0.167598	0.25	1.15474	0.60729643573382	0.453272510483136	triplet	0.21875
2991	chr6A_23626237	TraesCS6A01G045900.1	-22.92891	4.2723e-56	3.40091e-50	-0.76404	0.738667	cis	0.177966	0.25	0.76404	0.60729643573382	0.453272510483136	triplet	0.21875
2997	chr6A_23724742	TraesCS6A01G046300.3	15.91195	1.52243e-36	2.44644e-31	0.55381	0.576493	cis	0.178191	0.25	0.55381	0.60729643573382	0.453272510483136	triplet	0.21875
2998	chr6A_23724742	TraesCS6A01G046300.4	-23.54745	1.06779e-57	9.68097e-52	-0.93191	0.748812	cis	0.178191	0.25	0.93191	0.60729643573382	0.453272510483136	triplet	0.21875
2999	chr6A_23724742	TraesCS6A01G046500.1	-14.30466	8.63228e-32	9.35693e-27	-0.93829	0.523838	cis	0.178191	0.25	0.93829	0.60729643573382	0.453272510483136	triplet	0.21875
3002	chr6A_23895661	TraesCS6A01G047200.1	-9.64888	4.06836e-18	1.25158e-13	-0.91481	0.333574	cis	0.174603	0.25	0.91481	0.60729643573382	0.453272510483136	triplet	0.21875
3004	chr6A_24067973	TraesCS6A01G047600.1	-33.85658	1.89042e-81	1.42989e-74	-2.69182	0.860388	cis	0.172775	0.25	2.69182	0.60729643573382	0.453272510483136	triplet	0.21875
3033	chr6A_5326335	TraesCS6A01G011700.2	20.05531	2.21763e-48	9.49181e-43	0.62566	0.683789	cis	0.188889	0.25	0.62566	0.60729643573382	0.453272510483136	triplet	0.21875
3035	chr6A_5326488	TraesCS6A01G011700.1	-18.45345	6.79736e-44	1.99256e-38	-0.95867	0.646744	cis	0.235602	0.25	0.95867	0.60729643573382	0.453272510483136	triplet	0.21875
3037	chr6A_5357373	TraesCS6A01G012100.1	-6.71471	2.21785e-10	2.35329e-06	-0.48564	0.195109	cis	0.189944	0.25	0.48564	0.60729643573382	0.453272510483136	triplet	0.21875
3039	chr6A_540619736	TraesCS6A01G306400.1	-11.06799	3.37e-22	1.55335e-17	-0.43872	0.397084	cis	0.2	0.25	0.43872	0.60729643573382	0.453272510483136	triplet	0.21875
3048	chr6A_563727701	TraesCS6A01G332000.1	-21.70842	7.13417e-53	4.37883e-47	-1.20154	0.717005	cis	0.183246	0.25	1.20154	0.60729643573382	0.453272510483136	triplet	0.21875
3051	chr6A_568503226	TraesCS6A01G336000.1	-13.98008	7.96916e-31	7.95428e-26	-0.88829	0.512378	cis	0.248677	0.25	0.88829	0.60729643573382	0.453272510483136	triplet	0.21875
3073	chr6A_60173534	TraesCS6A01G091500.1	-23.14275	1.18681e-56	9.87285e-51	-0.48033	0.742235	cis	0.244737	0.25	0.48033	0.60729643573382	0.453272510483136	triplet	0.21875
3075	chr6A_601952357	TraesCS6A01G382500.2	-9.0997	1.39424e-16	3.61811e-12	-0.52015	0.308048	cis	0.222826	0.25	0.52015	0.60729643573382	0.453272510483136	triplet	0.21875
3076	chr6A_602454836	TraesCS6A01G384000.2	-41.80721	1.64383e-96	4.91085e-89	-1.44244	0.903818	cis	0.170157	0.25	1.44244	0.60729643573382	0.453272510483136	triplet	0.21875
3077	chr6A_602454836	TraesCS6A01G383800.2	-19.48083	8.71682e-47	3.2513e-41	-0.55862	0.671089	cis	0.170157	0.25	0.55862	0.60729643573382	0.453272510483136	triplet	0.21875
3137	chr6A_611857439	TraesCS6A01G406500.1	-17.01234	9.32029e-40	1.94046e-34	-1.05377	0.608767	cis	0.222513	0.25	1.05377	0.60729643573382	0.453272510483136	triplet	0.21875
3148	chr6A_614384614	TraesCS6A01G412900.1	-11.64177	6.98374e-24	3.78867e-19	-1.10525	0.421517	cis	0.197861	0.25	1.10525	0.60729643573382	0.453272510483136	triplet	0.21875
3160	chr6A_618411	TraesCS6A01G000700.1	-38.93901	2.34999e-91	4.32348e-84	-1.38275	0.890733	cis	0.205263	0.25	1.38275	0.60729643573382	0.453272510483136	triplet	0.21875
3164	chr6A_6575001	TraesCS6A01G013600.2	-10.54579	1.11063e-20	4.42447e-16	-0.44447	0.374188	cis	0.195652	0.25	0.44447	0.60729643573382	0.453272510483136	triplet	0.21875
3165	chr6A_6733049	TraesCS6A01G013700.1	-20.5089	1.25567e-49	5.9502e-44	-0.6151	0.693381	cis	0.193717	0.25	0.6151	0.60729643573382	0.453272510483136	triplet	0.21875
3176	chr6A_810999	TraesCS6A01G001600.1	6.76918	1.64087e-10	1.78536e-06	0.47929	0.19766	cis	0.219577	0.25	0.47929	0.60729643573382	0.453272510483136	triplet	0.21875
3177	chr6A_811473	TraesCS6A01G000700.2	7.34198	6.37195e-12	8.86644e-08	0.53101	0.224692	cis	0.248663	0.25	0.53101	0.60729643573382	0.453272510483136	triplet	0.21875
3183	chr6B_11247513	TraesCS6B01G017700.1	-42.61999	6.408e-98	2.22559e-90	-1.55036	0.907114	cis	0.243017	0.25	1.55036	0.60729643573382	0.453272510483136	triplet	0.21875
3214	chr6B_140595936	TraesCS6B01G141200.1	-30.07817	2.31725e-73	8.04655e-67	-1.00189	0.829467	cis	0.21978	0.25	1.00189	0.60729643573382	0.453272510483136	triplet	0.21875
3216	chr6B_142229398	TraesCS6B01G142700.1	-30.42327	3.96531e-74	1.46924e-67	-1.98422	0.83267	cis	0.176796	0.25	1.98422	0.60729643573382	0.453272510483136	triplet	0.21875
3220	chr6B_144946497	TraesCS6B01G145100.1	-20.70652	3.6218e-50	1.79099e-44	-0.95713	0.697443	cis	0.190476	0.25	0.95713	0.60729643573382	0.453272510483136	triplet	0.21875
3222	chr6B_150771777	TraesCS6B01G149600.1	-18.07988	7.8738e-43	2.11834e-37	-0.78131	0.637344	cis	0.217742	0.25	0.78131	0.60729643573382	0.453272510483136	triplet	0.21875
3233	chr6B_169255	TraesCS6B01G000300.1	-22.79419	9.60277e-56	7.43403e-50	-0.87639	0.736385	cis	0.21466	0.25	0.87639	0.60729643573382	0.453272510483136	triplet	0.21875
3234	chr6B_172323647	TraesCS6B01G165700.1	-6.49844	7.23461e-10	6.92735e-06	-0.56982	0.185032	cis	0.215789	0.25	0.56982	0.60729643573382	0.453272510483136	triplet	0.21875
3248	chr6B_216514057	TraesCS6B01G188100.1	16.6769	8.79895e-39	1.69238e-33	0.48147	0.599241	cis	0.233871	0.25	0.48147	0.60729643573382	0.453272510483136	triplet	0.21875
3258	chr6B_233674120	TraesCS6B01G197100.1	-18.28573	2.03793e-43	5.7456e-38	-0.79276	0.642561	cis	0.191099	0.25	0.79276	0.60729643573382	0.453272510483136	triplet	0.21875
3259	chr6B_234559838	TraesCS6B01G197300.1	-66.77326	6.50575e-132	3.21275e-123	-2.36592	0.959954	cis	0.188482	0.25	2.36592	0.60729643573382	0.453272510483136	triplet	0.21875
3268	chr6B_30277800	TraesCS6B01G051100.1	-15.64904	9.03579e-36	1.36689e-30	-2.41885	0.568338	cis	0.209424	0.25	2.41885	0.60729643573382	0.453272510483136	triplet	0.21875
3272	chr6B_38764685	TraesCS6B01G058300.1	-17.10384	5.06074e-40	1.07672e-34	-1.04056	0.611319	cis	0.172775	0.25	1.04056	0.60729643573382	0.453272510483136	triplet	0.21875
3275	chr6B_3889436	TraesCS6B01G005400.1	-7.11733	2.31715e-11	2.93833e-07	-0.62959	0.21405	cis	0.172775	0.25	0.62959	0.60729643573382	0.453272510483136	triplet	0.21875
3276	chr6B_3889447	TraesCS6B01G005400.2	6.82468	1.20542e-10	1.34548e-06	0.77945	0.200262	cis	0.21466	0.25	0.77945	0.60729643573382	0.453272510483136	triplet	0.21875
3280	chr6B_4124208	TraesCS6B01G005400.2	20.37733	2.88062e-49	1.32626e-43	1.58775	0.690637	cis	0.25	0.25	1.58775	0.60729643573382	0.453272510483136	triplet	0.21875
3281	chr6B_4127990	TraesCS6B01G005400.1	-15.26252	1.2485e-34	1.72367e-29	-0.98618	0.556027	cis	0.224868	0.25	0.98618	0.60729643573382	0.453272510483136	triplet	0.21875
3284	chr6B_41706367	TraesCS6B01G062600.1	-24.63606	1.81772e-60	2.08019e-54	-0.99735	0.765429	cis	0.223118	0.25	0.99735	0.60729643573382	0.453272510483136	triplet	0.21875
3285	chr6B_41706674	TraesCS6B01G062000.1	-20.74497	2.84531e-50	1.41833e-44	-0.55187	0.698225	cis	0.231383	0.25	0.55187	0.60729643573382	0.453272510483136	triplet	0.21875
3310	chr6B_4788127	TraesCS6B01G006400.1	-17.27793	1.58665e-40	3.52143e-35	-0.90333	0.61612	cis	0.199468	0.25	0.90333	0.60729643573382	0.453272510483136	triplet	0.21875
3314	chr6B_4876937	TraesCS6B01G007400.1	-17.73356	7.72612e-42	1.90701e-36	-1.20314	0.628356	cis	0.198953	0.25	1.20314	0.60729643573382	0.453272510483136	triplet	0.21875
3316	chr6B_501106936	TraesCS6B01G276800.1	-9.61978	4.91472e-18	1.499e-13	-0.42657	0.332233	cis	0.183246	0.25	0.42657	0.60729643573382	0.453272510483136	triplet	0.21875
3332	chr6B_561286239	TraesCS6B01G313400.1	8.29163	2.19227e-14	4.34765e-10	0.75371	0.269875	cis	0.164865	0.25	0.75371	0.60729643573382	0.453272510483136	triplet	0.21875
3356	chr6B_618125494	TraesCS6B01G352400.1	7.74549	5.95765e-13	9.69517e-09	0.6269	0.24388	cis	0.246032	0.25	0.6269	0.60729643573382	0.453272510483136	triplet	0.21875
3399	chr6B_6789678	TraesCS6B01G011300.1	-6.47621	8.15904e-10	7.72855e-06	-0.51654	0.184001	cis	0.197297	0.25	0.51654	0.60729643573382	0.453272510483136	triplet	0.21875
3400	chr6B_679242699	TraesCS6B01G403400.1	-21.76617	5.00084e-53	3.12704e-47	-0.64706	0.718082	cis	0.202632	0.25	0.64706	0.60729643573382	0.453272510483136	triplet	0.21875
3421	chr6B_703290605	TraesCS6B01G435000.1	-20.17211	1.05624e-48	4.65133e-43	-0.78725	0.686295	cis	0.201183	0.25	0.78725	0.60729643573382	0.453272510483136	triplet	0.21875
3429	chr6B_705318404	TraesCS6B01G439400.2	-6.63324	3.47138e-10	3.5473e-06	-1.12217	0.191304	cis	0.230159	0.25	1.12217	0.60729643573382	0.453272510483136	triplet	0.21875
3434	chr6B_706627127	TraesCS6B01G443700.1	-7.21002	1.3637e-11	1.79776e-07	-0.52228	0.218436	cis	0.18984	0.25	0.52228	0.60729643573382	0.453272510483136	triplet	0.21875
3439	chr6B_708021025	TraesCS6B01G447700.1	-6.78367	1.51414e-10	1.65835e-06	-0.44753	0.198339	cis	0.234043	0.25	0.44753	0.60729643573382	0.453272510483136	triplet	0.21875
3444	chr6B_708677662	TraesCS6B01G449400.1	-12.75445	3.53994e-27	2.59696e-22	-0.555	0.466554	cis	0.244737	0.25	0.555	0.60729643573382	0.453272510483136	triplet	0.21875
3448	chr6B_712270170	TraesCS6B01G455600.1	-18.6061	2.50889e-44	7.63141e-39	-1.02264	0.650499	cis	0.193717	0.25	1.02264	0.60729643573382	0.453272510483136	triplet	0.21875
3462	chr6B_717865551	TraesCS6B01G468200.1	-35.88522	1.57354e-85	1.75363e-78	-0.80155	0.873791	cis	0.196335	0.25	0.80155	0.60729643573382	0.453272510483136	triplet	0.21875
3463	chr6B_717865551	TraesCS6B01G469000.1	-32.95109	1.42923e-79	8.70006e-73	-0.85804	0.853748	cis	0.196335	0.25	0.85804	0.60729643573382	0.453272510483136	triplet	0.21875
3464	chr6B_717865551	TraesCS6B01G468900.2	-25.29185	4.19445e-62	5.53404e-56	-0.62469	0.774731	cis	0.196335	0.25	0.62469	0.60729643573382	0.453272510483136	triplet	0.21875
3469	chr6B_718921420	TraesCS6B01G470800.2	40.26568	8.9176e-94	2.06413e-86	1.23548	0.897085	cis	0.203704	0.25	1.23548	0.60729643573382	0.453272510483136	triplet	0.21875
3470	chr6B_718923534	TraesCS6B01G470800.1	-30.67137	1.12376e-74	4.3711e-68	-1.51098	0.834921	cis	0.204188	0.25	1.51098	0.60729643573382	0.453272510483136	triplet	0.21875
3474	chr6B_720528140	TraesCS6B01G472700.1	-12.77311	3.11543e-27	2.29731e-22	-0.91328	0.467281	cis	0.171123	0.25	0.91328	0.60729643573382	0.453272510483136	triplet	0.21875
3475	chr6B_720555717	TraesCS6B01G473000.1	-34.99175	9.37949e-84	8.78026e-77	-1.02386	0.868125	cis	0.166667	0.25	1.02386	0.60729643573382	0.453272510483136	triplet	0.21875
3476	chr6B_7943088	TraesCS6B01G012700.1	-36.03019	8.16477e-86	9.31935e-79	-0.65683	0.874678	cis	0.240838	0.25	0.65683	0.60729643573382	0.453272510483136	triplet	0.21875
3484	chr6D_24559428	TraesCS6D01G051600.2	-38.58436	1.06948e-90	1.8624e-83	-0.73166	0.888939	cis	0.175393	0.25	0.73166	0.60729643573382	0.453272510483136	triplet	0.21875
3506	chr6D_461397491	TraesCS6D01G380100.1	35.08725	6.03702e-84	5.73065e-77	2.24189	0.868747	cis	0.170157	0.25	2.24189	0.60729643573382	0.453272510483136	triplet	0.21875
3507	chr6D_461455080	TraesCS6D01G380100.6	-11.04148	4.02775e-22	1.84283e-17	-0.79728	0.395936	cis	0.167539	0.25	0.79728	0.60729643573382	0.453272510483136	triplet	0.21875
3508	chr6D_461455080	TraesCS6D01G380100.5	-43.99202	2.99959e-100	1.28782e-92	-2.8919	0.912318	cis	0.167539	0.25	2.8919	0.60729643573382	0.453272510483136	triplet	0.21875
3510	chr6D_462411561	TraesCS6D01G383300.1	-51.57021	4.06694e-112	4.60344e-104	-2.56888	0.934633	cis	0.175393	0.25	2.56888	0.60729643573382	0.453272510483136	triplet	0.21875
3511	chr6D_462411561	TraesCS6D01G382800.1	-36.38845	1.62733e-86	1.96542e-79	-1.45497	0.876831	cis	0.175393	0.25	1.45497	0.60729643573382	0.453272510483136	triplet	0.21875
3521	chr6D_463552713	TraesCS6D01G385600.1	-21.12602	2.62769e-51	1.41823e-45	-1.08605	0.70584	cis	0.172775	0.25	1.08605	0.60729643573382	0.453272510483136	triplet	0.21875
3522	chr6D_463552713	TraesCS6D01G385700.1	-10.92286	8.9338e-22	3.95403e-17	-0.47212	0.390781	cis	0.172775	0.25	0.47212	0.60729643573382	0.453272510483136	triplet	0.21875
3528	chr6D_465210594	TraesCS6D01G390200.1	-13.40473	4.11225e-29	3.56067e-24	-0.5058	0.491368	cis	0.209424	0.25	0.5058	0.60729643573382	0.453272510483136	triplet	0.21875
3542	chr6D_4780621	TraesCS6D01G012200.1	-24.07227	4.84702e-59	4.89566e-53	-0.67493	0.757013	cis	0.172775	0.25	0.67493	0.60729643573382	0.453272510483136	triplet	0.21875
3572	chr7A_129263603	TraesCS7A01G176100.1	-17.74759	7.04152e-42	1.74407e-36	-0.46033	0.628725	cis	0.171053	0.25	0.46033	0.60729643573382	0.453272510483136	triplet	0.21875
3573	chr7A_133674021	TraesCS7A01G180000.1	-17.82499	4.22292e-42	1.06775e-36	-0.45929	0.630755	cis	0.188482	0.25	0.45929	0.60729643573382	0.453272510483136	triplet	0.21875
3581	chr7A_203523875	TraesCS7A01G232200.1	-25.93856	1.07471e-63	1.62266e-57	-0.89471	0.783421	cis	0.164921	0.25	0.89471	0.60729643573382	0.453272510483136	triplet	0.21875
3601	chr7A_561618424	TraesCS7A01G385700.1	-16.90084	1.96366e-39	3.98141e-34	-0.47327	0.60563	cis	0.21466	0.25	0.47327	0.60729643573382	0.453272510483136	triplet	0.21875
3618	chr7A_625739619	TraesCS7A01G432600.1	-22.45614	7.40282e-55	5.34038e-49	-1.36032	0.730543	cis	0.188482	0.25	1.36032	0.60729643573382	0.453272510483136	triplet	0.21875
3623	chr7A_644111901	TraesCS7A01G450700.1	15.42069	4.25847e-35	6.10309e-30	0.7199	0.561111	cis	0.240642	0.25	0.7199	0.60729643573382	0.453272510483136	triplet	0.21875
3624	chr7A_644458971	TraesCS7A01G450900.1	-22.42134	9.14222e-55	6.5448e-49	-0.62034	0.729932	cis	0.169399	0.25	0.62034	0.60729643573382	0.453272510483136	triplet	0.21875
3625	chr7A_644767951	TraesCS7A01G452100.1	-6.43832	1.00098e-09	9.30376e-06	-0.79822	0.182245	cis	0.241007	0.25	0.79822	0.60729643573382	0.453272510483136	triplet	0.21875
3635	chr7A_67672373	TraesCS7A01G110500.1	-14.36912	5.55344e-32	6.11941e-27	-0.58144	0.52608	cis	0.217277	0.25	0.58144	0.60729643573382	0.453272510483136	triplet	0.21875
3636	chr7A_67672373	TraesCS7A01G110600.3	-10.35888	3.84444e-20	1.4531e-15	-0.45543	0.365851	cis	0.217277	0.25	0.45543	0.60729643573382	0.453272510483136	triplet	0.21875
3655	chr7A_699766016	TraesCS7A01G512300.1	-9.07954	1.58523e-16	4.08784e-12	-0.67243	0.307103	cis	0.246073	0.25	0.67243	0.60729643573382	0.453272510483136	triplet	0.21875
3692	chr7A_725929902	TraesCS7A01G553000.1	-7.52782	2.15621e-12	3.22743e-08	-0.54209	0.233521	cis	0.219895	0.25	0.54209	0.60729643573382	0.453272510483136	triplet	0.21875
3709	chr7A_85956906	TraesCS7A01G134100.1	-7.30533	7.87717e-12	1.0798e-07	-0.61192	0.222953	cis	0.183246	0.25	0.61192	0.60729643573382	0.453272510483136	triplet	0.21875
3712	chr7A_91207753	TraesCS7A01G138600.1	-21.78766	4.38195e-53	2.75215e-47	-0.53814	0.718481	cis	0.174731	0.25	0.53814	0.60729643573382	0.453272510483136	triplet	0.21875
3715	chr7A_94788984	TraesCS7A01G143900.1	-24.88156	4.40575e-61	5.33017e-55	-0.78357	0.768971	cis	0.198953	0.25	0.78357	0.60729643573382	0.453272510483136	triplet	0.21875
3727	chr7B_158939369	TraesCS7B01G131800.1	-7.27304	9.49089e-12	1.28426e-07	-0.47408	0.221422	cis	0.215426	0.25	0.47408	0.60729643573382	0.453272510483136	triplet	0.21875
3732	chr7B_163503998	TraesCS7B01G133900.1	-8.33522	1.67704e-14	3.37759e-10	-0.43211	0.271947	cis	0.197143	0.25	0.43211	0.60729643573382	0.453272510483136	triplet	0.21875
3749	chr7B_35098785	TraesCS7B01G036100.2	8.85703	6.49201e-16	1.55795e-11	0.48263	0.296645	cis	0.247283	0.25	0.48263	0.60729643573382	0.453272510483136	triplet	0.21875
3758	chr7B_429274296	TraesCS7B01G228900.1	15.16528	2.42027e-34	3.2634e-29	0.61802	0.552869	cis	0.166667	0.25	0.61802	0.60729643573382	0.453272510483136	triplet	0.21875
3769	chr7B_483530578	TraesCS7B01G262200.1	-8.58265	3.62471e-15	7.94164e-11	-0.56694	0.283684	cis	0.247475	0.25	0.56694	0.60729643573382	0.453272510483136	triplet	0.21875
3781	chr7B_518391165	TraesCS7B01G284500.1	-19.88343	6.62529e-48	2.71023e-42	-0.99236	0.680055	cis	0.183246	0.25	0.99236	0.60729643573382	0.453272510483136	triplet	0.21875
3795	chr7B_566481510	TraesCS7B01G316800.2	13.15317	2.30639e-28	1.87274e-23	1.23192	0.481903	cis	0.23822	0.25	1.23192	0.60729643573382	0.453272510483136	triplet	0.21875
3796	chr7B_566481510	TraesCS7B01G316800.1	-11.38141	4.07167e-23	2.04858e-18	-0.86652	0.410528	cis	0.23822	0.25	0.86652	0.60729643573382	0.453272510483136	triplet	0.21875
3801	chr7B_584311942	TraesCS7B01G329400.1	-17.10122	5.14988e-40	1.09509e-34	-1.51109	0.611246	cis	0.196335	0.25	1.51109	0.60729643573382	0.453272510483136	triplet	0.21875
3815	chr7B_6179751	TraesCS7B01G010100.1	-33.90685	1.49053e-81	1.13845e-74	-1.45479	0.860744	cis	0.23822	0.25	1.45479	0.60729643573382	0.453272510483136	triplet	0.21875
3827	chr7B_638486799	TraesCS7B01G372600.1	-40.50692	3.28753e-94	7.92214e-87	-0.9722	0.898183	cis	0.184783	0.25	0.9722	0.60729643573382	0.453272510483136	triplet	0.21875
3864	chr7B_699376613	TraesCS7B01G431100.1	-37.84839	2.57052e-89	3.94396e-82	-0.87163	0.885079	cis	0.173684	0.25	0.87163	0.60729643573382	0.453272510483136	triplet	0.21875
3865	chr7B_699837569	TraesCS7B01G431500.1	-27.5412	1.52691e-67	3.21541e-61	-0.5349	0.803074	cis	0.180628	0.25	0.5349	0.60729643573382	0.453272510483136	triplet	0.21875
3884	chr7B_704039259	TraesCS7B01G437600.1	-29.84571	7.66844e-73	2.54824e-66	-1.08477	0.827261	cis	0.207447	0.25	1.08477	0.60729643573382	0.453272510483136	triplet	0.21875
3892	chr7B_705255523	TraesCS7B01G439900.1	-44.81032	1.3061e-101	6.30047e-94	-0.75506	0.915222	cis	0.175532	0.25	0.75506	0.60729643573382	0.453272510483136	triplet	0.21875
3893	chr7B_705256521	TraesCS7B01G440000.2	-17.51977	3.18226e-41	7.47572e-36	-0.87075	0.622674	cis	0.171123	0.25	0.87075	0.60729643573382	0.453272510483136	triplet	0.21875
3895	chr7B_706482339	TraesCS7B01G441500.1	-10.09812	2.15294e-19	7.5545e-15	-0.64161	0.354104	cis	0.210106	0.25	0.64161	0.60729643573382	0.453272510483136	triplet	0.21875
3896	chr7B_706858278	TraesCS7B01G442100.1	-37.59406	7.79878e-89	1.14353e-81	-0.98532	0.8837	cis	0.188482	0.25	0.98532	0.60729643573382	0.453272510483136	triplet	0.21875
3910	chr7B_715289564	TraesCS7B01G455100.1	10.09309	2.22543e-19	7.79798e-15	0.59822	0.353876	cis	0.164021	0.25	0.59822	0.60729643573382	0.453272510483136	triplet	0.21875
3916	chr7B_718463450	TraesCS7B01G460900.1	7.16591	1.75577e-11	2.27253e-07	0.52876	0.216348	cis	0.203947	0.25	0.52876	0.60729643573382	0.453272510483136	triplet	0.21875
3922	chr7B_726138900	TraesCS7B01G469400.1	-57.29429	4.05872e-120	9.42954e-112	-3.00703	0.946377	cis	0.201571	0.25	3.00703	0.60729643573382	0.453272510483136	triplet	0.21875
3926	chr7B_730399128	TraesCS7B01G474300.1	-7.55297	1.86009e-12	2.81234e-08	-0.45221	0.234717	cis	0.204188	0.25	0.45221	0.60729643573382	0.453272510483136	triplet	0.21875
3927	chr7B_732656354	TraesCS7B01G476800.3	-9.45623	1.41671e-17	4.11114e-13	-1.17008	0.324669	cis	0.188482	0.25	1.17008	0.60729643573382	0.453272510483136	triplet	0.21875
3935	chr7B_741572256	TraesCS7B01G484200.1	-8.4779	6.94874e-15	1.47012e-10	-0.5119	0.27872	cis	0.188235	0.25	0.5119	0.60729643573382	0.453272510483136	triplet	0.21875
3937	chr7B_741576734	TraesCS7B01G485000.1	-16.39613	5.80324e-38	1.04532e-32	-0.7237	0.591059	cis	0.180473	0.25	0.7237	0.60729643573382	0.453272510483136	triplet	0.21875
3944	chr7B_749426988	TraesCS7B01G498600.2	14.25043	1.25118e-31	1.33832e-26	0.47301	0.521943	cis	0.237805	0.25	0.47301	0.60729643573382	0.453272510483136	triplet	0.21875
3953	chr7D_101558833	TraesCS7D01G153100.1	6.871	9.30893e-11	1.06086e-06	0.58665	0.202438	cis	0.22191	0.25	0.58665	0.60729643573382	0.453272510483136	triplet	0.21875
3956	chr7D_473110326	TraesCS7D01G366200.1	-15.26234	1.24999e-34	1.72565e-29	-0.71969	0.556021	cis	0.247191	0.25	0.71969	0.60729643573382	0.453272510483136	triplet	0.21875
3962	chr7D_575362376	TraesCS7D01G457800.1	-35.16487	4.22271e-84	4.07398e-77	-0.91519	0.869251	cis	0.167539	0.25	0.91519	0.60729643573382	0.453272510483136	triplet	0.21875
3964	chr7D_575362376	TraesCS7D01G458000.1	-59.62426	3.57964e-123	1.11456e-114	-1.63169	0.950281	cis	0.167539	0.25	1.63169	0.60729643573382	0.453272510483136	triplet	0.21875
3965	chr7D_575362376	TraesCS7D01G457200.1	-38.1208	7.87974e-90	1.27224e-82	-0.84537	0.88653	cis	0.167539	0.25	0.84537	0.60729643573382	0.453272510483136	triplet	0.21875
37100	chr1A_20984999	TraesCS1A01G037900.1	-11.77086	2.90742e-24	1.63597e-19	-0.6214	0.426904	cis	0.268421	0.375	0.6214	0.575782431192661	0.473915299082569	triplet	0.21875
9010	chr1A_391260213	TraesCS1A01G222000.1	-21.23821	1.30752e-51	7.23055e-46	-1.06551	0.708035	cis	0.267016	0.375	1.06551	0.575782431192661	0.473915299082569	triplet	0.21875
9110	chr1A_391260213	TraesCS1A01G222000.2	38.39028	2.46211e-90	4.13888e-83	2.01626	0.887939	cis	0.267016	0.375	2.01626	0.575782431192661	0.473915299082569	triplet	0.21875
312	chr1B_26185562	TraesCS1B01G046200.1	9.60409	5.44134e-18	1.65186e-13	0.45639	0.331509	cis	0.256545	0.375	0.45639	0.575782431192661	0.473915299082569	triplet	0.21875
488	chr1B_636753134	TraesCS1B01G409300.2	-36.58167	6.85248e-87	8.52936e-80	-1.45984	0.87797	cis	0.274869	0.375	1.45984	0.575782431192661	0.473915299082569	triplet	0.21875
489	chr1B_636754123	TraesCS1B01G409300.1	-12.43203	3.21118e-26	2.16329e-21	-0.46703	0.453833	cis	0.272251	0.375	0.46703	0.575782431192661	0.473915299082569	triplet	0.21875
492	chr1B_637826206	TraesCS1B01G411100.1	-10.40968	2.74474e-20	1.05267e-15	-0.8062	0.368124	cis	0.256545	0.375	0.8062	0.575782431192661	0.473915299082569	triplet	0.21875
493	chr1B_637829480	TraesCS1B01G411700.2	42.78062	3.39499e-98	1.20273e-90	0.74429	0.907746	cis	0.257895	0.375	0.74429	0.575782431192661	0.473915299082569	triplet	0.21875
494	chr1B_637829480	TraesCS1B01G411700.3	-76.2831	2.72648e-142	9.04629e-133	-1.99511	0.969026	cis	0.257895	0.375	1.99511	0.575782431192661	0.473915299082569	triplet	0.21875
562	chr1B_677319497	TraesCS1B01G467400.1	-20.48217	1.48621e-49	6.99949e-44	-0.48357	0.692826	cis	0.254011	0.375	0.48357	0.575782431192661	0.473915299082569	triplet	0.21875
568	chr1B_679749010	TraesCS1B01G472000.1	-32.95289	1.4169e-79	8.63245e-73	-0.56276	0.853761	cis	0.269634	0.375	0.56276	0.575782431192661	0.473915299082569	triplet	0.21875
569	chr1B_679749052	TraesCS1B01G472100.1	-18.54598	3.71398e-44	1.11301e-38	-0.49205	0.649026	cis	0.25266	0.375	0.49205	0.575782431192661	0.473915299082569	triplet	0.21875
583	chr1B_87972675	TraesCS1B01G089000.1	-10.90012	1.04056e-21	4.57593e-17	-0.50932	0.389789	cis	0.274869	0.375	0.50932	0.575782431192661	0.473915299082569	triplet	0.21875
592	chr1B_94828204	TraesCS1B01G092400.1	-14.41482	4.06215e-32	4.52576e-27	-0.77799	0.527664	cis	0.259162	0.375	0.77799	0.575782431192661	0.473915299082569	triplet	0.21875
593	chr1B_94828204	TraesCS1B01G093300.1	-29.92459	5.10547e-73	1.71981e-66	-0.65449	0.828014	cis	0.259162	0.375	0.65449	0.575782431192661	0.473915299082569	triplet	0.21875
621	chr1D_28567809	TraesCS1D01G048300.1	-10.54375	1.12586e-20	4.48264e-16	-0.57027	0.374097	cis	0.271739	0.375	0.57027	0.575782431192661	0.473915299082569	triplet	0.21875
622	chr1D_28568662	TraesCS1D01G048700.1	-27.51652	1.74603e-67	3.65676e-61	-0.69096	0.80279	cis	0.272973	0.375	0.69096	0.575782431192661	0.473915299082569	triplet	0.21875
658	chr1D_484390540	TraesCS1D01G437700.1	-23.96907	8.87888e-59	8.7754e-53	-0.91809	0.755429	cis	0.253927	0.375	0.91809	0.575782431192661	0.473915299082569	triplet	0.21875
663	chr1D_493768787	TraesCS1D01G453100.1	-18.81033	6.63808e-45	2.11683e-39	-0.56607	0.655446	cis	0.252632	0.375	0.56607	0.575782431192661	0.473915299082569	triplet	0.21875
664	chr1D_493768787	TraesCS1D01G452300.1	-16.23725	1.69216e-37	2.93327e-32	-1.06955	0.586343	cis	0.252632	0.375	1.06955	0.575782431192661	0.473915299082569	triplet	0.21875
665	chr1D_493768787	TraesCS1D01G451200.1	-24.5086	3.80526e-60	4.23235e-54	-0.82142	0.763561	cis	0.252632	0.375	0.82142	0.575782431192661	0.473915299082569	triplet	0.21875
666	chr1D_493768787	TraesCS1D01G451700.1	-22.98158	3.11476e-56	2.50723e-50	-0.859	0.739552	cis	0.252632	0.375	0.859	0.575782431192661	0.473915299082569	triplet	0.21875
667	chr1D_493768787	TraesCS1D01G451800.1	-20.97224	6.85737e-51	3.58689e-45	-1.2611	0.702797	cis	0.252632	0.375	1.2611	0.575782431192661	0.473915299082569	triplet	0.21875
668	chr1D_493933665	TraesCS1D01G452900.1	-41.41399	8.04559e-96	2.24208e-88	-2.08036	0.902163	cis	0.257895	0.375	2.08036	0.575782431192661	0.473915299082569	triplet	0.21875
669	chr1D_493937298	TraesCS1D01G453600.1	-11.19409	1.44177e-22	6.88096e-18	-0.80584	0.40252	cis	0.267016	0.375	0.80584	0.575782431192661	0.473915299082569	triplet	0.21875
700	chr2A_13849237	TraesCS2A01G028800.1	-20.79935	2.0231e-50	1.01961e-44	-0.9801	0.699327	cis	0.267016	0.375	0.9801	0.575782431192661	0.473915299082569	triplet	0.21875
701	chr2A_13850226	TraesCS2A01G032500.1	-29.71364	1.51767e-72	4.90807e-66	-1.58072	0.825989	cis	0.265789	0.375	1.58072	0.575782431192661	0.473915299082569	triplet	0.21875
702	chr2A_13850665	TraesCS2A01G032600.1	-13.94448	1.01704e-30	1.00637e-25	-0.75908	0.511103	cis	0.267016	0.375	0.75908	0.575782431192661	0.473915299082569	triplet	0.21875
703	chr2A_13850788	TraesCS2A01G028400.1	-15.36023	6.42284e-35	9.07369e-30	-0.44974	0.559176	cis	0.269634	0.375	0.44974	0.575782431192661	0.473915299082569	triplet	0.21875
704	chr2A_13850788	TraesCS2A01G028800.2	-16.69295	7.90132e-39	1.52535e-33	-0.71254	0.599703	cis	0.269634	0.375	0.71254	0.575782431192661	0.473915299082569	triplet	0.21875
749	chr2A_29742457	TraesCS2A01G065100.3	8.50615	5.8322e-15	1.24545e-10	0.47932	0.280059	cis	0.265789	0.375	0.47932	0.575782431192661	0.473915299082569	triplet	0.21875
787	chr2A_58374214	TraesCS2A01G105900.1	18.22801	2.97566e-43	8.28203e-38	1.29603	0.641107	cis	0.260736	0.375	1.29603	0.575782431192661	0.473915299082569	triplet	0.21875
1000	chr2B_165111289	TraesCS2B01G189500.1	-11.39498	3.71465e-23	1.87603e-18	-0.43775	0.411105	cis	0.251309	0.375	0.43775	0.575782431192661	0.473915299082569	triplet	0.21875
1080	chr2B_453078485	TraesCS2B01G317600.1	-6.94532	6.13616e-11	7.22614e-07	-0.57458	0.205934	cis	0.265789	0.375	0.57458	0.575782431192661	0.473915299082569	triplet	0.21875
1093	chr2B_46882335	TraesCS2B01G083900.3	-30.72147	8.71854e-75	3.42414e-68	-0.94327	0.83537	cis	0.26738	0.375	0.94327	0.575782431192661	0.473915299082569	triplet	0.21875
1180	chr2B_683028761	TraesCS2B01G485800.2	-27.61747	1.00949e-67	2.16453e-61	-0.47246	0.803947	cis	0.265789	0.375	0.47246	0.575782431192661	0.473915299082569	triplet	0.21875
1190	chr2B_691775080	TraesCS2B01G494700.1	-20.15147	1.20402e-48	5.27499e-43	-1.19678	0.685854	cis	0.255556	0.375	1.19678	0.575782431192661	0.473915299082569	triplet	0.21875
1208	chr2B_712603589	TraesCS2B01G517500.1	-22.95276	3.70265e-56	2.9611e-50	-0.93242	0.739068	cis	0.253927	0.375	0.93242	0.575782431192661	0.473915299082569	triplet	0.21875
1297	chr2B_764117571	TraesCS2B01G574100.1	-43.37743	3.2593e-99	1.25929e-91	-1.52055	0.910041	cis	0.251309	0.375	1.52055	0.575782431192661	0.473915299082569	triplet	0.21875
1378	chr2D_10725328	TraesCS2D01G024600.3	-15.13461	2.98239e-34	3.99194e-29	-0.46596	0.551868	cis	0.272251	0.375	0.46596	0.575782431192661	0.473915299082569	triplet	0.21875
1423	chr2D_574351671	TraesCS2D01G468900.1	-13.50764	2.03098e-29	1.80403e-24	-0.70404	0.495191	cis	0.256545	0.375	0.70404	0.575782431192661	0.473915299082569	triplet	0.21875
1426	chr2D_577152939	TraesCS2D01G475000.1	-29.96837	4.07507e-73	1.38356e-66	-0.94446	0.82843	cis	0.251309	0.375	0.94446	0.575782431192661	0.473915299082569	triplet	0.21875
1427	chr2D_577152939	TraesCS2D01G474000.1	-16.27225	1.33653e-37	2.33683e-32	-0.56715	0.587387	cis	0.251309	0.375	0.56715	0.575782431192661	0.473915299082569	triplet	0.21875
1428	chr2D_577152939	TraesCS2D01G473700.1	-36.11769	5.50038e-86	6.38387e-79	-1.25382	0.875209	cis	0.251309	0.375	1.25382	0.575782431192661	0.473915299082569	triplet	0.21875
1429	chr2D_577152939	TraesCS2D01G472700.1	-45.83722	2.73449e-103	1.51136e-95	-1.66119	0.918673	cis	0.251309	0.375	1.66119	0.575782431192661	0.473915299082569	triplet	0.21875
1456	chr2D_600980878	TraesCS2D01G507600.1	-18.13035	5.6505e-43	1.53775e-37	-0.43228	0.638631	cis	0.272487	0.375	0.43228	0.575782431192661	0.473915299082569	triplet	0.21875
1469	chr2D_608755455	TraesCS2D01G518700.3	20.06079	2.14178e-48	9.17927e-43	1.04937	0.683907	cis	0.274869	0.375	1.04937	0.575782431192661	0.473915299082569	triplet	0.21875
1504	chr2D_643436240	TraesCS2D01G583000.1	-20.95966	7.41807e-51	3.86965e-45	-1.49549	0.702546	cis	0.256545	0.375	1.49549	0.575782431192661	0.473915299082569	triplet	0.21875
1505	chr2D_643436240	TraesCS2D01G583200.1	-8.15742	4.98211e-14	9.42593e-10	-0.62893	0.263493	cis	0.256545	0.375	0.62893	0.575782431192661	0.473915299082569	triplet	0.21875
1506	chr2D_644095518	TraesCS2D01G583400.1	-13.01224	6.05779e-28	4.74671e-23	-0.74737	0.476526	cis	0.251309	0.375	0.74737	0.575782431192661	0.473915299082569	triplet	0.21875
1525	chr2D_74929561	TraesCS2D01G128200.1	-21.33081	7.35837e-52	4.15862e-46	-1.04048	0.70983	cis	0.251309	0.375	1.04048	0.575782431192661	0.473915299082569	triplet	0.21875
1601	chr3A_478910962	TraesCS3A01G257000.1	-15.37308	5.88569e-35	8.33979e-30	-0.46488	0.559588	cis	0.265789	0.375	0.46488	0.575782431192661	0.473915299082569	triplet	0.21875
1684	chr3A_653330242	TraesCS3A01G407700.1	9.97621	4.79803e-19	1.62604e-14	0.43604	0.348568	cis	0.266467	0.375	0.43604	0.575782431192661	0.473915299082569	triplet	0.21875
1821	chr3B_23786020	TraesCS3B01G046800.2	-15.11086	3.50609e-34	4.6665e-29	-0.54641	0.551091	cis	0.253927	0.375	0.54641	0.575782431192661	0.473915299082569	triplet	0.21875
1872	chr3B_506968502	TraesCS3B01G315000.1	28.15052	5.70654e-69	1.35703e-62	2.12089	0.809904	cis	0.267956	0.375	2.12089	0.575782431192661	0.473915299082569	triplet	0.21875
1943	chr3B_661823550	TraesCS3B01G424200.2	-19.8192	9.98146e-48	4.02353e-42	-0.79898	0.678646	cis	0.271277	0.375	0.79898	0.575782431192661	0.473915299082569	triplet	0.21875
1947	chr3B_6679751	TraesCS3B01G016400.1	-16.16963	2.6698e-37	4.55433e-32	-0.68183	0.584318	cis	0.26178	0.375	0.68183	0.575782431192661	0.473915299082569	triplet	0.21875
1979	chr3B_736672189	TraesCS3B01G490600.3	-27.9959	1.30855e-68	3.02102e-62	-1.60993	0.808202	cis	0.265789	0.375	1.60993	0.575782431192661	0.473915299082569	triplet	0.21875
1991	chr3B_757968774	TraesCS3B01G516000.1	-27.62755	9.55791e-68	2.05238e-61	-1.35359	0.804062	cis	0.273684	0.375	1.35359	0.575782431192661	0.473915299082569	triplet	0.21875
1996	chr3B_765394338	TraesCS3B01G522300.3	-10.8914	1.10326e-21	4.8387e-17	-1.04372	0.389408	cis	0.26178	0.375	1.04372	0.575782431192661	0.473915299082569	triplet	0.21875
2049	chr3B_9403161	TraesCS3B01G022300.1	-18.53988	3.8649e-44	1.15659e-38	-0.75827	0.648876	cis	0.26455	0.375	0.75827	0.575782431192661	0.473915299082569	triplet	0.21875
2091	chr3D_603274350	TraesCS3D01G522000.1	-10.21805	9.76228e-20	3.54551e-15	-0.55766	0.359523	cis	0.267016	0.375	0.55766	0.575782431192661	0.473915299082569	triplet	0.21875
2177	chr4A_599325975	TraesCS4A01G303400.1	-13.34104	6.36365e-29	5.41644e-24	-0.77117	0.488987	cis	0.251323	0.375	0.77117	0.575782431192661	0.473915299082569	triplet	0.21875
2218	chr4A_732004234	TraesCS4A01G471400.1	-22.25848	2.45979e-54	1.70357e-48	-0.57002	0.727049	cis	0.264205	0.375	0.57002	0.575782431192661	0.473915299082569	triplet	0.21875
2225	chr4B_10588864	TraesCS4B01G014300.1	-7.05532	3.29663e-11	4.07202e-07	-0.44499	0.211121	cis	0.271053	0.375	0.44499	0.575782431192661	0.473915299082569	triplet	0.21875
2243	chr4B_17255250	TraesCS4B01G024100.1	-8.82617	7.88596e-16	1.87355e-11	-0.49646	0.295191	cis	0.256545	0.375	0.49646	0.575782431192661	0.473915299082569	triplet	0.21875
2260	chr4B_25886963	TraesCS4B01G035500.1	-26.53991	3.7297e-65	6.42549e-59	-0.66954	0.791097	cis	0.273936	0.375	0.66954	0.575782431192661	0.473915299082569	triplet	0.21875
2456	chr5A_476403076	TraesCS5A01G263500.1	-16.46687	3.60592e-38	6.60397e-33	-0.82881	0.593138	cis	0.274869	0.375	0.82881	0.575782431192661	0.473915299082569	triplet	0.21875
2525	chr5A_592639566	TraesCS5A01G398900.1	-18.0759	8.08237e-43	2.1723e-37	-0.57445	0.637242	cis	0.251309	0.375	0.57445	0.575782431192661	0.473915299082569	triplet	0.21875
2586	chr5A_9617545	TraesCS5A01G014200.1	-14.50237	2.23218e-32	2.54563e-27	-0.66648	0.530681	cis	0.272189	0.375	0.66648	0.575782431192661	0.473915299082569	triplet	0.21875
2599	chr5B_17983468	TraesCS5B01G018700.3	-15.59262	1.32486e-35	1.97738e-30	-1.20516	0.566565	cis	0.267016	0.375	1.20516	0.575782431192661	0.473915299082569	triplet	0.21875
2601	chr5B_19439313	TraesCS5B01G019600.1	-21.50464	2.50785e-52	1.47152e-46	-0.52346	0.713162	cis	0.261905	0.375	0.52346	0.575782431192661	0.473915299082569	triplet	0.21875
2617	chr5B_369363076	TraesCS5B01G202800.1	7.91151	2.20734e-13	3.82113e-09	0.57549	0.251786	cis	0.260526	0.375	0.57549	0.575782431192661	0.473915299082569	triplet	0.21875
2652	chr5B_466002269	TraesCS5B01G280200.1	-24.86452	4.85996e-61	5.85147e-55	-0.92609	0.768727	cis	0.265789	0.375	0.92609	0.575782431192661	0.473915299082569	triplet	0.21875
2679	chr5B_489819539	TraesCS5B01G305400.1	-6.48032	7.97994e-10	7.57404e-06	-0.45705	0.184191	cis	0.268421	0.375	0.45705	0.575782431192661	0.473915299082569	triplet	0.21875
2691	chr5B_506513414	TraesCS5B01G320900.1	-16.52337	2.4665e-38	4.57513e-33	-0.67937	0.59479	cis	0.256545	0.375	0.67937	0.575782431192661	0.473915299082569	triplet	0.21875
2695	chr5B_508795404	TraesCS5B01G324700.1	-28.86358	1.28869e-70	3.5338e-64	-1.00723	0.817487	cis	0.26178	0.375	1.00723	0.575782431192661	0.473915299082569	triplet	0.21875
2732	chr5B_546704021	TraesCS5B01G368300.1	-33.98127	1.04888e-81	8.18369e-75	-1.7506	0.861269	cis	0.251309	0.375	1.7506	0.575782431192661	0.473915299082569	triplet	0.21875
2775	chr5B_594909863	TraesCS5B01G419000.1	-17.35202	9.69317e-41	2.18869e-35	-0.48592	0.618142	cis	0.271053	0.375	0.48592	0.575782431192661	0.473915299082569	triplet	0.21875
2778	chr5B_595656800	TraesCS5B01G420300.1	-10.19575	1.1311e-19	4.08247e-15	-0.65227	0.358517	cis	0.252252	0.375	0.65227	0.575782431192661	0.473915299082569	triplet	0.21875
2886	chr5B_697347203	TraesCS5B01G543700.1	-12.4975	2.05273e-26	1.40744e-21	-0.89373	0.456438	cis	0.266484	0.375	0.89373	0.575782431192661	0.473915299082569	triplet	0.21875
2918	chr5D_391314215	TraesCS5D01G293700.1	-7.86724	2.87923e-13	4.90378e-09	-0.58239	0.249678	cis	0.26	0.375	0.58239	0.575782431192661	0.473915299082569	triplet	0.21875
2953	chr6A_10497803	TraesCS6A01G021200.1	-18.46407	6.34171e-44	1.86388e-38	-0.77756	0.647006	cis	0.254237	0.375	0.77756	0.575782431192661	0.473915299082569	triplet	0.21875
3052	chr6A_569129867	TraesCS6A01G336000.4	15.52646	2.07591e-35	3.0509e-30	0.90218	0.564475	cis	0.251309	0.375	0.90218	0.575782431192661	0.473915299082569	triplet	0.21875
3143	chr6A_613833737	TraesCS6A01G411000.1	-19.22182	4.61993e-46	1.62566e-40	-0.55406	0.665154	cis	0.273936	0.375	0.55406	0.575782431192661	0.473915299082569	triplet	0.21875
3144	chr6A_613833737	TraesCS6A01G411000.2	-13.3058	8.10207e-29	6.83511e-24	-0.74358	0.487666	cis	0.273936	0.375	0.74358	0.575782431192661	0.473915299082569	triplet	0.21875
3147	chr6A_614009112	TraesCS6A01G412300.1	-13.55072	1.51158e-29	1.35672e-24	-0.55675	0.496783	cis	0.258427	0.375	0.55675	0.575782431192661	0.473915299082569	triplet	0.21875
3185	chr6B_11556788	TraesCS6B01G018500.2	-8.23232	3.15315e-14	6.12606e-10	-0.52615	0.267056	cis	0.269444	0.375	0.52615	0.575782431192661	0.473915299082569	triplet	0.21875
3212	chr6B_13810375	TraesCS6B01G021700.1	-14.67729	6.75282e-33	8.04486e-28	-0.45931	0.536648	cis	0.265193	0.375	0.45931	0.575782431192661	0.473915299082569	triplet	0.21875
3230	chr6B_157762590	TraesCS6B01G153900.1	-9.10724	1.32887e-16	3.45682e-12	-0.54875	0.308401	cis	0.273585	0.375	0.54875	0.575782431192661	0.473915299082569	triplet	0.21875
3238	chr6B_18659676	TraesCS6B01G031500.1	-6.4666	8.59398e-10	8.10154e-06	-0.45833	0.183555	cis	0.251479	0.375	0.45833	0.575782431192661	0.473915299082569	triplet	0.21875
3282	chr6B_41377970	TraesCS6B01G062400.1	-26.74007	1.23055e-65	2.21313e-59	-1.07836	0.79357	cis	0.26455	0.375	1.07836	0.575782431192661	0.473915299082569	triplet	0.21875
3283	chr6B_41377970	TraesCS6B01G061900.1	-31.66131	7.85218e-77	3.66976e-70	-0.97671	0.843492	cis	0.26455	0.375	0.97671	0.575782431192661	0.473915299082569	triplet	0.21875
3307	chr6B_474437259	TraesCS6B01G263600.1	-13.29411	8.77819e-29	7.38489e-24	-0.42962	0.487227	cis	0.251309	0.375	0.42962	0.575782431192661	0.473915299082569	triplet	0.21875
3370	chr6B_646711605	TraesCS6B01G373800.1	-22.10772	6.16718e-54	4.13424e-48	-1.30659	0.724343	cis	0.272973	0.375	1.30659	0.575782431192661	0.473915299082569	triplet	0.21875
3376	chr6B_6535869	TraesCS6B01G011400.1	-10.8592	1.36898e-21	5.95013e-17	-1.26655	0.388001	cis	0.254237	0.375	1.26655	0.575782431192661	0.473915299082569	triplet	0.21875
3384	chr6B_661339931	TraesCS6B01G386600.1	-27.07335	1.96323e-66	3.77123e-60	-0.77	0.797599	cis	0.269634	0.375	0.77	0.575782431192661	0.473915299082569	triplet	0.21875
3385	chr6B_661339931	TraesCS6B01G386500.1	-39.80765	6.00915e-93	1.28373e-85	-1.70044	0.894954	cis	0.269634	0.375	1.70044	0.575782431192661	0.473915299082569	triplet	0.21875
3397	chr6B_6786539	TraesCS6B01G011300.1	7.54567	1.94164e-12	2.92756e-08	0.55361	0.23437	cis	0.258333	0.375	0.55361	0.575782431192661	0.473915299082569	triplet	0.21875
3398	chr6B_678805889	TraesCS6B01G403400.1	7.48243	2.81305e-12	4.13709e-08	0.43574	0.231363	cis	0.259091	0.375	0.43574	0.575782431192661	0.473915299082569	triplet	0.21875
3422	chr6B_704040851	TraesCS6B01G436400.1	-19.13411	8.14071e-46	2.80314e-40	-0.49193	0.663113	cis	0.251309	0.375	0.49193	0.575782431192661	0.473915299082569	triplet	0.21875
3446	chr6B_712107567	TraesCS6B01G454500.1	-11.64837	6.67801e-24	3.62941e-19	-1.28735	0.421794	cis	0.267857	0.375	1.28735	0.575782431192661	0.473915299082569	triplet	0.21875
3456	chr6B_713121677	TraesCS6B01G456800.1	-15.64366	9.37121e-36	1.41593e-30	-1.35024	0.568169	cis	0.271429	0.375	1.35024	0.575782431192661	0.473915299082569	triplet	0.21875
3457	chr6B_713121677	TraesCS6B01G456800.2	11.88693	1.32083e-24	7.675e-20	0.86807	0.431712	cis	0.271429	0.375	0.86807	0.575782431192661	0.473915299082569	triplet	0.21875
3465	chr6B_717969861	TraesCS6B01G468600.2	-10.34941	4.09352e-20	1.54318e-15	-0.94946	0.365426	cis	0.252778	0.375	0.94946	0.575782431192661	0.473915299082569	triplet	0.21875
3466	chr6B_717969861	TraesCS6B01G469900.1	-8.80382	9.07685e-16	2.14016e-11	-0.47237	0.294137	cis	0.252778	0.375	0.47237	0.575782431192661	0.473915299082569	triplet	0.21875
3467	chr6B_718383602	TraesCS6B01G469900.1	-17.83391	3.98134e-42	1.00933e-36	-0.66007	0.630988	cis	0.272251	0.375	0.66007	0.575782431192661	0.473915299082569	triplet	0.21875
3468	chr6B_718383602	TraesCS6B01G470000.2	-24.48643	4.32791e-60	4.79316e-54	-1.25225	0.763234	cis	0.272251	0.375	1.25225	0.575782431192661	0.473915299082569	triplet	0.21875
3478	chr6B_8388265	TraesCS6B01G015000.1	-11.06363	3.4703e-22	1.59773e-17	-0.57157	0.396895	cis	0.256545	0.375	0.57157	0.575782431192661	0.473915299082569	triplet	0.21875
3588	chr7A_459209237	TraesCS7A01G319000.1	-7.69808	7.89611e-13	1.2624e-08	-0.45178	0.241622	cis	0.273684	0.375	0.45178	0.575782431192661	0.473915299082569	triplet	0.21875
3610	chr7A_573675739	TraesCS7A01G395700.1	14.4884	2.4559e-32	2.78747e-27	0.75166	0.530201	cis	0.272973	0.375	0.75166	0.575782431192661	0.473915299082569	triplet	0.21875
3615	chr7A_612991646	TraesCS7A01G422400.1	-16.28692	1.21072e-37	2.12466e-32	-0.86962	0.587824	cis	0.26178	0.375	0.86962	0.575782431192661	0.473915299082569	triplet	0.21875
3622	chr7A_643413870	TraesCS7A01G449600.1	-11.9702	7.49487e-25	4.45836e-20	-0.51072	0.435141	cis	0.269886	0.375	0.51072	0.575782431192661	0.473915299082569	triplet	0.21875
3626	chr7A_647305890	TraesCS7A01G453200.2	-15.66395	8.16646e-36	1.23985e-30	-0.58754	0.568805	cis	0.26178	0.375	0.58754	0.575782431192661	0.473915299082569	triplet	0.21875
3729	chr7B_159141898	TraesCS7B01G131800.1	-14.31417	8.08853e-32	8.78935e-27	-0.68022	0.524169	cis	0.251309	0.375	0.68022	0.575782431192661	0.473915299082569	triplet	0.21875
3793	chr7B_566479967	TraesCS7B01G316900.1	-17.39129	7.46646e-41	1.701e-35	-0.75866	0.619209	cis	0.264398	0.375	0.75866	0.575782431192661	0.473915299082569	triplet	0.21875
3794	chr7B_566480211	TraesCS7B01G316800.1	-14.76292	3.76266e-33	4.58106e-28	-1.00288	0.53954	cis	0.264865	0.375	1.00288	0.575782431192661	0.473915299082569	triplet	0.21875
3804	chr7B_587911397	TraesCS7B01G332200.1	-25.75662	2.99732e-63	4.36743e-57	-0.92069	0.781023	cis	0.264398	0.375	0.92069	0.575782431192661	0.473915299082569	triplet	0.21875
3806	chr7B_593639683	TraesCS7B01G339300.1	-12.7334	4.08849e-27	2.98279e-22	-0.47916	0.465731	cis	0.26178	0.375	0.47916	0.575782431192661	0.473915299082569	triplet	0.21875
3834	chr7B_646688912	TraesCS7B01G381900.1	-27.61904	1.00091e-67	2.14644e-61	-1.67478	0.803965	cis	0.265789	0.375	1.67478	0.575782431192661	0.473915299082569	triplet	0.21875
3903	chr7B_709556194	TraesCS7B01G446900.2	23.81662	2.17669e-58	2.0863e-52	1.68387	0.753064	cis	0.257962	0.375	1.68387	0.575782431192661	0.473915299082569	triplet	0.21875
3908	chr7B_713043137	TraesCS7B01G451400.1	-14.14641	2.55051e-31	2.65569e-26	-0.50235	0.518286	cis	0.253927	0.375	0.50235	0.575782431192661	0.473915299082569	triplet	0.21875
3938	chr7B_741620144	TraesCS7B01G484900.1	-7.36412	5.60433e-12	7.86802e-08	-0.71237	0.225743	cis	0.26738	0.375	0.71237	0.575782431192661	0.473915299082569	triplet	0.21875
21100	chr1A_14072995	TraesCS1A01G030600.1	-7.1164	2.32947e-11	2.95281e-07	-0.45696	0.214006	cis	0.320611	0.375	0.45696	0.575782431192661	0.473915299082569	triplet	0.33125
5610	chr1A_3256255	TraesCS1A01G005600.2	-15.6602	8.37681e-36	1.27063e-30	-0.75762	0.568688	cis	0.361702	0.375	0.75762	0.575782431192661	0.473915299082569	triplet	0.33125
6010	chr1A_337301274	TraesCS1A01G186800.1	17.08206	5.85198e-40	1.23861e-34	0.80697	0.610713	cis	0.335079	0.375	0.80697	0.575782431192661	0.473915299082569	triplet	0.33125
6610	chr1A_354309976	TraesCS1A01G195900.1	-9.85827	1.03898e-18	3.40167e-14	-0.46409	0.343187	cis	0.275132	0.375	0.46409	0.575782431192661	0.473915299082569	triplet	0.33125
7110	chr1A_36281021	TraesCS1A01G055400.2	-35.32531	2.02072e-84	1.99561e-77	-0.88674	0.870282	cis	0.298429	0.375	0.88674	0.575782431192661	0.473915299082569	triplet	0.33125
9710	chr1A_435566501	TraesCS1A01G246300.1	-19.20559	5.13028e-46	1.79832e-40	-0.42893	0.664777	cis	0.310526	0.375	0.42893	0.575782431192661	0.473915299082569	triplet	0.33125
10010	chr1A_440026167	TraesCS1A01G247900.2	37.01674	9.8976e-88	1.32652e-80	0.94019	0.880481	cis	0.310526	0.375	0.94019	0.575782431192661	0.473915299082569	triplet	0.33125
11510	chr1A_465282290	TraesCS1A01G270900.1	31.38629	3.08473e-76	1.36991e-69	2.53064	0.841175	cis	0.366492	0.375	2.53064	0.575782431192661	0.473915299082569	triplet	0.33125
11610	chr1A_465282345	TraesCS1A01G271000.1	-14.57782	1.33258e-32	1.54811e-27	-0.91228	0.533265	cis	0.356021	0.375	0.91228	0.575782431192661	0.473915299082569	triplet	0.33125
14110	chr1A_503381121	TraesCS1A01G312000.2	-17.85459	3.4735e-42	8.85561e-37	-0.80467	0.631527	cis	0.337696	0.375	0.80467	0.575782431192661	0.473915299082569	triplet	0.33125
14410	chr1A_507081332	TraesCS1A01G315600.1	-21.59955	1.39558e-52	8.35635e-47	-0.49786	0.71496	cis	0.295812	0.375	0.49786	0.575782431192661	0.473915299082569	triplet	0.33125
15510	chr1A_520807538	TraesCS1A01G332600.1	8.00041	1.29184e-13	2.30981e-09	0.46268	0.25602	cis	0.357955	0.375	0.46268	0.575782431192661	0.473915299082569	triplet	0.33125
15610	chr1A_520822039	TraesCS1A01G332600.1	13.21449	1.51504e-28	1.24915e-23	0.6828	0.484225	cis	0.308901	0.375	0.6828	0.575782431192661	0.473915299082569	triplet	0.33125
18510	chr1A_54354871	TraesCS1A01G071500.1	-7.26592	9.88841e-12	1.33409e-07	-0.44951	0.221085	cis	0.280105	0.375	0.44951	0.575782431192661	0.473915299082569	triplet	0.33125
18810	chr1A_544050701	TraesCS1A01G363600.1	-11.14709	1.97886e-22	9.3203e-18	-0.50508	0.400498	cis	0.314815	0.375	0.50508	0.575782431192661	0.473915299082569	triplet	0.33125
20410	chr1A_5494504	TraesCS1A01G009000.3	-13.07614	3.91e-28	3.11467e-23	-0.44157	0.47897	cis	0.356757	0.375	0.44157	0.575782431192661	0.473915299082569	triplet	0.33125
21910	chr1A_569379212	TraesCS1A01G407000.2	-10.52852	1.24593e-20	4.93995e-16	-0.57147	0.37342	cis	0.348649	0.375	0.57147	0.575782431192661	0.473915299082569	triplet	0.33125
22410	chr1A_570450382	TraesCS1A01G408900.1	-31.87925	2.67076e-77	1.30177e-70	-1.25902	0.845295	cis	0.360526	0.375	1.25902	0.575782431192661	0.473915299082569	triplet	0.33125
22610	chr1A_570620384	TraesCS1A01G408800.2	-11.59082	9.86564e-24	5.27302e-19	-0.47772	0.41938	cis	0.298246	0.375	0.47772	0.575782431192661	0.473915299082569	triplet	0.33125
243	chr1A_584679901	TraesCS1A01G433500.1	-24.42826	6.06828e-60	6.63468e-54	-1.11256	0.762373	cis	0.328042	0.375	1.11256	0.575782431192661	0.473915299082569	triplet	0.33125
248	chr1A_591147633	TraesCS1A01G443700.1	-12.56263	1.3151e-26	9.17026e-22	-0.51821	0.459019	cis	0.334211	0.375	0.51821	0.575782431192661	0.473915299082569	triplet	0.33125
255	chr1A_7669717	TraesCS1A01G013800.4	-18.62785	2.17719e-44	6.65827e-39	-0.70154	0.65103	cis	0.305263	0.375	0.70154	0.575782431192661	0.473915299082569	triplet	0.33125
265	chr1A_9587005	TraesCS1A01G018900.1	-18.02515	1.12868e-42	2.99839e-37	-0.54912	0.635941	cis	0.320106	0.375	0.54912	0.575782431192661	0.473915299082569	triplet	0.33125
266	chr1A_9587005	TraesCS1A01G019000.1	-14.41094	4.17156e-32	4.64331e-27	-0.89989	0.527529	cis	0.320106	0.375	0.89989	0.575782431192661	0.473915299082569	triplet	0.33125
284	chr1B_136167606	TraesCS1B01G115900.1	-10.00133	4.06874e-19	1.38895e-14	-1.00283	0.349711	cis	0.335979	0.375	1.00283	0.575782431192661	0.473915299082569	triplet	0.33125
301	chr1B_17818186	TraesCS1B01G037700.1	-9.15933	9.53225e-17	2.52103e-12	-0.45404	0.310839	cis	0.335135	0.375	0.45404	0.575782431192661	0.473915299082569	triplet	0.33125
307	chr1B_20588936	TraesCS1B01G041300.1	-10.32031	4.9638e-20	1.85622e-15	-0.46846	0.364122	cis	0.307895	0.375	0.46846	0.575782431192661	0.473915299082569	triplet	0.33125
326	chr1B_322477835	TraesCS1B01G177800.1	-15.45585	3.35341e-35	4.84615e-30	-0.48925	0.562233	cis	0.366492	0.375	0.48925	0.575782431192661	0.473915299082569	triplet	0.33125
333	chr1B_329487298	TraesCS1B01G183200.1	-7.98517	1.41635e-13	2.51836e-09	-0.68823	0.255294	cis	0.337696	0.375	0.68823	0.575782431192661	0.473915299082569	triplet	0.33125
334	chr1B_330500747	TraesCS1B01G183200.1	-40.5283	3.00996e-94	7.27309e-87	-1.37324	0.89828	cis	0.298429	0.375	1.37324	0.575782431192661	0.473915299082569	triplet	0.33125
336	chr1B_336210205	TraesCS1B01G187600.1	-12.02442	5.18113e-25	3.12729e-20	-0.54378	0.437364	cis	0.303665	0.375	0.54378	0.575782431192661	0.473915299082569	triplet	0.33125
347	chr1B_403101125	TraesCS1B01G224100.1	-12.82162	2.23517e-27	1.66857e-22	-0.86139	0.469169	cis	0.336842	0.375	0.86139	0.575782431192661	0.473915299082569	triplet	0.33125
367	chr1B_456977206	TraesCS1B01G259600.1	-25.64919	5.50274e-63	7.82166e-57	-0.54092	0.77959	cis	0.308901	0.375	0.54092	0.575782431192661	0.473915299082569	triplet	0.33125
368	chr1B_456977206	TraesCS1B01G259700.1	-28.93447	8.86906e-71	2.47344e-64	-0.72898	0.818218	cis	0.308901	0.375	0.72898	0.575782431192661	0.473915299082569	triplet	0.33125
369	chr1B_458079143	TraesCS1B01G260800.1	14.85419	2.01797e-33	2.51367e-28	0.58869	0.542601	cis	0.316489	0.375	0.58869	0.575782431192661	0.473915299082569	triplet	0.33125
393	chr1B_505068944	TraesCS1B01G289600.2	-17.16517	3.36221e-40	7.27242e-35	-0.45313	0.613018	cis	0.295213	0.375	0.45313	0.575782431192661	0.473915299082569	triplet	0.33125
415	chr1B_544132390	TraesCS1B01G320000.1	-12.17664	1.83593e-25	1.15451e-20	-0.70731	0.443564	cis	0.303191	0.375	0.70731	0.575782431192661	0.473915299082569	triplet	0.33125
436	chr1B_568965779	TraesCS1B01G341000.1	-23.08166	1.71025e-56	1.40378e-50	-0.53687	0.741222	cis	0.293194	0.375	0.53687	0.575782431192661	0.473915299082569	triplet	0.33125
442	chr1B_572288408	TraesCS1B01G343700.1	-59.14992	1.46854e-122	4.44217e-114	-2.47201	0.949521	cis	0.326316	0.375	2.47201	0.575782431192661	0.473915299082569	triplet	0.33125
443	chr1B_573574872	TraesCS1B01G345300.1	-13.28715	9.20729e-29	7.7325e-24	-0.4518	0.486965	cis	0.353723	0.375	0.4518	0.575782431192661	0.473915299082569	triplet	0.33125
463	chr1B_604147399	TraesCS1B01G373100.1	-17.81263	4.58186e-42	1.15218e-36	-1.04689	0.630432	cis	0.282723	0.375	1.04689	0.575782431192661	0.473915299082569	triplet	0.33125
465	chr1B_613249680	TraesCS1B01G380400.1	25.62787	6.20862e-63	8.78948e-57	0.73547	0.779304	cis	0.303125	0.375	0.73547	0.575782431192661	0.473915299082569	triplet	0.33125
485	chr1B_633138250	TraesCS1B01G403700.1	-31.6383	8.80204e-77	4.09781e-70	-1.02682	0.8433	cis	0.314136	0.375	1.02682	0.575782431192661	0.473915299082569	triplet	0.33125
509	chr1B_6474849	TraesCS1B01G013900.1	-41.47479	6.28884e-96	1.77065e-88	-0.96521	0.902422	cis	0.353723	0.375	0.96521	0.575782431192661	0.473915299082569	triplet	0.33125
512	chr1B_653045491	TraesCS1B01G427700.1	-17.36819	8.70535e-41	1.97308e-35	-0.4419	0.618582	cis	0.344737	0.375	0.4419	0.575782431192661	0.473915299082569	triplet	0.33125
518	chr1B_655594518	TraesCS1B01G431200.1	-10.35921	3.83597e-20	1.45004e-15	-0.56846	0.365866	cis	0.309524	0.375	0.56846	0.575782431192661	0.473915299082569	triplet	0.33125
530	chr1B_665028169	TraesCS1B01G444000.1	-6.70641	2.32167e-10	2.4541e-06	-0.50058	0.194721	cis	0.319444	0.375	0.50058	0.575782431192661	0.473915299082569	triplet	0.33125
533	chr1B_665311919	TraesCS1B01G445200.1	-23.8676	1.61224e-58	1.56114e-52	-1.67435	0.753858	cis	0.293194	0.375	1.67435	0.575782431192661	0.473915299082569	triplet	0.33125
538	chr1B_667976257	TraesCS1B01G448700.2	-21.37301	5.66408e-52	3.23149e-46	-1.18779	0.710644	cis	0.367857	0.375	1.18779	0.575782431192661	0.473915299082569	triplet	0.33125
546	chr1B_673847393	TraesCS1B01G459900.1	-25.55432	9.42075e-63	1.31292e-56	-0.66126	0.778314	cis	0.327225	0.375	0.66126	0.575782431192661	0.473915299082569	triplet	0.33125
563	chr1B_677913904	TraesCS1B01G468600.1	-34.70742	3.50087e-83	3.10423e-76	-0.7638	0.866245	cis	0.281579	0.375	0.7638	0.575782431192661	0.473915299082569	triplet	0.33125
564	chr1B_678047448	TraesCS1B01G468700.1	-36.38029	1.68801e-86	2.03685e-79	-1.12785	0.876782	cis	0.302632	0.375	1.12785	0.575782431192661	0.473915299082569	triplet	0.33125
577	chr1B_69543104	TraesCS1B01G084700.1	10.66348	5.06839e-21	2.08498e-16	0.54638	0.3794	cis	0.28534	0.375	0.54638	0.575782431192661	0.473915299082569	triplet	0.33125
584	chr1B_88003580	TraesCS1B01G089100.1	-12.10592	2.97335e-25	1.83444e-20	-0.45	0.440691	cis	0.286842	0.375	0.45	0.575782431192661	0.473915299082569	triplet	0.33125
596	chr1B_9844337	TraesCS1B01G020600.1	-24.63663	1.8117e-60	2.07364e-54	-1.79709	0.765437	cis	0.298913	0.375	1.79709	0.575782431192661	0.473915299082569	triplet	0.33125
606	chr1D_18065197	TraesCS1D01G037700.1	-13.38288	4.77672e-29	4.1129e-24	-0.5259	0.490553	cis	0.338624	0.375	0.5259	0.575782431192661	0.473915299082569	triplet	0.33125
607	chr1D_18065197	TraesCS1D01G037700.2	30.82204	5.2427e-75	2.09302e-68	1.39172	0.836267	cis	0.338624	0.375	1.39172	0.575782431192661	0.473915299082569	triplet	0.33125
608	chr1D_18065197	TraesCS1D01G037700.3	-35.36767	1.66409e-84	1.65993e-77	-1.61158	0.870552	cis	0.338624	0.375	1.61158	0.575782431192661	0.473915299082569	triplet	0.33125
611	chr1D_20569980	TraesCS1D01G042100.1	-11.97396	7.30541e-25	4.35014e-20	-0.5665	0.435295	cis	0.333333	0.375	0.5665	0.575782431192661	0.473915299082569	triplet	0.33125
623	chr1D_28576158	TraesCS1D01G049000.1	-12.34341	5.88265e-26	3.8693e-21	-0.49037	0.450289	cis	0.287958	0.375	0.49037	0.575782431192661	0.473915299082569	triplet	0.33125
625	chr1D_365281773	TraesCS1D01G271100.1	-10.93024	8.50203e-22	3.77056e-17	-0.96889	0.391103	cis	0.312865	0.375	0.96889	0.575782431192661	0.473915299082569	triplet	0.33125
632	chr1D_415617429	TraesCS1D01G323500.1	-29.66195	1.98355e-72	6.35336e-66	-0.97137	0.825488	cis	0.333333	0.375	0.97137	0.575782431192661	0.473915299082569	triplet	0.33125
676	chr1D_7870876	TraesCS1D01G017800.1	12.56984	1.25179e-26	8.74547e-22	0.59403	0.459304	cis	0.33871	0.375	0.59403	0.575782431192661	0.473915299082569	triplet	0.33125
678	chr1D_7913452	TraesCS1D01G018100.1	-20.14141	1.2834e-48	5.60775e-43	-0.64779	0.685639	cis	0.367725	0.375	0.64779	0.575782431192661	0.473915299082569	triplet	0.33125
684	chr2A_103139824	TraesCS2A01G156300.1	-9.74354	2.19741e-18	6.95548e-14	-0.62126	0.337929	cis	0.351648	0.375	0.62126	0.575782431192661	0.473915299082569	triplet	0.33125
712	chr2A_150488483	TraesCS2A01G188100.1	-21.40057	4.77491e-52	2.73914e-46	-0.73858	0.711173	cis	0.313158	0.375	0.73858	0.575782431192661	0.473915299082569	triplet	0.33125
714	chr2A_16402406	TraesCS2A01G041900.1	-20.98106	6.4898e-51	3.40085e-45	-0.64689	0.702973	cis	0.34555	0.375	0.64689	0.575782431192661	0.473915299082569	triplet	0.33125
715	chr2A_16555987	TraesCS2A01G040100.1	15.46544	3.14194e-35	4.55079e-30	0.8046	0.562538	cis	0.289617	0.375	0.8046	0.575782431192661	0.473915299082569	triplet	0.33125
716	chr2A_16558876	TraesCS2A01G042000.2	-12.97597	7.76672e-28	6.03104e-23	-0.45144	0.475133	cis	0.328947	0.375	0.45144	0.575782431192661	0.473915299082569	triplet	0.33125
718	chr2A_16672183	TraesCS2A01G037200.1	-22.29259	1.99875e-54	1.39398e-48	-1.21804	0.727656	cis	0.334211	0.375	1.21804	0.575782431192661	0.473915299082569	triplet	0.33125
719	chr2A_16672183	TraesCS2A01G036900.1	-27.52426	1.67406e-67	3.51219e-61	-1.18649	0.802879	cis	0.334211	0.375	1.18649	0.575782431192661	0.473915299082569	triplet	0.33125
720	chr2A_16672183	TraesCS2A01G040200.1	-38.92589	2.48502e-91	4.5514e-84	-1.27321	0.890667	cis	0.334211	0.375	1.27321	0.575782431192661	0.473915299082569	triplet	0.33125
721	chr2A_16672183	TraesCS2A01G037800.2	-30.0064	3.35079e-73	1.14512e-66	-0.76501	0.82879	cis	0.334211	0.375	0.76501	0.575782431192661	0.473915299082569	triplet	0.33125
722	chr2A_16672183	TraesCS2A01G040100.2	-37.32947	2.48972e-88	3.48968e-81	-2.46999	0.88224	cis	0.334211	0.375	2.46999	0.575782431192661	0.473915299082569	triplet	0.33125
723	chr2A_16672183	TraesCS2A01G037400.1	-49.68459	2.6039e-109	2.39157e-101	-2.18142	0.929932	cis	0.334211	0.375	2.18142	0.575782431192661	0.473915299082569	triplet	0.33125
724	chr2A_16672183	TraesCS2A01G041300.1	-30.91713	3.2446e-75	1.31934e-68	-1.19929	0.837109	cis	0.334211	0.375	1.19929	0.575782431192661	0.473915299082569	triplet	0.33125
725	chr2A_16672183	TraesCS2A01G039300.2	-21.0278	4.84724e-51	2.56503e-45	-1.01128	0.703901	cis	0.334211	0.375	1.01128	0.575782431192661	0.473915299082569	triplet	0.33125
726	chr2A_16672183	TraesCS2A01G039700.1	-15.42155	4.23357e-35	6.06829e-30	-0.52983	0.561139	cis	0.334211	0.375	0.52983	0.575782431192661	0.473915299082569	triplet	0.33125
727	chr2A_16672183	TraesCS2A01G039700.2	-25.25102	5.29545e-62	6.92734e-56	-0.9698	0.774166	cis	0.334211	0.375	0.9698	0.575782431192661	0.473915299082569	triplet	0.33125
728	chr2A_16672183	TraesCS2A01G040200.2	-20.39525	2.57236e-49	1.18881e-43	-0.67256	0.691013	cis	0.334211	0.375	0.67256	0.575782431192661	0.473915299082569	triplet	0.33125
729	chr2A_16672183	TraesCS2A01G042000.1	-39.16098	9.1526e-92	1.73623e-84	-1.75447	0.891834	cis	0.334211	0.375	1.75447	0.575782431192661	0.473915299082569	triplet	0.33125
730	chr2A_16672183	TraesCS2A01G042100.1	-23.78384	2.64051e-58	2.51368e-52	-1.16994	0.752551	cis	0.334211	0.375	1.16994	0.575782431192661	0.473915299082569	triplet	0.33125
731	chr2A_16672183	TraesCS2A01G039200.1	-28.73413	2.55319e-70	6.84915e-64	-0.5474	0.816142	cis	0.334211	0.375	0.5474	0.575782431192661	0.473915299082569	triplet	0.33125
736	chr2A_19101445	TraesCS2A01G048600.1	-14.52145	1.95907e-32	2.24525e-27	-1.21506	0.531336	cis	0.363158	0.375	1.21506	0.575782431192661	0.473915299082569	triplet	0.33125
737	chr2A_19101445	TraesCS2A01G050600.2	11.21664	1.2384e-22	5.94783e-18	0.55169	0.403489	cis	0.363158	0.375	0.55169	0.575782431192661	0.473915299082569	triplet	0.33125
738	chr2A_19101445	TraesCS2A01G050600.1	-39.94901	3.3289e-93	7.31008e-86	-2.05954	0.895618	cis	0.363158	0.375	2.05954	0.575782431192661	0.473915299082569	triplet	0.33125
739	chr2A_19103434	TraesCS2A01G049700.2	-19.49427	7.9957e-47	2.99087e-41	-0.64694	0.671394	cis	0.367725	0.375	0.64694	0.575782431192661	0.473915299082569	triplet	0.33125
748	chr2A_29262145	TraesCS2A01G064900.1	-9.92409	6.75324e-19	2.25347e-14	-0.65355	0.346193	cis	0.301047	0.375	0.65355	0.575782431192661	0.473915299082569	triplet	0.33125
750	chr2A_30073555	TraesCS2A01G067300.1	-15.16345	2.45057e-34	3.30281e-29	-1.67287	0.55281	cis	0.292553	0.375	1.67287	0.575782431192661	0.473915299082569	triplet	0.33125
752	chr2A_31077222	TraesCS2A01G070400.2	-36.04825	7.52489e-86	8.61956e-79	-1.06724	0.874788	cis	0.308901	0.375	1.06724	0.575782431192661	0.473915299082569	triplet	0.33125
753	chr2A_3114035	TraesCS2A01G007300.1	-40.00398	2.64691e-93	5.8892e-86	-2.27595	0.895875	cis	0.357143	0.375	2.27595	0.575782431192661	0.473915299082569	triplet	0.33125
760	chr2A_382813115	TraesCS2A01G251800.1	-7.88231	2.63042e-13	4.5045e-09	-0.44458	0.250395	cis	0.296791	0.375	0.44458	0.575782431192661	0.473915299082569	triplet	0.33125
762	chr2A_392856999	TraesCS2A01G256200.1	-6.86436	9.66036e-11	1.09767e-06	-0.75255	0.202126	cis	0.314815	0.375	0.75255	0.575782431192661	0.473915299082569	triplet	0.33125
768	chr2A_445371518	TraesCS2A01G272100.1	-12.36964	4.91779e-26	3.25816e-21	-0.4724	0.45134	cis	0.342949	0.375	0.4724	0.575782431192661	0.473915299082569	triplet	0.33125
819	chr2A_709847915	TraesCS2A01G464300.2	-7.32562	7.00506e-12	9.68265e-08	-0.74011	0.223916	cis	0.353448	0.375	0.74011	0.575782431192661	0.473915299082569	triplet	0.33125
861	chr2A_748891141	TraesCS2A01G532700.1	7.30471	7.90536e-12	1.08339e-07	0.64809	0.222924	cis	0.342391	0.375	0.64809	0.575782431192661	0.473915299082569	triplet	0.33125
876	chr2A_752871507	TraesCS2A01G541400.1	-13.30911	7.92049e-29	6.68721e-24	-0.68003	0.48779	cis	0.316489	0.375	0.68003	0.575782431192661	0.473915299082569	triplet	0.33125
880	chr2A_754358859	TraesCS2A01G545600.2	22.22563	3.00458e-54	2.0659e-48	1.85987	0.726462	cis	0.325397	0.375	1.85987	0.575782431192661	0.473915299082569	triplet	0.33125
896	chr2A_759829508	TraesCS2A01G555100.1	-33.24084	3.54827e-80	2.31879e-73	-0.70042	0.85592	cis	0.309524	0.375	0.70042	0.575782431192661	0.473915299082569	triplet	0.33125
897	chr2A_759829508	TraesCS2A01G555000.1	-41.41269	8.08809e-96	2.25333e-88	-0.88008	0.902157	cis	0.309524	0.375	0.88008	0.575782431192661	0.473915299082569	triplet	0.33125
912	chr2A_771155341	TraesCS2A01G576400.1	-8.30223	2.05406e-14	4.0891e-10	-0.47175	0.270379	cis	0.281915	0.375	0.47175	0.575782431192661	0.473915299082569	triplet	0.33125
923	chr2A_779205210	TraesCS2A01G593300.1	-19.73144	1.74883e-47	6.9144e-42	-0.59996	0.676707	cis	0.297368	0.375	0.59996	0.575782431192661	0.473915299082569	triplet	0.33125
929	chr2A_81091469	TraesCS2A01G134900.1	-24.36145	8.95175e-60	9.64984e-54	-0.47595	0.761379	cis	0.339474	0.375	0.47595	0.575782431192661	0.473915299082569	triplet	0.33125
932	chr2A_82061322	TraesCS2A01G136500.2	-12.87045	1.59991e-27	1.20952e-22	-0.4681	0.471063	cis	0.279255	0.375	0.4681	0.575782431192661	0.473915299082569	triplet	0.33125
933	chr2A_82061322	TraesCS2A01G136500.1	-23.08801	1.64644e-56	1.35306e-50	-1.96247	0.741328	cis	0.279255	0.375	1.96247	0.575782431192661	0.473915299082569	triplet	0.33125
959	chr2B_12076610	TraesCS2B01G026100.1	10.71903	3.49735e-21	1.46097e-16	0.45454	0.38185	cis	0.34555	0.375	0.45454	0.575782431192661	0.473915299082569	triplet	0.33125
972	chr2B_14047506	TraesCS2B01G030600.1	-15.17227	2.30768e-34	3.11685e-29	-0.4457	0.553097	cis	0.308901	0.375	0.4457	0.575782431192661	0.473915299082569	triplet	0.33125
979	chr2B_141156132	TraesCS2B01G168300.1	-20.21012	8.30041e-49	3.6883e-43	-1.46536	0.687105	cis	0.335294	0.375	1.46536	0.575782431192661	0.473915299082569	triplet	0.33125
980	chr2B_142989539	TraesCS2B01G169700.1	-15.05422	5.15764e-34	6.76331e-29	-0.48183	0.549232	cis	0.304813	0.375	0.48183	0.575782431192661	0.473915299082569	triplet	0.33125
982	chr2B_146901238	TraesCS2B01G172700.2	-9.9988	4.13697e-19	1.41117e-14	-0.67127	0.349596	cis	0.305263	0.375	0.67127	0.575782431192661	0.473915299082569	triplet	0.33125
987	chr2B_150708921	TraesCS2B01G175800.1	10.80259	2.0001e-21	8.55338e-17	0.66874	0.385522	cis	0.356021	0.375	0.66874	0.575782431192661	0.473915299082569	triplet	0.33125
995	chr2B_159208093	TraesCS2B01G184400.1	-8.46213	7.66181e-15	1.61256e-10	-0.83886	0.277972	cis	0.281579	0.375	0.83886	0.575782431192661	0.473915299082569	triplet	0.33125
999	chr2B_164638631	TraesCS2B01G188700.1	12.37209	4.83609e-26	3.20608e-21	0.50786	0.451438	cis	0.375	0.375	0.50786	0.575782431192661	0.473915299082569	triplet	0.33125
1001	chr2B_170972466	TraesCS2B01G194600.2	13.98274	7.82549e-31	7.81578e-26	0.51988	0.512473	cis	0.293011	0.375	0.51988	0.575782431192661	0.473915299082569	triplet	0.33125
1007	chr2B_18179050	TraesCS2B01G040200.1	-7.78912	4.59388e-13	7.59833e-09	-0.65778	0.245957	cis	0.328804	0.375	0.65778	0.575782431192661	0.473915299082569	triplet	0.33125
1022	chr2B_211535098	TraesCS2B01G221600.2	-19.17065	6.42883e-46	2.23335e-40	-0.7778	0.663965	cis	0.298429	0.375	0.7778	0.575782431192661	0.473915299082569	triplet	0.33125
1029	chr2B_22725251	TraesCS2B01G046500.1	-6.63721	3.39662e-10	3.47724e-06	-0.54452	0.191489	cis	0.317901	0.375	0.54452	0.575782431192661	0.473915299082569	triplet	0.33125
1030	chr2B_22725251	TraesCS2B01G046600.1	-6.59949	4.17556e-10	4.19968e-06	-0.63876	0.18973	cis	0.317901	0.375	0.63876	0.575782431192661	0.473915299082569	triplet	0.33125
1049	chr2B_25260377	TraesCS2B01G051800.1	-19.48889	8.27729e-47	3.09256e-41	-0.5625	0.671272	cis	0.334225	0.375	0.5625	0.575782431192661	0.473915299082569	triplet	0.33125
1051	chr2B_26299092	TraesCS2B01G053700.1	-19.53125	6.30595e-47	2.37877e-41	-0.55017	0.672229	cis	0.353403	0.375	0.55017	0.575782431192661	0.473915299082569	triplet	0.33125
1054	chr2B_26581598	TraesCS2B01G054700.2	-14.9001	1.47518e-33	1.85885e-28	-0.61159	0.544132	cis	0.335079	0.375	0.61159	0.575782431192661	0.473915299082569	triplet	0.33125
1066	chr2B_42954373	TraesCS2B01G077200.1	-25.4233	1.9833e-62	2.69101e-56	-0.84649	0.776535	cis	0.349206	0.375	0.84649	0.575782431192661	0.473915299082569	triplet	0.33125
1067	chr2B_42955039	TraesCS2B01G077300.1	-30.79123	6.12597e-75	2.43493e-68	-0.68305	0.835993	cis	0.353403	0.375	0.68305	0.575782431192661	0.473915299082569	triplet	0.33125
1069	chr2B_436944922	TraesCS2B01G305800.7	13.30382	8.21311e-29	6.9252e-24	0.69224	0.487591	cis	0.369444	0.375	0.69224	0.575782431192661	0.473915299082569	triplet	0.33125
1071	chr2B_439364508	TraesCS2B01G307100.1	-15.01726	6.63514e-34	8.62046e-29	-0.58012	0.548015	cis	0.296089	0.375	0.58012	0.575782431192661	0.473915299082569	triplet	0.33125
1075	chr2B_441858285	TraesCS2B01G308300.1	-12.16349	2.00813e-25	1.2583e-20	-0.61073	0.443031	cis	0.355978	0.375	0.61073	0.575782431192661	0.473915299082569	triplet	0.33125
1083	chr2B_45551693	TraesCS2B01G081600.1	-35.51938	8.31344e-85	8.4628e-78	-1.1189	0.871514	cis	0.348649	0.375	1.1189	0.575782431192661	0.473915299082569	triplet	0.33125
1087	chr2B_46115594	TraesCS2B01G083700.1	-18.27391	2.2021e-43	6.19152e-38	-0.8602	0.642264	cis	0.331522	0.375	0.8602	0.575782431192661	0.473915299082569	triplet	0.33125
1090	chr2B_46880047	TraesCS2B01G083800.1	-59.497	5.22247e-123	1.61659e-114	-1.49208	0.950079	cis	0.324607	0.375	1.49208	0.575782431192661	0.473915299082569	triplet	0.33125
1092	chr2B_46880398	TraesCS2B01G085000.1	10.26864	6.98769e-20	2.57525e-15	0.47187	0.3618	cis	0.329843	0.375	0.47187	0.575782431192661	0.473915299082569	triplet	0.33125
1094	chr2B_4721459	TraesCS2B01G008100.1	-10.56819	9.56761e-21	3.83438e-16	-0.6832	0.375182	cis	0.320106	0.375	0.6832	0.575782431192661	0.473915299082569	triplet	0.33125
1095	chr2B_4721459	TraesCS2B01G008000.1	-9.96441	5.18434e-19	1.75109e-14	-0.79093	0.348031	cis	0.320106	0.375	0.79093	0.575782431192661	0.473915299082569	triplet	0.33125
1107	chr2B_539707323	TraesCS2B01G376800.1	-21.97799	1.36329e-53	8.89895e-48	-0.64436	0.721986	cis	0.34555	0.375	0.64436	0.575782431192661	0.473915299082569	triplet	0.33125
1109	chr2B_545757184	TraesCS2B01G382000.1	-36.11494	5.56884e-86	6.45909e-79	-0.89622	0.875192	cis	0.284574	0.375	0.89622	0.575782431192661	0.473915299082569	triplet	0.33125
1114	chr2B_554457845	TraesCS2B01G390700.1	-7.87494	2.74923e-13	4.69546e-09	-0.45709	0.250045	cis	0.282258	0.375	0.45709	0.575782431192661	0.473915299082569	triplet	0.33125
1121	chr2B_568468851	TraesCS2B01G400000.2	14.14728	2.53532e-31	2.64045e-26	0.92889	0.518316	cis	0.293194	0.375	0.92889	0.575782431192661	0.473915299082569	triplet	0.33125
1147	chr2B_638964586	TraesCS2B01G445900.1	12.51103	1.87146e-26	1.2875e-21	0.88334	0.456975	cis	0.306283	0.375	0.88334	0.575782431192661	0.473915299082569	triplet	0.33125
1152	chr2B_641940397	TraesCS2B01G449200.2	11.93889	9.27499e-25	5.46703e-20	1.06073	0.433854	cis	0.363874	0.375	1.06073	0.575782431192661	0.473915299082569	triplet	0.33125
1158	chr2B_652409484	TraesCS2B01G457700.1	11.43048	2.92189e-23	1.49032e-18	0.69815	0.412612	cis	0.301075	0.375	0.69815	0.575782431192661	0.473915299082569	triplet	0.33125
1159	chr2B_652616447	TraesCS2B01G458100.1	-18.74353	1.02494e-44	3.22066e-39	-0.59663	0.653837	cis	0.310526	0.375	0.59663	0.575782431192661	0.473915299082569	triplet	0.33125
1160	chr2B_652616447	TraesCS2B01G458100.2	-15.9414	1.24748e-36	2.01835e-31	-0.65047	0.577396	cis	0.310526	0.375	0.65047	0.575782431192661	0.473915299082569	triplet	0.33125
1168	chr2B_670843604	TraesCS2B01G473600.2	-24.14495	3.16721e-59	3.24612e-53	-1.29309	0.758121	cis	0.344737	0.375	1.29309	0.575782431192661	0.473915299082569	triplet	0.33125
1173	chr2B_679030596	TraesCS2B01G481700.1	-22.39944	1.04416e-54	7.43976e-49	-0.56953	0.729547	cis	0.280423	0.375	0.56953	0.575782431192661	0.473915299082569	triplet	0.33125
1175	chr2B_680573575	TraesCS2B01G483000.1	-15.89428	1.71575e-36	2.74596e-31	-1.08558	0.575951	cis	0.332461	0.375	1.08558	0.575782431192661	0.473915299082569	triplet	0.33125
1176	chr2B_680573575	TraesCS2B01G482900.1	-12.74205	3.85347e-27	2.8179e-22	-1.17675	0.466069	cis	0.332461	0.375	1.17675	0.575782431192661	0.473915299082569	triplet	0.33125
1177	chr2B_680573686	TraesCS2B01G483200.1	-61.36062	2.22137e-125	8.04954e-117	-1.98596	0.952925	cis	0.327225	0.375	1.98596	0.575782431192661	0.473915299082569	triplet	0.33125
1187	chr2B_687472495	TraesCS2B01G490800.1	-21.89953	2.20493e-53	1.4167e-47	-0.68493	0.720548	cis	0.305851	0.375	0.68493	0.575782431192661	0.473915299082569	triplet	0.33125
1188	chr2B_69044085	TraesCS2B01G108200.1	-13.55642	1.45366e-29	1.30657e-24	-0.47073	0.496993	cis	0.365591	0.375	0.47073	0.575782431192661	0.473915299082569	triplet	0.33125
1193	chr2B_692712161	TraesCS2B01G495800.2	-23.61371	7.21252e-58	6.6232e-52	-0.52067	0.749868	cis	0.29096	0.375	0.52067	0.575782431192661	0.473915299082569	triplet	0.33125
1195	chr2B_694056651	TraesCS2B01G497500.1	-14.70952	5.41844e-33	6.51031e-28	-0.48145	0.537739	cis	0.324607	0.375	0.48145	0.575782431192661	0.473915299082569	triplet	0.33125
1196	chr2B_694056651	TraesCS2B01G497400.1	-24.38974	7.59252e-60	8.23285e-54	-0.75599	0.761801	cis	0.324607	0.375	0.75599	0.575782431192661	0.473915299082569	triplet	0.33125
1198	chr2B_695583305	TraesCS2B01G499600.1	-29.04058	5.07569e-71	1.44498e-64	-1.00849	0.819304	cis	0.310526	0.375	1.00849	0.575782431192661	0.473915299082569	triplet	0.33125
1201	chr2B_699109351	TraesCS2B01G505000.1	-25.68293	4.54601e-63	6.51497e-57	-0.88631	0.780041	cis	0.371728	0.375	0.88631	0.575782431192661	0.473915299082569	triplet	0.33125
1202	chr2B_699109351	TraesCS2B01G505100.1	-24.0665	5.01377e-59	5.05687e-53	-1.02509	0.756925	cis	0.371728	0.375	1.02509	0.575782431192661	0.473915299082569	triplet	0.33125
1204	chr2B_704236672	TraesCS2B01G507700.2	-23.9164	1.20997e-58	1.18339e-52	-1.22376	0.754615	cis	0.281579	0.375	1.22376	0.575782431192661	0.473915299082569	triplet	0.33125
1205	chr2B_704292743	TraesCS2B01G507700.1	-17.63726	1.46093e-41	3.5253e-36	-0.97269	0.62581	cis	0.287958	0.375	0.97269	0.575782431192661	0.473915299082569	triplet	0.33125
1209	chr2B_713674151	TraesCS2B01G519000.1	-6.69527	2.46875e-10	2.59628e-06	-0.42863	0.1942	cis	0.357895	0.375	0.42863	0.575782431192661	0.473915299082569	triplet	0.33125
1218	chr2B_723978693	TraesCS2B01G529300.1	-15.32911	7.93645e-35	1.11294e-29	-0.5435	0.558176	cis	0.302857	0.375	0.5435	0.575782431192661	0.473915299082569	triplet	0.33125
1221	chr2B_72603150	TraesCS2B01G111100.1	7.96283	1.6207e-13	2.85803e-09	0.88496	0.25423	cis	0.294595	0.375	0.88496	0.575782431192661	0.473915299082569	triplet	0.33125
1225	chr2B_72896069	TraesCS2B01G111100.1	-31.00075	2.12931e-75	8.79369e-69	-1.46447	0.837844	cis	0.290576	0.375	1.46447	0.575782431192661	0.473915299082569	triplet	0.33125
1240	chr2B_742383937	TraesCS2B01G545100.1	-18.7932	7.42003e-45	2.35661e-39	-0.88699	0.655034	cis	0.36828	0.375	0.88699	0.575782431192661	0.473915299082569	triplet	0.33125
1242	chr2B_7428635	TraesCS2B01G015500.1	-22.36852	1.25981e-54	8.92675e-49	-0.48603	0.729001	cis	0.307471	0.375	0.48603	0.575782431192661	0.473915299082569	triplet	0.33125
1245	chr2B_743328502	TraesCS2B01G546100.2	-15.83302	2.5973e-36	4.09981e-31	-0.44343	0.574063	cis	0.284153	0.375	0.44343	0.575782431192661	0.473915299082569	triplet	0.33125
1252	chr2B_7443622	TraesCS2B01G013600.1	-10.86395	1.32608e-21	5.77168e-17	-0.42768	0.388209	cis	0.365079	0.375	0.42768	0.575782431192661	0.473915299082569	triplet	0.33125
1264	chr2B_748979566	TraesCS2B01G553400.1	-34.40053	1.46362e-82	1.23665e-75	-0.91877	0.864174	cis	0.371728	0.375	0.91877	0.575782431192661	0.473915299082569	triplet	0.33125
1267	chr2B_749028004	TraesCS2B01G553600.1	-10.57479	9.15608e-21	3.6763e-16	-0.44075	0.375475	cis	0.368263	0.375	0.44075	0.575782431192661	0.473915299082569	triplet	0.33125
1281	chr2B_759449830	TraesCS2B01G568700.1	-25.33613	3.25826e-62	4.33848e-56	-0.67645	0.775341	cis	0.314136	0.375	0.67645	0.575782431192661	0.473915299082569	triplet	0.33125
1285	chr2B_760890540	TraesCS2B01G570300.1	-33.35565	2.04786e-80	1.36611e-73	-0.73429	0.856769	cis	0.350785	0.375	0.73429	0.575782431192661	0.473915299082569	triplet	0.33125
1296	chr2B_763631138	TraesCS2B01G574200.2	-22.10596	6.23385e-54	4.17722e-48	-0.68877	0.724311	cis	0.298429	0.375	0.68877	0.575782431192661	0.473915299082569	triplet	0.33125
1298	chr2B_765051900	TraesCS2B01G576300.1	-12.65595	6.94592e-27	4.96749e-22	-0.524	0.462697	cis	0.306122	0.375	0.524	0.575782431192661	0.473915299082569	triplet	0.33125
1325	chr2B_779348256	TraesCS2B01G595300.1	-12.06753	3.86261e-25	2.35881e-20	-0.61737	0.439126	cis	0.353723	0.375	0.61737	0.575782431192661	0.473915299082569	triplet	0.33125
1327	chr2B_779862917	TraesCS2B01G596600.1	-28.04086	1.02772e-68	2.3959e-62	-1.00882	0.808699	cis	0.335106	0.375	1.00882	0.575782431192661	0.473915299082569	triplet	0.33125
1334	chr2B_786101886	TraesCS2B01G604700.1	-6.49908	7.20958e-10	6.90562e-06	-0.46505	0.185061	cis	0.278481	0.375	0.46505	0.575782431192661	0.473915299082569	triplet	0.33125
1338	chr2B_788655469	TraesCS2B01G608300.1	-23.8	2.40055e-58	2.29242e-52	-0.83428	0.752804	cis	0.332461	0.375	0.83428	0.575782431192661	0.473915299082569	triplet	0.33125
1341	chr2B_789437154	TraesCS2B01G609700.1	-7.99954	1.29863e-13	2.32123e-09	-0.68546	0.255978	cis	0.371728	0.375	0.68546	0.575782431192661	0.473915299082569	triplet	0.33125
1458	chr2D_601597916	TraesCS2D01G508800.1	-11.95526	8.29696e-25	4.91512e-20	-1.0212	0.434527	cis	0.286842	0.375	1.0212	0.575782431192661	0.473915299082569	triplet	0.33125
1459	chr2D_601600347	TraesCS2D01G508800.2	27.79522	3.85825e-68	8.58183e-62	1.77855	0.805962	cis	0.335366	0.375	1.77855	0.575782431192661	0.473915299082569	triplet	0.33125
1465	chr2D_608197431	TraesCS2D01G517200.1	-10.21838	9.74059e-20	3.538e-15	-0.74595	0.359538	cis	0.304233	0.375	0.74595	0.575782431192661	0.473915299082569	triplet	0.33125
1467	chr2D_608480469	TraesCS2D01G517700.1	-17.50571	3.49345e-41	8.1818e-36	-1.45808	0.622296	cis	0.303665	0.375	1.45808	0.575782431192661	0.473915299082569	triplet	0.33125
1491	chr2D_635599182	TraesCS2D01G567600.1	-15.41607	4.39419e-35	6.28979e-30	-0.53256	0.560964	cis	0.335079	0.375	0.53256	0.575782431192661	0.473915299082569	triplet	0.33125
1538	chr3A_11840025	TraesCS3A01G019600.1	12.92618	1.09226e-27	8.37492e-23	0.7511	0.473217	cis	0.325269	0.375	0.7511	0.575782431192661	0.473915299082569	triplet	0.33125
1552	chr3A_13082372	TraesCS3A01G024300.1	-25.82866	1.99587e-63	2.94986e-57	-1.04457	0.781977	cis	0.304	0.375	1.04457	0.575782431192661	0.473915299082569	triplet	0.33125
1564	chr3A_142893931	TraesCS3A01G152300.1	14.00666	6.64236e-31	6.67534e-26	0.45721	0.513327	cis	0.295699	0.375	0.45721	0.575782431192661	0.473915299082569	triplet	0.33125
1565	chr3A_14851011	TraesCS3A01G028200.3	-7.25327	1.06354e-11	1.42732e-07	-0.4819	0.220485	cis	0.356021	0.375	0.4819	0.575782431192661	0.473915299082569	triplet	0.33125
1566	chr3A_14851011	TraesCS3A01G028400.1	-8.99364	2.7361e-16	6.86323e-12	-0.47474	0.303072	cis	0.356021	0.375	0.47474	0.575782431192661	0.473915299082569	triplet	0.33125
1569	chr3A_1930296	TraesCS3A01G003800.1	-12.26111	1.03173e-25	6.63376e-21	-0.4586	0.44698	cis	0.371728	0.375	0.4586	0.575782431192661	0.473915299082569	triplet	0.33125
1578	chr3A_21322665	TraesCS3A01G040800.1	18.53595	3.9653e-44	1.18548e-38	1.50095	0.648779	cis	0.28534	0.375	1.50095	0.575782431192661	0.473915299082569	triplet	0.33125
1623	chr3A_522240218	TraesCS3A01G292200.1	22.5684	3.75101e-55	2.7726e-49	0.74401	0.732502	cis	0.367021	0.375	0.74401	0.575782431192661	0.473915299082569	triplet	0.33125
1643	chr3A_558890362	TraesCS3A01G318300.2	14.59491	1.18565e-32	1.3834e-27	0.52473	0.533848	cis	0.284314	0.375	0.52473	0.575782431192661	0.473915299082569	triplet	0.33125
1652	chr3A_57895618	TraesCS3A01G091900.1	-27.67711	7.3073e-68	1.58724e-61	-1.07827	0.804626	cis	0.363874	0.375	1.07827	0.575782431192661	0.473915299082569	triplet	0.33125
1653	chr3A_596362219	TraesCS3A01G347000.1	13.85774	1.8428e-30	1.78408e-25	0.65389	0.507985	cis	0.337838	0.375	0.65389	0.575782431192661	0.473915299082569	triplet	0.33125
1663	chr3A_624534181	TraesCS3A01G375200.1	-21.27905	1.01457e-51	5.66746e-46	-0.54524	0.708828	cis	0.363874	0.375	0.54524	0.575782431192661	0.473915299082569	triplet	0.33125
1667	chr3A_627968258	TraesCS3A01G378400.1	-15.66702	7.99844e-36	1.21556e-30	-0.63084	0.568901	cis	0.294118	0.375	0.63084	0.575782431192661	0.473915299082569	triplet	0.33125
1681	chr3A_649027643	TraesCS3A01G404300.1	-11.64322	6.91542e-24	3.75297e-19	-0.46191	0.421578	cis	0.339474	0.375	0.46191	0.575782431192661	0.473915299082569	triplet	0.33125
1689	chr3A_659041465	TraesCS3A01G417200.2	9.50872	1.00925e-17	2.97574e-13	0.53585	0.3271	cis	0.314286	0.375	0.53585	0.575782431192661	0.473915299082569	triplet	0.33125
1705	chr3A_695221708	TraesCS3A01G458100.1	24.74923	9.44877e-61	1.11069e-54	0.75599	0.76707	cis	0.294444	0.375	0.75599	0.575782431192661	0.473915299082569	triplet	0.33125
1722	chr3A_720437108	TraesCS3A01G494400.1	-11.80261	2.34323e-24	1.33088e-19	-0.55768	0.428223	cis	0.328947	0.375	0.55768	0.575782431192661	0.473915299082569	triplet	0.33125
1744	chr3A_746633485	TraesCS3A01G535100.1	6.92462	6.89308e-11	8.04318e-07	0.73169	0.20496	cis	0.319372	0.375	0.73169	0.575782431192661	0.473915299082569	triplet	0.33125
1752	chr3A_8866364	TraesCS3A01G012300.1	-17.08289	5.81968e-40	1.23197e-34	-0.96742	0.610736	cis	0.345304	0.375	0.96742	0.575782431192661	0.473915299082569	triplet	0.33125
1753	chr3A_8909800	TraesCS3A01G010300.2	-15.67581	7.53564e-36	1.14748e-30	-0.62251	0.569176	cis	0.348168	0.375	0.62251	0.575782431192661	0.473915299082569	triplet	0.33125
1756	chr3A_9546613	TraesCS3A01G012300.2	-8.77043	1.11976e-15	2.61224e-11	-0.47683	0.292561	cis	0.363874	0.375	0.47683	0.575782431192661	0.473915299082569	triplet	0.33125
1786	chr3B_16452562	TraesCS3B01G034500.1	-27.69896	6.49223e-68	1.41597e-61	-0.4781	0.804874	cis	0.324607	0.375	0.4781	0.575782431192661	0.473915299082569	triplet	0.33125
1787	chr3B_16455688	TraesCS3B01G034400.1	-25.05593	1.61747e-61	2.03784e-55	-0.63164	0.771443	cis	0.327225	0.375	0.63164	0.575782431192661	0.473915299082569	triplet	0.33125
1788	chr3B_16455688	TraesCS3B01G034500.5	-19.08645	1.10792e-45	3.77158e-40	-0.77733	0.661998	cis	0.327225	0.375	0.77733	0.575782431192661	0.473915299082569	triplet	0.33125
1789	chr3B_16455688	TraesCS3B01G034500.3	-19.27904	3.19406e-46	1.13777e-40	-0.85417	0.666476	cis	0.327225	0.375	0.85417	0.575782431192661	0.473915299082569	triplet	0.33125
1792	chr3B_17601734	TraesCS3B01G035900.2	-13.45684	2.87706e-29	2.52251e-24	-0.92087	0.493307	cis	0.311765	0.375	0.92087	0.575782431192661	0.473915299082569	triplet	0.33125
1794	chr3B_17769789	TraesCS3B01G035900.1	13.26714	1.05607e-28	8.82327e-24	0.60021	0.486212	cis	0.294304	0.375	0.60021	0.575782431192661	0.473915299082569	triplet	0.33125
1799	chr3B_18775791	TraesCS3B01G038900.1	-16.42353	4.82608e-38	8.74668e-33	-0.81893	0.591866	cis	0.276243	0.375	0.81893	0.575782431192661	0.473915299082569	triplet	0.33125
1804	chr3B_19372911	TraesCS3B01G039800.1	-12.49738	2.05438e-26	1.40854e-21	-0.75046	0.456434	cis	0.30814	0.375	0.75046	0.575782431192661	0.473915299082569	triplet	0.33125
1810	chr3B_21769639	TraesCS3B01G042400.1	-15.96429	1.06854e-36	1.73793e-31	-0.72291	0.578096	cis	0.290576	0.375	0.72291	0.575782431192661	0.473915299082569	triplet	0.33125
1824	chr3B_25275838	TraesCS3B01G050500.1	-19.85525	7.92975e-48	3.22216e-42	-0.85451	0.679438	cis	0.324607	0.375	0.85451	0.575782431192661	0.473915299082569	triplet	0.33125
1830	chr3B_39464120	TraesCS3B01G066100.1	-25.42907	1.91927e-62	2.60723e-56	-0.49587	0.776613	cis	0.325397	0.375	0.49587	0.575782431192661	0.473915299082569	triplet	0.33125
1831	chr3B_39464120	TraesCS3B01G066100.3	-38.48149	1.66314e-90	2.83824e-83	-1.14592	0.888411	cis	0.325397	0.375	1.14592	0.575782431192661	0.473915299082569	triplet	0.33125
1859	chr3B_486811892	TraesCS3B01G303100.1	-19.63988	3.14232e-47	1.21443e-41	-0.62971	0.674669	cis	0.28534	0.375	0.62971	0.575782431192661	0.473915299082569	triplet	0.33125
1888	chr3B_550664218	TraesCS3B01G342900.1	19.51038	7.21005e-47	2.70694e-41	0.61991	0.671758	cis	0.332461	0.375	0.61991	0.575782431192661	0.473915299082569	triplet	0.33125
1889	chr3B_55128869	TraesCS3B01G086900.1	-15.05202	5.2356e-34	6.86189e-29	-0.48603	0.54916	cis	0.374269	0.375	0.48603	0.575782431192661	0.473915299082569	triplet	0.33125
1896	chr3B_559329682	TraesCS3B01G349000.4	17.2744	1.62433e-40	3.60118e-35	0.46338	0.616024	cis	0.298429	0.375	0.46338	0.575782431192661	0.473915299082569	triplet	0.33125
1901	chr3B_574700608	TraesCS3B01G363300.2	-45.50981	9.30644e-103	4.93064e-95	-1.47533	0.917595	cis	0.28534	0.375	1.47533	0.575782431192661	0.473915299082569	triplet	0.33125
1904	chr3B_580061316	TraesCS3B01G367800.2	-16.60431	1.43209e-38	2.70666e-33	-0.572	0.597144	cis	0.296875	0.375	0.572	0.575782431192661	0.473915299082569	triplet	0.33125
1917	chr3B_59951297	TraesCS3B01G091200.1	18.79584	7.29371e-45	2.3178e-39	1.36772	0.655098	cis	0.285714	0.375	1.36772	0.575782431192661	0.473915299082569	triplet	0.33125
1921	chr3B_605025536	TraesCS3B01G384900.1	-11.28663	7.72347e-23	3.78379e-18	-1.107	0.406486	cis	0.303665	0.375	1.107	0.575782431192661	0.473915299082569	triplet	0.33125
1925	chr3B_6180228	TraesCS3B01G014000.1	-7.06123	3.18799e-11	3.94792e-07	-0.83054	0.2114	cis	0.362245	0.375	0.83054	0.575782431192661	0.473915299082569	triplet	0.33125
1929	chr3B_62392541	TraesCS3B01G093300.1	-14.87153	1.79272e-33	2.24294e-28	-0.72581	0.54318	cis	0.371728	0.375	0.72581	0.575782431192661	0.473915299082569	triplet	0.33125
1957	chr3B_694786026	TraesCS3B01G453500.1	-28.67237	3.54038e-70	9.363e-64	-1.1015	0.815495	cis	0.361257	0.375	1.1015	0.575782431192661	0.473915299082569	triplet	0.33125
1964	chr3B_707416828	TraesCS3B01G464700.1	-37.84237	2.63876e-89	4.0399e-82	-1.24265	0.885046	cis	0.303665	0.375	1.24265	0.575782431192661	0.473915299082569	triplet	0.33125
1965	chr3B_708517987	TraesCS3B01G465000.1	-18.50004	5.01321e-44	1.48591e-38	-0.57242	0.647895	cis	0.310526	0.375	0.57242	0.575782431192661	0.473915299082569	triplet	0.33125
1974	chr3B_728922466	TraesCS3B01G481500.1	-21.1582	2.15059e-51	1.16843e-45	-0.57384	0.706472	cis	0.28836	0.375	0.57384	0.575782431192661	0.473915299082569	triplet	0.33125
1980	chr3B_736672513	TraesCS3B01G490600.1	-20.49722	1.35159e-49	6.3901e-44	-1.34842	0.693138	cis	0.282723	0.375	1.34842	0.575782431192661	0.473915299082569	triplet	0.33125
1983	chr3B_741504031	TraesCS3B01G497900.1	-14.46824	2.81883e-32	3.1834e-27	-0.50296	0.529507	cis	0.371728	0.375	0.50296	0.575782431192661	0.473915299082569	triplet	0.33125
2027	chr3B_8137119	TraesCS3B01G019300.1	-24.61649	2.03574e-60	2.32042e-54	-0.51304	0.765143	cis	0.37037	0.375	0.51304	0.575782431192661	0.473915299082569	triplet	0.33125
2033	chr3B_819945545	TraesCS3B01G597900.1	-8.04489	9.87108e-14	1.79398e-09	-0.54278	0.258137	cis	0.29845	0.375	0.54278	0.575782431192661	0.473915299082569	triplet	0.33125
2034	chr3B_820466781	TraesCS3B01G600300.1	-13.34137	6.3489e-29	5.40438e-24	-0.50512	0.489	cis	0.28626	0.375	0.50512	0.575782431192661	0.473915299082569	triplet	0.33125
2093	chr3D_604675183	TraesCS3D01G525200.1	-25.58463	7.93264e-63	1.11297e-56	-0.83699	0.778723	cis	0.282723	0.375	0.83699	0.575782431192661	0.473915299082569	triplet	0.33125
2111	chr3D_610931303	TraesCS3D01G537900.1	-16.44731	4.11264e-38	7.49815e-33	-0.76987	0.592565	cis	0.34492	0.375	0.76987	0.575782431192661	0.473915299082569	triplet	0.33125
2144	chr4A_39546949	TraesCS4A01G048900.1	-11.56802	1.15141e-23	6.1118e-19	-0.45688	0.418421	cis	0.327128	0.375	0.45688	0.575782431192661	0.473915299082569	triplet	0.33125
2199	chr4A_615108844	TraesCS4A01G329600.1	-67.43422	1.1195e-132	5.9135e-124	-2.3461	0.960705	cis	0.351064	0.375	2.3461	0.575782431192661	0.473915299082569	triplet	0.33125
2200	chr4A_615109369	TraesCS4A01G329600.2	22.87695	5.83739e-56	4.59831e-50	0.45579	0.73779	cis	0.340426	0.375	0.45579	0.575782431192661	0.473915299082569	triplet	0.33125
2238	chr4B_14340001	TraesCS4B01G020000.4	-7.20182	1.42941e-11	1.87796e-07	-0.44906	0.218048	cis	0.298913	0.375	0.44906	0.575782431192661	0.473915299082569	triplet	0.33125
2245	chr4B_1775614	TraesCS4B01G003600.1	-49.71382	2.35195e-109	2.16579e-101	-2.26529	0.930008	cis	0.301047	0.375	2.26529	0.575782431192661	0.473915299082569	triplet	0.33125
2246	chr4B_1775614	TraesCS4B01G003000.1	-22.19293	3.667e-54	2.50202e-48	-0.68582	0.725876	cis	0.301047	0.375	0.68582	0.575782431192661	0.473915299082569	triplet	0.33125
2247	chr4B_1778265	TraesCS4B01G003100.1	-35.78556	2.47318e-85	2.66965e-78	-0.81985	0.873177	cis	0.306283	0.375	0.81985	0.575782431192661	0.473915299082569	triplet	0.33125
2250	chr4B_2036703	TraesCS4B01G003600.1	8.15126	5.17282e-14	9.76514e-10	1.11583	0.2632	cis	0.335079	0.375	1.11583	0.575782431192661	0.473915299082569	triplet	0.33125
2254	chr4B_21147491	TraesCS4B01G028100.1	-23.39488	2.64077e-57	2.31787e-51	-0.78391	0.746359	cis	0.342932	0.375	0.78391	0.575782431192661	0.473915299082569	triplet	0.33125
2257	chr4B_22903747	TraesCS4B01G030800.1	-31.64806	8.38591e-77	3.90854e-70	-0.65165	0.843382	cis	0.336842	0.375	0.65165	0.575782431192661	0.473915299082569	triplet	0.33125
2259	chr4B_25834164	TraesCS4B01G035400.1	-33.88976	1.61594e-81	1.22761e-74	-0.55663	0.860624	cis	0.280105	0.375	0.55663	0.575782431192661	0.473915299082569	triplet	0.33125
2275	chr4B_3830580	TraesCS4B01G005800.1	17.40228	6.94078e-41	1.58485e-35	0.47661	0.619507	cis	0.315789	0.375	0.47661	0.575782431192661	0.473915299082569	triplet	0.33125
2285	chr4B_4852026	TraesCS4B01G007100.1	-32.35044	2.63978e-78	1.40574e-71	-0.81694	0.849093	cis	0.284211	0.375	0.81694	0.575782431192661	0.473915299082569	triplet	0.33125
2287	chr4B_499058160	TraesCS4B01G240300.1	12.7601	3.40559e-27	2.50173e-22	0.43559	0.466774	cis	0.352941	0.375	0.43559	0.575782431192661	0.473915299082569	triplet	0.33125
2288	chr4B_499849204	TraesCS4B01G241100.1	-11.06623	3.41024e-22	1.57117e-17	-0.48246	0.397007	cis	0.371728	0.375	0.48246	0.575782431192661	0.473915299082569	triplet	0.33125
2305	chr4B_566601936	TraesCS4B01G283600.1	-16.92544	1.66579e-39	3.39719e-34	-0.59208	0.606325	cis	0.296296	0.375	0.59208	0.575782431192661	0.473915299082569	triplet	0.33125
2307	chr4B_567178001	TraesCS4B01G283700.1	-30.65264	1.2357e-74	4.79093e-68	-0.84237	0.834752	cis	0.293194	0.375	0.84237	0.575782431192661	0.473915299082569	triplet	0.33125
2327	chr4B_612763807	TraesCS4B01G321800.1	-16.69218	7.94192e-39	1.53284e-33	-0.55485	0.599681	cis	0.360526	0.375	0.55485	0.575782431192661	0.473915299082569	triplet	0.33125
2328	chr4B_6140539	TraesCS4B01G009800.1	-49.99103	8.98155e-110	8.59879e-102	-2.09175	0.930729	cis	0.287958	0.375	2.09175	0.575782431192661	0.473915299082569	triplet	0.33125
2362	chr4B_7159022	TraesCS4B01G010500.1	-18.46653	6.24052e-44	1.83525e-38	-0.6382	0.647067	cis	0.289474	0.375	0.6382	0.575782431192661	0.473915299082569	triplet	0.33125
2371	chr4B_9958241	TraesCS4B01G014300.1	-16.40473	5.47689e-38	9.88429e-33	-0.6811	0.591312	cis	0.298429	0.375	0.6811	0.575782431192661	0.473915299082569	triplet	0.33125
2423	chr5A_461488356	TraesCS5A01G247200.1	-33.02246	1.01326e-79	6.24349e-73	-1.57033	0.854287	cis	0.350785	0.375	1.57033	0.575782431192661	0.473915299082569	triplet	0.33125
2424	chr5A_461850976	TraesCS5A01G247400.2	-31.29405	4.89e-76	2.13307e-69	-0.73059	0.840387	cis	0.360215	0.375	0.73059	0.575782431192661	0.473915299082569	triplet	0.33125
2455	chr5A_476073036	TraesCS5A01G263400.1	-15.36608	6.17257e-35	8.73229e-30	-0.83706	0.559363	cis	0.298883	0.375	0.83706	0.575782431192661	0.473915299082569	triplet	0.33125
2458	chr5A_476669981	TraesCS5A01G264400.2	-15.8721	1.9936e-36	3.17521e-31	-0.42903	0.575268	cis	0.336898	0.375	0.42903	0.575782431192661	0.473915299082569	triplet	0.33125
2460	chr5A_481903353	TraesCS5A01G271400.1	-17.45277	4.96386e-41	1.14712e-35	-0.42692	0.620872	cis	0.363874	0.375	0.42692	0.575782431192661	0.473915299082569	triplet	0.33125
2469	chr5A_503943412	TraesCS5A01G296000.1	6.87093	9.31242e-11	1.06123e-06	0.60131	0.202434	cis	0.293194	0.375	0.60131	0.575782431192661	0.473915299082569	triplet	0.33125
2470	chr5A_504623343	TraesCS5A01G296000.1	21.86671	2.69666e-53	1.72106e-47	1.15301	0.719944	cis	0.3	0.375	1.15301	0.575782431192661	0.473915299082569	triplet	0.33125
2471	chr5A_504873365	TraesCS5A01G296500.1	-35.80479	2.26635e-85	2.45163e-78	-0.8409	0.873296	cis	0.306283	0.375	0.8409	0.575782431192661	0.473915299082569	triplet	0.33125
2473	chr5A_509101813	TraesCS5A01G299800.1	-13.01531	5.93181e-28	4.65136e-23	-0.48926	0.476643	cis	0.33871	0.375	0.48926	0.575782431192661	0.473915299082569	triplet	0.33125
2476	chr5A_514096460	TraesCS5A01G305000.1	-10.94641	7.62794e-22	3.39777e-17	-0.52987	0.391807	cis	0.338889	0.375	0.52987	0.575782431192661	0.473915299082569	triplet	0.33125
2523	chr5A_589580781	TraesCS5A01G394500.1	-15.15494	2.59682e-34	3.49216e-29	-0.6197	0.552532	cis	0.32199	0.375	0.6197	0.575782431192661	0.473915299082569	triplet	0.33125
2587	chr5A_98451638	TraesCS5A01G079400.1	-28.15215	5.65705e-69	1.34556e-62	-0.87826	0.809922	cis	0.335079	0.375	0.87826	0.575782431192661	0.473915299082569	triplet	0.33125
2602	chr5B_21167271	TraesCS5B01G022800.1	18.7091	1.2824e-44	3.99811e-39	2.45986	0.653005	cis	0.275132	0.375	2.45986	0.575782431192661	0.473915299082569	triplet	0.33125
2603	chr5B_21167271	TraesCS5B01G022800.4	-21.00215	5.68905e-51	2.99306e-45	-1.48627	0.703392	cis	0.275132	0.375	1.48627	0.575782431192661	0.473915299082569	triplet	0.33125
2608	chr5B_27480990	TraesCS5B01G028300.1	-8.03553	1.04467e-13	1.89207e-09	-0.58705	0.257692	cis	0.313158	0.375	0.58705	0.575782431192661	0.473915299082569	triplet	0.33125
2630	chr5B_431060428	TraesCS5B01G248800.1	-16.09189	4.51201e-37	7.55779e-32	-0.89972	0.581974	cis	0.302703	0.375	0.89972	0.575782431192661	0.473915299082569	triplet	0.33125
2631	chr5B_431075498	TraesCS5B01G249000.2	-18.41674	8.64162e-44	2.51164e-38	-0.49934	0.645833	cis	0.332461	0.375	0.49934	0.575782431192661	0.473915299082569	triplet	0.33125
2632	chr5B_431079661	TraesCS5B01G249000.1	-12.75837	3.44633e-27	2.53073e-22	-0.46636	0.466706	cis	0.331551	0.375	0.46636	0.575782431192661	0.473915299082569	triplet	0.33125
2634	chr5B_434936136	TraesCS5B01G252400.1	-15.85932	2.17376e-36	3.45196e-31	-0.55954	0.574875	cis	0.310811	0.375	0.55954	0.575782431192661	0.473915299082569	triplet	0.33125
2647	chr5B_460477266	TraesCS5B01G274500.3	-51.12112	1.85982e-111	2.0232e-103	-1.90927	0.933556	cis	0.31746	0.375	1.90927	0.575782431192661	0.473915299082569	triplet	0.33125
2653	chr5B_470210883	TraesCS5B01G284500.1	-25.99513	7.81915e-64	1.19484e-57	-0.59003	0.784159	cis	0.34555	0.375	0.59003	0.575782431192661	0.473915299082569	triplet	0.33125
2655	chr5B_473639762	TraesCS5B01G287300.1	-17.40765	6.69774e-41	1.53123e-35	-0.63759	0.619652	cis	0.308511	0.375	0.63759	0.575782431192661	0.473915299082569	triplet	0.33125
2663	chr5B_478766975	TraesCS5B01G294600.1	-9.50372	1.04239e-17	3.06864e-13	-0.76267	0.326869	cis	0.330645	0.375	0.76267	0.575782431192661	0.473915299082569	triplet	0.33125
2669	chr5B_483009697	TraesCS5B01G299500.1	-33.25379	3.33477e-80	2.18343e-73	-0.56834	0.856016	cis	0.337696	0.375	0.56834	0.575782431192661	0.473915299082569	triplet	0.33125
2670	chr5B_483009697	TraesCS5B01G299500.3	17.64527	1.38549e-41	3.34966e-36	0.42998	0.626022	cis	0.337696	0.375	0.42998	0.575782431192661	0.473915299082569	triplet	0.33125
2697	chr5B_513324246	TraesCS5B01G329000.1	-18.05314	9.3882e-43	2.50983e-37	-0.63492	0.636659	cis	0.30137	0.375	0.63492	0.575782431192661	0.473915299082569	triplet	0.33125
2701	chr5B_516058575	TraesCS5B01G331900.1	-15.73762	4.95624e-36	7.65764e-31	-0.57781	0.571105	cis	0.337209	0.375	0.57781	0.575782431192661	0.473915299082569	triplet	0.33125
2703	chr5B_517856180	TraesCS5B01G334600.1	-7.85658	3.06909e-13	5.20696e-09	-0.44472	0.24917	cis	0.310127	0.375	0.44472	0.575782431192661	0.473915299082569	triplet	0.33125
2720	chr5B_536046064	TraesCS5B01G356300.2	40.96942	4.91708e-95	1.27707e-87	2.07185	0.900241	cis	0.373684	0.375	2.07185	0.575782431192661	0.473915299082569	triplet	0.33125
2721	chr5B_536053522	TraesCS5B01G356300.1	-23.60124	7.76504e-58	7.11446e-52	-2.0508	0.74967	cis	0.367403	0.375	2.0508	0.575782431192661	0.473915299082569	triplet	0.33125
2733	chr5B_546830818	TraesCS5B01G368500.1	-21.12209	2.6929e-51	1.45216e-45	-0.44769	0.705763	cis	0.308901	0.375	0.44769	0.575782431192661	0.473915299082569	triplet	0.33125
2741	chr5B_562226218	TraesCS5B01G383400.1	-12.14452	2.28542e-25	1.42456e-20	-0.77806	0.442261	cis	0.365546	0.375	0.77806	0.575782431192661	0.473915299082569	triplet	0.33125
2744	chr5B_563144490	TraesCS5B01G384200.1	6.97277	5.25756e-11	6.26653e-07	0.46167	0.207227	cis	0.374317	0.375	0.46167	0.575782431192661	0.473915299082569	triplet	0.33125
2749	chr5B_572141272	TraesCS5B01G394300.1	-16.04622	6.14233e-37	1.01765e-31	-1.18818	0.580591	cis	0.374332	0.375	1.18818	0.575782431192661	0.473915299082569	triplet	0.33125
2789	chr5B_612670899	TraesCS5B01G440400.1	-40.71307	1.40652e-94	3.53374e-87	-1.22999	0.899108	cis	0.369681	0.375	1.22999	0.575782431192661	0.473915299082569	triplet	0.33125
2810	chr5B_654953299	TraesCS5B01G482400.1	-18.31432	1.68968e-43	4.79593e-38	-0.79392	0.643278	cis	0.326316	0.375	0.79392	0.575782431192661	0.473915299082569	triplet	0.33125
2812	chr5B_656229997	TraesCS5B01G484700.1	-39.4794	2.38373e-92	4.80156e-85	-0.92594	0.893387	cis	0.344737	0.375	0.92594	0.575782431192661	0.473915299082569	triplet	0.33125
2813	chr5B_656258314	TraesCS5B01G485500.1	-19.20202	5.24985e-46	1.83839e-40	-0.43917	0.664694	cis	0.34555	0.375	0.43917	0.575782431192661	0.473915299082569	triplet	0.33125
2814	chr5B_656259988	TraesCS5B01G484800.1	-34.29425	2.40725e-82	1.97578e-75	-0.48554	0.863446	cis	0.342932	0.375	0.48554	0.575782431192661	0.473915299082569	triplet	0.33125
2815	chr5B_656840685	TraesCS5B01G485700.1	-19.23868	4.14386e-46	1.46313e-40	-0.83251	0.665544	cis	0.316754	0.375	0.83251	0.575782431192661	0.473915299082569	triplet	0.33125
2817	chr5B_657711086	TraesCS5B01G486300.1	-43.62801	1.22817e-99	4.94126e-92	-0.72263	0.910979	cis	0.287234	0.375	0.72263	0.575782431192661	0.473915299082569	triplet	0.33125
2831	chr5B_666131453	TraesCS5B01G499800.2	-11.05145	3.76661e-22	1.7281e-17	-0.49142	0.396368	cis	0.365591	0.375	0.49142	0.575782431192661	0.473915299082569	triplet	0.33125
2839	chr5B_669896268	TraesCS5B01G503200.1	-28.08072	8.29716e-69	1.94916e-62	-1.33922	0.809138	cis	0.35	0.375	1.33922	0.575782431192661	0.473915299082569	triplet	0.33125
2840	chr5B_671126686	TraesCS5B01G505300.1	-46.63594	1.42074e-104	8.8369e-97	-2.30185	0.921217	cis	0.301047	0.375	2.30185	0.575782431192661	0.473915299082569	triplet	0.33125
2841	chr5B_671193090	TraesCS5B01G505200.1	-35.87748	1.62972e-85	1.81491e-78	-0.91488	0.873744	cis	0.280105	0.375	0.91488	0.575782431192661	0.473915299082569	triplet	0.33125
2847	chr5B_678490500	TraesCS5B01G513400.1	-19.56635	5.0345e-47	1.91483e-41	-0.74049	0.67302	cis	0.306452	0.375	0.74049	0.575782431192661	0.473915299082569	triplet	0.33125
2855	chr5B_682183792	TraesCS5B01G519500.1	-27.20795	9.39037e-67	1.85284e-60	-0.6942	0.799195	cis	0.308901	0.375	0.6942	0.575782431192661	0.473915299082569	triplet	0.33125
2867	chr5B_69140270	TraesCS5B01G062000.3	-17.24243	2.00957e-40	4.4245e-35	-0.85934	0.615147	cis	0.356021	0.375	0.85934	0.575782431192661	0.473915299082569	triplet	0.33125
2868	chr5B_69141842	TraesCS5B01G062000.2	-14.02411	5.89405e-31	5.94799e-26	-0.44202	0.513949	cis	0.367725	0.375	0.44202	0.575782431192661	0.473915299082569	triplet	0.33125
2882	chr5B_696493170	TraesCS5B01G543700.1	-23.18446	9.25074e-57	7.76095e-51	-1.04683	0.742923	cis	0.357143	0.375	1.04683	0.575782431192661	0.473915299082569	triplet	0.33125
2888	chr5B_697681118	TraesCS5B01G545200.1	-31.23223	6.66239e-76	2.87328e-69	-0.96744	0.839856	cis	0.298429	0.375	0.96744	0.575782431192661	0.473915299082569	triplet	0.33125
2893	chr5B_701154492	TraesCS5B01G548900.2	9.81159	1.40965e-18	4.55134e-14	0.46353	0.34105	cis	0.332278	0.375	0.46353	0.575782431192661	0.473915299082569	triplet	0.33125
2902	chr5B_702377469	TraesCS5B01G550900.1	-27.11504	1.56195e-66	3.02714e-60	-1.0902	0.798095	cis	0.340314	0.375	1.0902	0.575782431192661	0.473915299082569	triplet	0.33125
2903	chr5B_702944567	TraesCS5B01G551900.1	-12.15258	2.16331e-25	1.35161e-20	-0.5435	0.442588	cis	0.287234	0.375	0.5435	0.575782431192661	0.473915299082569	triplet	0.33125
2913	chr5B_72017061	TraesCS5B01G064000.1	-10.46532	1.89679e-20	7.38845e-16	-0.78539	0.370607	cis	0.357143	0.375	0.78539	0.575782431192661	0.473915299082569	triplet	0.33125
2927	chr5D_544698287	TraesCS5D01G527500.1	10.79271	2.1369e-21	9.11329e-17	0.5766	0.385088	cis	0.318421	0.375	0.5766	0.575782431192661	0.473915299082569	triplet	0.33125
2944	chr5D_550510784	TraesCS5D01G538300.1	-22.5862	3.36814e-55	2.49805e-49	-0.75927	0.732811	cis	0.371053	0.375	0.75927	0.575782431192661	0.473915299082569	triplet	0.33125
2951	chr5D_559856952	TraesCS5D01G557900.1	-11.17767	1.61042e-22	7.65033e-18	-0.57421	0.401815	cis	0.292614	0.375	0.57421	0.575782431192661	0.473915299082569	triplet	0.33125
2972	chr6A_16461337	TraesCS6A01G033300.1	-11.58872	1.00072e-23	5.34528e-19	-0.82159	0.419291	cis	0.360215	0.375	0.82159	0.575782431192661	0.473915299082569	triplet	0.33125
2973	chr6A_16461343	TraesCS6A01G033400.1	-12.38944	4.29556e-26	2.86068e-21	-0.49878	0.452133	cis	0.278947	0.375	0.49878	0.575782431192661	0.473915299082569	triplet	0.33125
2978	chr6A_18700956	TraesCS6A01G037400.1	-21.88476	2.4139e-53	1.546e-47	-0.60534	0.720277	cis	0.351852	0.375	0.60534	0.575782431192661	0.473915299082569	triplet	0.33125
2983	chr6A_21520519	TraesCS6A01G041000.1	-18.27182	2.23257e-43	6.27394e-38	-0.52097	0.642211	cis	0.297368	0.375	0.52097	0.575782431192661	0.473915299082569	triplet	0.33125
3006	chr6A_24835650	TraesCS6A01G047600.1	-6.70679	2.31679e-10	2.44935e-06	-1.00191	0.194739	cis	0.335979	0.375	1.00191	0.575782431192661	0.473915299082569	triplet	0.33125
3008	chr6A_2925261	TraesCS6A01G009200.1	-7.78526	4.70076e-13	7.76369e-09	-0.44187	0.245774	cis	0.278947	0.375	0.44187	0.575782431192661	0.473915299082569	triplet	0.33125
3010	chr6A_2957685	TraesCS6A01G007400.1	-27.15254	1.27178e-66	2.48181e-60	-0.45976	0.79854	cis	0.290576	0.375	0.45976	0.575782431192661	0.473915299082569	triplet	0.33125
3011	chr6A_30556454	TraesCS6A01G058200.2	-18.40235	9.49528e-44	2.74886e-38	-0.42676	0.645475	cis	0.333333	0.375	0.42676	0.575782431192661	0.473915299082569	triplet	0.33125
3012	chr6A_32658017	TraesCS6A01G060700.1	-13.95827	9.25386e-31	9.18752e-26	-0.59839	0.511597	cis	0.371429	0.375	0.59839	0.575782431192661	0.473915299082569	triplet	0.33125
3013	chr6A_32658017	TraesCS6A01G060700.2	-16.64847	1.06482e-38	2.0346e-33	-0.65748	0.598421	cis	0.371429	0.375	0.65748	0.575782431192661	0.473915299082569	triplet	0.33125
3014	chr6A_32798109	TraesCS6A01G061000.1	-15.39589	5.04026e-35	7.18096e-30	-0.48493	0.560318	cis	0.31746	0.375	0.48493	0.575782431192661	0.473915299082569	triplet	0.33125
3021	chr6A_3851364	TraesCS6A01G009200.1	-27.6441	8.7378e-68	1.88509e-61	-0.76937	0.804251	cis	0.353403	0.375	0.76937	0.575782431192661	0.473915299082569	triplet	0.33125
3045	chr6A_555746552	TraesCS6A01G321300.1	12.29857	7.98933e-26	5.19202e-21	1.0216	0.448488	cis	0.33046	0.375	1.0216	0.575782431192661	0.473915299082569	triplet	0.33125
3053	chr6A_569392594	TraesCS6A01G336000.4	7.91631	2.14453e-13	3.71938e-09	0.5447	0.252015	cis	0.323684	0.375	0.5447	0.575782431192661	0.473915299082569	triplet	0.33125
3066	chr6A_594819503	TraesCS6A01G368600.1	-11.84124	1.80214e-24	1.0347e-19	-0.54224	0.429824	cis	0.345946	0.375	0.54224	0.575782431192661	0.473915299082569	triplet	0.33125
3079	chr6A_603277472	TraesCS6A01G386500.1	-15.48468	2.75706e-35	4.0116e-30	-0.64424	0.56315	cis	0.282723	0.375	0.64424	0.575782431192661	0.473915299082569	triplet	0.33125
3084	chr6A_604887149	TraesCS6A01G389100.1	-30.08852	2.19738e-73	7.64933e-67	-0.94953	0.829564	cis	0.310526	0.375	0.94953	0.575782431192661	0.473915299082569	triplet	0.33125
3085	chr6A_604887149	TraesCS6A01G389200.1	-16.83382	3.07464e-39	6.13583e-34	-0.51971	0.603731	cis	0.310526	0.375	0.51971	0.575782431192661	0.473915299082569	triplet	0.33125
3086	chr6A_605560510	TraesCS6A01G390600.2	23.35411	3.36538e-57	2.92429e-51	0.76406	0.745698	cis	0.297872	0.375	0.76406	0.575782431192661	0.473915299082569	triplet	0.33125
3089	chr6A_605563919	TraesCS6A01G390600.1	-31.54429	1.4041e-76	6.42083e-70	-0.9462	0.842512	cis	0.298429	0.375	0.9462	0.575782431192661	0.473915299082569	triplet	0.33125
3090	chr6A_606540518	TraesCS6A01G392500.1	-20.60986	6.64928e-50	3.21927e-44	-0.60299	0.695465	cis	0.332447	0.375	0.60299	0.575782431192661	0.473915299082569	triplet	0.33125
3092	chr6A_606969781	TraesCS6A01G392000.1	-13.29168	8.92546e-29	7.50408e-24	-0.43903	0.487135	cis	0.316667	0.375	0.43903	0.575782431192661	0.473915299082569	triplet	0.33125
3093	chr6A_606970099	TraesCS6A01G392000.2	-21.44858	3.54714e-52	2.05537e-46	-0.7273	0.712093	cis	0.302632	0.375	0.7273	0.575782431192661	0.473915299082569	triplet	0.33125
3094	chr6A_606970099	TraesCS6A01G392600.2	-17.06415	6.59484e-40	1.39003e-34	-1.15164	0.610214	cis	0.302632	0.375	1.15164	0.575782431192661	0.473915299082569	triplet	0.33125
3095	chr6A_606970099	TraesCS6A01G393900.2	-27.9921	1.33558e-68	3.08122e-62	-0.87071	0.80816	cis	0.302632	0.375	0.87071	0.575782431192661	0.473915299082569	triplet	0.33125
3096	chr6A_606970099	TraesCS6A01G392100.2	-41.91626	1.06047e-96	3.22898e-89	-3.29414	0.90427	cis	0.302632	0.375	3.29414	0.575782431192661	0.473915299082569	triplet	0.33125
3097	chr6A_606970099	TraesCS6A01G392100.1	-33.16213	5.1762e-80	3.32996e-73	-1.96927	0.855335	cis	0.302632	0.375	1.96927	0.575782431192661	0.473915299082569	triplet	0.33125
3098	chr6A_606972908	TraesCS6A01G392700.1	-14.83264	2.33768e-33	2.89694e-28	-0.46256	0.54188	cis	0.306283	0.375	0.46256	0.575782431192661	0.473915299082569	triplet	0.33125
3102	chr6A_608080182	TraesCS6A01G394800.3	-18.70383	1.32708e-44	4.13147e-39	-1.00913	0.652877	cis	0.331579	0.375	1.00913	0.575782431192661	0.473915299082569	triplet	0.33125
3104	chr6A_608090473	TraesCS6A01G394900.1	-26.27813	1.60212e-64	2.61867e-58	-0.98314	0.787802	cis	0.318421	0.375	0.98314	0.575782431192661	0.473915299082569	triplet	0.33125
3105	chr6A_608092954	TraesCS6A01G394800.2	18.70814	1.2904e-44	4.02231e-39	0.89187	0.652982	cis	0.305263	0.375	0.89187	0.575782431192661	0.473915299082569	triplet	0.33125
3106	chr6A_608118879	TraesCS6A01G395100.1	-18.57286	3.11628e-44	9.40173e-39	-0.46196	0.649685	cis	0.276316	0.375	0.46196	0.575782431192661	0.473915299082569	triplet	0.33125
3110	chr6A_609109642	TraesCS6A01G398600.1	-31.13472	1.08617e-75	4.59855e-69	-1.08441	0.839013	cis	0.350267	0.375	1.08441	0.575782431192661	0.473915299082569	triplet	0.33125
3113	chr6A_609288336	TraesCS6A01G399400.1	-23.78778	2.57989e-58	2.45751e-52	-0.73856	0.752613	cis	0.346369	0.375	0.73856	0.575782431192661	0.473915299082569	triplet	0.33125
3132	chr6A_611513077	TraesCS6A01G405100.1	-21.97317	1.4041e-53	9.15463e-48	-0.5448	0.721898	cis	0.347656	0.375	0.5448	0.575782431192661	0.473915299082569	triplet	0.33125
3149	chr6A_614541166	TraesCS6A01G413700.1	-17.61341	1.7109e-41	4.10706e-36	-0.50645	0.625176	cis	0.293478	0.375	0.50645	0.575782431192661	0.473915299082569	triplet	0.33125
3153	chr6A_615589117	TraesCS6A01G416700.1	-13.31829	7.4372e-29	6.29322e-24	-0.51048	0.488135	cis	0.340314	0.375	0.51048	0.575782431192661	0.473915299082569	triplet	0.33125
3159	chr6A_616921837	TraesCS6A01G419700.1	-23.37978	2.88874e-57	2.52244e-51	-0.65466	0.746115	cis	0.371658	0.375	0.65466	0.575782431192661	0.473915299082569	triplet	0.33125
3161	chr6A_618447	TraesCS6A01G000700.2	-31.8376	3.28077e-77	1.58708e-70	-0.98016	0.844953	cis	0.311518	0.375	0.98016	0.575782431192661	0.473915299082569	triplet	0.33125
3174	chr6A_799501	TraesCS6A01G000300.1	-11.3396	5.40078e-23	2.68556e-18	-1.48541	0.408748	cis	0.292553	0.375	1.48541	0.575782431192661	0.473915299082569	triplet	0.33125
3175	chr6A_800892	TraesCS6A01G001600.1	-30.00571	3.36265e-73	1.14903e-66	-0.8875	0.828783	cis	0.3	0.375	0.8875	0.575782431192661	0.473915299082569	triplet	0.33125
3180	chr6A_87653196	TraesCS6A01G117300.1	-16.99263	1.06314e-39	2.20318e-34	-0.47074	0.608215	cis	0.290576	0.375	0.47074	0.575782431192661	0.473915299082569	triplet	0.33125
3186	chr6B_115701399	TraesCS6B01G120700.2	-35.06539	6.67729e-84	6.31585e-77	-0.87308	0.868605	cis	0.293194	0.375	0.87308	0.575782431192661	0.473915299082569	triplet	0.33125
3187	chr6B_115701399	TraesCS6B01G120700.1	-17.77991	5.68732e-42	1.41943e-36	-0.46057	0.629575	cis	0.293194	0.375	0.46057	0.575782431192661	0.473915299082569	triplet	0.33125
3188	chr6B_116607654	TraesCS6B01G121900.1	-26.7049	1.4947e-65	2.66473e-59	-0.45414	0.793138	cis	0.294737	0.375	0.45414	0.575782431192661	0.473915299082569	triplet	0.33125
3196	chr6B_12663756	TraesCS6B01G020800.1	8.93211	4.04027e-16	9.93574e-12	0.44473	0.30018	cis	0.293194	0.375	0.44473	0.575782431192661	0.473915299082569	triplet	0.33125
3198	chr6B_12672573	TraesCS6B01G020900.2	35.12824	4.99829e-84	4.78399e-77	1.3634	0.869013	cis	0.295812	0.375	1.3634	0.575782431192661	0.473915299082569	triplet	0.33125
3199	chr6B_12672573	TraesCS6B01G020900.4	-58.55392	8.77959e-122	2.39631e-113	-1.36436	0.948541	cis	0.295812	0.375	1.36436	0.575782431192661	0.473915299082569	triplet	0.33125
3229	chr6B_157603868	TraesCS6B01G153900.2	10.04597	3.03443e-19	1.04912e-14	0.50441	0.351739	cis	0.297368	0.375	0.50441	0.575782431192661	0.473915299082569	triplet	0.33125
3232	chr6B_169159168	TraesCS6B01G162600.1	-34.26685	2.73717e-82	2.24148e-75	-0.88374	0.863257	cis	0.311518	0.375	0.88374	0.575782431192661	0.473915299082569	triplet	0.33125
3236	chr6B_181709440	TraesCS6B01G169700.1	-9.19609	7.53687e-17	2.017e-12	-0.52051	0.312557	cis	0.342932	0.375	0.52051	0.575782431192661	0.473915299082569	triplet	0.33125
3242	chr6B_205269280	TraesCS6B01G183600.3	-14.96966	9.17896e-34	1.17712e-28	-0.53025	0.546442	cis	0.325967	0.375	0.53025	0.575782431192661	0.473915299082569	triplet	0.33125
3286	chr6B_42318774	TraesCS6B01G063800.1	-12.23568	1.22721e-25	7.83797e-21	-0.87318	0.445954	cis	0.324607	0.375	0.87318	0.575782431192661	0.473915299082569	triplet	0.33125
3290	chr6B_42394347	TraesCS6B01G063000.1	-18.98564	2.12787e-45	7.08164e-40	-0.64033	0.659624	cis	0.303665	0.375	0.64033	0.575782431192661	0.473915299082569	triplet	0.33125
3295	chr6B_439068285	TraesCS6B01G246800.1	-8.1075	6.75106e-14	1.25493e-09	-0.52421	0.261118	cis	0.332461	0.375	0.52421	0.575782431192661	0.473915299082569	triplet	0.33125
3303	chr6B_469710509	TraesCS6B01G259500.1	-11.00992	4.9795e-22	2.258e-17	-0.45464	0.394567	cis	0.281553	0.375	0.45464	0.575782431192661	0.473915299082569	triplet	0.33125
3309	chr6B_478475377	TraesCS6B01G265600.1	-15.75596	4.37714e-36	6.7901e-31	-0.54617	0.571676	cis	0.322751	0.375	0.54617	0.575782431192661	0.473915299082569	triplet	0.33125
3312	chr6B_4856396	TraesCS6B01G005400.2	6.97274	5.25843e-11	6.26751e-07	0.80889	0.207226	cis	0.310714	0.375	0.80889	0.575782431192661	0.473915299082569	triplet	0.33125
3319	chr6B_511782784	TraesCS6B01G284300.1	-6.44345	9.73665e-10	9.07406e-06	-0.61444	0.182483	cis	0.347305	0.375	0.61444	0.575782431192661	0.473915299082569	triplet	0.33125
3320	chr6B_513982106	TraesCS6B01G285300.1	-18.0808	7.82627e-43	2.10603e-37	-1.03704	0.637367	cis	0.293194	0.375	1.03704	0.575782431192661	0.473915299082569	triplet	0.33125
3327	chr6B_532196466	TraesCS6B01G296400.1	-9.93153	6.43158e-19	2.15102e-14	-0.47066	0.346532	cis	0.31746	0.375	0.47066	0.575782431192661	0.473915299082569	triplet	0.33125
3331	chr6B_556487884	TraesCS6B01G310600.1	-27.90307	2.15653e-68	4.89141e-62	-0.49821	0.80717	cis	0.335079	0.375	0.49821	0.575782431192661	0.473915299082569	triplet	0.33125
3349	chr6B_6002185	TraesCS6B01G009600.1	-12.39341	4.18061e-26	2.78734e-21	-1.60628	0.452291	cis	0.310811	0.375	1.60628	0.575782431192661	0.473915299082569	triplet	0.33125
3354	chr6B_605800060	TraesCS6B01G344100.1	12.39431	4.15512e-26	2.77109e-21	0.47855	0.452327	cis	0.304813	0.375	0.47855	0.575782431192661	0.473915299082569	triplet	0.33125
3357	chr6B_6196563	TraesCS6B01G010000.1	-21.08933	3.30271e-51	1.7695e-45	-1.09236	0.705117	cis	0.344262	0.375	1.09236	0.575782431192661	0.473915299082569	triplet	0.33125
3363	chr6B_634308957	TraesCS6B01G362900.1	-19.91989	5.25087e-48	2.16602e-42	-0.75674	0.680852	cis	0.354054	0.375	0.75674	0.575782431192661	0.473915299082569	triplet	0.33125
3364	chr6B_636393070	TraesCS6B01G365100.2	-26.53595	3.81249e-65	6.56185e-59	-0.53991	0.791048	cis	0.331579	0.375	0.53991	0.575782431192661	0.473915299082569	triplet	0.33125
3365	chr6B_636394154	TraesCS6B01G365200.1	-18.13355	5.53312e-43	1.50672e-37	-0.99029	0.638713	cis	0.332461	0.375	0.99029	0.575782431192661	0.473915299082569	triplet	0.33125
3366	chr6B_636878578	TraesCS6B01G364600.2	-14.82029	2.54328e-33	3.14185e-28	-1.17846	0.541466	cis	0.335079	0.375	1.17846	0.575782431192661	0.473915299082569	triplet	0.33125
3367	chr6B_641285654	TraesCS6B01G367200.1	-37.53804	9.96634e-89	1.44954e-81	-0.91099	0.883393	cis	0.32199	0.375	0.91099	0.575782431192661	0.473915299082569	triplet	0.33125
3368	chr6B_643898332	TraesCS6B01G370300.1	-13.95579	9.41202e-31	9.3392e-26	-0.68174	0.511509	cis	0.287958	0.375	0.68174	0.575782431192661	0.473915299082569	triplet	0.33125
3371	chr6B_646946937	TraesCS6B01G373800.2	-14.34209	6.68146e-32	7.31103e-27	-0.51692	0.525141	cis	0.338624	0.375	0.51692	0.575782431192661	0.473915299082569	triplet	0.33125
3377	chr6B_655305681	TraesCS6B01G379700.1	-18.76211	9.08217e-45	2.86576e-39	-0.84428	0.654286	cis	0.333333	0.375	0.84428	0.575782431192661	0.473915299082569	triplet	0.33125
3379	chr6B_657269295	TraesCS6B01G382100.1	-21.22333	1.43428e-51	7.90628e-46	-0.46728	0.707745	cis	0.305556	0.375	0.46728	0.575782431192661	0.473915299082569	triplet	0.33125
3387	chr6B_661522059	TraesCS6B01G386400.1	-14.72849	4.76007e-33	5.74587e-28	-0.58538	0.538379	cis	0.348993	0.375	0.58538	0.575782431192661	0.473915299082569	triplet	0.33125
3392	chr6B_667887589	TraesCS6B01G392700.1	-14.23876	1.35527e-31	1.44523e-26	-0.45811	0.521534	cis	0.36612	0.375	0.45811	0.575782431192661	0.473915299082569	triplet	0.33125
3403	chr6B_680310635	TraesCS6B01G404800.1	-15.80327	3.17695e-36	4.98175e-31	-0.53763	0.573143	cis	0.277487	0.375	0.53763	0.575782431192661	0.473915299082569	triplet	0.33125
3432	chr6B_705524245	TraesCS6B01G439400.1	6.54527	5.61111e-10	5.49859e-06	1.13903	0.187207	cis	0.281768	0.375	1.13903	0.575782431192661	0.473915299082569	triplet	0.33125
3433	chr6B_706626059	TraesCS6B01G443700.1	-13.13562	2.60113e-28	2.1028e-23	-0.67768	0.481236	cis	0.307895	0.375	0.67768	0.575782431192661	0.473915299082569	triplet	0.33125
3436	chr6B_706911940	TraesCS6B01G444100.1	-15.37513	5.80405e-35	8.22977e-30	-0.51368	0.559654	cis	0.315789	0.375	0.51368	0.575782431192661	0.473915299082569	triplet	0.33125
3440	chr6B_708027383	TraesCS6B01G447500.1	-11.2193	1.21644e-22	5.84646e-18	-0.73032	0.403603	cis	0.276243	0.375	0.73032	0.575782431192661	0.473915299082569	triplet	0.33125
3442	chr6B_708048146	TraesCS6B01G447700.1	-16.5265	2.41513e-38	4.4829e-33	-0.63498	0.594882	cis	0.301047	0.375	0.63498	0.575782431192661	0.473915299082569	triplet	0.33125
3459	chr6B_713973935	TraesCS6B01G460300.1	-18.21688	3.20112e-43	8.88977e-38	-0.7111	0.640826	cis	0.30163	0.375	0.7111	0.575782431192661	0.473915299082569	triplet	0.33125
3461	chr6B_715709417	TraesCS6B01G463000.1	-26.03162	6.37028e-64	9.81694e-58	-0.82904	0.784634	cis	0.327128	0.375	0.82904	0.575782431192661	0.473915299082569	triplet	0.33125
3479	chr6B_90279029	TraesCS6B01G109300.1	25.06015	1.57886e-61	1.99116e-55	1.22091	0.771502	cis	0.350785	0.375	1.22091	0.575782431192661	0.473915299082569	triplet	0.33125
3491	chr6D_455135904	TraesCS6D01G367600.1	-9.10185	1.37532e-16	3.57144e-12	-0.52426	0.308148	cis	0.344737	0.375	0.52426	0.575782431192661	0.473915299082569	triplet	0.33125
3495	chr6D_458758937	TraesCS6D01G374300.1	-42.58172	7.45725e-98	2.58156e-90	-1.00919	0.906963	cis	0.350785	0.375	1.00919	0.575782431192661	0.473915299082569	triplet	0.33125
3496	chr6D_458758937	TraesCS6D01G374400.1	-29.30724	1.25566e-71	3.76787e-65	-0.86209	0.821995	cis	0.350785	0.375	0.86209	0.575782431192661	0.473915299082569	triplet	0.33125
3497	chr6D_460566180	TraesCS6D01G377900.1	-14.31142	8.24213e-32	8.94999e-27	-0.53981	0.524074	cis	0.374346	0.375	0.53981	0.575782431192661	0.473915299082569	triplet	0.33125
3498	chr6D_460573216	TraesCS6D01G378000.3	-48.76237	6.63349e-108	5.30748e-100	-3.85635	0.927451	cis	0.371728	0.375	3.85635	0.575782431192661	0.473915299082569	triplet	0.33125
3499	chr6D_460573216	TraesCS6D01G378000.1	-23.13263	1.26087e-56	1.04499e-50	-1.65639	0.742067	cis	0.371728	0.375	1.65639	0.575782431192661	0.473915299082569	triplet	0.33125
3500	chr6D_460573216	TraesCS6D01G378000.4	-8.99844	2.654e-16	6.66736e-12	-0.57334	0.303298	cis	0.371728	0.375	0.57334	0.575782431192661	0.473915299082569	triplet	0.33125
3525	chr6D_464693199	TraesCS6D01G387900.1	-11.45814	2.42324e-23	1.24601e-18	-0.46098	0.413784	cis	0.318182	0.375	0.46098	0.575782431192661	0.473915299082569	triplet	0.33125
3536	chr6D_469248494	TraesCS6D01G397200.1	-10.5108	1.40181e-20	5.52964e-16	-0.7016	0.372633	cis	0.297368	0.375	0.7016	0.575782431192661	0.473915299082569	triplet	0.33125
3569	chr7A_128152227	TraesCS7A01G175200.1	-7.8477	3.23679e-13	5.47371e-09	-0.49926	0.248747	cis	0.316754	0.375	0.49926	0.575782431192661	0.473915299082569	triplet	0.33125
3584	chr7A_252539103	TraesCS7A01G260400.2	-24.195	2.36363e-59	2.45476e-53	-0.48327	0.758879	cis	0.303665	0.375	0.48327	0.575782431192661	0.473915299082569	triplet	0.33125
3585	chr7A_259561138	TraesCS7A01G262900.1	-58.60196	7.59664e-122	2.12408e-113	-1.98849	0.948621	cis	0.308901	0.375	1.98849	0.575782431192661	0.473915299082569	triplet	0.33125
3590	chr7A_511052730	TraesCS7A01G347800.1	-10.53644	1.18198e-20	4.69667e-16	-0.47003	0.373772	cis	0.36631	0.375	0.47003	0.575782431192661	0.473915299082569	triplet	0.33125
3596	chr7A_540749465	TraesCS7A01G366900.1	-20.96726	7.07397e-51	3.69689e-45	-1.73354	0.702698	cis	0.328877	0.375	1.73354	0.575782431192661	0.473915299082569	triplet	0.33125
3597	chr7A_540948787	TraesCS7A01G366900.1	7.14323	1.99887e-11	2.56275e-07	0.98121	0.215275	cis	0.29023	0.375	0.98121	0.575782431192661	0.473915299082569	triplet	0.33125
3619	chr7A_636629039	TraesCS7A01G442500.2	-12.38431	4.44897e-26	2.95903e-21	-0.82116	0.451927	cis	0.347368	0.375	0.82116	0.575782431192661	0.473915299082569	triplet	0.33125
3620	chr7A_637298399	TraesCS7A01G442500.1	-13.66566	6.87431e-30	6.34897e-25	-0.48456	0.501007	cis	0.308743	0.375	0.48456	0.575782431192661	0.473915299082569	triplet	0.33125
3633	chr7A_672068818	TraesCS7A01G479900.1	19.21679	4.77239e-46	1.6775e-40	0.78977	0.665037	cis	0.277487	0.375	0.78977	0.575782431192661	0.473915299082569	triplet	0.33125
3654	chr7A_697016336	TraesCS7A01G510200.1	8.97959	2.99105e-16	7.46821e-12	0.71995	0.302412	cis	0.364407	0.375	0.71995	0.575782431192661	0.473915299082569	triplet	0.33125
3666	chr7A_705281222	TraesCS7A01G521600.1	-12.49582	2.07641e-26	1.42306e-21	-0.81835	0.456372	cis	0.307895	0.375	0.81835	0.575782431192661	0.473915299082569	triplet	0.33125
3667	chr7A_705281463	TraesCS7A01G521400.1	-20.98358	6.38849e-51	3.34968e-45	-0.66413	0.703023	cis	0.306283	0.375	0.66413	0.575782431192661	0.473915299082569	triplet	0.33125
3672	chr7A_708143590	TraesCS7A01G525800.1	-13.03183	5.29702e-28	4.17118e-23	-0.48866	0.477276	cis	0.353403	0.375	0.48866	0.575782431192661	0.473915299082569	triplet	0.33125
3676	chr7A_709407304	TraesCS7A01G529900.1	-24.07049	4.89771e-59	4.94475e-53	-1.25154	0.756986	cis	0.290576	0.375	1.25154	0.575782431192661	0.473915299082569	triplet	0.33125
3678	chr7A_709639490	TraesCS7A01G530300.1	-13.42407	3.60155e-29	3.13306e-24	-0.57839	0.492089	cis	0.306283	0.375	0.57839	0.575782431192661	0.473915299082569	triplet	0.33125
3685	chr7A_719417186	TraesCS7A01G542600.1	-15.61535	1.13558e-35	1.70404e-30	-0.50922	0.56728	cis	0.297297	0.375	0.50922	0.575782431192661	0.473915299082569	triplet	0.33125
3696	chr7A_731271409	TraesCS7A01G560000.1	6.78538	1.49983e-10	1.64406e-06	0.55033	0.198419	cis	0.361257	0.375	0.55033	0.575782431192661	0.473915299082569	triplet	0.33125
3700	chr7A_733376399	TraesCS7A01G562700.1	-14.94166	1.11102e-33	1.41494e-28	-0.7296	0.545514	cis	0.351974	0.375	0.7296	0.575782431192661	0.473915299082569	triplet	0.33125
3702	chr7A_735502215	TraesCS7A01G568800.2	-13.46454	2.72899e-29	2.39724e-24	-1.14058	0.493594	cis	0.303867	0.375	1.14058	0.575782431192661	0.473915299082569	triplet	0.33125
3751	chr7B_3795641	TraesCS7B01G006700.1	-23.74275	3.36467e-58	3.17569e-52	-0.53945	0.751907	cis	0.329843	0.375	0.53945	0.575782431192661	0.473915299082569	triplet	0.33125
3762	chr7B_44294628	TraesCS7B01G045100.1	-29.77079	1.12922e-72	3.69007e-66	-0.98853	0.826541	cis	0.371728	0.375	0.98853	0.575782431192661	0.473915299082569	triplet	0.33125
3763	chr7B_44294628	TraesCS7B01G045100.3	20.35841	3.24649e-49	1.48867e-43	0.7001	0.69024	cis	0.371728	0.375	0.7001	0.575782431192661	0.473915299082569	triplet	0.33125
3773	chr7B_5059038	TraesCS7B01G008200.1	-22.95709	3.60752e-56	2.88794e-50	-0.85985	0.739141	cis	0.360526	0.375	0.85985	0.575782431192661	0.473915299082569	triplet	0.33125
3774	chr7B_5059038	TraesCS7B01G008300.1	-37.64685	6.19106e-89	9.15245e-82	-1.7171	0.883988	cis	0.360526	0.375	1.7171	0.575782431192661	0.473915299082569	triplet	0.33125
3778	chr7B_516802526	TraesCS7B01G282800.1	-31.95916	1.80076e-77	8.9172e-71	-0.79671	0.845948	cis	0.289617	0.375	0.79671	0.575782431192661	0.473915299082569	triplet	0.33125
3779	chr7B_517308172	TraesCS7B01G283200.1	-12.90265	1.2833e-27	9.78072e-23	-0.45617	0.472308	cis	0.282723	0.375	0.45617	0.575782431192661	0.473915299082569	triplet	0.33125
3780	chr7B_517323659	TraesCS7B01G283000.1	-13.18172	1.89646e-28	1.55072e-23	-0.93436	0.482986	cis	0.281579	0.375	0.93436	0.575782431192661	0.473915299082569	triplet	0.33125
3789	chr7B_53652527	TraesCS7B01G051400.1	-15.51798	2.19902e-35	3.2251e-30	-0.62218	0.564206	cis	0.295812	0.375	0.62218	0.575782431192661	0.473915299082569	triplet	0.33125
3792	chr7B_565917661	TraesCS7B01G316800.2	12.71755	4.55702e-27	3.31111e-22	1.25933	0.465112	cis	0.318792	0.375	1.25933	0.575782431192661	0.473915299082569	triplet	0.33125
3799	chr7B_583374233	TraesCS7B01G328700.1	-8.1982	3.88476e-14	7.45646e-10	-0.59366	0.265433	cis	0.375	0.375	0.59366	0.575782431192661	0.473915299082569	triplet	0.33125
3800	chr7B_583476780	TraesCS7B01G328900.1	-28.6761	3.47109e-70	9.18752e-64	-0.65055	0.815535	cis	0.370968	0.375	0.65055	0.575782431192661	0.473915299082569	triplet	0.33125
3809	chr7B_605954349	TraesCS7B01G349100.1	-9.69094	3.09498e-18	9.6437e-14	-0.45186	0.335511	cis	0.330645	0.375	0.45186	0.575782431192661	0.473915299082569	triplet	0.33125
3814	chr7B_61627599	TraesCS7B01G059000.1	8.86727	6.08579e-16	1.4652e-11	0.44424	0.297128	cis	0.319372	0.375	0.44424	0.575782431192661	0.473915299082569	triplet	0.33125
3824	chr7B_636429807	TraesCS7B01G370600.1	8.27384	2.44498e-14	4.81955e-10	0.48964	0.26903	cis	0.291444	0.375	0.48964	0.575782431192661	0.473915299082569	triplet	0.33125
3833	chr7B_646209763	TraesCS7B01G381300.1	-36.81984	2.37089e-87	3.05976e-80	-0.84333	0.879354	cis	0.287958	0.375	0.84333	0.575782431192661	0.473915299082569	triplet	0.33125
3838	chr7B_653983125	TraesCS7B01G388000.1	-11.70293	4.61148e-24	2.54522e-19	-0.50953	0.424075	cis	0.345865	0.375	0.50953	0.575782431192661	0.473915299082569	triplet	0.33125
3853	chr7B_678635234	TraesCS7B01G409700.1	-32.47147	1.46234e-78	7.95524e-72	-0.81722	0.850048	cis	0.358639	0.375	0.81722	0.575782431192661	0.473915299082569	triplet	0.33125
3854	chr7B_680006932	TraesCS7B01G411800.1	-15.63488	9.94655e-36	1.49958e-30	-0.74171	0.567893	cis	0.36413	0.375	0.74171	0.575782431192661	0.473915299082569	triplet	0.33125
3855	chr7B_680074716	TraesCS7B01G411500.1	-26.32712	1.21888e-64	2.01021e-58	-0.54158	0.788424	cis	0.335079	0.375	0.54158	0.575782431192661	0.473915299082569	triplet	0.33125
3859	chr7B_68344983	TraesCS7B01G063400.2	-9.90998	7.40699e-19	2.46144e-14	-0.4351	0.345549	cis	0.277487	0.375	0.4351	0.575782431192661	0.473915299082569	triplet	0.33125
3861	chr7B_686837149	TraesCS7B01G418500.2	7.75545	5.61479e-13	9.17055e-09	0.4308	0.244354	cis	0.348837	0.375	0.4308	0.575782431192661	0.473915299082569	triplet	0.33125
3862	chr7B_686887971	TraesCS7B01G418500.1	-16.09789	4.3329e-37	7.2673e-32	-0.93535	0.582156	cis	0.312834	0.375	0.93535	0.575782431192661	0.473915299082569	triplet	0.33125
3869	chr7B_700417150	TraesCS7B01G432700.1	8.76131	1.18573e-15	2.75784e-11	0.83418	0.292131	cis	0.315341	0.375	0.83418	0.575782431192661	0.473915299082569	triplet	0.33125
3870	chr7B_700417150	TraesCS7B01G432800.1	6.52922	6.1225e-10	5.95219e-06	0.98101	0.186461	cis	0.315341	0.375	0.98101	0.575782431192661	0.473915299082569	triplet	0.33125
3878	chr7B_700827831	TraesCS7B01G433300.2	-50.21699	4.11195e-110	4.06123e-102	-1.22983	0.931308	cis	0.344737	0.375	1.22983	0.575782431192661	0.473915299082569	triplet	0.33125
3882	chr7B_702062714	TraesCS7B01G434500.1	-14.40872	4.23542e-32	4.71203e-27	-0.67147	0.527452	cis	0.341121	0.375	0.67147	0.575782431192661	0.473915299082569	triplet	0.33125
3887	chr7B_704282686	TraesCS7B01G438200.1	-25.18717	7.62773e-62	9.86547e-56	-0.6126	0.77328	cis	0.358639	0.375	0.6126	0.575782431192661	0.473915299082569	triplet	0.33125
3888	chr7B_704316110	TraesCS7B01G437600.1	-8.80496	9.01238e-16	2.12586e-11	-0.5366	0.294191	cis	0.317935	0.375	0.5366	0.575782431192661	0.473915299082569	triplet	0.33125
3890	chr7B_704666539	TraesCS7B01G439100.1	-28.04906	9.83438e-69	2.29621e-62	-0.9044	0.808789	cis	0.363158	0.375	0.9044	0.575782431192661	0.473915299082569	triplet	0.33125
3894	chr7B_706160807	TraesCS7B01G441100.1	-40.37239	5.73191e-94	1.36209e-86	-2.22509	0.897573	cis	0.284946	0.375	2.22509	0.575782431192661	0.473915299082569	triplet	0.33125
3900	chr7B_709048854	TraesCS7B01G444600.1	-9.02459	2.2482e-16	5.69684e-12	-0.45677	0.304525	cis	0.355615	0.375	0.45677	0.575782431192661	0.473915299082569	triplet	0.33125
3905	chr7B_709610396	TraesCS7B01G446900.1	-8.81617	8.39828e-16	1.98873e-11	-0.5551	0.294719	cis	0.290576	0.375	0.5551	0.575782431192661	0.473915299082569	triplet	0.33125
3914	chr7B_718358591	TraesCS7B01G460900.2	21.9955	1.22473e-53	8.02908e-48	0.49066	0.722306	cis	0.340314	0.375	0.49066	0.575782431192661	0.473915299082569	triplet	0.33125
3915	chr7B_718358591	TraesCS7B01G460900.1	-33.42598	1.46335e-80	9.90875e-74	-0.84874	0.857285	cis	0.340314	0.375	0.84874	0.575782431192661	0.473915299082569	triplet	0.33125
3933	chr7B_740039253	TraesCS7B01G482000.1	-17.1724	3.20387e-40	6.9419e-35	-0.97143	0.613218	cis	0.277487	0.375	0.97143	0.575782431192661	0.473915299082569	triplet	0.33125
3936	chr7B_741576502	TraesCS7B01G484300.4	-23.36888	3.08229e-57	2.68644e-51	-0.8205	0.745938	cis	0.287958	0.375	0.8205	0.575782431192661	0.473915299082569	triplet	0.33125
3946	chr7B_750083695	TraesCS7B01G500200.2	-15.01841	6.58342e-34	8.55579e-29	-0.53574	0.548053	cis	0.340541	0.375	0.53574	0.575782431192661	0.473915299082569	triplet	0.33125
3947	chr7B_750084860	TraesCS7B01G500300.1	-33.66109	4.77595e-81	3.45423e-74	-0.82476	0.858991	cis	0.334239	0.375	0.82476	0.575782431192661	0.473915299082569	triplet	0.33125
7610	chr1A_368745550	TraesCS1A01G206100.2	-14.48	2.60108e-32	2.94602e-27	-0.53352	0.529912	cis	0.382716	0.5	0.53352	0.524580628507295	0.459912557800224	triplet	0.33125
321	chr1B_305542323	TraesCS1B01G171800.1	-23.42001	2.27446e-57	2.0072e-51	-0.8259	0.746765	cis	0.378947	0.5	0.8259	0.524580628507295	0.459912557800224	triplet	0.33125
609	chr1D_19130789	TraesCS1D01G039600.1	-16.18739	2.36841e-37	4.05743e-32	-0.47629	0.584851	cis	0.379581	0.5	0.47629	0.524580628507295	0.459912557800224	triplet	0.33125
686	chr2A_103355170	TraesCS2A01G156800.2	-10.27139	6.86154e-20	2.5307e-15	-0.57532	0.361924	cis	0.375691	0.5	0.57532	0.524580628507295	0.459912557800224	triplet	0.33125
894	chr2A_758516577	TraesCS2A01G552000.1	-16.09391	4.45068e-37	7.45844e-32	-0.56454	0.582036	cis	0.375691	0.5	0.56454	0.524580628507295	0.459912557800224	triplet	0.33125
903	chr2A_764322629	TraesCS2A01G563100.1	-7.08333	2.81188e-11	3.51478e-07	-0.53817	0.212443	cis	0.381868	0.5	0.53817	0.524580628507295	0.459912557800224	triplet	0.33125
904	chr2A_764322629	TraesCS2A01G564000.2	-17.96966	1.62652e-42	4.26268e-37	-0.79932	0.634512	cis	0.381868	0.5	0.79932	0.524580628507295	0.459912557800224	triplet	0.33125
950	chr2B_10784125	TraesCS2B01G022700.1	-35.66157	4.34657e-85	4.60112e-78	-1.22727	0.872406	cis	0.387435	0.5	1.22727	0.524580628507295	0.459912557800224	triplet	0.33125
1039	chr2B_242825314	TraesCS2B01G239200.1	-12.80756	2.46101e-27	1.83062e-22	-0.43923	0.468622	cis	0.384211	0.5	0.43923	0.524580628507295	0.459912557800224	triplet	0.33125
1170	chr2B_671901851	TraesCS2B01G474700.1	-15.59364	1.31573e-35	1.96422e-30	-0.67104	0.566597	cis	0.376963	0.5	0.67104	0.524580628507295	0.459912557800224	triplet	0.33125
1181	chr2B_683043596	TraesCS2B01G486000.3	-28.95891	7.79845e-71	2.1875e-64	-1.22453	0.818469	cis	0.387435	0.5	1.22453	0.524580628507295	0.459912557800224	triplet	0.33125
1214	chr2B_718968246	TraesCS2B01G524400.3	-18.37117	1.16445e-43	3.34851e-38	-0.47127	0.644699	cis	0.376963	0.5	0.47127	0.524580628507295	0.459912557800224	triplet	0.33125
1223	chr2B_726548104	TraesCS2B01G531200.3	36.89273	1.71508e-87	2.25283e-80	1.14624	0.879773	cis	0.387435	0.5	1.14624	0.524580628507295	0.459912557800224	triplet	0.33125
1232	chr2B_733850320	TraesCS2B01G538600.1	-8.48364	6.70579e-15	1.42142e-10	-0.8738	0.278992	cis	0.378125	0.5	0.8738	0.524580628507295	0.459912557800224	triplet	0.33125
1235	chr2B_740802021	TraesCS2B01G543300.1	-22.76438	1.14915e-55	8.8411e-50	-0.51367	0.735877	cis	0.384393	0.5	0.51367	0.524580628507295	0.459912557800224	triplet	0.33125
1246	chr2B_7434460	TraesCS2B01G013500.1	-18.2966	1.89776e-43	5.3645e-38	-0.47463	0.642834	cis	0.379581	0.5	0.47463	0.524580628507295	0.459912557800224	triplet	0.33125
1291	chr2B_761992468	TraesCS2B01G571700.2	-26.45889	5.85072e-65	9.90804e-59	-2.05783	0.790085	cis	0.381579	0.5	2.05783	0.524580628507295	0.459912557800224	triplet	0.33125
1554	chr3A_13084735	TraesCS3A01G024100.1	-27.86727	2.61551e-68	5.89495e-62	-1.19287	0.80677	cis	0.381868	0.5	1.19287	0.524580628507295	0.459912557800224	triplet	0.33125
1771	chr3B_127288717	TraesCS3B01G140900.2	-15.95035	1.17423e-36	1.90367e-31	-0.52279	0.57767	cis	0.37766	0.5	0.52279	0.524580628507295	0.459912557800224	triplet	0.33125
1842	chr3B_42155462	TraesCS3B01G070300.1	26.56615	3.2241e-65	5.58134e-59	1.27749	0.791424	cis	0.376963	0.5	1.27749	0.524580628507295	0.459912557800224	triplet	0.33125
1843	chr3B_42155462	TraesCS3B01G070300.2	-104.41631	4.57928e-167	4.862e-156	-2.17986	0.983226	cis	0.376963	0.5	2.17986	0.524580628507295	0.459912557800224	triplet	0.33125
2110	chr3D_610187581	TraesCS3D01G536200.1	-13.34892	6.02883e-29	5.14184e-24	-0.44006	0.489283	cis	0.378947	0.5	0.44006	0.524580628507295	0.459912557800224	triplet	0.33125
2584	chr5A_84119863	TraesCS5A01G072600.1	-13.88052	1.57649e-30	1.53584e-25	-0.60067	0.508806	cis	0.379581	0.5	0.60067	0.524580628507295	0.459912557800224	triplet	0.33125
2658	chr5B_476170179	TraesCS5B01G290200.1	8.82615	7.88662e-16	1.8737e-11	0.65729	0.29519	cis	0.379581	0.5	0.65729	0.524580628507295	0.459912557800224	triplet	0.33125
2719	chr5B_535715432	TraesCS5B01G355800.1	-6.69544	2.46648e-10	2.59409e-06	-0.80756	0.194208	cis	0.382979	0.5	0.80756	0.524580628507295	0.459912557800224	triplet	0.33125
2811	chr5B_655614025	TraesCS5B01G484000.1	-23.63719	6.27724e-58	5.7937e-52	-1.1792	0.750241	cis	0.37766	0.5	1.1792	0.524580628507295	0.459912557800224	triplet	0.33125
2899	chr5B_701279913	TraesCS5B01G549500.2	-8.56857	3.95675e-15	8.62747e-11	-0.53344	0.283017	cis	0.37766	0.5	0.53344	0.524580628507295	0.459912557800224	triplet	0.33125
3042	chr6A_549035223	TraesCS6A01G312300.1	21.40328	4.69563e-52	2.69519e-46	0.72631	0.711225	cis	0.384817	0.5	0.72631	0.524580628507295	0.459912557800224	triplet	0.33125
3070	chr6A_596581255	TraesCS6A01G373200.2	-47.85281	1.70233e-106	1.21794e-98	-1.23229	0.924876	cis	0.379781	0.5	1.23229	0.524580628507295	0.459912557800224	triplet	0.33125
3071	chr6A_596581255	TraesCS6A01G373200.1	23.04952	2.07304e-56	1.69103e-50	0.62099	0.740687	cis	0.379781	0.5	0.62099	0.524580628507295	0.459912557800224	triplet	0.33125
3091	chr6A_606767942	TraesCS6A01G392600.3	-12.30626	7.58075e-26	4.93644e-21	-0.78403	0.448798	cis	0.387435	0.5	0.78403	0.524580628507295	0.459912557800224	triplet	0.33125
3154	chr6A_615805525	TraesCS6A01G417500.2	-25.38904	2.41027e-62	3.24563e-56	-0.54453	0.776066	cis	0.380319	0.5	0.54453	0.524580628507295	0.459912557800224	triplet	0.33125
3155	chr6A_615822053	TraesCS6A01G417700.1	-34.22145	3.38694e-82	2.74822e-75	-0.94979	0.862944	cis	0.382199	0.5	0.94979	0.524580628507295	0.459912557800224	triplet	0.33125
3202	chr6B_127752851	TraesCS6B01G131100.1	-22.21599	3.18629e-54	2.18569e-48	-0.42992	0.726289	cis	0.384817	0.5	0.42992	0.524580628507295	0.459912557800224	triplet	0.33125
3261	chr6B_25551996	TraesCS6B01G041200.1	-20.85099	1.46389e-50	7.46145e-45	-1.013	0.700369	cis	0.382022	0.5	1.013	0.524580628507295	0.459912557800224	triplet	0.33125
3315	chr6B_49985008	TraesCS6B01G073600.1	-21.84286	3.12169e-53	1.98177e-47	-0.96489	0.719504	cis	0.376963	0.5	0.96489	0.524580628507295	0.459912557800224	triplet	0.33125
3501	chr6D_460731156	TraesCS6D01G378400.1	-13.85018	1.9408e-30	1.87551e-25	-0.67295	0.507712	cis	0.378307	0.5	0.67295	0.524580628507295	0.459912557800224	triplet	0.33125
3503	chr6D_460733754	TraesCS6D01G378300.1	-9.98847	4.42719e-19	1.50579e-14	-0.8301	0.349126	cis	0.380319	0.5	0.8301	0.524580628507295	0.459912557800224	triplet	0.33125
3504	chr6D_460739706	TraesCS6D01G379200.1	-12.59485	1.05497e-26	7.41878e-22	-0.57219	0.460291	cis	0.380319	0.5	0.57219	0.524580628507295	0.459912557800224	triplet	0.33125
3539	chr6D_470641360	TraesCS6D01G401500.1	-18.62014	2.28939e-44	6.98728e-39	-0.65479	0.650842	cis	0.383598	0.5	0.65479	0.524580628507295	0.459912557800224	triplet	0.33125
3540	chr6D_470641360	TraesCS6D01G401900.1	-51.03561	2.48745e-111	2.68124e-103	-1.89862	0.933348	cis	0.383598	0.5	1.89862	0.524580628507295	0.459912557800224	triplet	0.33125
3582	chr7A_231084400	TraesCS7A01G248400.2	-22.31448	1.7495e-54	1.22544e-48	-0.5217	0.728045	cis	0.381579	0.5	0.5217	0.524580628507295	0.459912557800224	triplet	0.33125
3839	chr7B_655040878	TraesCS7B01G388800.1	-22.01389	1.0944e-53	7.20285e-48	-0.71446	0.722641	cis	0.387435	0.5	0.71446	0.524580628507295	0.459912557800224	triplet	0.33125
3871	chr7B_700435232	TraesCS7B01G432700.1	-10.1813	1.24428e-19	4.47302e-15	-0.93897	0.357865	cis	0.378981	0.5	0.93897	0.524580628507295	0.459912557800224	triplet	0.33125
25100	chr1A_14518164	TraesCS1A01G031200.1	-12.64443	7.51582e-27	5.35882e-22	-0.54183	0.462244	cis	0.412234	0.5	0.54183	0.524580628507295	0.459912557800224	triplet	0.44375
26100	chr1A_14520518	TraesCS1A01G031300.1	-17.82612	4.19158e-42	1.06005e-36	-1.05267	0.630784	cis	0.403141	0.5	1.05267	0.524580628507295	0.459912557800224	triplet	0.44375
4110	chr1A_27253549	TraesCS1A01G045800.1	-15.78393	3.62147e-36	5.65203e-31	-0.62336	0.572544	cis	0.439791	0.5	0.62336	0.524580628507295	0.459912557800224	triplet	0.44375
6310	chr1A_345110262	TraesCS1A01G191400.1	-17.55521	2.51592e-41	5.96094e-36	-0.4933	0.623623	cis	0.403141	0.5	0.4933	0.524580628507295	0.459912557800224	triplet	0.44375
10910	chr1A_462793945	TraesCS1A01G267900.2	6.58978	4.40296e-10	4.408e-06	0.43204	0.189278	cis	0.486911	0.5	0.43204	0.524580628507295	0.459912557800224	triplet	0.44375
13610	chr1A_496310076	TraesCS1A01G302600.2	-10.84661	1.4895e-21	6.45159e-17	-0.52756	0.387451	cis	0.431217	0.5	0.52756	0.524580628507295	0.459912557800224	triplet	0.44375
14610	chr1A_508527866	TraesCS1A01G316900.1	-36.69921	4.05583e-87	5.13319e-80	-1.03549	0.878656	cis	0.468586	0.5	1.03549	0.524580628507295	0.459912557800224	triplet	0.44375
16010	chr1A_527950075	TraesCS1A01G338500.1	-13.94727	9.97798e-31	9.88001e-26	-0.57929	0.511203	cis	0.492063	0.5	0.57929	0.524580628507295	0.459912557800224	triplet	0.44375
19210	chr1A_544476256	TraesCS1A01G365100.1	-19.05616	1.34775e-45	4.55604e-40	-0.60839	0.661287	cis	0.49734	0.5	0.60839	0.524580628507295	0.459912557800224	triplet	0.44375
20210	chr1A_549315431	TraesCS1A01G372900.1	-10.76783	2.52388e-21	1.06882e-16	-0.5993	0.383996	cis	0.455026	0.5	0.5993	0.524580628507295	0.459912557800224	triplet	0.44375
20310	chr1A_549315896	TraesCS1A01G373200.1	-20.71434	3.44838e-50	1.7081e-44	-0.5952	0.697602	cis	0.462766	0.5	0.5952	0.524580628507295	0.459912557800224	triplet	0.44375
21510	chr1A_568013275	TraesCS1A01G404500.2	-11.7018	4.64699e-24	2.56399e-19	-1.23537	0.424028	cis	0.421466	0.5	1.23537	0.524580628507295	0.459912557800224	triplet	0.44375
21710	chr1A_569133298	TraesCS1A01G406500.1	-8.01058	1.21486e-13	2.18061e-09	-0.42622	0.256504	cis	0.436842	0.5	0.42622	0.524580628507295	0.459912557800224	triplet	0.44375
21810	chr1A_569377960	TraesCS1A01G406300.1	-13.92742	1.14315e-30	1.12617e-25	-0.74154	0.510492	cis	0.453901	0.5	0.74154	0.524580628507295	0.459912557800224	triplet	0.44375
22010	chr1A_569951107	TraesCS1A01G407600.1	-15.04833	5.36866e-34	7.03008e-29	-0.85433	0.549039	cis	0.456757	0.5	0.85433	0.524580628507295	0.459912557800224	triplet	0.44375
238	chr1A_582420140	TraesCS1A01G428400.1	-15.24877	1.37094e-34	1.88602e-29	-0.47725	0.555582	cis	0.460526	0.5	0.47725	0.524580628507295	0.459912557800224	triplet	0.44375
262	chr1A_9356233	TraesCS1A01G017900.1	-21.97338	1.40229e-53	9.1433e-48	-1.57051	0.721902	cis	0.430939	0.5	1.57051	0.524580628507295	0.459912557800224	triplet	0.44375
263	chr1A_9356345	TraesCS1A01G018000.1	-11.56881	1.1453e-23	6.0806e-19	-0.56318	0.418454	cis	0.436464	0.5	0.56318	0.524580628507295	0.459912557800224	triplet	0.44375
264	chr1A_9586733	TraesCS1A01G019200.1	-19.6807	2.41958e-47	9.45882e-42	-0.47029	0.675579	cis	0.435829	0.5	0.47029	0.524580628507295	0.459912557800224	triplet	0.44375
267	chr1A_9978020	TraesCS1A01G020300.1	-22.09022	6.86297e-54	4.58657e-48	-1.17542	0.724027	cis	0.465054	0.5	1.17542	0.524580628507295	0.459912557800224	triplet	0.44375
268	chr1B_10075970	TraesCS1B01G022400.1	-10.52714	1.25743e-20	4.98381e-16	-1.03533	0.373359	cis	0.39267	0.5	1.03533	0.524580628507295	0.459912557800224	triplet	0.44375
271	chr1B_10204650	TraesCS1B01G022900.1	-42.70464	4.58377e-98	1.61312e-90	-1.00808	0.907448	cis	0.5	0.5	1.00808	0.524580628507295	0.459912557800224	triplet	0.44375
275	chr1B_11860008	TraesCS1B01G024600.1	-28.52282	7.82736e-70	2.0088e-63	-0.5739	0.813916	cis	0.426316	0.5	0.5739	0.524580628507295	0.459912557800224	triplet	0.44375
276	chr1B_1206519	TraesCS1B01G000800.4	-31.58351	1.15543e-76	5.32126e-70	-1.58941	0.842841	cis	0.463483	0.5	1.58941	0.524580628507295	0.459912557800224	triplet	0.44375
277	chr1B_1206519	TraesCS1B01G000800.5	-13.40453	4.11791e-29	3.56544e-24	-0.62973	0.491361	cis	0.463483	0.5	0.62973	0.524580628507295	0.459912557800224	triplet	0.44375
280	chr1B_1258848	TraesCS1B01G001000.2	-19.73279	1.73382e-47	6.8568e-42	-0.46393	0.676737	cis	0.449468	0.5	0.46393	0.524580628507295	0.459912557800224	triplet	0.44375
287	chr1B_1431210	TraesCS1B01G001800.1	-25.58559	7.88991e-63	1.10721e-56	-0.79764	0.778735	cis	0.445026	0.5	0.79764	0.524580628507295	0.459912557800224	triplet	0.44375
[truncated: 325 more rows]
