# Supplementary material for: Genomic variants affecting homoeologous gene expression dosage contribute to agronomic trait variation in allopolyploid wheat
Source: Nat Commun. 2022 Feb 11;13:826. doi: 10.1038/s41467-022-28453-y (PMC8837796; doi:10.1038/s41467-022-28453-y)
Supplement: Supplementary file 21 — Source Data [file 41467_2022_28453_MOESM21_ESM.zip › Source_data/Supplementary_Figure_15.seeding.grm.txt]

1	1	4.691800e+04	8.174171e-01	diag
2	1	4.192100e+04	9.007910e-03	off-diag
2	2	4.533000e+04	8.747238e-01	diag
3	1	4.230400e+04	-4.509694e-02	off-diag
3	2	4.113400e+04	-1.832015e-02	off-diag
3	3	4.590600e+04	1.005557e+00	diag
4	1	4.282600e+04	-2.480165e-02	off-diag
4	2	4.164200e+04	2.880506e-02	off-diag
4	3	4.214500e+04	1.710074e-01	off-diag
4	4	4.646600e+04	1.033261e+00	diag
5	1	4.272300e+04	-4.349399e-02	off-diag
5	2	4.157600e+04	1.617553e-02	off-diag
5	3	4.222600e+04	2.655787e-01	off-diag
5	4	4.251000e+04	1.387046e-01	off-diag
5	5	4.641000e+04	9.146551e-01	diag
6	1	4.254000e+04	1.155025e-02	off-diag
6	2	4.133000e+04	1.096786e-01	off-diag
6	3	4.168500e+04	2.779227e-02	off-diag
6	4	4.213300e+04	6.375302e-02	off-diag
6	5	4.212300e+04	6.314396e-02	off-diag
6	6	4.608300e+04	1.010401e+00	diag
7	1	4.123200e+04	-3.948092e-02	off-diag
7	2	4.020100e+04	-3.748304e-02	off-diag
7	3	4.077300e+04	1.226037e-01	off-diag
7	4	4.109700e+04	1.156186e-01	off-diag
7	5	4.137900e+04	3.230203e-01	off-diag
7	6	4.072800e+04	2.817094e-02	off-diag
7	7	4.470200e+04	1.066790e+00	diag
8	1	4.226600e+04	-2.084124e-02	off-diag
8	2	4.091600e+04	-4.995317e-02	off-diag
8	3	4.138700e+04	-7.062305e-02	off-diag
8	4	4.176300e+04	-1.000690e-01	off-diag
8	5	4.169200e+04	-1.233586e-01	off-diag
8	6	4.158900e+04	4.081995e-02	off-diag
8	7	4.037300e+04	-5.335405e-02	off-diag
8	8	4.580500e+04	1.065953e+00	diag
9	1	4.212100e+04	-1.108004e-02	off-diag
9	2	4.108200e+04	5.669429e-02	off-diag
9	3	4.146700e+04	8.780022e-02	off-diag
9	4	4.191700e+04	8.191454e-02	off-diag
9	5	4.210900e+04	2.474438e-01	off-diag
9	6	4.144000e+04	-5.498172e-05	off-diag
9	7	4.058300e+04	8.436083e-02	off-diag
9	8	4.105800e+04	-1.003728e-01	off-diag
9	9	4.554900e+04	7.873501e-01	diag
10	1	4.191100e+04	2.526920e-02	off-diag
10	2	4.075700e+04	3.364812e-03	off-diag
10	3	4.104300e+04	8.779677e-03	off-diag
10	4	4.146500e+04	-1.192575e-02	off-diag
10	5	4.136400e+04	-5.111649e-02	off-diag
10	6	4.119200e+04	1.991348e-02	off-diag
10	7	4.012600e+04	-4.145223e-02	off-diag
10	8	4.098500e+04	-4.459900e-03	off-diag
10	9	4.083300e+04	-1.748554e-02	off-diag
10	10	4.515100e+04	5.931449e-01	diag
11	1	4.137800e+04	-4.163156e-02	off-diag
11	2	4.032800e+04	2.557637e-02	off-diag
11	3	4.074300e+04	1.178016e-01	off-diag
11	4	4.125900e+04	2.126784e-01	off-diag
11	5	4.126500e+04	2.172228e-01	off-diag
11	6	4.077900e+04	4.903824e-02	off-diag
11	7	3.974800e+04	1.316368e-01	off-diag
11	8	4.047100e+04	-1.356126e-01	off-diag
11	9	4.047800e+04	4.430975e-02	off-diag
11	10	4.006500e+04	-4.551186e-02	off-diag
11	11	4.493200e+04	1.066280e+00	diag
12	1	4.329000e+04	-1.592517e-02	off-diag
12	2	4.210700e+04	1.967021e-02	off-diag
12	3	4.260600e+04	5.393535e-02	off-diag
12	4	4.313200e+04	6.457739e-02	off-diag
12	5	4.298000e+04	5.719674e-02	off-diag
12	6	4.260100e+04	-1.124159e-02	off-diag
12	7	4.153800e+04	6.487228e-02	off-diag
12	8	4.226200e+04	-8.570231e-02	off-diag
12	9	4.236900e+04	5.093819e-02	off-diag
12	10	4.188100e+04	-3.953828e-02	off-diag
12	11	4.163100e+04	4.558564e-02	off-diag
12	12	4.716000e+04	1.085897e+00	diag
13	1	4.212100e+04	-5.963883e-02	off-diag
13	2	4.079400e+04	-9.908541e-02	off-diag
13	3	4.135600e+04	-4.226734e-02	off-diag
13	4	4.168900e+04	-7.353270e-02	off-diag
13	5	4.168200e+04	-9.837261e-02	off-diag
13	6	4.141900e+04	-4.747906e-02	off-diag
13	7	4.034300e+04	-8.497196e-02	off-diag
13	8	4.166100e+04	2.966399e-01	off-diag
13	9	4.104500e+04	-8.308561e-02	off-diag
13	10	4.094500e+04	4.543249e-02	off-diag
13	11	4.036500e+04	-7.658264e-02	off-diag
13	12	4.223600e+04	-7.763582e-02	off-diag
13	13	4.568100e+04	9.720601e-01	diag
14	1	3.883800e+04	3.096302e-02	off-diag
14	2	3.806200e+04	3.351267e-02	off-diag
14	3	3.826600e+04	8.186105e-03	off-diag
14	4	3.858300e+04	-1.105239e-02	off-diag
14	5	3.849400e+04	6.839503e-03	off-diag
14	6	3.829400e+04	2.698417e-02	off-diag
14	7	3.738600e+04	-3.248108e-02	off-diag
14	8	3.794000e+04	-4.121808e-02	off-diag
14	9	3.823300e+04	1.982277e-02	off-diag
14	10	3.806500e+04	2.440098e-02	off-diag
14	11	3.721900e+04	2.537857e-02	off-diag
14	12	3.899100e+04	7.713622e-02	off-diag
14	13	3.796400e+04	-5.434452e-02	off-diag
14	14	4.176400e+04	5.337381e-01	diag
15	1	4.314800e+04	-2.857758e-02	off-diag
15	2	4.198200e+04	4.778839e-02	off-diag
15	3	4.239900e+04	3.558537e-02	off-diag
15	4	4.289300e+04	4.445410e-02	off-diag
15	5	4.279800e+04	3.093705e-02	off-diag
15	6	4.246500e+04	-6.994990e-03	off-diag
15	7	4.145000e+04	5.012089e-03	off-diag
15	8	4.223200e+04	-5.555887e-02	off-diag
15	9	4.212100e+04	3.569355e-02	off-diag
15	10	4.182900e+04	1.586626e-02	off-diag
15	11	4.152100e+04	3.564577e-02	off-diag
15	12	4.358400e+04	1.801276e-01	off-diag
15	13	4.220400e+04	-4.101388e-02	off-diag
15	14	3.881400e+04	6.036955e-02	off-diag
15	15	4.698100e+04	9.748303e-01	diag
16	1	3.815800e+04	-4.643466e-02	off-diag
16	2	3.741700e+04	1.007557e-02	off-diag
16	3	3.769500e+04	4.668478e-02	off-diag
16	4	3.799100e+04	5.080897e-02	off-diag
16	5	3.788100e+04	2.728743e-02	off-diag
16	6	3.762500e+04	-2.919127e-02	off-diag
16	7	3.679200e+04	6.911494e-03	off-diag
16	8	3.738800e+04	-4.815948e-02	off-diag
16	9	3.767100e+04	1.788841e-02	off-diag
16	10	3.748000e+04	4.817115e-03	off-diag
16	11	3.665100e+04	1.979455e-02	off-diag
16	12	3.843900e+04	1.540899e-01	off-diag
16	13	3.739500e+04	-1.809378e-02	off-diag
16	14	3.744700e+04	1.278826e-01	off-diag
16	15	3.823800e+04	1.398297e-01	off-diag
16	16	4.106900e+04	6.718281e-01	diag
17	1	4.290300e+04	-4.510838e-02	off-diag
17	2	4.164600e+04	-3.406110e-02	off-diag
17	3	4.211900e+04	5.749287e-03	off-diag
17	4	4.258100e+04	4.411247e-02	off-diag
17	5	4.258200e+04	6.540338e-02	off-diag
17	6	4.219000e+04	-7.854114e-02	off-diag
17	7	4.118900e+04	1.084113e-01	off-diag
17	8	4.198200e+04	-9.327400e-02	off-diag
17	9	4.190900e+04	1.753517e-02	off-diag
17	10	4.157400e+04	-2.724946e-02	off-diag
17	11	4.130800e+04	5.980548e-02	off-diag
17	12	4.315700e+04	4.280056e-02	off-diag
17	13	4.193400e+04	-5.362684e-02	off-diag
17	14	3.855200e+04	-3.475734e-02	off-diag
17	15	4.297900e+04	6.095266e-02	off-diag
17	16	3.797300e+04	5.087267e-02	off-diag
17	17	4.667200e+04	1.212293e+00	diag
18	1	4.313300e+04	1.998792e-02	off-diag
18	2	4.183200e+04	7.370464e-02	off-diag
18	3	4.209900e+04	-7.903980e-02	off-diag
18	4	4.271200e+04	-9.410488e-04	off-diag
18	5	4.250400e+04	-1.312777e-01	off-diag
18	6	4.246900e+04	5.906081e-02	off-diag
18	7	4.110800e+04	-7.066589e-02	off-diag
18	8	4.211300e+04	1.500430e-02	off-diag
18	9	4.193300e+04	-4.447127e-02	off-diag
18	10	4.171700e+04	-3.720180e-03	off-diag
18	11	4.126300e+04	-5.014363e-02	off-diag
18	12	4.325100e+04	3.161574e-02	off-diag
18	13	4.199200e+04	-5.539301e-02	off-diag
18	14	3.873000e+04	4.159538e-02	off-diag
18	15	4.315400e+04	2.069396e-02	off-diag
18	16	3.805400e+04	-5.978418e-03	off-diag
18	17	4.282400e+04	-7.767161e-02	off-diag
18	18	4.680000e+04	1.031143e+00	diag
19	1	4.236400e+04	1.315259e-02	off-diag
19	2	4.128600e+04	6.138004e-02	off-diag
19	3	4.167000e+04	3.350723e-02	off-diag
19	4	4.206800e+04	3.492654e-03	off-diag
19	5	4.214700e+04	7.581612e-02	off-diag
19	6	4.162500e+04	-4.411054e-02	off-diag
19	7	4.066000e+04	4.750602e-02	off-diag
19	8	4.134900e+04	-8.209454e-02	off-diag
19	9	4.151000e+04	7.013861e-02	off-diag
19	10	4.111400e+04	1.808063e-03	off-diag
19	11	4.055700e+04	-5.190821e-03	off-diag
19	12	4.261300e+04	1.002964e-01	off-diag
19	13	4.128900e+04	-5.336620e-02	off-diag
19	14	3.832700e+04	1.883832e-02	off-diag
19	15	4.249100e+04	1.111830e-01	off-diag
19	16	3.772400e+04	4.812657e-02	off-diag
19	17	4.221400e+04	3.391709e-02	off-diag
19	18	4.219100e+04	-8.752306e-03	off-diag
19	19	4.585100e+04	8.215024e-01	diag
20	1	4.271400e+04	-2.107155e-02	off-diag
20	2	4.147500e+04	-3.339369e-02	off-diag
20	3	4.189400e+04	9.625329e-03	off-diag
20	4	4.233300e+04	-3.552986e-02	off-diag
20	5	4.236500e+04	4.971837e-02	off-diag
20	6	4.198400e+04	-3.647370e-02	off-diag
20	7	4.098100e+04	3.383835e-02	off-diag
20	8	4.188100e+04	2.533695e-02	off-diag
20	9	4.183100e+04	4.261923e-02	off-diag
20	10	4.136000e+04	-6.124005e-03	off-diag
20	11	4.083700e+04	-4.791406e-02	off-diag
20	12	4.284800e+04	8.142404e-03	off-diag
20	13	4.187500e+04	7.984470e-02	off-diag
20	14	3.851700e+04	-1.350126e-02	off-diag
20	15	4.280600e+04	3.222373e-02	off-diag
20	16	3.790000e+04	4.887948e-02	off-diag
20	17	4.253000e+04	-4.825406e-03	off-diag
20	18	4.250300e+04	-6.089649e-02	off-diag
20	19	4.204500e+04	5.135045e-02	off-diag
20	20	4.631500e+04	8.664380e-01	diag
21	1	4.161400e+04	5.044580e-02	off-diag
21	2	4.038700e+04	-3.050298e-02	off-diag
21	3	4.065000e+04	-7.818576e-02	off-diag
21	4	4.120200e+04	3.226474e-02	off-diag
21	5	4.107100e+04	-1.011513e-01	off-diag
21	6	4.093600e+04	1.776802e-02	off-diag
21	7	3.992800e+04	4.149123e-02	off-diag
21	8	4.067000e+04	2.930673e-02	off-diag
21	9	4.053600e+04	-1.970744e-02	off-diag
21	10	4.036400e+04	2.196578e-02	off-diag
21	11	3.981100e+04	-4.611473e-02	off-diag
21	12	4.156700e+04	-3.272381e-02	off-diag
21	13	4.051100e+04	-5.804391e-02	off-diag
21	14	3.756900e+04	-1.936362e-02	off-diag
21	15	4.153400e+04	-3.704487e-02	off-diag
21	16	3.692800e+04	-4.654826e-02	off-diag
21	17	4.130300e+04	-7.302751e-02	off-diag
21	18	4.155400e+04	7.444424e-02	off-diag
21	19	4.072200e+04	-5.238532e-02	off-diag
21	20	4.104600e+04	-6.307645e-02	off-diag
21	21	4.492000e+04	1.019909e+00	diag
22	1	4.251300e+04	-3.420098e-02	off-diag
22	2	4.140300e+04	4.069083e-02	off-diag
22	3	4.187200e+04	1.272638e-01	off-diag
22	4	4.229000e+04	8.992477e-02	off-diag
22	5	4.224300e+04	4.270249e-02	off-diag
22	6	4.179600e+04	-2.354065e-02	off-diag
22	7	4.096600e+04	9.163928e-03	off-diag
22	8	4.148200e+04	-9.716364e-02	off-diag
22	9	4.162000e+04	1.916460e-02	off-diag
22	10	4.130700e+04	2.625414e-02	off-diag
22	11	4.087100e+04	4.078812e-02	off-diag
22	12	4.302600e+04	1.874379e-01	off-diag
22	13	4.148100e+04	-5.324154e-02	off-diag
22	14	3.836100e+04	5.152168e-02	off-diag
22	15	4.270800e+04	1.119542e-01	off-diag
22	16	3.788300e+04	1.482356e-01	off-diag
22	17	4.237500e+04	3.576789e-02	off-diag
22	18	4.243900e+04	-2.630922e-02	off-diag
22	19	4.182600e+04	4.693442e-02	off-diag
22	20	4.205200e+04	-4.673351e-03	off-diag
22	21	4.090900e+04	-5.273775e-02	off-diag
22	22	4.614600e+04	8.418941e-01	diag
23	1	4.210600e+04	-3.830072e-02	off-diag
23	2	4.093700e+04	-6.942875e-03	off-diag
23	3	4.123700e+04	-7.442893e-02	off-diag
23	4	4.166300e+04	-5.933941e-02	off-diag
23	5	4.155500e+04	-1.104580e-01	off-diag
23	6	4.147100e+04	2.340577e-02	off-diag
23	7	4.030100e+04	-7.527373e-02	off-diag
23	8	4.137500e+04	8.841965e-02	off-diag
23	9	4.102400e+04	-6.015329e-02	off-diag
23	10	4.087700e+04	-5.520789e-03	off-diag
23	11	4.040500e+04	-7.113401e-02	off-diag
23	12	4.218000e+04	-8.817069e-02	off-diag
23	13	4.125700e+04	6.345939e-02	off-diag
23	14	3.800700e+04	-2.007555e-02	off-diag
23	15	4.211500e+04	-6.327493e-02	off-diag
23	16	3.745200e+04	-4.721278e-02	off-diag
23	17	4.188000e+04	-5.763679e-02	off-diag
23	18	4.204800e+04	4.150309e-02	off-diag
23	19	4.128600e+04	-6.771597e-02	off-diag
23	20	4.165700e+04	-1.388954e-02	off-diag
23	21	4.060500e+04	-1.127747e-02	off-diag
23	22	4.148300e+04	-6.387782e-02	off-diag
23	23	4.562100e+04	8.853084e-01	diag
24	1	4.207600e+04	-7.405050e-02	off-diag
24	2	4.080000e+04	-9.925222e-02	off-diag
24	3	4.127400e+04	-6.649168e-02	off-diag
24	4	4.160100e+04	-8.500968e-02	off-diag
24	5	4.157900e+04	-1.202913e-01	off-diag
24	6	4.136900e+04	-7.890046e-02	off-diag
24	7	4.022800e+04	-9.546386e-02	off-diag
24	8	4.141000e+04	1.704943e-01	off-diag
24	9	4.100100e+04	-1.011564e-01	off-diag
24	10	4.084300e+04	-3.541593e-03	off-diag
24	11	4.022800e+04	-9.678977e-02	off-diag
24	12	4.211200e+04	-1.065139e-01	off-diag
24	13	4.135000e+04	1.986154e-01	off-diag
24	14	3.798700e+04	-5.532106e-02	off-diag
24	15	4.201900e+04	-5.087171e-02	off-diag
24	16	3.740600e+04	-3.300488e-03	off-diag
24	17	4.187100e+04	2.252372e-02	off-diag
24	18	4.183200e+04	-1.018766e-01	off-diag
24	19	4.127300e+04	-8.036308e-02	off-diag
24	20	4.180000e+04	6.783006e-02	off-diag
24	21	4.050900e+04	-5.755506e-02	off-diag
24	22	4.136100e+04	-3.410999e-02	off-diag
24	23	4.127100e+04	1.518908e-01	off-diag
24	24	4.558500e+04	1.070251e+00	diag
25	1	3.840900e+04	5.741424e-02	off-diag
25	2	3.746300e+04	6.488210e-03	off-diag
25	3	3.785200e+04	4.343252e-02	off-diag
25	4	3.808000e+04	-2.094259e-02	off-diag
25	5	3.806200e+04	-1.592235e-02	off-diag
25	6	3.781100e+04	1.668620e-02	off-diag
25	7	3.698900e+04	-7.679746e-03	off-diag
25	8	3.760100e+04	-2.759710e-02	off-diag
25	9	3.773000e+04	-1.512205e-02	off-diag
25	10	3.773800e+04	6.680714e-02	off-diag
25	11	3.680700e+04	-7.328674e-03	off-diag
25	12	3.848700e+04	2.738507e-02	off-diag
25	13	3.752400e+04	-4.870395e-02	off-diag
25	14	3.750600e+04	9.456588e-02	off-diag
25	15	3.837400e+04	4.168168e-02	off-diag
25	16	3.696500e+04	6.633926e-02	off-diag
25	17	3.808200e+04	-4.486000e-02	off-diag
25	18	3.826700e+04	1.490169e-02	off-diag
25	19	3.784400e+04	5.394788e-02	off-diag
25	20	3.808900e+04	-6.007641e-03	off-diag
25	21	3.716900e+04	1.339437e-03	off-diag
25	22	3.800200e+04	7.871198e-02	off-diag
25	23	3.758300e+04	-1.605824e-02	off-diag
25	24	3.747400e+04	-4.963099e-02	off-diag
25	25	4.123600e+04	6.158285e-01	diag
26	1	3.532800e+04	7.338800e-03	off-diag
26	2	3.476800e+04	2.464169e-02	off-diag
26	3	3.491200e+04	3.228245e-02	off-diag
26	4	3.507200e+04	5.513417e-03	off-diag
26	5	3.506200e+04	3.296731e-02	off-diag
26	6	3.477800e+04	-2.225334e-02	off-diag
26	7	3.406100e+04	-1.617150e-02	off-diag
26	8	3.463800e+04	-4.572594e-02	off-diag
26	9	3.493100e+04	4.297230e-02	off-diag
26	10	3.487100e+04	3.485457e-02	off-diag
26	11	3.369500e+04	1.155348e-02	off-diag
26	12	3.536900e+04	5.716276e-02	off-diag
26	13	3.472400e+04	-2.763836e-02	off-diag
26	14	3.459100e+04	7.222487e-02	off-diag
26	15	3.532200e+04	5.980471e-02	off-diag
26	16	3.411600e+04	6.956783e-02	off-diag
26	17	3.505800e+04	-7.742992e-03	off-diag
26	18	3.512000e+04	-1.023323e-02	off-diag
26	19	3.509400e+04	4.315317e-02	off-diag
26	20	3.510900e+04	2.175285e-02	off-diag
26	21	3.437800e+04	-3.252918e-02	off-diag
26	22	3.496600e+04	4.311863e-02	off-diag
26	23	3.468500e+04	-1.528710e-02	off-diag
26	24	3.465400e+04	-3.854459e-02	off-diag
26	25	3.407500e+04	4.597623e-02	off-diag
26	26	3.766500e+04	2.959074e-01	diag
27	1	4.347300e+04	-2.914942e-02	off-diag
27	2	4.221700e+04	5.253411e-02	off-diag
27	3	4.280000e+04	1.106438e-01	off-diag
27	4	4.313300e+04	1.979647e-02	off-diag
27	5	4.303500e+04	7.852327e-03	off-diag
27	6	4.270900e+04	-4.485964e-02	off-diag
27	7	4.159200e+04	-4.074660e-02	off-diag
27	8	4.241300e+04	-5.715887e-02	off-diag
27	9	4.237100e+04	3.550350e-04	off-diag
27	10	4.200000e+04	-3.796509e-02	off-diag
27	11	4.172100e+04	7.801576e-02	off-diag
27	12	4.385000e+04	1.297775e-01	off-diag
27	13	4.240500e+04	-8.378408e-02	off-diag
27	14	3.911700e+04	5.964003e-02	off-diag
27	15	4.375200e+04	1.705605e-01	off-diag
27	16	3.850600e+04	8.196058e-02	off-diag
27	17	4.337700e+04	6.863414e-02	off-diag
27	18	4.338500e+04	4.790279e-02	off-diag
27	19	4.275000e+04	6.706352e-02	off-diag
27	20	4.297500e+04	-2.214861e-02	off-diag
27	21	4.171100e+04	-7.329760e-02	off-diag
27	22	4.298200e+04	5.216035e-02	off-diag
27	23	4.231500e+04	-4.789686e-02	off-diag
27	24	4.229700e+04	-7.047075e-02	off-diag
27	25	3.862300e+04	1.048496e-03	off-diag
27	26	3.546700e+04	5.676456e-02	off-diag
27	27	4.734400e+04	1.062349e+00	diag
28	1	4.248800e+04	1.958495e-02	off-diag
28	2	4.108700e+04	-9.808455e-02	off-diag
28	3	4.159900e+04	-5.745878e-02	off-diag
28	4	4.201700e+04	-3.861366e-02	off-diag
28	5	4.188400e+04	-1.052514e-01	off-diag
28	6	4.170800e+04	-4.699564e-02	off-diag
28	7	4.057300e+04	-4.297092e-02	off-diag
28	8	4.179000e+04	1.271522e-01	off-diag
28	9	4.125000e+04	-8.672330e-02	off-diag
28	10	4.114100e+04	2.778139e-02	off-diag
28	11	4.071300e+04	-7.083965e-02	off-diag
28	12	4.250100e+04	-9.324144e-02	off-diag
28	13	4.156100e+04	9.835655e-02	off-diag
28	14	3.826100e+04	-1.522575e-02	off-diag
28	15	4.236900e+04	-4.018391e-02	off-diag
28	16	3.762700e+04	-2.929308e-02	off-diag
28	17	4.219200e+04	-7.586866e-02	off-diag
28	18	4.227200e+04	-3.017804e-02	off-diag
28	19	4.160200e+04	-4.323731e-02	off-diag
28	20	4.202800e+04	5.270940e-03	off-diag
28	21	4.091900e+04	2.586603e-02	off-diag
28	22	4.178400e+04	-5.816702e-02	off-diag
28	23	4.150100e+04	6.589568e-02	off-diag
28	24	4.159400e+04	1.877605e-01	off-diag
28	25	3.783300e+04	-8.093823e-03	off-diag
28	26	3.482500e+04	-2.784444e-02	off-diag
28	27	4.267500e+04	-4.444142e-02	off-diag
28	28	4.604700e+04	1.002333e+00	diag
29	1	3.848000e+04	-3.017301e-02	off-diag
29	2	3.759500e+04	-1.716963e-02	off-diag
29	3	3.798900e+04	2.414353e-02	off-diag
29	4	3.820800e+04	1.968465e-02	off-diag
29	5	3.819200e+04	1.266832e-02	off-diag
29	6	3.790100e+04	1.600693e-02	off-diag
29	7	3.707000e+04	8.281177e-03	off-diag
29	8	3.767500e+04	-5.627629e-03	off-diag
29	9	3.789000e+04	-1.040312e-02	off-diag
29	10	3.770300e+04	-3.252990e-02	off-diag
29	11	3.689600e+04	4.855455e-02	off-diag
29	12	3.867600e+04	5.634802e-02	off-diag
29	13	3.767100e+04	-4.396943e-02	off-diag
29	14	3.767300e+04	8.639232e-02	off-diag
29	15	3.845900e+04	3.365930e-02	off-diag
29	16	3.713300e+04	1.722997e-01	off-diag
29	17	3.828500e+04	8.852171e-02	off-diag
29	18	3.836200e+04	2.374882e-02	off-diag
29	19	3.791500e+04	-1.748412e-02	off-diag
29	20	3.816500e+04	-5.724341e-03	off-diag
29	21	3.720700e+04	-6.284890e-02	off-diag
29	22	3.811400e+04	5.962389e-02	off-diag
29	23	3.769900e+04	-1.238263e-03	off-diag
29	24	3.762000e+04	-3.588515e-02	off-diag
29	25	3.713600e+04	4.144992e-02	off-diag
29	26	3.427400e+04	1.037890e-01	off-diag
29	27	3.887500e+04	1.414854e-01	off-diag
29	28	3.792400e+04	-3.809698e-02	off-diag
29	29	4.144000e+04	7.620877e-01	diag
30	1	3.512500e+04	2.531361e-02	off-diag
30	2	3.458400e+04	4.999469e-02	off-diag
30	3	3.467000e+04	-1.286964e-02	off-diag
30	4	3.484700e+04	-4.154876e-03	off-diag
30	5	3.485500e+04	-9.277748e-03	off-diag
30	6	3.460400e+04	4.971761e-03	off-diag
30	7	3.393700e+04	-1.415534e-02	off-diag
30	8	3.442500e+04	-3.264926e-02	off-diag
30	9	3.470200e+04	2.431116e-02	off-diag
30	10	3.472600e+04	3.991386e-02	off-diag
30	11	3.354000e+04	-1.585653e-02	off-diag
30	12	3.515200e+04	1.255785e-02	off-diag
30	13	3.445900e+04	-2.266389e-02	off-diag
30	14	3.442900e+04	8.068940e-02	off-diag
30	15	3.505700e+04	1.848891e-02	off-diag
30	16	3.393700e+04	5.655075e-02	off-diag
30	17	3.478400e+04	-3.113046e-02	off-diag
30	18	3.495300e+04	2.430289e-02	off-diag
30	19	3.484700e+04	3.618111e-02	off-diag
30	20	3.486000e+04	2.892940e-03	off-diag
30	21	3.414500e+04	-1.356885e-02	off-diag
30	22	3.475200e+04	2.183750e-02	off-diag
30	23	3.454900e+04	-1.957075e-03	off-diag
30	24	3.440700e+04	-4.138330e-02	off-diag
30	25	3.396900e+04	5.640348e-02	off-diag
30	26	3.371300e+04	9.350890e-02	off-diag
30	27	3.522500e+04	5.279052e-03	off-diag
30	28	3.460200e+04	-2.209450e-02	off-diag
30	29	3.401100e+04	2.604825e-02	off-diag
30	30	3.744500e+04	3.187175e-01	diag
31	1	4.347100e+04	1.711072e-02	off-diag
31	2	4.219900e+04	7.678158e-02	off-diag
31	3	4.254900e+04	-4.863139e-02	off-diag
31	4	4.307700e+04	-3.071019e-02	off-diag
31	5	4.288600e+04	-1.233653e-01	off-diag
31	6	4.279400e+04	7.292802e-02	off-diag
31	7	4.151900e+04	8.682767e-03	off-diag
31	8	4.244200e+04	9.885494e-03	off-diag
31	9	4.226800e+04	-6.775264e-02	off-diag
31	10	4.203400e+04	1.455158e-03	off-diag
31	11	4.169400e+04	-3.749734e-02	off-diag
31	12	4.359200e+04	-3.322929e-02	off-diag
31	13	4.227300e+04	-6.450177e-02	off-diag
31	14	3.898200e+04	2.324211e-02	off-diag
31	15	4.339100e+04	-1.741949e-02	off-diag
31	16	3.826900e+04	-4.345384e-02	off-diag
31	17	4.310700e+04	-2.738115e-02	off-diag
31	18	4.355200e+04	2.014790e-01	off-diag
31	19	4.252500e+04	-5.828202e-03	off-diag
31	20	4.280300e+04	-9.072802e-02	off-diag
31	21	4.178600e+04	4.344098e-02	off-diag
31	22	4.277200e+04	-2.154224e-02	off-diag
31	23	4.239500e+04	9.114087e-02	off-diag
31	24	4.217700e+04	-1.079272e-01	off-diag
31	25	3.849400e+04	1.550776e-02	off-diag
31	26	3.531800e+04	-1.091546e-02	off-diag
31	27	4.370700e+04	1.850546e-04	off-diag
31	28	4.263200e+04	-2.390433e-02	off-diag
31	29	3.857700e+04	-8.626801e-04	off-diag
31	30	3.514200e+04	2.080756e-02	off-diag
31	31	4.724800e+04	9.718462e-01	diag
32	1	4.351000e+04	5.693120e-02	off-diag
32	2	4.221100e+04	3.356370e-02	off-diag
32	3	4.249900e+04	-8.262327e-02	off-diag
32	4	4.314900e+04	2.983008e-02	off-diag
32	5	4.297400e+04	-8.746300e-02	off-diag
32	6	4.281200e+04	4.588984e-02	off-diag
32	7	4.167700e+04	1.068145e-01	off-diag
32	8	4.252500e+04	-1.494365e-02	off-diag
32	9	4.231300e+04	-1.617880e-02	off-diag
32	10	4.202900e+04	-1.417387e-02	off-diag
32	11	4.178600e+04	-2.626334e-02	off-diag
32	12	4.367700e+04	3.193641e-02	off-diag
32	13	4.239200e+04	-8.030631e-02	off-diag
32	14	3.887000e+04	-5.548060e-03	off-diag
32	15	4.358600e+04	1.679972e-03	off-diag
32	16	3.820600e+04	-4.071463e-02	off-diag
32	17	4.322300e+04	1.920055e-02	off-diag
32	18	4.351500e+04	1.236969e-01	off-diag
32	19	4.255900e+04	2.822399e-03	off-diag
32	20	4.291500e+04	-5.009475e-02	off-diag
32	21	4.187000e+04	1.111752e-01	off-diag
32	22	4.287000e+04	-3.193849e-03	off-diag
32	23	4.241700e+04	3.062659e-02	off-diag
32	24	4.222200e+04	-9.434217e-02	off-diag
32	25	3.851700e+04	3.564581e-02	off-diag
32	26	3.518800e+04	-3.214474e-02	off-diag
32	27	4.376700e+04	-4.376050e-02	off-diag
32	28	4.281000e+04	1.862012e-02	off-diag
32	29	3.850500e+04	-4.871321e-02	off-diag
32	30	3.503300e+04	5.605034e-03	off-diag
32	31	4.391900e+04	1.199447e-01	off-diag
32	32	4.739900e+04	1.131844e+00	diag
33	1	4.243600e+04	-1.226695e-02	off-diag
33	2	4.133700e+04	5.344686e-02	off-diag
33	3	4.172900e+04	5.472539e-02	off-diag
33	4	4.223000e+04	8.942258e-02	off-diag
33	5	4.224700e+04	1.894462e-01	off-diag
33	6	4.175500e+04	2.290658e-02	off-diag
33	7	4.089700e+04	1.116761e-01	off-diag
33	8	4.143500e+04	-9.652327e-02	off-diag
33	9	4.162800e+04	1.093377e-01	off-diag
33	10	4.112800e+04	-6.635082e-03	off-diag
33	11	4.085800e+04	7.553161e-02	off-diag
33	12	4.276200e+04	8.155990e-02	off-diag
33	13	4.143700e+04	-7.796952e-02	off-diag
33	14	3.822900e+04	8.098401e-04	off-diag
33	15	4.269000e+04	1.503022e-01	off-diag
33	16	3.763800e+04	3.130643e-02	off-diag
33	17	4.221800e+04	7.828765e-02	off-diag
33	18	4.230700e+04	-1.402640e-02	off-diag
33	19	4.179200e+04	9.970480e-02	off-diag
33	20	4.206100e+04	1.138215e-02	off-diag
33	21	4.090700e+04	-2.200856e-03	off-diag
33	22	4.195100e+04	6.640703e-02	off-diag
33	23	4.132600e+04	-8.592556e-02	off-diag
33	24	4.134100e+04	-4.068063e-03	off-diag
33	25	3.780400e+04	-1.655376e-02	off-diag
33	26	3.486600e+04	2.512408e-02	off-diag
33	27	4.283500e+04	4.955018e-02	off-diag
33	28	4.163100e+04	-1.025911e-02	off-diag
33	29	3.793600e+04	5.152779e-02	off-diag
33	30	3.464800e+04	1.054226e-02	off-diag
33	31	4.264500e+04	-3.476935e-02	off-diag
33	32	4.276100e+04	-1.034525e-02	off-diag
33	33	4.603300e+04	9.758466e-01	diag
34	1	4.235800e+04	3.075072e-02	off-diag
34	2	4.118400e+04	7.759104e-02	off-diag
34	3	4.164400e+04	3.922811e-02	off-diag
34	4	4.198800e+04	-4.978202e-02	off-diag
34	5	4.203700e+04	8.530762e-02	off-diag
34	6	4.180700e+04	1.350638e-01	off-diag
34	7	4.068300e+04	1.273209e-01	off-diag
34	8	4.141700e+04	-8.382697e-04	off-diag
34	9	4.145000e+04	4.999458e-02	off-diag
34	10	4.090200e+04	-9.589551e-02	off-diag
34	11	4.069100e+04	-4.378852e-03	off-diag
34	12	4.256800e+04	4.678360e-02	off-diag
34	13	4.125800e+04	-9.545481e-02	off-diag
34	14	3.816400e+04	-9.087437e-03	off-diag
34	15	4.238700e+04	-1.351679e-02	off-diag
34	16	3.755700e+04	-3.769286e-02	off-diag
34	17	4.216800e+04	-1.905934e-03	off-diag
34	18	4.226100e+04	7.072063e-02	off-diag
34	19	4.162900e+04	5.387571e-02	off-diag
34	20	4.188500e+04	-2.930708e-02	off-diag
34	21	4.072400e+04	-2.886557e-04	off-diag
34	22	4.169900e+04	-3.590022e-02	off-diag
34	23	4.138200e+04	2.789952e-02	off-diag
34	24	4.115200e+04	-1.235651e-01	off-diag
34	25	3.772300e+04	2.390765e-02	off-diag
34	26	3.469900e+04	-1.732494e-02	off-diag
34	27	4.269200e+04	5.270443e-02	off-diag
34	28	4.157100e+04	-6.892928e-02	off-diag
34	29	3.789800e+04	4.767665e-02	off-diag
34	30	3.453400e+04	-1.108702e-02	off-diag
34	31	4.267000e+04	1.116735e-01	off-diag
34	32	4.260200e+04	2.609092e-02	off-diag
34	33	4.167500e+04	1.889446e-02	off-diag
34	34	4.596000e+04	1.142685e+00	diag
35	1	4.322600e+04	2.340214e-02	off-diag
35	2	4.199900e+04	4.221989e-02	off-diag
35	3	4.236500e+04	8.062978e-03	off-diag
35	4	4.285800e+04	2.400670e-02	off-diag
35	5	4.287700e+04	4.630842e-02	off-diag
35	6	4.251300e+04	1.935157e-03	off-diag
35	7	4.128400e+04	-4.842108e-02	off-diag
35	8	4.207000e+04	-9.557879e-02	off-diag
35	9	4.224000e+04	4.342881e-02	off-diag
35	10	4.176700e+04	-8.592642e-03	off-diag
35	11	4.143600e+04	5.282825e-02	off-diag
35	12	4.343500e+04	8.612616e-02	off-diag
35	13	4.205900e+04	-9.337904e-02	off-diag
35	14	3.896600e+04	5.011050e-02	off-diag
35	15	4.323200e+04	5.893647e-02	off-diag
35	16	3.824800e+04	1.060331e-02	off-diag
35	17	4.296300e+04	-4.510333e-03	off-diag
35	18	4.312000e+04	9.161992e-02	off-diag
35	19	4.243400e+04	3.109749e-02	off-diag
35	20	4.271000e+04	-1.425382e-02	off-diag
35	21	4.151300e+04	-2.257367e-02	off-diag
35	22	4.262400e+04	3.569423e-02	off-diag
35	23	4.197800e+04	-4.843528e-02	off-diag
35	24	4.199100e+04	-7.566260e-02	off-diag
35	25	3.839200e+04	1.382307e-03	off-diag
35	26	3.539200e+04	3.251203e-02	off-diag
35	27	4.357400e+04	4.385920e-02	off-diag
35	28	4.233600e+04	-4.326234e-02	off-diag
35	29	3.857500e+04	-2.951880e-04	off-diag
35	30	3.520300e+04	3.749266e-02	off-diag
35	31	4.340500e+04	-6.480209e-03	off-diag
35	32	4.348100e+04	9.794665e-03	off-diag
35	33	4.258800e+04	1.092322e-01	off-diag
35	34	4.239600e+04	1.652100e-02	off-diag
35	35	4.689700e+04	8.244476e-01	diag
36	1	4.257900e+04	-8.436313e-03	off-diag
36	2	4.150600e+04	1.121406e-01	off-diag
36	3	4.178700e+04	-2.624716e-02	off-diag
36	4	4.240100e+04	1.152958e-01	off-diag
36	5	4.215200e+04	-6.122488e-02	off-diag
36	6	4.196800e+04	3.248159e-02	off-diag
36	7	4.076900e+04	-4.676727e-02	off-diag
36	8	4.166400e+04	-2.927300e-02	off-diag
36	9	4.166300e+04	2.720848e-02	off-diag
36	10	4.137200e+04	1.944842e-02	off-diag
36	11	4.094300e+04	-2.253625e-02	off-diag
36	12	4.288500e+04	5.711825e-02	off-diag
36	13	4.154600e+04	-6.849718e-02	off-diag
36	14	3.848900e+04	1.969880e-02	off-diag
36	15	4.271700e+04	5.081531e-02	off-diag
36	16	3.788700e+04	1.462209e-03	off-diag
36	17	4.235300e+04	-1.225168e-02	off-diag
36	18	4.270800e+04	1.740608e-01	off-diag
36	19	4.190000e+04	1.597575e-02	off-diag
36	20	4.215100e+04	-4.652510e-02	off-diag
36	21	4.107500e+04	8.422542e-03	off-diag
36	22	4.211000e+04	3.083146e-02	off-diag
36	23	4.159500e+04	-3.740917e-04	off-diag
36	24	4.146300e+04	-8.174876e-02	off-diag
36	25	3.802500e+04	1.328088e-02	off-diag
36	26	3.508900e+04	2.136981e-02	off-diag
36	27	4.295200e+04	4.980163e-02	off-diag
36	28	4.175000e+04	-7.784662e-02	off-diag
36	29	3.815700e+04	1.537907e-02	off-diag
36	30	3.490500e+04	4.696066e-02	off-diag
36	31	4.286900e+04	1.094321e-01	off-diag
36	32	4.294500e+04	2.726806e-02	off-diag
36	33	4.193500e+04	-2.595031e-03	off-diag
36	34	4.191700e+04	6.111338e-02	off-diag
36	35	4.273200e+04	5.179141e-02	off-diag
36	36	4.618500e+04	8.588312e-01	diag
37	1	4.273200e+04	-9.099028e-02	off-diag
37	2	4.138400e+04	-1.341904e-01	off-diag
37	3	4.190700e+04	-5.947100e-02	off-diag
37	4	4.227500e+04	-1.140037e-01	off-diag
37	5	4.226500e+04	-7.060468e-02	off-diag
37	6	4.199900e+04	-1.217349e-01	off-diag
37	7	4.090100e+04	-6.773105e-02	off-diag
37	8	4.199600e+04	8.952916e-02	off-diag
37	9	4.163900e+04	-9.785319e-02	off-diag
37	10	4.141300e+04	-2.030662e-02	off-diag
37	11	4.087900e+04	-1.244921e-01	off-diag
37	12	4.287200e+04	-9.228071e-02	off-diag
37	13	4.206500e+04	1.902593e-01	off-diag
37	14	3.840100e+04	-8.310726e-02	off-diag
37	15	4.274200e+04	-7.688347e-02	off-diag
37	16	3.781900e+04	-3.969292e-02	off-diag
37	17	4.255200e+04	-6.041185e-03	off-diag
37	18	4.256500e+04	-1.271331e-01	off-diag
37	19	4.191900e+04	-5.129295e-02	off-diag
37	20	4.247000e+04	8.586940e-02	off-diag
37	21	4.106500e+04	-3.409620e-02	off-diag
37	22	4.207900e+04	-1.086357e-01	off-diag
37	23	4.176300e+04	2.687813e-02	off-diag
37	24	4.194600e+04	1.642374e-01	off-diag
37	25	3.791100e+04	-7.540589e-02	off-diag
37	26	3.498100e+04	-4.028780e-02	off-diag
37	27	4.305100e+04	-6.882312e-02	off-diag
37	28	4.219700e+04	2.465845e-02	off-diag
37	29	3.804500e+04	-6.388820e-02	off-diag
37	30	3.472500e+04	-5.979224e-02	off-diag
37	31	4.291800e+04	-1.378462e-01	off-diag
37	32	4.292900e+04	-1.024314e-01	off-diag
37	33	4.196500e+04	-8.041922e-02	off-diag
37	34	4.191800e+04	-1.076559e-01	off-diag
37	35	4.267600e+04	-1.035108e-01	off-diag
37	36	4.204800e+04	-1.227830e-01	off-diag
37	37	4.643800e+04	1.106351e+00	diag
38	1	4.219100e+04	-7.362466e-02	off-diag
38	2	4.102800e+04	-1.578631e-02	off-diag
38	3	4.156700e+04	7.384445e-02	off-diag
38	4	4.200600e+04	8.401113e-02	off-diag
38	5	4.194800e+04	3.488393e-02	off-diag
38	6	4.158200e+04	-2.024991e-02	off-diag
38	7	4.059400e+04	5.733973e-02	off-diag
38	8	4.121900e+04	-5.332345e-02	off-diag
38	9	4.126100e+04	1.602500e-02	off-diag
38	10	4.092300e+04	-2.450311e-02	off-diag
38	11	4.059000e+04	9.630410e-02	off-diag
38	12	4.253200e+04	7.453952e-02	off-diag
38	13	4.122400e+04	-4.063796e-02	off-diag
38	14	3.809500e+04	-1.746356e-03	off-diag
38	15	4.236800e+04	8.499303e-02	off-diag
38	16	3.755400e+04	1.083461e-01	off-diag
38	17	4.214500e+04	1.760404e-01	off-diag
38	18	4.210400e+04	-6.933877e-02	off-diag
38	19	4.146100e+04	-6.568773e-03	off-diag
38	20	4.176200e+04	-1.408978e-02	off-diag
38	21	4.067700e+04	-1.951847e-02	off-diag
38	22	4.182000e+04	9.754905e-02	off-diag
38	23	4.118400e+04	-8.349569e-02	off-diag
38	24	4.119200e+04	1.730018e-03	off-diag
38	25	3.760000e+04	-5.159419e-02	off-diag
38	26	3.471000e+04	2.219213e-02	off-diag
38	27	4.276400e+04	1.217143e-01	off-diag
38	28	4.155500e+04	-5.044061e-02	off-diag
38	29	3.793300e+04	1.956656e-01	off-diag
38	30	3.439800e+04	-3.346606e-02	off-diag
38	31	4.236200e+04	-6.903289e-02	off-diag
38	32	4.251900e+04	-6.080896e-02	off-diag
38	33	4.172400e+04	1.442410e-01	off-diag
38	34	4.141300e+04	-4.289257e-02	off-diag
38	35	4.228500e+04	7.046748e-05	off-diag
38	36	4.177800e+04	-1.213062e-02	off-diag
38	37	4.182000e+04	-3.951128e-02	off-diag
38	38	4.588500e+04	1.192375e+00	diag
39	1	4.304600e+04	1.738224e-02	off-diag
39	2	4.186500e+04	6.054346e-02	off-diag
39	3	4.224400e+04	1.294315e-02	off-diag
39	4	4.280800e+04	8.318719e-02	off-diag
39	5	4.271500e+04	6.247693e-02	off-diag
39	6	4.234900e+04	5.554744e-04	off-diag
39	7	4.131200e+04	2.965162e-02	off-diag
39	8	4.199500e+04	-9.847552e-02	off-diag
39	9	4.206300e+04	1.021778e-01	off-diag
39	10	4.160400e+04	-3.639348e-02	off-diag
39	11	4.133400e+04	-7.504731e-03	off-diag
39	12	4.348500e+04	2.412857e-01	off-diag
39	13	4.192500e+04	-1.032187e-01	off-diag
39	14	3.870900e+04	2.672973e-02	off-diag
39	15	4.325300e+04	1.072491e-01	off-diag
39	16	3.817100e+04	8.410141e-02	off-diag
39	17	4.286000e+04	2.012904e-03	off-diag
39	18	4.297000e+04	2.814987e-02	off-diag
39	19	4.227300e+04	5.487164e-02	off-diag
39	20	4.260500e+04	5.937019e-03	off-diag
39	21	4.140700e+04	7.112660e-02	off-diag
39	22	4.262400e+04	1.482932e-01	off-diag
39	23	4.189600e+04	-7.659124e-02	off-diag
39	24	4.178800e+04	-1.121429e-01	off-diag
39	25	3.823200e+04	3.577469e-03	off-diag
39	26	3.521000e+04	8.726374e-03	off-diag
39	27	4.344000e+04	5.697607e-02	off-diag
39	28	4.226100e+04	-8.874825e-02	off-diag
39	29	3.839200e+04	1.208717e-02	off-diag
39	30	3.493900e+04	3.471975e-02	off-diag
39	31	4.327500e+04	-5.001594e-02	off-diag
39	32	4.342300e+04	6.085872e-02	off-diag
39	33	4.236600e+04	2.404392e-02	off-diag
39	34	4.226000e+04	-2.794732e-02	off-diag
39	35	4.309700e+04	2.902745e-02	off-diag
39	36	4.254800e+04	1.830374e-04	off-diag
39	37	4.245400e+04	-1.316200e-01	off-diag
39	38	4.226100e+04	6.538496e-02	off-diag
39	39	4.681000e+04	1.089709e+00	diag
40	1	4.315400e+04	-5.011086e-03	off-diag
40	2	4.192600e+04	-6.440159e-03	off-diag
40	3	4.250400e+04	1.746167e-01	off-diag
40	4	4.300400e+04	1.760852e-01	off-diag
40	5	4.292600e+04	2.506134e-01	off-diag
40	6	4.250000e+04	4.350502e-02	off-diag
40	7	4.143100e+04	9.432483e-02	off-diag
40	8	4.219000e+04	-9.724447e-02	off-diag
40	9	4.216900e+04	5.592516e-02	off-diag
40	10	4.173000e+04	-2.679448e-02	off-diag
40	11	4.154000e+04	1.914555e-01	off-diag
40	12	4.345400e+04	6.827716e-02	off-diag
40	13	4.209100e+04	-8.056999e-02	off-diag
40	14	3.882300e+04	1.753352e-02	off-diag
40	15	4.323300e+04	2.251055e-02	off-diag
40	16	3.821200e+04	6.751626e-02	off-diag
40	17	4.299200e+04	6.681079e-02	off-diag
40	18	4.301000e+04	-7.035407e-02	off-diag
40	19	4.236300e+04	-7.359567e-03	off-diag
40	20	4.264500e+04	-3.981395e-02	off-diag
40	21	4.149000e+04	-6.906095e-02	off-diag
40	22	4.274500e+04	1.048859e-01	off-diag
40	23	4.205800e+04	-6.762612e-02	off-diag
40	24	4.200200e+04	-6.082158e-02	off-diag
40	25	3.835000e+04	-4.036683e-03	off-diag
40	26	3.524600e+04	2.283464e-02	off-diag
40	27	4.360800e+04	5.875713e-02	off-diag
40	28	4.240400e+04	-7.615497e-02	off-diag
40	29	3.849900e+04	5.117123e-02	off-diag
40	30	3.497300e+04	-3.815672e-03	off-diag
40	31	4.332800e+04	-7.535048e-02	off-diag
40	32	4.350400e+04	-3.494329e-02	off-diag
40	33	4.254000e+04	8.773824e-02	off-diag
40	34	4.230200e+04	-4.027440e-02	off-diag
40	35	4.328800e+04	5.112376e-02	off-diag
40	36	4.262400e+04	-4.690041e-02	off-diag
40	37	4.271100e+04	-8.838518e-02	off-diag
40	38	4.239900e+04	1.147858e-01	off-diag
40	39	4.313000e+04	9.210651e-02	off-diag
40	40	4.697400e+04	8.590272e-01	diag
41	1	4.167100e+04	-5.117135e-02	off-diag
41	2	4.036300e+04	-9.894324e-02	off-diag
41	3	4.089500e+04	-6.512744e-02	off-diag
41	4	4.124600e+04	-5.813101e-02	off-diag
41	5	4.112600e+04	-1.047176e-01	off-diag
41	6	4.094800e+04	-6.198184e-02	off-diag
41	7	3.988800e+04	-7.469690e-02	off-diag
41	8	4.099400e+04	1.519636e-01	off-diag
41	9	4.060500e+04	-8.546793e-02	off-diag
41	10	4.050400e+04	1.257293e-03	off-diag
41	11	3.993200e+04	-9.458466e-02	off-diag
41	12	4.170300e+04	-9.691411e-02	off-diag
41	13	4.096500e+04	1.809360e-01	off-diag
41	14	3.765600e+04	-5.350161e-02	off-diag
41	15	4.162700e+04	-7.565932e-02	off-diag
41	16	3.706500e+04	-2.707129e-02	off-diag
41	17	4.139800e+04	-4.566726e-02	off-diag
41	18	4.144700e+04	-7.112309e-02	off-diag
41	19	4.084900e+04	-8.187979e-02	off-diag
41	20	4.129200e+04	2.545846e-02	off-diag
41	21	4.007900e+04	-3.242158e-02	off-diag
41	22	4.107600e+04	-4.652988e-02	off-diag
41	23	4.099700e+04	1.809592e-01	off-diag
41	24	4.111800e+04	4.106212e-01	off-diag
41	25	3.724300e+04	-4.908287e-02	off-diag
41	26	3.443800e+04	-3.366539e-02	off-diag
41	27	4.190000e+04	-8.245091e-02	off-diag
41	28	4.115600e+04	1.403344e-01	off-diag
41	29	3.732400e+04	-5.984985e-02	off-diag
41	30	3.430100e+04	-3.106360e-02	off-diag
41	31	4.176100e+04	-8.128056e-02	off-diag
41	32	4.187500e+04	-5.631344e-02	off-diag
41	33	4.089200e+04	-6.014435e-02	off-diag
41	34	4.078000e+04	-1.094834e-01	off-diag
41	35	4.153400e+04	-6.660584e-02	off-diag
41	36	4.110900e+04	-6.349164e-02	off-diag
41	37	4.154300e+04	1.299976e-01	off-diag
41	38	4.071200e+04	-4.194184e-02	off-diag
41	39	4.143900e+04	-1.088873e-01	off-diag
41	40	4.162400e+04	-4.098066e-02	off-diag
41	41	4.508400e+04	9.943402e-01	diag
42	1	4.252700e+04	-6.859447e-02	off-diag
42	2	4.123400e+04	-1.160988e-01	off-diag
42	3	4.176000e+04	-5.401059e-02	off-diag
42	4	4.207700e+04	-9.618770e-02	off-diag
42	5	4.212000e+04	-7.819272e-02	off-diag
42	6	4.177400e+04	-9.871145e-02	off-diag
42	7	4.078700e+04	-3.400701e-02	off-diag
42	8	4.187300e+04	1.225145e-01	off-diag
42	9	4.147600e+04	-9.016338e-02	off-diag
42	10	4.127500e+04	-1.831607e-02	off-diag
42	11	4.067600e+04	-7.965815e-02	off-diag
42	12	4.272800e+04	-6.742004e-02	off-diag
42	13	4.187000e+04	2.392656e-01	off-diag
42	14	3.829400e+04	-8.075040e-02	off-diag
42	15	4.260100e+04	-5.404542e-02	off-diag
42	16	3.771900e+04	-3.024256e-02	off-diag
42	17	4.237600e+04	-1.916680e-02	off-diag
42	18	4.240000e+04	-1.228535e-01	off-diag
42	19	4.176900e+04	-5.167478e-02	off-diag
42	20	4.228700e+04	6.425398e-02	off-diag
42	21	4.086300e+04	-2.322407e-02	off-diag
42	22	4.196000e+04	-6.730082e-02	off-diag
42	23	4.156000e+04	-2.992890e-03	off-diag
42	24	4.171400e+04	1.628167e-01	off-diag
42	25	3.784300e+04	-8.067817e-02	off-diag
42	26	3.489900e+04	-5.281337e-02	off-diag
42	27	4.285000e+04	-7.810693e-02	off-diag
42	28	4.190600e+04	2.283007e-02	off-diag
42	29	3.795800e+04	-7.619728e-02	off-diag
42	30	3.463100e+04	-6.141264e-02	off-diag
42	31	4.269700e+04	-1.408647e-01	off-diag
42	32	4.280700e+04	-7.300105e-02	off-diag
42	33	4.178500e+04	-1.016915e-01	off-diag
42	34	4.170200e+04	-7.325946e-02	off-diag
42	35	4.257400e+04	-9.257829e-02	off-diag
42	36	4.195600e+04	-1.177711e-01	off-diag
42	37	4.255900e+04	3.830595e-01	off-diag
42	38	4.162900e+04	-5.064988e-02	off-diag
42	39	4.236400e+04	-8.658510e-02	off-diag
42	40	4.255000e+04	-6.978054e-02	off-diag
42	41	4.128200e+04	1.574327e-01	off-diag
42	42	4.625000e+04	1.141103e+00	diag
43	1	4.209500e+04	-3.530589e-02	off-diag
43	2	4.072400e+04	-9.700666e-02	off-diag
43	3	4.118700e+04	-7.362171e-02	off-diag
43	4	4.158000e+04	-9.035725e-02	off-diag
43	5	4.146900e+04	-1.170915e-01	off-diag
43	6	4.138300e+04	-5.012405e-02	off-diag
43	7	4.026500e+04	-6.167896e-02	off-diag
43	8	4.141600e+04	1.949288e-01	off-diag
43	9	4.088900e+04	-1.129558e-01	off-diag
43	10	4.078800e+04	-2.160157e-02	off-diag
43	11	4.032800e+04	-9.332594e-02	off-diag
43	12	4.218900e+04	-6.347495e-02	off-diag
43	13	4.141300e+04	1.942987e-01	off-diag
43	14	3.784300e+04	-2.945907e-02	off-diag
43	15	4.201100e+04	-7.259666e-02	off-diag
43	16	3.725600e+04	-4.120985e-02	off-diag
43	17	4.181600e+04	-8.322465e-02	off-diag
43	18	4.199600e+04	-3.070637e-02	off-diag
43	19	4.124500e+04	-4.569662e-02	off-diag
43	20	4.166900e+04	2.375801e-02	off-diag
43	21	4.051900e+04	4.789765e-03	off-diag
43	22	4.146400e+04	-5.980088e-02	off-diag
43	23	4.124500e+04	8.343103e-02	off-diag
43	24	4.133200e+04	2.511721e-01	off-diag
43	25	3.747200e+04	-1.456124e-02	off-diag
43	26	3.442900e+04	-3.612571e-02	off-diag
43	27	4.234200e+04	-6.203187e-02	off-diag
43	28	4.157600e+04	1.386813e-01	off-diag
43	29	3.750900e+04	-3.909385e-02	off-diag
43	30	3.427300e+04	-3.942676e-02	off-diag
43	31	4.225300e+04	-5.068090e-02	off-diag
43	32	4.234100e+04	-4.151602e-02	off-diag
43	33	4.122700e+04	-1.190196e-01	off-diag
43	34	4.126600e+04	-3.715943e-02	off-diag
43	35	4.194300e+04	-8.846379e-02	off-diag
43	36	4.147600e+04	-7.780622e-02	off-diag
43	37	4.192400e+04	1.224499e-01	off-diag
43	38	4.115400e+04	-9.579277e-02	off-diag
43	39	4.184100e+04	-1.125348e-01	off-diag
43	40	4.203400e+04	-9.564683e-02	off-diag
43	41	4.082900e+04	2.035184e-01	off-diag
43	42	4.172800e+04	1.343876e-01	off-diag
43	43	4.562900e+04	1.018062e+00	diag
44	1	4.072100e+04	4.594424e-02	off-diag
44	2	3.954900e+04	-6.307972e-02	off-diag
44	3	3.989600e+04	-3.458648e-02	off-diag
44	4	4.025600e+04	-4.657367e-02	off-diag
44	5	4.020200e+04	-6.714301e-02	off-diag
44	6	3.988400e+04	-5.337780e-02	off-diag
44	7	3.897300e+04	-8.463134e-02	off-diag
44	8	3.989800e+04	2.725204e-02	off-diag
44	9	3.968800e+04	-5.335349e-02	off-diag
44	10	3.973300e+04	8.316096e-02	off-diag
44	11	3.894500e+04	-4.862599e-02	off-diag
44	12	4.068100e+04	-6.896830e-02	off-diag
44	13	3.992300e+04	8.805516e-02	off-diag
44	14	3.716100e+04	-1.754277e-02	off-diag
44	15	4.054700e+04	-4.921556e-02	off-diag
44	16	3.652600e+04	-2.886210e-02	off-diag
44	17	4.030800e+04	-8.349770e-02	off-diag
44	18	4.047900e+04	-4.312555e-02	off-diag
44	19	3.995700e+04	-4.398038e-02	off-diag
44	20	4.020600e+04	-6.206629e-03	off-diag
44	21	3.923600e+04	-1.059844e-02	off-diag
44	22	4.004300e+04	-2.734159e-02	off-diag
44	23	3.983800e+04	2.497689e-02	off-diag
44	24	3.988400e+04	8.154971e-02	off-diag
44	25	3.673600e+04	-6.358810e-03	off-diag
44	26	3.423800e+04	5.584294e-03	off-diag
44	27	4.082500e+04	-4.379859e-02	off-diag
44	28	4.004300e+04	3.629714e-02	off-diag
44	29	3.680300e+04	-5.839217e-02	off-diag
44	30	3.409600e+04	9.650048e-03	off-diag
44	31	4.070600e+04	-4.832650e-02	off-diag
44	32	4.071900e+04	-5.978042e-02	off-diag
44	33	3.994700e+04	-6.336641e-02	off-diag
44	34	3.977100e+04	-9.592342e-02	off-diag
44	35	4.059300e+04	-2.738047e-02	off-diag
44	36	4.007400e+04	-4.598738e-02	off-diag
44	37	4.038200e+04	8.317827e-02	off-diag
44	38	3.971600e+04	-9.371813e-02	off-diag
44	39	4.037200e+04	-6.866529e-02	off-diag
44	40	4.060300e+04	-5.011305e-02	off-diag
44	41	3.950100e+04	7.922629e-02	off-diag
44	42	4.021500e+04	1.001062e-01	off-diag
44	43	3.977700e+04	4.952331e-02	off-diag
44	44	4.376200e+04	7.287033e-01	diag
45	1	4.187600e+04	-6.263310e-02	off-diag
45	2	4.057000e+04	-1.342735e-01	off-diag
45	3	4.110000e+04	-5.202734e-02	off-diag
45	4	4.143400e+04	-1.199945e-01	off-diag
45	5	4.144700e+04	-6.390716e-02	off-diag
45	6	4.102000e+04	-1.181784e-01	off-diag
45	7	4.013400e+04	-6.227554e-02	off-diag
45	8	4.120200e+04	1.108137e-01	off-diag
45	9	4.080400e+04	-9.671763e-02	off-diag
45	10	4.062200e+04	-2.866079e-02	off-diag
45	11	4.017800e+04	-1.047232e-01	off-diag
45	12	4.199800e+04	-5.871091e-02	off-diag
45	13	4.128400e+04	2.194925e-01	off-diag
45	14	3.785600e+04	-6.224619e-02	off-diag
45	15	4.185800e+04	-5.097258e-02	off-diag
45	16	3.729100e+04	-2.410361e-02	off-diag
45	17	4.168300e+04	-2.239125e-02	off-diag
45	18	4.167300e+04	-1.059326e-01	off-diag
45	19	4.111700e+04	-4.237495e-02	off-diag
45	20	4.155700e+04	5.199339e-02	off-diag
45	21	4.025700e+04	-8.467341e-02	off-diag
45	22	4.127400e+04	-6.700075e-02	off-diag
45	23	4.099700e+04	3.680205e-02	off-diag
45	24	4.118100e+04	1.468255e-01	off-diag
45	25	3.736600e+04	-6.111718e-02	off-diag
45	26	3.458600e+04	-3.384280e-02	off-diag
45	27	4.214200e+04	-6.896721e-02	off-diag
45	28	4.126400e+04	3.026858e-02	off-diag
45	29	3.754300e+04	-3.777185e-02	off-diag
45	30	3.435700e+04	-4.156232e-02	off-diag
45	31	4.196400e+04	-1.250962e-01	off-diag
45	32	4.205400e+04	-1.070399e-01	off-diag
45	33	4.119200e+04	-8.501854e-02	off-diag
45	34	4.108900e+04	-7.318378e-02	off-diag
45	35	4.181900e+04	-8.477009e-02	off-diag
45	36	4.123300e+04	-9.666383e-02	off-diag
45	37	4.192700e+04	3.706570e-01	off-diag
45	38	4.100900e+04	-3.716429e-02	off-diag
45	39	4.162900e+04	-1.212418e-01	off-diag
45	40	4.177700e+04	-7.693088e-02	off-diag
45	41	4.074300e+04	1.400166e-01	off-diag
45	42	4.179000e+04	3.388580e-01	off-diag
45	43	4.108900e+04	1.498986e-01	off-diag
45	44	3.970300e+04	8.039612e-02	off-diag
45	45	4.537800e+04	9.890913e-01	diag
46	1	4.147700e+04	-7.805599e-02	off-diag
46	2	4.025500e+04	-1.196556e-01	off-diag
46	3	4.080500e+04	-1.242336e-02	off-diag
46	4	4.109500e+04	-8.487897e-02	off-diag
46	5	4.116800e+04	-3.268903e-02	off-diag
46	6	4.074300e+04	-8.882264e-02	off-diag
46	7	3.989400e+04	-1.845873e-02	off-diag
46	8	4.077500e+04	8.263094e-02	off-diag
46	9	4.055200e+04	-4.017085e-02	off-diag
46	10	4.041900e+04	-5.567638e-04	off-diag
46	11	3.969200e+04	-7.505012e-02	off-diag
46	12	4.164900e+04	-5.547654e-02	off-diag
46	13	4.085700e+04	1.656220e-01	off-diag
46	14	3.759800e+04	-4.886595e-02	off-diag
46	15	4.145500e+04	-2.615959e-02	off-diag
46	16	3.709100e+04	1.216160e-02	off-diag
46	17	4.129100e+04	4.946096e-03	off-diag
46	18	4.128900e+04	-1.083373e-01	off-diag
46	19	4.078500e+04	-2.796459e-02	off-diag
46	20	4.126700e+04	9.767589e-02	off-diag
46	21	3.998800e+04	-6.946430e-02	off-diag
46	22	4.088600e+04	-5.873845e-02	off-diag
46	23	4.059800e+04	1.800793e-02	off-diag
46	24	4.077500e+04	1.271188e-01	off-diag
46	25	3.715900e+04	-4.309923e-02	off-diag
46	26	3.446600e+04	-1.165908e-02	off-diag
46	27	4.178200e+04	-3.256414e-02	off-diag
46	28	4.094800e+04	3.988043e-02	off-diag
46	29	3.730000e+04	-2.489969e-02	off-diag
46	30	3.425000e+04	-3.465760e-02	off-diag
46	31	4.157900e+04	-1.085824e-01	off-diag
46	32	4.165600e+04	-8.909364e-02	off-diag
46	33	4.083600e+04	-6.584762e-02	off-diag
46	34	4.075300e+04	-3.952303e-02	off-diag
46	35	4.141900e+04	-7.904171e-02	off-diag
46	36	4.089600e+04	-9.679390e-02	off-diag
46	37	4.149700e+04	2.602120e-01	off-diag
46	38	4.064700e+04	-2.223738e-02	off-diag
46	39	4.134800e+04	-8.712535e-02	off-diag
46	40	4.149700e+04	-5.890861e-02	off-diag
46	41	4.029400e+04	9.302123e-02	off-diag
46	42	4.133400e+04	2.722881e-01	off-diag
46	43	4.077500e+04	1.356088e-01	off-diag
46	44	3.938100e+04	5.524338e-02	off-diag
46	45	4.074500e+04	2.516344e-01	off-diag
46	46	4.488000e+04	9.066257e-01	diag
47	1	4.125000e+04	-1.533901e-02	off-diag
47	2	3.985600e+04	-9.593481e-02	off-diag
47	3	4.043200e+04	-4.527509e-02	off-diag
47	4	4.068500e+04	-9.267393e-02	off-diag
47	5	4.079300e+04	-5.417467e-02	off-diag
47	6	4.053400e+04	-3.256785e-02	off-diag
47	7	3.953400e+04	-6.844554e-02	off-diag
47	8	4.055700e+04	8.888507e-02	off-diag
47	9	4.018800e+04	-6.407000e-02	off-diag
47	10	4.001600e+04	1.607145e-02	off-diag
47	11	3.939100e+04	-9.011248e-02	off-diag
47	12	4.124400e+04	-6.646494e-02	off-diag
47	13	4.049800e+04	7.999174e-02	off-diag
47	14	3.731100e+04	-2.648484e-02	off-diag
47	15	4.118100e+04	-3.330893e-02	off-diag
47	16	3.675400e+04	-7.439376e-03	off-diag
47	17	4.098500e+04	-1.458834e-02	off-diag
47	18	4.103800e+04	-5.231082e-02	off-diag
47	19	4.041900e+04	-2.697709e-02	off-diag
47	20	4.089300e+04	9.301372e-02	off-diag
47	21	3.974500e+04	-3.874542e-02	off-diag
47	22	4.054800e+04	-7.574825e-02	off-diag
47	23	4.036900e+04	5.795853e-02	off-diag
47	24	4.043500e+04	1.206533e-01	off-diag
47	25	3.699400e+04	-1.472134e-02	off-diag
47	26	3.415200e+04	-1.253008e-02	off-diag
47	27	4.140800e+04	-6.499925e-02	off-diag
47	28	4.060600e+04	2.736985e-02	off-diag
47	29	3.701600e+04	-1.147779e-02	off-diag
47	30	3.390900e+04	-3.219915e-02	off-diag
47	31	4.138600e+04	-6.884154e-02	off-diag
47	32	4.136600e+04	-6.111718e-02	off-diag
47	33	4.048800e+04	-7.586561e-02	off-diag
47	34	4.044200e+04	-3.022577e-02	off-diag
47	35	4.103500e+04	-7.979865e-02	off-diag
47	36	4.061700e+04	-8.510513e-02	off-diag
47	37	4.110800e+04	2.305227e-01	off-diag
47	38	4.031500e+04	-4.422226e-02	off-diag
47	39	4.092200e+04	-1.037888e-01	off-diag
47	40	4.106400e+04	-9.769364e-02	off-diag
47	41	4.000600e+04	8.185859e-02	off-diag
47	42	4.096600e+04	1.863324e-01	off-diag
47	43	4.041600e+04	1.229934e-01	off-diag
47	44	3.908100e+04	4.896547e-02	off-diag
47	45	4.032500e+04	1.860532e-01	off-diag
47	46	4.006300e+04	1.950608e-01	off-diag
47	47	4.449700e+04	8.652758e-01	diag
48	1	3.998300e+04	-3.986656e-02	off-diag
48	2	3.905400e+04	2.724939e-02	off-diag
48	3	3.928900e+04	-6.509111e-02	off-diag
48	4	3.974800e+04	3.668034e-03	off-diag
48	5	3.955200e+04	-7.626533e-02	off-diag
48	6	3.933800e+04	-2.719954e-02	off-diag
48	7	3.863300e+04	1.011478e-01	off-diag
48	8	3.916100e+04	1.272569e-02	off-diag
48	9	3.916700e+04	-3.347218e-02	off-diag
48	10	3.893800e+04	-2.582062e-02	off-diag
48	11	3.833700e+04	-4.995928e-02	off-diag
48	12	4.016900e+04	-2.680367e-02	off-diag
48	13	3.905300e+04	-5.719708e-02	off-diag
48	14	3.646100e+04	-4.203469e-02	off-diag
48	15	4.001400e+04	-5.175938e-03	off-diag
48	16	3.597200e+04	-3.839128e-03	off-diag
48	17	3.979800e+04	9.607444e-02	off-diag
48	18	3.993000e+04	5.486907e-02	off-diag
48	19	3.935400e+04	-2.713364e-03	off-diag
48	20	3.948400e+04	-4.847269e-02	off-diag
48	21	3.870400e+04	4.773100e-02	off-diag
48	22	3.949900e+04	-2.280247e-02	off-diag
48	23	3.915000e+04	1.712604e-02	off-diag
48	24	3.904200e+04	-2.164405e-04	off-diag
48	25	3.600600e+04	-6.694902e-02	off-diag
48	26	3.355300e+04	-2.433266e-02	off-diag
48	27	4.026100e+04	8.191318e-04	off-diag
48	28	3.934700e+04	4.268520e-02	off-diag
48	29	3.622000e+04	3.024804e-02	off-diag
48	30	3.338600e+04	-3.316734e-03	off-diag
48	31	4.022500e+04	1.398444e-01	off-diag
48	32	4.025400e+04	7.359158e-02	off-diag
48	33	3.942600e+04	9.253320e-02	off-diag
48	34	3.927200e+04	-2.343922e-02	off-diag
48	35	4.001700e+04	-1.995175e-02	off-diag
48	36	3.958200e+04	5.805021e-02	off-diag
48	37	3.956900e+04	-8.392927e-02	off-diag
48	38	3.932400e+04	9.464683e-02	off-diag
48	39	3.985700e+04	-4.540971e-02	off-diag
48	40	4.005400e+04	-1.162168e-02	off-diag
48	41	3.876800e+04	-1.096992e-02	off-diag
48	42	3.943700e+04	-7.202023e-02	off-diag
48	43	3.893200e+04	-6.150689e-02	off-diag
48	44	3.791600e+04	-6.641971e-02	off-diag
48	45	3.881700e+04	-8.222365e-02	off-diag
48	46	3.858400e+04	-8.219020e-02	off-diag
48	47	3.824600e+04	-7.732025e-02	off-diag
48	48	4.310800e+04	1.092273e+00	diag
49	1	4.220200e+04	-1.443140e-02	off-diag
49	2	4.110500e+04	3.669075e-02	off-diag
49	3	4.142700e+04	-3.480939e-02	off-diag
49	4	4.179300e+04	-4.760474e-02	off-diag
49	5	4.173400e+04	-3.973208e-02	off-diag
49	6	4.154500e+04	2.064152e-03	off-diag
49	7	4.039700e+04	-3.548216e-02	off-diag
49	8	4.128100e+04	-2.257962e-02	off-diag
49	9	4.119900e+04	-1.175386e-02	off-diag
49	10	4.104600e+04	2.514198e-02	off-diag
49	11	4.043200e+04	-1.940872e-02	off-diag
49	12	4.240000e+04	3.565292e-02	off-diag
49	13	4.124600e+04	4.890587e-03	off-diag
49	14	3.827900e+04	3.154408e-02	off-diag
49	15	4.223200e+04	1.553284e-02	off-diag
49	16	3.756900e+04	3.681742e-03	off-diag
49	17	4.195900e+04	-3.319049e-02	off-diag
49	18	4.212600e+04	-1.411762e-02	off-diag
49	19	4.147300e+04	1.158892e-02	off-diag
49	20	4.176900e+04	2.285299e-02	off-diag
49	21	4.062600e+04	-4.205636e-02	off-diag
49	22	4.167000e+04	4.919561e-02	off-diag
49	23	4.118900e+04	-4.568504e-02	off-diag
49	24	4.120700e+04	-9.887954e-03	off-diag
49	25	3.776900e+04	3.939243e-02	off-diag
49	26	3.483900e+04	1.915983e-02	off-diag
49	27	4.252400e+04	1.774888e-02	off-diag
49	28	4.153400e+04	-8.789315e-03	off-diag
49	29	3.783800e+04	-1.901338e-02	off-diag
49	30	3.462600e+04	1.736379e-02	off-diag
49	31	4.246000e+04	6.049306e-03	off-diag
49	32	4.240400e+04	-1.606258e-02	off-diag
49	33	4.146600e+04	-2.514212e-02	off-diag
49	34	4.137600e+04	-2.987408e-02	off-diag
49	35	4.222100e+04	2.875008e-02	off-diag
49	36	4.169500e+04	8.878489e-03	off-diag
49	37	4.185300e+04	2.515363e-02	off-diag
49	38	4.128500e+04	-4.511683e-02	off-diag
49	39	4.205900e+04	-1.920678e-02	off-diag
49	40	4.219200e+04	-2.925499e-02	off-diag
49	41	4.078500e+04	-3.467942e-03	off-diag
49	42	4.164700e+04	4.817490e-02	off-diag
49	43	4.119400e+04	2.585264e-03	off-diag
49	44	3.992800e+04	2.564289e-02	off-diag
49	45	4.104400e+04	1.530035e-02	off-diag
49	46	4.078400e+04	6.994111e-02	off-diag
49	47	4.039800e+04	2.617232e-02	off-diag
49	48	3.924700e+04	-8.055176e-03	off-diag
49	49	4.567600e+04	7.581073e-01	diag
50	1	4.186700e+04	-1.638867e-02	off-diag
50	2	4.070200e+04	-3.265072e-02	off-diag
50	3	4.101100e+04	-6.398964e-02	off-diag
50	4	4.149900e+04	-6.787242e-02	off-diag
50	5	4.136000e+04	-7.199459e-02	off-diag
50	6	4.110900e+04	-8.038009e-02	off-diag
50	7	4.009500e+04	-6.426629e-02	off-diag
50	8	4.105100e+04	1.248798e-02	off-diag
50	9	4.085600e+04	-3.878877e-02	off-diag
50	10	4.069000e+04	1.948645e-03	off-diag
50	11	4.011800e+04	-4.582843e-02	off-diag
50	12	4.207000e+04	-5.708613e-03	off-diag
50	13	4.111600e+04	8.607057e-02	off-diag
50	14	3.787600e+04	-1.855485e-03	off-diag
50	15	4.185400e+04	8.978116e-03	off-diag
50	16	3.737700e+04	7.211558e-02	off-diag
50	17	4.161600e+04	2.622129e-02	off-diag
50	18	4.170500e+04	-4.443190e-02	off-diag
50	19	4.114000e+04	2.250576e-02	off-diag
50	20	4.173800e+04	2.394132e-01	off-diag
50	21	4.025300e+04	-6.669608e-02	off-diag
50	22	4.131700e+04	4.379349e-02	off-diag
50	23	4.089400e+04	-2.956933e-02	off-diag
50	24	4.104300e+04	1.108347e-01	off-diag
50	25	3.746700e+04	-1.292185e-02	off-diag
50	26	3.463300e+04	-2.017522e-02	off-diag
50	27	4.219500e+04	2.119638e-04	off-diag
50	28	4.122000e+04	4.421365e-02	off-diag
50	29	3.755200e+04	-1.806083e-02	off-diag
50	30	3.448300e+04	-1.462890e-02	off-diag
50	31	4.200500e+04	-8.830179e-02	off-diag
50	32	4.209800e+04	-4.464600e-02	off-diag
50	33	4.120800e+04	-5.298312e-03	off-diag
50	34	4.103900e+04	-5.473278e-02	off-diag
50	35	4.189400e+04	-5.765103e-03	off-diag
50	36	4.141200e+04	-2.989023e-02	off-diag
50	37	4.161900e+04	7.607183e-02	off-diag
50	38	4.100800e+04	1.102443e-02	off-diag
50	39	4.173100e+04	-4.574183e-02	off-diag
50	40	4.182200e+04	-1.322937e-02	off-diag
50	41	4.056400e+04	4.572200e-02	off-diag
50	42	4.158800e+04	1.173844e-01	off-diag
50	43	4.100200e+04	8.600477e-02	off-diag
50	44	3.966600e+04	2.043613e-02	off-diag
50	45	4.094900e+04	1.116726e-01	off-diag
50	46	4.059700e+04	1.007330e-01	off-diag
50	47	4.023800e+04	1.120881e-01	off-diag
50	48	3.891700e+04	-2.550664e-03	off-diag
50	49	4.104900e+04	5.532980e-02	off-diag
50	50	4.535600e+04	9.863047e-01	diag
51	1	4.170900e+04	-4.884712e-02	off-diag
51	2	4.041800e+04	-1.359108e-01	off-diag
51	3	4.094600e+04	-4.646105e-02	off-diag
51	4	4.125100e+04	-1.070949e-01	off-diag
51	5	4.132300e+04	-6.535865e-02	off-diag
51	6	4.101100e+04	-6.890806e-02	off-diag
51	7	3.997200e+04	-7.414520e-02	off-diag
51	8	4.108000e+04	9.049939e-02	off-diag
51	9	4.075500e+04	-8.552233e-02	off-diag
51	10	4.058800e+04	3.884667e-03	off-diag
51	11	3.986700e+04	-9.364981e-02	off-diag
51	12	4.180300e+04	-9.138270e-02	off-diag
51	13	4.106400e+04	1.522562e-01	off-diag
51	14	3.783000e+04	-3.622099e-02	off-diag
51	15	4.166900e+04	-5.847190e-02	off-diag
51	16	3.729400e+04	-1.330029e-02	off-diag
51	17	4.152700e+04	-1.325650e-02	off-diag
51	18	4.152200e+04	-5.941772e-02	off-diag
51	19	4.097500e+04	-3.929877e-02	off-diag
51	20	4.141500e+04	4.485807e-02	off-diag
51	21	4.026700e+04	-3.387342e-02	off-diag
51	22	4.107000e+04	-9.230048e-02	off-diag
51	23	4.091900e+04	6.329803e-02	off-diag
51	24	4.104200e+04	1.596273e-01	off-diag
51	25	3.738800e+04	-2.484127e-02	off-diag
51	26	3.465000e+04	-2.607258e-02	off-diag
51	27	4.194100e+04	-6.253441e-02	off-diag
51	28	4.120200e+04	5.987445e-02	off-diag
51	29	3.752600e+04	-2.612906e-02	off-diag
51	30	3.440600e+04	-4.383662e-02	off-diag
51	31	4.188500e+04	-6.812923e-02	off-diag
51	32	4.188300e+04	-8.051830e-02	off-diag
51	33	4.094000e+04	-8.187745e-02	off-diag
51	34	4.092200e+04	-5.626605e-02	off-diag
51	35	4.163500e+04	-9.945234e-02	off-diag
51	36	4.112800e+04	-1.023121e-01	off-diag
51	37	4.179400e+04	3.284312e-01	off-diag
51	38	4.081900e+04	-6.501605e-02	off-diag
51	39	4.142000e+04	-1.419853e-01	off-diag
51	40	4.160600e+04	-9.289907e-02	off-diag
51	41	4.052300e+04	1.437014e-01	off-diag
51	42	4.161800e+04	2.322241e-01	off-diag
51	43	4.096700e+04	1.471039e-01	off-diag
51	44	3.960100e+04	7.719021e-02	off-diag
51	45	4.094000e+04	2.882462e-01	off-diag
51	46	4.067600e+04	2.012804e-01	off-diag
51	47	4.038000e+04	2.376705e-01	off-diag
51	48	3.875600e+04	-7.655497e-02	off-diag
51	49	4.094200e+04	-2.240450e-03	off-diag
51	50	4.073900e+04	4.121711e-02	off-diag
51	51	4.515600e+04	8.883188e-01	diag
52	1	3.816800e+04	-2.171701e-02	off-diag
52	2	3.729700e+04	-4.341923e-02	off-diag
52	3	3.761800e+04	-3.409774e-02	off-diag
52	4	3.789900e+04	-5.472674e-02	off-diag
52	5	3.776200e+04	-6.201546e-02	off-diag
52	6	3.754600e+04	-6.426926e-02	off-diag
52	7	3.665700e+04	-7.941200e-02	off-diag
52	8	3.742600e+04	2.828574e-02	off-diag
52	9	3.752900e+04	-5.268456e-02	off-diag
52	10	3.752900e+04	5.340226e-02	off-diag
52	11	3.649300e+04	-5.627392e-02	off-diag
52	12	3.819300e+04	-6.827783e-02	off-diag
52	13	3.752000e+04	9.359915e-02	off-diag
52	14	3.728700e+04	2.094829e-03	off-diag
52	15	3.808700e+04	-6.013776e-02	off-diag
52	16	3.674000e+04	-7.461956e-03	off-diag
52	17	3.787900e+04	-6.090207e-02	off-diag
52	18	3.800800e+04	-4.553200e-02	off-diag
52	19	3.765000e+04	-3.547752e-02	off-diag
52	20	3.792200e+04	7.746663e-03	off-diag
52	21	3.699500e+04	-2.563717e-02	off-diag
52	22	3.766100e+04	-2.156383e-02	off-diag
52	23	3.750900e+04	1.994340e-02	off-diag
52	24	3.753000e+04	7.935541e-02	off-diag
52	25	3.690800e+04	1.317079e-02	off-diag
52	26	3.408800e+04	2.910895e-02	off-diag
52	27	3.833600e+04	-5.500888e-02	off-diag
52	28	3.771200e+04	1.222523e-02	off-diag
52	29	3.694200e+04	-2.430016e-02	off-diag
52	30	3.388800e+04	2.483833e-02	off-diag
52	31	3.826300e+04	-5.758444e-02	off-diag
52	32	3.818100e+04	-6.360447e-02	off-diag
52	33	3.756200e+04	-6.782002e-02	off-diag
52	34	3.748400e+04	-8.678106e-02	off-diag
52	35	3.817000e+04	-2.441674e-02	off-diag
52	36	3.778500e+04	-3.580802e-02	off-diag
52	37	3.799700e+04	1.646822e-01	off-diag
52	38	3.738900e+04	-6.966033e-02	off-diag
52	39	3.800300e+04	-6.956164e-02	off-diag
52	40	3.814200e+04	-4.323229e-02	off-diag
52	41	3.724000e+04	6.434459e-02	off-diag
52	42	3.785800e+04	1.328635e-01	off-diag
52	43	3.743000e+04	7.054114e-02	off-diag
52	44	3.682900e+04	1.311235e-01	off-diag
52	45	3.748200e+04	1.499473e-01	off-diag
52	46	3.716300e+04	7.461076e-02	off-diag
52	47	3.692100e+04	6.362571e-02	off-diag
52	48	3.582400e+04	-7.551609e-02	off-diag
52	49	3.766600e+04	3.591601e-02	off-diag
52	50	3.737600e+04	2.795023e-02	off-diag
52	51	3.744600e+04	1.170958e-01	off-diag
52	52	4.103200e+04	5.814618e-01	diag
53	1	4.192700e+04	-1.044994e-01	off-diag
53	2	4.072500e+04	-1.378011e-01	off-diag
53	3	4.127200e+04	-4.052670e-02	off-diag
53	4	4.158100e+04	-9.834258e-02	off-diag
53	5	4.158500e+04	-7.830504e-02	off-diag
53	6	4.123000e+04	-1.133823e-01	off-diag
53	7	4.023200e+04	-7.494818e-02	off-diag
53	8	4.135200e+04	1.018867e-01	off-diag
53	9	4.097200e+04	-8.985199e-02	off-diag
53	10	4.082200e+04	-9.051147e-03	off-diag
53	11	4.016200e+04	-1.107337e-01	off-diag
53	12	4.216900e+04	-7.222121e-02	off-diag
53	13	4.141800e+04	2.201232e-01	off-diag
53	14	3.785200e+04	-6.157851e-02	off-diag
53	15	4.198400e+04	-5.340519e-02	off-diag
53	16	3.741500e+04	-7.610064e-03	off-diag
53	17	4.178300e+04	-1.555881e-02	off-diag
53	18	4.173000e+04	-1.234968e-01	off-diag
53	19	4.118500e+04	-5.690461e-02	off-diag
53	20	4.174600e+04	8.947763e-02	off-diag
53	21	4.041800e+04	-9.615625e-02	off-diag
53	22	4.137100e+04	-8.152626e-02	off-diag
53	23	4.110100e+04	2.771001e-02	off-diag
53	24	4.132600e+04	1.927501e-01	off-diag
53	25	3.743600e+04	-6.586758e-02	off-diag
53	26	3.461400e+04	-3.072393e-02	off-diag
53	27	4.227100e+04	-7.414848e-02	off-diag
53	28	4.139000e+04	3.707952e-02	off-diag
53	29	3.754200e+04	-5.592798e-02	off-diag
53	30	3.435400e+04	-4.776729e-02	off-diag
53	31	4.210300e+04	-1.301628e-01	off-diag
53	32	4.213400e+04	-1.168988e-01	off-diag
53	33	4.128100e+04	-6.661615e-02	off-diag
53	34	4.115300e+04	-8.696434e-02	off-diag
53	35	4.189400e+04	-8.863669e-02	off-diag
53	36	4.133400e+04	-1.103776e-01	off-diag
53	37	4.211800e+04	4.338928e-01	off-diag
53	38	4.114400e+04	-3.226959e-02	off-diag
53	39	4.178000e+04	-1.240431e-01	off-diag
53	40	4.199400e+04	-8.188462e-02	off-diag
53	41	4.087700e+04	1.526703e-01	off-diag
53	42	4.192700e+04	3.242452e-01	off-diag
53	43	4.118300e+04	1.364084e-01	off-diag
53	44	3.981800e+04	8.279174e-02	off-diag
53	45	4.145500e+04	4.459917e-01	off-diag
53	46	4.100400e+04	2.598450e-01	off-diag
53	47	4.051700e+04	2.395337e-01	off-diag
53	48	3.894800e+04	-7.155768e-02	off-diag
53	49	4.120800e+04	3.206405e-02	off-diag
53	50	4.100800e+04	9.490604e-02	off-diag
53	51	4.124800e+04	3.349360e-01	off-diag
53	52	3.756500e+04	1.604839e-01	off-diag
53	53	4.553200e+04	1.018425e+00	diag
54	1	4.244300e+04	-3.845438e-03	off-diag
54	2	4.117900e+04	-3.843493e-02	off-diag
54	3	4.171600e+04	-3.001323e-02	off-diag
54	4	4.204100e+04	-5.694103e-02	off-diag
54	5	4.196500e+04	-9.869002e-02	off-diag
54	6	4.172700e+04	-4.507160e-02	off-diag
54	7	4.084100e+04	7.475130e-02	off-diag
54	8	4.158300e+04	-4.272542e-02	off-diag
54	9	4.137500e+04	-6.788811e-02	off-diag
54	10	4.103000e+04	-9.064285e-02	off-diag
54	11	4.086600e+04	6.163173e-02	off-diag
54	12	4.276300e+04	1.023205e-01	off-diag
54	13	4.141700e+04	-7.294126e-02	off-diag
54	14	3.825300e+04	4.469635e-02	off-diag
54	15	4.270000e+04	9.969977e-02	off-diag
54	16	3.774500e+04	1.994947e-01	off-diag
54	17	4.238900e+04	2.343773e-01	off-diag
54	18	4.250000e+04	6.468122e-02	off-diag
54	19	4.168000e+04	5.436299e-02	off-diag
54	20	4.198000e+04	-1.187982e-02	off-diag
54	21	4.084300e+04	-2.737193e-02	off-diag
54	22	4.196900e+04	4.890196e-02	off-diag
54	23	4.145500e+04	-3.910618e-02	off-diag
54	24	4.133400e+04	-1.077668e-02	off-diag
54	25	3.779800e+04	4.739646e-02	off-diag
54	26	3.476500e+04	-1.735061e-02	off-diag
54	27	4.303000e+04	1.068859e-01	off-diag
54	28	4.179600e+04	-3.054982e-02	off-diag
54	29	3.800800e+04	1.607807e-01	off-diag
54	30	3.450600e+04	-1.268913e-03	off-diag
54	31	4.276200e+04	3.596828e-02	off-diag
54	32	4.288100e+04	6.488591e-02	off-diag
54	33	4.178600e+04	3.763860e-02	off-diag
54	34	4.179400e+04	6.302010e-02	off-diag
54	35	4.242000e+04	-1.914368e-02	off-diag
54	36	4.196500e+04	-4.040711e-02	off-diag
54	37	4.198800e+04	-8.673424e-02	off-diag
54	38	4.179100e+04	1.929486e-01	off-diag
54	39	4.242300e+04	7.358645e-02	off-diag
54	40	4.247500e+04	1.087100e-02	off-diag
54	41	4.091100e+04	-1.013585e-01	off-diag
54	42	4.187400e+04	-7.473862e-02	off-diag
54	43	4.146400e+04	-3.352990e-02	off-diag
54	44	3.988900e+04	-1.114357e-01	off-diag
54	45	4.126100e+04	-5.566839e-02	off-diag
54	46	4.083400e+04	-4.131841e-02	off-diag
54	47	4.056100e+04	-4.368557e-02	off-diag
54	48	3.942900e+04	8.334580e-02	off-diag
54	49	4.152800e+04	-2.182872e-02	off-diag
54	50	4.127900e+04	7.529447e-02	off-diag
54	51	4.113500e+04	-2.815722e-02	off-diag
54	52	3.744200e+04	-9.307750e-02	off-diag
54	53	4.135900e+04	-4.949640e-02	off-diag
54	54	4.617500e+04	1.217263e+00	diag
55	1	4.158500e+04	-4.036969e-02	off-diag
55	2	4.038700e+04	-1.225471e-01	off-diag
55	3	4.091800e+04	-1.265236e-02	off-diag
55	4	4.124400e+04	-8.862568e-02	off-diag
55	5	4.123800e+04	-5.594284e-02	off-diag
55	6	4.086000e+04	-9.864015e-02	off-diag
55	7	3.990800e+04	-1.571015e-02	off-diag
55	8	4.089200e+04	8.755059e-02	off-diag
55	9	4.061000e+04	-7.589713e-02	off-diag
55	10	4.047800e+04	-9.879689e-03	off-diag
55	11	3.985800e+04	-7.541817e-02	off-diag
55	12	4.176200e+04	-4.819886e-02	off-diag
55	13	4.099900e+04	1.705990e-01	off-diag
55	14	3.775900e+04	-4.878159e-02	off-diag
55	15	4.165100e+04	-2.913619e-02	off-diag
55	16	3.723100e+04	-3.172153e-03	off-diag
55	17	4.140300e+04	-2.942691e-02	off-diag
55	18	4.134000e+04	-1.297634e-01	off-diag
55	19	4.089300e+04	-1.854977e-02	off-diag
55	20	4.135300e+04	6.863592e-02	off-diag
55	21	3.998700e+04	-8.979307e-02	off-diag
55	22	4.099300e+04	-4.439073e-02	off-diag
55	23	4.068600e+04	3.645118e-03	off-diag
55	24	4.085900e+04	1.397463e-01	off-diag
55	25	3.732600e+04	-3.668191e-02	off-diag
55	26	3.457600e+04	-1.509732e-02	off-diag
55	27	4.186800e+04	-4.792533e-02	off-diag
55	28	4.104400e+04	4.406050e-02	off-diag
55	29	3.738000e+04	-4.405260e-02	off-diag
55	30	3.435000e+04	-2.222082e-02	off-diag
55	31	4.166800e+04	-1.225697e-01	off-diag
55	32	4.171600e+04	-1.042588e-01	off-diag
55	33	4.094800e+04	-8.672583e-02	off-diag
55	34	4.082400e+04	-5.588531e-02	off-diag
55	35	4.157900e+04	-7.553789e-02	off-diag
55	36	4.100300e+04	-9.525793e-02	off-diag
55	37	4.161400e+04	2.730260e-01	off-diag
55	38	4.071100e+04	-5.174646e-02	off-diag
55	39	4.137600e+04	-1.007159e-01	off-diag
55	40	4.154600e+04	-5.915667e-02	off-diag
55	41	4.048300e+04	1.004262e-01	off-diag
55	42	4.174800e+04	5.316493e-01	off-diag
55	43	4.083000e+04	1.507127e-01	off-diag
55	44	3.955400e+04	1.137636e-01	off-diag
55	45	4.095600e+04	3.052097e-01	off-diag
55	46	4.063100e+04	2.846221e-01	off-diag
55	47	4.018400e+04	1.905399e-01	off-diag
55	48	3.862000e+04	-9.250592e-02	off-diag
55	49	4.089100e+04	6.504554e-02	off-diag
55	50	4.065800e+04	1.161835e-01	off-diag
55	51	4.080100e+04	2.100539e-01	off-diag
55	52	3.734300e+04	1.064445e-01	off-diag
55	53	4.107500e+04	2.829157e-01	off-diag
55	54	4.094200e+04	-4.718071e-02	off-diag
55	55	4.502200e+04	9.074731e-01	diag
56	1	4.232100e+04	-7.282168e-02	off-diag
56	2	4.094700e+04	-1.557748e-01	off-diag
56	3	4.148400e+04	-7.508295e-02	off-diag
56	4	4.183300e+04	-1.337427e-01	off-diag
56	5	4.186000e+04	-8.825812e-02	off-diag
56	6	4.156300e+04	-8.820863e-02	off-diag
56	7	4.045800e+04	-9.689500e-02	off-diag
56	8	4.173300e+04	1.097103e-01	off-diag
56	9	4.117400e+04	-1.080779e-01	off-diag
56	10	4.107400e+04	-2.805290e-02	off-diag
56	11	4.058600e+04	-1.364874e-01	off-diag
56	12	4.246700e+04	-9.718783e-02	off-diag
56	13	4.167800e+04	2.092070e-01	off-diag
56	14	3.811100e+04	-6.201224e-02	off-diag
56	15	4.236400e+04	-6.264154e-02	off-diag
56	16	3.754000e+04	-2.669718e-02	off-diag
56	17	4.216600e+04	-3.191258e-02	off-diag
56	18	4.213800e+04	-1.096595e-01	off-diag
56	19	4.148900e+04	-5.049158e-02	off-diag
56	20	4.199900e+04	5.867770e-02	off-diag
56	21	4.076200e+04	-8.084411e-02	off-diag
56	22	4.158700e+04	-9.400289e-02	off-diag
56	23	4.149600e+04	4.679372e-02	off-diag
56	24	4.152300e+04	1.426952e-01	off-diag
56	25	3.764000e+04	-4.674437e-02	off-diag
56	26	3.470900e+04	-4.457000e-02	off-diag
56	27	4.261900e+04	-8.551094e-02	off-diag
56	28	4.176700e+04	5.047622e-02	off-diag
56	29	3.778600e+04	-3.675467e-02	off-diag
56	30	3.457100e+04	-6.266183e-02	off-diag
56	31	4.252600e+04	-1.114395e-01	off-diag
56	32	4.257700e+04	-1.032988e-01	off-diag
56	33	4.158600e+04	-1.045868e-01	off-diag
56	34	4.156200e+04	-6.456457e-02	off-diag
56	35	4.228800e+04	-1.133835e-01	off-diag
56	36	4.168900e+04	-1.283005e-01	off-diag
56	37	4.251700e+04	4.992894e-01	off-diag
56	38	4.138300e+04	-7.459119e-02	off-diag
56	39	4.207200e+04	-1.504239e-01	off-diag
56	40	4.223400e+04	-1.114277e-01	off-diag
56	41	4.108500e+04	1.158272e-01	off-diag
56	42	4.215500e+04	3.358683e-01	off-diag
56	43	4.154300e+04	1.627433e-01	off-diag
56	44	4.010700e+04	8.849039e-02	off-diag
56	45	4.163500e+04	3.849168e-01	off-diag
56	46	4.109300e+04	2.585336e-01	off-diag
56	47	4.083500e+04	2.619185e-01	off-diag
56	48	3.914500e+04	-9.475977e-02	off-diag
56	49	4.149500e+04	3.116972e-03	off-diag
56	50	4.136300e+04	7.563320e-02	off-diag
56	51	4.147400e+04	3.324158e-01	off-diag
56	52	3.769600e+04	1.528899e-01	off-diag
56	53	4.179300e+04	4.667549e-01	off-diag
56	54	4.171200e+04	-4.660648e-02	off-diag
56	55	4.130600e+04	2.931852e-01	off-diag
56	56	4.600400e+04	1.086058e+00	diag
57	1	4.133600e+04	-5.247849e-02	off-diag
57	2	4.011200e+04	-1.210070e-01	off-diag
57	3	4.059800e+04	-3.046773e-02	off-diag
57	4	4.089700e+04	-1.013661e-01	off-diag
57	5	4.094800e+04	-4.277976e-02	off-diag
57	6	4.058600e+04	-1.062237e-01	off-diag
57	7	3.964700e+04	-5.293584e-02	off-diag
57	8	4.068300e+04	6.453359e-02	off-diag
57	9	4.036400e+04	-6.713545e-02	off-diag
57	10	4.021500e+04	-4.829525e-03	off-diag
57	11	3.956700e+04	-7.289676e-02	off-diag
57	12	4.149700e+04	-7.231176e-02	off-diag
57	13	4.067600e+04	1.714619e-01	off-diag
57	14	3.754500e+04	-5.733123e-02	off-diag
57	15	4.125900e+04	-4.599692e-02	off-diag
57	16	3.706500e+04	7.893936e-03	off-diag
57	17	4.111100e+04	-1.418907e-02	off-diag
57	18	4.111600e+04	-1.170145e-01	off-diag
57	19	4.057300e+04	-3.496924e-02	off-diag
57	20	4.104800e+04	5.647552e-02	off-diag
57	21	3.986400e+04	-7.727807e-02	off-diag
57	22	4.068700e+04	-6.969839e-02	off-diag
57	23	4.049700e+04	1.588982e-02	off-diag
57	24	4.057600e+04	1.185550e-01	off-diag
57	25	3.704400e+04	-5.736644e-02	off-diag
57	26	3.440100e+04	-2.220875e-02	off-diag
57	27	4.158100e+04	-6.298216e-02	off-diag
57	28	4.077300e+04	2.051317e-02	off-diag
57	29	3.722900e+04	-4.319117e-02	off-diag
57	30	3.420200e+04	-3.979626e-02	off-diag
57	31	4.142400e+04	-1.258196e-01	off-diag
57	32	4.145100e+04	-1.004481e-01	off-diag
57	33	4.060300e+04	-7.026611e-02	off-diag
57	34	4.051100e+04	-8.564976e-02	off-diag
57	35	4.129700e+04	-8.614657e-02	off-diag
57	36	4.070400e+04	-1.031840e-01	off-diag
57	37	4.134600e+04	3.296386e-01	off-diag
57	38	4.048200e+04	-4.910022e-02	off-diag
57	39	4.108000e+04	-1.128169e-01	off-diag
57	40	4.123100e+04	-8.237005e-02	off-diag
57	41	4.022600e+04	1.209475e-01	off-diag
57	42	4.120100e+04	3.334380e-01	off-diag
57	43	4.048100e+04	1.030993e-01	off-diag
57	44	3.937800e+04	1.147232e-01	off-diag
57	45	4.061400e+04	3.189728e-01	off-diag
57	46	4.021400e+04	2.305221e-01	off-diag
57	47	3.988800e+04	2.232546e-01	off-diag
57	48	3.843700e+04	-7.798944e-02	off-diag
57	49	4.058200e+04	2.202378e-02	off-diag
57	50	4.043200e+04	8.587188e-02	off-diag
57	51	4.052200e+04	2.627524e-01	off-diag
57	52	3.719700e+04	1.400279e-01	off-diag
57	53	4.081500e+04	3.664250e-01	off-diag
57	54	4.061800e+04	-6.829550e-02	off-diag
57	55	4.050800e+04	2.821118e-01	off-diag
57	56	4.100600e+04	3.670289e-01	off-diag
57	57	4.468600e+04	9.878573e-01	diag
58	1	4.191500e+04	-1.006012e-01	off-diag
58	2	4.070200e+04	-1.286646e-01	off-diag
58	3	4.120100e+04	-5.821808e-02	off-diag
58	4	4.149800e+04	-1.134599e-01	off-diag
58	5	4.150300e+04	-9.173206e-02	off-diag
58	6	4.119000e+04	-1.210881e-01	off-diag
58	7	4.017200e+04	-7.547987e-02	off-diag
58	8	4.130200e+04	1.053946e-01	off-diag
58	9	4.089300e+04	-1.104420e-01	off-diag
58	10	4.078600e+04	-2.578292e-02	off-diag
58	11	4.016700e+04	-1.209490e-01	off-diag
58	12	4.214500e+04	-7.477447e-02	off-diag
58	13	4.134700e+04	2.026622e-01	off-diag
58	14	3.788900e+04	-9.381375e-02	off-diag
58	15	4.195000e+04	-8.164495e-02	off-diag
58	16	3.734300e+04	-5.480222e-02	off-diag
58	17	4.176700e+04	-3.816051e-02	off-diag
58	18	4.172300e+04	-1.180264e-01	off-diag
58	19	4.120700e+04	-7.333838e-02	off-diag
58	20	4.162300e+04	5.825246e-02	off-diag
58	21	4.037700e+04	-3.192654e-03	off-diag
58	22	4.125100e+04	-1.187500e-01	off-diag
58	23	4.102600e+04	-2.777852e-02	off-diag
58	24	4.120500e+04	1.412168e-01	off-diag
58	25	3.740900e+04	-9.319496e-02	off-diag
58	26	3.460800e+04	-5.632040e-02	off-diag
58	27	4.218100e+04	-9.173708e-02	off-diag
58	28	4.136300e+04	-1.011551e-02	off-diag
58	29	3.759600e+04	-8.547791e-02	off-diag
58	30	3.440400e+04	-6.823358e-02	off-diag
58	31	4.199800e+04	-1.334826e-01	off-diag
58	32	4.211800e+04	-1.095641e-01	off-diag
58	33	4.115700e+04	-1.179006e-01	off-diag
58	34	4.112700e+04	-1.022994e-01	off-diag
58	35	4.192900e+04	-1.074259e-01	off-diag
58	36	4.141100e+04	-1.061014e-01	off-diag
58	37	4.211200e+04	4.978329e-01	off-diag
58	38	4.107600e+04	-4.392288e-02	off-diag
58	39	4.175000e+04	-6.738744e-02	off-diag
58	40	4.191900e+04	-1.246002e-01	off-diag
58	41	4.072700e+04	8.183264e-02	off-diag
58	42	4.188000e+04	4.097110e-01	off-diag
58	43	4.112500e+04	1.034858e-01	off-diag
58	44	3.978700e+04	9.079730e-02	off-diag
58	45	4.126400e+04	3.541443e-01	off-diag
58	46	4.074900e+04	1.996548e-01	off-diag
58	47	4.040500e+04	1.993522e-01	off-diag
58	48	3.894200e+04	-9.725064e-02	off-diag
58	49	4.112300e+04	6.793748e-03	off-diag
58	50	4.101300e+04	8.085116e-02	off-diag
58	51	4.110400e+04	2.764679e-01	off-diag
58	52	3.756900e+04	1.881797e-01	off-diag
58	53	4.151400e+04	4.408595e-01	off-diag
58	54	4.129500e+04	-8.717895e-02	off-diag
58	55	4.103200e+04	2.698335e-01	off-diag
58	56	4.176500e+04	4.404033e-01	off-diag
58	57	4.070800e+04	3.309886e-01	off-diag
58	58	4.548800e+04	1.211819e+00	diag
59	1	4.153500e+04	-6.434019e-02	off-diag
59	2	4.035500e+04	-1.422550e-01	off-diag
59	3	4.079300e+04	-3.391543e-02	off-diag
59	4	4.112400e+04	-1.245556e-01	off-diag
59	5	4.119200e+04	-7.624940e-02	off-diag
59	6	4.088800e+04	-8.081086e-02	off-diag
59	7	3.986600e+04	-8.537923e-02	off-diag
59	8	4.100700e+04	1.052965e-01	off-diag
59	9	4.058800e+04	-1.034966e-01	off-diag
59	10	4.046100e+04	-2.907168e-03	off-diag
59	11	3.984800e+04	-1.185265e-01	off-diag
59	12	4.175300e+04	-9.899464e-02	off-diag
59	13	4.102400e+04	1.830126e-01	off-diag
59	14	3.760000e+04	-3.201228e-02	off-diag
59	15	4.162100e+04	-6.168310e-02	off-diag
59	16	3.707300e+04	-1.376500e-02	off-diag
59	17	4.140400e+04	-1.360244e-02	off-diag
59	18	4.142500e+04	-9.916848e-02	off-diag
59	19	4.082300e+04	-6.213066e-02	off-diag
59	20	4.133700e+04	5.544011e-02	off-diag
59	21	4.010100e+04	-5.791467e-02	off-diag
59	22	4.097600e+04	-9.853603e-02	off-diag
59	23	4.078200e+04	4.125296e-02	off-diag
59	24	4.085800e+04	1.593548e-01	off-diag
59	25	3.724600e+04	-2.862501e-02	off-diag
59	26	3.439300e+04	-2.825841e-02	off-diag
59	27	4.186900e+04	-7.211041e-02	off-diag
59	28	4.115900e+04	5.620578e-02	off-diag
59	29	3.731500e+04	-2.361905e-02	off-diag
59	30	3.419800e+04	-4.431462e-02	off-diag
59	31	4.175800e+04	-9.408173e-02	off-diag
59	32	4.182900e+04	-1.048179e-01	off-diag
59	33	4.098900e+04	-1.016109e-01	off-diag
59	34	4.081900e+04	-7.145647e-02	off-diag
59	35	4.149900e+04	-8.988405e-02	off-diag
59	36	4.094700e+04	-1.232844e-01	off-diag
59	37	4.180200e+04	4.451920e-01	off-diag
59	38	4.070200e+04	-7.265955e-02	off-diag
59	39	4.132300e+04	-1.432146e-01	off-diag
59	40	4.153200e+04	-9.139040e-02	off-diag
59	41	4.047300e+04	9.482710e-02	off-diag
59	42	4.148300e+04	2.708193e-01	off-diag
59	43	4.092300e+04	1.572977e-01	off-diag
59	44	3.951000e+04	6.272170e-02	off-diag
59	45	4.100900e+04	3.718700e-01	off-diag
59	46	4.059500e+04	2.316627e-01	off-diag
59	47	4.023800e+04	2.455545e-01	off-diag
59	48	3.858200e+04	-9.458776e-02	off-diag
59	49	4.077200e+04	2.749610e-03	off-diag
59	50	4.069700e+04	7.903111e-02	off-diag
59	51	4.090100e+04	3.371027e-01	off-diag
59	52	3.725500e+04	1.483600e-01	off-diag
59	53	4.117600e+04	4.237050e-01	off-diag
59	54	4.098100e+04	-3.604086e-02	off-diag
59	55	4.071000e+04	2.548725e-01	off-diag
59	56	4.160200e+04	4.597506e-01	off-diag
59	57	4.040400e+04	3.008861e-01	off-diag
59	58	4.106600e+04	3.660454e-01	off-diag
59	59	4.509000e+04	9.014641e-01	diag
60	1	4.039500e+04	-6.831432e-02	off-diag
60	2	3.931400e+04	-1.047309e-01	off-diag
60	3	3.972300e+04	-2.503817e-02	off-diag
60	4	4.001800e+04	-9.342501e-02	off-diag
60	5	4.013600e+04	-4.905598e-02	off-diag
60	6	3.974000e+04	-7.358406e-02	off-diag
60	7	3.887700e+04	-6.817229e-02	off-diag
60	8	3.977100e+04	8.556093e-02	off-diag
60	9	3.957300e+04	-7.064622e-02	off-diag
60	10	3.953000e+04	1.643492e-02	off-diag
60	11	3.868900e+04	-9.058948e-02	off-diag
60	12	4.051400e+04	-7.523033e-02	off-diag
60	13	3.987900e+04	1.812675e-01	off-diag
60	14	3.691000e+04	-5.175998e-02	off-diag
60	15	4.037900e+04	-6.353842e-02	off-diag
60	16	3.643100e+04	-1.714995e-02	off-diag
60	17	4.021600e+04	-6.813744e-03	off-diag
60	18	4.020100e+04	-1.102142e-01	off-diag
60	19	3.979200e+04	-4.349678e-02	off-diag
60	20	4.019100e+04	6.565417e-02	off-diag
60	21	3.902500e+04	-7.740803e-02	off-diag
60	22	3.980900e+04	-8.696159e-02	off-diag
60	23	3.958000e+04	1.161517e-02	off-diag
60	24	3.977600e+04	1.183431e-01	off-diag
60	25	3.647500e+04	-4.445178e-02	off-diag
60	26	3.407500e+04	-9.455007e-03	off-diag
60	27	4.059600e+04	-7.868925e-02	off-diag
60	28	3.992300e+04	3.127589e-02	off-diag
60	29	3.661000e+04	-4.262569e-02	off-diag
60	30	3.386200e+04	-2.217542e-02	off-diag
60	31	4.044800e+04	-1.158446e-01	off-diag
60	32	4.052600e+04	-1.113895e-01	off-diag
60	33	3.974900e+04	-7.898865e-02	off-diag
60	34	3.966500e+04	-8.498611e-02	off-diag
60	35	4.038600e+04	-6.761667e-02	off-diag
60	36	3.991900e+04	-8.287403e-02	off-diag
60	37	4.055400e+04	3.643749e-01	off-diag
60	38	3.954900e+04	-5.808507e-02	off-diag
60	39	4.017000e+04	-1.159788e-01	off-diag
60	40	4.037300e+04	-7.528396e-02	off-diag
60	41	3.937300e+04	9.750619e-02	off-diag
60	42	4.033700e+04	2.750174e-01	off-diag
60	43	3.967600e+04	9.382225e-02	off-diag
60	44	3.868000e+04	1.261877e-01	off-diag
60	45	3.984400e+04	2.890007e-01	off-diag
60	46	3.942200e+04	1.918614e-01	off-diag
60	47	3.910700e+04	1.883566e-01	off-diag
60	48	3.774500e+04	-7.072408e-02	off-diag
60	49	3.975000e+04	1.906360e-02	off-diag
60	50	3.958100e+04	7.462135e-02	off-diag
60	51	3.980800e+04	2.486303e-01	off-diag
60	52	3.664100e+04	1.775484e-01	off-diag
60	53	4.001400e+04	3.526527e-01	off-diag
60	54	3.981200e+04	-8.408027e-02	off-diag
60	55	3.965500e+04	2.342909e-01	off-diag
60	56	4.019900e+04	3.797887e-01	off-diag
60	57	3.942200e+04	2.815723e-01	off-diag
60	58	3.998900e+04	3.446725e-01	off-diag
60	59	3.975300e+04	3.349021e-01	off-diag
60	60	4.359100e+04	8.063402e-01	diag
61	1	4.158200e+04	-7.403100e-02	off-diag
61	2	4.029300e+04	-1.164279e-01	off-diag
61	3	4.086400e+04	-4.722866e-02	off-diag
61	4	4.116400e+04	-9.091348e-02	off-diag
61	5	4.123800e+04	-5.371451e-02	off-diag
61	6	4.087000e+04	-8.257755e-02	off-diag
61	7	4.000200e+04	-2.859698e-02	off-diag
61	8	4.083700e+04	6.188740e-02	off-diag
61	9	4.056500e+04	-5.924312e-02	off-diag
61	10	4.037300e+04	-1.972695e-02	off-diag
61	11	3.987500e+04	-5.619206e-02	off-diag
61	12	4.169200e+04	-7.638194e-02	off-diag
61	13	4.090900e+04	1.418119e-01	off-diag
61	14	3.754500e+04	-7.681777e-02	off-diag
61	15	4.166800e+04	-4.741126e-02	off-diag
61	16	3.695500e+04	-3.165020e-02	off-diag
61	17	4.143400e+04	-2.702229e-02	off-diag
61	18	4.137600e+04	-1.132981e-01	off-diag
61	19	4.081700e+04	-3.589120e-02	off-diag
61	20	4.128300e+04	5.398099e-02	off-diag
61	21	4.007400e+04	8.539004e-02	off-diag
61	22	4.098300e+04	-8.008906e-02	off-diag
61	23	4.072300e+04	7.956872e-03	off-diag
61	24	4.077300e+04	1.131957e-01	off-diag
61	25	3.713800e+04	-5.802532e-02	off-diag
61	26	3.429300e+04	-3.840458e-02	off-diag
61	27	4.185100e+04	-4.199066e-02	off-diag
61	28	4.101200e+04	2.038133e-02	off-diag
61	29	3.717000e+04	-5.861284e-02	off-diag
61	30	3.400700e+04	-4.973678e-02	off-diag
61	31	4.166700e+04	-1.249457e-01	off-diag
61	32	4.180900e+04	-8.077482e-02	off-diag
61	33	4.100200e+04	-3.796258e-02	off-diag
61	34	4.076900e+04	-7.370130e-02	off-diag
61	35	4.156400e+04	-7.844530e-02	off-diag
61	36	4.095200e+04	-9.999663e-02	off-diag
61	37	4.157800e+04	2.779457e-01	off-diag
61	38	4.074000e+04	-1.296375e-02	off-diag
61	39	4.144400e+04	-3.946164e-02	off-diag
61	40	4.152200e+04	-8.651334e-02	off-diag
61	41	4.046500e+04	1.030647e-01	off-diag
61	42	4.130600e+04	2.462270e-01	off-diag
61	43	4.070600e+04	6.044788e-02	off-diag
61	44	3.948100e+04	6.572937e-02	off-diag
61	45	4.070000e+04	1.962262e-01	off-diag
61	46	4.029200e+04	1.458791e-01	off-diag
61	47	4.012200e+04	1.647880e-01	off-diag
61	48	3.866900e+04	-4.465937e-02	off-diag
61	49	4.076700e+04	6.410911e-03	off-diag
61	50	4.052000e+04	3.496252e-02	off-diag
61	51	4.058000e+04	1.647147e-01	off-diag
61	52	3.709500e+04	8.135594e-02	off-diag
61	53	4.085700e+04	2.156108e-01	off-diag
61	54	4.099600e+04	-8.689577e-02	off-diag
61	55	4.047700e+04	1.459646e-01	off-diag
61	56	4.107600e+04	2.079390e-01	off-diag
61	57	4.023600e+04	2.237061e-01	off-diag
61	58	4.076000e+04	2.650108e-01	off-diag
61	59	4.044300e+04	1.640367e-01	off-diag
61	60	3.942500e+04	1.790361e-01	off-diag
61	61	4.500300e+04	1.043873e+00	diag
62	1	4.240400e+04	-9.553327e-02	off-diag
62	2	4.104100e+04	-1.357183e-01	off-diag
62	3	4.159900e+04	-6.241936e-02	off-diag
62	4	4.195100e+04	-1.200946e-01	off-diag
62	5	4.193500e+04	-8.391027e-02	off-diag
62	6	4.162500e+04	-1.361030e-01	off-diag
62	7	4.059200e+04	-6.563046e-02	off-diag
62	8	4.165700e+04	1.044921e-01	off-diag
62	9	4.123200e+04	-1.100856e-01	off-diag
62	10	4.108300e+04	-4.569937e-02	off-diag
62	11	4.054100e+04	-1.249239e-01	off-diag
62	12	4.255200e+04	-7.886197e-02	off-diag
62	13	4.172200e+04	1.953729e-01	off-diag
62	14	3.810900e+04	-1.059517e-01	off-diag
62	15	4.239500e+04	-9.272170e-02	off-diag
62	16	3.755300e+04	-6.065258e-02	off-diag
62	17	4.217200e+04	-2.455603e-02	off-diag
62	18	4.218900e+04	-1.276515e-01	off-diag
62	19	4.156200e+04	-6.384938e-02	off-diag
62	20	4.206100e+04	6.705542e-02	off-diag
62	21	4.079900e+04	3.593498e-03	off-diag
62	22	4.168000e+04	-1.115187e-01	off-diag
62	23	4.139200e+04	-2.651347e-02	off-diag
62	24	4.149800e+04	1.207260e-01	off-diag
62	25	3.764600e+04	-9.286858e-02	off-diag
62	26	3.469400e+04	-5.625489e-02	off-diag
62	27	4.262400e+04	-9.621371e-02	off-diag
62	28	4.182400e+04	-3.771507e-03	off-diag
62	29	3.783800e+04	-7.185515e-02	off-diag
62	30	3.449100e+04	-7.452267e-02	off-diag
62	31	4.253100e+04	-1.480396e-01	off-diag
62	32	4.262600e+04	-1.048458e-01	off-diag
62	33	4.157400e+04	-1.113177e-01	off-diag
62	34	4.148800e+04	-9.602993e-02	off-diag
62	35	4.231300e+04	-1.030411e-01	off-diag
62	36	4.176600e+04	-1.180474e-01	off-diag
62	37	4.250700e+04	5.439389e-01	off-diag
62	38	4.149700e+04	-4.105491e-02	off-diag
62	39	4.218000e+04	-7.236700e-02	off-diag
62	40	4.238200e+04	-1.135209e-01	off-diag
62	41	4.108800e+04	9.098776e-02	off-diag
62	42	4.219700e+04	4.045182e-01	off-diag
62	43	4.154300e+04	1.077723e-01	off-diag
62	44	4.009400e+04	9.264346e-02	off-diag
62	45	4.161600e+04	3.677821e-01	off-diag
62	46	4.114200e+04	2.257151e-01	off-diag
62	47	4.075600e+04	1.987802e-01	off-diag
62	48	3.932000e+04	-9.268408e-02	off-diag
62	49	4.154700e+04	7.689723e-03	off-diag
62	50	4.138400e+04	8.044676e-02	off-diag
62	51	4.141100e+04	2.584089e-01	off-diag
62	52	3.774000e+04	1.721886e-01	off-diag
62	53	4.188100e+04	4.415867e-01	off-diag
62	54	4.171500e+04	-9.057843e-02	off-diag
62	55	4.133100e+04	2.732746e-01	off-diag
62	56	4.207100e+04	4.533263e-01	off-diag
62	57	4.100100e+04	3.335561e-01	off-diag
62	58	4.216800e+04	9.174430e-01	off-diag
62	59	4.139600e+04	3.669490e-01	off-diag
62	60	4.029100e+04	3.463120e-01	off-diag
62	61	4.121100e+04	2.868915e-01	off-diag
62	62	4.601900e+04	1.225908e+00	diag
63	1	4.196500e+04	-9.778502e-02	off-diag
63	2	4.070500e+04	-1.331022e-01	off-diag
63	3	4.124000e+04	-6.034301e-02	off-diag
63	4	4.158700e+04	-1.049937e-01	off-diag
63	5	4.160400e+04	-6.642204e-02	off-diag
63	6	4.122400e+04	-1.239098e-01	off-diag
63	7	4.031100e+04	-5.275331e-02	off-diag
63	8	4.127400e+04	8.233402e-02	off-diag
63	9	4.100200e+04	-8.837496e-02	off-diag
63	10	4.082500e+04	-2.116102e-02	off-diag
63	11	4.023300e+04	-1.239560e-01	off-diag
63	12	4.216300e+04	-8.101147e-02	off-diag
63	13	4.141100e+04	1.958136e-01	off-diag
63	14	3.790700e+04	-8.041632e-02	off-diag
63	15	4.203500e+04	-6.984043e-02	off-diag
63	16	3.734100e+04	-2.654475e-02	off-diag
63	17	4.184800e+04	-1.316002e-03	off-diag
63	18	4.183000e+04	-1.081926e-01	off-diag
63	19	4.123800e+04	-5.080861e-02	off-diag
63	20	4.170500e+04	5.499163e-02	off-diag
63	21	4.048100e+04	-4.199966e-02	off-diag
63	22	4.138100e+04	-9.065827e-02	off-diag
63	23	4.107800e+04	-1.304777e-03	off-diag
63	24	4.129400e+04	1.538637e-01	off-diag
63	25	3.747700e+04	-7.432677e-02	off-diag
63	26	3.462900e+04	-3.383773e-02	off-diag
63	27	4.232100e+04	-6.747946e-02	off-diag
63	28	4.142900e+04	9.226458e-03	off-diag
63	29	3.759000e+04	-6.038849e-02	off-diag
63	30	3.438000e+04	-5.104364e-02	off-diag
63	31	4.216000e+04	-1.377779e-01	off-diag
63	32	4.224500e+04	-1.080528e-01	off-diag
63	33	4.131000e+04	-8.921958e-02	off-diag
63	34	4.121100e+04	-9.240413e-02	off-diag
63	35	4.200300e+04	-9.226573e-02	off-diag
63	36	4.133600e+04	-1.159818e-01	off-diag
63	37	4.219500e+04	5.481652e-01	off-diag
63	38	4.111200e+04	-4.869278e-02	off-diag
63	39	4.181200e+04	-1.187991e-01	off-diag
63	40	4.197000e+04	-8.577985e-02	off-diag
63	41	4.081800e+04	9.440666e-02	off-diag
63	42	4.190300e+04	3.896295e-01	off-diag
63	43	4.126000e+04	1.315046e-01	off-diag
63	44	3.983100e+04	8.573207e-02	off-diag
63	45	4.132900e+04	3.729620e-01	off-diag
63	46	4.086300e+04	2.663762e-01	off-diag
63	47	4.039100e+04	1.999980e-01	off-diag
[truncated: 16,336 more rows]
