# Supplementary material for: Genomic variants affecting homoeologous gene expression dosage contribute to agronomic trait variation in allopolyploid wheat
Source: Nat Commun. 2022 Feb 11;13:826. doi: 10.1038/s41467-022-28453-y (PMC8837796; doi:10.1038/s41467-022-28453-y)
Supplement: Supplementary file 21 — Source Data [file 41467_2022_28453_MOESM21_ESM.zip › Source_data/Figure_6e_simulation_meanPredictedValue_vs_real.SCC.txt]

#column1: index for random sets of 59 genes, repeats =100
#column3: SCC between mean predicted value and real value
#column4: number of data points in each SCC calculation
#this is the result of 10fold-cross validation, for 100 sets of 59 genes.
#number of leave-10%-out experiments = 100
r0	AWN	-0.0058	198
r0	GAR	0.2422	198
r0	GL	0.2323	198
r0	GW	0.2378	198
r0	GWLR	0.2271	198
r0	HDT	-0.0252	198
r0	HT	-0.0949	198
r0	SPC	-0.4367	198
r0	SPL	-0.4970	198
r0	SPN	-0.4910	198
r0	TGW	0.2348	198
r1	AWN	0.0178	198
r1	GAR	0.1486	198
r1	GL	0.1578	198
r1	GW	0.1796	198
r1	GWLR	0.2133	198
r1	HDT	0.1411	198
r1	HT	0.0285	198
r1	SPC	-0.1126	198
r1	SPL	-0.0426	198
r1	SPN	0.0514	198
r1	TGW	0.1754	198
r10	AWN	0.0452	198
r10	GAR	0.0817	198
r10	GL	0.0940	198
r10	GW	0.1360	198
r10	GWLR	0.1983	198
r10	HDT	0.0972	198
r10	HT	0.2415	198
r10	SPC	-0.0833	198
r10	SPL	-0.3510	198
r10	SPN	0.0866	198
r10	TGW	0.1467	198
r100	AWN	-0.0923	198
r100	GAR	0.1482	198
r100	GL	0.0025	198
r100	GW	0.2640	198
r100	GWLR	0.1421	198
r100	HDT	-0.0524	198
r100	HT	0.1233	198
r100	SPC	-0.0934	198
r100	SPL	-0.4722	198
r100	SPN	-0.3838	198
r100	TGW	0.1691	198
r11	AWN	-0.0462	198
r11	GAR	0.1199	198
r11	GL	0.0314	198
r11	GW	0.2235	198
r11	GWLR	0.2266	198
r11	HDT	-0.0825	198
r11	HT	0.1794	198
r11	SPC	-0.2619	198
r11	SPL	-0.4671	198
r11	SPN	0.0073	198
r11	TGW	0.1320	198
r12	AWN	-0.0032	198
r12	GAR	0.1821	198
r12	GL	0.0654	198
r12	GW	0.2389	198
r12	GWLR	0.1645	198
r12	HDT	0.1045	198
r12	HT	0.1352	198
r12	SPC	-0.5254	198
r12	SPL	-0.4118	198
r12	SPN	-0.5879	198
r12	TGW	0.2475	198
r13	AWN	-0.0700	198
r13	GAR	0.1539	198
r13	GL	-0.1000	198
r13	GW	0.2555	198
r13	GWLR	0.0916	198
r13	HDT	0.1485	198
r13	HT	0.1948	198
r13	SPC	0.0001	198
r13	SPL	-0.5385	198
r13	SPN	-0.0759	198
r13	TGW	0.1845	198
r14	AWN	-0.0415	198
r14	GAR	0.2491	198
r14	GL	0.1632	198
r14	GW	0.2993	198
r14	GWLR	0.2035	198
r14	HDT	0.1075	198
r14	HT	0.1469	198
r14	SPC	-0.4314	198
r14	SPL	0.0334	198
r14	SPN	0.0788	198
r14	TGW	0.2657	198
r15	AWN	-0.0083	198
r15	GAR	0.1889	198
r15	GL	0.0741	198
r15	GW	0.2448	198
r15	GWLR	0.1630	198
r15	HDT	0.0622	198
r15	HT	0.1014	198
r15	SPC	-0.4127	198
r15	SPL	-0.1769	198
r15	SPN	-0.4528	198
r15	TGW	0.2493	198
r16	AWN	-0.0141	198
r16	GAR	0.0982	198
r16	GL	0.1209	198
r16	GW	0.1281	198
r16	GWLR	0.1824	198
r16	HDT	0.0495	198
r16	HT	-0.0232	198
r16	SPC	-0.5233	198
r16	SPL	-0.3769	198
r16	SPN	-0.5055	198
r16	TGW	0.1353	198
r17	AWN	-0.0241	198
r17	GAR	0.1985	198
r17	GL	0.1076	198
r17	GW	0.2593	198
r17	GWLR	0.1897	198
r17	HDT	0.0185	198
r17	HT	0.1992	198
r17	SPC	-0.4648	198
r17	SPL	-0.1124	198
r17	SPN	0.1043	198
r17	TGW	0.2283	198
r18	AWN	-0.0130	198
r18	GAR	0.2571	198
r18	GL	0.1575	198
r18	GW	0.3324	198
r18	GWLR	0.1229	198
r18	HDT	0.1703	198
r18	HT	0.2623	198
r18	SPC	-0.5602	198
r18	SPL	-0.1289	198
r18	SPN	0.1111	198
r18	TGW	0.2613	198
r19	AWN	-0.1011	198
r19	GAR	0.1862	198
r19	GL	0.1091	198
r19	GW	0.2044	198
r19	GWLR	0.1090	198
r19	HDT	0.0859	198
r19	HT	0.2327	198
r19	SPC	-0.4123	198
r19	SPL	-0.3090	198
r19	SPN	-0.0320	198
r19	TGW	0.1404	198
r2	AWN	-0.0590	198
r2	GAR	0.1880	198
r2	GL	0.0980	198
r2	GW	0.2468	198
r2	GWLR	0.1411	198
r2	HDT	0.1168	198
r2	HT	0.1248	198
r2	SPC	-0.4873	198
r2	SPL	-0.0734	198
r2	SPN	-0.1476	198
r2	TGW	0.1513	198
r20	AWN	0.0716	198
r20	GAR	0.3201	198
r20	GL	0.2219	198
r20	GW	0.2890	198
r20	GWLR	0.1896	198
r20	HDT	0.1470	198
r20	HT	0.3180	198
r20	SPC	-0.1234	198
r20	SPL	-0.0940	198
r20	SPN	0.2270	198
r20	TGW	0.2994	198
r21	AWN	-0.0143	198
r21	GAR	0.0786	198
r21	GL	0.0266	198
r21	GW	0.2175	198
r21	GWLR	0.2317	198
r21	HDT	0.2044	198
r21	HT	0.0670	198
r21	SPC	-0.5562	198
r21	SPL	-0.3267	198
r21	SPN	-0.4665	198
r21	TGW	0.1761	198
r22	AWN	-0.0197	198
r22	GAR	0.3016	198
r22	GL	0.2518	198
r22	GW	0.3093	198
r22	GWLR	0.2283	198
r22	HDT	0.1245	198
r22	HT	0.1642	198
r22	SPC	0.1623	198
r22	SPL	0.2843	198
r22	SPN	0.3115	198
r22	TGW	0.2857	198
r23	AWN	0.0197	198
r23	GAR	0.1402	198
r23	GL	0.1372	198
r23	GW	0.0749	198
r23	GWLR	0.1023	198
r23	HDT	-0.1081	198
r23	HT	0.1487	198
r23	SPC	-0.3284	198
r23	SPL	0.0157	198
r23	SPN	-0.0407	198
r23	TGW	0.1025	198
r24	AWN	-0.0634	198
r24	GAR	0.0519	198
r24	GL	0.1849	198
r24	GW	0.1244	198
r24	GWLR	0.2515	198
r24	HDT	0.0463	198
r24	HT	0.0513	198
r24	SPC	-0.3914	198
r24	SPL	-0.1259	198
r24	SPN	-0.1401	198
r24	TGW	0.0762	198
r25	AWN	0.0520	198
r25	GAR	0.1317	198
r25	GL	-0.0086	198
r25	GW	0.2412	198
r25	GWLR	0.0986	198
r25	HDT	0.0085	198
r25	HT	0.2131	198
r25	SPC	-0.3342	198
r25	SPL	-0.2732	198
r25	SPN	0.3542	198
r25	TGW	0.1802	198
r26	AWN	0.0681	198
r26	GAR	0.0930	198
r26	GL	0.0668	198
r26	GW	0.1098	198
r26	GWLR	0.0637	198
r26	HDT	0.0866	198
r26	HT	0.0901	198
r26	SPC	-0.1194	198
r26	SPL	-0.1554	198
r26	SPN	0.1718	198
r26	TGW	0.0612	198
r27	AWN	-0.0300	198
r27	GAR	0.1537	198
r27	GL	0.0890	198
r27	GW	0.2234	198
r27	GWLR	0.1394	198
r27	HDT	0.1612	198
r27	HT	-0.0156	198
r27	SPC	-0.2648	198
r27	SPL	-0.4321	198
r27	SPN	-0.5340	198
r27	TGW	0.1978	198
r28	AWN	0.0114	198
r28	GAR	0.0926	198
r28	GL	0.0763	198
r28	GW	0.1208	198
r28	GWLR	0.1669	198
r28	HDT	0.1124	198
r28	HT	0.1661	198
r28	SPC	-0.2177	198
r28	SPL	-0.3896	198
r28	SPN	0.1337	198
r28	TGW	0.0775	198
r29	AWN	0.0298	198
r29	GAR	0.1940	198
r29	GL	0.0472	198
r29	GW	0.2580	198
r29	GWLR	0.0097	198
r29	HDT	0.0879	198
r29	HT	0.1055	198
r29	SPC	-0.2009	198
r29	SPL	-0.4565	198
r29	SPN	-0.1878	198
r29	TGW	0.2409	198
r3	AWN	-0.0255	198
r3	GAR	0.2327	198
r3	GL	0.2244	198
r3	GW	0.2041	198
r3	GWLR	0.2180	198
r3	HDT	0.0977	198
r3	HT	0.0781	198
r3	SPC	-0.3586	198
r3	SPL	0.0092	198
r3	SPN	-0.0063	198
r3	TGW	0.1642	198
r30	AWN	0.0611	198
r30	GAR	0.1999	198
r30	GL	0.1377	198
r30	GW	0.2222	198
r30	GWLR	0.0530	198
r30	HDT	-0.0969	198
r30	HT	0.0963	198
r30	SPC	-0.2409	198
r30	SPL	-0.4174	198
r30	SPN	-0.0877	198
r30	TGW	0.2245	198
r31	AWN	0.0133	198
r31	GAR	0.1427	198
r31	GL	0.1336	197
r31	GW	0.1972	198
r31	GWLR	0.2326	198
r31	HDT	0.0331	198
r31	HT	0.0750	198
r31	SPC	-0.5767	198
r31	SPL	-0.4945	198
r31	SPN	-0.0662	198
r31	TGW	0.2080	198
r32	AWN	0.0790	198
r32	GAR	0.2059	198
r32	GL	0.1524	198
r32	GW	0.2417	198
r32	GWLR	0.1599	198
r32	HDT	0.1185	198
r32	HT	0.0718	198
r32	SPC	-0.2363	198
r32	SPL	-0.0692	198
r32	SPN	-0.1284	198
r32	TGW	0.2101	198
r33	AWN	-0.0753	198
r33	GAR	0.2193	198
r33	GL	0.1845	198
r33	GW	0.2450	198
r33	GWLR	0.2074	198
r33	HDT	0.0914	198
r33	HT	0.1065	198
r33	SPC	-0.0028	198
r33	SPL	-0.2555	198
r33	SPN	-0.0076	198
r33	TGW	0.1945	198
r34	AWN	-0.0300	198
r34	GAR	0.2328	198
r34	GL	0.1566	198
r34	GW	0.2320	198
r34	GWLR	0.2090	198
r34	HDT	0.0651	198
r34	HT	0.1535	198
r34	SPC	-0.2998	198
r34	SPL	0.0000	198
r34	SPN	0.1632	198
r34	TGW	0.1852	198
r35	AWN	-0.0276	198
r35	GAR	0.1911	198
r35	GL	0.0368	198
r35	GW	0.3054	198
r35	GWLR	0.1455	198
r35	HDT	0.0885	198
r35	HT	0.1528	198
r35	SPC	-0.5627	198
r35	SPL	-0.3885	198
r35	SPN	0.1805	198
r35	TGW	0.2875	198
r36	AWN	-0.0706	198
r36	GAR	0.1906	198
r36	GL	0.0137	198
r36	GW	0.2307	198
r36	GWLR	0.1165	198
r36	HDT	0.1013	198
r36	HT	0.1300	198
r36	SPC	-0.3385	198
r36	SPL	-0.1648	198
r36	SPN	0.0919	198
r36	TGW	0.2061	198
r37	AWN	0.0846	198
r37	GAR	0.1184	198
r37	GL	0.0647	198
r37	GW	0.2450	198
r37	GWLR	0.2844	198
r37	HDT	0.1822	198
r37	HT	0.2260	198
r37	SPC	-0.1403	198
r37	SPL	-0.3840	198
r37	SPN	0.2204	198
r37	TGW	0.1560	198
r38	AWN	-0.0528	198
r38	GAR	0.2031	198
r38	GL	0.1691	198
r38	GW	0.1936	198
r38	GWLR	0.0928	198
r38	HDT	0.1220	198
r38	HT	0.1443	198
r38	SPC	-0.0630	198
r38	SPL	0.0394	198
r38	SPN	0.0477	198
r38	TGW	0.2112	198
r39	AWN	-0.0491	198
r39	GAR	0.1185	198
r39	GL	0.0810	198
r39	GW	0.1939	198
r39	GWLR	0.1992	198
r39	HDT	-0.0337	198
r39	HT	0.2182	198
r39	SPC	-0.4532	198
r39	SPL	-0.1740	198
r39	SPN	-0.1627	198
r39	TGW	0.1238	198
r4	AWN	0.0036	198
r4	GAR	0.1717	198
r4	GL	0.0491	198
r4	GW	0.2525	198
r4	GWLR	0.2782	198
r4	HDT	-0.1829	198
r4	HT	0.0146	198
r4	SPC	-0.5183	198
r4	SPL	-0.0144	198
r4	SPN	-0.5339	198
r4	TGW	0.1959	198
r40	AWN	0.0999	198
r40	GAR	0.1625	198
r40	GL	0.1826	198
r40	GW	0.2046	198
r40	GWLR	0.2488	198
r40	HDT	0.1164	198
r40	HT	0.0633	198
r40	SPC	-0.4157	198
r40	SPL	-0.2115	198
r40	SPN	0.0007	198
r40	TGW	0.1532	198
r41	AWN	0.1240	198
r41	GAR	0.1609	198
r41	GL	0.1642	198
r41	GW	0.1856	198
r41	GWLR	0.2168	197
r41	HDT	0.0901	198
r41	HT	0.2215	198
r41	SPC	-0.4966	198
r41	SPL	-0.1897	198
r41	SPN	0.0436	198
r41	TGW	0.1424	198
r42	AWN	0.0227	198
r42	GAR	0.2838	198
r42	GL	0.1848	198
r42	GW	0.3387	198
r42	GWLR	0.1607	198
r42	HDT	0.0847	198
r42	HT	0.0373	198
r42	SPC	-0.1780	198
r42	SPL	0.0104	198
r42	SPN	0.1042	198
r42	TGW	0.2841	198
r43	AWN	0.1281	198
r43	GAR	0.1485	198
r43	GL	0.1771	198
r43	GW	0.1363	198
r43	GWLR	0.1470	198
r43	HDT	0.1664	198
r43	HT	0.2051	198
r43	SPC	-0.1302	198
r43	SPL	-0.2393	198
r43	SPN	0.2457	198
r43	TGW	0.1651	198
r44	AWN	-0.1101	198
r44	GAR	0.1591	198
r44	GL	0.1307	198
r44	GW	0.1660	198
r44	GWLR	0.1636	198
r44	HDT	-0.2617	198
r44	HT	0.0582	198
r44	SPC	-0.1794	198
r44	SPL	-0.4064	198
r44	SPN	-0.5329	198
r44	TGW	0.1429	198
r45	AWN	0.1059	198
r45	GAR	0.0532	198
r45	GL	0.1051	198
r45	GW	0.1832	198
r45	GWLR	0.2190	198
r45	HDT	0.0687	198
r45	HT	0.0298	198
r45	SPC	-0.4207	198
r45	SPL	-0.3359	198
r45	SPN	-0.3948	198
r45	TGW	0.1451	198
r46	AWN	0.0669	198
r46	GAR	0.0770	198
r46	GL	0.1079	198
r46	GW	0.1909	198
r46	GWLR	0.2455	198
r46	HDT	0.0833	198
r46	HT	-0.0664	198
r46	SPC	-0.3617	198
r46	SPL	-0.3355	198
r46	SPN	-0.0886	198
r46	TGW	0.1212	198
r47	AWN	-0.0605	198
r47	GAR	0.1317	198
r47	GL	0.0295	198
r47	GW	0.1617	198
r47	GWLR	0.1517	198
r47	HDT	0.1056	198
r47	HT	0.2453	198
r47	SPC	-0.1831	198
r47	SPL	-0.3394	198
r47	SPN	0.0106	198
r47	TGW	0.1321	198
r48	AWN	-0.0631	198
r48	GAR	0.1849	198
r48	GL	0.0584	198
r48	GW	0.2661	198
r48	GWLR	0.1094	198
r48	HDT	0.0396	198
r48	HT	0.0874	198
r48	SPC	-0.1356	198
r48	SPL	0.0816	198
r48	SPN	-0.0924	198
r48	TGW	0.2761	198
r49	AWN	0.1519	198
r49	GAR	0.1741	198
r49	GL	0.1950	198
r49	GW	0.1452	198
r49	GWLR	0.2302	198
r49	HDT	0.0440	198
r49	HT	-0.0431	198
r49	SPC	-0.0121	198
r49	SPL	-0.2514	198
r49	SPN	0.1753	198
r49	TGW	0.1664	198
r5	AWN	-0.2954	198
r5	GAR	0.1464	198
r5	GL	0.1621	198
r5	GW	0.1157	198
r5	GWLR	0.2267	198
r5	HDT	0.2205	198
r5	HT	0.1997	198
r5	SPC	-0.4150	198
r5	SPL	-0.1276	198
r5	SPN	-0.4558	198
r5	TGW	0.1235	198
r50	AWN	0.1048	198
r50	GAR	0.1920	198
r50	GL	0.1941	198
r50	GW	0.1964	198
r50	GWLR	0.2382	198
r50	HDT	0.1908	198
r50	HT	0.0471	198
r50	SPC	-0.5250	198
r50	SPL	-0.1139	198
r50	SPN	-0.4145	198
r50	TGW	0.1738	198
r51	AWN	0.0237	198
r51	GAR	0.1888	198
r51	GL	0.0946	198
r51	GW	0.1657	198
r51	GWLR	0.1596	198
r51	HDT	-0.0768	198
r51	HT	0.1169	198
r51	SPC	-0.5242	198
r51	SPL	-0.5219	198
r51	SPN	-0.0028	198
r51	TGW	0.1993	198
r52	AWN	0.0713	198
r52	GAR	0.1330	198
r52	GL	0.1102	198
r52	GW	0.1748	198
r52	GWLR	0.1102	198
r52	HDT	-0.1232	198
r52	HT	0.0397	198
r52	SPC	-0.1138	198
r52	SPL	-0.2110	198
r52	SPN	-0.0965	198
r52	TGW	0.1270	198
r53	AWN	0.0812	198
r53	GAR	0.1136	198
r53	GL	0.0800	198
r53	GW	0.1882	198
r53	GWLR	0.2104	198
r53	HDT	0.0687	198
r53	HT	0.1214	198
r53	SPC	-0.5094	198
r53	SPL	-0.3512	198
r53	SPN	0.0614	198
r53	TGW	0.1463	198
r54	AWN	-0.0177	198
r54	GAR	0.2752	198
r54	GL	0.1624	198
r54	GW	0.2906	198
r54	GWLR	0.1337	198
r54	HDT	0.1169	198
r54	HT	0.2523	198
r54	SPC	-0.1311	198
r54	SPL	-0.1602	198
r54	SPN	0.2111	198
r54	TGW	0.2868	198
r55	AWN	-0.0158	198
r55	GAR	0.2151	198
r55	GL	0.1638	198
r55	GW	0.2213	198
r55	GWLR	0.1880	198
r55	HDT	0.0194	198
r55	HT	0.0797	198
r55	SPC	-0.5645	198
r55	SPL	-0.1791	198
r55	SPN	-0.0663	198
r55	TGW	0.2122	198
r56	AWN	-0.0203	198
r56	GAR	0.1991	198
r56	GL	0.1791	198
r56	GW	0.2165	198
r56	GWLR	0.2031	198
r56	HDT	-0.0682	198
r56	HT	0.0692	198
r56	SPC	-0.3632	198
r56	SPL	-0.4939	198
r56	SPN	-0.1735	198
r56	TGW	0.2357	198
r57	AWN	-0.2783	198
r57	GAR	0.1026	198
r57	GL	0.0404	198
r57	GW	-0.0401	198
r57	GWLR	0.0765	198
r57	HDT	0.0277	198
r57	HT	-0.0700	198
r57	SPC	-0.2762	198
r57	SPL	-0.5428	198
r57	SPN	-0.5141	198
r57	TGW	-0.0352	198
r58	AWN	-0.0250	198
r58	GAR	0.0177	198
r58	GL	0.0650	198
r58	GW	-0.0081	198
r58	GWLR	0.0972	198
r58	HDT	-0.1603	198
r58	HT	0.0595	198
r58	SPC	-0.3856	198
r58	SPL	-0.3154	198
r58	SPN	0.0639	198
r58	TGW	0.0452	198
r59	AWN	-0.0024	198
r59	GAR	0.2642	198
r59	GL	0.0183	198
r59	GW	0.3986	198
r59	GWLR	0.2500	198
r59	HDT	0.0629	198
r59	HT	0.0764	198
r59	SPC	-0.1892	198
r59	SPL	-0.2250	198
r59	SPN	-0.1911	198
r59	TGW	0.3006	198
r6	AWN	-0.0024	198
r6	GAR	0.2558	198
r6	GL	0.0322	198
r6	GW	0.3486	198
r6	GWLR	0.1862	198
r6	HDT	-0.0636	198
r6	HT	0.0478	198
r6	SPC	-0.4916	198
r6	SPL	-0.1008	198
r6	SPN	0.0622	198
r6	TGW	0.2498	198
r60	AWN	0.0329	198
r60	GAR	0.2549	198
r60	GL	0.1271	198
r60	GW	0.3312	198
r60	GWLR	0.1675	198
r60	HDT	0.0857	198
r60	HT	0.1673	198
r60	SPC	-0.5255	198
r60	SPL	-0.1166	198
r60	SPN	-0.3681	198
r60	TGW	0.2632	198
r61	AWN	0.0371	198
r61	GAR	0.2101	198
r61	GL	0.1043	198
r61	GW	0.2965	198
r61	GWLR	0.1711	198
r61	HDT	-0.0028	198
r61	HT	0.0833	198
r61	SPC	-0.3335	198
r61	SPL	-0.0587	198
r61	SPN	-0.3805	198
r61	TGW	0.2516	198
r62	AWN	0.1059	198
r62	GAR	0.3647	198
r62	GL	0.2876	198
r62	GW	0.3613	198
r62	GWLR	0.2481	198
r62	HDT	0.1092	198
r62	HT	0.1890	198
r62	SPC	-0.4443	198
r62	SPL	0.0123	198
r62	SPN	0.1359	198
r62	TGW	0.3653	198
r63	AWN	0.1494	198
r63	GAR	0.1390	198
r63	GL	0.0162	198
r63	GW	0.2204	198
r63	GWLR	0.1872	198
r63	HDT	0.0133	198
r63	HT	0.0069	198
r63	SPC	-0.4128	198
r63	SPL	-0.2767	198
r63	SPN	-0.5552	198
r63	TGW	0.1918	198
r64	AWN	-0.0585	198
r64	GAR	0.0549	198
r64	GL	0.2250	198
r64	GW	-0.0149	198
r64	GWLR	0.1493	198
r64	HDT	0.0068	198
r64	HT	0.2571	198
r64	SPC	-0.0522	198
r64	SPL	0.0353	198
r64	SPN	0.1707	198
r64	TGW	0.0458	198
r65	AWN	-0.0275	198
r65	GAR	0.2696	198
r65	GL	0.3313	198
r65	GW	0.2613	198
r65	GWLR	0.1245	198
r65	HDT	-0.0742	198
r65	HT	0.0652	198
r65	SPC	-0.4947	198
r65	SPL	-0.2858	198
r65	SPN	-0.0913	198
r65	TGW	0.2337	198
r66	AWN	0.0039	198
r66	GAR	0.3036	198
r66	GL	0.2829	198
r66	GW	0.3160	198
r66	GWLR	0.2272	198
r66	HDT	0.1355	198
r66	HT	0.1955	198
r66	SPC	-0.5273	198
r66	SPL	-0.1937	198
r66	SPN	0.1712	198
r66	TGW	0.3008	198
r67	AWN	-0.0176	198
r67	GAR	0.1229	198
r67	GL	0.1910	198
r67	GW	0.1131	198
r67	GWLR	0.1363	198
r67	HDT	-0.0019	198
r67	HT	0.1597	198
r67	SPC	-0.2017	198
r67	SPL	-0.5926	198
r67	SPN	-0.1945	198
r67	TGW	0.1247	198
r68	AWN	0.0443	198
r68	GAR	0.1804	198
r68	GL	0.2841	198
r68	GW	0.1367	198
r68	GWLR	0.1250	198
r68	HDT	-0.0254	198
r68	HT	-0.0027	198
r68	SPC	-0.0934	198
r68	SPL	0.0778	198
r68	SPN	-0.0599	198
r68	TGW	0.1463	198
r69	AWN	-0.0406	198
r69	GAR	0.1657	198
r69	GL	0.1174	198
r69	GW	0.2122	198
r69	GWLR	0.2037	198
r69	HDT	0.0510	198
r69	HT	0.1889	198
r69	SPC	-0.5071	198
r69	SPL	-0.4646	198
r69	SPN	-0.3921	198
r69	TGW	0.1867	198
r7	AWN	0.0967	198
r7	GAR	0.2566	198
r7	GL	0.1732	198
r7	GW	0.2620	198
r7	GWLR	0.1608	198
r7	HDT	-0.3480	198
r7	HT	0.0800	198
r7	SPC	-0.4650	198
r7	SPL	-0.2946	198
r7	SPN	-0.4046	198
r7	TGW	0.2737	198
r70	AWN	-0.0126	198
r70	GAR	0.1981	198
r70	GL	0.0937	198
r70	GW	0.2997	198
r70	GWLR	0.1962	198
r70	HDT	0.1246	198
r70	HT	0.1084	198
r70	SPC	-0.4969	198
r70	SPL	-0.3719	198
r70	SPN	-0.3403	198
r70	TGW	0.1957	198
r71	AWN	0.1167	198
r71	GAR	0.2117	198
r71	GL	0.1120	198
r71	GW	0.3176	198
r71	GWLR	0.2606	198
r71	HDT	0.1308	198
r71	HT	0.1632	198
r71	SPC	-0.4345	198
r71	SPL	-0.3454	198
r71	SPN	-0.3467	198
r71	TGW	0.2802	198
r72	AWN	-0.0614	198
r72	GAR	0.2722	198
r72	GL	0.2506	198
r72	GW	0.2289	198
r72	GWLR	0.1300	198
r72	HDT	0.2072	198
r72	HT	0.1538	198
r72	SPC	-0.3146	198
r72	SPL	-0.0703	198
r72	SPN	-0.1799	198
r72	TGW	0.2180	198
r73	AWN	0.0514	198
r73	GAR	0.1639	198
r73	GL	0.1049	198
r73	GW	0.1247	198
r73	GWLR	0.0294	198
r73	HDT	-0.0825	198
r73	HT	0.0305	198
r73	SPC	-0.3215	197
r73	SPL	-0.1135	198
r73	SPN	-0.5441	198
r73	TGW	0.1157	198
r74	AWN	0.0540	198
r74	GAR	0.2401	198
r74	GL	0.1552	198
r74	GW	0.2720	198
r74	GWLR	0.1312	198
r74	HDT	0.0450	198
r74	HT	0.1547	198
r74	SPC	-0.1330	198
r74	SPL	-0.4806	198
r74	SPN	-0.2296	198
r74	TGW	0.2659	198
r75	AWN	0.0382	198
r75	GAR	0.1690	198
r75	GL	0.1911	198
r75	GW	0.2115	198
r75	GWLR	0.1953	198
r75	HDT	0.1140	198
r75	HT	0.0555	198
r75	SPC	-0.2321	198
r75	SPL	-0.1146	198
r75	SPN	0.0288	198
r75	TGW	0.1430	198
r76	AWN	0.0388	198
r76	GAR	0.2021	198
r76	GL	0.1910	198
r76	GW	0.1818	198
r76	GWLR	0.1167	198
r76	HDT	0.0027	198
r76	HT	0.0366	198
r76	SPC	-0.3780	198
r76	SPL	-0.2431	198
r76	SPN	-0.1438	198
r76	TGW	0.2167	198
r77	AWN	0.0127	198
r77	GAR	0.1690	198
r77	GL	-0.0297	198
r77	GW	0.2283	198
r77	GWLR	0.1487	198
r77	HDT	0.1729	198
r77	HT	0.1722	198
r77	SPC	-0.5060	198
r77	SPL	-0.1910	198
r77	SPN	0.0598	198
r77	TGW	0.2062	198
r78	AWN	-0.0071	198
r78	GAR	0.2226	198
r78	GL	0.1504	198
r78	GW	0.2321	198
r78	GWLR	0.0710	198
r78	HDT	-0.0863	198
r78	HT	0.0532	198
r78	SPC	-0.5106	198
r78	SPL	-0.5256	198
r78	SPN	-0.0561	198
r78	TGW	0.2462	198
r79	AWN	-0.0817	198
r79	GAR	0.1861	198
r79	GL	0.0650	198
r79	GW	0.2754	198
r79	GWLR	0.2068	198
r79	HDT	0.0957	198
r79	HT	0.1003	198
r79	SPC	-0.3517	198
r79	SPL	-0.2048	198
r79	SPN	0.0218	198
r79	TGW	0.2133	198
r8	AWN	0.0130	198
r8	GAR	0.2439	198
r8	GL	0.2319	198
r8	GW	0.2273	198
r8	GWLR	0.2136	198
r8	HDT	0.0671	198
r8	HT	0.1630	198
r8	SPC	-0.4645	198
r8	SPL	-0.3125	198
r8	SPN	0.1700	198
r8	TGW	0.2217	198
r80	AWN	0.0047	198
r80	GAR	0.1594	198
r80	GL	0.0939	198
r80	GW	0.1777	198
r80	GWLR	0.1778	198
r80	HDT	0.1252	198
r80	HT	0.0526	198
r80	SPC	-0.0655	198
r80	SPL	-0.4917	198
r80	SPN	-0.3958	198
r80	TGW	0.1360	198
r81	AWN	0.0543	198
r81	GAR	0.2239	198
r81	GL	0.2430	198
r81	GW	0.2183	198
r81	GWLR	0.2101	198
r81	HDT	-0.0605	198
r81	HT	0.1273	198
r81	SPC	-0.6012	198
r81	SPL	0.0098	198
r81	SPN	-0.1801	198
r81	TGW	0.2030	198
r82	AWN	0.0102	198
r82	GAR	0.2509	198
r82	GL	0.1669	198
r82	GW	0.2650	198
r82	GWLR	0.0513	198
r82	HDT	-0.0139	198
r82	HT	0.2825	198
r82	SPC	-0.3273	198
r82	SPL	-0.0883	198
r82	SPN	0.0045	198
r82	TGW	0.2184	198
r83	AWN	-0.0238	198
r83	GAR	0.1613	198
r83	GL	-0.0747	198
r83	GW	0.1878	198
r83	GWLR	0.0124	198
r83	HDT	0.0191	198
r83	HT	0.1497	198
r83	SPC	-0.1273	198
r83	SPL	-0.0807	198
r83	SPN	-0.2565	198
r83	TGW	0.2005	198
r84	AWN	0.0441	198
r84	GAR	0.0710	198
r84	GL	0.1911	198
r84	GW	0.0261	198
r84	GWLR	0.1721	198
r84	HDT	0.1857	198
r84	HT	0.1042	198
r84	SPC	-0.4212	198
r84	SPL	-0.4717	198
r84	SPN	-0.1555	198
r84	TGW	-0.0056	198
r85	AWN	-0.0008	198
r85	GAR	0.0099	198
r85	GL	0.0010	198
r85	GW	0.2080	198
r85	GWLR	0.2570	198
r85	HDT	0.1732	198
r85	HT	0.1569	198
r85	SPC	-0.5353	198
r85	SPL	-0.3606	198
r85	SPN	0.1780	198
r85	TGW	0.0229	198
r86	AWN	0.0486	198
r86	GAR	0.0803	198
r86	GL	0.0097	198
r86	GW	0.1482	198
r86	GWLR	0.0575	198
r86	HDT	0.0987	198
r86	HT	0.0282	198
r86	SPC	-0.3320	198
r86	SPL	-0.4806	198
r86	SPN	-0.1809	198
r86	TGW	0.0371	198
r87	AWN	0.1426	198
r87	GAR	0.1524	198
r87	GL	-0.1138	198
r87	GW	0.2288	198
r87	GWLR	0.0908	198
r87	HDT	0.0861	197
r87	HT	0.2117	198
r87	SPC	0.0327	198
r87	SPL	-0.2183	198
r87	SPN	0.3212	198
r87	TGW	0.1921	198
r88	AWN	-0.2498	198
r88	GAR	0.1723	198
r88	GL	0.1838	198
r88	GW	0.1322	198
r88	GWLR	0.1029	198
r88	HDT	-0.0733	198
r88	HT	-0.0232	198
r88	SPC	-0.4279	198
r88	SPL	-0.4608	198
r88	SPN	0.0693	198
r88	TGW	0.0982	198
r89	AWN	-0.0467	198
r89	GAR	0.1921	198
r89	GL	0.1239	198
r89	GW	0.2320	198
r89	GWLR	0.1436	198
r89	HDT	-0.0919	198
r89	HT	0.1280	198
r89	SPC	-0.0507	198
r89	SPL	-0.2101	198
r89	SPN	0.1245	198
r89	TGW	0.2017	198
r9	AWN	-0.0801	198
r9	GAR	0.1048	198
r9	GL	0.1041	198
r9	GW	0.1267	198
r9	GWLR	0.1825	198
r9	HDT	0.0688	198
r9	HT	0.1180	198
r9	SPC	-0.5412	198
r9	SPL	-0.3672	198
r9	SPN	-0.1045	198
r9	TGW	0.1521	198
r90	AWN	-0.0114	198
r90	GAR	0.2249	198
r90	GL	0.0784	198
r90	GW	0.1913	198
r90	GWLR	0.0651	198
r90	HDT	0.0287	198
r90	HT	0.2280	198
r90	SPC	-0.2608	198
r90	SPL	0.0465	198
r90	SPN	-0.0107	198
r90	TGW	0.2737	198
r91	AWN	0.1021	198
r91	GAR	0.2263	198
r91	GL	0.2666	198
r91	GW	0.2378	198
r91	GWLR	0.2188	198
r91	HDT	0.1309	198
r91	HT	0.2440	198
r91	SPC	-0.0615	198
r91	SPL	-0.1683	198
r91	SPN	0.1073	198
r91	TGW	0.2131	198
r92	AWN	-0.0688	198
r92	GAR	0.2111	198
r92	GL	0.1702	198
r92	GW	0.2144	198
r92	GWLR	0.1357	198
r92	HDT	0.2832	198
r92	HT	0.1582	198
r92	SPC	-0.2301	198
r92	SPL	-0.0112	198
r92	SPN	-0.0977	198
r92	TGW	0.2095	198
r93	AWN	-0.0505	198
r93	GAR	0.1542	198
r93	GL	0.0976	198
r93	GW	0.1536	198
r93	GWLR	0.1599	198
r93	HDT	0.0772	198
r93	HT	0.0676	198
r93	SPC	-0.5202	198
r93	SPL	-0.1521	198
r93	SPN	-0.1648	198
r93	TGW	0.1538	198
r94	AWN	0.0617	198
r94	GAR	0.0266	198
r94	GL	-0.0682	198
r94	GW	0.1467	198
r94	GWLR	0.2164	198
r94	HDT	-0.0890	198
r94	HT	-0.0190	198
r94	SPC	-0.5395	198
r94	SPL	-0.1461	198
r94	SPN	-0.2954	198
r94	TGW	0.0809	198
r95	AWN	-0.0310	198
r95	GAR	0.1154	198
r95	GL	-0.0366	198
r95	GW	0.2273	198
r95	GWLR	0.1764	198
r95	HDT	0.1953	198
r95	HT	0.1720	198
r95	SPC	-0.5729	198
r95	SPL	-0.0885	198
r95	SPN	0.1231	198
r95	TGW	0.1558	198
r96	AWN	0.0706	198
r96	GAR	0.2895	198
r96	GL	0.1711	198
r96	GW	0.3039	198
r96	GWLR	0.0605	198
r96	HDT	0.0912	198
r96	HT	0.3072	198
r96	SPC	-0.4978	198
r96	SPL	-0.3524	198
r96	SPN	0.0658	198
r96	TGW	0.2618	198
r97	AWN	-0.0471	198
r97	GAR	0.1838	198
r97	GL	0.0629	198
r97	GW	0.2065	198
r97	GWLR	0.0560	198
r97	HDT	0.0977	198
r97	HT	0.2128	198
r97	SPC	-0.5231	198
r97	SPL	0.0157	198
r97	SPN	0.2037	198
r97	TGW	0.2003	198
r98	AWN	-0.1372	198
r98	GAR	0.2294	198
r98	GL	0.0849	198
r98	GW	0.3410	198
r98	GWLR	0.2689	198
r98	HDT	-0.0688	198
r98	HT	-0.0485	198
r98	SPC	-0.4869	198
r98	SPL	-0.3678	198
r98	SPN	-0.2691	198
r98	TGW	0.2625	198
r99	AWN	-0.0172	198
r99	GAR	0.2202	198
r99	GL	0.1462	198
r99	GW	0.2230	198
r99	GWLR	0.2022	198
r99	HDT	0.2472	198
r99	HT	0.2251	198
r99	SPC	-0.4946	198
r99	SPL	-0.3671	198
r99	SPN	0.1357	198
r99	TGW	0.2089	198
