# Supplementary material for: Genomic variants affecting homoeologous gene expression dosage contribute to agronomic trait variation in allopolyploid wheat
Source: Nat Commun. 2022 Feb 11;13:826. doi: 10.1038/s41467-022-28453-y (PMC8837796; doi:10.1038/s41467-022-28453-y)
Supplement: Supplementary file 21 — Source Data [file 41467_2022_28453_MOESM21_ESM.zip › Source_data/Supplementary_Figure_1c.txt]

#PEER values are used for calculating Spearman Correlation Coefficient (SCC) between the pairs of homoeologs in spikes and seedlings
#Homoeolog1,Homoeolog2,"SCC, spike","SCC, seedling"
TraesCS1A01G020300,TraesCS1B01G024300,0.1192,0.0741
TraesCS1A01G020300,TraesCS1D01G019800,0.0463,-0.6768
TraesCS1B01G024300,TraesCS1D01G019800,0.0128,0.1229
TraesCS2A01G266900,TraesCS2B01G275500,0.5327,0.745
TraesCS2A01G266900,TraesCS2D01G257100,0.5435,0.8274
TraesCS2B01G275500,TraesCS2D01G257100,0.7311,0.7701
TraesCS4A01G222300,TraesCS4B01G094300,0.1292,0.2284
TraesCS4A01G222300,TraesCS4D01G091100,0.257,0.0273
TraesCS4B01G094300,TraesCS4D01G091100,0.1392,0.0723
TraesCS2A01G314700,TraesCS2B01G332700,0.3485,0.3393
TraesCS2A01G314700,TraesCS2D01G312900,0.4227,0.5679
TraesCS2B01G332700,TraesCS2D01G312900,0.3123,0.4489
TraesCS5A01G292400,TraesCS5B01G291800,0.189,0.1917
TraesCS5A01G292400,TraesCS5D01G299700,0.2622,0.4041
TraesCS5B01G291800,TraesCS5D01G299700,0.3951,0.3143
TraesCS3A01G287100,TraesCS3B01G321200,0.0574,-0.0441
TraesCS3A01G287100,TraesCS3D01G286700,0.2839,0.161
TraesCS3B01G321200,TraesCS3D01G286700,0.0678,0.11
TraesCS7A01G422900,TraesCS7B01G323300,0.5959,0.4217
TraesCS7A01G422900,TraesCS7D01G415300,0.5957,0.3871
TraesCS7B01G323300,TraesCS7D01G415300,0.571,0.4413
TraesCS5A01G492100,TraesCS4B01G319800,0.8718,0.7708
TraesCS5A01G492100,TraesCS4D01G316400,0.8134,0.6265
TraesCS4B01G319800,TraesCS4D01G316400,0.8837,0.6504
TraesCS3A01G175400,TraesCS3B01G205100,0.6707,0.3153
TraesCS3A01G175400,TraesCS3D01G180800,0.708,0.4069
TraesCS3B01G205100,TraesCS3D01G180800,0.8831,0.7668
TraesCS3A01G082100,TraesCS3B01G097200,0.6017,0.6601
TraesCS3A01G082100,TraesCS3D01G082300,0.5918,0.4817
TraesCS3B01G097200,TraesCS3D01G082300,0.5285,0.5614
TraesCS7A01G291600,TraesCS7B01G184100,0.5468,0.884
TraesCS7A01G291600,TraesCS7D01G284400,0.8748,0.8772
TraesCS7B01G184100,TraesCS7D01G284400,0.5677,0.8992
TraesCS6A01G270200,TraesCS6B01G297500,0.8838,0.6821
TraesCS6A01G270200,TraesCS6D01G244800,0.9222,0.5775
TraesCS6B01G297500,TraesCS6D01G244800,0.8624,0.5741
TraesCS5A01G540700,TraesCS4B01G373500,-0.2128,-0.4036
TraesCS5A01G540700,TraesCS4D01G363800,0.2624,0.2489
TraesCS4B01G373500,TraesCS4D01G363800,-0.0466,0.006
TraesCS3A01G318200,TraesCS3B01G347700,0.2873,0.1776
TraesCS3A01G318200,TraesCS3D01G313000,0.1901,0.0905
TraesCS3B01G347700,TraesCS3D01G313000,0.3331,-0.1072
TraesCS5A01G428700,TraesCS5B01G430700,0.4217,-0.3204
TraesCS5A01G428700,TraesCS5D01G436800,0.3689,0.2337
TraesCS5B01G430700,TraesCS5D01G436800,0.4057,0.0819
TraesCS6A01G096400,TraesCS6B01G124800,0.6927,0.2308
TraesCS6A01G096400,TraesCS6D01G087500,1,1
TraesCS6B01G124800,TraesCS6D01G087500,0.6927,0.2308
TraesCS6A01G269300,TraesCS6B01G296600,1,1
TraesCS6A01G269300,TraesCS6D01G245600,1,1
TraesCS6B01G296600,TraesCS6D01G245600,1,1
TraesCS5A01G250800,TraesCS5B01G248800,0.3051,0.0604
TraesCS5A01G250800,TraesCS5D01G258500,0.4464,0.0703
TraesCS5B01G248800,TraesCS5D01G258500,0.4166,0.043
TraesCS6A01G215300,TraesCS6B01G244900,0.2842,0.4033
TraesCS6A01G215300,TraesCS6D01G197600,0.7308,0.634
TraesCS6B01G244900,TraesCS6D01G197600,0.1965,0.3847
TraesCS1A01G338900,TraesCS1B01G351300,0.5687,0.4825
TraesCS1A01G338900,TraesCS1D01G341000,0.4308,0.3315
TraesCS1B01G351300,TraesCS1D01G341000,0.4652,0.4328
TraesCS1A01G238400,TraesCS4B01G161400,0.0503,-0.0335
TraesCS1A01G238400,TraesCS7D01G366100,-0.6804,-0.3543
TraesCS4B01G161400,TraesCS7D01G366100,0.1915,-0.0162
TraesCS7A01G282300,TraesCS1B01G142900,0.1594,0.0931
TraesCS7A01G282300,TraesCS3D01G204700,0.1331,0.1856
TraesCS1B01G142900,TraesCS3D01G204700,-0.2371,0.2648
TraesCS1A01G286900,TraesCS1B01G296300,0.3331,0.4608
TraesCS1A01G286900,TraesCS1D01G285800,0.5592,0.4992
TraesCS1B01G296300,TraesCS1D01G285800,0.5809,0.7874
TraesCS5A01G449200,TraesCS5B01G456700,0.6219,0.5709
TraesCS5A01G449200,TraesCS5D01G455700,0.469,0.3605
TraesCS5B01G456700,TraesCS5D01G455700,0.4341,0.3551
TraesCS2A01G524800,TraesCS2B01G554800,0.3282,0.1678
TraesCS2A01G524800,TraesCS2D01G527700,0.0188,0.1495
TraesCS2B01G554800,TraesCS2D01G527700,0.1113,0.0713
TraesCS2A01G246400,TraesCS2B01G270700,0.6955,0.6066
TraesCS2A01G246400,TraesCS2D01G248800,0.8058,0.7073
TraesCS2B01G270700,TraesCS2D01G248800,0.6769,0.6192
TraesCS4A01G216600,TraesCS4B01G094800,0.5287,0.3446
TraesCS4A01G216600,TraesCS4D01G091600,0.2116,0.3349
TraesCS4B01G094800,TraesCS4D01G091600,0.1712,0.2922
TraesCS7A01G272700,TraesCS7B01G170700,0.3318,0.4374
TraesCS7A01G272700,TraesCS7D01G272800,0.3924,0.45
TraesCS7B01G170700,TraesCS7D01G272800,0.4013,0.5484
TraesCS5A01G378000,TraesCS5B01G381600,0.2003,0.3884
TraesCS5A01G378000,TraesCS5D01G388000,0.298,0.4892
TraesCS5B01G381600,TraesCS5D01G388000,0.3791,0.7775
TraesCS1A01G179400,TraesCS1B01G201100,0.774,0.755
TraesCS1A01G179400,TraesCS1D01G177700,0.5078,0.3979
TraesCS1B01G201100,TraesCS1D01G177700,0.5549,0.5875
TraesCS7A01G416400,TraesCS7B01G316600,0.6263,0.3701
TraesCS7A01G416400,TraesCS7D01G409700,0.5665,0.3197
TraesCS7B01G316600,TraesCS7D01G409700,0.7121,0.4006
TraesCS6A01G343600,TraesCS6B01G375600,0.4207,0.3666
TraesCS6A01G343600,TraesCS6D01G324500,0.3336,0.2853
TraesCS6B01G375600,TraesCS6D01G324500,0.2628,0.4287
TraesCS5A01G503800,TraesCS4B01G332700,0.9334,0.593
TraesCS5A01G503800,TraesCS4D01G329400,0.9504,0.7231
TraesCS4B01G332700,TraesCS4D01G329400,0.9538,0.7114
TraesCS5A01G535100,TraesCS4B01G367400,0.7696,0.8427
TraesCS5A01G535100,TraesCS4D01G360100,0.7902,0.8303
TraesCS4B01G367400,TraesCS4D01G360100,0.7496,0.8349
TraesCS3A01G186600,TraesCS3B01G216100,-0.1207,-0.1806
TraesCS3A01G186600,TraesCS3D01G190500,1,1
TraesCS3B01G216100,TraesCS3D01G190500,-0.1207,-0.1806
TraesCS2A01G153400,TraesCS2B01G178500,0.2948,0.2724
TraesCS2A01G153400,TraesCS2D01G158700,0.4757,0.282
TraesCS2B01G178500,TraesCS2D01G158700,0.323,0.2102
TraesCS4A01G255400,TraesCS4B01G059700,0.3569,0.7366
TraesCS4A01G255400,TraesCS4D01G059300,0.5088,0.6871
TraesCS4B01G059700,TraesCS4D01G059300,0.6145,0.708
TraesCS3A01G149300,TraesCS3B01G176600,0.4922,0.625
TraesCS3A01G149300,TraesCS3D01G157400,0.4939,0.6403
TraesCS3B01G176600,TraesCS3D01G157400,0.4543,0.4988
TraesCS5A01G064500,TraesCS5B01G068200,0.2914,0.0934
TraesCS5A01G064500,TraesCS5D01G075300,0.4547,0.2339
TraesCS5B01G068200,TraesCS5D01G075300,0.487,0.3061
TraesCS3A01G533700,TraesCS3B01G610500,0.1587,-0.0844
TraesCS3A01G533700,TraesCS3D01G539000,0.0729,-0.3091
TraesCS3B01G610500,TraesCS3D01G539000,0.4753,0.43
TraesCS7A01G443800,TraesCS7B01G342500,0.4085,-0.1021
TraesCS7A01G443800,TraesCS7D01G432900,0.2788,-0.0556
TraesCS7B01G342500,TraesCS7D01G432900,0.3812,-0.0911
TraesCS1A01G194500,TraesCS1B01G209400,0.2198,0.2558
TraesCS1A01G194500,TraesCS1D01G198200,0.3714,0.2559
TraesCS1B01G209400,TraesCS1D01G198200,0.4469,0.2963
TraesCS4A01G325800,TraesCS5B01G538700,0.3032,0.3897
TraesCS4A01G325800,TraesCS5D01G557000,0.3721,0.3523
TraesCS5B01G538700,TraesCS5D01G557000,0.5014,0.5106
TraesCS1A01G151700,TraesCS1B01G169300,0.2773,0.1949
TraesCS1A01G151700,TraesCS1D01G148700,0.1143,0.3811
TraesCS1B01G169300,TraesCS1D01G148700,0.1315,0.0728
TraesCS1A01G157900,TraesCS1B01G174100,0.8071,0.7353
TraesCS1A01G157900,TraesCS1D01G155400,0.9146,0.7678
TraesCS1B01G174100,TraesCS1D01G155400,0.7993,0.7626
TraesCS2A01G542900,TraesCS2B01G572700,0.1797,0.168
TraesCS2A01G542900,TraesCS2D01G544100,0.7026,0.4093
TraesCS2B01G572700,TraesCS2D01G544100,-0.1004,-0.0253
TraesCS2A01G379600,TraesCS2B01G396500,0.3205,0.2195
TraesCS2A01G379600,TraesCS2D01G375800,0.2992,0.3589
TraesCS2B01G396500,TraesCS2D01G375800,0.335,0.3435
TraesCS2A01G321500,TraesCS2B01G361000,0.7015,0.5526
TraesCS2A01G321500,TraesCS2D01G342000,0.7203,0.6941
TraesCS2B01G361000,TraesCS2D01G342000,0.8928,0.6154
TraesCS3A01G092900,TraesCS3B01G108100,0.297,0.5693
TraesCS3A01G092900,TraesCS3D01G093200,0.4984,0.3284
TraesCS3B01G108100,TraesCS3D01G093200,0.3964,0.177
TraesCS4A01G312200,TraesCS4B01G000900,0.3579,0.4313
TraesCS4A01G312200,TraesCS4D01G002000,0.49,0.5291
TraesCS4B01G000900,TraesCS4D01G002000,0.4526,0.5552
TraesCS2A01G263800,TraesCS2B01G278400,0.1668,0.4002
TraesCS2A01G263800,TraesCS2D01G260200,0.1846,0.5069
TraesCS2B01G278400,TraesCS2D01G260200,0.4065,0.7724
TraesCS5A01G468800,TraesCS5B01G481300,0.6696,0.6217
TraesCS5A01G468800,TraesCS5D01G481700,0.6021,0.5491
TraesCS5B01G481300,TraesCS5D01G481700,0.4318,0.577
TraesCS5A01G111600,TraesCS5B01G119600,0.2404,0.2863
TraesCS5A01G111600,TraesCS5D01G128500,0.3941,0.4838
TraesCS5B01G119600,TraesCS5D01G128500,0.4211,0.2325
TraesCS2A01G526500,TraesCS2B01G556800,0.7053,0.3722
TraesCS2A01G526500,TraesCS2D01G529200,0.3169,0.1908
TraesCS2B01G556800,TraesCS2D01G529200,0.3566,0.0443
TraesCS7A01G255000,TraesCS7B01G151300,0.0881,0.5785
TraesCS7A01G255000,TraesCS7D01G253600,0.2797,0.4923
TraesCS7B01G151300,TraesCS7D01G253600,0.4192,0.6286
TraesCS1A01G311300,TraesCS1B01G322800,0.4711,0.4017
TraesCS1A01G311300,TraesCS1D01G311300,0.484,0.2754
TraesCS1B01G322800,TraesCS1D01G311300,0.5982,0.3866
TraesCS1A01G362100,TraesCS1B01G379300,0.585,0.4278
TraesCS1A01G362100,TraesCS1D01G367000,0.5141,0.3751
TraesCS1B01G379300,TraesCS1D01G367000,0.4932,0.5118
TraesCS3A01G135600,TraesCS3B01G169400,0.0048,0.164
TraesCS3A01G135600,TraesCS3D01G151600,0.1104,0.1901
TraesCS3B01G169400,TraesCS3D01G151600,0.349,0.1117
TraesCS6A01G255600,TraesCS6B01G270000,0.1785,0.4342
TraesCS6A01G255600,TraesCS6D01G236800,0.3287,0.7616
TraesCS6B01G270000,TraesCS6D01G236800,0.2146,0.5569
TraesCS3A01G282700,TraesCS3B01G316400,-0.011,-0.0137
TraesCS3A01G282700,TraesCS3D01G282700,0.1932,0.1848
TraesCS3B01G316400,TraesCS3D01G282700,0.1685,0.3428
TraesCS4A01G202000,TraesCS4B01G106200,0.5018,0.3367
TraesCS4A01G202000,TraesCS4D01G102900,0.5598,0.2423
TraesCS4B01G106200,TraesCS4D01G102900,0.6772,0.542
TraesCS5A01G488000,TraesCS5B01G501800,0.6705,0.504
TraesCS5A01G488000,TraesCS5D01G502900,0.6955,0.7782
TraesCS5B01G501800,TraesCS5D01G502900,0.6952,0.5252
TraesCS5A01G180600,TraesCS5B01G178400,0.4953,0.7252
TraesCS5A01G180600,TraesCS5D01G185100,0.6638,0.7067
TraesCS5B01G178400,TraesCS5D01G185100,0.7481,0.688
TraesCS7A01G177000,TraesCS7B01G082000,0.6169,0.516
TraesCS7A01G177000,TraesCS7D01G178300,0.6102,0.4716
TraesCS7B01G082000,TraesCS7D01G178300,0.8306,0.5913
TraesCS6A01G246000,TraesCS6B01G278500,0.0776,0.4581
TraesCS6A01G246000,TraesCS6D01G228300,0.2568,0.4033
TraesCS6B01G278500,TraesCS6D01G228300,0.218,0.4176
TraesCS2A01G374700,TraesCS2B01G391700,0.2748,0.6044
TraesCS2A01G374700,TraesCS2D01G371100,0.5162,0.6014
TraesCS2B01G391700,TraesCS2D01G371100,0.3128,0.5796
TraesCS1A01G252500,TraesCS1B01G265500,0.3124,0.0359
TraesCS1A01G252500,TraesCS1D01G252200,-0.0399,0.0533
TraesCS1B01G265500,TraesCS1D01G252200,0.141,0.1111
TraesCS2A01G498700,TraesCS2B01G526800,0.4535,0.1753
TraesCS2A01G498700,TraesCS2D01G499000,0.3632,0.1353
TraesCS2B01G526800,TraesCS2D01G499000,0.3292,0.1233
TraesCS7A01G315500,TraesCS7B01G216500,0.1389,0.5378
TraesCS7A01G315500,TraesCS7D01G312500,0.4451,0.5808
TraesCS7B01G216500,TraesCS7D01G312500,0.5404,0.4044
TraesCS6A01G386400,TraesCS6B01G425400,0.0765,0.3959
TraesCS6A01G386400,TraesCS6D01G371000,0.1346,0.3657
TraesCS6B01G425400,TraesCS6D01G371000,0.3692,0.2283
TraesCS4A01G260000,TraesCS4B01G054600,0.0951,0.5481
TraesCS4A01G260000,TraesCS4D01G054700,0.1941,0.4944
TraesCS4B01G054600,TraesCS4D01G054700,0.3237,0.4371
TraesCS4A01G049500,TraesCS4B01G255400,0.4346,0.4077
TraesCS4A01G049500,TraesCS4D01G255100,0.4962,0.3798
TraesCS4B01G255400,TraesCS4D01G255100,0.3935,0.2677
TraesCS2A01G441600,TraesCS2B01G461800,0.7471,0.1519
TraesCS2A01G441600,TraesCS2D01G439300,0.7379,0.4255
TraesCS2B01G461800,TraesCS2D01G439300,0.8111,0.2446
TraesCS2A01G183600,TraesCS2B01G210200,0.3699,0.0873
TraesCS2A01G183600,TraesCS2D01G191500,0.5356,0.438
TraesCS2B01G210200,TraesCS2D01G191500,0.3234,0.3232
TraesCS5A01G049400,TraesCS5B01G054600,0.8138,0.8086
TraesCS5A01G049400,TraesCS5D01G060200,0.7844,0.8122
TraesCS5B01G054600,TraesCS5D01G060200,0.8308,0.9409
TraesCS2A01G262600,TraesCS2B01G279500,0.6071,0.3524
TraesCS2A01G262600,TraesCS2D01G261400,0.551,0.5431
TraesCS2B01G279500,TraesCS2D01G261400,0.7678,0.4205
TraesCS2A01G410900,TraesCS2B01G429800,0.4565,0.3117
TraesCS2A01G410900,TraesCS2D01G408300,0.6558,0.5084
TraesCS2B01G429800,TraesCS2D01G408300,0.285,0.2718
TraesCS4A01G117900,TraesCS4B01G186500,0.5702,0.653
TraesCS4A01G117900,TraesCS4D01G187800,0.6788,0.6897
TraesCS4B01G186500,TraesCS4D01G187800,0.6371,0.5222
TraesCS2A01G374500,TraesCS2B01G391500,0.4733,0.4142
TraesCS2A01G374500,TraesCS2D01G370900,0.2,0.3094
TraesCS2B01G391500,TraesCS2D01G370900,0.1654,0.2917
TraesCS3A01G343300,TraesCS3B01G375500,0.6907,0.5404
TraesCS3A01G343300,TraesCS3D01G337200,0.6843,0.592
TraesCS3B01G375500,TraesCS3D01G337200,0.6404,0.6996
TraesCS4A01G062600,TraesCS4B01G239400,0.3869,0.6004
TraesCS4A01G062600,TraesCS4D01G239400,0.5843,0.5738
TraesCS4B01G239400,TraesCS4D01G239400,0.6702,0.8526
TraesCS4A01G049100,TraesCS4B01G255700,0.6166,0.7439
TraesCS4A01G049100,TraesCS4D01G255800,0.5125,0.7033
TraesCS4B01G255700,TraesCS4D01G255800,0.5583,0.8011
TraesCS5A01G484800,TraesCS5B01G498100,0.4481,0.405
TraesCS5A01G484800,TraesCS5D01G498300,0.9415,0.9454
TraesCS5B01G498100,TraesCS5D01G498300,0.4838,0.5414
TraesCS5A01G105200,TraesCS5B01G108200,0.1194,0.222
TraesCS5A01G105200,TraesCS5D01G115800,0.1365,0.238
TraesCS5B01G108200,TraesCS5D01G115800,0.3235,0.2158
TraesCS2A01G105400,TraesCS2B01G122300,0.3357,0.2795
TraesCS2A01G105400,TraesCS2D01G105000,0.1922,0.2923
TraesCS2B01G122300,TraesCS2D01G105000,0.449,0.4694
TraesCS7A01G251500,TraesCS7B01G139600,0.0822,0.2815
TraesCS7A01G251500,TraesCS7D01G249600,0.2527,0.6958
TraesCS7B01G139600,TraesCS7D01G249600,0.168,0.298
TraesCS7A01G307300,TraesCS7B01G207600,0.4916,0.6995
TraesCS7A01G307300,TraesCS7D01G304100,0.3487,0.755
TraesCS7B01G207600,TraesCS7D01G304100,0.4382,0.7874
TraesCS5A01G123900,TraesCS5B01G123500,0.1022,0.3523
TraesCS5A01G123900,TraesCS5D01G131800,0.0934,0.3093
TraesCS5B01G123500,TraesCS5D01G131800,0.0465,0.3337
TraesCS1A01G072600,TraesCS1B01G091500,0.7852,0.6555
TraesCS1A01G072600,TraesCS1D01G075500,0.8743,0.3393
TraesCS1B01G091500,TraesCS1D01G075500,0.7684,-0.0144
TraesCS6A01G252000,TraesCS6B01G273500,0.3761,0.4847
TraesCS6A01G252000,TraesCS6D01G233500,0.5559,0.6463
TraesCS6B01G273500,TraesCS6D01G233500,0.3853,0.5424
TraesCS2A01G583900,TraesCS2B01G602700,0.785,0.4735
TraesCS2A01G583900,TraesCS2D01G595900,0.1774,-0.064
TraesCS2B01G602700,TraesCS2D01G595900,0.1828,0.2451
TraesCS7A01G424800,TraesCS7B01G325100,0.4059,0.8088
TraesCS7A01G424800,TraesCS7D01G416800,0.532,0.8369
TraesCS7B01G325100,TraesCS7D01G416800,0.5262,0.7994
TraesCS4A01G275000,TraesCS4B01G038500,0.1178,0.2783
TraesCS4A01G275000,TraesCS4D01G035400,1,1
TraesCS4B01G038500,TraesCS4D01G035400,0.1178,0.2783
TraesCS2A01G532700,TraesCS2B01G562200,0.6123,0.1656
TraesCS2A01G532700,TraesCS2D01G534500,0.6422,-0.1065
TraesCS2B01G562200,TraesCS2D01G534500,0.4679,0.1671
TraesCS1A01G185200,TraesCS1B01G193100,0.4867,0.1798
TraesCS1A01G185200,TraesCS1D01G191700,0.1214,0.7402
TraesCS1B01G193100,TraesCS1D01G191700,0.3719,0.1364
TraesCS5A01G207600,TraesCS5B01G205900,0.6472,0.4887
TraesCS5A01G207600,TraesCS5D01G213700,0.7458,0.4857
TraesCS5B01G205900,TraesCS5D01G213700,0.7493,0.4907
TraesCS3A01G385700,TraesCS3B01G417900,0.2288,0.2993
TraesCS3A01G385700,TraesCS3D01G378800,0.7756,0.3392
TraesCS3B01G417900,TraesCS3D01G378800,0.1794,0.3793
TraesCS4A01G224300,TraesCS4B01G091800,0.4793,0.6583
TraesCS4A01G224300,TraesCS4D01G088800,0.7848,0.6085
TraesCS4B01G091800,TraesCS4D01G088800,0.4275,0.5489
TraesCS1A01G145900,TraesCS1B01G164100,0.2554,0.2375
TraesCS1A01G145900,TraesCS1D01G144500,0.146,0.3216
TraesCS1B01G164100,TraesCS1D01G144500,0.2917,0.4058
TraesCS5A01G103400,TraesCS5B01G107600,0.1647,0.4106
TraesCS5A01G103400,TraesCS5D01G115200,0.1647,0.4106
TraesCS5B01G107600,TraesCS5D01G115200,1,1
TraesCS3A01G149200,TraesCS3B01G176500,0.0734,0.0818
TraesCS3A01G149200,TraesCS3D01G157300,0.3763,0.2658
TraesCS3B01G176500,TraesCS3D01G157300,0.0808,0.2925
TraesCS2A01G497500,TraesCS2B01G525700,0.3151,0.0586
TraesCS2A01G497500,TraesCS2D01G497500,-0.2142,-0.0027
TraesCS2B01G525700,TraesCS2D01G497500,-0.0722,-0.0274
TraesCS4A01G110700,TraesCS4B01G193400,0.5833,0.674
TraesCS4A01G110700,TraesCS4D01G194400,0.3819,0.7608
TraesCS4B01G193400,TraesCS4D01G194400,0.5271,0.6933
TraesCS2A01G058600,TraesCS2B01G070800,0.1569,0.0344
TraesCS2A01G058600,TraesCS2D01G057800,0.138,0.0237
TraesCS2B01G070800,TraesCS2D01G057800,0.1887,0.0286
TraesCS5A01G505500,TraesCS4B01G335800,0.4646,0.3914
TraesCS5A01G505500,TraesCS4D01G331300,0.3613,0.3295
TraesCS4B01G335800,TraesCS4D01G331300,0.3622,0.4672
TraesCS3A01G175900,TraesCS3B01G205600,0.618,0.663
TraesCS3A01G175900,TraesCS3D01G181600,0.6202,0.6719
TraesCS3B01G205600,TraesCS3D01G181600,0.7041,0.5804
TraesCS5A01G503900,TraesCS4B01G332800,0.7753,0.6119
TraesCS5A01G503900,TraesCS4D01G329500,0.8223,0.7992
TraesCS4B01G332800,TraesCS4D01G329500,0.6676,0.729
TraesCS2A01G525400,TraesCS2B01G555300,-0.0442,0.0369
TraesCS2A01G525400,TraesCS2D01G528300,-0.0053,-0.0698
TraesCS2B01G555300,TraesCS2D01G528300,0.0604,0.058
TraesCS4A01G214000,TraesCS4B01G102300,0.5419,0.4191
TraesCS4A01G214000,TraesCS4D01G099000,0.5205,0.621
TraesCS4B01G102300,TraesCS4D01G099000,0.5191,0.5657
TraesCS3A01G332300,TraesCS3B01G362100,0.6498,0.8956
TraesCS3A01G332300,TraesCS3D01G325800,0.7257,0.8962
TraesCS3B01G362100,TraesCS3D01G325800,0.6562,0.8799
TraesCS7A01G205300,TraesCS7B01G112700,0.5524,0.5996
TraesCS7A01G205300,TraesCS7D01G208200,0.5879,0.6358
TraesCS7B01G112700,TraesCS7D01G208200,0.7095,0.7149
TraesCS7A01G391700,TraesCS7B01G293600,0.3316,0.2427
TraesCS7A01G391700,TraesCS7D01G387300,0.2328,0.3344
TraesCS7B01G293600,TraesCS7D01G387300,0.3877,0.3532
TraesCS3A01G181900,TraesCS3B01G211700,0.4,0.3636
TraesCS3A01G181900,TraesCS3D01G186500,0.5588,0.5702
TraesCS3B01G211700,TraesCS3D01G186500,0.2867,0.4068
TraesCS3A01G374100,TraesCS3B01G406300,0.4488,0.2351
TraesCS3A01G374100,TraesCS3D01G366800,0.4918,0.3257
TraesCS3B01G406300,TraesCS3D01G366800,0.4732,0.6902
TraesCS5A01G426400,TraesCS5B01G428300,0.6163,0.4026
TraesCS5A01G426400,TraesCS5D01G434400,0.5255,0.6663
TraesCS5B01G428300,TraesCS5D01G434400,0.1958,0.3725
TraesCS1A01G119800,TraesCS1B01G139200,0.3619,0.4162
TraesCS1A01G119800,TraesCS1D01G120700,0.5463,0.476
TraesCS1B01G139200,TraesCS1D01G120700,0.5032,0.4776
TraesCS2A01G036500,TraesCS2B01G049600,-0.1036,0.1275
TraesCS2A01G036500,TraesCS2D01G035600,0.0589,0.0672
TraesCS2B01G049600,TraesCS2D01G035600,0.2671,0.2235
TraesCS5A01G425000,TraesCS5B01G427000,0.4032,0.5702
TraesCS5A01G425000,TraesCS5D01G433400,0.699,0.5972
TraesCS5B01G427000,TraesCS5D01G433400,0.637,0.6352
TraesCS3A01G219800,TraesCS3B01G250200,0.2286,0.6013
TraesCS3A01G219800,TraesCS3D01G232800,0.2138,0.6722
TraesCS3B01G250200,TraesCS3D01G232800,0.268,0.5286
TraesCS6A01G360900,TraesCS6B01G393700,0.4547,0.3459
TraesCS6A01G360900,TraesCS6D01G344400,0.7392,0.5343
TraesCS6B01G393700,TraesCS6D01G344400,0.5407,0.5512
TraesCS5A01G236400,TraesCS5B01G234700,0.1022,0.2984
TraesCS5A01G236400,TraesCS5D01G243400,0.3349,0.567
TraesCS5B01G234700,TraesCS5D01G243400,0.5219,0.3571
TraesCS7A01G286200,TraesCS7B01G183600,0.3708,0.8574
TraesCS7A01G286200,TraesCS7D01G289200,0.5586,0.8795
TraesCS7B01G183600,TraesCS7D01G289200,0.2776,0.8457
TraesCS6A01G227000,TraesCS6B01G254700,0.0656,0.0395
TraesCS6A01G227000,TraesCS6D01G208000,-0.0172,0.1359
TraesCS6B01G254700,TraesCS6D01G208000,0.7278,0.4218
TraesCS3A01G376800,TraesCS3B01G409300,0.9696,0.9009
TraesCS3A01G376800,TraesCS3D01G369800,0.9667,0.9488
TraesCS3B01G409300,TraesCS3D01G369800,0.9675,0.8813
TraesCS5A01G248300,TraesCS5B01G246000,0.0302,0.0729
TraesCS5A01G248300,TraesCS5D01G255200,0.2832,0.0894
TraesCS5B01G246000,TraesCS5D01G255200,0.3658,0.6308
TraesCS7A01G432600,TraesCS7B01G333000,0.1829,0.1771
TraesCS7A01G432600,TraesCS7D01G424300,0.4308,0.0704
TraesCS7B01G333000,TraesCS7D01G424300,0.2462,-0.1313
TraesCS5A01G064400,TraesCS5B01G068300,0.3152,0.3288
TraesCS5A01G064400,TraesCS5D01G075200,0.3973,0.6565
TraesCS5B01G068300,TraesCS5D01G075200,0.185,0.301
TraesCS4A01G079700,TraesCS4B01G224300,0.4944,0.4145
TraesCS4A01G079700,TraesCS4D01G224900,0.5382,0.3727
TraesCS4B01G224300,TraesCS4D01G224900,0.6684,0.5371
TraesCS3A01G217400,TraesCS3B01G247700,0.6479,0.5406
TraesCS3A01G217400,TraesCS3D01G219400,0.7774,0.781
TraesCS3B01G247700,TraesCS3D01G219400,0.4937,0.5538
TraesCS4A01G004500,TraesCS4B01G300500,0.2337,0.1621
TraesCS4A01G004500,TraesCS4D01G299300,0.2151,0.1651
TraesCS4B01G300500,TraesCS4D01G299300,0.3218,0.0567
TraesCS2A01G450500,TraesCS2B01G472100,0.5188,0.4913
TraesCS2A01G450500,TraesCS2D01G450100,0.7908,0.517
TraesCS2B01G472100,TraesCS2D01G450100,0.574,0.4967
TraesCS4A01G293800,TraesCS4B01G019700,0.4297,0.6506
TraesCS4A01G293800,TraesCS4D01G018000,0.2134,0.0105
TraesCS4B01G019700,TraesCS4D01G018000,0.0665,0.016
TraesCS6A01G123900,TraesCS6B01G152000,0.1188,0.6498
TraesCS6A01G123900,TraesCS6D01G114200,0.4512,0.6082
TraesCS6B01G152000,TraesCS6D01G114200,0.176,0.4696
TraesCS3A01G278300,TraesCS3B01G312500,0.4763,0.3012
TraesCS3A01G278300,TraesCS3D01G278600,0.5575,0.2054
TraesCS3B01G312500,TraesCS3D01G278600,0.5017,0.221
TraesCS1A01G155600,TraesCS1B01G173000,0.1818,-0.1454
TraesCS1A01G155600,TraesCS1D01G154300,-0.0189,0.396
TraesCS1B01G173000,TraesCS1D01G154300,-0.1885,-0.2962
TraesCS7A01G338700,TraesCS7B01G250000,0.1876,0.0561
TraesCS7A01G338700,TraesCS7D01G345900,0.0778,0.2344
TraesCS7B01G250000,TraesCS7D01G345900,0.0343,0.2264
TraesCS4A01G405900,TraesCS4B01G305400,0.4938,0.6611
TraesCS4A01G405900,TraesCS4D01G303600,0.4937,0.5204
TraesCS4B01G305400,TraesCS4D01G303600,0.6921,0.6857
TraesCS1A01G214000,TraesCS1B01G227800,0.0834,0.3779
TraesCS1A01G214000,TraesCS1D01G216900,0.2575,0.4225
TraesCS1B01G227800,TraesCS1D01G216900,0.3092,0.3534
TraesCS2A01G205900,TraesCS2B01G233100,0.7852,0.3629
TraesCS2A01G205900,TraesCS2D01G210300,0.7851,0.303
TraesCS2B01G233100,TraesCS2D01G210300,0.8616,0.1126
TraesCS5A01G277500,TraesCS5B01G277200,0.8901,0.8428
TraesCS5A01G277500,TraesCS5D01G284800,0.924,0.8811
TraesCS5B01G277200,TraesCS5D01G284800,0.9299,0.8919
TraesCS5A01G357200,TraesCS5B01G359700,0.269,0.6343
TraesCS5A01G357200,TraesCS5D01G366300,0.8225,0.8128
TraesCS5B01G359700,TraesCS5D01G366300,0.337,0.6614
TraesCS5A01G165600,TraesCS5B01G162700,0.0316,0.2939
TraesCS5A01G165600,TraesCS5D01G169800,0.0915,0.4981
TraesCS5B01G162700,TraesCS5D01G169800,0.0852,0.408
TraesCS3A01G041900,TraesCS3B01G041800,0.7438,0.6381
TraesCS3A01G041900,TraesCS3D01G038400,0.7444,0.6563
TraesCS3B01G041800,TraesCS3D01G038400,0.7196,0.6574
TraesCS3A01G146500,TraesCS3B01G173800,0.5885,0.7239
TraesCS3A01G146500,TraesCS3D01G155300,0.7052,0.5623
TraesCS3B01G173800,TraesCS3D01G155300,0.8201,0.7941
TraesCS5A01G229000,TraesCS5B01G227700,0.6626,0.9151
TraesCS5A01G229000,TraesCS5D01G238700,0.7989,0.9231
TraesCS5B01G227700,TraesCS5D01G238700,0.7805,0.9277
TraesCS7A01G171800,TraesCS7B01G076600,-0.0096,0.2058
TraesCS7A01G171800,TraesCS7D01G172300,0.18,0.1226
TraesCS7B01G076600,TraesCS7D01G172300,-0.0171,0.3592
TraesCS3A01G159100,TraesCS3B01G190000,0.2678,0.1788
TraesCS3A01G159100,TraesCS3D01G166600,0.2978,0.1592
TraesCS3B01G190000,TraesCS3D01G166600,0.3055,0.3396
TraesCS6A01G412800,TraesCS6B01G462100,0.2166,0.2538
TraesCS6A01G412800,TraesCS6D01G397000,0.0689,-0.0949
TraesCS6B01G462100,TraesCS6D01G397000,-0.2801,0.166
TraesCS3A01G211200,TraesCS3B01G241700,0.1267,0.2543
TraesCS3A01G211200,TraesCS3D01G214000,0.4529,0.4831
TraesCS3B01G241700,TraesCS3D01G214000,0.1356,0.262
TraesCS2A01G282700,TraesCS2B01G300000,0.6672,0.6278
TraesCS2A01G282700,TraesCS2D01G281400,0.5443,0.6079
TraesCS2B01G300000,TraesCS2D01G281400,0.6542,0.7735
TraesCS5A01G278000,TraesCS5B01G277300,-0.1421,0.0402
TraesCS5A01G278000,TraesCS5D01G284900,0.0394,0.1027
TraesCS5B01G277300,TraesCS5D01G284900,0.1098,-0.0747
TraesCS3A01G098700,TraesCS3B01G114800,0.448,0.4057
TraesCS3A01G098700,TraesCS3D01G099100,0.4432,0.3673
TraesCS3B01G114800,TraesCS3D01G099100,0.4581,0.3473
TraesCS6A01G419600,TraesCS6B01G469000,0.1004,0.0364
TraesCS6A01G419600,TraesCS6D01G406500,0.0211,0.2544
TraesCS6B01G469000,TraesCS6D01G406500,-0.2226,0.0907
TraesCS5A01G135100,TraesCS5B01G133900,0.4706,0.6338
TraesCS5A01G135100,TraesCS5D01G139400,0.5528,0.5163
TraesCS5B01G133900,TraesCS5D01G139400,0.371,0.5733
TraesCS7A01G314100,TraesCS7B01G215000,0.7324,0.8216
TraesCS7A01G314100,TraesCS7D01G311300,0.8509,0.9133
TraesCS7B01G215000,TraesCS7D01G311300,0.8094,0.8839
TraesCS2A01G163200,TraesCS2B01G189000,0.1095,-0.067
TraesCS2A01G163200,TraesCS2D01G170100,-0.1736,0.0206
TraesCS2B01G189000,TraesCS2D01G170100,0.2658,0.1521
TraesCS1A01G319500,TraesCS1B01G331800,0.1459,0.3666
TraesCS1A01G319500,TraesCS1D01G319300,0.1978,0.1539
TraesCS1B01G331800,TraesCS1D01G319300,0.2617,0.3101
TraesCS3A01G190100,TraesCS3B01G219000,0.1517,0.175
TraesCS3A01G190100,TraesCS3D01G193600,0.2049,0.2075
TraesCS3B01G219000,TraesCS3D01G193600,0.088,0.2155
TraesCS5A01G080800,TraesCS5B01G085600,0.4285,0.4163
TraesCS5A01G080800,TraesCS5D01G091800,0.2272,0.2876
TraesCS5B01G085600,TraesCS5D01G091800,0.3897,0.2832
TraesCS5A01G508000,TraesCS4B01G338000,0.1962,0.205
TraesCS5A01G508000,TraesCS4D01G334300,0.1551,0.0224
TraesCS4B01G338000,TraesCS4D01G334300,-0.083,-0.0759
TraesCS7A01G371400,TraesCS7B01G256700,0.32,0.3691
TraesCS7A01G371400,TraesCS7D01G351900,0.2557,0.4017
TraesCS7B01G256700,TraesCS7D01G351900,0.5265,0.2626
TraesCS1A01G229800,TraesCS1B01G244300,0.455,0.231
TraesCS1A01G229800,TraesCS1D01G232200,0.6332,0.1552
TraesCS1B01G244300,TraesCS1D01G232200,0.5935,0.3897
TraesCS7A01G346000,TraesCS7B01G237200,0.5312,0.3745
TraesCS7A01G346000,TraesCS7D01G333200,0.3756,0.606
TraesCS7B01G237200,TraesCS7D01G333200,0.5452,0.5336
TraesCS2A01G094000,TraesCS2B01G108800,0.1665,0.2406
TraesCS2A01G094000,TraesCS2D01G092600,0.3329,0.2965
TraesCS2B01G108800,TraesCS2D01G092600,0.0808,-0.1452
TraesCS4A01G038400,TraesCS4B01G267300,0.2169,0.5117
TraesCS4A01G038400,TraesCS4D01G266900,0.5505,0.7666
TraesCS4B01G267300,TraesCS4D01G266900,0.3479,0.5825
TraesCS1A01G218800,TraesCS1B01G232300,0.3038,0.4562
TraesCS1A01G218800,TraesCS1D01G220500,0.3211,0.4859
TraesCS1B01G232300,TraesCS1D01G220500,0.3917,0.528
TraesCS5A01G228800,TraesCS5B01G227500,0.2794,0.3388
TraesCS5A01G228800,TraesCS5D01G238900,0.211,0.3705
TraesCS5B01G227500,TraesCS5D01G238900,0.0753,0.2429
TraesCS3A01G308000,TraesCS3B01G151100,0.9067,0.7846
TraesCS3A01G308000,TraesCS3D01G134500,0.7949,0.7746
TraesCS3B01G151100,TraesCS3D01G134500,0.8149,0.7385
TraesCS2A01G173800,TraesCS2B01G200300,0.5767,0.5471
TraesCS2A01G173800,TraesCS2D01G181100,0.58,0.4635
TraesCS2B01G200300,TraesCS2D01G181100,0.6455,0.696
TraesCS7A01G130300,TraesCS7B01G030600,0.157,0.5602
TraesCS7A01G130300,TraesCS7D01G129700,0.2959,0.6801
TraesCS7B01G030600,TraesCS7D01G129700,0.6002,0.6668
TraesCS4A01G101900,TraesCS4B01G202700,0.3494,0.5321
TraesCS4A01G101900,TraesCS4D01G203600,0.4525,0.5731
TraesCS4B01G202700,TraesCS4D01G203600,0.446,0.6453
TraesCS7A01G312700,TraesCS7B01G212400,0.5932,0.1746
TraesCS7A01G312700,TraesCS7D01G309100,0.4212,-0.1745
TraesCS7B01G212400,TraesCS7D01G309100,0.8148,0.4592
TraesCS1A01G040400,TraesCS1B01G053400,0.2682,0.1627
TraesCS1A01G040400,TraesCS1D01G041400,0.296,0.3957
TraesCS1B01G053400,TraesCS1D01G041400,0.2314,0.1825
TraesCS7A01G245200,TraesCS7B01G146300,0.4004,0.4785
TraesCS7A01G245200,TraesCS7D01G243800,0.5528,0.5067
TraesCS7B01G146300,TraesCS7D01G243800,0.2393,0.3402
TraesCS4A01G116800,TraesCS4B01G187600,0.6842,0.8249
TraesCS4A01G116800,TraesCS4D01G189000,0.773,0.9051
TraesCS4B01G187600,TraesCS4D01G189000,0.7938,0.837
TraesCS5A01G237400,TraesCS5B01G235300,0.2913,0.1276
TraesCS5A01G237400,TraesCS5D01G244100,0.4497,0.5015
TraesCS5B01G235300,TraesCS5D01G244100,0.2045,0.2149
TraesCS6A01G380500,TraesCS6B01G419500,0.5011,0.2643
TraesCS6A01G380500,TraesCS6D01G365200,0.3121,0.3872
TraesCS6B01G419500,TraesCS6D01G365200,0.5248,0.2755
TraesCS1A01G289200,TraesCS1B01G298800,0.2571,0.3331
TraesCS1A01G289200,TraesCS1D01G288200,0.587,0.3902
TraesCS1B01G298800,TraesCS1D01G288200,0.359,0.1754
TraesCS7A01G348600,TraesCS7B01G235100,0.5722,0.2775
TraesCS7A01G348600,TraesCS7D01G330100,0.53,0.4688
TraesCS7B01G235100,TraesCS7D01G330100,0.7697,0.3043
TraesCS3A01G520500,TraesCS3B01G589900,0.5511,0.0653
TraesCS3A01G520500,TraesCS3D01G528500,0.2782,0.2924
TraesCS3B01G589900,TraesCS3D01G528500,0.4498,0.3435
TraesCS4A01G283900,TraesCS4B01G029600,0.548,0.3738
TraesCS4A01G283900,TraesCS4D01G026800,0.5355,0.425
TraesCS4B01G029600,TraesCS4D01G026800,0.7146,0.2892
TraesCS4A01G247600,TraesCS4B01G067300,0.4287,0.6735
TraesCS4A01G247600,TraesCS4D01G066200,0.3677,0.6609
TraesCS4B01G067300,TraesCS4D01G066200,0.3591,0.6696
TraesCS5A01G201200,TraesCS5B01G200000,0.6529,0.6072
TraesCS5A01G201200,TraesCS5D01G207400,0.6005,0.6093
TraesCS5B01G200000,TraesCS5D01G207400,0.7946,0.6325
TraesCS3A01G292800,TraesCS3B01G327600,0.559,0.6201
TraesCS3A01G292800,TraesCS3D01G292600,0.5472,0.7375
TraesCS3B01G327600,TraesCS3D01G292600,0.5253,0.6257
TraesCS1A01G403200,TraesCS1B01G432600,0.4782,0.3685
TraesCS1A01G403200,TraesCS1D01G411200,0.21,0.2863
TraesCS1B01G432600,TraesCS1D01G411200,0.4744,0.4857
TraesCS3A01G042700,TraesCS3B01G040800,0.3196,0.357
TraesCS3A01G042700,TraesCS3D01G037900,0.5538,0.6445
TraesCS3B01G040800,TraesCS3D01G037900,0.3662,0.571
TraesCS5A01G166000,TraesCS5B01G163400,0.5018,0.6647
TraesCS5A01G166000,TraesCS5D01G170600,0.6166,0.6944
TraesCS5B01G163400,TraesCS5D01G170600,0.5369,0.7059
TraesCS6A01G314600,TraesCS6B01G344600,0.2853,0.7896
TraesCS6A01G314600,TraesCS6D01G293900,0.3974,0.7671
TraesCS6B01G344600,TraesCS6D01G293900,0.1445,0.7885
TraesCS4A01G002200,TraesCS4B01G302900,0.7146,0.4486
TraesCS4A01G002200,TraesCS4D01G301400,0.6019,0.4092
TraesCS4B01G302900,TraesCS4D01G301400,0.7609,0.6401
TraesCS3A01G185900,TraesCS3B01G215500,0.7881,0.6644
TraesCS3A01G185900,TraesCS3D01G189900,0.7584,0.6276
TraesCS3B01G215500,TraesCS3D01G189900,0.7893,0.7165
TraesCS2A01G001200,TraesCS2B01G022700,-0.3794,-0.2101
TraesCS2A01G001200,TraesCS2D01G001400,0.12,0.1829
TraesCS2B01G022700,TraesCS2D01G001400,0.0864,-0.0331
TraesCS5A01G101300,TraesCS5B01G106100,0.0583,0.5912
TraesCS5A01G101300,TraesCS5D01G113500,0.4418,0.6728
TraesCS5B01G106100,TraesCS5D01G113500,0.1431,0.5513
TraesCS1A01G278500,TraesCS1B01G287400,0.2223,0.2442
TraesCS1A01G278500,TraesCS1D01G277700,0.4652,0.2966
TraesCS1B01G287400,TraesCS1D01G277700,0.233,0.407
TraesCS2A01G481100,TraesCS2B01G507200,0.6269,0.3173
TraesCS2A01G481100,TraesCS2D01G481400,0.4486,0.3421
TraesCS2B01G507200,TraesCS2D01G481400,0.3828,0.0491
TraesCS5A01G016000,TraesCS5B01G014300,0.2788,0.498
TraesCS5A01G016000,TraesCS5D01G022100,0.2401,0.4336
TraesCS5B01G014300,TraesCS5D01G022100,0.3267,0.3947
TraesCS2A01G160400,TraesCS2B01G186700,0.3665,0.327
TraesCS2A01G160400,TraesCS2D01G167800,0.4911,0.284
TraesCS2B01G186700,TraesCS2D01G167800,0.1227,0.3064
TraesCS2A01G338500,TraesCS2B01G343400,0.0706,0.3016
TraesCS2A01G338500,TraesCS2D01G324500,-0.0252,0.2782
TraesCS2B01G343400,TraesCS2D01G324500,0.1804,0.395
TraesCS1A01G368800,TraesCS1B01G387700,0.0229,0.1807
TraesCS1A01G368800,TraesCS1D01G374600,-0.1255,-0.0475
TraesCS1B01G387700,TraesCS1D01G374600,0.311,0.4591
TraesCS4A01G296700,TraesCS4B01G017000,0.6176,0.3071
TraesCS4A01G296700,TraesCS4D01G015300,0.66,0.4785
TraesCS4B01G017000,TraesCS4D01G015300,0.5762,0.3092
TraesCS3A01G117700,TraesCS3B01G137000,0.7691,0.6387
TraesCS3A01G117700,TraesCS3D01G119500,0.7721,0.6999
TraesCS3B01G137000,TraesCS3D01G119500,0.8498,0.7206
TraesCS5A01G231600,TraesCS5B01G229900,0.3845,0.3291
TraesCS5A01G231600,TraesCS5D01G236400,0.363,0.5852
TraesCS5B01G229900,TraesCS5D01G236400,0.2111,0.1377
TraesCS5A01G387800,TraesCS5B01G392900,0.1062,0.0767
TraesCS5A01G387800,TraesCS5D01G397700,0.4132,0.4784
TraesCS5B01G392900,TraesCS5D01G397700,-0.0641,-0.1288
TraesCS1A01G266900,TraesCS1B01G277800,0.2652,0.5057
TraesCS1A01G266900,TraesCS1D01G267100,0.3118,0.5791
TraesCS1B01G277800,TraesCS1D01G267100,0.4951,0.725
TraesCS3A01G169100,TraesCS3B01G197400,0.5507,0.3425
TraesCS3A01G169100,TraesCS3D01G172700,0.6481,0.5988
TraesCS3B01G197400,TraesCS3D01G172700,0.6288,0.4116
TraesCS3A01G367800,TraesCS3B01G399500,0.3935,0.608
TraesCS3A01G367800,TraesCS3D01G360800,0.1985,0.6003
TraesCS3B01G399500,TraesCS3D01G360800,0.0966,0.5497
TraesCS2A01G400000,TraesCS2B01G418100,0.2933,0.2394
TraesCS2A01G400000,TraesCS2D01G397600,0.1791,0.4142
TraesCS2B01G418100,TraesCS2D01G397600,0.2273,0.1828
TraesCS7A01G546400,TraesCS7B01G469400,-0.2392,-0.0022
TraesCS7A01G546400,TraesCS7D01G532600,0.3966,0.2417
TraesCS7B01G469400,TraesCS7D01G532600,-0.849,-0.2373
TraesCS2A01G379700,TraesCS2B01G396600,0.0127,0.0898
TraesCS2A01G379700,TraesCS2D01G375900,0.1809,0.0934
TraesCS2B01G396600,TraesCS2D01G375900,0.0718,0.1408
TraesCS1A01G394400,TraesCS1B01G422400,0.4632,0.259
TraesCS1A01G394400,TraesCS1D01G402000,0.4849,0.6836
TraesCS1B01G422400,TraesCS1D01G402000,0.544,0.6591
TraesCS6A01G162500,TraesCS6B01G188700,0.3772,0.5919
TraesCS6A01G162500,TraesCS6D01G149700,0.582,0.6147
TraesCS6B01G188700,TraesCS6D01G149700,0.371,0.5501
TraesCS1A01G304300,TraesCS1B01G314800,-0.0165,0.1952
TraesCS1A01G304300,TraesCS1D01G303800,0.5224,0.3325
TraesCS1B01G314800,TraesCS1D01G303800,-0.1373,0.021
TraesCS2A01G250300,TraesCS2B01G266500,0.317,0.3273
TraesCS2A01G250300,TraesCS2D01G251500,0.3615,0.3269
TraesCS2B01G266500,TraesCS2D01G251500,0.4097,0.1377
TraesCS2A01G492500,TraesCS2B01G520700,0.554,0.262
TraesCS2A01G492500,TraesCS2D01G492800,0.4796,0.1764
TraesCS2B01G520700,TraesCS2D01G492800,0.5545,0.335
TraesCS3A01G226800,TraesCS3B01G257700,0.5788,0.8345
TraesCS3A01G226800,TraesCS3D01G224800,0.4416,0.8384
TraesCS3B01G257700,TraesCS3D01G224800,0.6278,0.8364
TraesCS1A01G276400,TraesCS1B01G285600,0.1137,0.2437
TraesCS1A01G276400,TraesCS1D01G275900,0.1521,0.2703
TraesCS1B01G285600,TraesCS1D01G275900,0.2772,0.4738
TraesCS6A01G417600,TraesCS6B01G471600,-0.1971,-0.0813
TraesCS6A01G417600,TraesCS6D01G402800,0.2852,0.1082
TraesCS6B01G471600,TraesCS6D01G402800,-0.5501,-0.1092
TraesCS7A01G490400,TraesCS7B01G393700,0.6762,0.5975
TraesCS7A01G490400,TraesCS7D01G476800,0.6403,0.4892
TraesCS7B01G393700,TraesCS7D01G476800,0.701,0.7496
TraesCS3A01G336000,TraesCS3B01G366700,0.3931,0.1921
TraesCS3A01G336000,TraesCS3D01G329000,0.5354,0.369
TraesCS3B01G366700,TraesCS3D01G329000,0.423,0.3846
TraesCS5A01G316900,TraesCS5B01G317500,0.0011,-0.1625
TraesCS5A01G316900,TraesCS5D01G323200,0.0825,-0.3382
TraesCS5B01G317500,TraesCS5D01G323200,0.2366,-0.1686
TraesCS6A01G403600,TraesCS6B01G447500,0.0134,-0.2032
TraesCS6A01G403600,TraesCS6D01G387100,-0.3253,-0.2121
TraesCS6B01G447500,TraesCS6D01G387100,-0.7592,-0.5751
TraesCS4A01G096300,TraesCS4B01G208100,0.7183,0.4851
TraesCS4A01G096300,TraesCS4D01G209000,0.725,0.3257
TraesCS4B01G208100,TraesCS4D01G209000,0.6629,0.4565
TraesCS1A01G197500,TraesCS1B01G212100,0.2833,0.2184
TraesCS1A01G197500,TraesCS1D01G201000,0.1544,0.4454
TraesCS1B01G212100,TraesCS1D01G201000,0.202,0.2617
TraesCS4A01G008000,TraesCS4B01G296900,0.7108,0.6015
TraesCS4A01G008000,TraesCS4D01G295800,0.7993,0.7986
TraesCS4B01G296900,TraesCS4D01G295800,0.6473,0.6483
TraesCS5A01G373700,TraesCS5B01G375700,0.4041,0.3961
TraesCS5A01G373700,TraesCS5D01G383200,0.5947,0.2725
TraesCS5B01G375700,TraesCS5D01G383200,0.2999,0.2399
TraesCS1A01G081400,TraesCS1B01G099100,0.1485,0.1304
TraesCS1A01G081400,TraesCS1D01G083000,0.4619,0.3353
TraesCS1B01G099100,TraesCS1D01G083000,0.2886,0.1951
TraesCS2A01G384800,TraesCS2B01G401800,0.073,0.3323
TraesCS2A01G384800,TraesCS2D01G381500,0.3678,0.3848
TraesCS2B01G401800,TraesCS2D01G381500,0.2141,0.5619
TraesCS2A01G260100,TraesCS2B01G281800,0.2391,0.2346
TraesCS2A01G260100,TraesCS2D01G263400,0.3195,0.3268
TraesCS2B01G281800,TraesCS2D01G263400,0.4868,0.2321
TraesCS6A01G163400,TraesCS6B01G186500,0.3063,0.1235
TraesCS6A01G163400,TraesCS6D01G147600,0.3748,0.2514
TraesCS6B01G186500,TraesCS6D01G147600,0.1652,0.3736
TraesCS6A01G229800,TraesCS6B01G251800,0.5625,0.7344
TraesCS6A01G229800,TraesCS6D01G205200,0.474,0.811
TraesCS6B01G251800,TraesCS6D01G205200,0.4533,0.7026
TraesCS3A01G239800,TraesCS3B01G268200,0.4099,0.3946
TraesCS3A01G239800,TraesCS3D01G240200,0.4649,0.5096
TraesCS3B01G268200,TraesCS3D01G240200,0.5531,0.556
TraesCS4A01G325600,TraesCS5B01G538500,0.1281,0.3237
TraesCS4A01G325600,TraesCS5D01G556800,0.2274,0.2164
TraesCS5B01G538500,TraesCS5D01G556800,0.0063,0.2054
TraesCS4A01G035900,TraesCS4B01G268700,0.3105,0.6282
TraesCS4A01G035900,TraesCS4D01G268000,0.4443,0.6668
TraesCS4B01G268700,TraesCS4D01G268000,0.5992,0.7221
TraesCS7A01G429600,TraesCS7B01G329800,0.1427,-0.145
TraesCS7A01G429600,TraesCS7D01G421800,0.3729,0.6702
TraesCS7B01G329800,TraesCS7D01G421800,0.2862,0.3436
TraesCS6A01G159600,TraesCS6B01G191700,0.2887,0.1854
TraesCS6A01G159600,TraesCS6D01G152900,0.335,0.1596
TraesCS6B01G191700,TraesCS6D01G152900,0.2235,0.2492
TraesCS4A01G100800,TraesCS4B01G203800,0.5708,0.5866
TraesCS4A01G100800,TraesCS4D01G204600,0.5108,0.5864
TraesCS4B01G203800,TraesCS4D01G204600,0.3922,0.5408
TraesCS5A01G391900,TraesCS5B01G396800,0.492,0.3027
TraesCS5A01G391900,TraesCS5D01G401800,0.4518,0.3317
TraesCS5B01G396800,TraesCS5D01G401800,0.467,0.3813
TraesCS6A01G405200,TraesCS6B01G449400,0.0136,0.0798
TraesCS6A01G405200,TraesCS6D01G388700,0.0291,0.4496
TraesCS6B01G449400,TraesCS6D01G388700,-0.0753,0.3148
TraesCS3A01G237000,TraesCS3B01G262800,0.8097,0.609
TraesCS3A01G237000,TraesCS3D01G237400,0.6822,0.6522
TraesCS3B01G262800,TraesCS3D01G237400,0.7698,0.6908
TraesCS6A01G155000,TraesCS6B01G183000,0.7172,0.486
TraesCS6A01G155000,TraesCS6D01G144900,0.5417,0.4499
TraesCS6B01G183000,TraesCS6D01G144900,0.5572,0.5411
TraesCS6A01G296200,TraesCS6B01G326000,0.4781,0.6866
TraesCS6A01G296200,TraesCS6D01G276500,0.4614,0.6656
TraesCS6B01G326000,TraesCS6D01G276500,0.585,0.8794
TraesCS1A01G020600,TraesCS1B01G024600,-0.0568,-0.0565
TraesCS1A01G020600,TraesCS1D01G020100,0.1386,-0.0256
TraesCS1B01G024600,TraesCS1D01G020100,-0.0814,-0.0719
TraesCS5A01G299800,TraesCS5B01G301400,0.0996,0.0967
TraesCS5A01G299800,TraesCS5D01G308200,0.2395,-0.0848
TraesCS5B01G301400,TraesCS5D01G308200,0.0262,0.1395
TraesCS5A01G119400,TraesCS5B01G121200,-0.2241,0.1312
TraesCS5A01G119400,TraesCS5D01G126500,-0.2241,0.1312
TraesCS5B01G121200,TraesCS5D01G126500,1,1
TraesCS1A01G332400,TraesCS1B01G346100,0.2702,0.3115
TraesCS1A01G332400,TraesCS1D01G335100,0.2982,0.2026
TraesCS1B01G346100,TraesCS1D01G335100,0.2525,0.2346
TraesCS2A01G403600,TraesCS2B01G421600,-0.0043,0.0889
TraesCS2A01G403600,TraesCS2D01G400700,0.3572,0.0625
TraesCS2B01G421600,TraesCS2D01G400700,-0.0065,0.0141
TraesCS5A01G375900,TraesCS5B01G378100,0.7808,0.7079
TraesCS5A01G375900,TraesCS5D01G385400,0.811,0.8519
TraesCS5B01G378100,TraesCS5D01G385400,0.6244,0.7208
TraesCS2A01G410600,TraesCS2B01G429400,0.1837,0.3585
TraesCS2A01G410600,TraesCS2D01G408000,0.2876,0.5238
TraesCS2B01G429400,TraesCS2D01G408000,0.2187,0.382
TraesCS2A01G384700,TraesCS2B01G401700,0.2771,0.4515
TraesCS2A01G384700,TraesCS2D01G381400,0.3404,0.6792
TraesCS2B01G401700,TraesCS2D01G381400,0.281,0.4003
TraesCS5A01G318900,TraesCS5B01G319400,0.3026,0.3619
TraesCS5A01G318900,TraesCS5D01G325100,0.3176,0.5614
TraesCS5B01G319400,TraesCS5D01G325100,0.1113,0.1871
TraesCS1A01G184900,TraesCS1B01G192900,0.216,0.5747
TraesCS1A01G184900,TraesCS1D01G191900,0.4717,0.7663
TraesCS1B01G192900,TraesCS1D01G191900,0.3581,0.6542
TraesCS4A01G017600,TraesCS4B01G286500,0.0652,0.2942
TraesCS4A01G017600,TraesCS4D01G285200,0.0123,0.3601
TraesCS4B01G286500,TraesCS4D01G285200,0.2011,0.3223
TraesCS6A01G353700,TraesCS6B01G386400,0.1096,0.0769
TraesCS6A01G353700,TraesCS6D01G336000,0.5495,0.6102
TraesCS6B01G386400,TraesCS6D01G336000,0.2516,0.0422
TraesCS1A01G361300,TraesCS1B01G377900,-0.1865,-0.509
TraesCS1A01G361300,TraesCS1D01G365700,0.1288,0.0908
TraesCS1B01G377900,TraesCS1D01G365700,0.4394,0.3257
TraesCS5A01G486700,TraesCS5B01G500600,-0.3255,-0.504
TraesCS5A01G486700,TraesCS5D01G500900,0.2432,0.002
TraesCS5B01G500600,TraesCS5D01G500900,-0.0909,0.1692
TraesCS2A01G080000,TraesCS2B01G094800,0.179,0.2383
TraesCS2A01G080000,TraesCS2D01G077300,0.3511,0.0831
TraesCS2B01G094800,TraesCS2D01G077300,0.1506,0.4597
TraesCS4A01G162000,TraesCS4B01G151200,0.3187,0.5275
TraesCS4A01G162000,TraesCS4D01G155700,0.0958,0.4513
TraesCS4B01G151200,TraesCS4D01G155700,0.2721,0.4479
TraesCS1A01G115000,TraesCS1B01G134900,0.0358,0.6831
TraesCS1A01G115000,TraesCS1D01G116400,-0.1173,0.7558
TraesCS1B01G134900,TraesCS1D01G116400,0.1254,0.6938
TraesCS7A01G364800,TraesCS7B01G262800,0.422,0.1897
TraesCS7A01G364800,TraesCS7D01G358000,0.334,0.2985
TraesCS7B01G262800,TraesCS7D01G358000,0.565,0.6248
TraesCS2A01G272600,TraesCS2B01G290800,0.2917,0.3428
TraesCS2A01G272600,TraesCS2D01G271900,0.3999,0.5851
TraesCS2B01G290800,TraesCS2D01G271900,0.2294,0.2798
TraesCS3A01G538200,TraesCS3B01G603600,0.6358,0.3696
TraesCS3A01G538200,TraesCS3D01G543800,0.3017,0.2321
TraesCS3B01G603600,TraesCS3D01G543800,0.1679,0.1513
TraesCS3A01G452100,TraesCS3B01G489000,0.6304,0.7276
TraesCS3A01G452100,TraesCS3D01G444600,0.4851,0.8057
TraesCS3B01G489000,TraesCS3D01G444600,0.5059,0.6927
TraesCS1A01G084300,TraesCS4B01G156500,0.5095,0.5815
TraesCS1A01G084300,TraesCS4D01G156100,0.4939,0.5767
TraesCS4B01G156500,TraesCS4D01G156100,0.4211,0.6564
TraesCS4A01G225500,TraesCS4B01G090700,0.6082,0.2889
TraesCS4A01G225500,TraesCS4D01G087800,0.5674,0.3075
TraesCS4B01G090700,TraesCS4D01G087800,0.6251,0.517
TraesCS1A01G177400,TraesCS1B01G202800,0.5189,0.4353
TraesCS1A01G177400,TraesCS1D01G175900,0.3944,0.4356
TraesCS1B01G202800,TraesCS1D01G175900,0.7184,0.4605
TraesCS5A01G528200,TraesCS4B01G359300,0.2207,0.2624
TraesCS5A01G528200,TraesCS4D01G352900,0.6995,0.4858
TraesCS4B01G359300,TraesCS4D01G352900,0.3737,0.2704
TraesCS6A01G168200,TraesCS6B01G196000,0.0579,0.061
TraesCS6A01G168200,TraesCS6D01G157300,0.1002,0.2624
TraesCS6B01G196000,TraesCS6D01G157300,0.0204,0.0913
TraesCS5A01G146500,TraesCS5B01G145300,0.7984,0.8678
TraesCS5A01G146500,TraesCS5D01G145800,0.797,0.8482
TraesCS5B01G145300,TraesCS5D01G145800,0.8545,0.8323
TraesCS4A01G270000,TraesCS4B01G044100,0.2422,0.2111
TraesCS4A01G270000,TraesCS4D01G041600,0.2766,0.3033
TraesCS4B01G044100,TraesCS4D01G041600,0.3244,0.0987
TraesCS7A01G298600,TraesCS7B01G188400,0.7964,0.825
TraesCS7A01G298600,TraesCS7D01G294300,0.7996,0.9145
TraesCS7B01G188400,TraesCS7D01G294300,0.8014,0.8325
TraesCS2A01G395400,TraesCS2B01G413500,0.7039,0.4612
TraesCS2A01G395400,TraesCS2D01G393200,0.6897,0.6181
TraesCS2B01G413500,TraesCS2D01G393200,0.6825,0.4838
TraesCS2A01G224200,TraesCS2B01G274400,0.5293,0.5761
TraesCS2A01G224200,TraesCS2D01G230500,0.4767,0.6205
TraesCS2B01G274400,TraesCS2D01G230500,0.7706,0.7171
TraesCS1A01G259700,TraesCS1B01G270000,0.3984,0.6574
TraesCS1A01G259700,TraesCS1D01G259500,0.4467,0.8249
TraesCS1B01G270000,TraesCS1D01G259500,0.373,0.7736
TraesCS1A01G033300,TraesCS1B01G041900,0.2455,-0.0707
TraesCS1A01G033300,TraesCS1D01G035000,0.0173,0.0371
TraesCS1B01G041900,TraesCS1D01G035000,0.0818,-0.0575
TraesCS5A01G516100,TraesCS4B01G347400,0.2084,0.4947
TraesCS5A01G516100,TraesCS4D01G342400,0.0863,0.4849
TraesCS4B01G347400,TraesCS4D01G342400,0.7552,0.9196
TraesCS3A01G100200,TraesCS3B01G117000,0.7486,0.6921
TraesCS3A01G100200,TraesCS3D01G100900,0.7232,0.5435
TraesCS3B01G117000,TraesCS3D01G100900,0.7082,0.6506
TraesCS3A01G210200,TraesCS3B01G240800,0.4085,0.671
TraesCS3A01G210200,TraesCS3D01G213000,0.5124,0.6324
TraesCS3B01G240800,TraesCS3D01G213000,0.407,0.6163
TraesCS5A01G072600,TraesCS5B01G078400,0.1122,0.1639
TraesCS5A01G072600,TraesCS5D01G085300,0.4023,0.2544
TraesCS5B01G078400,TraesCS5D01G085300,0.319,0.6182
TraesCS3A01G435300,TraesCS3B01G470200,0.3816,0.7336
TraesCS3A01G435300,TraesCS3D01G428100,0.0991,0.4556
TraesCS3B01G470200,TraesCS3D01G428100,0.2008,0.546
TraesCS4A01G367400,TraesCS5B01G505300,0.0908,0.1867
TraesCS4A01G367400,TraesCS5D01G506000,0.3444,0.6564
TraesCS5B01G505300,TraesCS5D01G506000,0.0257,0.1402
TraesCS5A01G386300,TraesCS5B01G391200,0.5088,0.5933
TraesCS5A01G386300,TraesCS5D01G396100,0.517,0.626
TraesCS5B01G391200,TraesCS5D01G396100,0.3136,0.6779
TraesCS5A01G382600,TraesCS5B01G386800,0.2149,0.5823
TraesCS5A01G382600,TraesCS5D01G392000,0.4544,0.6329
TraesCS5B01G386800,TraesCS5D01G392000,0.4783,0.5799
TraesCS5A01G054200,TraesCS5B01G062200,0.365,0.2933
TraesCS5A01G054200,TraesCS5D01G065500,0.2839,0.3488
TraesCS5B01G062200,TraesCS5D01G065500,0.5208,0.439
TraesCS7A01G247700,TraesCS7B01G144100,0.4492,0.5262
TraesCS7A01G247700,TraesCS7D01G246300,0.3152,0.7023
TraesCS7B01G144100,TraesCS7D01G246300,0.4077,0.5542
TraesCS4A01G123100,TraesCS4B01G182900,0.6785,0.8601
TraesCS4A01G123100,TraesCS4D01G182800,0.5764,0.8069
TraesCS4B01G182900,TraesCS4D01G182800,0.5386,0.7728
TraesCS6A01G112500,TraesCS6B01G141700,0.0782,0.3157
TraesCS6A01G112500,TraesCS6D01G102700,0.0265,0.262
TraesCS6B01G141700,TraesCS6D01G102700,0.13,0.2517
TraesCS3A01G281200,TraesCS3B01G314900,0.1974,0.3614
TraesCS3A01G281200,TraesCS3D01G281100,0.0061,0.2668
TraesCS3B01G314900,TraesCS3D01G281100,0.2561,0.6166
TraesCS2A01G331300,TraesCS2B01G350900,0.2366,0.2668
TraesCS2A01G331300,TraesCS2D01G331600,0.2159,0.5589
TraesCS2B01G350900,TraesCS2D01G331600,0.1519,0.2641
TraesCS4A01G208400,TraesCS4B01G112000,0.6409,0.7431
TraesCS4A01G208400,TraesCS4D01G109500,0.4064,0.6807
TraesCS4B01G112000,TraesCS4D01G109500,0.6063,0.7769
TraesCS2A01G306200,TraesCS2B01G322900,0.1814,0.3722
TraesCS2A01G306200,TraesCS2D01G304600,-0.0756,0.3187
TraesCS2B01G322900,TraesCS2D01G304600,0.2113,0.1382
TraesCS3A01G128000,TraesCS3B01G147200,0.4799,0.5386
TraesCS3A01G128000,TraesCS3D01G129000,0.4315,0.4334
TraesCS3B01G147200,TraesCS3D01G129000,0.2628,0.4258
TraesCS6A01G176700,TraesCS6B01G209200,0.1402,0.0829
TraesCS6A01G176700,TraesCS6D01G167400,0.0379,0.1214
TraesCS6B01G209200,TraesCS6D01G167400,-0.5145,-0.0182
TraesCS3A01G042900,TraesCS3B01G040600,0.4316,0.1842
TraesCS3A01G042900,TraesCS3D01G037800,0.6819,0.4437
TraesCS3B01G040600,TraesCS3D01G037800,0.5299,0.3629
TraesCS4A01G268500,TraesCS4B01G045700,0.7464,0.5433
TraesCS4A01G268500,TraesCS4D01G046200,0.8377,0.7647
TraesCS4B01G045700,TraesCS4D01G046200,0.8012,0.4658
TraesCS1A01G354800,TraesCS1B01G366900,0.3004,0.1939
TraesCS1A01G354800,TraesCS1D01G355700,0.1317,0.1922
TraesCS1B01G366900,TraesCS1D01G355700,0.4106,0.2518
TraesCS2A01G285500,TraesCS2B01G302600,0.4736,0.3124
TraesCS2A01G285500,TraesCS2D01G284500,0.2192,0.3947
TraesCS2B01G302600,TraesCS2D01G284500,0.426,0.4519
TraesCS5A01G159900,TraesCS5B01G157600,0.7294,0.8243
TraesCS5A01G159900,TraesCS5D01G165000,0.6414,0.7943
TraesCS5B01G157600,TraesCS5D01G165000,0.7845,0.7307
TraesCS2A01G576600,TraesCS2B01G610800,0.124,0.0155
TraesCS2A01G576600,TraesCS2D01G587300,0.0087,-0.2211
TraesCS2B01G610800,TraesCS2D01G587300,0.1219,-0.0276
TraesCS6A01G253900,TraesCS6B01G271600,0.3531,0.4544
TraesCS6A01G253900,TraesCS6D01G235400,0.6411,0.2697
TraesCS6B01G271600,TraesCS6D01G235400,0.4467,0.3171
TraesCS4A01G357400,TraesCS5B01G515100,0.2572,0.2446
TraesCS4A01G357400,TraesCS5D01G515300,0.5923,0.6282
TraesCS5B01G515100,TraesCS5D01G515300,0.2189,0.2083
TraesCS3A01G364200,TraesCS3B01G396300,0.6814,0.8017
TraesCS3A01G364200,TraesCS3D01G357600,0.6453,0.7061
TraesCS3B01G396300,TraesCS3D01G357600,0.7668,0.6469
TraesCS1A01G433000,TraesCS1B01G468700,-0.3767,-0.1046
TraesCS1A01G433000,TraesCS1D01G442400,-0.1564,0.0189
TraesCS1B01G468700,TraesCS1D01G442400,-0.0316,-0.0062
TraesCS2A01G454800,TraesCS2B01G476700,0.3503,0.5055
TraesCS2A01G454800,TraesCS2D01G455000,0.3484,0.6496
TraesCS2B01G476700,TraesCS2D01G455000,0.6679,0.7632
TraesCS2A01G336400,TraesCS2B01G345500,0.3976,0.162
TraesCS2A01G336400,TraesCS2D01G326500,0.3247,0.1874
TraesCS2B01G345500,TraesCS2D01G326500,0.3414,0.1471
TraesCS6A01G281700,TraesCS6B01G310400,0.489,0.3203
TraesCS6A01G281700,TraesCS6D01G262300,0.3125,0.2821
TraesCS6B01G310400,TraesCS6D01G262300,0.3364,0.3859
TraesCS2A01G451100,TraesCS2B01G472600,0.1028,0.1526
TraesCS2A01G451100,TraesCS2D01G450800,0.0934,0.3168
TraesCS2B01G472600,TraesCS2D01G450800,0.0265,0.1129
TraesCS1A01G300800,TraesCS1B01G310800,0.5227,0.6117
TraesCS1A01G300800,TraesCS1D01G300200,0.325,0.6286
TraesCS1B01G310800,TraesCS1D01G300200,0.4352,0.6172
TraesCS2A01G294600,TraesCS2B01G311000,0.4818,0.4869
TraesCS2A01G294600,TraesCS2D01G292300,0.5042,0.6851
TraesCS2B01G311000,TraesCS2D01G292300,0.538,0.4161
TraesCS6A01G217300,TraesCS6B01G245400,0.1732,0.2969
TraesCS6A01G217300,TraesCS6D01G198100,0.5865,0.441
TraesCS6B01G245400,TraesCS6D01G198100,0.2657,0.4132
TraesCS7A01G351300,TraesCS7B01G276800,0.37,0.1397
TraesCS7A01G351300,TraesCS7D01G371700,0.4815,0.2235
TraesCS7B01G276800,TraesCS7D01G371700,0.4317,0.1515
TraesCS7A01G231400,TraesCS7B01G129800,0.4534,0.7055
TraesCS7A01G231400,TraesCS7D01G231600,0.3547,0.7179
TraesCS7B01G129800,TraesCS7D01G231600,0.6358,0.7854
TraesCS5A01G491800,TraesCS4B01G320200,0.1764,0.2734
TraesCS5A01G491800,TraesCS4D01G316700,0.342,0.2682
TraesCS4B01G320200,TraesCS4D01G316700,0.0191,0.19
TraesCS2A01G204600,TraesCS2B01G232100,0.1516,0.0914
TraesCS2A01G204600,TraesCS2D01G211300,0.5405,0.4821
TraesCS2B01G232100,TraesCS2D01G211300,0.2188,0.1201
TraesCS7A01G220500,TraesCS7B01G126900,0.225,0.2457
TraesCS7A01G220500,TraesCS7D01G221600,0.4489,0.1157
TraesCS7B01G126900,TraesCS7D01G221600,0.3448,0.2804
TraesCS4A01G080500,TraesCS4B01G223500,0.3952,0.5497
TraesCS4A01G080500,TraesCS4D01G223800,0.5361,0.5634
TraesCS4B01G223500,TraesCS4D01G223800,0.4961,0.6504
TraesCS7A01G112700,TraesCS7B01G010400,0.1206,0.7135
TraesCS7A01G112700,TraesCS7D01G107900,0.3925,0.6777
TraesCS7B01G010400,TraesCS7D01G107900,0.3506,0.7571
TraesCS7A01G211800,TraesCS7B01G118700,0.5231,0.2555
TraesCS7A01G211800,TraesCS7D01G213400,0.3842,0.1043
TraesCS7B01G118700,TraesCS7D01G213400,0.4916,0.0879
TraesCS4A01G209500,TraesCS4B01G112800,0.399,0.4056
TraesCS4A01G209500,TraesCS4D01G110500,0.4864,0.4884
TraesCS4B01G112800,TraesCS4D01G110500,0.4314,0.4153
TraesCS5A01G163300,TraesCS5B01G160500,0.571,0.6962
TraesCS5A01G163300,TraesCS5D01G168100,0.547,0.7872
TraesCS5B01G160500,TraesCS5D01G168100,0.5578,0.6558
TraesCS1A01G004200,TraesCS1B01G005600,-0.0946,-0.0041
TraesCS1A01G004200,TraesCS1D01G003300,-0.1211,-0.5337
TraesCS1B01G005600,TraesCS1D01G003300,-0.1292,0.2296
TraesCS3A01G082800,TraesCS3B01G097900,0.636,0.6179
TraesCS3A01G082800,TraesCS3D01G083200,0.6139,0.5292
TraesCS3B01G097900,TraesCS3D01G083200,0.7586,0.5708
TraesCS1A01G226600,TraesCS1B01G240600,0.1375,0.1676
TraesCS1A01G226600,TraesCS1D01G228000,0.3247,0.2179
TraesCS1B01G240600,TraesCS1D01G228000,-0.1463,-0.2551
TraesCS7A01G487900,TraesCS7B01G391200,0.1344,-0.081
TraesCS7A01G487900,TraesCS7D01G474600,0.418,0.4613
TraesCS7B01G391200,TraesCS7D01G474600,0.1483,0.1173
TraesCS6A01G099400,TraesCS6B01G127600,0.4046,0.3303
TraesCS6A01G099400,TraesCS6D01G083000,0.4028,0.3687
TraesCS6B01G127600,TraesCS6D01G083000,0.153,0.2406
TraesCS6A01G015100,TraesCS6B01G021700,-0.1799,-0.3145
TraesCS6A01G015100,TraesCS6D01G017900,0.3731,0.1677
TraesCS6B01G021700,TraesCS6D01G017900,0.0519,0.2686
TraesCS2A01G116800,TraesCS2B01G136000,0.3928,0.2637
TraesCS2A01G116800,TraesCS2D01G118300,0.2014,0.2758
TraesCS2B01G136000,TraesCS2D01G118300,0.2527,0.131
TraesCS7A01G133200,TraesCS7B01G034000,0.4676,0.3539
TraesCS7A01G133200,TraesCS7D01G132700,0.3568,0.4195
TraesCS7B01G034000,TraesCS7D01G132700,0.5247,0.5359
TraesCS2A01G204200,TraesCS2B01G231600,-0.0114,0.1163
TraesCS2A01G204200,TraesCS2D01G211700,-0.3513,0.0856
TraesCS2B01G231600,TraesCS2D01G211700,0.1228,-0.0559
TraesCS4A01G263500,TraesCS4B01G051000,0.398,0.2828
TraesCS4A01G263500,TraesCS4D01G051100,0.4363,0.2461
TraesCS4B01G051000,TraesCS4D01G051100,0.6344,0.355
TraesCS6A01G071500,TraesCS6B01G096000,0.2748,0.3456
TraesCS6A01G071500,TraesCS6D01G069700,0.3271,0.3831
TraesCS6B01G096000,TraesCS6D01G069700,0.3126,0.2769
TraesCS5A01G105400,TraesCS5B01G108000,0.1795,0.5815
TraesCS5A01G105400,TraesCS5D01G115600,0.1953,0.5323
TraesCS5B01G108000,TraesCS5D01G115600,0.3522,0.614
TraesCS3A01G089700,TraesCS3B01G105200,-0.0362,0.3311
TraesCS3A01G089700,TraesCS3D01G089900,0.2646,0.1416
TraesCS3B01G105200,TraesCS3D01G089900,-0.1456,0.0163
TraesCS7A01G133400,TraesCS7B01G034500,0.0908,0.2449
TraesCS7A01G133400,TraesCS7D01G133000,0.086,-0.0112
TraesCS7B01G034500,TraesCS7D01G133000,0.0874,0.2946
TraesCS5A01G372300,TraesCS5B01G374400,0.0852,0.0793
TraesCS5A01G372300,TraesCS5D01G381800,0.2242,0.0931
TraesCS5B01G374400,TraesCS5D01G381800,0.1776,0.157
TraesCS3A01G247800,TraesCS3B01G271600,0.3854,0.576
TraesCS3A01G247800,TraesCS3D01G243600,0.4493,0.4366
TraesCS3B01G271600,TraesCS3D01G243600,0.3037,0.4724
TraesCS7A01G120000,TraesCS7B01G018300,0.2949,0.342
TraesCS7A01G120000,TraesCS7D01G118100,0.3954,0.2769
TraesCS7B01G018300,TraesCS7D01G118100,0.188,0.4026
TraesCS6A01G218400,TraesCS6B01G248000,0.5949,0.3509
TraesCS6A01G218400,TraesCS6D01G201600,0.3398,0.2676
TraesCS6B01G248000,TraesCS6D01G201600,0.3176,0.495
TraesCS5A01G271400,TraesCS5B01G271700,0.1897,0.375
TraesCS5A01G271400,TraesCS5D01G279000,0.1021,0.3115
TraesCS5B01G271700,TraesCS5D01G279000,0.2087,0.7881
TraesCS1A01G086600,TraesCS1B01G105100,0.3267,0.6336
TraesCS1A01G086600,TraesCS1D01G088100,0.7287,0.7377
TraesCS1B01G105100,TraesCS1D01G088100,0.4261,0.591
TraesCS1A01G180100,TraesCS1B01G200400,0.157,-0.037
TraesCS1A01G180100,TraesCS1D01G178300,0.2993,0.4535
TraesCS1B01G200400,TraesCS1D01G178300,0.2235,0.1669
TraesCS2A01G336200,TraesCS2B01G345700,0.3556,0.0754
TraesCS2A01G336200,TraesCS2D01G326700,0.1292,0.3261
TraesCS2B01G345700,TraesCS2D01G326700,0.1817,0.2569
TraesCS2A01G429800,TraesCS2B01G450700,-0.0547,0.1544
TraesCS2A01G429800,TraesCS2D01G427400,0.7137,0.7446
TraesCS2B01G450700,TraesCS2D01G427400,-0.2569,-0.0078
TraesCS3A01G507600,TraesCS3B01G576000,-0.4276,0.0688
TraesCS3A01G507600,TraesCS3D01G515200,0.4669,0.3996
TraesCS3B01G576000,TraesCS3D01G515200,0.0569,0.3141
TraesCS6A01G219800,TraesCS6B01G249200,0.3846,0.5813
TraesCS6A01G219800,TraesCS6D01G202700,0.5274,0.5847
TraesCS6B01G249200,TraesCS6D01G202700,0.5465,0.7278
TraesCS4A01G157000,TraesCS4B01G153400,0.2748,0.0972
TraesCS4A01G157000,TraesCS4D01G151000,0.2263,-0.0239
TraesCS4B01G153400,TraesCS4D01G151000,0.1036,-0.1287
TraesCS2A01G549200,TraesCS2B01G579800,0.1377,0.4417
TraesCS2A01G549200,TraesCS2D01G550000,0.0316,0.2219
TraesCS2B01G579800,TraesCS2D01G550000,-0.0334,0.0066
TraesCS6A01G245200,TraesCS6B01G279100,0.377,0.6181
TraesCS6A01G245200,TraesCS6D01G227600,0.456,0.6707
TraesCS6B01G279100,TraesCS6D01G227600,0.3755,0.458
TraesCS1A01G392000,TraesCS1B01G420100,0.7155,0.7421
TraesCS1A01G392000,TraesCS1D01G400100,0.8428,0.867
TraesCS1B01G420100,TraesCS1D01G400100,0.6669,0.5646
TraesCS5A01G403000,TraesCS5B01G407800,0.2446,0.5372
TraesCS5A01G403000,TraesCS5D01G413000,0.249,0.4957
TraesCS5B01G407800,TraesCS5D01G413000,0.4984,0.7057
TraesCS2A01G276300,TraesCS2B01G294000,0.0198,0.2039
TraesCS2A01G276300,TraesCS2D01G275300,0.5003,0.4378
TraesCS2B01G294000,TraesCS2D01G275300,0.2224,0.2213
TraesCS3A01G100300,TraesCS3B01G117300,0.4078,0.5228
TraesCS3A01G100300,TraesCS3D01G101100,0.6455,0.7147
TraesCS3B01G117300,TraesCS3D01G101100,0.372,0.5421
TraesCS4A01G103300,TraesCS4B01G200800,0.4488,0.6543
TraesCS4A01G103300,TraesCS4D01G201800,0.0709,0.3495
TraesCS4B01G200800,TraesCS4D01G201800,0.1784,0.3874
TraesCS1A01G400500,TraesCS1B01G429200,0.3736,0.5524
TraesCS1A01G400500,TraesCS1D01G408300,0.7045,0.8586
TraesCS1B01G429200,TraesCS1D01G408300,0.4589,0.6418
TraesCS7A01G232700,TraesCS7B01G131200,-0.0159,0.159
TraesCS7A01G232700,TraesCS7D01G232900,0.2256,0.5688
TraesCS7B01G131200,TraesCS7D01G232900,0.0402,0.2274
TraesCS6A01G210700,TraesCS6B01G239600,0.4054,0.4317
TraesCS6A01G210700,TraesCS6D01G193800,0.2715,0.4168
TraesCS6B01G239600,TraesCS6D01G193800,0.5309,0.5013
TraesCS5A01G510500,TraesCS4B01G341100,0.6369,0.496
TraesCS5A01G510500,TraesCS4D01G337100,0.5557,0.7436
TraesCS4B01G341100,TraesCS4D01G337100,0.541,0.5036
TraesCS7A01G308700,TraesCS7B01G208800,0.2283,0.1394
TraesCS7A01G308700,TraesCS7D01G305400,-0.0054,0.142
TraesCS7B01G208800,TraesCS7D01G305400,-0.0085,0.119
TraesCS1A01G246800,TraesCS1B01G257400,0.2912,0.5813
TraesCS1A01G246800,TraesCS1D01G246100,-0.0818,0.6744
TraesCS1B01G257400,TraesCS1D01G246100,0.0528,0.6875
TraesCS4A01G089100,TraesCS4B01G215200,0.3734,0.6669
TraesCS4A01G089100,TraesCS4D01G215700,0.3507,0.6663
TraesCS4B01G215200,TraesCS4D01G215700,0.205,0.5255
TraesCS3A01G502800,TraesCS3B01G566100,0.2993,0.3644
TraesCS3A01G502800,TraesCS3D01G509200,0.2101,0.2029
TraesCS3B01G566100,TraesCS3D01G509200,0.0736,0.2277
TraesCS5A01G364300,TraesCS5B01G366200,0.4779,0.2887
TraesCS5A01G364300,TraesCS5D01G373200,0.4957,0.245
TraesCS5B01G366200,TraesCS5D01G373200,0.3245,0.1504
TraesCS4A01G239200,TraesCS4B01G075700,0.4457,0.1436
TraesCS4A01G239200,TraesCS4D01G074400,0.6343,0.2561
TraesCS4B01G075700,TraesCS4D01G074400,0.5791,0.3265
TraesCS5A01G355100,TraesCS5B01G357300,0.1631,0.2568
TraesCS5A01G355100,TraesCS5D01G362400,0.2626,0.5559
TraesCS5B01G357300,TraesCS5D01G362400,0.0437,0.2922
TraesCS5A01G256900,TraesCS5B01G256400,0.3469,0.7783
TraesCS5A01G256900,TraesCS5D01G265500,0.7332,0.8113
TraesCS5B01G256400,TraesCS5D01G265500,0.4282,0.7338
TraesCS3A01G312900,TraesCS3B01G159000,0.3363,0.2123
TraesCS3A01G312900,TraesCS3D01G141400,0.4714,0.4135
TraesCS3B01G159000,TraesCS3D01G141400,0.4983,0.2535
TraesCS3A01G149400,TraesCS3B01G176700,0.4713,0.3371
TraesCS3A01G149400,TraesCS3D01G157500,0.417,0.2637
TraesCS3B01G176700,TraesCS3D01G157500,0.3723,0.2881
TraesCS2A01G222600,TraesCS2B01G248100,0.2007,0.482
TraesCS2A01G222600,TraesCS2D01G228600,0.293,0.3684
TraesCS2B01G248100,TraesCS2D01G228600,0.5504,0.6806
TraesCS1A01G359100,TraesCS1B01G375400,0.4188,0.4788
TraesCS1A01G359100,TraesCS1D01G363800,0.5826,0.4978
TraesCS1B01G375400,TraesCS1D01G363800,0.657,0.6737
TraesCS2A01G449100,TraesCS2B01G470400,-0.1442,-0.0796
TraesCS2A01G449100,TraesCS2D01G448500,0.3103,0.4373
TraesCS2B01G470400,TraesCS2D01G448500,-0.0801,0.21
TraesCS3A01G068100,TraesCS3B01G081200,-0.2234,0.1891
TraesCS3A01G068100,TraesCS3D01G068000,0.1094,0.3175
TraesCS3B01G081200,TraesCS3D01G068000,0.1095,0.1673
TraesCS6A01G219000,TraesCS6B01G248500,0.7517,0.3504
TraesCS6A01G219000,TraesCS6D01G202100,0.7359,0.4912
TraesCS6B01G248500,TraesCS6D01G202100,0.737,0.54
TraesCS7A01G294800,TraesCS7B01G185400,0.4823,0.5071
TraesCS7A01G294800,TraesCS7D01G287200,0.2994,0.4113
TraesCS7B01G185400,TraesCS7D01G287200,0.4348,0.3209
TraesCS7A01G291500,TraesCS7B01G198200,0.6918,0.6543
TraesCS7A01G291500,TraesCS7D01G284500,0.5988,0.6459
TraesCS7B01G198200,TraesCS7D01G284500,0.6664,0.6887
TraesCS4A01G351900,TraesCS5B01G521500,0.0818,0.0656
TraesCS4A01G351900,TraesCS5D01G520200,0.2824,0.7011
TraesCS5B01G521500,TraesCS5D01G520200,0.015,0.1173
TraesCS3A01G105800,TraesCS3B01G124300,0.4996,0.3272
TraesCS3A01G105800,TraesCS3D01G108000,0.5577,0.568
TraesCS3B01G124300,TraesCS3D01G108000,0.3971,0.4641
TraesCS6A01G289700,TraesCS6B01G319900,0.2465,0.5825
TraesCS6A01G289700,TraesCS6D01G269200,0.5834,0.6671
TraesCS6B01G319900,TraesCS6D01G269200,0.4625,0.5293
TraesCS7A01G329700,TraesCS7B01G230200,0.4171,0.392
TraesCS7A01G329700,TraesCS7D01G326400,0.2571,0.4899
TraesCS7B01G230200,TraesCS7D01G326400,0.3731,0.4043
TraesCS4A01G071200,TraesCS4B01G227100,0.5341,0.6299
TraesCS4A01G071200,TraesCS4D01G227800,0.4684,0.7163
TraesCS4B01G227100,TraesCS4D01G227800,0.4952,0.7507
TraesCS2A01G270100,TraesCS2B01G288800,0.3818,0.5031
TraesCS2A01G270100,TraesCS2D01G269100,0.2292,0.5816
TraesCS2B01G288800,TraesCS2D01G269100,0.3815,0.5511
TraesCS2A01G123700,TraesCS2B01G145600,0.5512,0.0265
TraesCS2A01G123700,TraesCS2D01G126500,0.6594,0.1394
TraesCS2B01G145600,TraesCS2D01G126500,0.5843,0.3022
TraesCS6A01G282700,TraesCS6B01G311000,0.6571,0.6798
TraesCS6A01G282700,TraesCS6D01G263200,0.5557,0.4832
TraesCS6B01G311000,TraesCS6D01G263200,0.6901,0.5055
TraesCS4A01G260900,TraesCS4B01G053700,0.1707,0.3992
TraesCS4A01G260900,TraesCS4D01G053700,0.4174,0.5296
TraesCS4B01G053700,TraesCS4D01G053700,0.2821,0.5254
TraesCS5A01G529700,TraesCS4B01G361700,0.5162,0.5846
TraesCS5A01G529700,TraesCS4D01G354700,0.6206,0.6285
TraesCS4B01G361700,TraesCS4D01G354700,0.4499,0.4897
TraesCS4A01G118000,TraesCS4B01G186400,0.0742,0.2818
TraesCS4A01G118000,TraesCS4D01G187700,0.3144,0.2333
TraesCS4B01G186400,TraesCS4D01G187700,0.1163,0.1122
TraesCS3A01G196400,TraesCS3B01G222400,0.3519,0.5749
TraesCS3A01G196400,TraesCS3D01G200400,0.3009,0.6464
TraesCS3B01G222400,TraesCS3D01G200400,0.3389,0.6707
TraesCS7A01G195400,TraesCS7B01G101000,0.5772,0.2482
TraesCS7A01G195400,TraesCS7D01G196800,0.5,0.4755
TraesCS7B01G101000,TraesCS7D01G196800,0.3869,0.3951
TraesCS7A01G406200,TraesCS7B01G306200,0.3041,0.4855
TraesCS7A01G406200,TraesCS7D01G399900,0.3436,0.6328
TraesCS7B01G306200,TraesCS7D01G399900,0.4645,0.4625
TraesCS6A01G117100,TraesCS6B01G144800,0.0896,0.3333
TraesCS6A01G117100,TraesCS6D01G106700,0.1227,0.2813
TraesCS6B01G144800,TraesCS6D01G106700,0.0634,0.4016
TraesCS7A01G263100,TraesCS7B01G160900,0.7151,0.8844
TraesCS7A01G263100,TraesCS7D01G263800,0.7877,0.8985
TraesCS7B01G160900,TraesCS7D01G263800,0.8051,0.8956
TraesCS3A01G399600,TraesCS3B01G432600,0.304,0.7361
TraesCS3A01G399600,TraesCS3D01G393700,0.2464,0.6458
TraesCS3B01G432600,TraesCS3D01G393700,0.339,0.7646
TraesCS3A01G272000,TraesCS3B01G305700,0.5481,0.637
TraesCS3A01G272000,TraesCS3D01G271600,0.5138,0.7631
TraesCS3B01G305700,TraesCS3D01G271600,0.4913,0.7058
TraesCS1A01G121400,TraesCS1B01G140800,0.146,0.1974
TraesCS1A01G121400,TraesCS1D01G122200,0.1927,0.2017
TraesCS1B01G140800,TraesCS1D01G122200,-0.0406,0.1906
TraesCS1A01G288400,TraesCS1B01G297800,0.5726,0.5771
TraesCS1A01G288400,TraesCS1D01G287400,0.7042,0.6315
TraesCS1B01G297800,TraesCS1D01G287400,0.699,0.6807
TraesCS5A01G027400,TraesCS5B01G026600,0.8219,0.8017
TraesCS5A01G027400,TraesCS5D01G035200,0.7455,0.7615
TraesCS5B01G026600,TraesCS5D01G035200,0.8203,0.7627
TraesCS6A01G253300,TraesCS6B01G273400,0.9088,0.7511
TraesCS6A01G253300,TraesCS6D01G234700,0.8219,0.7857
TraesCS6B01G273400,TraesCS6D01G234700,0.8385,0.8654
TraesCS7A01G560400,TraesCS7B01G486800,0.3382,-0.0287
TraesCS7A01G560400,TraesCS7D01G549400,0.5807,0.5018
TraesCS7B01G486800,TraesCS7D01G549400,0.3423,-0.1124
TraesCS5A01G148900,TraesCS5B01G147500,0.9567,0.8014
TraesCS5A01G148900,TraesCS5D01G143900,0.9366,0.7975
TraesCS5B01G147500,TraesCS5D01G143900,0.9508,0.7839
TraesCS3A01G367100,TraesCS3B01G398500,0.2626,0.095
TraesCS3A01G367100,TraesCS3D01G360000,0.2156,0.3248
TraesCS3B01G398500,TraesCS3D01G360000,0.2222,0.1607
TraesCS7A01G367900,TraesCS7B01G260700,0.8391,0.7149
TraesCS7A01G367900,TraesCS7D01G355000,0.7916,0.7579
TraesCS7B01G260700,TraesCS7D01G355000,0.8351,0.7934
TraesCS5A01G130400,TraesCS5B01G130300,0.699,0.6351
TraesCS5A01G130400,TraesCS5D01G137900,0.554,0.2035
TraesCS5B01G130300,TraesCS5D01G137900,0.789,0.319
TraesCS1A01G119000,TraesCS1B01G138500,0.2347,0.3163
TraesCS1A01G119000,TraesCS1D01G119900,0.5622,0.4016
TraesCS1B01G138500,TraesCS1D01G119900,0.3414,0.3175
TraesCS2A01G207000,TraesCS2B01G234100,0.6453,0.4536
TraesCS2A01G207000,TraesCS2D01G209000,0.6824,0.5578
TraesCS2B01G234100,TraesCS2D01G209000,0.6518,0.5327
TraesCS3A01G041200,TraesCS3B01G042400,0.4901,0.5008
TraesCS3A01G041200,TraesCS3D01G039000,0.6925,0.7061
TraesCS3B01G042400,TraesCS3D01G039000,0.3481,0.2999
TraesCS5A01G518300,TraesCS4B01G349500,0.4988,0.4676
TraesCS5A01G518300,TraesCS4D01G344300,0.6499,0.6305
TraesCS4B01G349500,TraesCS4D01G344300,0.7155,0.5452
TraesCS5A01G206700,TraesCS5B01G204900,0.3877,0.511
TraesCS5A01G206700,TraesCS5D01G212900,0.4939,0.5907
TraesCS5B01G204900,TraesCS5D01G212900,0.2694,0.6437
TraesCS2A01G286600,TraesCS2B01G303500,0.6972,0.5007
TraesCS2A01G286600,TraesCS2D01G285200,0.7673,0.5529
TraesCS2B01G303500,TraesCS2D01G285200,0.7028,0.5071
TraesCS3A01G303300,TraesCS3B01G333000,0.6202,0.1213
TraesCS3A01G303300,TraesCS3D01G298500,0.6765,0.2417
TraesCS3B01G333000,TraesCS3D01G298500,0.6511,0.4257
TraesCS6A01G173100,TraesCS6B01G200800,0.4368,0.7417
TraesCS6A01G173100,TraesCS6D01G162200,0.4828,0.789
TraesCS6B01G200800,TraesCS6D01G162200,0.4154,0.7204
TraesCS3A01G038300,TraesCS3B01G045500,0.7268,0.4329
TraesCS3A01G038300,TraesCS3D01G041500,0.865,0.6345
TraesCS3B01G045500,TraesCS3D01G041500,0.7762,0.4307
TraesCS2A01G286700,TraesCS2B01G303600,0.7695,0.7752
TraesCS2A01G286700,TraesCS2D01G285300,0.7531,0.8574
TraesCS2B01G303600,TraesCS2D01G285300,0.7534,0.775
TraesCS5A01G086600,TraesCS5B01G092500,0.7682,0.2556
TraesCS5A01G086600,TraesCS5D01G100100,0.8667,0.4238
TraesCS5B01G092500,TraesCS5D01G100100,0.7467,0.3151
TraesCS1A01G248300,TraesCS1B01G258800,0.1415,0.5664
TraesCS1A01G248300,TraesCS1D01G247700,0.1408,0.662
TraesCS1B01G258800,TraesCS1D01G247700,0.2357,0.6452
TraesCS4A01G203900,TraesCS4B01G107700,0.5213,0.7497
TraesCS4A01G203900,TraesCS4D01G104800,0.629,0.7235
TraesCS4B01G107700,TraesCS4D01G104800,0.6,0.766
TraesCS4A01G022100,TraesCS4B01G281200,0.3554,0.6911
TraesCS4A01G022100,TraesCS4D01G279900,0.6283,0.7588
TraesCS4B01G281200,TraesCS4D01G279900,0.3908,0.6961
TraesCS5A01G192500,TraesCS5B01G190600,0.2378,0.7226
TraesCS5A01G192500,TraesCS5D01G198500,0.2899,0.6856
TraesCS5B01G190600,TraesCS5D01G198500,0.3824,0.6839
TraesCS6A01G314700,TraesCS6B01G344700,0.1969,0.4424
TraesCS6A01G314700,TraesCS6D01G294000,0.1261,0.2085
TraesCS6B01G344700,TraesCS6D01G294000,0.058,0.3362
TraesCS7A01G115500,TraesCS7B01G013000,0.1487,0.2423
TraesCS7A01G115500,TraesCS7D01G111300,0.3325,0.4152
TraesCS7B01G013000,TraesCS7D01G111300,0.3773,0.4565
TraesCS7A01G398400,TraesCS7B01G299200,0.8039,0.7075
TraesCS7A01G398400,TraesCS7D01G392800,0.8158,0.7617
TraesCS7B01G299200,TraesCS7D01G392800,0.8316,0.8141
TraesCS1A01G213300,TraesCS1B01G226700,-0.0329,0.2175
TraesCS1A01G213300,TraesCS1D01G216100,0.1546,0.1354
TraesCS1B01G226700,TraesCS1D01G216100,0.0809,0.0642
TraesCS3A01G242800,TraesCS3B01G270900,0.1961,0.3905
TraesCS3A01G242800,TraesCS3D01G242800,0.0157,0.2339
TraesCS3B01G270900,TraesCS3D01G242800,0.1175,0.2511
TraesCS6A01G252700,TraesCS6B01G272800,0.3798,0.4103
TraesCS6A01G252700,TraesCS6D01G234200,0.3551,0.3613
TraesCS6B01G272800,TraesCS6D01G234200,0.4262,0.688
TraesCS5A01G169000,TraesCS5B01G165800,0.8452,0.8152
TraesCS5A01G169000,TraesCS5D01G173300,0.8555,0.8602
TraesCS5B01G165800,TraesCS5D01G173300,0.8666,0.7827
TraesCS5A01G205000,TraesCS5B01G203300,0.4468,0.4286
TraesCS5A01G205000,TraesCS5D01G211100,0.5338,0.4134
TraesCS5B01G203300,TraesCS5D01G211100,0.4168,0.481
TraesCS5A01G467700,TraesCS5B01G480100,0.5865,0.4979
TraesCS5A01G467700,TraesCS5D01G480800,0.4357,0.6361
TraesCS5B01G480100,TraesCS5D01G480800,0.3626,0.5484
TraesCS4A01G073200,TraesCS4B01G229200,0.4662,0.695
TraesCS4A01G073200,TraesCS4D01G230300,0.3525,0.6797
TraesCS4B01G229200,TraesCS4D01G230300,0.3217,0.6512
TraesCS5A01G384700,TraesCS5B01G389500,0.4299,0.2074
TraesCS5A01G384700,TraesCS5D01G394400,0.2609,0.4021
TraesCS5B01G389500,TraesCS5D01G394400,0.4406,0.3653
TraesCS5A01G164700,TraesCS5B01G163300,0.6444,0.7701
TraesCS5A01G164700,TraesCS5D01G170500,0.697,0.748
TraesCS5B01G163300,TraesCS5D01G170500,0.7524,0.782
TraesCS3A01G194000,TraesCS3B01G221600,0.2374,0.252
TraesCS3A01G194000,TraesCS3D01G195800,0.2118,0.479
TraesCS3B01G221600,TraesCS3D01G195800,-0.189,0.1729
TraesCS3A01G237300,TraesCS3B01G265900,0.6442,0.7057
TraesCS3A01G237300,TraesCS3D01G237700,0.5942,0.6892
TraesCS3B01G265900,TraesCS3D01G237700,0.6032,0.7515
TraesCS7A01G307000,TraesCS7B01G207300,0.5433,0.853
TraesCS7A01G307000,TraesCS7D01G303900,0.6236,0.8231
TraesCS7B01G207300,TraesCS7D01G303900,0.5668,0.8594
TraesCS7A01G519600,TraesCS7B01G435700,0.0726,0.4928
TraesCS7A01G519600,TraesCS7D01G509300,0.2261,0.4017
TraesCS7B01G435700,TraesCS7D01G509300,0.0429,0.5109
TraesCS3A01G397500,TraesCS3B01G429400,0.3971,0.3168
TraesCS3A01G397500,TraesCS3D01G391300,0.1874,0.3241
TraesCS3B01G429400,TraesCS3D01G391300,0.2693,0.1897
TraesCS4A01G049700,TraesCS4B01G255000,0.1232,0.3275
TraesCS4A01G049700,TraesCS4D01G254800,0.2406,0.3467
TraesCS4B01G255000,TraesCS4D01G254800,0.2501,0.4672
TraesCS6A01G266500,TraesCS6B01G293900,0.1038,0.1646
TraesCS6A01G266500,TraesCS6D01G248200,0.2677,0.4668
TraesCS6B01G293900,TraesCS6D01G248200,0.2021,0.2356
TraesCS5A01G223400,TraesCS5B01G222400,0.1933,0.1957
TraesCS5A01G223400,TraesCS5D01G231000,0.2184,0.3854
TraesCS5B01G222400,TraesCS5D01G231000,0.0103,0.2804
TraesCS4A01G295000,TraesCS4B01G018600,0.1392,0.2929
TraesCS4A01G295000,TraesCS4D01G016800,0.3081,0.1701
TraesCS4B01G018600,TraesCS4D01G016800,0.2458,0.1839
TraesCS2A01G209500,TraesCS2B01G235700,0.2576,0.12
TraesCS2A01G209500,TraesCS2D01G216200,0.63,0.4186
TraesCS2B01G235700,TraesCS2D01G216200,0.3117,0.1526
TraesCS5A01G352900,TraesCS5B01G355100,0.1351,0.3541
TraesCS5A01G352900,TraesCS5D01G359900,-0.0606,0.2634
TraesCS5B01G355100,TraesCS5D01G359900,0.3389,0.3492
TraesCS6A01G297800,TraesCS6B01G327300,0.4544,0.3479
TraesCS6A01G297800,TraesCS6D01G277600,0.4671,0.6194
TraesCS6B01G327300,TraesCS6D01G277600,0.567,0.383
TraesCS6A01G180800,TraesCS6B01G204700,0.2998,0.5273
TraesCS6A01G180800,TraesCS6D01G164300,0.5716,0.4949
TraesCS6B01G204700,TraesCS6D01G164300,0.2961,0.5395
TraesCS1A01G310700,TraesCS1B01G322000,0.378,0.1781
TraesCS1A01G310700,TraesCS1D01G310200,0.35,0.3566
TraesCS1B01G322000,TraesCS1D01G310200,0.2814,0.2895
TraesCS4A01G361300,TraesCS5B01G511600,0.0729,-0.019
TraesCS4A01G361300,TraesCS5D01G512100,0.1017,0.4167
TraesCS5B01G511600,TraesCS5D01G512100,0.2782,0.3983
TraesCS6A01G041000,TraesCS6B01G056100,-0.5408,-0.0169
TraesCS6A01G041000,TraesCS6D01G047400,-0.1843,0.258
TraesCS6B01G056100,TraesCS6D01G047400,0.5334,0.5502
TraesCS6A01G212800,TraesCS6B01G241600,0.1408,0.2946
TraesCS6A01G212800,TraesCS6D01G194800,0.5704,0.7446
TraesCS6B01G241600,TraesCS6D01G194800,0.1178,0.1811
TraesCS7A01G441400,TraesCS7B01G340100,0.0394,-0.0297
TraesCS7A01G441400,TraesCS7D01G430700,0.4439,0.4344
TraesCS7B01G340100,TraesCS7D01G430700,-0.0784,-0.0214
TraesCS4A01G358100,TraesCS5B01G514400,0.4198,0.519
TraesCS4A01G358100,TraesCS5D01G514800,0.542,0.5823
TraesCS5B01G514400,TraesCS5D01G514800,0.3523,0.4984
TraesCS3A01G147000,TraesCS1B01G234100,0.4238,0.1806
TraesCS3A01G147000,TraesCS1D01G222300,0.255,0.4568
TraesCS1B01G234100,TraesCS1D01G222300,0.1759,0.137
TraesCS2A01G303300,TraesCS2B01G319800,0.1187,0.5035
TraesCS2A01G303300,TraesCS2D01G301900,0.1663,0.4483
TraesCS2B01G319800,TraesCS2D01G301900,0.001,0.5255
TraesCS3A01G252900,TraesCS3B01G288700,0.3448,0.6353
TraesCS3A01G252900,TraesCS3D01G253700,0.7516,0.7167
TraesCS3B01G288700,TraesCS3D01G253700,0.3715,0.68
TraesCS2A01G547900,TraesCS2B01G578700,-0.1224,0.0716
TraesCS2A01G547900,TraesCS2D01G549000,0.5971,0.2917
TraesCS2B01G578700,TraesCS2D01G549000,-0.5401,-0.4976
TraesCS3A01G443200,TraesCS3B01G476800,0.1416,0.2347
TraesCS3A01G443200,TraesCS3D01G435700,0.3608,0.3074
TraesCS3B01G476800,TraesCS3D01G435700,0.191,0.0888
TraesCS5A01G466300,TraesCS5B01G478000,0.537,0.4746
TraesCS5A01G466300,TraesCS5D01G479100,0.3196,0.3767
TraesCS5B01G478000,TraesCS5D01G479100,0.3881,0.4133
TraesCS3A01G436900,TraesCS3B01G471100,0.7,0.6895
TraesCS3A01G436900,TraesCS3D01G429200,0.9469,0.6368
TraesCS3B01G471100,TraesCS3D01G429200,0.7654,0.4778
TraesCS7A01G408900,TraesCS7B01G308700,0.0682,0.3617
TraesCS7A01G408900,TraesCS7D01G402200,0.2047,0.4919
TraesCS7B01G308700,TraesCS7D01G402200,0.1955,0.4198
TraesCS2A01G190800,TraesCS2B01G216300,0.2127,0.222
TraesCS2A01G190800,TraesCS2D01G197200,0.3275,0.4187
TraesCS2B01G216300,TraesCS2D01G197200,0.4258,0.5955
TraesCS5A01G249200,TraesCS5B01G246900,0.4293,0.3414
TraesCS5A01G249200,TraesCS5D01G256400,0.3979,0.223
TraesCS5B01G246900,TraesCS5D01G256400,0.4362,0.5519
TraesCS7A01G293400,TraesCS7B01G185700,0.0751,-0.0795
TraesCS7A01G293400,TraesCS7D01G289300,0.0204,0.3916
TraesCS7B01G185700,TraesCS7D01G289300,0.2229,0.2003
TraesCS1A01G086200,TraesCS1B01G104600,0.5994,0.5839
TraesCS1A01G086200,TraesCS1D01G087800,0.6802,0.7471
TraesCS1B01G104600,TraesCS1D01G087800,0.5114,0.6865
TraesCS7A01G287600,TraesCS7B01G198300,0.0502,0.1853
TraesCS7A01G287600,TraesCS7D01G289100,0.054,0.3523
TraesCS7B01G198300,TraesCS7D01G289100,0.0887,0.2068
TraesCS4A01G096800,TraesCS4B01G207600,0.1445,0.301
TraesCS4A01G096800,TraesCS4D01G208500,0.2529,0.4643
TraesCS4B01G207600,TraesCS4D01G208500,0.1224,0.2841
TraesCS4A01G367700,TraesCS5B01G504900,0.5504,0.858
TraesCS4A01G367700,TraesCS5D01G505700,0.7016,0.9389
TraesCS5B01G504900,TraesCS5D01G505700,0.5246,0.8719
TraesCS7A01G213900,TraesCS7B01G121200,0.1884,0.2517
TraesCS7A01G213900,TraesCS7D01G216000,0.1734,0.0303
TraesCS7B01G121200,TraesCS7D01G216000,0.139,0.1905
TraesCS1A01G331200,TraesCS1B01G345100,0.3397,0.2964
TraesCS1A01G331200,TraesCS1D01G333900,0.3797,0.1803
TraesCS1B01G345100,TraesCS1D01G333900,0.2327,0.3657
TraesCS2A01G214400,TraesCS2B01G239400,0.7041,0.7849
TraesCS2A01G214400,TraesCS2D01G220200,0.7571,0.8126
TraesCS2B01G239400,TraesCS2D01G220200,0.7552,0.7617
TraesCS4A01G011900,TraesCS4B01G292600,0.678,0.3095
TraesCS4A01G011900,TraesCS4D01G291700,0.5075,0.5719
TraesCS4B01G292600,TraesCS4D01G291700,0.4098,0.2633
TraesCS3A01G182000,TraesCS3B01G211800,0.375,0.5529
TraesCS3A01G182000,TraesCS3D01G186600,0.5258,0.6661
TraesCS3B01G211800,TraesCS3D01G186600,0.4258,0.518
TraesCS6A01G303100,TraesCS6B01G333000,0.3033,0.3217
TraesCS6A01G303100,TraesCS6D01G282700,0.3657,0.2748
TraesCS6B01G333000,TraesCS6D01G282700,0.445,0.409
TraesCS4A01G268900,TraesCS4B01G045300,0.3481,0.7663
TraesCS4A01G268900,TraesCS4D01G045200,0.5014,0.9007
TraesCS4B01G045300,TraesCS4D01G045200,0.507,0.8149
TraesCS4A01G316300,TraesCS5B01G563400,0.3938,0.532
TraesCS4A01G316300,TraesCS5D01G566600,0.4528,0.5984
TraesCS5B01G563400,TraesCS5D01G566600,0.1593,0.4556
TraesCS4A01G250600,TraesCS4B01G064000,0.3998,0.0584
TraesCS4A01G250600,TraesCS4D01G062900,0.406,-0.0064
TraesCS4B01G064000,TraesCS4D01G062900,0.7111,0.8409
TraesCS6A01G378100,TraesCS6B01G415800,0.241,0.2202
TraesCS6A01G378100,TraesCS6D01G362600,0.0291,0.2115
TraesCS6B01G415800,TraesCS6D01G362600,0.2857,0.4156
TraesCS5A01G126500,TraesCS5B01G125700,0.3335,0.7267
TraesCS5A01G126500,TraesCS5D01G134000,0.3185,0.8027
TraesCS5B01G125700,TraesCS5D01G134000,0.3884,0.6757
TraesCS3A01G167700,TraesCS3B01G198700,0.3071,0.2559
TraesCS3A01G167700,TraesCS3D01G173800,0.3057,0.2895
TraesCS3B01G198700,TraesCS3D01G173800,0.6183,0.2891
TraesCS1A01G360400,TraesCS1B01G376900,0.4035,0.5405
TraesCS1A01G360400,TraesCS1D01G364800,0.479,0.5195
TraesCS1B01G376900,TraesCS1D01G364800,0.3215,0.7521
TraesCS6A01G232000,TraesCS6B01G249600,0.26,0.5115
TraesCS6A01G232000,TraesCS6D01G203200,0.1398,0.4062
TraesCS6B01G249600,TraesCS6D01G203200,0.2889,0.4656
TraesCS2A01G242900,TraesCS7B01G204000,0.2038,0.3624
TraesCS2A01G242900,TraesCS7D01G299100,0.04,0.2184
TraesCS7B01G204000,TraesCS7D01G299100,0.2173,0.3896
TraesCS2A01G347300,TraesCS2B01G365700,0.2737,0.2723
TraesCS2A01G347300,TraesCS2D01G345900,0.2826,0.3179
TraesCS2B01G365700,TraesCS2D01G345900,0.2165,0.2777
TraesCS5A01G141000,TraesCS5B01G139300,0.2083,0.3366
TraesCS5A01G141000,TraesCS5D01G151400,0.289,0.3383
TraesCS5B01G139300,TraesCS5D01G151400,0.2195,0.2126
TraesCS4A01G140100,TraesCS4B01G167600,0.4125,0.386
TraesCS4A01G140100,TraesCS4D01G169600,0.3412,0.4417
TraesCS4B01G167600,TraesCS4D01G169600,0.4555,0.5659
TraesCS7A01G175400,TraesCS7B01G080800,0.4883,0.4025
TraesCS7A01G175400,TraesCS7D01G177000,0.6399,0.4818
TraesCS7B01G080800,TraesCS7D01G177000,0.678,0.5014
TraesCS1A01G409700,TraesCS1B01G439700,0.3558,0.5081
TraesCS1A01G409700,TraesCS1D01G417000,0.2807,0.523
TraesCS1B01G439700,TraesCS1D01G417000,0.4494,0.4484
TraesCS7A01G227400,TraesCS7B01G192100,0.0785,0.2322
TraesCS7A01G227400,TraesCS7D01G227000,0.2595,0.4331
TraesCS7B01G192100,TraesCS7D01G227000,0.1686,0.3404
TraesCS6A01G209500,TraesCS6B01G238400,0.6038,0.501
TraesCS6A01G209500,TraesCS6D01G192800,0.7568,0.4423
TraesCS6B01G238400,TraesCS6D01G192800,0.5758,0.4592
TraesCS3A01G047800,TraesCS3B01G034400,-0.0472,0.1173
TraesCS3A01G047800,TraesCS3D01G031900,0.399,0.4448
TraesCS3B01G034400,TraesCS3D01G031900,-0.1349,-0.0088
TraesCS2A01G440700,TraesCS2B01G460300,0.2462,-0.0322
TraesCS2A01G440700,TraesCS2D01G438100,0.0859,0.0868
TraesCS2B01G460300,TraesCS2D01G438100,0.1022,0.1142
TraesCS2A01G455900,TraesCS2B01G477900,0.2103,0.1509
TraesCS2A01G455900,TraesCS2D01G456200,0.1941,0.225
TraesCS2B01G477900,TraesCS2D01G456200,0.3121,0.0001
TraesCS7A01G178100,TraesCS7B01G083800,0.6516,0.4502
TraesCS7A01G178100,TraesCS7D01G179900,0.6326,0.4935
TraesCS7B01G083800,TraesCS7D01G179900,0.5542,0.4706
TraesCS4A01G207300,TraesCS4B01G110800,0.2898,0.4767
TraesCS4A01G207300,TraesCS4D01G108500,0.3866,0.5749
TraesCS4B01G110800,TraesCS4D01G108500,0.3154,0.3849
TraesCS6A01G305100,TraesCS6B01G333400,0.5316,0.6426
TraesCS6A01G305100,TraesCS6D01G284300,0.4317,0.5632
TraesCS6B01G333400,TraesCS6D01G284300,0.4752,0.692
TraesCS5A01G228200,TraesCS5B01G227000,0.5348,0.2746
TraesCS5A01G228200,TraesCS5D01G239400,0.5938,0.1116
TraesCS5B01G227000,TraesCS5D01G239400,0.5317,0.5661
TraesCS4A01G039700,TraesCS4B01G260900,0.8163,0.536
TraesCS4A01G039700,TraesCS4D01G260500,0.8312,0.6107
TraesCS4B01G260900,TraesCS4D01G260500,0.8273,0.5243
TraesCS2A01G246100,TraesCS2B01G270400,0.3908,0.7389
TraesCS2A01G246100,TraesCS2D01G248500,0.4962,0.7713
TraesCS2B01G270400,TraesCS2D01G248500,0.6215,0.8277
TraesCS2A01G118700,TraesCS2B01G138600,0.1054,0.2348
TraesCS2A01G118700,TraesCS2D01G116500,0.2093,0.2513
TraesCS2B01G138600,TraesCS2D01G116500,0.0941,0.1875
TraesCS1A01G376400,TraesCS1B01G396800,0.5391,0.8663
TraesCS1A01G376400,TraesCS1D01G383500,0.6273,0.8492
TraesCS1B01G396800,TraesCS1D01G383500,0.5475,0.8881
TraesCS1A01G400200,TraesCS1B01G428800,0.1975,0.3367
TraesCS1A01G400200,TraesCS1D01G408000,0.2024,0.4197
TraesCS1B01G428800,TraesCS1D01G408000,-0.2047,0.1726
TraesCS3A01G215200,TraesCS3B01G245200,0.8533,0.4146
TraesCS3A01G215200,TraesCS3D01G217200,0.8081,0.5238
TraesCS3B01G245200,TraesCS3D01G217200,0.8818,0.5663
TraesCS3A01G183500,TraesCS3B01G213200,0.1455,0.0456
TraesCS3A01G183500,TraesCS3D01G187600,0.6626,0.6171
TraesCS3B01G213200,TraesCS3D01G187600,0.1354,0.0194
TraesCS5A01G108300,TraesCS5B01G114700,0.0676,0.4087
TraesCS5A01G108300,TraesCS5D01G120700,0.2327,0.4724
TraesCS5B01G114700,TraesCS5D01G120700,0.1977,0.3383
TraesCS3A01G374200,TraesCS3B01G406400,0.3085,0.2065
TraesCS3A01G374200,TraesCS3D01G366900,0.5175,0.1689
TraesCS3B01G406400,TraesCS3D01G366900,0.5046,0.2555
TraesCS4A01G295700,TraesCS4B01G018200,0.3629,0.4289
TraesCS4A01G295700,TraesCS4D01G016400,0.4391,0.5046
TraesCS4B01G018200,TraesCS4D01G016400,0.151,0.4438
TraesCS5A01G334300,TraesCS5B01G333800,-0.169,-0.1379
TraesCS5A01G334300,TraesCS5D01G339000,0.1007,-0.0536
TraesCS5B01G333800,TraesCS5D01G339000,-0.1414,-0.1626
TraesCS5A01G386400,TraesCS5B01G391300,0.3574,0.5226
TraesCS5A01G386400,TraesCS5D01G396200,0.4047,0.4687
TraesCS5B01G391300,TraesCS5D01G396200,0.3654,0.3589
TraesCS3A01G143400,TraesCS3B01G161700,0.2263,0.2238
TraesCS3A01G143400,TraesCS3D01G144200,0.4287,0.2354
TraesCS3B01G161700,TraesCS3D01G144200,0.2503,0.2687
TraesCS3A01G219600,TraesCS3B01G250100,-0.0173,-0.0576
TraesCS3A01G219600,TraesCS3D01G232900,0.2429,0.056
TraesCS3B01G250100,TraesCS3D01G232900,-0.0387,0.0533
TraesCS1A01G158300,TraesCS1B01G174300,0.1047,0.2675
TraesCS1A01G158300,TraesCS1D01G155600,0.1787,0.2366
TraesCS1B01G174300,TraesCS1D01G155600,0.2698,0.48
TraesCS3A01G332400,TraesCS3B01G362500,0.4932,0.79
TraesCS3A01G332400,TraesCS3D01G325900,0.5839,0.8591
TraesCS3B01G362500,TraesCS3D01G325900,0.4536,0.7801
TraesCS7A01G327700,TraesCS7B01G228400,0.1009,0.4343
TraesCS7A01G327700,TraesCS7D01G324500,0.4857,0.2518
TraesCS7B01G228400,TraesCS7D01G324500,0.2257,0.2563
TraesCS4A01G032100,TraesCS4B01G273500,0.4964,0.671
TraesCS4A01G032100,TraesCS4D01G272500,0.6598,0.6005
TraesCS4B01G273500,TraesCS4D01G272500,0.5596,0.6398
TraesCS3A01G268300,TraesCS3B01G302700,0.1186,0.4914
TraesCS3A01G268300,TraesCS3D01G268400,0.4043,0.6938
TraesCS3B01G302700,TraesCS3D01G268400,0.1832,0.4716
TraesCS4A01G126900,TraesCS4B01G178000,0.4229,0.6353
TraesCS4A01G126900,TraesCS4D01G179600,0.4266,0.4503
TraesCS4B01G178000,TraesCS4D01G179600,0.3972,0.4372
TraesCS4A01G042500,TraesCS4B01G263100,0.5599,0.716
TraesCS4A01G042500,TraesCS4D01G263300,0.5646,0.752
TraesCS4B01G263100,TraesCS4D01G263300,0.5335,0.835
TraesCS7A01G499900,TraesCS7B01G406900,0.3412,0.411
TraesCS7A01G499900,TraesCS7D01G486800,0.466,0.3366
TraesCS7B01G406900,TraesCS7D01G486800,0.4229,0.4489
TraesCS7A01G227500,TraesCS7B01G192000,0.3358,0.5419
TraesCS7A01G227500,TraesCS7D01G226900,0.2156,0.5889
TraesCS7B01G192000,TraesCS7D01G226900,0.0864,0.7571
TraesCS1A01G197900,TraesCS1B01G212600,0.1831,0.3689
TraesCS1A01G197900,TraesCS1D01G201400,0.3591,0.5677
TraesCS1B01G212600,TraesCS1D01G201400,0.2541,0.4827
TraesCS5A01G536700,TraesCS4B01G370000,0.2777,0.3927
TraesCS5A01G536700,TraesCS4D01G361100,0.2943,0.627
TraesCS4B01G370000,TraesCS4D01G361100,0.4774,0.3211
TraesCS7A01G267900,TraesCS7B01G164300,0.1254,0.6309
TraesCS7A01G267900,TraesCS7D01G267000,0.5229,0.7664
TraesCS7B01G164300,TraesCS7D01G267000,0.1806,0.6229
TraesCS1A01G175800,TraesCS1B01G204500,0.2565,0.1259
TraesCS1A01G175800,TraesCS1D01G163200,0.1403,0.1878
TraesCS1B01G204500,TraesCS1D01G163200,0.4477,0.2102
TraesCS4A01G085100,TraesCS4B01G219100,0.457,0.3001
TraesCS4A01G085100,TraesCS4D01G219300,0.5014,0.4675
TraesCS4B01G219100,TraesCS4D01G219300,0.2808,0.3239
TraesCS5A01G187200,TraesCS5B01G196700,0.2631,0.4091
TraesCS5A01G187200,TraesCS5D01G203900,0.0824,0.3105
TraesCS5B01G196700,TraesCS5D01G203900,0.4061,0.524
TraesCS2A01G007300,TraesCS2B01G013600,-0.0407,-0.4644
TraesCS2A01G007300,TraesCS2D01G008200,0.082,0.166
TraesCS2B01G013600,TraesCS2D01G008200,-0.1014,-0.2982
TraesCS3A01G189800,TraesCS3B01G218900,0.2015,0.5106
TraesCS3A01G189800,TraesCS3D01G193300,0.2433,0.468
TraesCS3B01G218900,TraesCS3D01G193300,0.3172,0.4608
TraesCS3A01G457700,TraesCS3B01G497900,0.3457,-0.0888
TraesCS3A01G457700,TraesCS3D01G450500,0.4314,0.2379
TraesCS3B01G497900,TraesCS3D01G450500,0.2443,0.22
TraesCS5A01G370600,TraesCS5B01G372900,0.0508,0.534
TraesCS5A01G370600,TraesCS5D01G380100,0.0601,0.5556
TraesCS5B01G372900,TraesCS5D01G380100,0.0957,0.5355
TraesCS1A01G101900,TraesCS1B01G112300,0.1177,0.0806
TraesCS1A01G101900,TraesCS1D01G093600,0.3903,0.3906
TraesCS1B01G112300,TraesCS1D01G093600,0.1025,0.1706
TraesCS1A01G223000,TraesCS1B01G236300,-0.1417,-0.1567
TraesCS1A01G223000,TraesCS1D01G224600,0.247,0.2144
TraesCS1B01G236300,TraesCS1D01G224600,-0.0083,0.0037
TraesCS7A01G258400,TraesCS7B01G155900,0.4604,0.2545
TraesCS7A01G258400,TraesCS7D01G259200,0.4737,0.1691
TraesCS7B01G155900,TraesCS7D01G259200,0.6108,0.2801
TraesCS3A01G294500,TraesCS3B01G329100,0.6179,0.4339
TraesCS3A01G294500,TraesCS3D01G294300,0.5681,0.3821
TraesCS3B01G329100,TraesCS3D01G294300,0.654,0.3668
TraesCS3A01G220500,TraesCS3B01G250800,0.2578,0.6127
TraesCS3A01G220500,TraesCS3D01G232100,0.3977,0.4711
TraesCS3B01G250800,TraesCS3D01G232100,0.4569,0.4985
TraesCS7A01G457400,TraesCS7B01G358700,0.0575,0.0459
TraesCS7A01G457400,TraesCS7D01G446000,0.2486,0.0941
TraesCS7B01G358700,TraesCS7D01G446000,-0.0063,0.0954
TraesCS3A01G187100,TraesCS3B01G216500,0.0441,0.0318
TraesCS3A01G187100,TraesCS3D01G190900,0.3189,0.3761
TraesCS3B01G216500,TraesCS3D01G190900,0.1995,0.4271
TraesCS4A01G282700,TraesCS4B01G030600,0.55,0.3105
TraesCS4A01G282700,TraesCS4D01G028100,0.6421,0.4659
TraesCS4B01G030600,TraesCS4D01G028100,0.5397,0.4109
TraesCS4A01G298100,TraesCS4B01G015600,0.4312,0.7495
TraesCS4A01G298100,TraesCS4D01G013900,0.3106,0.9475
TraesCS4B01G015600,TraesCS4D01G013900,0.4319,0.7867
TraesCS2A01G278700,TraesCS2B01G296400,0.4493,0.2683
TraesCS2A01G278700,TraesCS2D01G277900,0.3725,0.2644
TraesCS2B01G296400,TraesCS2D01G277900,0.3912,0.2414
TraesCS5A01G285400,TraesCS5B01G284600,0.0096,0.637
TraesCS5A01G285400,TraesCS5D01G292800,0.1834,0.5623
TraesCS5B01G284600,TraesCS5D01G292800,0.3453,0.5469
TraesCS3A01G213000,TraesCS3B01G243400,0.0374,0.1875
TraesCS3A01G213000,TraesCS3D01G215400,0.0347,0.3205
TraesCS3B01G243400,TraesCS3D01G215400,-0.5594,-0.0343
TraesCS3A01G251900,TraesCS3B01G281400,0.2791,0.5347
TraesCS3A01G251900,TraesCS3D01G252300,0.5462,0.6978
TraesCS3B01G281400,TraesCS3D01G252300,0.4561,0.5353
TraesCS5A01G364100,TraesCS5B01G366000,0.1452,0.1673
TraesCS5A01G364100,TraesCS5D01G373000,0.5191,0.4858
TraesCS5B01G366000,TraesCS5D01G373000,0.2009,-0.1447
TraesCS3A01G117300,TraesCS3B01G136400,0.4482,0.4838
TraesCS3A01G117300,TraesCS3D01G119200,0.4454,0.5046
TraesCS3B01G136400,TraesCS3D01G119200,-0.0117,0.5896
TraesCS4A01G160900,TraesCS4B01G160100,0.3762,0.1933
TraesCS4A01G160900,TraesCS4D01G156000,0.5037,0.1585
TraesCS4B01G160100,TraesCS4D01G156000,0.4536,0.063
TraesCS6A01G230900,TraesCS6B01G251100,0.1787,0.5762
TraesCS6A01G230900,TraesCS6D01G204200,0.1551,0.5051
TraesCS6B01G251100,TraesCS6D01G204200,0.2904,0.5863
TraesCS1A01G157700,TraesCS1B01G174000,0.55,0.3269
TraesCS1A01G157700,TraesCS1D01G155300,0.6257,0.5675
TraesCS1B01G174000,TraesCS1D01G155300,0.3792,0.342
TraesCS2A01G171100,TraesCS2B01G197600,0.2974,-0.008
TraesCS2A01G171100,TraesCS2D01G178900,0.2266,0.2457
TraesCS2B01G197600,TraesCS2D01G178900,0.2432,0.257
TraesCS6A01G417700,TraesCS6B01G471500,-0.196,-0.1978
TraesCS6A01G417700,TraesCS6D01G402900,-0.2209,-0.4587
TraesCS6B01G471500,TraesCS6D01G402900,-0.24,0.207
TraesCS3A01G216400,TraesCS3B01G246700,0.2686,0.3341
TraesCS3A01G216400,TraesCS3D01G218400,0.4388,0.5803
TraesCS3B01G246700,TraesCS3D01G218400,0.1757,0.3558
TraesCS5A01G135600,TraesCS5B01G134500,0.5085,0.2644
TraesCS5A01G135600,TraesCS5D01G142200,0.5269,0.2682
TraesCS5B01G134500,TraesCS5D01G142200,0.4452,0.1488
TraesCS2A01G199400,TraesCS2B01G226700,0.3668,0.1917
TraesCS2A01G199400,TraesCS2D01G207000,0.4847,0.3014
TraesCS2B01G226700,TraesCS2D01G207000,0.2528,0.1614
TraesCS6A01G372600,TraesCS6B01G410500,-0.0149,0.4038
TraesCS6A01G372600,TraesCS6D01G356700,0.3425,0.34
TraesCS6B01G410500,TraesCS6D01G356700,0.0282,0.3897
TraesCS4A01G193600,TraesCS4B01G121500,0.2056,0.1978
TraesCS4A01G193600,TraesCS4D01G119700,0.0778,0.1788
TraesCS4B01G121500,TraesCS4D01G119700,0.3585,0.1569
TraesCS5A01G189700,TraesCS5B01G193500,0.5021,0.6796
TraesCS5A01G189700,TraesCS5D01G201200,0.5465,0.7513
TraesCS5B01G193500,TraesCS5D01G201200,0.6825,0.7831
TraesCS4A01G095600,TraesCS4B01G209000,0.2513,0.4565
TraesCS4A01G095600,TraesCS4D01G209600,0.3667,0.4775
TraesCS4B01G209000,TraesCS4D01G209600,0.2078,0.5433
TraesCS6A01G255400,TraesCS6B01G270200,0.2161,0.3438
TraesCS6A01G255400,TraesCS6D01G236600,0.1814,0.4417
TraesCS6B01G270200,TraesCS6D01G236600,0.4248,0.6656
TraesCS2A01G273300,TraesCS2B01G291300,0.2703,0.0738
TraesCS2A01G273300,TraesCS2D01G272500,0.0957,0.5393
TraesCS2B01G291300,TraesCS2D01G272500,0.2096,0.3255
TraesCS2A01G235700,TraesCS2B01G257600,0.4679,0.5508
TraesCS2A01G235700,TraesCS2D01G238100,0.6893,0.6867
TraesCS2B01G257600,TraesCS2D01G238100,0.5711,0.5222
TraesCS2A01G165100,TraesCS2B01G191300,0.6428,0.2951
TraesCS2A01G165100,TraesCS2D01G172200,0.5388,0.4086
TraesCS2B01G191300,TraesCS2D01G172200,0.6726,0.2284
TraesCS2A01G116600,TraesCS2B01G135800,0.5746,0.3022
TraesCS2A01G116600,TraesCS2D01G118500,0.7684,0.5652
TraesCS2B01G135800,TraesCS2D01G118500,0.496,0.0884
TraesCS7A01G373500,TraesCS7B01G253500,0.3184,0.4479
TraesCS7A01G373500,TraesCS7D01G349600,0.3032,0.4531
TraesCS7B01G253500,TraesCS7D01G349600,0.2971,0.5551
TraesCS6A01G359200,TraesCS6B01G392000,0.4718,0.5314
TraesCS6A01G359200,TraesCS6D01G342200,0.3715,0.5135
TraesCS6B01G392000,TraesCS6D01G342200,0.3171,0.2254
TraesCS6A01G102200,TraesCS6B01G130600,0.1181,-0.0149
TraesCS6A01G102200,TraesCS6D01G090800,0.36,0.2066
TraesCS6B01G130600,TraesCS6D01G090800,0.2016,0.1832
TraesCS7A01G162100,TraesCS7B01G067400,0.5222,0.449
TraesCS7A01G162100,TraesCS7D01G163800,0.6388,0.5465
TraesCS7B01G067400,TraesCS7D01G163800,0.5437,0.6216
TraesCS3A01G330400,TraesCS3B01G360400,0.5795,0.4752
TraesCS3A01G330400,TraesCS3D01G323800,0.6033,0.6042
TraesCS3B01G360400,TraesCS3D01G323800,0.5738,0.6394
TraesCS5A01G416900,TraesCS5B01G419200,0.2073,0.339
TraesCS5A01G416900,TraesCS5D01G424600,0.2952,0.3629
TraesCS5B01G419200,TraesCS5D01G424600,0.174,0.2692
TraesCS5A01G412900,TraesCS5B01G416400,0.1057,0.3576
TraesCS5A01G412900,TraesCS5D01G421700,0.3411,0.5179
TraesCS5B01G416400,TraesCS5D01G421700,0.0815,0.2343
TraesCS6A01G207800,TraesCS6B01G236200,0.3583,0.6273
TraesCS6A01G207800,TraesCS6D01G191200,0.537,0.6562
TraesCS6B01G236200,TraesCS6D01G191200,0.4186,0.6252
TraesCS2A01G498600,TraesCS2B01G526700,0.532,0.1892
TraesCS2A01G498600,TraesCS2D01G498900,0.0064,-0.0954
TraesCS2B01G526700,TraesCS2D01G498900,0.2089,-0.0007
TraesCS6A01G318500,TraesCS6B01G348800,0.3233,0.3071
TraesCS6A01G318500,TraesCS6D01G297700,0.451,0.4845
TraesCS6B01G348800,TraesCS6D01G297700,0.4288,0.3496
TraesCS3A01G178000,TraesCS3B01G207100,0.3709,0.3883
TraesCS3A01G178000,TraesCS3D01G182900,0.5613,0.3754
TraesCS3B01G207100,TraesCS3D01G182900,0.4065,0.3772
TraesCS5A01G427100,TraesCS5B01G429000,0.1053,0.2712
TraesCS5A01G427100,TraesCS5D01G435000,0.3304,0.4827
TraesCS5B01G429000,TraesCS5D01G435000,0.0126,0.1119
TraesCS4A01G019000,TraesCS4B01G284900,0.2843,0.0336
TraesCS4A01G019000,TraesCS4D01G283700,0.2225,0.3105
TraesCS4B01G284900,TraesCS4D01G283700,0.1579,-0.1415
TraesCS3A01G059600,TraesCS3B01G072200,0.5635,0.738
TraesCS3A01G059600,TraesCS3D01G059900,0.5194,0.6859
TraesCS3B01G072200,TraesCS3D01G059900,0.5899,0.8669
TraesCS4A01G256200,TraesCS4B01G058500,0.0531,0.4101
TraesCS4A01G256200,TraesCS4D01G058400,0.4639,0.4701
TraesCS4B01G058500,TraesCS4D01G058400,0.1938,0.4687
TraesCS1A01G371600,TraesCS1B01G391400,0.4098,0.6231
TraesCS1A01G371600,TraesCS1D01G378200,0.4407,0.4253
TraesCS1B01G391400,TraesCS1D01G378200,0.3949,0.7161
TraesCS3A01G506000,TraesCS3B01G574000,0.4653,0.452
TraesCS3A01G506000,TraesCS3D01G514000,0.7434,0.4523
TraesCS3B01G574000,TraesCS3D01G514000,0.3649,0.438
TraesCS7A01G116100,TraesCS7B01G012500,0.3558,0.3748
TraesCS7A01G116100,TraesCS7D01G110500,0.2095,0.3003
TraesCS7B01G012500,TraesCS7D01G110500,0.1588,0.3375
TraesCS5A01G248400,TraesCS5B01G246100,0.3635,0.3087
TraesCS5A01G248400,TraesCS5D01G255400,0.3775,0.0876
TraesCS5B01G246100,TraesCS5D01G255400,0.4993,0.697
TraesCS6A01G218600,TraesCS6B01G248200,0.326,0.3744
TraesCS6A01G218600,TraesCS6D01G201800,0.342,0.4432
TraesCS6B01G248200,TraesCS6D01G201800,0.4162,0.4188
TraesCS3A01G480700,TraesCS3B01G525600,0.3424,0.1553
TraesCS3A01G480700,TraesCS3D01G475500,0.4687,0.3163
TraesCS3B01G525600,TraesCS3D01G475500,0.3086,0.4985
TraesCS2A01G480300,TraesCS2B01G505100,0.3509,0.0713
TraesCS2A01G480300,TraesCS2D01G479600,0.3944,0.2664
TraesCS2B01G505100,TraesCS2D01G479600,0.1382,-0.2999
TraesCS2A01G112700,TraesCS2B01G131500,0.1946,0.3739
TraesCS2A01G112700,TraesCS2D01G113200,0.2403,0.4634
TraesCS2B01G131500,TraesCS2D01G113200,0.1742,0.1691
TraesCS3A01G436100,TraesCS3B01G470700,0.4899,0.6431
TraesCS3A01G436100,TraesCS3D01G428700,0.458,0.6967
TraesCS3B01G470700,TraesCS3D01G428700,0.4409,0.5287
TraesCS1A01G037900,TraesCS1B01G048800,0.1188,0.0198
TraesCS1A01G037900,TraesCS1D01G039600,0.202,0.0529
TraesCS1B01G048800,TraesCS1D01G039600,-0.109,-0.1068
TraesCS7A01G333800,TraesCS7B01G245400,-0.1095,0.2271
TraesCS7A01G333800,TraesCS7D01G341400,0.3824,0.336
TraesCS7B01G245400,TraesCS7D01G341400,-0.6097,0.3167
TraesCS7A01G316100,TraesCS7B01G217200,0.4177,0.6496
TraesCS7A01G316100,TraesCS7D01G313100,0.2958,0.5996
TraesCS7B01G217200,TraesCS7D01G313100,0.2592,0.5155
TraesCS3A01G304900,TraesCS3B01G331600,0.4221,0.738
TraesCS3A01G304900,TraesCS3D01G296900,0.3808,0.7032
TraesCS3B01G331600,TraesCS3D01G296900,0.5933,0.872
TraesCS4A01G260700,TraesCS4B01G054100,0.3114,0.0814
TraesCS4A01G260700,TraesCS4D01G053900,0.5728,0.4351
TraesCS4B01G054100,TraesCS4D01G053900,0.3603,0.2535
TraesCS5A01G403800,TraesCS5B01G408600,0.526,0.1513
TraesCS5A01G403800,TraesCS5D01G413900,0.5771,0.5509
TraesCS5B01G408600,TraesCS5D01G413900,0.736,0.3328
TraesCS1A01G066700,TraesCS1B01G085000,0.4123,0.6652
TraesCS1A01G066700,TraesCS1D01G067700,0.4378,0.7673
TraesCS1B01G085000,TraesCS1D01G067700,0.6333,0.6832
TraesCS7A01G454900,TraesCS7B01G355400,0.2516,0.1296
TraesCS7A01G454900,TraesCS7D01G443800,0.4038,0.3777
TraesCS7B01G355400,TraesCS7D01G443800,0.433,0.3142
TraesCS1A01G389500,TraesCS4B01G104700,0.3515,0.0445
TraesCS1A01G389500,TraesCS1D01G397600,0.2546,0.1587
TraesCS4B01G104700,TraesCS1D01G397600,0.1546,0.6319
TraesCS5A01G011100,TraesCS5B01G008800,0.714,0.4539
TraesCS5A01G011100,TraesCS5D01G015900,0.635,0.5085
TraesCS5B01G008800,TraesCS5D01G015900,0.6433,0.54
TraesCS4A01G040600,TraesCS4B01G261600,0.4281,0.3076
TraesCS4A01G040600,TraesCS4D01G261600,0.6258,0.5748
TraesCS4B01G261600,TraesCS4D01G261600,0.7419,0.3178
TraesCS1A01G255900,TraesCS1B01G266600,0.2546,0.2878
TraesCS1A01G255900,TraesCS1D01G255200,0.4075,0.4317
TraesCS1B01G266600,TraesCS1D01G255200,0.2086,0.3721
TraesCS2A01G356500,TraesCS2B01G375800,0.4639,0.4592
TraesCS2A01G356500,TraesCS2D01G355400,0.4764,0.4173
TraesCS2B01G375800,TraesCS2D01G355400,0.1501,0.2455
TraesCS6A01G377400,TraesCS6B01G414800,0.3017,0.5693
TraesCS6A01G377400,TraesCS6D01G362000,0.3592,0.5948
TraesCS6B01G414800,TraesCS6D01G362000,0.3765,0.7282
TraesCS2A01G259400,TraesCS2B01G282500,0.5835,0.7006
TraesCS2A01G259400,TraesCS2D01G264300,0.7134,0.7759
TraesCS2B01G282500,TraesCS2D01G264300,0.5501,0.7077
TraesCS7A01G368000,TraesCS7B01G260600,0.4455,0.5546
TraesCS7A01G368000,TraesCS7D01G354900,0.3985,0.5328
TraesCS7B01G260600,TraesCS7D01G354900,0.4335,0.6218
TraesCS7A01G139800,TraesCS7B01G041500,0.3579,0.2028
TraesCS7A01G139800,TraesCS7D01G141100,0.0249,0.0467
TraesCS7B01G041500,TraesCS7D01G141100,0.1241,0.1154
TraesCS2A01G255600,TraesCS2B01G286900,0.5615,0.153
TraesCS2A01G255600,TraesCS2D01G267100,0.6436,0.2335
TraesCS2B01G286900,TraesCS2D01G267100,0.7418,0.2755
TraesCS2A01G255000,TraesCS2B01G267200,0.8253,0.4907
TraesCS2A01G255000,TraesCS2D01G255400,0.7881,0.7647
TraesCS2B01G267200,TraesCS2D01G255400,0.8353,0.5668
TraesCS5A01G472700,TraesCS5B01G485600,0.3795,0.3364
TraesCS5A01G472700,TraesCS5D01G485400,0.301,0.5577
TraesCS5B01G485600,TraesCS5D01G485400,0.4298,0.4543
TraesCS6A01G227900,TraesCS6B01G253900,0.4848,0.8867
TraesCS6A01G227900,TraesCS6D01G207100,0.5166,0.8945
TraesCS6B01G253900,TraesCS6D01G207100,0.6406,0.8942
TraesCS6A01G319200,TraesCS6B01G349400,0.5096,0.673
TraesCS6A01G319200,TraesCS6D01G298400,0.6956,0.6903
TraesCS6B01G349400,TraesCS6D01G298400,0.4563,0.7798
TraesCS7A01G385900,TraesCS7B01G288800,0.1042,0.2842
TraesCS7A01G385900,TraesCS7D01G382500,0.3729,0.6036
TraesCS7B01G288800,TraesCS7D01G382500,0.3222,0.4382
TraesCS5A01G189000,TraesCS5B01G194700,0.1321,0.3146
TraesCS5A01G189000,TraesCS5D01G202000,-0.2731,-0.1103
TraesCS5B01G194700,TraesCS5D01G202000,0.4387,0.5132
TraesCS7A01G228700,TraesCS7B01G195000,0.1221,0.5452
TraesCS7A01G228700,TraesCS7D01G229800,0.0181,0.5226
TraesCS7B01G195000,TraesCS7D01G229800,0.255,0.3533
TraesCS3A01G056000,TraesCS3B01G068800,-0.1236,-0.1167
TraesCS3A01G056000,TraesCS3D01G056100,0.037,-0.0105
TraesCS3B01G068800,TraesCS3D01G056100,0.2829,0.2097
TraesCS3A01G245400,TraesCS3B01G274700,0.201,0.0758
TraesCS3A01G245400,TraesCS3D01G246100,0.2417,0.1337
TraesCS3B01G274700,TraesCS3D01G246100,0.3662,0.1058
TraesCS1A01G390400,TraesCS1B01G418600,0.2736,0.3888
TraesCS1A01G390400,TraesCS1D01G398600,0.2724,0.2966
TraesCS1B01G418600,TraesCS1D01G398600,0.5549,0.3035
TraesCS7A01G342900,TraesCS7B01G240100,0.353,0.2639
TraesCS7A01G342900,TraesCS7D01G336500,0.3728,0.3054
TraesCS7B01G240100,TraesCS7D01G336500,0.4224,0.3327
TraesCS4A01G267300,TraesCS4B01G047100,0.5763,0.5003
TraesCS4A01G267300,TraesCS4D01G046900,0.585,0.3879
TraesCS4B01G047100,TraesCS4D01G046900,0.425,0.5941
TraesCS1A01G239100,TraesCS1B01G251300,0.6251,0.8054
TraesCS1A01G239100,TraesCS1D01G239300,0.728,0.6917
TraesCS1B01G251300,TraesCS1D01G239300,0.6703,0.7481
TraesCS4A01G204000,TraesCS4B01G107800,0.1408,0.4592
TraesCS4A01G204000,TraesCS4D01G104900,0.1228,0.2441
TraesCS4B01G107800,TraesCS4D01G104900,0.3123,0.3928
TraesCS3A01G095800,TraesCS3B01G111500,0.4823,0.3675
TraesCS3A01G095800,TraesCS3D01G096200,0.2479,0.2359
TraesCS3B01G111500,TraesCS3D01G096200,0.3166,0.3153
TraesCS3A01G231400,TraesCS3B01G260600,0.2506,0.5819
TraesCS3A01G231400,TraesCS3D01G222000,0.0761,0.619
TraesCS3B01G260600,TraesCS3D01G222000,0.1554,0.6507
TraesCS2A01G320200,TraesCS2B01G363000,0.198,0.4986
TraesCS2A01G320200,TraesCS2D01G343000,0.2205,0.5686
TraesCS2B01G363000,TraesCS2D01G343000,0.395,0.6573
TraesCS2A01G249600,TraesCS2B01G271300,0.2495,0.7347
TraesCS2A01G249600,TraesCS2D01G251000,0.2854,0.8162
TraesCS2B01G271300,TraesCS2D01G251000,0.3385,0.7583
TraesCS1A01G213500,TraesCS1B01G227000,0.1812,0.5191
TraesCS1A01G213500,TraesCS1D01G216300,0.2452,0.5288
TraesCS1B01G227000,TraesCS1D01G216300,0.5103,0.4674
TraesCS4A01G082100,TraesCS4B01G221900,0.2019,0.1511
TraesCS4A01G082100,TraesCS4D01G222300,0.1623,0.1391
TraesCS4B01G221900,TraesCS4D01G222300,0.3997,0.4557
TraesCS1A01G182000,TraesCS1B01G199000,0.0142,0.1732
TraesCS1A01G182000,TraesCS1D01G185100,-0.2391,0.2199
TraesCS1B01G199000,TraesCS1D01G185100,0.2973,0.1038
TraesCS5A01G513500,TraesCS4B01G344600,0.6298,0.8148
TraesCS5A01G513500,TraesCS4D01G339700,0.5891,0.8753
TraesCS4B01G344600,TraesCS4D01G339700,0.464,0.8181
TraesCS4A01G108100,TraesCS4B01G196500,-0.193,0.1392
TraesCS4A01G108100,TraesCS4D01G196800,0.0838,0.0758
TraesCS4B01G196500,TraesCS4D01G196800,0.0817,-0.0741
TraesCS6A01G182600,TraesCS4B01G152300,0.2635,0.2586
TraesCS6A01G182600,TraesCS6D01G171900,0.2474,0.2532
TraesCS4B01G152300,TraesCS6D01G171900,0.2417,0.1201
TraesCS1A01G040500,TraesCS1B01G053500,0.0205,0.1799
TraesCS1A01G040500,TraesCS1D01G041300,0.5459,0.3882
TraesCS1B01G053500,TraesCS1D01G041300,-0.2018,0.2105
TraesCS3A01G383700,TraesCS3B01G416100,0.6747,0.5908
TraesCS3A01G383700,TraesCS3D01G376800,0.7011,0.6343
TraesCS3B01G416100,TraesCS3D01G376800,0.7697,0.665
TraesCS2A01G282100,TraesCS2B01G299300,0.2553,0.2013
TraesCS2A01G282100,TraesCS2D01G280900,0.3227,0.4073
TraesCS2B01G299300,TraesCS2D01G280900,0.3411,0.1211
TraesCS3A01G128600,TraesCS3B01G147600,0.5306,0.6541
TraesCS3A01G128600,TraesCS3D01G129500,-0.0269,0.6627
TraesCS3B01G147600,TraesCS3D01G129500,0.1089,0.6197
TraesCS2A01G179800,TraesCS2B01G207100,0.1688,0.0617
TraesCS2A01G179800,TraesCS2D01G188500,0.1994,0.0786
TraesCS2B01G207100,TraesCS2D01G188500,0.2792,0.0899
TraesCS3A01G338500,TraesCS3B01G370100,0.2038,0.0992
TraesCS3A01G338500,TraesCS3D01G332000,0.4206,0.1428
TraesCS3B01G370100,TraesCS3D01G332000,0.3493,-0.0082
TraesCS7A01G223600,TraesCS7B01G190400,0.5072,0.6594
TraesCS7A01G223600,TraesCS7D01G225200,0.4459,0.5297
TraesCS7B01G190400,TraesCS7D01G225200,0.468,0.6909
TraesCS3A01G024900,TraesCS3B01G019900,-0.0797,0.0052
TraesCS3A01G024900,TraesCS3D01G021200,0.0057,0.0259
TraesCS3B01G019900,TraesCS3D01G021200,0.0545,0.1927
TraesCS3A01G134100,TraesCS3B01G167800,0.0314,0.5107
TraesCS3A01G134100,TraesCS3D01G150400,0.5003,0.7104
TraesCS3B01G167800,TraesCS3D01G150400,-0.2255,0.359
TraesCS6A01G102600,TraesCS6B01G131000,0.0932,0.1762
TraesCS6A01G102600,TraesCS6D01G091200,-0.4709,-0.164
TraesCS6B01G131000,TraesCS6D01G091200,-0.1859,-0.0301
TraesCS5A01G473300,TraesCS5B01G486200,0.0309,0.0864
TraesCS5A01G473300,TraesCS5D01G486000,0.1385,0.2992
TraesCS5B01G486200,TraesCS5D01G486000,0.0616,0.1024
TraesCS4A01G265400,TraesCS4B01G049400,0.3998,0.2559
TraesCS4A01G265400,TraesCS4D01G049700,0.3584,0.2639
TraesCS4B01G049400,TraesCS4D01G049700,0.4121,0.2605
TraesCS4A01G052400,TraesCS4B01G251900,0.3201,0.1932
TraesCS4A01G052400,TraesCS4D01G251700,0.2817,0.2918
TraesCS4B01G251900,TraesCS4D01G251700,0.3003,0.0737
TraesCS7A01G351100,TraesCS7B01G231800,0.3281,0.856
TraesCS7A01G351100,TraesCS7D01G327700,0.2397,0.8066
TraesCS7B01G231800,TraesCS7D01G327700,0.4656,0.8692
TraesCS1A01G251500,TraesCS1B01G262100,-0.2698,-0.0264
TraesCS1A01G251500,TraesCS1D01G251000,0.1756,0.3618
TraesCS1B01G262100,TraesCS1D01G251000,0.3114,0.2406
TraesCS5A01G391600,TraesCS5B01G396500,0.1584,0.667
TraesCS5A01G391600,TraesCS5D01G401400,-0.0081,0.7968
TraesCS5B01G396500,TraesCS5D01G401400,0.4465,0.6986
TraesCS1A01G308000,TraesCS1B01G318700,0.0333,0.2548
TraesCS1A01G308000,TraesCS1D01G307400,0.1002,0.4218
TraesCS1B01G318700,TraesCS1D01G307400,0.2615,0.3788
TraesCS1A01G198400,TraesCS1B01G213300,0.3522,0.7732
TraesCS1A01G198400,TraesCS1D01G202100,0.1042,0.7516
TraesCS1B01G213300,TraesCS1D01G202100,0.2972,0.7327
TraesCS2A01G314800,TraesCS2B01G333300,0.5268,0.6202
TraesCS2A01G314800,TraesCS2D01G313000,0.5931,0.7476
TraesCS2B01G333300,TraesCS2D01G313000,0.7738,0.5983
TraesCS1A01G444800,TraesCS1B01G479600,0.3846,0.1657
TraesCS1A01G444800,TraesCS1D01G452900,-0.1454,-0.0505
TraesCS1B01G479600,TraesCS1D01G452900,-0.0814,-0.1903
TraesCS5A01G202200,TraesCS5B01G200800,0.1093,0.4118
TraesCS5A01G202200,TraesCS5D01G208600,0.3218,0.4465
TraesCS5B01G200800,TraesCS5D01G208600,0.0827,0.2714
TraesCS2A01G154800,TraesCS2B01G179900,0.311,0.2955
TraesCS2A01G154800,TraesCS2D01G160100,0.2482,0.4059
TraesCS2B01G179900,TraesCS2D01G160100,0.6171,0.3641
TraesCS2A01G223500,TraesCS2B01G273800,0.284,0.2574
TraesCS2A01G223500,TraesCS2D01G229500,0.2037,0.4624
TraesCS2B01G273800,TraesCS2D01G229500,0.19,0.3232
TraesCS5A01G247200,TraesCS5B01G244300,-0.27,-0.0193
TraesCS5A01G247200,TraesCS5D01G253700,-0.3704,0.0262
TraesCS5B01G244300,TraesCS5D01G253700,0.6809,0.785
TraesCS2A01G539900,TraesCS2B01G570300,0.1953,-0.03
TraesCS2A01G539900,TraesCS2D01G541500,0.0292,-0.1679
TraesCS2B01G570300,TraesCS2D01G541500,0.0274,0.106
TraesCS2A01G577700,TraesCS2B01G609700,-0.0622,-0.2148
TraesCS2A01G577700,TraesCS2D01G589100,-0.0976,-0.2698
TraesCS2B01G609700,TraesCS2D01G589100,-0.3361,-0.2209
TraesCS2A01G559600,TraesCS2B01G620600,-0.2217,-0.1709
TraesCS2A01G559600,TraesCS2D01G570900,-0.0556,-0.1095
TraesCS2B01G620600,TraesCS2D01G570900,-0.1543,-0.0862
TraesCS6A01G310100,TraesCS6B01G340000,0.5027,0.4059
TraesCS6A01G310100,TraesCS6D01G289500,0.2767,0.4251
TraesCS6B01G340000,TraesCS6D01G289500,0.217,0.2933
TraesCS7A01G385200,TraesCS7B01G288200,0.2721,0.1305
TraesCS7A01G385200,TraesCS7D01G381800,-0.0363,0.1126
TraesCS7B01G288200,TraesCS7D01G381800,0.0912,0.2593
TraesCS2A01G007800,TraesCS2B01G012900,0.0615,0.3114
TraesCS2A01G007800,TraesCS2D01G009600,0.5558,0.2497
TraesCS2B01G012900,TraesCS2D01G009600,0.0972,0.3335
TraesCS5A01G284700,TraesCS5B01G283900,0.6119,0.3812
TraesCS5A01G284700,TraesCS5D01G292100,0.6564,0.6193
TraesCS5B01G283900,TraesCS5D01G292100,0.6734,0.5206
TraesCS4A01G180200,TraesCS4B01G137500,0.2505,0.6304
TraesCS4A01G180200,TraesCS4D01G132200,0.2467,0.5939
TraesCS4B01G137500,TraesCS4D01G132200,0.1691,0.7411
TraesCS3A01G408000,TraesCS3B01G441600,0.5415,0.6648
TraesCS3A01G408000,TraesCS3D01G403100,0.4404,0.5827
TraesCS3B01G441600,TraesCS3D01G403100,0.6307,0.536
TraesCS5A01G129400,TraesCS5B01G128000,0.3631,0.6061
TraesCS5A01G129400,TraesCS5D01G136900,0.1212,0.5662
TraesCS5B01G128000,TraesCS5D01G136900,0.0879,0.4695
TraesCS7A01G268900,TraesCS7B01G167200,0.5446,0.637
TraesCS7A01G268900,TraesCS7D01G269500,0.6561,0.612
TraesCS7B01G167200,TraesCS7D01G269500,0.4242,0.6023
TraesCS7A01G303300,TraesCS7B01G203500,0.2665,0.3206
TraesCS7A01G303300,TraesCS7D01G298700,0.1516,0.2425
TraesCS7B01G203500,TraesCS7D01G298700,0.4293,0.5405
TraesCS2A01G065000,TraesCS2B01G077200,0.1119,0.2506
TraesCS2A01G065000,TraesCS2D01G063100,0.2696,0.7514
TraesCS2B01G077200,TraesCS2D01G063100,-0.0399,0.2668
TraesCS2A01G069600,TraesCS2B01G082800,-0.0849,0.0319
TraesCS2A01G069600,TraesCS2D01G068400,0.1099,0.1198
TraesCS2B01G082800,TraesCS2D01G068400,-0.2838,-0.1708
TraesCS4A01G322600,TraesCS5B01G555800,0.2584,0.6018
TraesCS4A01G322600,TraesCS5D01G553700,0.4572,0.593
TraesCS5B01G555800,TraesCS5D01G553700,0.4821,0.6095
TraesCS5A01G370100,TraesCS5B01G372400,0.7098,0.6163
TraesCS5A01G370100,TraesCS5D01G379600,0.6434,0.6067
TraesCS5B01G372400,TraesCS5D01G379600,0.8224,0.6718
TraesCS2A01G462900,TraesCS2B01G484600,0.1127,0.2785
TraesCS2A01G462900,TraesCS2D01G463500,0.0015,0.3017
TraesCS2B01G484600,TraesCS2D01G463500,0.1714,0.3465
TraesCS4A01G122400,TraesCS4B01G182300,0.2678,0.3081
TraesCS4A01G122400,TraesCS4D01G183500,0.1703,0.2334
TraesCS4B01G182300,TraesCS4D01G183500,0.2642,0.3106
TraesCS5A01G200700,TraesCS5B01G199300,0.1592,0.6083
TraesCS5A01G200700,TraesCS5D01G206400,-0.0545,0.4699
TraesCS5B01G199300,TraesCS5D01G206400,0.4977,0.5298
TraesCS3A01G093300,TraesCS3B01G109000,0.2894,0.2234
TraesCS3A01G093300,TraesCS3D01G093600,0.3451,0.3316
TraesCS3B01G109000,TraesCS3D01G093600,0.2293,0.1859
TraesCS5A01G376000,TraesCS5B01G378600,-0.0395,-0.0648
TraesCS5A01G376000,TraesCS5D01G385500,0.0783,0.0528
TraesCS5B01G378600,TraesCS5D01G385500,0.1723,-0.0155
TraesCS2A01G203400,TraesCS2B01G230700,0.6156,0.3947
TraesCS2A01G203400,TraesCS2D01G212300,0.6156,0.3947
TraesCS2B01G230700,TraesCS2D01G212300,1,1
TraesCS4A01G322400,TraesCS5B01G556000,0.2878,0.2639
TraesCS4A01G322400,TraesCS5D01G553500,0.2584,0.2453
TraesCS5B01G556000,TraesCS5D01G553500,0.1823,0.3683
TraesCS4A01G256000,TraesCS4B01G058800,0.265,0.356
TraesCS4A01G256000,TraesCS4D01G058700,0.3522,0.4875
TraesCS4B01G058800,TraesCS4D01G058700,0.4661,0.3942
TraesCS7A01G341000,TraesCS7B01G242200,0.5321,0.6581
TraesCS7A01G341000,TraesCS7D01G338600,0.5338,0.7368
TraesCS7B01G242200,TraesCS7D01G338600,0.4842,0.6675
TraesCS3A01G513000,TraesCS3B01G581700,0.434,0.3242
TraesCS3A01G513000,TraesCS3D01G522500,0.4632,0.3271
TraesCS3B01G581700,TraesCS3D01G522500,0.4585,0.3816
TraesCS4A01G055000,TraesCS4B01G249600,0.2576,0.6014
TraesCS4A01G055000,TraesCS4D01G249800,0.329,0.6335
TraesCS4B01G249600,TraesCS4D01G249800,0.2309,0.4767
TraesCS4A01G017000,TraesCS4B01G287100,0.3572,0.7667
TraesCS4A01G017000,TraesCS4D01G285800,0.1544,0.7811
TraesCS4B01G287100,TraesCS4D01G285800,0.5433,0.8024
TraesCS3A01G292000,TraesCS3B01G326600,0.1219,0.5266
TraesCS3A01G292000,TraesCS3D01G291700,0.1767,0.5717
TraesCS3B01G326600,TraesCS3D01G291700,0.3797,0.6629
TraesCS6A01G216800,TraesCS6B01G246000,0.6014,0.5226
TraesCS6A01G216800,TraesCS6D01G198700,0.6546,0.5692
TraesCS6B01G246000,TraesCS6D01G198700,0.7352,0.6074
TraesCS4A01G104400,TraesCS4B01G199500,0.685,0.3921
TraesCS4A01G104400,TraesCS4D01G200600,0.6196,0.4776
TraesCS4B01G199500,TraesCS4D01G200600,0.6505,0.6002
TraesCS7A01G375100,TraesCS7B01G252300,0.4187,0.5595
TraesCS7A01G375100,TraesCS7D01G348300,0.5703,0.5708
TraesCS7B01G252300,TraesCS7D01G348300,0.5253,0.7749
TraesCS3A01G210000,TraesCS3B01G240500,0.0985,0.4105
TraesCS3A01G210000,TraesCS3D01G212900,0.0941,0.4813
TraesCS3B01G240500,TraesCS3D01G212900,0.0232,0.3508
TraesCS6A01G096300,TraesCS6B01G124700,0.5647,0.1718
TraesCS6A01G096300,TraesCS6D01G087400,0.6443,0.5805
TraesCS6B01G124700,TraesCS6D01G087400,0.5717,0.1544
TraesCS4A01G342800,TraesCS5B01G531900,0.5618,0.8103
TraesCS4A01G342800,TraesCS5D01G530200,0.4105,0.8983
TraesCS5B01G531900,TraesCS5D01G530200,0.3226,0.7438
TraesCS3A01G224500,TraesCS3B01G254000,0.163,0.3348
TraesCS3A01G224500,TraesCS3D01G229100,0.0338,0.432
TraesCS3B01G254000,TraesCS3D01G229100,0.2122,0.3331
TraesCS3A01G186100,TraesCS3B01G215700,-0.0522,0.1953
TraesCS3A01G186100,TraesCS3D01G190100,0.2667,0.2908
TraesCS3B01G215700,TraesCS3D01G190100,0.0182,0.1362
TraesCS6A01G132000,TraesCS6B01G160300,0.0135,0.3671
TraesCS6A01G132000,TraesCS6D01G121800,0.1593,0.3968
TraesCS6B01G160300,TraesCS6D01G121800,0.1335,0.4746
TraesCS5A01G387300,TraesCS5B01G392400,0.3366,0.2299
TraesCS5A01G387300,TraesCS5D01G397200,0.5028,0.3299
TraesCS5B01G392400,TraesCS5D01G397200,0.5718,0.3151
TraesCS4A01G084400,TraesCS4B01G219800,0.2223,0.6054
TraesCS4A01G084400,TraesCS4D01G220200,0.2781,0.7095
TraesCS4B01G219800,TraesCS4D01G220200,0.4888,0.7475
TraesCS5A01G504500,TraesCS4B01G333800,0.3992,-0.0663
TraesCS5A01G504500,TraesCS4D01G330000,0.3427,0.3319
TraesCS4B01G333800,TraesCS4D01G330000,0.4632,0.2058
TraesCS4A01G091800,TraesCS4B01G212700,0.3433,0.4433
TraesCS4A01G091800,TraesCS4D01G213700,0.3791,0.4841
TraesCS4B01G212700,TraesCS4D01G213700,0.2673,0.6016
TraesCS4A01G121400,TraesCS4B01G181500,0.5889,0.7032
TraesCS4A01G121400,TraesCS4D01G184500,0.6978,0.7665
TraesCS4B01G181500,TraesCS4D01G184500,0.6452,0.7515
TraesCS3A01G180900,TraesCS3B01G211000,0.4031,0.2941
TraesCS3A01G180900,TraesCS3D01G185800,0.513,0.59
TraesCS3B01G211000,TraesCS3D01G185800,0.6494,0.4557
TraesCS6A01G201800,TraesCS6B01G223200,0.4976,0.4043
TraesCS6A01G201800,TraesCS6D01G186000,0.6024,0.4816
TraesCS6B01G223200,TraesCS6D01G186000,0.4592,0.515
TraesCS2A01G145700,TraesCS2B01G171100,0.1058,0.3242
TraesCS2A01G145700,TraesCS2D01G150300,0.5427,0.4049
TraesCS2B01G171100,TraesCS2D01G150300,0.2584,0.4586
TraesCS3A01G148700,TraesCS3B01G175900,0.6941,0.7467
TraesCS3A01G148700,TraesCS3D01G156500,0.8726,0.8572
TraesCS3B01G175900,TraesCS3D01G156500,0.5954,0.7045
TraesCS6A01G275500,TraesCS6B01G302900,0.7622,0.7681
TraesCS6A01G275500,TraesCS6D01G255800,0.6258,0.7774
TraesCS6B01G302900,TraesCS6D01G255800,0.7269,0.8237
TraesCS1A01G239000,TraesCS1B01G251200,0.4815,0.5147
TraesCS1A01G239000,TraesCS1D01G239200,0.5885,0.5449
TraesCS1B01G251200,TraesCS1D01G239200,0.3696,0.6059
TraesCS5A01G214100,TraesCS5B01G209600,0.0717,0.3752
TraesCS5A01G214100,TraesCS5D01G217800,0.0957,0.4173
TraesCS5B01G209600,TraesCS5D01G217800,-0.1717,0.2467
TraesCS5A01G299600,TraesCS5B01G301700,0.2467,0.3963
TraesCS5A01G299600,TraesCS5D01G308400,0.3264,0.4756
TraesCS5B01G301700,TraesCS5D01G308400,0.2047,0.2599
TraesCS2A01G246000,TraesCS2B01G252900,0.3879,0.2157
TraesCS2A01G246000,TraesCS2D01G245100,0.1291,0.2856
TraesCS2B01G252900,TraesCS2D01G245100,0.445,0.4377
TraesCS4A01G051900,TraesCS4B01G252400,0.1449,0.605
TraesCS4A01G051900,TraesCS4D01G252700,0.1159,0.7905
TraesCS4B01G252400,TraesCS4D01G252700,0.1329,0.6431
TraesCS4A01G286700,TraesCS4B01G028100,0.3604,0.1728
TraesCS4A01G286700,TraesCS4D01G025700,0.2206,0.5552
TraesCS4B01G028100,TraesCS4D01G025700,0.1812,0.1106
TraesCS7A01G470900,TraesCS7B01G372700,0.308,0.5741
TraesCS7A01G470900,TraesCS7D01G458300,0.5205,0.635
TraesCS7B01G372700,TraesCS7D01G458300,0.4389,0.5349
TraesCS6A01G013600,TraesCS6B01G020800,0.1215,0.2545
TraesCS6A01G013600,TraesCS6D01G017000,-0.2884,0.3426
TraesCS6B01G020800,TraesCS6D01G017000,0.3392,0.451
TraesCS5A01G445100,TraesCS5B01G450400,0.2216,0.4664
TraesCS5A01G445100,TraesCS5D01G453300,0.4603,0.6388
TraesCS5B01G450400,TraesCS5D01G453300,0.2884,0.4969
TraesCS5A01G106000,TraesCS5B01G114500,0.4701,0.4135
TraesCS5A01G106000,TraesCS5D01G116700,0.6508,0.4979
TraesCS5B01G114500,TraesCS5D01G116700,0.4372,0.6131
TraesCS7A01G235000,TraesCS7B01G133200,0.2037,0.3625
TraesCS7A01G235000,TraesCS7D01G235000,0.195,0.2615
TraesCS7B01G133200,TraesCS7D01G235000,-0.0723,0.1935
TraesCS6A01G167200,TraesCS6B01G194600,0.0874,0.5679
TraesCS6A01G167200,TraesCS6D01G155700,0.3034,0.7083
TraesCS6B01G194600,TraesCS6D01G155700,0.2294,0.423
TraesCS7A01G414100,TraesCS7B01G314100,0.0722,0.362
TraesCS7A01G414100,TraesCS7D01G407300,0.2466,0.3825
TraesCS7B01G314100,TraesCS7D01G407300,0.0653,0.4772
TraesCS7A01G490300,TraesCS7B01G393600,0.3258,0.2158
TraesCS7A01G490300,TraesCS7D01G476700,0.2687,0.428
TraesCS7B01G393600,TraesCS7D01G476700,0.279,0.3931
TraesCS5A01G404500,TraesCS5B01G409400,0.3218,0.7027
TraesCS5A01G404500,TraesCS5D01G414600,0.5117,0.8687
TraesCS5B01G409400,TraesCS5D01G414600,0.3939,0.6825
TraesCS4A01G322500,TraesCS5B01G555900,-0.351,0.1116
TraesCS4A01G322500,TraesCS5D01G553600,0.0947,0.4944
TraesCS5B01G555900,TraesCS5D01G553600,0.1743,0.344
TraesCS6A01G210200,TraesCS6B01G239000,0.4076,0.6809
TraesCS6A01G210200,TraesCS6D01G193400,0.2868,0.5419
TraesCS6B01G239000,TraesCS6D01G193400,0.3826,0.4289
TraesCS6A01G308800,TraesCS6B01G337600,0.2948,0.627
TraesCS6A01G308800,TraesCS6D01G288100,0.4061,0.7763
TraesCS6B01G337600,TraesCS6D01G288100,0.4187,0.7413
TraesCS6A01G219200,TraesCS6B01G248700,0.2374,0.7334
TraesCS6A01G219200,TraesCS6D01G202300,0.3212,0.7961
TraesCS6B01G248700,TraesCS6D01G202300,0.1943,0.7597
TraesCS7A01G322100,TraesCS7B01G223000,0.0215,0.1898
TraesCS7A01G322100,TraesCS7D01G319000,-0.0213,0.2041
TraesCS7B01G223000,TraesCS7D01G319000,0.1037,0.536
TraesCS5A01G140700,TraesCS5B01G139000,0.4585,0.5772
TraesCS5A01G140700,TraesCS5D01G151800,0.1724,0.1092
TraesCS5B01G139000,TraesCS5D01G151800,0.0183,0.1944
TraesCS5A01G077700,TraesCS4B01G291000,0.3102,0.2406
TraesCS5A01G077700,TraesCS5D01G094100,0.4384,0.3827
TraesCS4B01G291000,TraesCS5D01G094100,0.259,0.1229
TraesCS7A01G457100,TraesCS7B01G359100,0.4487,0.2919
TraesCS7A01G457100,TraesCS7D01G445600,0.496,0.2522
TraesCS7B01G359100,TraesCS7D01G445600,0.3932,0.191
TraesCS7A01G309800,TraesCS7B01G209800,0.1408,0.4125
TraesCS7A01G309800,TraesCS7D01G306500,0.2326,0.4992
TraesCS7B01G209800,TraesCS7D01G306500,0.4049,0.5208
TraesCS1A01G230100,TraesCS1B01G244000,0.038,0.2473
TraesCS1A01G230100,TraesCS1D01G231800,-0.003,0.3744
TraesCS1B01G244000,TraesCS1D01G231800,0.6405,0.2929
TraesCS1A01G206900,TraesCS1B01G220700,0.1956,0.5333
TraesCS1A01G206900,TraesCS1D01G210200,0.3375,0.5878
TraesCS1B01G220700,TraesCS1D01G210200,0.4568,0.4671
TraesCS4A01G319600,TraesCS5B01G559500,0.4987,0.3377
TraesCS4A01G319600,TraesCS5D01G565700,0.3305,0.5676
TraesCS5B01G559500,TraesCS5D01G565700,0.339,0.2715
TraesCS4A01G267900,TraesCS4B01G046500,0.374,0.167
TraesCS4A01G267900,TraesCS4D01G045600,0.4051,0.2407
TraesCS4B01G046500,TraesCS4D01G045600,0.4004,0.2293
TraesCS2A01G146700,TraesCS2B01G172000,0.0765,0.1682
TraesCS2A01G146700,TraesCS2D01G151300,0.4216,0.0873
TraesCS2B01G172000,TraesCS2D01G151300,-0.0106,0.068
TraesCS4A01G048100,TraesCS4B01G256900,-0.0018,0.2013
TraesCS4A01G048100,TraesCS4D01G256800,0.0397,0.2296
TraesCS4B01G256900,TraesCS4D01G256800,0.0202,0.1804
TraesCS5A01G107400,TraesCS5B01G109600,-0.0238,0.0906
TraesCS5A01G107400,TraesCS5D01G121000,0.1871,0.6552
TraesCS5B01G109600,TraesCS5D01G121000,-0.0881,0.1243
TraesCS6A01G131700,TraesCS6B01G160100,0.382,0.3551
TraesCS6A01G131700,TraesCS6D01G121500,0.4182,0.377
TraesCS6B01G160100,TraesCS6D01G121500,0.3497,0.5318
TraesCS5A01G357300,TraesCS5B01G359800,0.1534,0.1367
TraesCS5A01G357300,TraesCS5D01G366400,0.4739,0.0528
TraesCS5B01G359800,TraesCS5D01G366400,0.407,0.7711
TraesCS7A01G384400,TraesCS7B01G287000,0.4627,0.1424
TraesCS7A01G384400,TraesCS7D01G380800,0.4934,0.4252
TraesCS7B01G287000,TraesCS7D01G380800,0.5833,0.5724
TraesCS5A01G467000,TraesCS5B01G478800,0.4147,0.361
TraesCS5A01G467000,TraesCS5D01G479900,0.5183,0.4217
TraesCS5B01G478800,TraesCS5D01G479900,0.2077,0.403
TraesCS4A01G013000,TraesCS4B01G291300,0.491,0.3926
TraesCS4A01G013000,TraesCS4D01G289900,0.4469,0.3343
TraesCS4B01G291300,TraesCS4D01G289900,0.5634,0.4529
TraesCS5A01G315900,TraesCS5B01G316500,0.0353,-0.0594
TraesCS5A01G315900,TraesCS5D01G322000,0.4029,0.3215
TraesCS5B01G316500,TraesCS5D01G322000,0.0438,-0.1965
TraesCS5A01G389800,TraesCS5B01G394800,-0.0744,-0.0238
TraesCS5A01G389800,TraesCS5D01G399700,0.3183,0.495
TraesCS5B01G394800,TraesCS5D01G399700,0.2476,0.3116
TraesCS2A01G559500,TraesCS2B01G620700,-0.3399,-0.3171
TraesCS2A01G559500,TraesCS2D01G571000,-0.1141,-0.0524
TraesCS2B01G620700,TraesCS2D01G571000,-0.1386,0.0902
TraesCS4A01G297900,TraesCS4B01G015800,0.1525,0.5691
TraesCS4A01G297900,TraesCS4D01G014200,0.1292,0.4103
TraesCS4B01G015800,TraesCS4D01G014200,0.2391,0.327
TraesCS6A01G273300,TraesCS6B01G300700,0.4522,0.3544
TraesCS6A01G273300,TraesCS6D01G253400,0.4067,0.3216
TraesCS6B01G300700,TraesCS6D01G253400,0.3463,0.2542
TraesCS3A01G113600,TraesCS3B01G133000,0.3154,0.4765
TraesCS3A01G113600,TraesCS3D01G115900,0.6087,0.3298
TraesCS3B01G133000,TraesCS3D01G115900,0.356,0.3982
TraesCS7A01G559300,TraesCS7B01G484300,-0.1132,-0.0335
TraesCS7A01G559300,TraesCS7D01G550900,0.2489,0.0785
TraesCS7B01G484300,TraesCS7D01G550900,0.0981,-0.0071
TraesCS4A01G066400,TraesCS4B01G243900,0.7635,0.7949
TraesCS4A01G066400,TraesCS4D01G243300,0.749,0.7525
TraesCS4B01G243900,TraesCS4D01G243300,0.8069,0.7563
TraesCS2A01G167300,TraesCS2B01G193500,0.6031,0.4859
TraesCS2A01G167300,TraesCS2D01G174800,0.7106,0.6321
TraesCS2B01G193500,TraesCS2D01G174800,0.6374,0.6174
TraesCS2A01G409700,TraesCS2B01G428100,0.3503,0.4237
TraesCS2A01G409700,TraesCS2D01G407000,0.4263,0.5406
TraesCS2B01G428100,TraesCS2D01G407000,0.1432,0.3935
TraesCS7A01G330200,TraesCS7B01G230800,0.5495,0.4485
TraesCS7A01G330200,TraesCS7D01G327000,0.2226,0.5396
TraesCS7B01G230800,TraesCS7D01G327000,0.4458,0.6242
TraesCS2A01G237700,TraesCS2B01G260600,0.0851,0.2923
TraesCS2A01G237700,TraesCS2D01G244700,0.1463,0.1683
TraesCS2B01G260600,TraesCS2D01G244700,0.1809,0.2497
TraesCS2A01G526400,TraesCS2B01G556700,0.7835,0.3319
TraesCS2A01G526400,TraesCS2D01G529100,0.6165,0.413
TraesCS2B01G556700,TraesCS2D01G529100,0.6215,0.2422
TraesCS2A01G280400,TraesCS2B01G297700,0.41,0.5803
TraesCS2A01G280400,TraesCS2D01G279200,0.4331,0.6676
TraesCS2B01G297700,TraesCS2D01G279200,0.36,0.5517
TraesCS4A01G405800,TraesCS4B01G305300,0.8323,0.6182
TraesCS4A01G405800,TraesCS4D01G303500,0.7968,0.7206
TraesCS4B01G305300,TraesCS4D01G303500,0.7986,0.6931
TraesCS5A01G088300,TraesCS5B01G094300,0.8196,0.7004
TraesCS5A01G088300,TraesCS5D01G100700,0.8792,0.7706
TraesCS5B01G094300,TraesCS5D01G100700,0.8844,0.7152
TraesCS3A01G457400,TraesCS3B01G497300,0.0088,0.1994
TraesCS3A01G457400,TraesCS3D01G450200,0.1109,0.1102
TraesCS3B01G497300,TraesCS3D01G450200,0.3584,0.3096
TraesCS2A01G425900,TraesCS2B01G446200,0.3688,0.3305
TraesCS2A01G425900,TraesCS2D01G423800,0.3564,0.3946
TraesCS2B01G446200,TraesCS2D01G423800,0.2445,0.3328
TraesCS5A01G370700,TraesCS5B01G373100,0.2327,0.254
TraesCS5A01G370700,TraesCS5D01G380300,0.1119,0.3953
TraesCS5B01G373100,TraesCS5D01G380300,0.0323,0.2941
TraesCS4A01G257500,TraesCS4B01G057100,0.4147,0.4412
TraesCS4A01G257500,TraesCS4D01G057300,0.2533,0.383
TraesCS4B01G057100,TraesCS4D01G057300,0.6334,0.2334
TraesCS1A01G311800,TraesCS1B01G323500,0.44,0.0538
TraesCS1A01G311800,TraesCS1D01G312100,0.3275,0.3198
TraesCS1B01G323500,TraesCS1D01G312100,0.1543,0.1567
TraesCS4A01G002700,TraesCS4B01G302500,0.5138,0.4774
TraesCS4A01G002700,TraesCS4D01G301000,0.4853,0.6591
TraesCS4B01G302500,TraesCS4D01G301000,0.5643,0.545
TraesCS7A01G337900,TraesCS7B01G249200,0.475,0.6097
TraesCS7A01G337900,TraesCS7D01G345200,0.4605,0.5664
TraesCS7B01G249200,TraesCS7D01G345200,0.5238,0.5424
TraesCS2A01G313900,TraesCS2B01G332500,0.1374,0.3096
TraesCS2A01G313900,TraesCS2D01G312200,0.1887,0.1065
TraesCS2B01G332500,TraesCS2D01G312200,0.242,0.3877
TraesCS1A01G431000,TraesCS1B01G465800,0.1759,0.1711
TraesCS1A01G431000,TraesCS1D01G440200,0.1666,-0.0332
TraesCS1B01G465800,TraesCS1D01G440200,0.4441,-0.2777
TraesCS7A01G407200,TraesCS7B01G307200,0.0748,0.2711
TraesCS7A01G407200,TraesCS7D01G400700,0.1011,0.3217
TraesCS7B01G307200,TraesCS7D01G400700,0.4885,0.3609
TraesCS5A01G130000,TraesCS5B01G129900,0.6989,0.2666
TraesCS5A01G130000,TraesCS5D01G137500,0.7447,0.266
TraesCS5B01G129900,TraesCS5D01G137500,0.6529,0.1065
TraesCS1A01G291400,TraesCS1B01G300700,0.5068,0.4292
TraesCS1A01G291400,TraesCS1D01G289900,0.2759,0.3344
TraesCS1B01G300700,TraesCS1D01G289900,0.2768,0.4126
TraesCS6A01G401900,TraesCS6B01G444000,0.0084,-0.0222
TraesCS6A01G401900,TraesCS6D01G385700,-0.2419,-0.0168
TraesCS6B01G444000,TraesCS6D01G385700,-0.0141,0.085
TraesCS1A01G319600,TraesCS1B01G331900,0.7459,0.7177
TraesCS1A01G319600,TraesCS1D01G319400,0.5088,0.4325
TraesCS1B01G331900,TraesCS1D01G319400,0.5089,0.4479
TraesCS2A01G199900,TraesCS2B01G227500,0.7622,0.5727
TraesCS2A01G199900,TraesCS2D01G207800,0.8124,0.8181
TraesCS2B01G227500,TraesCS2D01G207800,0.7512,0.5568
TraesCS2A01G218200,TraesCS2B01G243600,0.2107,0.5343
TraesCS2A01G218200,TraesCS2D01G225200,0.3737,0.6939
TraesCS2B01G243600,TraesCS2D01G225200,0.5779,0.5836
TraesCS2A01G462600,TraesCS2B01G484200,0.2889,0.1427
TraesCS2A01G462600,TraesCS2D01G463000,0.6516,0.3496
TraesCS2B01G484200,TraesCS2D01G463000,0.4636,0.3533
TraesCS5A01G101800,TraesCS5B01G106400,0.5003,0.5658
TraesCS5A01G101800,TraesCS5D01G113800,0.4594,0.407
TraesCS5B01G106400,TraesCS5D01G113800,0.4805,0.3954
TraesCS6A01G184400,TraesCS6B01G212100,0.3599,0.347
TraesCS6A01G184400,TraesCS6D01G170600,0.3502,-0.0095
TraesCS6B01G212100,TraesCS6D01G170600,0.2453,-0.0122
TraesCS4A01G283600,TraesCS4B01G029300,0.1837,0.0707
TraesCS4A01G283600,TraesCS4D01G027000,0.3152,0.1532
TraesCS4B01G029300,TraesCS4D01G027000,0.2509,0.6184
TraesCS5A01G332100,TraesCS5B01G332400,0.09,0.2043
TraesCS5A01G332100,TraesCS5D01G338100,0.3667,0.4378
TraesCS5B01G332400,TraesCS5D01G338100,0.0612,0.1038
TraesCS2A01G221100,TraesCS2B01G246800,0.227,0.2717
TraesCS2A01G221100,TraesCS2D01G226800,0.3198,0.319
TraesCS2B01G246800,TraesCS2D01G226800,0.3624,0.1827
TraesCS1A01G231000,TraesCS1B01G243400,0.3184,0.2811
TraesCS1A01G231000,TraesCS1D01G231200,0.2774,0.5165
TraesCS1B01G243400,TraesCS1D01G231200,0.2896,0.1658
TraesCS5A01G172800,TraesCS5B01G170200,0.7805,0.54
TraesCS5A01G172800,TraesCS5D01G177300,0.8453,0.4454
TraesCS5B01G170200,TraesCS5D01G177300,0.8467,0.5026
TraesCS7A01G439200,TraesCS7B01G337800,0.7997,0.6296
TraesCS7A01G439200,TraesCS7D01G428800,0.8347,0.6791
TraesCS7B01G337800,TraesCS7D01G428800,0.9155,0.5818
TraesCS1A01G070600,TraesCS1B01G089100,0.2687,0.3917
TraesCS1A01G070600,TraesCS1D01G073100,0.587,0.7475
TraesCS1B01G089100,TraesCS1D01G073100,0.5273,0.2268
TraesCS4A01G235200,TraesCS4B01G079700,0.4009,0.2047
TraesCS4A01G235200,TraesCS4D01G078700,0.3808,0.2314
TraesCS4B01G079700,TraesCS4D01G078700,0.5058,0.3184
TraesCS4A01G124100,TraesCS4B01G180300,0.3707,0.4974
TraesCS4A01G124100,TraesCS4D01G181800,0.1298,0.668
TraesCS4B01G180300,TraesCS4D01G181800,0.153,0.5105
TraesCS5A01G194000,TraesCS5B01G189300,0.4295,0.0665
TraesCS5A01G194000,TraesCS5D01G196400,0.2722,0.204
TraesCS5B01G189300,TraesCS5D01G196400,0.4008,0.0901
TraesCS3A01G427500,TraesCS3B01G464600,0.6374,0.4977
TraesCS3A01G427500,TraesCS3D01G423100,0.5126,0.4487
TraesCS3B01G464600,TraesCS3D01G423100,0.5188,0.4235
TraesCS6A01G262200,TraesCS6B01G289500,0.4638,0.2034
TraesCS6A01G262200,TraesCS6D01G243000,0.6404,0.5101
TraesCS6B01G289500,TraesCS6D01G243000,0.3543,0.2089
TraesCS6A01G161800,TraesCS6B01G189400,0.3483,0.3737
TraesCS6A01G161800,TraesCS6D01G150400,0.3149,0.3157
TraesCS6B01G189400,TraesCS6D01G150400,0.3108,0.3889
TraesCS2A01G187800,TraesCS2B01G219300,0.462,0.3597
TraesCS2A01G187800,TraesCS2D01G199900,0.5918,0.575
TraesCS2B01G219300,TraesCS2D01G199900,0.6464,0.4503
TraesCS3A01G212800,TraesCS3B01G243000,0.512,0.3904
TraesCS3A01G212800,TraesCS3D01G215200,0.5798,0.3257
TraesCS3B01G243000,TraesCS3D01G215200,0.511,0.4033
TraesCS3A01G248000,TraesCS3B01G276700,0.4215,0.7303
TraesCS3A01G248000,TraesCS3D01G248000,0.384,0.7969
TraesCS3B01G276700,TraesCS3D01G248000,0.3673,0.792
TraesCS2A01G409100,TraesCS2B01G427600,0.2862,0.2268
TraesCS2A01G409100,TraesCS2D01G405700,-0.0246,0.2059
TraesCS2B01G427600,TraesCS2D01G405700,0.0219,0.1345
TraesCS3A01G358800,TraesCS3B01G391600,0.5186,0.295
TraesCS3A01G358800,TraesCS3D01G353100,0.407,0.302
TraesCS3B01G391600,TraesCS3D01G353100,0.3784,0.336
TraesCS5A01G121400,TraesCS5B01G113500,0.2562,0.2226
TraesCS5A01G121400,TraesCS5D01G118100,0.2594,0.2098
TraesCS5B01G113500,TraesCS5D01G118100,0.2305,0.369
TraesCS2A01G492300,TraesCS2B01G520500,0.4942,0.1654
TraesCS2A01G492300,TraesCS2D01G492600,0.0563,0.3415
TraesCS2B01G520500,TraesCS2D01G492600,0.1528,0.1072
TraesCS2A01G526700,TraesCS2B01G557000,0.1721,-0.0785
TraesCS2A01G526700,TraesCS2D01G529400,-0.0638,-0.0647
TraesCS2B01G557000,TraesCS2D01G529400,-0.0189,-0.2957
TraesCS3A01G199000,TraesCS3B01G232000,0.3468,0.5379
TraesCS3A01G199000,TraesCS3D01G205600,0.519,0.7052
TraesCS3B01G232000,TraesCS3D01G205600,0.4214,0.5839
TraesCS6A01G355300,TraesCS6B01G388100,0.5392,0.5446
TraesCS6A01G355300,TraesCS6D01G337500,0.5344,0.6767
TraesCS6B01G388100,TraesCS6D01G337500,0.4244,0.5909
TraesCS5A01G136400,TraesCS5B01G135300,0.1308,0.2398
TraesCS5A01G136400,TraesCS5D01G155100,0.1437,0.0723
TraesCS5B01G135300,TraesCS5D01G155100,0.2376,0.063
TraesCS7A01G352600,TraesCS7B01G275500,0.2523,0.5723
TraesCS7A01G352600,TraesCS7D01G370500,0.184,0.626
TraesCS7B01G275500,TraesCS7D01G370500,0.4404,0.7603
TraesCS3A01G248300,TraesCS3B01G277000,0.3563,0.3283
TraesCS3A01G248300,TraesCS3D01G248300,0.3959,0.4363
TraesCS3B01G277000,TraesCS3D01G248300,0.4532,0.413
TraesCS7A01G320500,TraesCS7B01G221500,0.5057,0.6395
TraesCS7A01G320500,TraesCS7D01G317400,0.6017,0.6322
TraesCS7B01G221500,TraesCS7D01G317400,0.8097,0.7307
TraesCS3A01G369100,TraesCS3B01G401100,0.6315,0.5064
TraesCS3A01G369100,TraesCS3D01G362200,0.7034,0.5438
TraesCS3B01G401100,TraesCS3D01G362200,0.7352,0.6961
TraesCS1A01G024700,TraesCS1B01G031100,-0.3094,-0.009
TraesCS1A01G024700,TraesCS1D01G024800,0.0541,-0.0108
TraesCS1B01G031100,TraesCS1D01G024800,0.2019,0.2038
TraesCS3A01G333700,TraesCS3B01G364800,0.4091,0.4707
TraesCS3A01G333700,TraesCS3D01G327300,0.3025,0.5926
TraesCS3B01G364800,TraesCS3D01G327300,0.4947,0.4969
TraesCS7A01G110500,TraesCS7B01G008400,0.374,0.3723
TraesCS7A01G110500,TraesCS7D01G106000,0.4345,0.4777
TraesCS7B01G008400,TraesCS7D01G106000,0.5125,0.6654
TraesCS7A01G322800,TraesCS7B01G223700,0.476,0.4115
TraesCS7A01G322800,TraesCS7D01G319300,0.4212,0.5764
TraesCS7B01G223700,TraesCS7D01G319300,0.5462,0.6978
TraesCS5A01G515100,TraesCS4B01G346300,0.17,0.6006
TraesCS5A01G515100,TraesCS4D01G341300,0.3355,0.6349
TraesCS4B01G346300,TraesCS4D01G341300,0.2928,0.5837
TraesCS5A01G331800,TraesCS5B01G332100,0.3049,0.184
TraesCS5A01G331800,TraesCS5D01G337700,0.2992,0.2234
TraesCS5B01G332100,TraesCS5D01G337700,0.429,0.1912
TraesCS3A01G390800,TraesCS3B01G422600,0.313,0.2975
TraesCS3A01G390800,TraesCS3D01G383400,0.1038,0.3312
TraesCS3B01G422600,TraesCS3D01G383400,0.207,0.2403
TraesCS7A01G304000,TraesCS7B01G204400,-0.0654,0.8142
TraesCS7A01G304000,TraesCS7D01G299500,0.1702,0.7567
TraesCS7B01G204400,TraesCS7D01G299500,0.126,0.8165
TraesCS1A01G082600,TraesCS1B01G100200,0.0127,0.1744
TraesCS1A01G082600,TraesCS1D01G084000,-0.061,0.2114
TraesCS1B01G100200,TraesCS1D01G084000,0.1678,0.1991
TraesCS2A01G327700,TraesCS2B01G354300,0.2255,0.0866
TraesCS2A01G327700,TraesCS2D01G335200,0.3681,0.1634
TraesCS2B01G354300,TraesCS2D01G335200,0.4485,0.1625
TraesCS5A01G096000,TraesCS5B01G101900,0.1019,0.4307
TraesCS5A01G096000,TraesCS5D01G108600,0.1104,0.3505
TraesCS5B01G101900,TraesCS5D01G108600,0.3527,0.4006
TraesCS3A01G391000,TraesCS3B01G422800,0.2251,0.5597
TraesCS3A01G391000,TraesCS3D01G383600,0.3257,0.6903
TraesCS3B01G422800,TraesCS3D01G383600,0.2491,0.6956
TraesCS6A01G386500,TraesCS6B01G425600,0.1881,0.3436
TraesCS6A01G386500,TraesCS6D01G371100,-0.1841,0.1966
TraesCS6B01G425600,TraesCS6D01G371100,0.3534,0.6432
TraesCS4A01G045200,TraesCS4B01G260100,0.2445,0.2341
TraesCS4A01G045200,TraesCS4D01G259800,0.1472,0.1635
TraesCS4B01G260100,TraesCS4D01G259800,0.1305,0.0103
TraesCS3A01G393900,TraesCS3B01G425900,0.6649,0.8694
TraesCS3A01G393900,TraesCS3D01G387600,0.5592,0.7598
TraesCS3B01G425900,TraesCS3D01G387600,0.5922,0.6904
TraesCS3A01G304300,TraesCS3B01G332200,0.3475,0.3415
TraesCS3A01G304300,TraesCS3D01G297700,0.3289,0.587
TraesCS3B01G332200,TraesCS3D01G297700,0.3456,0.4324
TraesCS1A01G111900,TraesCS1B01G132100,0.0957,0.6686
TraesCS1A01G111900,TraesCS1D01G113400,0.3837,0.7487
TraesCS1B01G132100,TraesCS1D01G113400,0.2328,0.5059
TraesCS7A01G462800,TraesCS7B01G363600,0.4862,0.5465
TraesCS7A01G462800,TraesCS7D01G450700,0.3305,0.3322
TraesCS7B01G363600,TraesCS7D01G450700,0.6357,0.5154
TraesCS7A01G542900,TraesCS7B01G464900,0.2394,0.068
TraesCS7A01G542900,TraesCS7D01G528500,0.0387,-0.166
TraesCS7B01G464900,TraesCS7D01G528500,0.4571,0.1765
TraesCS7A01G218400,TraesCS7B01G125300,0.3393,0.5772
TraesCS7A01G218400,TraesCS7D01G220100,0.5396,0.5098
TraesCS7B01G125300,TraesCS7D01G220100,0.4126,0.408
TraesCS5A01G332000,TraesCS5B01G332300,0.4312,0.318
TraesCS5A01G332000,TraesCS5D01G338000,0.5133,0.4041
TraesCS5B01G332300,TraesCS5D01G338000,0.4023,0.0551
TraesCS5A01G099100,TraesCS5B01G104300,-0.0029,0.661
TraesCS5A01G099100,TraesCS5D01G111400,0.3021,0.712
TraesCS5B01G104300,TraesCS5D01G111400,0.1629,0.6923
TraesCS5A01G502700,TraesCS4B01G331300,0.344,0.5788
TraesCS5A01G502700,TraesCS4D01G328200,0.7197,0.8318
TraesCS4B01G331300,TraesCS4D01G328200,0.3367,0.5939
TraesCS7A01G483800,TraesCS7B01G386900,0.4363,0.4678
TraesCS7A01G483800,TraesCS7D01G471100,0.4212,0.4389
TraesCS7B01G386900,TraesCS7D01G471100,0.5488,0.4193
TraesCS2A01G156200,TraesCS2B01G181700,0.3387,0.3988
TraesCS2A01G156200,TraesCS2D01G162000,0.5012,0.4765
TraesCS2B01G181700,TraesCS2D01G162000,0.2043,0.4815
TraesCS5A01G081900,TraesCS5B01G084500,0.3045,0.6316
TraesCS5A01G081900,TraesCS5D01G090700,0.4865,0.5962
TraesCS5B01G084500,TraesCS5D01G090700,0.4515,0.722
TraesCS3A01G449400,TraesCS3B01G486100,0.4593,0.5107
TraesCS3A01G449400,TraesCS3D01G442100,0.2922,0.4366
TraesCS3B01G486100,TraesCS3D01G442100,0.4732,0.7202
TraesCS3A01G087000,TraesCS3B01G102400,0.3993,0.1724
TraesCS3A01G087000,TraesCS3D01G087200,0.3513,-0.0673
TraesCS3B01G102400,TraesCS3D01G087200,0.2229,0.2538
TraesCS6A01G355000,TraesCS6B01G387800,0.1402,0.0885
TraesCS6A01G355000,TraesCS6D01G337200,0.3529,0.5139
TraesCS6B01G387800,TraesCS6D01G337200,0.0625,0.0485
TraesCS5A01G376400,TraesCS5B01G380000,0.0263,0.2505
TraesCS5A01G376400,TraesCS5D01G386400,0.3571,0.0942
TraesCS5B01G380000,TraesCS5D01G386400,0.2002,0.0524
TraesCS4A01G063400,TraesCS4B01G240400,0.6345,0.3872
TraesCS4A01G063400,TraesCS4D01G240200,0.4755,0.3814
TraesCS4B01G240400,TraesCS4D01G240200,0.6377,0.5517
TraesCS5A01G446100,TraesCS5B01G451300,-0.1902,0.0883
TraesCS5A01G446100,TraesCS5D01G454100,0.2704,0.4542
TraesCS5B01G451300,TraesCS5D01G454100,-0.2019,0.0261
TraesCS2A01G424700,TraesCS2B01G444400,0.537,0.5685
TraesCS2A01G424700,TraesCS2D01G422600,0.448,0.522
TraesCS2B01G444400,TraesCS2D01G422600,0.5369,0.6181
TraesCS3A01G203700,TraesCS3B01G228900,0.4014,0.3417
TraesCS3A01G203700,TraesCS3D01G207000,0.3537,0.4543
TraesCS3B01G228900,TraesCS3D01G207000,0.3094,0.5041
TraesCS4A01G276400,TraesCS4B01G037300,0.7613,0.5759
TraesCS4A01G276400,TraesCS4D01G034600,0.8502,0.7695
TraesCS4B01G037300,TraesCS4D01G034600,0.9246,0.6321
TraesCS7A01G166900,TraesCS7B01G071500,0.3397,0.3077
TraesCS7A01G166900,TraesCS7D01G167500,0.2676,0.1675
TraesCS7B01G071500,TraesCS7D01G167500,0.2094,0.2088
TraesCS1A01G410300,TraesCS1B01G440200,0.2397,0.7194
TraesCS1A01G410300,TraesCS1D01G417900,0.5178,0.6484
TraesCS1B01G440200,TraesCS1D01G417900,0.2004,0.5943
TraesCS7A01G522900,TraesCS7B01G439900,0.0694,-0.0725
TraesCS7A01G522900,TraesCS7D01G512100,0.1117,0.1573
TraesCS7B01G439900,TraesCS7D01G512100,0.1693,0.1496
TraesCS3A01G195900,TraesCS3B01G227800,0.0772,0.0344
TraesCS3A01G195900,TraesCS3D01G198900,0.231,0.1545
TraesCS3B01G227800,TraesCS3D01G198900,0.172,0.1377
TraesCS5A01G324100,TraesCS5B01G324700,0.1358,-0.1074
TraesCS5A01G324100,TraesCS5D01G331000,0.1015,0.4438
TraesCS5B01G324700,TraesCS5D01G331000,0.1649,-0.0415
TraesCS6A01G097800,TraesCS6B01G126000,0.6282,0.3478
TraesCS6A01G097800,TraesCS6D01G084800,0.5766,0.6197
TraesCS6B01G126000,TraesCS6D01G084800,0.5717,0.5686
TraesCS2A01G292700,TraesCS2B01G309100,0.3748,0.523
TraesCS2A01G292700,TraesCS2D01G290500,0.5898,0.7346
TraesCS2B01G309100,TraesCS2D01G290500,0.3926,0.5288
TraesCS6A01G035800,TraesCS6B01G050200,-0.3359,-0.4269
TraesCS6A01G035800,TraesCS6D01G041300,-0.1705,-0.1538
TraesCS6B01G050200,TraesCS6D01G041300,0.0864,-0.1
TraesCS2A01G196600,TraesCS2B01G224200,0.0666,0.0629
TraesCS2A01G196600,TraesCS2D01G204600,0.4702,0.2919
TraesCS2B01G224200,TraesCS2D01G204600,0.1997,0.1504
TraesCS4A01G294000,TraesCS4B01G019900,0.2523,0.0549
TraesCS4A01G294000,TraesCS4D01G017800,0.3303,0.3663
TraesCS4B01G019900,TraesCS4D01G017800,0.2416,0.2757
TraesCS5A01G045300,TraesCS5B01G049500,0.0173,0.2749
TraesCS5A01G045300,TraesCS5D01G055400,0.3832,0.5215
TraesCS5B01G049500,TraesCS5D01G055400,0.2754,0.2357
TraesCS5A01G258200,TraesCS5B01G257400,-0.1902,0.1379
TraesCS5A01G258200,TraesCS5D01G266400,0.1012,0.026
TraesCS5B01G257400,TraesCS5D01G266400,0.2971,0.6231
TraesCS7A01G287700,TraesCS7B01G197700,0.8653,0.8
TraesCS7A01G287700,TraesCS7D01G287600,0.9077,0.8323
TraesCS7B01G197700,TraesCS7D01G287600,0.8713,0.8223
TraesCS1A01G129200,TraesCS1B01G146000,0.014,0.1671
TraesCS1A01G129200,TraesCS1D01G125500,0.1959,0.476
TraesCS1B01G146000,TraesCS1D01G125500,0.3791,0.5166
TraesCS3A01G290400,TraesCS3B01G325200,0.5972,0.5577
TraesCS3A01G290400,TraesCS3D01G290200,0.6955,0.671
TraesCS3B01G325200,TraesCS3D01G290200,0.6764,0.8053
TraesCS7A01G272900,TraesCS7B01G170900,0.5924,0.6478
TraesCS7A01G272900,TraesCS7D01G273000,0.5946,0.6134
TraesCS7B01G170900,TraesCS7D01G273000,0.478,0.6969
TraesCS5A01G139200,TraesCS5B01G136800,0.2774,0.1771
TraesCS5A01G139200,TraesCS5D01G152900,0.2918,0.3589
TraesCS5B01G136800,TraesCS5D01G152900,0.3227,0.1179
TraesCS7A01G162400,TraesCS7B01G067700,0.0271,0.1226
TraesCS7A01G162400,TraesCS7D01G164100,0.0878,0.2014
TraesCS7B01G067700,TraesCS7D01G164100,0.272,0.0868
TraesCS4A01G343400,TraesCS5B01G531300,0.1283,0.2748
TraesCS4A01G343400,TraesCS5D01G529600,0.2358,0.4843
TraesCS5B01G531300,TraesCS5D01G529600,-0.0088,0.2659
TraesCS4A01G275200,TraesCS4B01G038700,0.2825,0.1409
TraesCS4A01G275200,TraesCS4D01G035600,0.1449,0.0004
TraesCS4B01G038700,TraesCS4D01G035600,0.4331,0.3696
TraesCS3A01G223000,TraesCS3B01G252300,0.2911,0.161
TraesCS3A01G223000,TraesCS3D01G230700,0.3554,0.352
TraesCS3B01G252300,TraesCS3D01G230700,0.193,0.1196
TraesCS2A01G226300,TraesCS2B01G249600,0.174,0.2859
TraesCS2A01G226300,TraesCS2D01G231800,-0.2765,0.1902
TraesCS2B01G249600,TraesCS2D01G231800,0.2993,0.0649
TraesCS6A01G201600,TraesCS6B01G223300,0.0907,0.3573
TraesCS6A01G201600,TraesCS6D01G186200,0.2883,0.423
TraesCS6B01G223300,TraesCS6D01G186200,0.2061,0.2728
TraesCS5A01G298800,TraesCS5B01G298200,0.2577,0.2131
TraesCS5A01G298800,TraesCS5D01G305700,0.349,0.1365
TraesCS5B01G298200,TraesCS5D01G305700,0.0361,0.239
TraesCS4A01G244400,TraesCS4B01G070600,-0.0977,-0.1635
TraesCS4A01G244400,TraesCS4D01G069400,0.4982,0.3611
TraesCS4B01G070600,TraesCS4D01G069400,0.1814,0.2077
TraesCS1A01G307300,TraesCS1B01G318100,0.2278,0.3752
TraesCS1A01G307300,TraesCS1D01G306700,0.7788,0.6515
TraesCS1B01G318100,TraesCS1D01G306700,0.3603,0.4097
TraesCS3A01G407200,TraesCS3B01G441000,0.5072,0.6321
TraesCS3A01G407200,TraesCS3D01G402500,0.3799,0.5258
TraesCS3B01G441000,TraesCS3D01G402500,0.543,0.5789
TraesCS2A01G146100,TraesCS2B01G171500,0.2179,0.2114
TraesCS2A01G146100,TraesCS2D01G150700,0.2644,0.2671
TraesCS2B01G171500,TraesCS2D01G150700,0.3547,0.1878
TraesCS5A01G213600,TraesCS5B01G210100,0.7918,0.8006
TraesCS5A01G213600,TraesCS5D01G218400,0.8864,0.8552
TraesCS5B01G210100,TraesCS5D01G218400,0.6968,0.8371
TraesCS3A01G177500,TraesCS3B01G207500,0.4769,0.666
TraesCS3A01G177500,TraesCS3D01G183300,0.2518,0.7047
TraesCS3B01G207500,TraesCS3D01G183300,0.6099,0.7025
TraesCS5A01G216000,TraesCS5B01G214500,0.4688,0.4064
TraesCS5A01G216000,TraesCS5D01G223800,0.613,0.5601
TraesCS5B01G214500,TraesCS5D01G223800,0.5094,0.6072
TraesCS2A01G226700,TraesCS2B01G254400,0.3356,0.3088
TraesCS2A01G226700,TraesCS2D01G236700,0.4041,0.2285
TraesCS2B01G254400,TraesCS2D01G236700,0.305,0.3287
TraesCS7A01G452600,TraesCS7B01G352500,0.1748,0.2345
TraesCS7A01G452600,TraesCS7D01G441800,0.2003,0.5695
TraesCS7B01G352500,TraesCS7D01G441800,0.201,0.3816
TraesCS2A01G297300,TraesCS2B01G313500,0.5138,0.3652
TraesCS2A01G297300,TraesCS2D01G295200,0.4801,0.4539
TraesCS2B01G313500,TraesCS2D01G295200,0.5127,0.3553
TraesCS3A01G206000,TraesCS3B01G237900,0.4347,0.2214
TraesCS3A01G206000,TraesCS3D01G209600,0.2697,0.3991
TraesCS3B01G237900,TraesCS3D01G209600,0.2344,0.0502
TraesCS4A01G239500,TraesCS4B01G075500,-0.1206,0.1726
TraesCS4A01G239500,TraesCS4D01G074200,0.2678,0.2229
TraesCS4B01G075500,TraesCS4D01G074200,-0.0174,0.2806
TraesCS7A01G278900,TraesCS7B01G181300,0.3953,0.5279
TraesCS7A01G278900,TraesCS7D01G278700,0.3613,0.4151
TraesCS7B01G181300,TraesCS7D01G278700,0.3284,0.3799
TraesCS5A01G487100,TraesCS5B01G500900,0.415,0.7167
TraesCS5A01G487100,TraesCS5D01G501300,0.2263,0.7527
TraesCS5B01G500900,TraesCS5D01G501300,0.1928,0.725
TraesCS5A01G378100,TraesCS5B01G381700,0.5429,0.6671
TraesCS5A01G378100,TraesCS5D01G388100,0.5319,0.7474
TraesCS5B01G381700,TraesCS5D01G388100,0.4478,0.7213
TraesCS2A01G106100,TraesCS2B01G123100,0.144,0.0905
TraesCS2A01G106100,TraesCS2D01G105700,0.1403,0.1548
TraesCS2B01G123100,TraesCS2D01G105700,-0.002,0.0689
TraesCS3A01G180500,TraesCS3B01G210200,-0.0389,0.1459
TraesCS3A01G180500,TraesCS3D01G185400,-0.079,0.1464
TraesCS3B01G210200,TraesCS3D01G185400,0.2364,0.0925
TraesCS4A01G241100,TraesCS4B01G074000,0.0789,0.5383
TraesCS4A01G241100,TraesCS4D01G072500,0.2091,0.633
TraesCS4B01G074000,TraesCS4D01G072500,0.3743,0.7027
TraesCS1A01G120500,TraesCS1B01G139900,0.0737,0.3024
TraesCS1A01G120500,TraesCS1D01G121500,0.3862,0.269
TraesCS1B01G139900,TraesCS1D01G121500,0.3078,0.333
TraesCS3A01G353200,TraesCS3B01G385900,0.5573,0.509
TraesCS3A01G353200,TraesCS3D01G347300,0.5101,0.5467
TraesCS3B01G385900,TraesCS3D01G347300,0.5502,0.4269
TraesCS2A01G455800,TraesCS2B01G477800,0.3065,0.1869
TraesCS2A01G455800,TraesCS2D01G456100,0.3409,0.4459
TraesCS2B01G477800,TraesCS2D01G456100,0.3992,0.2846
TraesCS3A01G439400,TraesCS3B01G473300,0.244,0.2354
TraesCS3A01G439400,TraesCS3D01G432200,0.1019,0.3628
TraesCS3B01G473300,TraesCS3D01G432200,0.1743,0.1186
TraesCS5A01G174400,TraesCS5B01G171800,0.34,0.6638
TraesCS5A01G174400,TraesCS5D01G179000,0.2085,0.6668
TraesCS5B01G171800,TraesCS5D01G179000,0.3619,0.6793
TraesCS3A01G513800,TraesCS3B01G582500,0.5858,0.2735
TraesCS3A01G513800,TraesCS3D01G521500,0.3805,0.1262
TraesCS3B01G582500,TraesCS3D01G521500,0.4215,0.2405
TraesCS1A01G193900,TraesCS1B01G208900,0.5331,0.3408
TraesCS1A01G193900,TraesCS1D01G197800,0.3916,0.3378
TraesCS1B01G208900,TraesCS1D01G197800,0.3779,0.3375
TraesCS6A01G147200,TraesCS6B01G175400,-0.0558,0.1821
TraesCS6A01G147200,TraesCS6D01G136500,-0.261,0.0551
TraesCS6B01G175400,TraesCS6D01G136500,-0.0586,-0.0703
TraesCS2A01G556200,TraesCS2B01G586500,0.6805,0.4958
TraesCS2A01G556200,TraesCS2D01G557400,0.641,0.5406
TraesCS2B01G586500,TraesCS2D01G557400,0.7563,0.504
TraesCS3A01G491300,TraesCS3B01G552300,0.6188,0.7735
TraesCS3A01G491300,TraesCS3D01G497200,0.5306,0.6107
TraesCS3B01G552300,TraesCS3D01G497200,0.4894,0.6486
TraesCS1A01G195200,TraesCS1B01G209900,0.2667,0.4722
TraesCS1A01G195200,TraesCS1D01G198700,0.2003,0.4216
TraesCS1B01G209900,TraesCS1D01G198700,0.2832,0.6004
TraesCS4A01G151300,TraesCS4B01G158200,0.3425,0.6189
TraesCS4A01G151300,TraesCS4D01G154400,0.3635,0.6242
TraesCS4B01G158200,TraesCS4D01G154400,0.4592,0.6212
TraesCS1A01G180300,TraesCS1B01G200200,0.0174,0.2916
TraesCS1A01G180300,TraesCS1D01G178500,-0.179,0.2893
TraesCS1B01G200200,TraesCS1D01G178500,0.4607,0.4039
TraesCS6A01G138500,TraesCS6B01G167000,0.3876,0.444
TraesCS6A01G138500,TraesCS6D01G127500,0.4282,0.4098
TraesCS6B01G167000,TraesCS6D01G127500,0.0658,0.2286
TraesCS2A01G280100,TraesCS2B01G297600,0.1627,0.5492
TraesCS2A01G280100,TraesCS2D01G279100,0.4284,0.539
TraesCS2B01G297600,TraesCS2D01G279100,0.0002,0.5639
TraesCS5A01G375000,TraesCS5B01G376900,0.6822,0.661
TraesCS5A01G375000,TraesCS5D01G384500,0.7076,0.662
TraesCS5B01G376900,TraesCS5D01G384500,0.6305,0.8669
TraesCS3A01G114400,TraesCS3B01G134000,0.0807,0.1559
TraesCS3A01G114400,TraesCS3D01G116900,0.2508,0.1791
TraesCS3B01G134000,TraesCS3D01G116900,0.1597,0.4708
TraesCS4A01G125000,TraesCS4B01G179400,0.6926,0.9317
TraesCS4A01G125000,TraesCS4D01G181000,0.7025,0.9523
TraesCS4B01G179400,TraesCS4D01G181000,0.6653,0.9611
TraesCS2A01G266700,TraesCS2B01G275700,0.4642,0.3155
TraesCS2A01G266700,TraesCS2D01G257400,0.4754,0.4276
TraesCS2B01G275700,TraesCS2D01G257400,0.5513,0.4137
TraesCS3A01G160900,TraesCS3B01G191500,0.5249,0.6721
TraesCS3A01G160900,TraesCS3D01G168100,0.5856,0.5134
TraesCS3B01G191500,TraesCS3D01G168100,0.5742,0.4845
TraesCS3A01G365600,TraesCS3B01G397400,0.756,0.4259
TraesCS3A01G365600,TraesCS3D01G358700,0.7809,0.7012
TraesCS3B01G397400,TraesCS3D01G358700,0.6562,0.5275
TraesCS5A01G393800,TraesCS5B01G398300,0.5252,0.5169
TraesCS5A01G393800,TraesCS5D01G403300,0.5714,0.4915
TraesCS5B01G398300,TraesCS5D01G403300,0.4638,0.5325
TraesCS7A01G173200,TraesCS7B01G078500,0.1551,0.132
TraesCS7A01G173200,TraesCS7D01G174600,0.0325,0.1722
TraesCS7B01G078500,TraesCS7D01G174600,0.1987,0.2384
TraesCS2A01G563100,TraesCS2B01G623400,0.0659,0.3485
TraesCS2A01G563100,TraesCS2D01G572300,-0.2184,-0.0097
TraesCS2B01G623400,TraesCS2D01G572300,-0.0248,0.184
TraesCS1A01G362700,TraesCS1B01G379800,0.2098,0.7386
TraesCS1A01G362700,TraesCS1D01G367600,0.196,0.7891
TraesCS1B01G379800,TraesCS1D01G367600,0.1947,0.7984
TraesCS5A01G088900,TraesCS5B01G094900,0.2122,0.3461
TraesCS5A01G088900,TraesCS5D01G101000,-0.0213,0.1909
TraesCS5B01G094900,TraesCS5D01G101000,0.063,-0.1144
TraesCS7A01G291000,TraesCS7B01G183100,0.3498,0.6872
TraesCS7A01G291000,TraesCS7D01G290500,0.2388,0.7288
TraesCS7B01G183100,TraesCS7D01G290500,0.182,0.618
TraesCS2A01G290300,TraesCS2B01G306800,0.173,0.7299
TraesCS2A01G290300,TraesCS2D01G288200,0.3074,0.8466
TraesCS2B01G306800,TraesCS2D01G288200,0.1811,0.7583
TraesCS7A01G303900,TraesCS7B01G204300,0.0641,0.5451
TraesCS7A01G303900,TraesCS7D01G299400,0.1253,0.4582
TraesCS7B01G204300,TraesCS7D01G299400,-0.0086,0.4484
TraesCS3A01G209700,TraesCS3B01G239500,0.6311,0.8213
TraesCS3A01G209700,TraesCS3D01G212600,0.2868,0.3938
TraesCS3B01G239500,TraesCS3D01G212600,0.196,0.4723
TraesCS7A01G385700,TraesCS7B01G288600,0.3583,0.4763
TraesCS7A01G385700,TraesCS7D01G382300,0.3127,0.5079
TraesCS7B01G288600,TraesCS7D01G382300,0.3334,0.797
TraesCS4A01G087900,TraesCS4B01G216300,0.3824,0.288
TraesCS4A01G087900,TraesCS4D01G216800,0.3249,0.4089
TraesCS4B01G216300,TraesCS4D01G216800,0.5311,0.5278
TraesCS7A01G288200,TraesCS7B01G186800,0.1353,0.1887
TraesCS7A01G288200,TraesCS7D01G292600,-0.1511,0.5765
TraesCS7B01G186800,TraesCS7D01G292600,-0.1142,0.132
TraesCS2A01G259600,TraesCS2B01G282300,0.5058,0.4889
TraesCS2A01G259600,TraesCS2D01G263800,0.5088,0.708
TraesCS2B01G282300,TraesCS2D01G263800,0.693,0.4719
TraesCS3A01G251700,TraesCS3B01G281200,0.352,0.1801
TraesCS3A01G251700,TraesCS3D01G252100,0.2773,0.2442
TraesCS3B01G281200,TraesCS3D01G252100,0.4263,0.3052
TraesCS4A01G119700,TraesCS4B01G185000,0.3514,0.5833
TraesCS4A01G119700,TraesCS4D01G186300,0.3117,0.7865
TraesCS4B01G185000,TraesCS4D01G186300,0.2687,0.5407
TraesCS5A01G096700,TraesCS5B01G102600,-0.0002,0.718
TraesCS5A01G096700,TraesCS5D01G109400,0.0465,0.7496
TraesCS5B01G102600,TraesCS5D01G109400,0.3012,0.7696
TraesCS4A01G407600,TraesCS4B01G307000,-0.1453,0.125
TraesCS4A01G407600,TraesCS4D01G305200,0.1771,0.2685
TraesCS4B01G307000,TraesCS4D01G305200,0.1225,0.2252
TraesCS2A01G097600,TraesCS2B01G113300,0.0825,0.1793
TraesCS2A01G097600,TraesCS2D01G096900,0.1859,0.6974
TraesCS2B01G113300,TraesCS2D01G096900,0.2176,0.2777
TraesCS7A01G277200,TraesCS7B01G174900,0.6184,0.5557
TraesCS7A01G277200,TraesCS7D01G277200,0.647,0.5624
TraesCS7B01G174900,TraesCS7D01G277200,0.5631,0.3937
TraesCS2A01G191500,TraesCS2B01G215200,0.4509,0.5913
TraesCS2A01G191500,TraesCS2D01G196100,0.4999,0.5446
TraesCS2B01G215200,TraesCS2D01G196100,0.2323,0.4161
TraesCS5A01G467100,TraesCS5B01G478900,0.2988,0.212
TraesCS5A01G467100,TraesCS5D01G480000,0.5413,0.5628
TraesCS5B01G478900,TraesCS5D01G480000,-0.0453,0.0892
TraesCS5A01G084600,TraesCS5B01G090500,0.4074,0.2477
TraesCS5A01G084600,TraesCS5D01G097000,0.5152,0.4837
TraesCS5B01G090500,TraesCS5D01G097000,0.3008,0.2267
TraesCS3A01G086900,TraesCS3B01G102300,0.2343,0.3826
TraesCS3A01G086900,TraesCS3D01G087100,0.2389,0.1665
TraesCS3B01G102300,TraesCS3D01G087100,0.1301,0.2425
TraesCS5A01G056400,TraesCS5B01G060400,0.1273,0.3448
TraesCS5A01G056400,TraesCS5D01G067600,0.2278,0.4589
TraesCS5B01G060400,TraesCS5D01G067600,0.4777,0.3958
TraesCS2A01G372800,TraesCS2B01G389800,0.501,0.371
TraesCS2A01G372800,TraesCS2D01G369000,0.4722,0.4693
TraesCS2B01G389800,TraesCS2D01G369000,0.3416,0.221
TraesCS3A01G124600,TraesCS3B01G143500,0.1364,0.249
TraesCS3A01G124600,TraesCS3D01G126100,0.1059,0.3456
TraesCS3B01G143500,TraesCS3D01G126100,0.0822,0.2629
TraesCS7A01G331800,TraesCS7B01G243400,0.2734,0.3903
TraesCS7A01G331800,TraesCS7D01G339900,0.4282,0.4245
TraesCS7B01G243400,TraesCS7D01G339900,0.2434,0.5896
TraesCS3A01G399900,TraesCS3B01G432900,0.1355,-0.059
TraesCS3A01G399900,TraesCS3D01G394100,0.4333,0.3182
TraesCS3B01G432900,TraesCS3D01G394100,0.1675,0.079
TraesCS1A01G191400,TraesCS1B01G206300,0.1534,-0.0069
TraesCS1A01G191400,TraesCS1D01G195100,-0.0899,-0.355
TraesCS1B01G206300,TraesCS1D01G195100,0.1588,0.473
TraesCS2A01G455100,TraesCS2B01G477200,0.2291,0.2733
TraesCS2A01G455100,TraesCS2D01G455500,0.037,0.3591
TraesCS2B01G477200,TraesCS2D01G455500,0.023,0.4087
TraesCS5A01G201500,TraesCS5B01G200200,0.4139,0.2811
TraesCS5A01G201500,TraesCS5D01G207800,0.0302,0.2136
TraesCS5B01G200200,TraesCS5D01G207800,0.3959,0.3566
TraesCS4A01G052600,TraesCS4B01G251700,0.3177,0.7284
TraesCS4A01G052600,TraesCS4D01G251900,0.1398,0.6165
TraesCS4B01G251700,TraesCS4D01G251900,0.0798,0.7011
TraesCS2A01G114400,TraesCS2B01G133500,0.3081,-0.1865
TraesCS2A01G114400,TraesCS2D01G115200,0.7631,0.7679
TraesCS2B01G133500,TraesCS2D01G115200,0.4238,0.3212
TraesCS2A01G257300,TraesCS2B01G285200,0.2558,0.2982
TraesCS2A01G257300,TraesCS2D01G265500,0.2728,0.3538
TraesCS2B01G285200,TraesCS2D01G265500,0.4235,0.3161
TraesCS1A01G443700,TraesCS1B01G478200,0.2739,0.065
TraesCS1A01G443700,TraesCS1D01G451800,-0.19,-0.2474
TraesCS1B01G478200,TraesCS1D01G451800,0.281,-0.0748
TraesCS4A01G114200,TraesCS4B01G189900,0.3422,0.3316
TraesCS4A01G114200,TraesCS4D01G191300,0.253,0.4465
TraesCS4B01G189900,TraesCS4D01G191300,0.4241,0.6715
TraesCS1A01G250300,TraesCS1B01G260900,0.5428,0.4115
TraesCS1A01G250300,TraesCS1D01G249900,0.2867,0.3311
TraesCS1B01G260900,TraesCS1D01G249900,0.3881,0.5606
TraesCS1A01G327100,TraesCS1B01G340500,0.1557,0.2159
TraesCS1A01G327100,TraesCS1D01G329200,0.237,0.1916
TraesCS1B01G340500,TraesCS1D01G329200,0.1453,0.1446
TraesCS1A01G143800,TraesCS1B01G161200,0.1246,0.4315
TraesCS1A01G143800,TraesCS1D01G142600,0.2641,0.4547
TraesCS1B01G161200,TraesCS1D01G142600,0.0088,0.2487
TraesCS5A01G120200,TraesCS5B01G121700,0.3253,0.6502
TraesCS5A01G120200,TraesCS5D01G124500,0.5523,0.6893
TraesCS5B01G121700,TraesCS5D01G124500,0.3619,0.8024
TraesCS6A01G163700,TraesCS6B01G186200,-0.0842,0.4081
TraesCS6A01G163700,TraesCS6D01G147900,0.0848,0.4318
TraesCS6B01G186200,TraesCS6D01G147900,0.132,0.4501
TraesCS1A01G084100,TraesCS1B01G101600,0.0624,0.1329
TraesCS1A01G084100,TraesCS1D01G085300,0.2413,0.2711
TraesCS1B01G101600,TraesCS1D01G085300,-0.0195,-0.0989
TraesCS1A01G143500,TraesCS1B01G160900,0.3485,0.3696
TraesCS1A01G143500,TraesCS1D01G142300,0.3576,0.4352
TraesCS1B01G160900,TraesCS1D01G142300,0.349,0.5975
TraesCS7A01G282100,TraesCS7B01G179200,0.4019,0.817
TraesCS7A01G282100,TraesCS7D01G280600,0.0934,0.7692
TraesCS7B01G179200,TraesCS7D01G280600,0.1986,0.705
TraesCS5A01G159700,TraesCS5B01G157400,0.4201,0.5668
TraesCS5A01G159700,TraesCS5D01G164700,0.4695,0.46
TraesCS5B01G157400,TraesCS5D01G164700,0.2553,0.4735
TraesCS3A01G181200,TraesCS3B01G211300,-0.0536,0.3153
TraesCS3A01G181200,TraesCS3D01G186100,0.5303,0.4642
TraesCS3B01G211300,TraesCS3D01G186100,0.2815,0.4147
TraesCS4A01G409000,TraesCS4B01G307800,0.2055,-0.0859
TraesCS4A01G409000,TraesCS4D01G306000,0.1539,0.1568
TraesCS4B01G307800,TraesCS4D01G306000,0.1355,0.1058
TraesCS2A01G296400,TraesCS2B01G312600,0.5571,0.767
TraesCS2A01G296400,TraesCS2D01G294300,0.832,0.9602
TraesCS2B01G312600,TraesCS2D01G294300,0.6607,0.8003
TraesCS4A01G091100,TraesCS4B01G213600,0.3264,0.9093
TraesCS4A01G091100,TraesCS4D01G214300,0.396,0.8622
TraesCS4B01G213600,TraesCS4D01G214300,0.4001,0.8705
TraesCS7A01G121800,TraesCS7B01G020600,0.2063,0.4022
TraesCS7A01G121800,TraesCS7D01G120300,0.2859,0.2689
TraesCS7B01G020600,TraesCS7D01G120300,0.2876,0.2854
TraesCS5A01G496200,TraesCS4B01G323800,0.2747,0.4043
TraesCS5A01G496200,TraesCS4D01G320600,0.3146,0.344
TraesCS4B01G323800,TraesCS4D01G320600,0.2161,0.4362
TraesCS5A01G113700,TraesCS5B01G119700,0.501,0.2281
TraesCS5A01G113700,TraesCS5D01G128600,0.6004,0.2357
TraesCS5B01G119700,TraesCS5D01G128600,0.4732,0.5167
TraesCS6A01G275000,TraesCS6B01G302500,0.1096,0.4753
TraesCS6A01G275000,TraesCS6D01G255300,0.4839,0.5184
TraesCS6B01G302500,TraesCS6D01G255300,0.2397,0.5497
TraesCS6A01G259500,TraesCS6B01G286800,0.5617,0.3889
TraesCS6A01G259500,TraesCS6D01G240500,0.6726,0.4933
TraesCS6B01G286800,TraesCS6D01G240500,0.5434,0.5085
TraesCS2A01G272800,TraesCS2B01G291000,0.3933,0.2675
TraesCS2A01G272800,TraesCS2D01G272100,0.6615,0.5381
TraesCS2B01G291000,TraesCS2D01G272100,0.3735,0.3186
TraesCS4A01G078600,TraesCS4B01G234500,0.1807,0.1654
TraesCS4A01G078600,TraesCS4D01G235700,0.1732,0.0838
TraesCS4B01G234500,TraesCS4D01G235700,0.226,0.246
TraesCS2A01G427200,TraesCS2B01G447600,0.9042,0.6144
TraesCS2A01G427200,TraesCS2D01G425300,0.7638,0.6084
TraesCS2B01G447600,TraesCS2D01G425300,0.7832,0.4169
TraesCS2A01G388100,TraesCS2B01G406100,0.1311,0.3078
TraesCS2A01G388100,TraesCS2D01G385900,0.2439,0.2427
TraesCS2B01G406100,TraesCS2D01G385900,0.155,0.2802
TraesCS4A01G358400,TraesCS5B01G514000,-0.0566,0.0737
TraesCS4A01G358400,TraesCS5D01G514500,0.4355,0.7117
TraesCS5B01G514000,TraesCS5D01G514500,0.0726,0.0232
TraesCS6A01G133700,TraesCS6B01G162000,0.3414,0.3795
TraesCS6A01G133700,TraesCS6D01G123100,0.345,0.3971
TraesCS6B01G162000,TraesCS6D01G123100,0.548,0.576
TraesCS6A01G169900,TraesCS6B01G198100,0.527,0.2915
TraesCS6A01G169900,TraesCS6D01G159700,0.4828,0.4674
TraesCS6B01G198100,TraesCS6D01G159700,0.5444,0.3826
TraesCS3A01G419800,TraesCS3B01G455200,0.1203,0.6249
TraesCS3A01G419800,TraesCS3D01G415400,0.5789,0.5659
TraesCS3B01G455200,TraesCS3D01G415400,0.2567,0.5465
TraesCS6A01G306900,TraesCS6B01G335500,0.5748,0.3612
TraesCS6A01G306900,TraesCS6D01G286100,0.5497,0.4488
TraesCS6B01G335500,TraesCS6D01G286100,0.6262,0.5707
TraesCS1A01G287000,TraesCS1B01G296400,0.447,0.0868
TraesCS1A01G287000,TraesCS1D01G285900,0.4783,0.348
TraesCS1B01G296400,TraesCS1D01G285900,0.6103,0.2205
TraesCS2A01G507200,TraesCS2B01G535200,0.1832,0.1525
TraesCS2A01G507200,TraesCS2D01G507600,0.2516,0.1723
TraesCS2B01G535200,TraesCS2D01G507600,-0.1092,-0.0324
TraesCS2A01G298500,TraesCS2B01G315000,0.3345,0.2579
TraesCS2A01G298500,TraesCS2D01G296600,0.4798,0.3439
TraesCS2B01G315000,TraesCS2D01G296600,0.43,0.2886
TraesCS5A01G266400,TraesCS5B01G266000,0.1947,-0.0461
TraesCS5A01G266400,TraesCS5D01G274200,0.5137,0.494
TraesCS5B01G266000,TraesCS5D01G274200,0.2222,-0.3222
TraesCS6A01G156100,TraesCS6B01G184300,0.2093,0.1613
TraesCS6A01G156100,TraesCS6D01G146100,0.2695,0.3645
TraesCS6B01G184300,TraesCS6D01G146100,0.2873,0.0949
TraesCS4A01G017800,TraesCS4B01G286300,0.1458,0.0847
TraesCS4A01G017800,TraesCS4D01G285000,0.3332,0.0574
TraesCS4B01G286300,TraesCS4D01G285000,0.0675,0.4666
TraesCS5A01G226100,TraesCS5B01G224600,0.3787,0.5198
TraesCS5A01G226100,TraesCS5D01G233300,0.6471,0.7057
TraesCS5B01G224600,TraesCS5D01G233300,0.3558,0.4725
TraesCS5A01G512400,TraesCS4B01G343700,0.4103,0.3913
TraesCS5A01G512400,TraesCS4D01G338900,0.4337,0.5339
TraesCS4B01G343700,TraesCS4D01G338900,0.1701,0.5114
TraesCS1A01G079800,TraesCS1B01G097800,0.4465,0.287
TraesCS1A01G079800,TraesCS1D01G081500,0.6853,0.4176
TraesCS1B01G097800,TraesCS1D01G081500,0.6358,0.2931
TraesCS1A01G171600,TraesCS1B01G185100,-0.0684,-0.2011
TraesCS1A01G171600,TraesCS1D01G172100,0.1762,0.0873
TraesCS1B01G185100,TraesCS1D01G172100,0.0694,0.3972
TraesCS7A01G116200,TraesCS7B01G012400,0.3821,0.306
TraesCS7A01G116200,TraesCS7D01G110400,0.4839,0.3318
TraesCS7B01G012400,TraesCS7D01G110400,0.4183,0.3697
TraesCS5A01G276100,TraesCS5B01G275500,0.3391,0.2377
TraesCS5A01G276100,TraesCS5D01G283500,0.2684,0.2511
TraesCS5B01G275500,TraesCS5D01G283500,0.4895,0.0652
TraesCS4A01G214400,TraesCS4B01G101600,0.428,0.4711
TraesCS4A01G214400,TraesCS4D01G098200,0.339,0.3485
TraesCS4B01G101600,TraesCS4D01G098200,0.3234,0.6208
TraesCS2A01G346000,TraesCS2B01G364400,0.5592,0.6575
TraesCS2A01G346000,TraesCS2D01G344700,0.4683,0.7007
TraesCS2B01G364400,TraesCS2D01G344700,0.5695,0.4777
TraesCS6A01G276000,TraesCS6B01G303300,0.5723,0.4432
TraesCS6A01G276000,TraesCS6D01G256100,0.6632,0.6333
TraesCS6B01G303300,TraesCS6D01G256100,0.6479,0.4954
TraesCS3A01G097300,TraesCS3B01G113000,0.436,0.6129
TraesCS3A01G097300,TraesCS3D01G097800,0.4975,0.5408
TraesCS3B01G113000,TraesCS3D01G097800,0.4783,0.6832
TraesCS6A01G272900,TraesCS6B01G300300,0.2379,0.4045
TraesCS6A01G272900,TraesCS6D01G252900,0.4076,0.5267
TraesCS6B01G300300,TraesCS6D01G252900,0.3889,0.5554
TraesCS6A01G375500,TraesCS6B01G413100,0.2752,0.477
TraesCS6A01G375500,TraesCS6D01G360000,0.3354,0.6712
TraesCS6B01G413100,TraesCS6D01G360000,0.3812,0.5836
TraesCS4A01G359500,TraesCS5B01G512800,0.2355,0.3951
TraesCS4A01G359500,TraesCS5D01G513300,0.1763,0.4796
TraesCS5B01G512800,TraesCS5D01G513300,0.3468,0.52
TraesCS3A01G267100,TraesCS3B01G300600,0.5189,0.3655
TraesCS3A01G267100,TraesCS3D01G267200,0.5117,0.524
TraesCS3B01G300600,TraesCS3D01G267200,0.3306,0.2664
TraesCS2A01G443300,TraesCS2B01G464400,0.3883,0.6157
TraesCS2A01G443300,TraesCS2D01G442500,0.5103,0.6427
TraesCS2B01G464400,TraesCS2D01G442500,0.1983,0.5667
TraesCS6A01G333700,TraesCS6B01G364100,0.2193,0.4245
TraesCS6A01G333700,TraesCS6D01G312900,0.4448,0.4085
TraesCS6B01G364100,TraesCS6D01G312900,0.3119,0.4454
TraesCS3A01G105300,TraesCS3B01G123700,0.0298,0.7972
TraesCS3A01G105300,TraesCS3D01G107400,0.1236,0.842
TraesCS3B01G123700,TraesCS3D01G107400,0.701,0.845
TraesCS5A01G159000,TraesCS5B01G156800,0.7375,0.5347
TraesCS5A01G159000,TraesCS5D01G164100,0.664,0.5594
TraesCS5B01G156800,TraesCS5D01G164100,0.6472,0.5306
TraesCS7A01G402200,TraesCS7B01G302300,0.2898,0.2491
TraesCS7A01G402200,TraesCS7D01G396000,0.2319,0.2468
TraesCS7B01G302300,TraesCS7D01G396000,0.4289,0.3981
TraesCS6A01G318400,TraesCS6B01G348700,0.6851,0.6009
TraesCS6A01G318400,TraesCS6D01G297600,0.7538,0.5438
TraesCS6B01G348700,TraesCS6D01G297600,0.6112,0.3384
TraesCS4A01G103600,TraesCS4B01G200300,0.5853,0.4867
TraesCS4A01G103600,TraesCS4D01G201400,0.5667,0.5321
TraesCS4B01G200300,TraesCS4D01G201400,0.4946,0.4394
TraesCS3A01G427900,TraesCS3B01G465000,0.0788,0.0912
TraesCS3A01G427900,TraesCS3D01G423400,0.4782,0.4517
TraesCS3B01G465000,TraesCS3D01G423400,0.2764,0.0392
TraesCS1A01G217100,TraesCS1B01G230200,0.4244,0.3776
TraesCS1A01G217100,TraesCS1D01G218900,0.4954,0.5697
TraesCS1B01G230200,TraesCS1D01G218900,0.5088,0.4601
TraesCS3A01G065500,TraesCS3B01G078900,0.0724,-0.1556
TraesCS3A01G065500,TraesCS3D01G066000,0.0218,0.1765
TraesCS3B01G078900,TraesCS3D01G066000,0.1565,0.0998
TraesCS4A01G182100,TraesCS3B01G282800,0.3176,0.1813
TraesCS4A01G182100,TraesCS4D01G031200,0.224,0.4415
TraesCS3B01G282800,TraesCS4D01G031200,0.2965,0.3515
TraesCS5A01G472100,TraesCS5B01G484800,0.4609,0.3905
TraesCS5A01G472100,TraesCS5D01G484800,0.6917,0.5091
TraesCS5B01G484800,TraesCS5D01G484800,0.0757,-0.3367
TraesCS1A01G154300,TraesCS1B01G170900,0.1919,0.3349
TraesCS1A01G154300,TraesCS1D01G153100,0.0491,0.1924
TraesCS1B01G170900,TraesCS1D01G153100,0.4275,0.1233
TraesCS4A01G297700,TraesCS4B01G016000,0.4882,0.6706
TraesCS4A01G297700,TraesCS4D01G014400,0.5393,0.7756
TraesCS4B01G016000,TraesCS4D01G014400,0.7106,0.6938
TraesCS1A01G005500,TraesCS1B01G007700,0.2036,0.1284
TraesCS1A01G005500,TraesCS1D01G002200,0.1053,0.2645
TraesCS1B01G007700,TraesCS1D01G002200,-0.1253,-0.0154
TraesCS2A01G409000,TraesCS2B01G427500,0.6732,0.3
TraesCS2A01G409000,TraesCS2D01G405800,0.6886,0.5459
TraesCS2B01G427500,TraesCS2D01G405800,0.6379,0.2273
TraesCS4A01G106100,TraesCS4B01G198000,0.4757,0.6362
TraesCS4A01G106100,TraesCS4D01G198800,0.2316,0.6794
TraesCS4B01G198000,TraesCS4D01G198800,0.262,0.6314
TraesCS4A01G013300,TraesCS4B01G290500,0.5561,0.4408
TraesCS4A01G013300,TraesCS4D01G289500,0.6906,0.5014
TraesCS4B01G290500,TraesCS4D01G289500,0.5124,0.5815
TraesCS2A01G521600,TraesCS2B01G551100,0.0206,-0.0554
TraesCS2A01G521600,TraesCS2D01G523400,0.1823,0.0736
TraesCS2B01G551100,TraesCS2D01G523400,0.0128,-0.0506
TraesCS1A01G330600,TraesCS1B01G344200,0.263,0.3593
TraesCS1A01G330600,TraesCS1D01G333000,0.4878,0.3704
TraesCS1B01G344200,TraesCS1D01G333000,0.3238,0.3714
TraesCS6A01G200300,TraesCS6B01G226200,0.3637,0.488
TraesCS6A01G200300,TraesCS6D01G189600,0.3623,0.4195
TraesCS6B01G226200,TraesCS6D01G189600,0.3743,0.4485
TraesCS6A01G406700,TraesCS6B01G451300,0.1306,0.1706
TraesCS6A01G406700,TraesCS6D01G390200,0.3452,-0.121
TraesCS6B01G451300,TraesCS6D01G390200,-0.2364,-0.1015
TraesCS6A01G104000,TraesCS6B01G133100,0.1635,0.3937
TraesCS6A01G104000,TraesCS6D01G092600,0.1398,0.4936
TraesCS6B01G133100,TraesCS6D01G092600,0.3212,0.3949
TraesCS1A01G388400,TraesCS1B01G415800,-0.1823,0.2829
TraesCS1A01G388400,TraesCS1D01G396300,0.5033,0.8367
TraesCS1B01G415800,TraesCS1D01G396300,-0.0063,0.2534
TraesCS1A01G433400,TraesCS1B01G469300,0.0568,-0.0649
TraesCS1A01G433400,TraesCS1D01G443000,-0.1045,0.0231
TraesCS1B01G469300,TraesCS1D01G443000,-0.1557,0.1421
TraesCS1A01G262800,TraesCS1B01G273400,0.0924,0.4072
TraesCS1A01G262800,TraesCS1D01G262800,0.1541,0.5387
TraesCS1B01G273400,TraesCS1D01G262800,0.282,0.5601
TraesCS3A01G534400,TraesCS3B01G611400,-0.3835,-0.148
TraesCS3A01G534400,TraesCS3D01G539800,0.3213,0.1667
TraesCS3B01G611400,TraesCS3D01G539800,-0.0138,0.017
TraesCS3A01G313600,TraesCS3B01G158300,0.4186,0.4359
TraesCS3A01G313600,TraesCS3D01G140700,0.3532,0.3749
TraesCS3B01G158300,TraesCS3D01G140700,0.3555,0.6527
TraesCS3A01G219400,TraesCS3B01G249800,0.8149,0.7951
TraesCS3A01G219400,TraesCS3D01G233100,0.6153,0.5312
TraesCS3B01G249800,TraesCS3D01G233100,0.5532,0.514
TraesCS7A01G291100,TraesCS7B01G183500,0.0843,0.3198
TraesCS7A01G291100,TraesCS7D01G284800,0.2752,0.1066
TraesCS7B01G183500,TraesCS7D01G284800,0.2313,0.2293
TraesCS1A01G182100,TraesCS1B01G198900,0.3809,0.3919
TraesCS1A01G182100,TraesCS1D01G185200,0.3913,0.4598
TraesCS1B01G198900,TraesCS1D01G185200,0.3164,0.4558
TraesCS1A01G170300,TraesCS1B01G187000,0.2841,0.3223
TraesCS1A01G170300,TraesCS1D01G168000,0.1712,0.3546
TraesCS1B01G187000,TraesCS1D01G168000,0.2065,0.3404
TraesCS1A01G242900,TraesCS1B01G254400,0.5613,0.3077
TraesCS1A01G242900,TraesCS1D01G242900,0.5214,0.2824
TraesCS1B01G254400,TraesCS1D01G242900,0.3554,0.3527
TraesCS4A01G218600,TraesCS4B01G097400,0.2579,0.339
TraesCS4A01G218600,TraesCS4D01G093800,0.3569,0.2249
TraesCS4B01G097400,TraesCS4D01G093800,0.5561,0.2393
TraesCS4A01G260100,TraesCS4B01G054500,0.6739,0.6441
TraesCS4A01G260100,TraesCS4D01G054600,0.7778,0.6665
TraesCS4B01G054500,TraesCS4D01G054600,0.7227,0.7274
TraesCS4A01G357100,TraesCS5B01G515600,0.5612,0.7561
TraesCS4A01G357100,TraesCS5D01G515800,0.7638,0.8822
TraesCS5B01G515600,TraesCS5D01G515800,0.3631,0.8093
TraesCS6A01G320000,TraesCS6B01G350800,0.3575,0.1446
TraesCS6A01G320000,TraesCS6D01G299500,0.4614,0.5467
TraesCS6B01G350800,TraesCS6D01G299500,0.3394,0.1158
TraesCS5A01G114400,TraesCS5B01G120500,0.7517,0.574
TraesCS5A01G114400,TraesCS5D01G125100,0.7108,0.6021
TraesCS5B01G120500,TraesCS5D01G125100,0.7003,0.6799
TraesCS5A01G207500,TraesCS5B01G205800,0.4676,0.5842
TraesCS5A01G207500,TraesCS5D01G213600,0.3311,0.5502
TraesCS5B01G205800,TraesCS5D01G213600,0.5038,0.7425
TraesCS6A01G234000,TraesCS6B01G262800,0.5056,0.6278
TraesCS6A01G234000,TraesCS6D01G216300,0.4333,0.7518
TraesCS6B01G262800,TraesCS6D01G216300,0.4203,0.6341
TraesCS6A01G373800,TraesCS6B01G411500,0.2133,0.3346
TraesCS6A01G373800,TraesCS6D01G358000,0.2009,0.3866
TraesCS6B01G411500,TraesCS6D01G358000,0.3828,0.325
TraesCS7A01G350000,TraesCS7B01G232800,0.7228,0.2523
TraesCS7A01G350000,TraesCS7D01G328600,0.7006,0.2321
TraesCS7B01G232800,TraesCS7D01G328600,0.793,0.4498
TraesCS6A01G242900,TraesCS6B01G281300,0.1529,0.4874
TraesCS6A01G242900,TraesCS6D01G225200,0.2853,0.4869
TraesCS6B01G281300,TraesCS6D01G225200,0.1043,0.4089
TraesCS4A01G014200,TraesCS4B01G289600,0.4074,0.4212
TraesCS4A01G014200,TraesCS4D01G288600,0.2823,0.5941
TraesCS4B01G289600,TraesCS4D01G288600,0.129,0.5132
TraesCS7A01G280600,TraesCS7B01G181000,0.3252,0.0511
TraesCS7A01G280600,TraesCS7D01G279200,0.2302,0.1141
TraesCS7B01G181000,TraesCS7D01G279200,0.0177,0.0527
TraesCS6A01G354100,TraesCS6B01G387000,0.2057,-0.3637
TraesCS6A01G354100,TraesCS6D01G336400,0.3518,0.5176
TraesCS6B01G387000,TraesCS6D01G336400,0.4721,0.0345
TraesCS5A01G466700,TraesCS5B01G478500,0.3765,0.4479
TraesCS5A01G466700,TraesCS5D01G479600,0.4325,0.2198
TraesCS5B01G478500,TraesCS5D01G479600,0.2493,0.3198
TraesCS7A01G342100,TraesCS7B01G240700,0.464,0.4983
TraesCS7A01G342100,TraesCS7D01G337400,0.5135,0.381
TraesCS7B01G240700,TraesCS7D01G337400,0.6318,0.5802
TraesCS1A01G193200,TraesCS1B01G208000,0.8385,0.8223
TraesCS1A01G193200,TraesCS1D01G196900,0.7163,0.8872
TraesCS1B01G208000,TraesCS1D01G196900,0.7919,0.8612
TraesCS6A01G374100,TraesCS6B01G411900,0.3417,0.5491
TraesCS6A01G374100,TraesCS6D01G358500,0.4435,0.5683
TraesCS6B01G411900,TraesCS6D01G358500,0.6213,0.6228
TraesCS5A01G096400,TraesCS5B01G102300,0.4718,0.7934
TraesCS5A01G096400,TraesCS5D01G109100,0.5553,0.6992
TraesCS5B01G102300,TraesCS5D01G109100,0.5019,0.7711
TraesCS5A01G384800,TraesCS5B01G389600,0.313,0.061
TraesCS5A01G384800,TraesCS5D01G394500,0.4336,0.3843
TraesCS5B01G389600,TraesCS5D01G394500,0.313,0.2933
TraesCS6A01G347500,TraesCS6B01G381000,0.1212,0.2408
TraesCS6A01G347500,TraesCS6D01G330600,0.0733,0.1304
TraesCS6B01G381000,TraesCS6D01G330600,0.4479,0.5595
TraesCS1A01G364600,TraesCS1B01G382000,0.3343,0.2781
TraesCS1A01G364600,TraesCS1D01G370000,0.2364,0.4596
TraesCS1B01G382000,TraesCS1D01G370000,0.4633,0.4151
TraesCS2A01G507900,TraesCS2B01G536000,-0.0117,0.0435
TraesCS2A01G507900,TraesCS2D01G508600,-0.4618,-0.3979
TraesCS2B01G536000,TraesCS2D01G508600,0.0925,-0.0919
TraesCS4A01G060300,TraesCS4B01G235800,0.5105,0.545
TraesCS4A01G060300,TraesCS4D01G237200,0.2262,0.4759
TraesCS4B01G235800,TraesCS4D01G237200,0.4841,0.6378
TraesCS3A01G222300,TraesCS3B01G252900,0.3852,0.7787
TraesCS3A01G222300,TraesCS3D01G230100,0.419,0.7495
TraesCS3B01G252900,TraesCS3D01G230100,0.2883,0.8053
TraesCS5A01G094300,TraesCS5B01G100400,0.2198,0.5333
TraesCS5A01G094300,TraesCS5D01G106600,0.0509,0.5588
TraesCS5B01G100400,TraesCS5D01G106600,0.2814,0.5053
TraesCS2A01G330100,TraesCS2B01G352200,0.4894,0.2303
TraesCS2A01G330100,TraesCS2D01G332600,0.5644,0.1522
TraesCS2B01G352200,TraesCS2D01G332600,0.612,0.1116
TraesCS1A01G278100,TraesCS1B01G287000,0.5062,0.243
TraesCS1A01G278100,TraesCS1D01G277200,0.5429,0.3366
TraesCS1B01G287000,TraesCS1D01G277200,0.5251,0.395
TraesCS7A01G311300,TraesCS7B01G210900,0.4527,0.2219
TraesCS7A01G311300,TraesCS7D01G307700,0.351,0.3207
TraesCS7B01G210900,TraesCS7D01G307700,0.467,0.3145
TraesCS2A01G084200,TraesCS2B01G098800,0.3663,0.5467
TraesCS2A01G084200,TraesCS2D01G082200,0.3777,0.521
TraesCS2B01G098800,TraesCS2D01G082200,0.6436,0.622
TraesCS2A01G126900,TraesCS2B01G148800,0.6561,0.4152
TraesCS2A01G126900,TraesCS2D01G129400,0.3619,0.4693
TraesCS2B01G148800,TraesCS2D01G129400,0.421,0.3118
TraesCS5A01G494100,TraesCS4B01G318200,0.2138,0.4064
TraesCS5A01G494100,TraesCS4D01G314500,0.4673,0.4442
TraesCS4B01G318200,TraesCS4D01G314500,0.2461,0.3542
TraesCS1A01G391600,TraesCS1B01G419800,-0.0834,0.1904
TraesCS1A01G391600,TraesCS1D01G399800,0.5241,0.7705
TraesCS1B01G419800,TraesCS1D01G399800,-0.0684,0.0699
TraesCS7A01G329000,TraesCS7B01G229700,0.4269,0.2941
TraesCS7A01G329000,TraesCS7D01G325900,0.4651,0.1066
TraesCS7B01G229700,TraesCS7D01G325900,0.4374,0.1801
TraesCS1A01G182900,TraesCS1B01G197800,0.3108,0.3878
TraesCS1A01G182900,TraesCS1D01G186400,0.3313,0.4866
TraesCS1B01G197800,TraesCS1D01G186400,0.4811,0.4654
TraesCS3A01G330700,TraesCS3B01G360700,0.3219,0.3992
TraesCS3A01G330700,TraesCS3D01G324100,0.4634,0.4775
TraesCS3B01G360700,TraesCS3D01G324100,0.5062,0.4656
TraesCS4A01G121500,TraesCS4B01G181600,0.3571,0.7893
TraesCS4A01G121500,TraesCS4D01G184400,0.3078,0.8815
TraesCS4B01G181600,TraesCS4D01G184400,0.3796,0.7978
TraesCS4A01G282800,TraesCS4B01G030500,0.0688,0.209
TraesCS4A01G282800,TraesCS4D01G028000,0.1986,0.6098
TraesCS4B01G030500,TraesCS4D01G028000,0.0199,0.3579
TraesCS1A01G243100,TraesCS1B01G254600,0.1598,0.384
TraesCS1A01G243100,TraesCS1D01G243100,0.2735,0.4453
TraesCS1B01G254600,TraesCS1D01G243100,0.3669,0.4276
TraesCS7A01G336600,TraesCS7B01G248200,0.4155,0.5009
TraesCS7A01G336600,TraesCS7D01G344300,0.2054,0.5731
TraesCS7B01G248200,TraesCS7D01G344300,0.3356,0.6133
TraesCS5A01G261500,TraesCS5B01G259800,-0.0525,-0.1515
TraesCS5A01G261500,TraesCS5D01G269000,0.1771,-0.0109
TraesCS5B01G259800,TraesCS5D01G269000,0.5347,0.6404
TraesCS7A01G322200,TraesCS7B01G223100,0.5634,0.6198
TraesCS7A01G322200,TraesCS7D01G319100,0.5217,0.6428
TraesCS7B01G223100,TraesCS7D01G319100,0.5556,0.6795
TraesCS5A01G441000,TraesCS5B01G444700,-0.221,-0.1624
TraesCS5A01G441000,TraesCS5D01G448100,0.4633,0.5094
TraesCS5B01G444700,TraesCS5D01G448100,-0.6242,-0.5431
TraesCS3A01G266500,TraesCS3B01G300000,0.7464,0.1464
TraesCS3A01G266500,TraesCS3D01G266700,0.6055,0.1943
TraesCS3B01G300000,TraesCS3D01G266700,0.6676,0.4189
TraesCS1A01G298800,TraesCS1B01G308500,0.5449,0.1084
TraesCS1A01G298800,TraesCS1D01G292500,0.4946,0.5013
TraesCS1B01G308500,TraesCS1D01G292500,0.4629,0.2055
TraesCS7A01G269300,TraesCS7B01G167500,0.5891,0.6177
TraesCS7A01G269300,TraesCS7D01G269800,0.8289,0.7586
TraesCS7B01G167500,TraesCS7D01G269800,0.5649,0.544
TraesCS1A01G126300,TraesCS1B01G145500,0.1326,0.4332
TraesCS1A01G126300,TraesCS1D01G127200,0.1404,0.4605
TraesCS1B01G145500,TraesCS1D01G127200,-0.1454,0.4875
TraesCS2A01G399000,TraesCS2B01G417000,0.1294,-0.0662
TraesCS2A01G399000,TraesCS2D01G396500,0.4417,0.5596
TraesCS2B01G417000,TraesCS2D01G396500,0.079,0.0895
TraesCS3A01G268000,TraesCS3B01G302400,0.293,0.3122
TraesCS3A01G268000,TraesCS3D01G268100,0.4222,0.4165
TraesCS3B01G302400,TraesCS3D01G268100,0.3844,0.3029
TraesCS5A01G393300,TraesCS5B01G398100,0.1673,0.3679
TraesCS5A01G393300,TraesCS5D01G403100,-0.0018,0.2877
TraesCS5B01G398100,TraesCS5D01G403100,0.3631,0.4765
TraesCS4A01G260600,TraesCS4B01G054000,0.556,0.5455
TraesCS4A01G260600,TraesCS4D01G054000,0.7037,0.7739
TraesCS4B01G054000,TraesCS4D01G054000,0.5575,0.5622
TraesCS1A01G243000,TraesCS1B01G254500,0.5411,0.5411
TraesCS1A01G243000,TraesCS1D01G243000,0.6395,0.613
TraesCS1B01G254500,TraesCS1D01G243000,0.709,0.6297
TraesCS2A01G322700,TraesCS2B01G359900,0.3179,0.3304
TraesCS2A01G322700,TraesCS2D01G340200,0.4226,0.445
TraesCS2B01G359900,TraesCS2D01G340200,0.2508,0.1661
TraesCS2A01G322800,TraesCS2B01G359800,-0.3531,-0.0131
TraesCS2A01G322800,TraesCS2D01G340100,-0.1396,0.2032
TraesCS2B01G359800,TraesCS2D01G340100,0.3973,0.2772
TraesCS5A01G455100,TraesCS5B01G463900,0.3017,0.5587
TraesCS5A01G455100,TraesCS5D01G465500,0.364,0.6799
TraesCS5B01G463900,TraesCS5D01G465500,0.0608,0.3632
TraesCS1A01G357900,TraesCS1B01G374500,0.5458,0.4427
TraesCS1A01G357900,TraesCS1D01G362700,0.8239,0.5722
TraesCS1B01G374500,TraesCS1D01G362700,0.6508,0.5924
TraesCS7A01G369100,TraesCS7B01G259300,0.6066,0.4244
TraesCS7A01G369100,TraesCS7D01G354100,0.3508,0.4937
TraesCS7B01G259300,TraesCS7D01G354100,0.6468,0.7317
TraesCS1A01G340700,TraesCS1B01G353500,0.1048,-0.0183
TraesCS1A01G340700,TraesCS1D01G342700,0.1914,0.1372
TraesCS1B01G353500,TraesCS1D01G342700,-0.255,-0.0056
TraesCS3A01G435700,TraesCS3B01G470400,0.5003,0.8604
TraesCS3A01G435700,TraesCS3D01G428300,0.567,0.8022
TraesCS3B01G470400,TraesCS3D01G428300,0.5309,0.7508
TraesCS5A01G357700,TraesCS5B01G360300,-0.0013,0.066
TraesCS5A01G357700,TraesCS5D01G366800,0.2245,0.2412
TraesCS5B01G360300,TraesCS5D01G366800,0.1082,0.206
TraesCS2A01G473600,TraesCS2B01G496600,0.1617,0.4288
TraesCS2A01G473600,TraesCS2D01G473300,0.2539,0.3027
TraesCS2B01G496600,TraesCS2D01G473300,0.3351,0.3656
TraesCS5A01G105700,TraesCS5B01G107800,0.1103,0.2967
TraesCS5A01G105700,TraesCS5D01G115400,0.0295,0.1682
TraesCS5B01G107800,TraesCS5D01G115400,0.158,0.2713
TraesCS3A01G213600,TraesCS3B01G244300,0.4271,0.5145
TraesCS3A01G213600,TraesCS3D01G216000,0.6214,0.5549
TraesCS3B01G244300,TraesCS3D01G216000,0.4543,0.493
TraesCS3A01G150900,TraesCS3B01G177700,0.1077,0.4432
TraesCS3A01G150900,TraesCS3D01G158700,0.0954,0.3523
TraesCS3B01G177700,TraesCS3D01G158700,0.3208,0.2682
TraesCS6A01G265700,TraesCS6B01G293000,0.2816,-0.1043
TraesCS6A01G265700,TraesCS6D01G248900,0.3903,0.1118
TraesCS6B01G293000,TraesCS6D01G248900,0.3671,0.0609
TraesCS2A01G454900,TraesCS2B01G477000,0.222,0.1336
TraesCS2A01G454900,TraesCS2D01G455300,0.1472,0.3971
TraesCS2B01G477000,TraesCS2D01G455300,0.2534,0.4878
TraesCS7A01G378300,TraesCS7B01G280100,0.5161,0.404
TraesCS7A01G378300,TraesCS7D01G375100,0.341,0.5618
TraesCS7B01G280100,TraesCS7D01G375100,0.5432,0.427
TraesCS5A01G243800,TraesCS5B01G241800,-0.0419,0.0741
TraesCS5A01G243800,TraesCS5D01G250500,-0.3098,-0.1506
TraesCS5B01G241800,TraesCS5D01G250500,0.416,0.5283
TraesCS7A01G107100,TraesCS7B01G005700,0.1687,0.4942
TraesCS7A01G107100,TraesCS7D01G101500,0.1841,0.4444
TraesCS7B01G005700,TraesCS7D01G101500,0.1719,0.6049
TraesCS6A01G092300,TraesCS6B01G120900,0.1471,0.5426
TraesCS6A01G092300,TraesCS6D01G081200,0.6797,0.7739
TraesCS6B01G120900,TraesCS6D01G081200,0.0728,0.5871
TraesCS7A01G327600,TraesCS7B01G228300,0.4752,0.2378
TraesCS7A01G327600,TraesCS7D01G324400,0.4669,0.4922
TraesCS7B01G228300,TraesCS7D01G324400,0.3583,0.3746
TraesCS1A01G418400,TraesCS1B01G448400,0.0623,-0.1987
TraesCS1A01G418400,TraesCS1D01G426100,0.5802,0.2719
TraesCS1B01G448400,TraesCS1D01G426100,0.1272,-0.0037
TraesCS3A01G275000,TraesCS3B01G308700,0.0582,0.6733
TraesCS3A01G275000,TraesCS3D01G274900,-0.0169,0.6665
TraesCS3B01G308700,TraesCS3D01G274900,0.2101,0.5736
TraesCS4A01G144000,TraesCS4B01G152900,-0.1504,-0.0495
TraesCS4A01G144000,TraesCS4D01G154700,-0.2199,-0.0472
TraesCS4B01G152900,TraesCS4D01G154700,0.1091,-0.0185
TraesCS1A01G153300,TraesCS1B01G171600,0.1454,0.439
TraesCS1A01G153300,TraesCS1D01G151800,0.1627,0.614
TraesCS1B01G171600,TraesCS1D01G151800,0.299,0.3728
TraesCS6A01G371300,TraesCS6B01G408300,0.1194,0.5938
TraesCS6A01G371300,TraesCS6D01G355200,0.243,0.7207
TraesCS6B01G408300,TraesCS6D01G355200,0.1717,0.4831
TraesCS4A01G087200,TraesCS4B01G217200,0.457,0.4572
TraesCS4A01G087200,TraesCS4D01G217500,0.3711,0.6621
TraesCS4B01G217200,TraesCS4D01G217500,0.3368,0.4604
TraesCS6A01G319100,TraesCS6B01G349300,0.1708,0.6435
TraesCS6A01G319100,TraesCS6D01G298300,0.6249,0.9185
TraesCS6B01G349300,TraesCS6D01G298300,0.4371,0.7376
TraesCS1A01G096100,TraesCS1B01G127600,0.0287,0.2598
TraesCS1A01G096100,TraesCS1D01G105100,0.2339,0.2499
TraesCS1B01G127600,TraesCS1D01G105100,0.1126,0.2901
TraesCS6A01G280400,TraesCS6B01G309100,0.3651,0.4459
TraesCS6A01G280400,TraesCS6D01G260600,0.1339,0.4289
TraesCS6B01G309100,TraesCS6D01G260600,0.1892,0.4211
TraesCS5A01G402700,TraesCS5B01G407500,0.3039,0.3221
TraesCS5A01G402700,TraesCS5D01G412700,0.3369,0.3423
TraesCS5B01G407500,TraesCS5D01G412700,0.2132,0.4709
TraesCS6A01G226100,TraesCS6B01G255500,0.3788,0.273
TraesCS6A01G226100,TraesCS6D01G209000,0.2338,0.3222
TraesCS6B01G255500,TraesCS6D01G209000,0.1995,0.1707
TraesCS1A01G326900,TraesCS1B01G340300,0.3796,0.5584
TraesCS1A01G326900,TraesCS1D01G329000,0.1278,0.3238
TraesCS1B01G340300,TraesCS1D01G329000,0.4103,0.4531
TraesCS3A01G505100,TraesCS3B01G571000,0.2388,0.2796
TraesCS3A01G505100,TraesCS3D01G512400,-0.0716,0.1117
TraesCS3B01G571000,TraesCS3D01G512400,-0.0002,0.1768
TraesCS7A01G299800,TraesCS7B01G187400,0.1789,0.1736
TraesCS7A01G299800,TraesCS7D01G294900,0.2601,0.2209
TraesCS7B01G187400,TraesCS7D01G294900,0.192,0.1229
TraesCS6A01G296000,TraesCS6B01G325900,-0.0329,0.0252
TraesCS6A01G296000,TraesCS6D01G276400,-0.0664,0.2197
TraesCS6B01G325900,TraesCS6D01G276400,0.2661,0.2858
TraesCS2A01G431000,TraesCS2B01G452300,0.1267,-0.0115
TraesCS2A01G431000,TraesCS2D01G428800,-0.0239,0.6281
TraesCS2B01G452300,TraesCS2D01G428800,-0.0006,0.2441
TraesCS1A01G302900,TraesCS1B01G313200,0.2056,0.2687
TraesCS1A01G302900,TraesCS1D01G302300,0.3192,0.3406
TraesCS1B01G313200,TraesCS1D01G302300,0.2135,0.193
TraesCS4A01G185100,TraesCS4B01G133500,0.1588,0.2651
TraesCS4A01G185100,TraesCS4D01G128500,0.2206,0.1506
TraesCS4B01G133500,TraesCS4D01G128500,0.1594,0.2322
TraesCS7A01G517200,TraesCS7B01G433500,0.3774,0.3702
TraesCS7A01G517200,TraesCS7D01G507400,-0.2202,0.6669
TraesCS7B01G433500,TraesCS7D01G507400,0.1497,0.2024
TraesCS7A01G375200,TraesCS7B01G252200,0.2037,0.1115
TraesCS7A01G375200,TraesCS7D01G348200,-0.0015,0.086
TraesCS7B01G252200,TraesCS7D01G348200,-0.1161,-0.1697
TraesCS6A01G191400,TraesCS6B01G219700,-0.1297,0.0877
TraesCS6A01G191400,TraesCS6D01G174500,-0.1156,0.0841
TraesCS6B01G219700,TraesCS6D01G174500,0.366,0.5437
TraesCS4A01G214100,TraesCS4B01G101900,0.3934,0.1531
TraesCS4A01G214100,TraesCS4D01G098500,0.4326,0.4517
TraesCS4B01G101900,TraesCS4D01G098500,0.4096,0.3946
TraesCS6A01G275200,TraesCS6B01G302700,0.8373,0.6764
TraesCS6A01G275200,TraesCS6D01G255500,0.8079,0.7471
TraesCS6B01G302700,TraesCS6D01G255500,0.7962,0.7293
TraesCS6A01G250200,TraesCS6B01G275200,0.2761,0.1253
TraesCS6A01G250200,TraesCS6D01G232000,-0.1592,-0.0563
TraesCS6B01G275200,TraesCS6D01G232000,0.2546,0.2775
TraesCS2A01G543900,TraesCS2B01G574100,-0.252,0.0533
TraesCS2A01G543900,TraesCS2D01G545000,0.1072,0.5468
TraesCS2B01G574100,TraesCS2D01G545000,0.1443,0.0735
TraesCS7A01G287800,TraesCS7B01G182400,0.1911,0.1505
TraesCS7A01G287800,TraesCS7D01G290200,0.4582,0.2755
TraesCS7B01G182400,TraesCS7D01G290200,0.4478,0.2051
TraesCS2A01G555600,TraesCS2B01G587900,-0.1485,0.3716
TraesCS2A01G555600,TraesCS2D01G558800,-0.2747,0.5248
TraesCS2B01G587900,TraesCS2D01G558800,0.6641,0.4852
TraesCS5A01G308600,TraesCS5B01G309000,0.2191,0.4409
TraesCS5A01G308600,TraesCS5D01G315600,0.0404,0.3839
TraesCS5B01G309000,TraesCS5D01G315600,0.214,0.2941
TraesCS1A01G223200,TraesCS1B01G236500,0.0985,0.2478
TraesCS1A01G223200,TraesCS1D01G224800,0.0609,0.1798
TraesCS1B01G236500,TraesCS1D01G224800,0.3183,0.1829
TraesCS4A01G165700,TraesCS4B01G144300,0.4917,0.1343
TraesCS4A01G165700,TraesCS4D01G145700,0.5198,0.2841
TraesCS4B01G144300,TraesCS4D01G145700,0.6814,0.4939
TraesCS4A01G334400,TraesCS5B01G550900,0.0575,0.1499
TraesCS4A01G334400,TraesCS5D01G537700,0.1572,0.2915
TraesCS5B01G550900,TraesCS5D01G537700,-0.0445,-0.1484
TraesCS5A01G466100,TraesCS5B01G477800,0.1972,0.5784
TraesCS5A01G466100,TraesCS5D01G478900,0.4859,0.8346
TraesCS5B01G477800,TraesCS5D01G478900,0.1604,0.5612
TraesCS5A01G334200,TraesCS5B01G333700,0.0047,0.2905
TraesCS5A01G334200,TraesCS5D01G338900,0.238,0.5259
TraesCS5B01G333700,TraesCS5D01G338900,0.1117,0.1798
TraesCS1A01G112000,TraesCS1B01G132300,-0.0514,0.1481
TraesCS1A01G112000,TraesCS1D01G113600,0.264,0.2496
TraesCS1B01G132300,TraesCS1D01G113600,-0.1056,0.2256
TraesCS1A01G194400,TraesCS1B01G209300,0.2051,0.2589
TraesCS1A01G194400,TraesCS1D01G198100,0.1343,0.2214
TraesCS1B01G209300,TraesCS1D01G198100,0.2079,0.4608
TraesCS6A01G251800,TraesCS6B01G273600,-0.0283,-0.0355
TraesCS6A01G251800,TraesCS6D01G233400,0.0588,-0.0633
TraesCS6B01G273600,TraesCS6D01G233400,0.2607,0.0927
TraesCS5A01G302100,TraesCS5B01G299400,-0.1063,0.0495
TraesCS5A01G302100,TraesCS5D01G306700,0.5523,0.4763
TraesCS5B01G299400,TraesCS5D01G306700,-0.0164,0.1173
TraesCS5A01G315800,TraesCS5B01G316400,0.7156,0.8423
TraesCS5A01G315800,TraesCS5D01G321900,0.7309,0.8949
TraesCS5B01G316400,TraesCS5D01G321900,0.7318,0.8903
TraesCS4A01G215500,TraesCS4B01G100700,0.3477,0.7371
TraesCS4A01G215500,TraesCS4D01G097300,0.4387,0.6297
TraesCS4B01G100700,TraesCS4D01G097300,0.3908,0.5891
TraesCS7A01G175100,TraesCS7B01G080200,0.1462,0.2854
TraesCS7A01G175100,TraesCS7D01G176600,0.214,0.1654
TraesCS7B01G080200,TraesCS7D01G176600,0.2001,0.1647
TraesCS1A01G227900,TraesCS1B01G242100,0.1972,0.2162
TraesCS1A01G227900,TraesCS1D01G229500,0.0933,0.1461
TraesCS1B01G242100,TraesCS1D01G229500,0.3004,0.2018
TraesCS2A01G304600,TraesCS2B01G321300,0.0688,-0.0708
TraesCS2A01G304600,TraesCS2D01G303200,-0.2383,0.0048
TraesCS2B01G321300,TraesCS2D01G303200,0.2628,0.3925
TraesCS2A01G037200,TraesCS2B01G050600,-0.0723,-0.0059
TraesCS2A01G037200,TraesCS2D01G036300,-0.204,0.0864
TraesCS2B01G050600,TraesCS2D01G036300,0.3527,0.5325
TraesCS5A01G247400,TraesCS5B01G244500,-0.024,0.052
TraesCS5A01G247400,TraesCS5D01G253900,-0.1408,-0.1414
TraesCS5B01G244500,TraesCS5D01G253900,0.1553,0.5442
TraesCS4A01G125500,TraesCS4B01G179200,0.5821,0.6627
TraesCS4A01G125500,TraesCS4D01G180700,0.4836,0.7227
TraesCS4B01G179200,TraesCS4D01G180700,0.4472,0.6287
TraesCS2A01G158300,TraesCS2B01G184100,-0.1939,-0.3505
TraesCS2A01G158300,TraesCS2D01G165200,0.4617,0.6964
TraesCS2B01G184100,TraesCS2D01G165200,-0.2132,-0.5198
TraesCS1A01G142000,TraesCS1B01G159700,0.4093,0.7462
TraesCS1A01G142000,TraesCS1D01G141100,0.4722,0.7217
TraesCS1B01G159700,TraesCS1D01G141100,0.4508,0.7661
TraesCS1A01G308500,TraesCS1B01G319200,0.1093,0.4703
TraesCS1A01G308500,TraesCS1D01G307900,0.2554,0.5573
TraesCS1B01G319200,TraesCS1D01G307900,0.156,0.6451
TraesCS4A01G410500,TraesCS4B01G310600,0.4283,0.3203
TraesCS4A01G410500,TraesCS4D01G308500,0.1918,0.3002
TraesCS4B01G310600,TraesCS4D01G308500,0.2148,0.2464
TraesCS4A01G363500,TraesCS5B01G509900,0.6144,0.5131
TraesCS4A01G363500,TraesCS5D01G510000,0.49,0.5549
TraesCS5B01G509900,TraesCS5D01G510000,0.3441,0.4364
TraesCS4A01G003500,TraesCS4B01G301900,0.5143,0.3592
TraesCS4A01G003500,TraesCS4D01G300200,0.377,0.2712
TraesCS4B01G301900,TraesCS4D01G300200,0.3478,0.3217
TraesCS5A01G108700,TraesCS5B01G114100,-0.0502,0.3268
TraesCS5A01G108700,TraesCS5D01G121200,0.1754,0.1187
TraesCS5B01G114100,TraesCS5D01G121200,0.2739,-0.1592
TraesCS7A01G282400,TraesCS7B01G178700,0.0995,0.2586
TraesCS7A01G282400,TraesCS7D01G281200,0.0417,0.2716
TraesCS7B01G178700,TraesCS7D01G281200,0.4436,0.6176
TraesCS3A01G388800,TraesCS3B01G419900,0.6145,0.5613
TraesCS3A01G388800,TraesCS3D01G380800,0.6093,0.5853
TraesCS3B01G419900,TraesCS3D01G380800,0.6729,0.4687
TraesCS1A01G172700,TraesCS1B01G191600,0.2241,0.5308
TraesCS1A01G172700,TraesCS1D01G166100,0.1405,0.6325
TraesCS1B01G191600,TraesCS1D01G166100,0.4107,0.4851
TraesCS6A01G281000,TraesCS6B01G309800,0.7704,0.8323
TraesCS6A01G281000,TraesCS6D01G261300,0.7355,0.8606
TraesCS6B01G309800,TraesCS6D01G261300,0.7588,0.9059
TraesCS4A01G230500,TraesCS4B01G085400,0.3677,0.7735
TraesCS4A01G230500,TraesCS4D01G083500,0.2436,0.8159
TraesCS4B01G085400,TraesCS4D01G083500,0.6127,0.7095
TraesCS5A01G137800,TraesCS5B01G136500,0.1249,0.4791
TraesCS5A01G137800,TraesCS5D01G154200,0.286,0.5118
TraesCS5B01G136500,TraesCS5D01G154200,0.0023,0.4458
TraesCS6A01G263800,TraesCS6B01G290800,0.4969,0.6325
TraesCS6A01G263800,TraesCS6D01G251100,0.3189,0.7587
TraesCS6B01G290800,TraesCS6D01G251100,0.3009,0.6223
TraesCS4A01G002000,TraesCS4B01G303100,0.5542,0.1698
TraesCS4A01G002000,TraesCS4D01G301600,0.577,0.4921
TraesCS4B01G303100,TraesCS4D01G301600,0.4068,0.3203
TraesCS6A01G395100,TraesCS6B01G435000,0.0571,-0.1874
TraesCS6A01G395100,TraesCS6D01G380400,-0.0629,-0.3024
TraesCS6B01G435000,TraesCS6D01G380400,-0.1582,0.2469
TraesCS1A01G260100,TraesCS1B01G270600,0.3657,0.4478
TraesCS1A01G260100,TraesCS1D01G260000,0.3995,0.3595
TraesCS1B01G270600,TraesCS1D01G260000,0.3131,0.2096
TraesCS1A01G054000,TraesCS1B01G071200,0.5172,0.2488
TraesCS1A01G054000,TraesCS1D01G054900,0.3767,0.3997
TraesCS1B01G071200,TraesCS1D01G054900,0.2508,0.1428
TraesCS1A01G154500,TraesCS1B01G170500,0.1371,0.0939
TraesCS1A01G154500,TraesCS1D01G153400,0.1622,0.149
TraesCS1B01G170500,TraesCS1D01G153400,0.0331,-0.0357
TraesCS5A01G086500,TraesCS5B01G092400,0.0437,0.3519
TraesCS5A01G086500,TraesCS5D01G100000,0.3666,0.522
TraesCS5B01G092400,TraesCS5D01G100000,0.1107,0.3094
TraesCS1A01G133700,TraesCS1B01G148400,0.529,0.6855
TraesCS1A01G133700,TraesCS1D01G124600,0.7288,0.6791
TraesCS1B01G148400,TraesCS1D01G124600,0.2544,0.5914
TraesCS6A01G131400,TraesCS6B01G159800,0.6534,0.7283
TraesCS6A01G131400,TraesCS6D01G121300,0.5642,0.6668
TraesCS6B01G159800,TraesCS6D01G121300,0.6899,0.8219
TraesCS4A01G050200,TraesCS4B01G254400,0.3443,0.1907
TraesCS4A01G050200,TraesCS4D01G254200,0.2918,0.233
TraesCS4B01G254400,TraesCS4D01G254200,0.2753,0.2271
TraesCS6A01G046900,TraesCS6B01G063000,-0.0581,0.0068
TraesCS6A01G046900,TraesCS6D01G054100,-0.0492,0.232
TraesCS6B01G063000,TraesCS6D01G054100,-0.4466,0.0752
TraesCS4A01G122800,TraesCS4B01G182600,0.4799,0.7031
TraesCS4A01G122800,TraesCS4D01G183100,0.4945,0.7098
TraesCS4B01G182600,TraesCS4D01G183100,0.2079,0.6537
TraesCS6A01G183800,TraesCS6B01G213100,0.5461,0.3263
TraesCS6A01G183800,TraesCS6D01G171300,0.3604,0.3612
TraesCS6B01G213100,TraesCS6D01G171300,0.4075,0.2863
TraesCS7A01G534500,TraesCS7B01G451600,0.6361,0.5656
TraesCS7A01G534500,TraesCS7D01G521800,0.6478,0.4892
TraesCS7B01G451600,TraesCS7D01G521800,0.6759,0.7053
TraesCS3A01G122900,TraesCS3B01G142100,0.3881,0.5432
TraesCS3A01G122900,TraesCS3D01G124600,0.4735,0.4543
TraesCS3B01G142100,TraesCS3D01G124600,0.2651,0.5182
TraesCS1A01G191300,TraesCS1B01G206200,0.4126,0.6344
TraesCS1A01G191300,TraesCS1D01G195000,0.1512,0.7141
TraesCS1B01G206200,TraesCS1D01G195000,-0.0799,0.6713
TraesCS6A01G261700,TraesCS6B01G289000,0.4503,0.465
TraesCS6A01G261700,TraesCS6D01G242400,0.3719,0.4334
TraesCS6B01G289000,TraesCS6D01G242400,0.6445,0.5909
TraesCS6A01G398500,TraesCS6B01G438500,-0.2472,-0.0568
TraesCS6A01G398500,TraesCS6D01G382700,-0.137,-0.0454
TraesCS6B01G438500,TraesCS6D01G382700,0.1326,0.1904
TraesCS2A01G123800,TraesCS2B01G145700,0.4011,0.4156
TraesCS2A01G123800,TraesCS2D01G126600,0.2613,0.5393
TraesCS2B01G145700,TraesCS2D01G126600,0.3774,0.4113
TraesCS7A01G504500,TraesCS7B01G411500,-0.351,-0.3636
TraesCS7A01G504500,TraesCS7D01G491600,-0.0008,0.1842
TraesCS7B01G411500,TraesCS7D01G491600,-0.2925,-0.1405
TraesCS2A01G387000,TraesCS2B01G404600,0.56,0.8444
TraesCS2A01G387000,TraesCS2D01G383800,0.5503,0.9234
TraesCS2B01G404600,TraesCS2D01G383800,0.3866,0.84
TraesCS6A01G305200,TraesCS6B01G333500,0.548,0.5648
TraesCS6A01G305200,TraesCS6D01G284400,0.3925,0.5506
TraesCS6B01G333500,TraesCS6D01G284400,0.4798,0.5158
TraesCS1A01G350600,TraesCS1B01G364900,0.2484,0.538
TraesCS1A01G350600,TraesCS1D01G353400,0.4898,0.4478
TraesCS1B01G364900,TraesCS1D01G353400,0.2541,0.6049
TraesCS6A01G365100,TraesCS6B01G399500,0.1795,0.3484
TraesCS6A01G365100,TraesCS6D01G348500,0.1807,0.4382
TraesCS6B01G399500,TraesCS6D01G348500,0.1612,0.4887
TraesCS3A01G291600,TraesCS3B01G326200,0.5135,0.5633
TraesCS3A01G291600,TraesCS3D01G291300,0.4939,0.5683
TraesCS3B01G326200,TraesCS3D01G291300,0.4486,0.6963
TraesCS5A01G474300,TraesCS5B01G487400,0.0004,-0.195
TraesCS5A01G474300,TraesCS5D01G487100,0.596,0.4813
TraesCS5B01G487400,TraesCS5D01G487100,0.0137,-0.1841
TraesCS2A01G374600,TraesCS2B01G391600,-0.0662,0.2522
TraesCS2A01G374600,TraesCS2D01G371000,0.3096,0.4835
TraesCS2B01G391600,TraesCS2D01G371000,0.0509,0.455
TraesCS5A01G059600,TraesCS5B01G066900,0.6484,0.8172
TraesCS5A01G059600,TraesCS5D01G071100,0.6812,0.7671
TraesCS5B01G066900,TraesCS5D01G071100,0.4523,0.8077
TraesCS4A01G232400,TraesCS4B01G083400,0.5688,0.9171
TraesCS4A01G232400,TraesCS4D01G081500,0.7846,0.9141
TraesCS4B01G083400,TraesCS4D01G081500,0.6082,0.882
TraesCS2A01G245200,TraesCS2B01G253200,0.2095,0.7226
TraesCS2A01G245200,TraesCS2D01G242100,0.5351,0.5614
TraesCS2B01G253200,TraesCS2D01G242100,0.2419,0.4267
TraesCS6A01G216300,TraesCS6B01G246600,-0.0154,0.1437
TraesCS6A01G216300,TraesCS6D01G199300,0.0487,0.3649
TraesCS6B01G246600,TraesCS6D01G199300,0.1954,0.3501
TraesCS5A01G493300,TraesCS4B01G318900,0.1834,0.141
TraesCS5A01G493300,TraesCS4D01G315400,0.3756,0.1796
TraesCS4B01G318900,TraesCS4D01G315400,0.3538,0.7461
TraesCS2A01G314400,TraesCS2B01G333000,0.067,0.2076
TraesCS2A01G314400,TraesCS2D01G312600,0.3226,0.2947
TraesCS2B01G333000,TraesCS2D01G312600,0.3491,0.3732
TraesCS5A01G486400,TraesCS5B01G500200,0.0482,0.1363
TraesCS5A01G486400,TraesCS5D01G500400,0.1689,0.3827
TraesCS5B01G500200,TraesCS5D01G500400,-0.0498,-0.1115
TraesCS7A01G159700,TraesCS7B01G064200,0.2223,0.27
TraesCS7A01G159700,TraesCS7D01G160500,0.0897,0.3018
TraesCS7B01G064200,TraesCS7D01G160500,0.1022,0.1858
TraesCS6A01G071400,TraesCS6B01G095900,0.2282,0.1113
TraesCS6A01G071400,TraesCS6D01G069600,0.2401,0.2228
TraesCS6B01G095900,TraesCS6D01G069600,0.0966,0.1977
TraesCS7A01G386100,TraesCS7B01G289000,0.383,0.7161
TraesCS7A01G386100,TraesCS7D01G382700,0.3603,0.7289
TraesCS7B01G289000,TraesCS7D01G382700,0.3639,0.6452
TraesCS3A01G521600,TraesCS3B01G591400,-0.3612,-0.0188
TraesCS3A01G521600,TraesCS3D01G527700,-0.4501,-0.1638
TraesCS3B01G591400,TraesCS3D01G527700,0.4832,0.1825
TraesCS6A01G246800,TraesCS6B01G277800,0.4256,0.2499
TraesCS6A01G246800,TraesCS6D01G229000,0.3658,0.418
TraesCS6B01G277800,TraesCS6D01G229000,0.3472,0.2497
TraesCS3A01G418400,TraesCS3B01G453600,0.2186,0.7292
TraesCS3A01G418400,TraesCS3D01G413900,0.4324,0.6522
TraesCS3B01G453600,TraesCS3D01G413900,0.2865,0.6297
TraesCS2A01G262200,TraesCS2B01G280000,0.3647,0.6156
TraesCS2A01G262200,TraesCS2D01G261800,0.5488,0.5943
TraesCS2B01G280000,TraesCS2D01G261800,0.45,0.6981
TraesCS5A01G376100,TraesCS5B01G379700,0.0138,0.124
TraesCS5A01G376100,TraesCS5D01G386100,0.3517,0.3713
TraesCS5B01G379700,TraesCS5D01G386100,0.1732,0.3083
TraesCS5A01G224200,TraesCS5B01G223000,0.1186,0.1689
TraesCS5A01G224200,TraesCS5D01G231600,0.2726,0.3378
TraesCS5B01G223000,TraesCS5D01G231600,0.1138,-0.1612
TraesCS4A01G099800,TraesCS4B01G204500,0.722,0.7037
TraesCS4A01G099800,TraesCS4D01G205400,0.4156,0.6442
TraesCS4B01G204500,TraesCS4D01G205400,0.4969,0.7585
TraesCS4A01G405300,TraesCS4B01G304900,0.313,0.3214
TraesCS4A01G405300,TraesCS4D01G303200,0.6856,0.5384
TraesCS4B01G304900,TraesCS4D01G303200,0.5275,0.3537
TraesCS2A01G489500,TraesCS2B01G517400,0.8567,0.8813
TraesCS2A01G489500,TraesCS2D01G489700,0.706,0.8459
TraesCS2B01G517400,TraesCS2D01G489700,0.6643,0.7185
TraesCS5A01G250700,TraesCS5B01G248700,-0.1119,0.1646
TraesCS5A01G250700,TraesCS5D01G258400,0.3363,0.4727
TraesCS5B01G248700,TraesCS5D01G258400,0.2735,0.2839
TraesCS6A01G096600,TraesCS6B01G125000,0.4683,0.4344
TraesCS6A01G096600,TraesCS6D01G087700,0.5981,0.6816
TraesCS6B01G125000,TraesCS6D01G087700,0.5715,0.5283
TraesCS4A01G355500,TraesCS5B01G516900,0.186,0.2384
TraesCS4A01G355500,TraesCS5D01G516900,0.5866,0.495
TraesCS5B01G516900,TraesCS5D01G516900,0.193,0.1322
TraesCS1A01G400700,TraesCS1B01G429400,0.2662,0.271
TraesCS1A01G400700,TraesCS1D01G408500,0.379,0.4357
TraesCS1B01G429400,TraesCS1D01G408500,0.3343,0.3412
TraesCS5A01G234500,TraesCS5B01G233000,0.483,0.4167
TraesCS5A01G234500,TraesCS5D01G241400,0.4399,0.4649
TraesCS5B01G233000,TraesCS5D01G241400,0.4838,0.5087
TraesCS4A01G063100,TraesCS4B01G240100,0.3901,0.6037
TraesCS4A01G063100,TraesCS4D01G239900,0.5924,0.6842
TraesCS4B01G240100,TraesCS4D01G239900,0.3054,0.6387
TraesCS4A01G089700,TraesCS4B01G214600,0.3298,0.5352
TraesCS4A01G089700,TraesCS4D01G215200,0.1459,0.3195
TraesCS4B01G214600,TraesCS4D01G215200,0.1171,0.2643
TraesCS4A01G278700,TraesCS4B01G034300,0.2199,0.0948
TraesCS4A01G278700,TraesCS4D01G032800,0.2975,-0.1168
TraesCS4B01G034300,TraesCS4D01G032800,0.1031,-0.3286
TraesCS5A01G162700,TraesCS5B01G160100,0.7307,0.4695
TraesCS5A01G162700,TraesCS5D01G167700,0.8095,0.5082
TraesCS5B01G160100,TraesCS5D01G167700,0.7142,0.7778
TraesCS3A01G131000,TraesCS3B01G149800,0.2297,0.3769
TraesCS3A01G131000,TraesCS3D01G131600,0.3021,0.4658
TraesCS3B01G149800,TraesCS3D01G131600,0.1593,0.3959
TraesCS6A01G312000,TraesCS6B01G342200,0.6512,0.6272
TraesCS6A01G312000,TraesCS6D01G291400,0.7223,0.7171
TraesCS6B01G342200,TraesCS6D01G291400,0.769,0.6745
TraesCS2A01G205100,TraesCS2B01G232500,0.8803,0.4486
TraesCS2A01G205100,TraesCS2D01G211000,0.8826,0.4211
TraesCS2B01G232500,TraesCS2D01G211000,0.8875,0.2883
TraesCS5A01G153600,TraesCS5B01G152100,0.6158,0.5201
TraesCS5A01G153600,TraesCS5D01G158900,0.5121,0.4526
TraesCS5B01G152100,TraesCS5D01G158900,0.6282,0.5072
TraesCS5A01G444200,TraesCS5B01G448900,0.6337,0.4748
TraesCS5A01G444200,TraesCS5D01G451900,0.8103,0.5336
TraesCS5B01G448900,TraesCS5D01G451900,0.7071,0.4548
TraesCS3A01G158200,TraesCS3B01G185200,0.5319,0.4342
TraesCS3A01G158200,TraesCS3D01G165900,0.3913,0.3418
TraesCS3B01G185200,TraesCS3D01G165900,0.3414,0.3252
TraesCS2A01G567900,TraesCS2B01G628700,-0.1313,0.0909
TraesCS2A01G567900,TraesCS2D01G578600,-0.0001,-0.6024
TraesCS2B01G628700,TraesCS2D01G578600,0.0858,-0.0345
TraesCS5A01G037400,TraesCS5B01G038400,0.1143,0.4905
TraesCS5A01G037400,TraesCS5D01G044900,0.2574,0.7557
TraesCS5B01G038400,TraesCS5D01G044900,0.404,0.6214
TraesCS5A01G099800,TraesCS5B01G105000,0.6668,0.3797
TraesCS5A01G099800,TraesCS5D01G112100,0.6393,0.4384
TraesCS5B01G105000,TraesCS5D01G112100,0.5414,0.4722
TraesCS7A01G561500,TraesCS7B01G502100,-0.0644,-0.0444
TraesCS7A01G561500,TraesCS7D01G548300,0.4786,0.1916
TraesCS7B01G502100,TraesCS7D01G548300,0.0367,-0.0263
TraesCS3A01G022500,TraesCS3B01G023200,0.4169,0.2786
TraesCS3A01G022500,TraesCS3D01G024100,-0.3046,0.3488
TraesCS3B01G023200,TraesCS3D01G024100,0.0727,0.2784
TraesCS3A01G160300,TraesCS7B01G377800,-0.0393,0.1657
TraesCS3A01G160300,TraesCS3D01G167500,0.2614,0.1878
TraesCS7B01G377800,TraesCS3D01G167500,0.139,0.0833
TraesCS2A01G298600,TraesCS2B01G315100,0.7265,0.4511
TraesCS2A01G298600,TraesCS2D01G296700,0.5726,0.6747
TraesCS2B01G315100,TraesCS2D01G296700,0.7242,0.5546
TraesCS4A01G222800,TraesCS4B01G093600,0.3081,0.297
TraesCS4A01G222800,TraesCS4D01G090400,0.3603,0.3033
TraesCS4B01G093600,TraesCS4D01G090400,0.2856,0.4036
TraesCS5A01G210100,TraesCS5B01G208100,0.6323,0.6679
TraesCS5A01G210100,TraesCS5D01G216300,0.5943,0.8444
TraesCS5B01G208100,TraesCS5D01G216300,0.7342,0.7508
TraesCS3A01G398100,TraesCS3B01G430100,0.4354,0.4944
TraesCS3A01G398100,TraesCS3D01G392000,0.537,0.5646
TraesCS3B01G430100,TraesCS3D01G392000,0.4387,0.5426
TraesCS1A01G255100,TraesCS1B01G265900,0.8696,0.6411
TraesCS1A01G255100,TraesCS1D01G254500,0.8818,0.7428
TraesCS1B01G265900,TraesCS1D01G254500,0.8754,0.7192
TraesCS1A01G443200,TraesCS1B01G477400,0.2333,0.3247
TraesCS1A01G443200,TraesCS1D01G451200,0.0247,-0.2632
TraesCS1B01G477400,TraesCS1D01G451200,0.2703,-0.1813
TraesCS1A01G272200,TraesCS1B01G282200,0.2409,0.1427
TraesCS1A01G272200,TraesCS1D01G272700,0.2972,0.248
TraesCS1B01G282200,TraesCS1D01G272700,0.3426,0.2671
TraesCS7A01G344700,TraesCS7B01G238400,0.5098,0.6192
TraesCS7A01G344700,TraesCS7D01G334800,0.5003,0.6126
TraesCS7B01G238400,TraesCS7D01G334800,0.4813,0.6505
TraesCS3A01G206400,TraesCS3B01G238500,0.6425,0.816
TraesCS3A01G206400,TraesCS3D01G209200,0.4519,0.8459
TraesCS3B01G238500,TraesCS3D01G209200,0.5604,0.77
TraesCS3A01G103600,TraesCS3B01G121000,0.3054,0.6728
TraesCS3A01G103600,TraesCS3D01G105900,0.3145,0.6805
TraesCS3B01G121000,TraesCS3D01G105900,0.449,0.8754
TraesCS5A01G233800,TraesCS5B01G232300,0.1083,0.2827
TraesCS5A01G233800,TraesCS5D01G240700,0.2743,0.1796
TraesCS5B01G232300,TraesCS5D01G240700,0.2047,0.2757
TraesCS3A01G267700,TraesCS3B01G301100,0.2546,0.6124
TraesCS3A01G267700,TraesCS3D01G267900,0.4162,0.6531
TraesCS3B01G301100,TraesCS3D01G267900,0.1717,0.5958
TraesCS1A01G179600,TraesCS1B01G200900,0.6002,0.6139
TraesCS1A01G179600,TraesCS1D01G177900,0.4684,0.7909
TraesCS1B01G200900,TraesCS1D01G177900,0.6064,0.517
TraesCS7A01G213500,TraesCS7B01G120700,0.4588,0.3795
TraesCS7A01G213500,TraesCS7D01G215500,0.3568,0.4009
TraesCS7B01G120700,TraesCS7D01G215500,0.5064,0.3893
TraesCS3A01G414100,TraesCS3B01G448900,0.3771,0.4694
TraesCS3A01G414100,TraesCS3D01G408600,0.2331,0.304
TraesCS3B01G448900,TraesCS3D01G408600,0.2869,0.4817
TraesCS7A01G380500,TraesCS7B01G282400,0.1066,0.0902
TraesCS7A01G380500,TraesCS7D01G376900,-0.1456,0.214
TraesCS7B01G282400,TraesCS7D01G376900,-0.3039,-0.0282
TraesCS6A01G249800,TraesCS6B01G275600,0.5022,0.7013
TraesCS6A01G249800,TraesCS6D01G231500,0.3719,0.5669
TraesCS6B01G275600,TraesCS6D01G231500,0.565,0.6515
TraesCS6A01G326400,TraesCS6B01G357000,0.3584,0.4489
TraesCS6A01G326400,TraesCS6D01G306200,0.4617,0.5906
TraesCS6B01G357000,TraesCS6D01G306200,0.5121,0.5692
TraesCS4A01G411600,TraesCS4B01G311700,0.4537,0.6941
TraesCS4A01G411600,TraesCS4D01G309500,0.5366,0.6006
TraesCS4B01G311700,TraesCS4D01G309500,0.5485,0.7293
TraesCS6A01G240600,TraesCS6B01G284100,-0.0498,0.5702
TraesCS6A01G240600,TraesCS6D01G222800,0.0052,0.5178
TraesCS6B01G284100,TraesCS6D01G222800,0.4567,0.5941
TraesCS7A01G432100,TraesCS7B01G332300,0.1827,0.3685
TraesCS7A01G432100,TraesCS7D01G423800,0.4901,0.7473
TraesCS7B01G332300,TraesCS7D01G423800,0.1304,0.3682
TraesCS3A01G507500,TraesCS3B01G575600,-0.0879,0.0311
TraesCS3A01G507500,TraesCS3D01G514900,0.4527,0.1887
TraesCS3B01G575600,TraesCS3D01G514900,0.0615,0.191
TraesCS5A01G160200,TraesCS5B01G157900,0.3145,0.5883
TraesCS5A01G160200,TraesCS5D01G165300,0.2788,0.5629
TraesCS5B01G157900,TraesCS5D01G165300,0.3334,0.6277
TraesCS6A01G101600,TraesCS6B01G129600,-0.094,0.3007
TraesCS6A01G101600,TraesCS6D01G089900,0.57,0.7313
TraesCS6B01G129600,TraesCS6D01G089900,0.1172,0.3868
TraesCS3A01G195200,TraesCS3B01G222900,0.3089,0.79
TraesCS3A01G195200,TraesCS3D01G198500,0.4212,0.6392
TraesCS3B01G222900,TraesCS3D01G198500,0.5955,0.6573
TraesCS2A01G236300,TraesCS2B01G254900,0.2547,0.4057
TraesCS2A01G236300,TraesCS2D01G241400,0.208,0.5085
TraesCS2B01G254900,TraesCS2D01G241400,0.33,0.5647
TraesCS7A01G198200,TraesCS7B01G104400,0.6467,0.6984
TraesCS7A01G198200,TraesCS7D01G200800,0.6188,0.5001
TraesCS7B01G104400,TraesCS7D01G200800,0.7421,0.6834
TraesCS5A01G116100,TraesCS5B01G115500,0.4197,0.6346
TraesCS5A01G116100,TraesCS5D01G117900,0.2972,0.7805
TraesCS5B01G115500,TraesCS5D01G117900,0.246,0.6322
TraesCS6A01G104800,TraesCS6B01G134000,0.2618,0.4823
TraesCS6A01G104800,TraesCS6D01G093700,0.457,0.6354
TraesCS6B01G134000,TraesCS6D01G093700,0.3223,0.577
TraesCS2A01G420800,TraesCS2B01G439900,0.5249,0.31
TraesCS2A01G420800,TraesCS2D01G417800,0.5075,0.7579
TraesCS2B01G439900,TraesCS2D01G417800,0.4867,0.3711
TraesCS5A01G389200,TraesCS5B01G394400,0.6115,0.3962
TraesCS5A01G389200,TraesCS5D01G399200,0.5981,0.5096
TraesCS5B01G394400,TraesCS5D01G399200,0.6666,0.4683
TraesCS1A01G198000,TraesCS1B01G212700,0.1867,0.2355
TraesCS1A01G198000,TraesCS1D01G201500,0.1018,0.2151
TraesCS1B01G212700,TraesCS1D01G201500,0.3122,0.2454
TraesCS2A01G581600,TraesCS2B01G605800,0.3148,0.2649
TraesCS2A01G581600,TraesCS2D01G598500,0.6478,-0.0216
TraesCS2B01G605800,TraesCS2D01G598500,0.3992,0.2477
TraesCS2A01G474800,TraesCS2B01G498400,0.1613,-0.0031
TraesCS2A01G474800,TraesCS2D01G475000,-0.1849,-0.1176
TraesCS2B01G498400,TraesCS2D01G475000,-0.0361,-0.0977
TraesCS6A01G220000,TraesCS6B01G261400,0.3184,0.5296
TraesCS6A01G220000,TraesCS6D01G215200,0.4516,0.5389
TraesCS6B01G261400,TraesCS6D01G215200,0.4757,0.4697
TraesCS3A01G488600,TraesCS3B01G536500,0.2889,0.0622
TraesCS3A01G488600,TraesCS3D01G484700,0.4247,0.3335
TraesCS3B01G536500,TraesCS3D01G484700,0.3325,0.2638
TraesCS3A01G393000,TraesCS3B01G424900,0.6039,0.2915
TraesCS3A01G393000,TraesCS3D01G385800,0.4305,0.2929
TraesCS3B01G424900,TraesCS3D01G385800,0.563,0.3265
TraesCS5A01G386800,TraesCS5B01G391700,0.2297,-0.0818
TraesCS5A01G386800,TraesCS5D01G396600,0.533,0.476
TraesCS5B01G391700,TraesCS5D01G396600,0.2936,0.1789
TraesCS2A01G506400,TraesCS2B01G534700,0.1609,0.3191
TraesCS2A01G506400,TraesCS2D01G507100,0.0011,0.0063
TraesCS2B01G534700,TraesCS2D01G507100,0.0973,0.2112
TraesCS3A01G303800,TraesCS3B01G332500,0.6414,0.6091
TraesCS3A01G303800,TraesCS3D01G298000,0.6203,0.5886
TraesCS3B01G332500,TraesCS3D01G298000,0.609,0.7114
TraesCS5A01G446300,TraesCS5B01G450900,0.3988,0.5349
TraesCS5A01G446300,TraesCS5D01G453900,0.27,0.4544
TraesCS5B01G450900,TraesCS5D01G453900,0.2429,0.5609
TraesCS2A01G266200,TraesCS2B01G275900,0.4267,0.1895
TraesCS2A01G266200,TraesCS2D01G257600,0.4267,0.2636
TraesCS2B01G275900,TraesCS2D01G257600,0.5033,0.3719
TraesCS3A01G266100,TraesCS3B01G299400,0.3168,0.5105
TraesCS3A01G266100,TraesCS3D01G266200,0.1998,0.4157
TraesCS3B01G299400,TraesCS3D01G266200,0.2064,0.3486
TraesCS2A01G274200,TraesCS2B01G292400,0.5976,0.1206
TraesCS2A01G274200,TraesCS2D01G274000,0.607,0.0716
TraesCS2B01G292400,TraesCS2D01G274000,0.6136,0.1461
TraesCS3A01G297500,TraesCS3B01G339200,0.1842,0.5966
TraesCS3A01G297500,TraesCS3D01G304800,0.1634,0.6008
TraesCS3B01G339200,TraesCS3D01G304800,0.4095,0.6621
TraesCS5A01G151900,TraesCS5B01G150500,-0.0837,0.3648
TraesCS5A01G151900,TraesCS5D01G157100,0.3006,0.0105
TraesCS5B01G150500,TraesCS5D01G157100,-0.046,0.0625
TraesCS4A01G088700,TraesCS4B01G215500,0.3985,0.4254
TraesCS4A01G088700,TraesCS4D01G216000,0.3326,0.647
TraesCS4B01G215500,TraesCS4D01G216000,0.4777,0.4887
TraesCS5A01G104500,TraesCS5B01G108800,0.1031,0.1339
TraesCS5A01G104500,TraesCS5D01G116400,0.264,0.1384
TraesCS5B01G108800,TraesCS5D01G116400,0.3409,0.1018
TraesCS4A01G147200,TraesCS4B01G166200,0.4113,0.2877
TraesCS4A01G147200,TraesCS4D01G160800,0.1885,0.0181
TraesCS4B01G166200,TraesCS4D01G160800,0.1024,-0.2851
TraesCS5A01G402300,TraesCS5B01G407200,0.6908,0.7709
TraesCS5A01G402300,TraesCS5D01G412400,0.7984,0.8123
TraesCS5B01G407200,TraesCS5D01G412400,0.8066,0.7374
TraesCS6A01G333800,TraesCS6B01G364500,0.1376,0.2118
TraesCS6A01G333800,TraesCS6D01G313000,0.3998,0.582
TraesCS6B01G364500,TraesCS6D01G313000,-0.1633,-0.2003
TraesCS1A01G030700,TraesCS1B01G038100,-0.082,0.0654
TraesCS1A01G030700,TraesCS1D01G031700,-0.0047,0.3432
TraesCS1B01G038100,TraesCS1D01G031700,0.0792,0.1508
TraesCS5A01G135500,TraesCS5B01G134400,0.6029,0.6268
TraesCS5A01G135500,TraesCS5D01G142100,0.6283,0.5363
TraesCS5B01G134400,TraesCS5D01G142100,0.6359,0.5654
TraesCS5A01G151300,TraesCS5B01G149800,-0.0275,0.2728
TraesCS5A01G151300,TraesCS5D01G156400,0.0717,0.2587
TraesCS5B01G149800,TraesCS5D01G156400,0.2829,0.3503
TraesCS6A01G256300,TraesCS6B01G269100,0.5019,0.0953
TraesCS6A01G256300,TraesCS6D01G237500,0.6416,0.6181
TraesCS6B01G269100,TraesCS6D01G237500,0.4704,0.131
TraesCS7A01G293200,TraesCS7B01G185900,0.3016,0.2931
TraesCS7A01G293200,TraesCS7D01G286500,-0.1798,0.179
TraesCS7B01G185900,TraesCS7D01G286500,0.287,0.3363
TraesCS2A01G498100,TraesCS2B01G526300,0.2665,0.3814
TraesCS2A01G498100,TraesCS2D01G498200,-0.2283,-0.0986
TraesCS2B01G526300,TraesCS2D01G498200,-0.1135,-0.255
TraesCS4A01G320500,TraesCS5B01G558300,0.493,0.6306
TraesCS4A01G320500,TraesCS5D01G564700,0.3643,0.2548
TraesCS5B01G558300,TraesCS5D01G564700,0.3456,0.3316
TraesCS3A01G108700,TraesCS3B01G127700,0.7993,0.6371
TraesCS3A01G108700,TraesCS3D01G110500,0.8535,0.8891
TraesCS3B01G127700,TraesCS3D01G110500,0.8345,0.6923
TraesCS1A01G194000,TraesCS1B01G209000,0.6036,0.6413
TraesCS1A01G194000,TraesCS1D01G197900,0.485,0.6443
TraesCS1B01G209000,TraesCS1D01G197900,0.662,0.6558
TraesCS5A01G058100,TraesCS5B01G065400,0.2364,0.588
TraesCS5A01G058100,TraesCS5D01G069700,0.2443,0.4511
TraesCS5B01G065400,TraesCS5D01G069700,0.4341,0.5283
TraesCS2A01G104700,TraesCS2B01G121700,0.595,0.4249
TraesCS2A01G104700,TraesCS2D01G104400,0.6365,0.3754
TraesCS2B01G121700,TraesCS2D01G104400,0.6783,0.4203
TraesCS2A01G200000,TraesCS2B01G227600,0.2304,-0.0167
TraesCS2A01G200000,TraesCS2D01G207900,0.5704,0.4214
TraesCS2B01G227600,TraesCS2D01G207900,0.2474,0.0835
TraesCS4A01G260800,TraesCS4B01G053800,0.2818,0.3944
TraesCS4A01G260800,TraesCS4D01G053800,0.3614,0.556
TraesCS4B01G053800,TraesCS4D01G053800,0.4872,0.6159
TraesCS7A01G386700,TraesCS7B01G289500,0.561,0.6405
TraesCS7A01G386700,TraesCS7D01G383200,0.4567,0.5535
TraesCS7B01G289500,TraesCS7D01G383200,0.6875,0.6527
TraesCS2A01G163100,TraesCS2B01G188900,0.3108,-0.0877
TraesCS2A01G163100,TraesCS2D01G170000,0.5524,0.3398
TraesCS2B01G188900,TraesCS2D01G170000,0.256,0.0121
TraesCS2A01G014200,TraesCS2B01G003600,-0.2749,-0.1335
TraesCS2A01G014200,TraesCS2D01G014900,0.2243,0.3915
TraesCS2B01G003600,TraesCS2D01G014900,-0.5164,-0.2765
TraesCS2A01G432900,TraesCS2B01G454200,0.414,0.1557
TraesCS2A01G432900,TraesCS2D01G430900,0.2408,0.2479
TraesCS2B01G454200,TraesCS2D01G430900,0.2882,0.0945
TraesCS7A01G126200,TraesCS7B01G025500,0.5176,0.2279
TraesCS7A01G126200,TraesCS7D01G124200,0.2546,0.1455
TraesCS7B01G025500,TraesCS7D01G124200,0.3387,0.3857
TraesCS7A01G286300,TraesCS7B01G182200,0.5227,0.4336
TraesCS7A01G286300,TraesCS7D01G286800,0.2757,0.531
TraesCS7B01G182200,TraesCS7D01G286800,0.3049,0.552
TraesCS2A01G230200,TraesCS2B01G251800,0.6598,0.6655
TraesCS2A01G230200,TraesCS2D01G233900,0.6116,0.5403
TraesCS2B01G251800,TraesCS2D01G233900,0.7866,0.5537
TraesCS6A01G232100,TraesCS6B01G249500,0.3169,0.2128
TraesCS6A01G232100,TraesCS6D01G203100,0.3474,0.1602
TraesCS6B01G249500,TraesCS6D01G203100,0.3828,0.3922
TraesCS4A01G002100,TraesCS4B01G303000,0.564,0.3728
TraesCS4A01G002100,TraesCS4D01G301500,0.6584,0.4335
TraesCS4B01G303000,TraesCS4D01G301500,0.5922,0.2985
TraesCS4A01G082300,TraesCS4B01G221700,0.2973,0.3559
TraesCS4A01G082300,TraesCS4D01G222100,0.1289,0.1441
TraesCS4B01G221700,TraesCS4D01G222100,0.3893,0.308
TraesCS3A01G278500,TraesCS3B01G312700,0.2138,0.1285
TraesCS3A01G278500,TraesCS3D01G278800,0.3213,0.3605
TraesCS3B01G312700,TraesCS3D01G278800,-0.0142,0.0659
TraesCS7A01G212300,TraesCS7B01G119200,0.1277,0.4101
TraesCS7A01G212300,TraesCS7D01G214000,0.2982,0.3226
TraesCS7B01G119200,TraesCS7D01G214000,0.3489,0.5171
TraesCS5A01G392500,TraesCS5B01G397300,0.3909,0.5733
TraesCS5A01G392500,TraesCS5D01G402300,0.4424,0.6215
TraesCS5B01G397300,TraesCS5D01G402300,0.4158,0.5592
TraesCS6A01G377900,TraesCS6B01G415600,0.4323,0.5117
TraesCS6A01G377900,TraesCS6D01G362400,0.4127,0.7209
TraesCS6B01G415600,TraesCS6D01G362400,0.1733,0.4259
TraesCS3A01G398500,TraesCS3B01G430900,0.5843,0.8375
TraesCS3A01G398500,TraesCS3D01G392600,0.583,0.7706
TraesCS3B01G430900,TraesCS3D01G392600,0.4537,0.7446
TraesCS6A01G252800,TraesCS6B01G272900,0.6502,0.515
TraesCS6A01G252800,TraesCS6D01G234300,0.6487,0.4927
TraesCS6B01G272900,TraesCS6D01G234300,0.5279,0.5563
TraesCS3A01G290800,TraesCS3B01G325400,0.1521,0.1074
TraesCS3A01G290800,TraesCS3D01G290600,0.347,0.0971
TraesCS3B01G325400,TraesCS3D01G290600,0.3453,0.2364
TraesCS7A01G250000,TraesCS7B01G141200,0.365,0.6394
TraesCS7A01G250000,TraesCS7D01G248600,0.429,0.6029
TraesCS7B01G141200,TraesCS7D01G248600,0.4022,0.5522
TraesCS5A01G463600,TraesCS5B01G475100,0.349,0.6627
TraesCS5A01G463600,TraesCS5D01G476300,0.4901,0.6757
TraesCS5B01G475100,TraesCS5D01G476300,0.4101,0.6006
TraesCS4A01G089400,TraesCS4B01G215000,0.7118,0.6849
TraesCS4A01G089400,TraesCS4D01G215500,0.5204,0.7177
TraesCS4B01G215000,TraesCS4D01G215500,0.5909,0.7243
TraesCS1A01G158500,TraesCS1B01G174500,0.4504,0.514
TraesCS1A01G158500,TraesCS1D01G155800,0.3878,0.6647
TraesCS1B01G174500,TraesCS1D01G155800,0.5829,0.4242
TraesCS1A01G281300,TraesCS1B01G290500,0.2932,0.7199
TraesCS1A01G281300,TraesCS1D01G280600,0.3237,0.7567
TraesCS1B01G290500,TraesCS1D01G280600,0.2617,0.7794
TraesCS3A01G273300,TraesCS3B01G307000,0.4854,0.4539
TraesCS3A01G273300,TraesCS3D01G272700,0.5103,0.7491
TraesCS3B01G307000,TraesCS3D01G272700,0.3247,0.5131
TraesCS2A01G450400,TraesCS2B01G472000,0.2709,0.0683
TraesCS2A01G450400,TraesCS2D01G450000,0.2285,0.1896
TraesCS2B01G472000,TraesCS2D01G450000,0.0365,0.0949
TraesCS4A01G124700,TraesCS4B01G179700,0.47,0.7021
TraesCS4A01G124700,TraesCS4D01G181300,0.6311,0.8111
TraesCS4B01G179700,TraesCS4D01G181300,0.4235,0.5934
TraesCS2A01G220100,TraesCS2B01G245600,0.3949,0.5329
TraesCS2A01G220100,TraesCS2D01G225800,0.5021,0.6074
TraesCS2B01G245600,TraesCS2D01G225800,0.5139,0.5663
TraesCS1A01G163900,TraesCS1B01G180700,0.346,0.456
TraesCS1A01G163900,TraesCS1D01G160800,0.5537,0.5543
TraesCS1B01G180700,TraesCS1D01G160800,0.4182,0.5194
TraesCS5A01G473400,TraesCS5B01G486300,0.4107,0.1283
TraesCS5A01G473400,TraesCS5D01G486100,0.6424,0.5276
TraesCS5B01G486300,TraesCS5D01G486100,0.3663,0.215
TraesCS2A01G473900,TraesCS2B01G497400,-0.1609,-0.4015
TraesCS2A01G473900,TraesCS2D01G473600,0.3758,0.3986
TraesCS2B01G497400,TraesCS2D01G473600,-0.5816,-0.8126
TraesCS7A01G324600,TraesCS7B01G225100,0.4059,0.8444
TraesCS7A01G324600,TraesCS7D01G320300,0.625,0.8575
TraesCS7B01G225100,TraesCS7D01G320300,0.4634,0.8635
TraesCS6A01G093100,TraesCS6B01G121900,-0.2217,-0.1918
TraesCS6A01G093100,TraesCS6D01G089300,0.0326,0.487
TraesCS6B01G121900,TraesCS6D01G089300,-0.2273,-0.1663
TraesCS7A01G292200,TraesCS7B01G183900,-0.0079,-0.0194
TraesCS7A01G292200,TraesCS7D01G288800,0.0242,0.085
TraesCS7B01G183900,TraesCS7D01G288800,-0.0296,0.0887
TraesCS1A01G054300,TraesCS1B01G071400,0.2923,0.0975
TraesCS1A01G054300,TraesCS1D01G055100,0.2828,0.3414
TraesCS1B01G071400,TraesCS1D01G055100,0.1497,-0.1706
TraesCS3A01G213900,TraesCS3B01G244100,0.2094,0.2765
TraesCS3A01G213900,TraesCS3D01G216200,0.2815,0.6379
TraesCS3B01G244100,TraesCS3D01G216200,0.1866,0.3659
TraesCS3A01G247300,TraesCS3B01G272000,0.1219,0.2271
TraesCS3A01G247300,TraesCS3D01G244100,0.502,0.4596
TraesCS3B01G272000,TraesCS3D01G244100,0.1502,0.1418
TraesCS2A01G177700,TraesCS2B01G204800,0.382,0.2968
TraesCS2A01G177700,TraesCS2D01G185900,0.5181,0.6193
TraesCS2B01G204800,TraesCS2D01G185900,0.6328,0.6355
TraesCS6A01G045100,TraesCS6B01G060700,-0.0616,-0.1188
TraesCS6A01G045100,TraesCS6D01G051600,0.0942,0.0321
TraesCS6B01G060700,TraesCS6D01G051600,-0.0047,0.193
TraesCS4A01G010700,TraesCS4B01G293700,0.2467,0.6073
TraesCS4A01G010700,TraesCS4D01G292400,0.4756,0.728
TraesCS4B01G293700,TraesCS4D01G292400,0.3236,0.7398
TraesCS5A01G095900,TraesCS5B01G101800,0.4613,0.4271
TraesCS5A01G095900,TraesCS5D01G108500,0.5488,0.605
TraesCS5B01G101800,TraesCS5D01G108500,0.571,0.3779
TraesCS3A01G417600,TraesCS3B01G452800,0.2128,0.3047
TraesCS3A01G417600,TraesCS3D01G413200,0.4065,0.4222
TraesCS3B01G452800,TraesCS3D01G413200,0.3628,0.1864
TraesCS3A01G184800,TraesCS3B01G214600,0.5124,0.862
TraesCS3A01G184800,TraesCS3D01G188800,0.2719,0.8812
TraesCS3B01G214600,TraesCS3D01G188800,0.5677,0.8904
TraesCS5A01G095100,TraesCS5B01G101300,0.0598,0.6097
TraesCS5A01G095100,TraesCS5D01G107800,0.2812,0.7131
TraesCS5B01G101300,TraesCS5D01G107800,-0.0113,0.654
TraesCS2A01G479500,TraesCS2B01G504000,0.3151,0.2813
TraesCS2A01G479500,TraesCS2D01G478700,-0.1071,0.3752
TraesCS2B01G504000,TraesCS2D01G478700,0.2546,0.1178
TraesCS2A01G518400,TraesCS2B01G546800,0.1282,0.0748
TraesCS2A01G518400,TraesCS2D01G519800,0.0865,0.3122
TraesCS2B01G546800,TraesCS2D01G519800,-0.1559,-0.1165
TraesCS2A01G555100,TraesCS2B01G588900,-0.2502,-0.3051
TraesCS2A01G555100,TraesCS2D01G559400,0.2038,0.0247
TraesCS2B01G588900,TraesCS2D01G559400,0.1227,0.2123
TraesCS3A01G334700,TraesCS3B01G365600,0.3624,0.4928
TraesCS3A01G334700,TraesCS3D01G328000,0.3396,0.5413
TraesCS3B01G365600,TraesCS3D01G328000,0.3083,0.672
TraesCS1A01G361500,TraesCS1B01G378100,0.2385,0.5138
TraesCS1A01G361500,TraesCS1D01G366200,0.1594,0.3791
TraesCS1B01G378100,TraesCS1D01G366200,0.2199,0.4796
TraesCS4A01G146300,TraesCS4B01G156000,0.2899,0.109
TraesCS4A01G146300,TraesCS4D01G163900,-0.2548,-0.1924
TraesCS4B01G156000,TraesCS4D01G163900,0.0518,0.2378
TraesCS5A01G054500,TraesCS5B01G061900,0.1009,0.2656
TraesCS5A01G054500,TraesCS5D01G065800,-0.1214,0.1592
TraesCS5B01G061900,TraesCS5D01G065800,0.2705,0.6109
TraesCS2A01G145900,TraesCS2B01G171300,0.0469,0.4036
TraesCS2A01G145900,TraesCS2D01G150500,0.1657,0.4251
TraesCS2B01G171300,TraesCS2D01G150500,0.4248,0.5289
TraesCS5A01G176300,TraesCS5B01G173600,0.497,0.5862
TraesCS5A01G176300,TraesCS5D01G180600,0.5073,0.6177
TraesCS5B01G173600,TraesCS5D01G180600,0.482,0.5721
TraesCS3A01G369400,TraesCS3B01G401300,0.0172,0.2011
TraesCS3A01G369400,TraesCS3D01G362400,0.1455,0.3485
TraesCS3B01G401300,TraesCS3D01G362400,0.0734,0.2622
TraesCS4A01G161900,TraesCS4B01G162600,0.2036,-0.0321
TraesCS4A01G161900,TraesCS4D01G166900,0.1399,0.1331
TraesCS4B01G162600,TraesCS4D01G166900,-0.3102,-0.1457
TraesCS5A01G466800,TraesCS5B01G478600,0.2113,0.556
TraesCS5A01G466800,TraesCS5D01G479700,0.2937,0.6219
TraesCS5B01G478600,TraesCS5D01G479700,0.1421,0.6453
TraesCS4A01G127400,TraesCS4B01G177300,0.2752,0.6388
TraesCS4A01G127400,TraesCS4D01G179000,0.248,0.4342
TraesCS4B01G177300,TraesCS4D01G179000,0.32,0.3756
TraesCS1A01G224700,TraesCS1B01G237700,-0.151,-0.0247
TraesCS1A01G224700,TraesCS1D01G226100,0.3081,0.737
TraesCS1B01G237700,TraesCS1D01G226100,-0.1268,-0.1159
TraesCS6A01G258300,TraesCS6B01G267000,0.3683,0.2877
TraesCS6A01G258300,TraesCS6D01G239500,0.4909,0.3871
TraesCS6B01G267000,TraesCS6D01G239500,0.2226,0.111
TraesCS6A01G109000,TraesCS6B01G137600,0.0785,0.5604
TraesCS6A01G109000,TraesCS6D01G097400,0.2397,0.7757
TraesCS6B01G137600,TraesCS6D01G097400,0.1945,0.7074
TraesCS7A01G192900,TraesCS7B01G098200,0.0679,0.2027
TraesCS7A01G192900,TraesCS7D01G194100,0.2171,0.0936
TraesCS7B01G098200,TraesCS7D01G194100,0.0399,0.3388
TraesCS6A01G299300,TraesCS6B01G328900,0.1809,0.3388
TraesCS6A01G299300,TraesCS6D01G279200,0.2125,0.0443
TraesCS6B01G328900,TraesCS6D01G279200,0.4779,0.4986
TraesCS4A01G268600,TraesCS4B01G045600,-0.2016,-0.2359
TraesCS4A01G268600,TraesCS4D01G046300,0.6059,0.708
TraesCS4B01G045600,TraesCS4D01G046300,-0.3431,-0.48
TraesCS5A01G420600,TraesCS5B01G422700,0.1979,0.3268
TraesCS5A01G420600,TraesCS5D01G429200,0.4233,0.5463
TraesCS5B01G422700,TraesCS5D01G429200,0.0808,0.2856
TraesCS3A01G261300,TraesCS3B01G294400,0.3654,0.2466
TraesCS3A01G261300,TraesCS3D01G261400,0.3388,0.4595
TraesCS3B01G294400,TraesCS3D01G261400,0.4898,0.3963
TraesCS3A01G268600,TraesCS3B01G303000,0.3679,0.9047
TraesCS3A01G268600,TraesCS3D01G268700,0.3555,0.914
TraesCS3B01G303000,TraesCS3D01G268700,0.5237,0.9139
TraesCS5A01G324400,TraesCS5B01G325200,0.1095,-0.0328
TraesCS5A01G324400,TraesCS5D01G331300,0.2885,0.0853
TraesCS5B01G325200,TraesCS5D01G331300,0.0587,-0.0646
TraesCS5A01G159800,TraesCS5B01G157500,0.2326,0.2952
TraesCS5A01G159800,TraesCS5D01G164800,0.1945,0.5824
TraesCS5B01G157500,TraesCS5D01G164800,0.2907,0.4343
TraesCS3A01G437300,TraesCS3B01G471400,0.2614,0.3801
TraesCS3A01G437300,TraesCS3D01G429500,0.1956,0.3361
TraesCS3B01G471400,TraesCS3D01G429500,0.2423,0.4361
TraesCS7A01G157000,TraesCS7B01G061200,0.4011,0.5258
TraesCS7A01G157000,TraesCS7D01G157500,0.5431,0.6456
TraesCS7B01G061200,TraesCS7D01G157500,0.3864,0.4963
TraesCS1A01G233400,TraesCS1B01G250000,0.3208,0.639
TraesCS1A01G233400,TraesCS1D01G238500,0.3002,0.588
TraesCS1B01G250000,TraesCS1D01G238500,0.2711,0.6713
TraesCS3A01G206600,TraesCS3B01G238600,0.7019,0.6866
TraesCS3A01G206600,TraesCS3D01G209100,0.8454,0.7653
TraesCS3B01G238600,TraesCS3D01G209100,0.6817,0.7219
TraesCS6A01G195000,TraesCS6B01G221800,0.4911,0.2364
TraesCS6A01G195000,TraesCS6D01G181400,-0.2013,0.0135
TraesCS6B01G221800,TraesCS6D01G181400,-0.086,0.1952
TraesCS3A01G152000,TraesCS3B01G179200,0.428,0.5822
TraesCS3A01G152000,TraesCS3D01G159900,0.32,0.4279
TraesCS3B01G179200,TraesCS3D01G159900,0.8213,0.6569
TraesCS3A01G196600,TraesCS3B01G227700,-0.1742,0.1046
TraesCS3A01G196600,TraesCS3D01G199600,0.0951,0.4255
TraesCS3B01G227700,TraesCS3D01G199600,-0.1822,0.2153
TraesCS5A01G066300,TraesCS5B01G073000,0.1983,0.5466
TraesCS5A01G066300,TraesCS5D01G077300,0.2965,0.4961
TraesCS5B01G073000,TraesCS5D01G077300,0.4464,0.5027
TraesCS4A01G044300,TraesCS4B01G265400,0.3189,0.236
TraesCS4A01G044300,TraesCS4D01G265400,0.2991,0.2595
TraesCS4B01G265400,TraesCS4D01G265400,0.2461,0.2648
TraesCS6A01G199600,TraesCS6B01G224200,0.1024,0.3481
TraesCS6A01G199600,TraesCS6D01G184100,0.3693,0.5292
TraesCS6B01G224200,TraesCS6D01G184100,0.041,0.2786
TraesCS6A01G070500,TraesCS6B01G094500,0.5794,0.5241
TraesCS6A01G070500,TraesCS6D01G068300,0.3607,0.5722
TraesCS6B01G094500,TraesCS6D01G068300,0.4114,0.6581
TraesCS6A01G147000,TraesCS6B01G175200,0.5129,0.3966
TraesCS6A01G147000,TraesCS6D01G136300,-0.08,0.4243
TraesCS6B01G175200,TraesCS6D01G136300,-0.1309,0.4511
TraesCS3A01G187200,TraesCS3B01G216600,0.4829,0.2753
TraesCS3A01G187200,TraesCS3D01G191000,0.3683,0.4768
TraesCS3B01G216600,TraesCS3D01G191000,0.2306,0.1862
TraesCS3A01G302800,TraesCS3B01G333500,0.4921,0.4774
TraesCS3A01G302800,TraesCS3D01G299000,0.5687,0.4808
TraesCS3B01G333500,TraesCS3D01G299000,0.5798,0.5233
TraesCS1A01G163200,TraesCS1B01G179100,0.3453,0.2425
TraesCS1A01G163200,TraesCS1D01G159300,0.5588,0.2038
TraesCS1B01G179100,TraesCS1D01G159300,0.1158,0.0369
TraesCS3A01G315500,TraesCS3B01G351400,0.0668,0.18
TraesCS3A01G315500,TraesCS3D01G316000,0.3157,0.2996
TraesCS3B01G351400,TraesCS3D01G316000,0.0357,0.259
TraesCS1A01G122000,TraesCS1B01G141200,0.1602,0.6163
TraesCS1A01G122000,TraesCS1D01G122800,0.2043,0.8055
TraesCS1B01G141200,TraesCS1D01G122800,0.1492,0.6587
TraesCS1A01G167200,TraesCS1B01G183600,-0.2815,-0.3106
TraesCS1A01G167200,TraesCS1D01G173700,0.3032,0.2682
TraesCS1B01G183600,TraesCS1D01G173700,0.3906,0.4734
TraesCS2A01G162600,TraesCS2B01G188500,0.4439,0.2269
TraesCS2A01G162600,TraesCS2D01G169600,0.5123,0.3903
TraesCS2B01G188500,TraesCS2D01G169600,0.4738,0.2365
TraesCS6A01G244600,TraesCS6B01G279700,-0.0382,0.0124
TraesCS6A01G244600,TraesCS6D01G226800,-0.1936,-0.1884
TraesCS6B01G279700,TraesCS6D01G226800,0.297,0.3871
TraesCS2A01G307500,TraesCS2B01G324100,0.2313,0.2565
TraesCS2A01G307500,TraesCS2D01G305900,0.2505,0.334
TraesCS2B01G324100,TraesCS2D01G305900,0.2699,0.3443
TraesCS2A01G480200,TraesCS2B01G505000,-0.0346,-0.1945
TraesCS2A01G480200,TraesCS2D01G479500,0.028,0.1083
TraesCS2B01G505000,TraesCS2D01G479500,0.443,0.0777
TraesCS1A01G161300,TraesCS1B01G177800,0.1074,0.2098
TraesCS1A01G161300,TraesCS1D01G158300,0.4063,0.4016
TraesCS1B01G177800,TraesCS1D01G158300,0.113,-0.0411
TraesCS3A01G275700,TraesCS3B01G309400,0.1896,0.5294
TraesCS3A01G275700,TraesCS3D01G275600,0.0805,0.5816
TraesCS3B01G309400,TraesCS3D01G275600,0.1649,0.5894
TraesCS1A01G228900,TraesCS1B01G245100,0.1564,0.4821
TraesCS1A01G228900,TraesCS1D01G233100,0.1945,0.3706
TraesCS1B01G245100,TraesCS1D01G233100,0.5981,0.4785
TraesCS4A01G043700,TraesCS4B01G264400,0.3966,0.2352
TraesCS4A01G043700,TraesCS4D01G264400,0.4793,0.5216
TraesCS4B01G264400,TraesCS4D01G264400,0.2404,0.2247
TraesCS4A01G272700,TraesCS4B01G041400,0.5606,0.3696
TraesCS4A01G272700,TraesCS4D01G038700,0.335,0.3496
TraesCS4B01G041400,TraesCS4D01G038700,0.8523,0.7059
TraesCS5A01G437600,TraesCS5B01G440400,0.3148,0.0745
TraesCS5A01G437600,TraesCS5D01G444800,-0.1501,-0.0105
TraesCS5B01G440400,TraesCS5D01G444800,-0.7778,-0.7625
TraesCS5A01G383700,TraesCS5B01G388300,0.2285,0.0713
TraesCS5A01G383700,TraesCS5D01G393100,0.1846,0.1352
TraesCS5B01G388300,TraesCS5D01G393100,-0.132,-0.3842
TraesCS4A01G247100,TraesCS4B01G067800,0.0531,0.367
TraesCS4A01G247100,TraesCS4D01G066800,0.3445,0.6437
TraesCS4B01G067800,TraesCS4D01G066800,0.1566,0.437
TraesCS3A01G227700,TraesCS3B01G256800,0.5493,0.9281
TraesCS3A01G227700,TraesCS3D01G225500,0.7844,0.9083
TraesCS3B01G256800,TraesCS3D01G225500,0.5219,0.9152
TraesCS2A01G247800,TraesCS2B01G269400,0.342,0.4029
TraesCS2A01G247800,TraesCS2D01G249600,0.4454,0.4104
TraesCS2B01G269400,TraesCS2D01G249600,0.3678,0.5454
TraesCS6A01G159100,TraesCS6B01G192200,0.3136,-0.053
TraesCS6A01G159100,TraesCS6D01G153400,0.4815,0.4169
TraesCS6B01G192200,TraesCS6D01G153400,0.3048,0.4775
TraesCS4A01G082400,TraesCS6B01G296000,0.3339,0.2608
TraesCS4A01G082400,TraesCS4D01G222000,0.5049,0.4053
TraesCS6B01G296000,TraesCS4D01G222000,0.1741,0.296
TraesCS6A01G386700,TraesCS6B01G425800,-0.1869,-0.1473
TraesCS6A01G386700,TraesCS6D01G371300,-0.1098,-0.0156
TraesCS6B01G425800,TraesCS6D01G371300,0.0195,0.0066
TraesCS7A01G161200,TraesCS7B01G066200,0.2155,0.156
TraesCS7A01G161200,TraesCS7D01G162500,0.2879,0.199
TraesCS7B01G066200,TraesCS7D01G162500,-0.0313,0.1928
TraesCS3A01G454900,TraesCS3B01G493700,0.2737,0.4458
TraesCS3A01G454900,TraesCS3D01G447600,0.2704,0.5468
TraesCS3B01G493700,TraesCS3D01G447600,0.0301,0.3358
TraesCS6A01G188800,TraesCS6B01G215700,0.3768,0.4852
TraesCS6A01G188800,TraesCS6D01G177500,0.3415,0.4706
TraesCS6B01G215700,TraesCS6D01G177500,0.3579,0.6536
TraesCS2A01G218300,TraesCS2B01G243700,0.1786,0.0536
TraesCS2A01G218300,TraesCS2D01G225100,0.0712,0.194
TraesCS2B01G243700,TraesCS2D01G225100,0.2935,0.2011
TraesCS3A01G272200,TraesCS3B01G306000,0.6219,0.8962
TraesCS3A01G272200,TraesCS3D01G271800,0.3333,0.8602
TraesCS3B01G306000,TraesCS3D01G271800,0.4358,0.9031
TraesCS5A01G140800,TraesCS5B01G139100,0.4752,0.7373
TraesCS5A01G140800,TraesCS5D01G151700,0.4193,0.734
TraesCS5B01G139100,TraesCS5D01G151700,0.4818,0.6595
TraesCS7A01G450600,TraesCS7B01G350400,0.5017,0.8247
TraesCS7A01G450600,TraesCS7D01G439900,0.4094,0.7802
TraesCS7B01G350400,TraesCS7D01G439900,0.4704,0.7735
TraesCS3A01G099600,TraesCS3B01G116000,0.3619,0.274
TraesCS3A01G099600,TraesCS3D01G099900,0.181,0.4051
TraesCS3B01G116000,TraesCS3D01G099900,0.1452,0.1862
TraesCS3A01G181800,TraesCS3B01G211600,0.2102,0.1862
TraesCS3A01G181800,TraesCS3D01G186400,0.2674,0.341
TraesCS3B01G211600,TraesCS3D01G186400,0.1684,0.0038
TraesCS7A01G364100,TraesCS7B01G263800,0.44,0.4492
TraesCS7A01G364100,TraesCS7D01G359100,0.6431,0.6
TraesCS7B01G263800,TraesCS7D01G359100,0.4058,0.5916
TraesCS2A01G406800,TraesCS2B01G424400,0.2477,0.1884
TraesCS2A01G406800,TraesCS2D01G403700,0.3398,0.37
TraesCS2B01G424400,TraesCS2D01G403700,0.4813,0.1555
TraesCS4A01G233500,TraesCS4B01G082200,0.5667,0.3313
TraesCS4A01G233500,TraesCS4D01G080700,0.4165,0.626
TraesCS4B01G082200,TraesCS4D01G080700,0.3439,0.2964
TraesCS2A01G234800,TraesCS2B01G253300,0.1464,0.0322
TraesCS2A01G234800,TraesCS2D01G236400,0.4447,0.4374
TraesCS2B01G253300,TraesCS2D01G236400,0.045,0.0536
TraesCS5A01G086100,TraesCS5B01G092100,0.513,0.2675
TraesCS5A01G086100,TraesCS5D01G099500,0.5748,0.3458
TraesCS5B01G092100,TraesCS5D01G099500,0.4391,0.4894
TraesCS3A01G405500,TraesCS3B01G439200,0.2085,0.3165
TraesCS3A01G405500,TraesCS3D01G400700,0.2924,0.4055
TraesCS3B01G439200,TraesCS3D01G400700,0.2061,0.265
TraesCS3A01G181500,TraesCS3B01G211500,0.159,0.695
TraesCS3A01G181500,TraesCS3D01G186300,0.353,0.6138
TraesCS3B01G211500,TraesCS3D01G186300,0.3812,0.6776
TraesCS5A01G093800,TraesCS5B01G099900,0.3912,0.4939
TraesCS5A01G093800,TraesCS5D01G106200,0.5448,0.4889
TraesCS5B01G099900,TraesCS5D01G106200,0.3765,0.5561
TraesCS2A01G234200,TraesCS2B01G259100,0.331,0.4716
TraesCS2A01G234200,TraesCS2D01G237400,0.0862,0.6611
TraesCS2B01G259100,TraesCS2D01G237400,0.6651,0.5775
TraesCS3A01G119100,TraesCS3B01G138100,0.0311,0.413
TraesCS3A01G119100,TraesCS3D01G121000,0.4986,0.5333
TraesCS3B01G138100,TraesCS3D01G121000,0.1828,0.3211
TraesCS4A01G133200,TraesCS4B01G171400,0.2184,0.515
TraesCS4A01G133200,TraesCS4D01G173500,0.1334,0.2078
TraesCS4B01G171400,TraesCS4D01G173500,-0.1147,0.2201
TraesCS2A01G125700,TraesCS2B01G148300,0.4007,0.2611
TraesCS2A01G125700,TraesCS2D01G128800,0.4471,0.3854
TraesCS2B01G148300,TraesCS2D01G128800,0.3478,0.1539
TraesCS7A01G182500,TraesCS7B01G087400,0.4232,0.4114
TraesCS7A01G182500,TraesCS7D01G183900,0.5,0.3291
TraesCS7B01G087400,TraesCS7D01G183900,0.3816,0.508
TraesCS6A01G095200,TraesCS6B01G123200,0.2329,0.1756
TraesCS6A01G095200,TraesCS6D01G088200,0.394,0.5077
TraesCS6B01G123200,TraesCS6D01G088200,0.4781,0.4935
TraesCS7A01G429300,TraesCS7B01G329400,-0.0614,0.3384
TraesCS7A01G429300,TraesCS7D01G421400,0.2508,0.4986
TraesCS7B01G329400,TraesCS7D01G421400,0.0249,0.1241
TraesCS6A01G315100,TraesCS6B01G345500,0.4584,0.6643
TraesCS6A01G315100,TraesCS6D01G294400,0.3856,0.4843
TraesCS6B01G345500,TraesCS6D01G294400,0.5629,0.5501
TraesCS4A01G196500,TraesCS4B01G118800,0.529,0.5455
TraesCS4A01G196500,TraesCS4D01G116500,0.6479,0.5025
TraesCS4B01G118800,TraesCS4D01G116500,0.6515,0.6803
TraesCS3A01G255400,TraesCS3B01G287300,0.4645,0.6892
TraesCS3A01G255400,TraesCS3D01G256200,0.4626,0.6245
TraesCS3B01G287300,TraesCS3D01G256200,0.3562,0.7242
TraesCS6A01G123300,TraesCS6B01G151500,0.6889,0.5035
TraesCS6A01G123300,TraesCS6D01G113500,0.6738,0.6195
TraesCS6B01G151500,TraesCS6D01G113500,0.635,0.5475
TraesCS7A01G138200,TraesCS7B01G040300,0.2931,0.4881
TraesCS7A01G138200,TraesCS7D01G139800,0.3679,0.5238
TraesCS7B01G040300,TraesCS7D01G139800,0.1032,0.5071
TraesCS6A01G277000,TraesCS6B01G304700,0.5828,0.3079
TraesCS6A01G277000,TraesCS6D01G257500,0.7152,0.471
TraesCS6B01G304700,TraesCS6D01G257500,0.6988,0.4318
TraesCS4A01G229100,TraesCS4B01G087300,0.6459,0.2395
TraesCS4A01G229100,TraesCS4D01G084600,0.7593,0.4609
TraesCS4B01G087300,TraesCS4D01G084600,0.7181,0.4422
TraesCS3A01G051800,TraesCS3B01G060500,0.531,0.6914
TraesCS3A01G051800,TraesCS3D01G050900,0.6971,0.6036
TraesCS3B01G060500,TraesCS3D01G050900,0.6253,0.6705
TraesCS4A01G173500,TraesCS4B01G143600,-0.0651,0.1263
TraesCS4A01G173500,TraesCS4D01G142100,0.2846,0.1404
TraesCS4B01G143600,TraesCS4D01G142100,0.022,-0.0964
TraesCS4A01G115100,TraesCS4B01G189100,0.357,0.1476
TraesCS4A01G115100,TraesCS4D01G190400,0.3004,0.0271
TraesCS4B01G189100,TraesCS4D01G190400,0.4783,0.4574
TraesCS2A01G224500,TraesCS2B01G274700,0.3531,0.2758
TraesCS2A01G224500,TraesCS2D01G230700,0.3017,0.3767
TraesCS2B01G274700,TraesCS2D01G230700,0.2522,0.385
TraesCS2A01G032600,TraesCS2B01G046600,-0.016,-0.3356
TraesCS2A01G032600,TraesCS2D01G031900,-0.6187,-0.0899
TraesCS2B01G046600,TraesCS2D01G031900,-0.0029,0.0779
TraesCS3A01G326500,TraesCS3B01G355800,0.5339,0.6616
TraesCS3A01G326500,TraesCS3D01G319900,0.541,0.5421
TraesCS3B01G355800,TraesCS3D01G319900,0.5885,0.5025
TraesCS3A01G299200,TraesCS3B01G337300,0.5763,0.6624
TraesCS3A01G299200,TraesCS3D01G302500,0.4199,0.7397
TraesCS3B01G337300,TraesCS3D01G302500,0.6033,0.829
TraesCS3A01G041700,TraesCS3B01G042000,0.5592,0.5945
TraesCS3A01G041700,TraesCS3D01G038600,0.7655,0.7287
TraesCS3B01G042000,TraesCS3D01G038600,0.6176,0.6622
TraesCS2A01G177000,TraesCS2B01G203900,0.5467,0.3438
TraesCS2A01G177000,TraesCS2D01G185000,0.6126,0.4319
TraesCS2B01G203900,TraesCS2D01G185000,0.3563,0.3668
TraesCS6A01G264500,TraesCS6B01G291600,-0.041,0.1823
TraesCS6A01G264500,TraesCS6D01G250400,0.3692,0.1593
TraesCS6B01G291600,TraesCS6D01G250400,-0.0907,0.061
TraesCS5A01G207000,TraesCS5B01G205400,0.2956,0.7
TraesCS5A01G207000,TraesCS5D01G213200,0.3731,0.5017
TraesCS5B01G205400,TraesCS5D01G213200,0.3606,0.4674
TraesCS3A01G380900,TraesCS3B01G413600,0.4256,0.4948
TraesCS3A01G380900,TraesCS3D01G374100,0.229,0.3379
TraesCS3B01G413600,TraesCS3D01G374100,0.3834,0.6102
TraesCS2A01G390200,TraesCS2B01G409000,0.1168,0.1596
TraesCS2A01G390200,TraesCS2D01G388400,0.59,0.3355
TraesCS2B01G409000,TraesCS2D01G388400,0.3242,0.42
TraesCS7A01G543000,TraesCS7B01G465100,0.2212,0.1662
TraesCS7A01G543000,TraesCS7D01G528700,0.4655,0.1817
TraesCS7B01G465100,TraesCS7D01G528700,0.4136,0.1799
TraesCS6A01G279700,TraesCS6B01G308500,0.6556,0.6284
TraesCS6A01G279700,TraesCS6D01G260100,0.6104,0.6007
TraesCS6B01G308500,TraesCS6D01G260100,0.6,0.4531
TraesCS1A01G311400,TraesCS1B01G322900,0.7947,0.6542
TraesCS1A01G311400,TraesCS1D01G311400,0.7869,0.6009
TraesCS1B01G322900,TraesCS1D01G311400,0.8133,0.6369
TraesCS2A01G141900,TraesCS2B01G167100,0.1054,0.5647
TraesCS2A01G141900,TraesCS2D01G145400,0.5493,0.599
TraesCS2B01G167100,TraesCS2D01G145400,-0.0038,0.4242
TraesCS4A01G023500,TraesCS4B01G280000,0.5581,0.4455
TraesCS4A01G023500,TraesCS4D01G278500,0.5443,0.4194
TraesCS4B01G280000,TraesCS4D01G278500,0.7069,0.5477
TraesCS5A01G100300,TraesCS5B01G105400,0.6539,0.5377
TraesCS5A01G100300,TraesCS5D01G112800,0.5956,0.7611
TraesCS5B01G105400,TraesCS5D01G112800,0.6366,0.499
TraesCS2A01G385400,TraesCS2B01G402300,0.4849,0.3039
TraesCS2A01G385400,TraesCS2D01G382100,0.4342,0.3646
TraesCS2B01G402300,TraesCS2D01G382100,0.3411,0.2746
TraesCS6A01G244400,TraesCS6B01G280000,0.3491,0.7165
TraesCS6A01G244400,TraesCS6D01G226700,0.4608,0.7135
TraesCS6B01G280000,TraesCS6D01G226700,0.5533,0.7917
TraesCS6A01G192600,TraesCS6B01G231700,0.2988,0.4731
TraesCS6A01G192600,TraesCS6D01G179700,0.3081,0.5219
TraesCS6B01G231700,TraesCS6D01G179700,0.4023,0.5098
TraesCS2A01G128400,TraesCS2B01G150500,0.4436,0.2304
TraesCS2A01G128400,TraesCS2D01G130900,0.5396,0.7381
TraesCS2B01G150500,TraesCS2D01G130900,0.2681,0.154
TraesCS6A01G247200,TraesCS6B01G277400,0.7311,0.5436
TraesCS6A01G247200,TraesCS6D01G229400,0.7399,0.411
TraesCS6B01G277400,TraesCS6D01G229400,0.671,0.5573
TraesCS3A01G209000,TraesCS3B01G239300,0.3071,0.3816
TraesCS3A01G209000,TraesCS3D01G211900,0.2193,0.4059
TraesCS3B01G239300,TraesCS3D01G211900,0.2311,0.3477
TraesCS2A01G313200,TraesCS2B01G330300,0.1554,0.0175
TraesCS2A01G313200,TraesCS2D01G311700,0.2632,0.1657
TraesCS2B01G330300,TraesCS2D01G311700,0.3399,0.1312
TraesCS5A01G187600,TraesCS5B01G196200,0.4011,0.4672
TraesCS5A01G187600,TraesCS5D01G203400,0.4442,0.4554
TraesCS5B01G196200,TraesCS5D01G203400,0.4089,0.399
TraesCS3A01G372500,TraesCS3B01G404900,0.25,0.4329
TraesCS3A01G372500,TraesCS3D01G365400,0.2564,0.4812
TraesCS3B01G404900,TraesCS3D01G365400,0.1485,0.3923
TraesCS7A01G141600,TraesCS7B01G044400,0.0457,0.1431
TraesCS7A01G141600,TraesCS7D01G142900,0.2114,0.2264
TraesCS7B01G044400,TraesCS7D01G142900,0.004,0.042
TraesCS1A01G073400,TraesCS1B01G091800,-0.0527,0.2259
TraesCS1A01G073400,TraesCS1D01G076300,0.2154,-0.176
TraesCS1B01G091800,TraesCS1D01G076300,0.0421,0.0548
TraesCS7A01G478700,TraesCS7B01G381400,0.4736,0.671
TraesCS7A01G478700,TraesCS7D01G466100,0.5945,0.7817
TraesCS7B01G381400,TraesCS7D01G466100,0.4506,0.7046
TraesCS6A01G156200,TraesCS6B01G184400,0.8359,0.7931
TraesCS6A01G156200,TraesCS6D01G146200,0.8532,0.7173
TraesCS6B01G184400,TraesCS6D01G146200,0.8037,0.7433
TraesCS4A01G047400,TraesCS4B01G257300,0.2214,0.1646
TraesCS4A01G047400,TraesCS4D01G257200,-0.0307,0.2391
TraesCS4B01G257300,TraesCS4D01G257200,0.0608,0.1673
TraesCS3A01G436600,TraesCS3B01G470900,-0.0783,0.035
TraesCS3A01G436600,TraesCS3D01G429100,0.1646,-0.007
TraesCS3B01G470900,TraesCS3D01G429100,0.2044,0.0347
TraesCS3A01G535700,TraesCS3B01G608200,-0.0565,-0.0079
TraesCS3A01G535700,TraesCS3D01G541200,0.0168,0.2669
TraesCS3B01G608200,TraesCS3D01G541200,-0.2927,-0.4941
TraesCS1A01G095100,TraesCS1B01G123100,0.379,0.301
TraesCS1A01G095100,TraesCS1D01G103800,0.4613,0.3669
TraesCS1B01G123100,TraesCS1D01G103800,0.3811,0.3039
TraesCS1A01G115400,TraesCS1B01G135300,0.2092,0.2479
TraesCS1A01G115400,TraesCS1D01G116800,0.5248,0.3792
TraesCS1B01G135300,TraesCS1D01G116800,0.1895,0.3146
TraesCS6A01G160800,TraesCS6B01G190500,0.393,0.399
TraesCS6A01G160800,TraesCS6D01G151900,0.6668,0.5271
TraesCS6B01G190500,TraesCS6D01G151900,0.4847,0.3271
TraesCS4A01G290800,TraesCS4B01G023200,0.4585,0.233
TraesCS4A01G290800,TraesCS4D01G021000,0.8497,0.6429
TraesCS4B01G023200,TraesCS4D01G021000,0.3741,-0.0041
TraesCS7A01G261900,TraesCS7B01G159400,0.6218,0.4807
TraesCS7A01G261900,TraesCS7D01G262500,0.5905,0.4663
TraesCS7B01G159400,TraesCS7D01G262500,0.6953,0.5871
TraesCS5A01G149000,TraesCS5B01G147600,0.2891,0.6487
TraesCS5A01G149000,TraesCS5D01G143800,0.2546,0.5505
TraesCS5B01G147600,TraesCS5D01G143800,0.4748,0.4988
TraesCS3A01G196900,TraesCS3B01G232500,0.6513,0.7172
TraesCS3A01G196900,TraesCS3D01G205400,0.8122,0.8068
TraesCS3B01G232500,TraesCS3D01G205400,0.7764,0.7064
TraesCS3A01G403100,TraesCS3B01G436600,0.3014,0.3613
TraesCS3A01G403100,TraesCS3D01G398000,0.1442,0.1849
TraesCS3B01G436600,TraesCS3D01G398000,0.5433,0.5137
TraesCS7A01G387400,TraesCS7B01G290100,0.2294,0.2559
TraesCS7A01G387400,TraesCS7D01G383900,0.1411,0.4156
TraesCS7B01G290100,TraesCS7D01G383900,-0.1699,0.3473
TraesCS7A01G318800,TraesCS7B01G219700,0.4003,0.2177
TraesCS7A01G318800,TraesCS7D01G315400,0.3543,0.2227
TraesCS7B01G219700,TraesCS7D01G315400,0.5331,0.5401
TraesCS3A01G299000,TraesCS3B01G337500,0.2578,0.3316
TraesCS3A01G299000,TraesCS3D01G302700,0.3477,0.6397
TraesCS3B01G337500,TraesCS3D01G302700,0.4252,0.355
TraesCS5A01G264300,TraesCS5B01G263600,0.1536,0.1737
TraesCS5A01G264300,TraesCS5D01G271800,0.4239,0.1252
TraesCS5B01G263600,TraesCS5D01G271800,-0.3912,0.2769
TraesCS7A01G309100,TraesCS7B01G209100,0.2114,0.3416
TraesCS7A01G309100,TraesCS7D01G305800,0.0977,0.4902
TraesCS7B01G209100,TraesCS7D01G305800,0.2119,0.2178
TraesCS7A01G525900,TraesCS7B01G443500,0.677,0.5159
TraesCS7A01G525900,TraesCS7D01G514700,-0.1996,0.0201
TraesCS7B01G443500,TraesCS7D01G514700,-0.0793,0.2636
TraesCS3A01G283000,TraesCS3B01G316700,0.2205,0.0617
TraesCS3A01G283000,TraesCS3D01G283000,0.107,0.1411
TraesCS3B01G316700,TraesCS3D01G283000,0.1035,0.1419
TraesCS2A01G295900,TraesCS2B01G312300,0.3372,0.3003
TraesCS2A01G295900,TraesCS2D01G293800,0.7281,0.5482
TraesCS2B01G312300,TraesCS2D01G293800,0.2126,0.3051
TraesCS5A01G162600,TraesCS5B01G160000,0.3627,0.2176
TraesCS5A01G162600,TraesCS5D01G167600,0.4175,0.3368
TraesCS5B01G160000,TraesCS5D01G167600,0.4586,0.2847
TraesCS3A01G076400,TraesCS3B01G090300,0.0895,0.3436
TraesCS3A01G076400,TraesCS3D01G076500,0.0398,0.1988
TraesCS3B01G090300,TraesCS3D01G076500,-0.0358,0.2219
TraesCS2A01G488800,TraesCS2B01G516600,-0.0963,-0.0147
TraesCS2A01G488800,TraesCS2D01G489100,0.2218,0.1
TraesCS2B01G516600,TraesCS2D01G489100,0.1594,-0.0283
TraesCS4A01G079500,TraesCS4B01G224500,0.3931,0.6769
TraesCS4A01G079500,TraesCS4D01G225100,0.3195,0.6653
TraesCS4B01G224500,TraesCS4D01G225100,0.3409,0.6942
TraesCS5A01G364900,TraesCS5B01G366500,0.5113,0.4821
TraesCS5A01G364900,TraesCS5D01G374200,0.7283,0.4603
TraesCS5B01G366500,TraesCS5D01G374200,0.6056,0.4657
TraesCS3A01G396300,TraesCS3B01G428300,0.4794,0.597
TraesCS3A01G396300,TraesCS3D01G390300,0.5325,0.628
TraesCS3B01G428300,TraesCS3D01G390300,0.6238,0.546
TraesCS2A01G281500,TraesCS2B01G298800,0.4864,0.4218
TraesCS2A01G281500,TraesCS2D01G280300,0.6222,0.6363
TraesCS2B01G298800,TraesCS2D01G280300,0.6052,0.6133
TraesCS3A01G270600,TraesCS3B01G304400,0.2885,0.5207
TraesCS3A01G270600,TraesCS3D01G270400,0.3626,0.4361
TraesCS3B01G304400,TraesCS3D01G270400,0.1706,0.507
TraesCS2A01G342600,TraesCS2B01G340300,0.9305,0.8676
TraesCS2A01G342600,TraesCS2D01G320900,0.9276,0.977
TraesCS2B01G340300,TraesCS2D01G320900,0.9362,0.8608
TraesCS3A01G403700,TraesCS3B01G437200,0.1685,0.3715
TraesCS3A01G403700,TraesCS3D01G398900,0.1528,0.3478
TraesCS3B01G437200,TraesCS3D01G398900,0.2594,0.2999
TraesCS2A01G188200,TraesCS2B01G219000,0.2087,0.1041
TraesCS2A01G188200,TraesCS2D01G199400,0.2738,0.4675
TraesCS2B01G219000,TraesCS2D01G199400,0.3516,0.0714
TraesCS5A01G479100,TraesCS5B01G492000,0.1143,0.3197
TraesCS5A01G479100,TraesCS5D01G492600,0.1489,0.4268
TraesCS5B01G492000,TraesCS5D01G492600,0.1777,0.3638
TraesCS4A01G014000,TraesCS4B01G289800,0.2665,0.2218
TraesCS4A01G014000,TraesCS4D01G288800,0.3274,0.3214
TraesCS4B01G289800,TraesCS4D01G288800,0.4061,0.1312
TraesCS2A01G403300,TraesCS2B01G421200,0.3113,0.1874
TraesCS2A01G403300,TraesCS2D01G400400,0.3906,0.3813
TraesCS2B01G421200,TraesCS2D01G400400,0.3673,0.1855
TraesCS6A01G353900,TraesCS6B01G386600,0.2839,-0.1443
TraesCS6A01G353900,TraesCS6D01G336200,0.6102,0.2344
TraesCS6B01G386600,TraesCS6D01G336200,0.2128,-0.0639
TraesCS2A01G366700,TraesCS2B01G384300,0.6537,0.5324
TraesCS2A01G366700,TraesCS2D01G363700,0.5685,0.6172
TraesCS2B01G384300,TraesCS2D01G363700,0.55,0.4161
TraesCS4A01G406900,TraesCS4B01G306200,0.1205,0.6836
TraesCS4A01G406900,TraesCS4D01G304400,0.2301,0.7497
TraesCS4B01G306200,TraesCS4D01G304400,0.2017,0.7191
TraesCS2A01G586900,TraesCS2B01G596500,-0.0386,-0.0356
TraesCS2A01G586900,TraesCS2D01G599600,-0.3879,-0.1066
TraesCS2B01G596500,TraesCS2D01G599600,0.3104,0.2444
TraesCS4A01G222200,TraesCS4B01G094200,0.5714,0.8089
TraesCS4A01G222200,TraesCS4D01G091000,0.6906,0.789
TraesCS4B01G094200,TraesCS4D01G091000,0.4786,0.7754
TraesCS7A01G319300,TraesCS7B01G220100,-0.0377,0.2306
TraesCS7A01G319300,TraesCS7D01G315800,0.3518,0.7269
TraesCS7B01G220100,TraesCS7D01G315800,0.128,0.387
TraesCS4A01G256600,TraesCS4B01G058100,0.0772,0.2743
TraesCS4A01G256600,TraesCS4D01G058100,0.139,0.1161
TraesCS4B01G058100,TraesCS4D01G058100,0.0799,0.1709
TraesCS1A01G283000,TraesCS1B01G291900,0.2892,0.4025
TraesCS1A01G283000,TraesCS1D01G282200,0.3312,0.3817
TraesCS1B01G291900,TraesCS1D01G282200,0.4148,0.5493
TraesCS4A01G120900,TraesCS4B01G184000,0.4259,0.6113
TraesCS4A01G120900,TraesCS4D01G185100,0.456,0.7278
TraesCS4B01G184000,TraesCS4D01G185100,0.3609,0.633
TraesCS4A01G319800,TraesCS5B01G559300,0.2618,0.194
TraesCS4A01G319800,TraesCS5D01G565400,0.1419,0.4262
TraesCS5B01G559300,TraesCS5D01G565400,0.1922,0.0451
TraesCS2A01G478300,TraesCS2B01G501500,0.2415,0.3684
TraesCS2A01G478300,TraesCS2D01G477500,-0.0011,0.2921
TraesCS2B01G501500,TraesCS2D01G477500,0.0235,-0.0389
TraesCS7A01G407000,TraesCS7B01G307000,0.5416,0.4423
TraesCS7A01G407000,TraesCS7D01G400600,0.3665,0.2648
TraesCS7B01G307000,TraesCS7D01G400600,0.4581,0.3851
TraesCS1A01G177500,TraesCS1B01G202700,0.8501,0.3859
TraesCS1A01G177500,TraesCS1D01G176000,0.6673,0.3692
TraesCS1B01G202700,TraesCS1D01G176000,0.6903,0.5696
TraesCS2A01G286800,TraesCS2B01G303800,0.303,0.3062
TraesCS2A01G286800,TraesCS2D01G285400,0.1927,0.4956
TraesCS2B01G303800,TraesCS2D01G285400,0.2688,0.2237
TraesCS5A01G317100,TraesCS5B01G317700,0.4638,0.2403
TraesCS5A01G317100,TraesCS5D01G323400,0.7996,0.7053
TraesCS5B01G317700,TraesCS5D01G323400,0.7205,0.5371
TraesCS5A01G402600,TraesCS5B01G407400,0.1268,0.7752
TraesCS5A01G402600,TraesCS5D01G412600,0.5498,0.8901
TraesCS5B01G407400,TraesCS5D01G412600,0.205,0.8396
TraesCS4A01G246500,TraesCS4B01G068300,0.5608,0.2829
TraesCS4A01G246500,TraesCS4D01G067400,0.5271,0.3928
TraesCS4B01G068300,TraesCS4D01G067400,0.5182,0.3236
TraesCS2A01G293700,TraesCS2B01G310000,0.6639,0.4292
TraesCS2A01G293700,TraesCS2D01G291300,0.6073,0.4723
TraesCS2B01G310000,TraesCS2D01G291300,0.6186,0.1021
TraesCS3A01G380800,TraesCS3B01G413500,0.1169,0.2283
TraesCS3A01G380800,TraesCS3D01G374000,-0.1002,0.1638
TraesCS3B01G413500,TraesCS3D01G374000,0.0361,0.1429
TraesCS1A01G387700,TraesCS1B01G415200,-0.553,-0.354
TraesCS1A01G387700,TraesCS1D01G395700,0.4957,0.7303
TraesCS1B01G415200,TraesCS1D01G395700,0.1114,-0.057
TraesCS1A01G055400,TraesCS1B01G072200,0.0255,-0.0384
TraesCS1A01G055400,TraesCS1D01G056100,-0.4693,-0.5959
TraesCS1B01G072200,TraesCS1D01G056100,-0.2118,0.0922
TraesCS2A01G321200,TraesCS2B01G361300,0.3856,0.7482
TraesCS2A01G321200,TraesCS2D01G342300,0.1449,0.6661
TraesCS2B01G361300,TraesCS2D01G342300,0.2231,0.6816
TraesCS5A01G162900,TraesCS5B01G160300,0.2954,0.1978
TraesCS5A01G162900,TraesCS5D01G167900,0.1811,0.2119
TraesCS5B01G160300,TraesCS5D01G167900,0.3642,0.2774
TraesCS7A01G305100,TraesCS7B01G205500,0.0441,0.4754
TraesCS7A01G305100,TraesCS7D01G301900,0.3283,0.5063
TraesCS7B01G205500,TraesCS7D01G301900,-0.0922,0.328
TraesCS2A01G212100,TraesCS2B01G237200,0.3657,0.3833
TraesCS2A01G212100,TraesCS2D01G218000,0.566,0.6219
TraesCS2B01G237200,TraesCS2D01G218000,0.3959,0.3096
TraesCS6A01G286600,TraesCS6B01G315600,0.7148,0.8764
TraesCS6A01G286600,TraesCS6D01G267300,0.8107,0.8262
TraesCS6B01G315600,TraesCS6D01G267300,0.7696,0.8696
TraesCS4A01G085700,TraesCS4B01G218500,0.3069,0.6864
TraesCS4A01G085700,TraesCS4D01G218800,0.5182,0.6227
TraesCS4B01G218500,TraesCS4D01G218800,0.5449,0.7388
TraesCS2A01G206800,TraesCS2B01G234000,0.251,0.5518
TraesCS2A01G206800,TraesCS2D01G209100,0.4019,0.6575
TraesCS2B01G234000,TraesCS2D01G209100,0.3373,0.6392
TraesCS5A01G078900,TraesCS5B01G087200,0.5852,0.4714
TraesCS5A01G078900,TraesCS5D01G093400,0.734,0.5213
TraesCS5B01G087200,TraesCS5D01G093400,0.6018,0.5603
TraesCS3A01G061100,TraesCS3B01G073600,0.4372,0.2311
TraesCS3A01G061100,TraesCS3D01G060900,0.1647,0.1658
TraesCS3B01G073600,TraesCS3D01G060900,0.1942,0.1226
TraesCS4A01G266400,TraesCS4B01G047900,0.6064,0.726
TraesCS4A01G266400,TraesCS4D01G047800,0.7157,0.7783
TraesCS4B01G047900,TraesCS4D01G047800,0.5111,0.7749
TraesCS4A01G324000,TraesCS5B01G554400,0.3868,0.7015
TraesCS4A01G324000,TraesCS5D01G554400,-0.1836,0.3676
TraesCS5B01G554400,TraesCS5D01G554400,-0.111,0.3706
TraesCS4A01G087400,TraesCS4B01G217000,0.6633,0.8261
TraesCS4A01G087400,TraesCS4D01G217300,0.4105,0.7787
TraesCS4B01G217000,TraesCS4D01G217300,0.3925,0.8318
TraesCS1A01G097200,TraesCS1B01G126700,0.1765,0.6046
TraesCS1A01G097200,TraesCS1D01G106000,0.5994,0.7472
TraesCS1B01G126700,TraesCS1D01G106000,0.532,0.6486
TraesCS1A01G416000,TraesCS1B01G446300,-0.576,-0.2245
TraesCS1A01G416000,TraesCS1D01G423500,0.5865,0.3624
TraesCS1B01G446300,TraesCS1D01G423500,-0.399,-0.1322
TraesCS1A01G181000,TraesCS1B01G199600,0.5862,0.5635
TraesCS1A01G181000,TraesCS1D01G184500,0.7886,0.8029
TraesCS1B01G199600,TraesCS1D01G184500,0.6468,0.5847
TraesCS2A01G223600,TraesCS2B01G273900,0.6525,0.5792
TraesCS2A01G223600,TraesCS2D01G229600,0.5029,0.8827
TraesCS2B01G273900,TraesCS2D01G229600,0.4482,0.7426
TraesCS6A01G299200,TraesCS6B01G328700,0.6459,0.7316
TraesCS6A01G299200,TraesCS6D01G278900,0.5679,0.6098
TraesCS6B01G328700,TraesCS6D01G278900,0.6247,0.635
TraesCS7A01G344600,TraesCS7B01G238500,0.5213,0.6087
TraesCS7A01G344600,TraesCS7D01G334900,0.5753,0.5886
TraesCS7B01G238500,TraesCS7D01G334900,0.6955,0.7486
TraesCS5A01G026000,TraesCS5B01G025200,0.6833,0.6605
TraesCS5A01G026000,TraesCS5D01G033800,0.6029,0.7699
TraesCS5B01G025200,TraesCS5D01G033800,0.6589,0.7444
TraesCS6A01G291500,TraesCS6B01G322000,0.3065,0.5176
TraesCS6A01G291500,TraesCS6D01G272800,0.3755,0.5155
TraesCS6B01G322000,TraesCS6D01G272800,0.2777,0.4639
TraesCS4A01G316800,TraesCS5B01G562100,0.2464,0.3437
TraesCS4A01G316800,TraesCS5D01G567300,0.3784,0.4103
TraesCS5B01G562100,TraesCS5D01G567300,0.2965,0.3097
TraesCS6A01G263900,TraesCS6B01G290900,0.4582,0.4078
TraesCS6A01G263900,TraesCS6D01G251000,0.4759,0.3853
TraesCS6B01G290900,TraesCS6D01G251000,0.3811,0.7828
TraesCS6A01G254900,TraesCS6B01G270600,0.324,0.4608
TraesCS6A01G254900,TraesCS6D01G236200,0.4005,0.3628
TraesCS6B01G270600,TraesCS6D01G236200,0.2076,0.3029
TraesCS3A01G421500,TraesCS3B01G457300,0.1181,0.3856
TraesCS3A01G421500,TraesCS3D01G417200,0.4364,0.5599
TraesCS3B01G457300,TraesCS3D01G417200,0.2473,0.2907
TraesCS4A01G249300,TraesCS4B01G065400,0.7932,0.628
TraesCS4A01G249300,TraesCS4D01G064400,0.8413,0.7417
TraesCS4B01G065400,TraesCS4D01G064400,0.802,0.6289
TraesCS6A01G372000,TraesCS6B01G409700,0.1244,0.119
TraesCS6A01G372000,TraesCS6D01G356000,0.211,-0.031
TraesCS6B01G409700,TraesCS6D01G356000,0.2267,0.2105
TraesCS5A01G173900,TraesCS5B01G171400,0.6452,0.4964
TraesCS5A01G173900,TraesCS5D01G178400,0.533,0.5518
TraesCS5B01G171400,TraesCS5D01G178400,0.4576,0.4942
TraesCS1A01G175900,TraesCS1B01G204300,0.1188,0.2967
TraesCS1A01G175900,TraesCS1D01G162900,0.2479,0.4212
TraesCS1B01G204300,TraesCS1D01G162900,0.1513,0.3476
TraesCS4A01G110200,TraesCS4B01G193900,0.3406,0.6081
TraesCS4A01G110200,TraesCS4D01G194800,0.4225,0.7207
TraesCS4B01G193900,TraesCS4D01G194800,0.3358,0.6789
TraesCS2A01G270600,TraesCS2B01G289400,0.6634,0.2458
TraesCS2A01G270600,TraesCS2D01G269700,0.6152,0.4678
TraesCS2B01G289400,TraesCS2D01G269700,0.6318,0.4056
TraesCS3A01G223400,TraesCS3B01G252100,0.7535,0.7009
TraesCS3A01G223400,TraesCS3D01G230900,0.8394,0.7572
TraesCS3B01G252100,TraesCS3D01G230900,0.7995,0.7815
TraesCS7A01G284700,TraesCS7B01G200400,0.377,0.3547
TraesCS7A01G284700,TraesCS7D01G282500,0.422,0.5035
TraesCS7B01G200400,TraesCS7D01G282500,0.3684,0.3569
TraesCS2A01G248300,TraesCS2B01G268900,0.5723,0.3072
TraesCS2A01G248300,TraesCS2D01G250000,0.4951,0.425
TraesCS2B01G268900,TraesCS2D01G250000,0.5737,0.1962
TraesCS5A01G185800,TraesCS5B01G183900,0.2072,0.1376
TraesCS5A01G185800,TraesCS5D01G190900,-0.0745,0.2656
TraesCS5B01G183900,TraesCS5D01G190900,0.2944,0.2874
TraesCS3A01G327700,TraesCS3B01G357200,0.2272,0.1919
TraesCS3A01G327700,TraesCS3D01G321200,-0.0485,0.1109
TraesCS3B01G357200,TraesCS3D01G321200,0.0754,0.524
TraesCS7A01G568800,TraesCS7B01G489800,-0.2869,0.185
TraesCS7A01G568800,TraesCS7D01G543800,0.1154,0.269
TraesCS7B01G489800,TraesCS7D01G543800,0.0369,0.2502
TraesCS1A01G216800,TraesCS1B01G229800,0.0089,0.1825
TraesCS1A01G216800,TraesCS1D01G218600,0.0741,0.2875
TraesCS1B01G229800,TraesCS1D01G218600,0.0876,0.2318
TraesCS5A01G098700,TraesCS5B01G103900,0.5933,0.7427
TraesCS5A01G098700,TraesCS5D01G110900,0.6081,0.7819
TraesCS5B01G103900,TraesCS5D01G110900,0.5089,0.7316
TraesCS2A01G221000,TraesCS2B01G246600,0.4869,0.3408
TraesCS2A01G221000,TraesCS2D01G226700,0.6501,0.6689
TraesCS2B01G246600,TraesCS2D01G226700,0.5644,0.3994
TraesCS2A01G314500,TraesCS2B01G332900,0.5998,0.589
TraesCS2A01G314500,TraesCS2D01G312700,0.5547,0.6127
TraesCS2B01G332900,TraesCS2D01G312700,0.5266,0.5288
TraesCS3A01G203900,TraesCS3B01G234000,0.3032,0.3413
TraesCS3A01G203900,TraesCS3D01G207200,0.3482,0.4111
TraesCS3B01G234000,TraesCS3D01G207200,0.2155,0.325
TraesCS6A01G290600,TraesCS6B01G320900,0.6026,0.4359
TraesCS6A01G290600,TraesCS6D01G271900,0.6116,0.6913
TraesCS6B01G320900,TraesCS6D01G271900,0.8138,0.5115
TraesCS4A01G005900,TraesCS4B01G299200,0.3523,0.4506
TraesCS4A01G005900,TraesCS4D01G298100,0.0182,0.1268
TraesCS4B01G299200,TraesCS4D01G298100,0.4861,0.4569
TraesCS7A01G354600,TraesCS7B01G273100,0.1569,0.0128
TraesCS7A01G354600,TraesCS7D01G368200,0.2215,0.0189
TraesCS7B01G273100,TraesCS7D01G368200,0.4556,0.1087
TraesCS4A01G174700,TraesCS4B01G142700,0.482,0.6781
TraesCS4A01G174700,TraesCS4D01G141000,0.3722,0.3925
TraesCS4B01G142700,TraesCS4D01G141000,0.3469,0.3071
TraesCS4A01G368800,TraesCS5B01G503800,0.3012,0.8305
TraesCS4A01G368800,TraesCS5D01G504600,0.553,0.8901
TraesCS5B01G503800,TraesCS5D01G504600,0.2871,0.8837
TraesCS2A01G252600,TraesCS2B01G272300,0.9023,0.907
TraesCS2A01G252600,TraesCS2D01G253200,0.9209,0.9682
TraesCS2B01G272300,TraesCS2D01G253200,0.8954,0.8896
TraesCS5A01G482800,TraesCS5B01G496000,0.3355,0.4378
TraesCS5A01G482800,TraesCS5D01G496400,0.8403,0.9068
TraesCS5B01G496000,TraesCS5D01G496400,0.4201,0.5795
TraesCS3A01G122400,TraesCS3B01G141600,0.6121,0.4584
TraesCS3A01G122400,TraesCS3D01G124300,0.6664,0.73
TraesCS3B01G141600,TraesCS3D01G124300,0.6724,0.4137
TraesCS3A01G153100,TraesCS3B01G179800,0.1066,0.0079
TraesCS3A01G153100,TraesCS3D01G160500,0.1989,-0.0939
TraesCS3B01G179800,TraesCS3D01G160500,0.4261,0.3518
TraesCS5A01G236100,TraesCS5B01G234400,0.4608,0.5015
TraesCS5A01G236100,TraesCS5D01G243100,0.3659,0.3811
TraesCS5B01G234400,TraesCS5D01G243100,0.6055,0.6278
TraesCS3A01G037600,TraesCS3B01G046100,-0.1433,0.0338
TraesCS3A01G037600,TraesCS3D01G041900,0.1576,0.3627
TraesCS3B01G046100,TraesCS3D01G041900,0.1038,0.0549
TraesCS5A01G309700,TraesCS5B01G310400,-0.04,0.1338
TraesCS5A01G309700,TraesCS5D01G316700,0.1813,0.3142
TraesCS5B01G310400,TraesCS5D01G316700,0.3081,0.1827
TraesCS2A01G154100,TraesCS2B01G179400,0.1241,-0.1954
TraesCS2A01G154100,TraesCS2D01G159600,0.1241,-0.1954
TraesCS2B01G179400,TraesCS2D01G159600,1,1
TraesCS5A01G505400,TraesCS4B01G335600,0.2605,0.4507
TraesCS5A01G505400,TraesCS4D01G331200,0.2673,0.7325
TraesCS4B01G335600,TraesCS4D01G331200,0.1748,0.4783
TraesCS2A01G072800,TraesCS2B01G087600,0.3347,0.4385
TraesCS2A01G072800,TraesCS2D01G072200,-0.1898,0.2075
TraesCS2B01G087600,TraesCS2D01G072200,0.0517,0.1284
TraesCS5A01G214500,TraesCS5B01G209300,0.1741,0.3376
TraesCS5A01G214500,TraesCS5D01G217500,0.0779,0.2491
TraesCS5B01G209300,TraesCS5D01G217500,0.1989,0.4183
TraesCS6A01G375400,TraesCS6B01G413000,0.62,0.6595
TraesCS6A01G375400,TraesCS6D01G359900,0.7357,0.6642
TraesCS6B01G413000,TraesCS6D01G359900,0.6094,0.7335
TraesCS1A01G340200,TraesCS1B01G352500,0.2623,0.1956
TraesCS1A01G340200,TraesCS1D01G342200,0.2476,0.3415
TraesCS1B01G352500,TraesCS1D01G342200,0.2712,0.344
TraesCS3A01G267400,TraesCS3B01G300800,0.4084,0.7012
TraesCS3A01G267400,TraesCS3D01G267600,0.4381,0.6306
TraesCS3B01G300800,TraesCS3D01G267600,0.1962,0.7961
TraesCS4A01G232000,TraesCS4B01G084000,0.1824,0.3926
TraesCS4A01G232000,TraesCS4D01G081900,0.2662,0.2764
TraesCS4B01G084000,TraesCS4D01G081900,0.2362,0.3727
TraesCS5A01G429500,TraesCS5B01G431500,0.5114,0.2914
TraesCS5A01G429500,TraesCS5D01G437600,0.4046,0.0856
TraesCS5B01G431500,TraesCS5D01G437600,0.1939,0.5222
TraesCS2A01G206100,TraesCS2B01G233300,0.2612,0.6115
TraesCS2A01G206100,TraesCS2D01G210000,0.1634,0.7026
TraesCS2B01G233300,TraesCS2D01G210000,0.1713,0.7178
TraesCS2A01G076900,TraesCS2B01G091800,0.476,0.3924
TraesCS2A01G076900,TraesCS2D01G075500,0.1574,0.5224
TraesCS2B01G091800,TraesCS2D01G075500,0.1411,0.396
TraesCS6A01G203000,TraesCS6B01G229300,0.4255,0.2618
TraesCS6A01G203000,TraesCS6D01G185600,0.2842,0.1668
TraesCS6B01G229300,TraesCS6D01G185600,0.4194,0.4147
TraesCS3A01G075000,TraesCS3B01G088900,0.398,0.1815
TraesCS3A01G075000,TraesCS3D01G074800,0.2104,0.1428
TraesCS3B01G088900,TraesCS3D01G074800,0.5021,0.2533
TraesCS5A01G501900,TraesCS4B01G330400,0.5623,0.4611
TraesCS5A01G501900,TraesCS4D01G327300,0.5366,0.6546
TraesCS4B01G330400,TraesCS4D01G327300,0.4712,0.6399
TraesCS5A01G416300,TraesCS5B01G418600,0.4508,0.1553
TraesCS5A01G416300,TraesCS5D01G424000,0.7358,0.6087
TraesCS5B01G418600,TraesCS5D01G424000,0.5672,0.4196
TraesCS6A01G372300,TraesCS6B01G410100,0.4255,0.6736
TraesCS6A01G372300,TraesCS6D01G356400,0.2791,0.5151
TraesCS6B01G410100,TraesCS6D01G356400,0.486,0.5583
TraesCS7A01G339100,TraesCS7B01G250400,0.4322,0.3409
TraesCS7A01G339100,TraesCS7D01G346400,0.439,0.1825
TraesCS7B01G250400,TraesCS7D01G346400,0.3293,0.2484
TraesCS1A01G138800,TraesCS1B01G148500,0.3265,0.4196
TraesCS1A01G138800,TraesCS1D01G132700,0.5023,0.5026
TraesCS1B01G148500,TraesCS1D01G132700,0.4679,0.59
TraesCS3A01G450700,TraesCS3B01G487800,0.5282,0.6561
TraesCS3A01G450700,TraesCS3D01G443500,0.5742,0.2337
TraesCS3B01G487800,TraesCS3D01G443500,0.4931,0.313
TraesCS5A01G356500,TraesCS5B01G359100,0.2388,0.3573
TraesCS5A01G356500,TraesCS5D01G365400,0.5308,0.3926
TraesCS5B01G359100,TraesCS5D01G365400,0.2619,0.2717
TraesCS2A01G203600,TraesCS2B01G230900,0.0975,-0.1167
TraesCS2A01G203600,TraesCS2D01G212100,0.406,0.4055
TraesCS2B01G230900,TraesCS2D01G212100,0.503,0.162
TraesCS5A01G016300,TraesCS5B01G014500,-0.0229,0.1656
TraesCS5A01G016300,TraesCS5D01G023500,0.0061,0.4659
TraesCS5B01G014500,TraesCS5D01G023500,-0.1597,0.1841
TraesCS6A01G243600,TraesCS6B01G280700,0.5036,0.2587
TraesCS6A01G243600,TraesCS6D01G225800,0.3257,0.5116
TraesCS6B01G280700,TraesCS6D01G225800,0.4427,0.1056
TraesCS5A01G325600,TraesCS5B01G325900,0.1267,-0.5919
TraesCS5A01G325600,TraesCS5D01G331700,0.2316,0.5242
TraesCS5B01G325900,TraesCS5D01G331700,-0.0701,-0.4857
TraesCS6A01G190900,TraesCS6B01G222000,0.4308,0.3704
TraesCS6A01G190900,TraesCS6D01G180200,0.1964,0.4042
TraesCS6B01G222000,TraesCS6D01G180200,0.3842,0.2728
TraesCS1A01G250900,TraesCS1B01G261500,0.4086,0.4216
TraesCS1A01G250900,TraesCS1D01G250500,0.4438,0.5124
TraesCS1B01G261500,TraesCS1D01G250500,0.4943,0.5365
TraesCS7A01G159400,TraesCS7B01G063800,0.3644,0.4702
TraesCS7A01G159400,TraesCS7D01G160200,0.6022,0.6746
TraesCS7B01G063800,TraesCS7D01G160200,0.2267,0.2445
TraesCS7A01G267300,TraesCS7B01G164700,0.1702,0.4191
TraesCS7A01G267300,TraesCS7D01G267400,0.2741,0.4708
TraesCS7B01G164700,TraesCS7D01G267400,0.3966,0.3915
TraesCS5A01G480500,TraesCS5B01G493400,0.3612,0.4851
TraesCS5A01G480500,TraesCS5D01G493700,0.4491,0.5035
TraesCS5B01G493400,TraesCS5D01G493700,0.1459,0.4289
TraesCS4A01G186300,TraesCS4B01G132600,0.3916,0.5015
TraesCS4A01G186300,TraesCS4D01G127400,0.3794,0.4662
TraesCS4B01G132600,TraesCS4D01G127400,0.4604,0.5784
TraesCS4A01G043600,TraesCS4B01G264300,0.3633,0.633
TraesCS4A01G043600,TraesCS4D01G264300,0.5313,0.8498
TraesCS4B01G264300,TraesCS4D01G264300,0.3555,0.6098
TraesCS4A01G356300,TraesCS5B01G515900,0.3443,0.183
TraesCS4A01G356300,TraesCS5D01G516000,0.202,0.3501
TraesCS5B01G515900,TraesCS5D01G516000,0.0054,0.2188
TraesCS6A01G105400,TraesCS6B01G134800,0.3566,0.6891
TraesCS6A01G105400,TraesCS6D01G094200,0.638,0.8119
TraesCS6B01G134800,TraesCS6D01G094200,0.4277,0.658
TraesCS3A01G139200,TraesCS3B01G156800,0.19,0.4625
TraesCS3A01G139200,TraesCS3D01G139500,0.5229,0.6046
TraesCS3B01G156800,TraesCS3D01G139500,0.0451,0.5293
TraesCS5A01G085100,TraesCS5B01G091100,0.3298,0.4748
TraesCS5A01G085100,TraesCS5D01G097500,0.4393,0.4762
TraesCS5B01G091100,TraesCS5D01G097500,0.283,0.4771
TraesCS6A01G107200,TraesCS6B01G135400,0.6766,0.623
TraesCS6A01G107200,TraesCS6D01G095000,0.7312,0.5942
TraesCS6B01G135400,TraesCS6D01G095000,0.7349,0.751
TraesCS2A01G461600,TraesCS2B01G483200,-0.3882,-0.4863
TraesCS2A01G461600,TraesCS2D01G461500,0.5195,0.7358
TraesCS2B01G483200,TraesCS2D01G461500,-0.4751,-0.5641
TraesCS6A01G046500,TraesCS6B01G062600,-0.1601,-0.4581
TraesCS6A01G046500,TraesCS6D01G053600,-0.1187,0.0498
TraesCS6B01G062600,TraesCS6D01G053600,0.5147,0.1397
TraesCS2A01G457900,TraesCS2B01G480200,0.2205,0.4485
TraesCS2A01G457900,TraesCS2D01G458500,0.0256,0.5624
TraesCS2B01G480200,TraesCS2D01G458500,0.339,0.3533
TraesCS6A01G301600,TraesCS6B01G330800,0.3711,0.3178
TraesCS6A01G301600,TraesCS6D01G281000,0.306,0.2854
TraesCS6B01G330800,TraesCS6D01G281000,0.2936,0.4696
TraesCS4A01G060700,TraesCS4B01G236100,0.2383,0.2401
TraesCS4A01G060700,TraesCS4D01G237500,0.0696,0.1327
TraesCS4B01G236100,TraesCS4D01G237500,0.3496,0.2957
TraesCS5A01G447300,TraesCS5B01G449600,-0.2265,-0.2107
TraesCS5A01G447300,TraesCS5D01G452600,0.2899,0.7623
TraesCS5B01G449600,TraesCS5D01G452600,0.1107,-0.0367
TraesCS5A01G422400,TraesCS5B01G424400,0.4513,0.2098
TraesCS5A01G422400,TraesCS5D01G430600,0.5082,0.5656
TraesCS5B01G424400,TraesCS5D01G430600,0.1833,0.2539
TraesCS5A01G024500,TraesCS5B01G022300,0.5262,0.2445
TraesCS5A01G024500,TraesCS5D01G031200,0.3901,0.1733
TraesCS5B01G022300,TraesCS5D01G031200,0.3468,0.1862
TraesCS3A01G438000,TraesCS3B01G472000,0.1574,0.0426
TraesCS3A01G438000,TraesCS3D01G430300,0.3676,0.4508
TraesCS3B01G472000,TraesCS3D01G430300,-0.1861,-0.4945
TraesCS5A01G468400,TraesCS5B01G481000,0.5699,0.6624
TraesCS5A01G468400,TraesCS5D01G481300,0.666,0.8709
TraesCS5B01G481000,TraesCS5D01G481300,0.5056,0.7432
TraesCS4A01G239300,TraesCS4B01G075600,0.2382,0.4162
TraesCS4A01G239300,TraesCS4D01G074300,0.4462,0.4995
TraesCS4B01G075600,TraesCS4D01G074300,0.5045,0.522
TraesCS2A01G424900,TraesCS2B01G444700,0.4722,0.0682
TraesCS2A01G424900,TraesCS2D01G422900,0.4636,0.4585
TraesCS2B01G444700,TraesCS2D01G422900,0.426,0.1062
TraesCS4A01G240000,TraesCS4B01G074900,0.459,0.5736
TraesCS4A01G240000,TraesCS4D01G073500,0.5141,0.6359
TraesCS4B01G074900,TraesCS4D01G073500,0.4843,0.7359
TraesCS5A01G186000,TraesCS5B01G184100,0.5369,0.3387
TraesCS5A01G186000,TraesCS5D01G191100,0.5427,0.5324
TraesCS5B01G184100,TraesCS5D01G191100,0.4215,0.3799
TraesCS7A01G536200,TraesCS7B01G454700,0.2407,0.3716
TraesCS7A01G536200,TraesCS7D01G522800,0.1749,0.2363
TraesCS7B01G454700,TraesCS7D01G522800,0.5735,0.3455
TraesCS4A01G326100,TraesCS5B01G539000,-0.004,-0.1397
TraesCS4A01G326100,TraesCS5D01G557200,0.3318,0.3885
TraesCS5B01G539000,TraesCS5D01G557200,0.1638,0.2579
TraesCS5A01G467200,TraesCS5B01G479000,0.4069,0.4941
TraesCS5A01G467200,TraesCS5D01G480100,0.3867,0.4816
TraesCS5B01G479000,TraesCS5D01G480100,0.332,0.464
TraesCS7A01G410000,TraesCS7B01G309400,0.1663,0.1338
TraesCS7A01G410000,TraesCS7D01G403200,0.6677,0.4105
TraesCS7B01G309400,TraesCS7D01G403200,-0.3425,-0.4791
TraesCS1A01G123100,TraesCS1B01G143600,0.2778,0.3165
TraesCS1A01G123100,TraesCS1D01G124000,0.3193,0.3602
TraesCS1B01G143600,TraesCS1D01G124000,0.4923,0.5766
TraesCS6A01G036600,TraesCS6B01G051100,0.0843,0.3875
TraesCS6A01G036600,TraesCS6D01G042500,0.8013,0.6902
TraesCS6B01G051100,TraesCS6D01G042500,0.1492,0.2792
TraesCS2A01G207900,TraesCS2B01G234500,0.585,0.2551
TraesCS2A01G207900,TraesCS2D01G214700,0.5878,0.5502
TraesCS2B01G234500,TraesCS2D01G214700,0.8066,0.6696
TraesCS1A01G241900,TraesCS1B01G253500,0.572,0.8248
TraesCS1A01G241900,TraesCS1D01G241800,0.5345,0.9232
TraesCS1B01G253500,TraesCS1D01G241800,0.5398,0.8334
TraesCS1A01G099300,TraesCS1B01G125100,0.2162,0.8394
TraesCS1A01G099300,TraesCS1D01G107200,0.5802,0.9419
TraesCS1B01G125100,TraesCS1D01G107200,0.3669,0.8427
TraesCS3A01G104500,TraesCS3B01G123000,0.038,0.2281
TraesCS3A01G104500,TraesCS3D01G106700,0.3256,0.3245
TraesCS3B01G123000,TraesCS3D01G106700,0.258,0.516
TraesCS4A01G084700,TraesCS4B01G219500,0.3791,0.4963
TraesCS4A01G084700,TraesCS4D01G219900,0.21,0.2946
TraesCS4B01G219500,TraesCS4D01G219900,0.5325,0.3484
TraesCS7A01G321700,TraesCS7B01G222600,0.5126,0.2817
TraesCS7A01G321700,TraesCS7D01G318700,0.4167,0.2236
TraesCS7B01G222600,TraesCS7D01G318700,0.5121,0.3798
TraesCS3A01G113500,TraesCS3B01G132900,0.7205,0.5162
TraesCS3A01G113500,TraesCS3D01G115800,0.6663,0.619
TraesCS3B01G132900,TraesCS3D01G115800,0.7241,0.7194
TraesCS3A01G360300,TraesCS3B01G392600,0.6127,0.744
TraesCS3A01G360300,TraesCS3D01G354100,0.4441,0.6058
TraesCS3B01G392600,TraesCS3D01G354100,0.3706,0.493
TraesCS2A01G349200,TraesCS2B01G367600,0.3238,0.5699
TraesCS2A01G349200,TraesCS2D01G347600,0.1601,0.5621
TraesCS2B01G367600,TraesCS2D01G347600,0.2552,0.5039
TraesCS3A01G322100,TraesCS3B01G343100,0.312,0.6576
TraesCS3A01G322100,TraesCS3D01G309000,0.3845,0.6942
TraesCS3B01G343100,TraesCS3D01G309000,0.4555,0.715
TraesCS6A01G000800,TraesCS6B01G005300,0.0964,0.0588
TraesCS6A01G000800,TraesCS6D01G004900,0.0366,0.3842
TraesCS6B01G005300,TraesCS6D01G004900,-0.0627,-0.1232
TraesCS3A01G229900,TraesCS3B01G259200,0.7367,0.5631
TraesCS3A01G229900,TraesCS3D01G223400,0.8146,0.6326
TraesCS3B01G259200,TraesCS3D01G223400,0.7968,0.5539
TraesCS4A01G192900,TraesCS4B01G122300,0.7123,0.9095
TraesCS4A01G192900,TraesCS4D01G120400,0.636,0.7936
TraesCS4B01G122300,TraesCS4D01G120400,0.7089,0.8008
TraesCS4A01G180000,TraesCS4B01G137700,0.3638,0.3245
TraesCS4A01G180000,TraesCS4D01G132500,0.4455,0.4341
TraesCS4B01G137700,TraesCS4D01G132500,0.5051,0.1987
TraesCS1A01G159700,TraesCS1B01G176700,0.0107,0.129
TraesCS1A01G159700,TraesCS1D01G157100,0.0674,0.2163
TraesCS1B01G176700,TraesCS1D01G157100,0.7356,0.6298
TraesCS1A01G237000,TraesCS1B01G246800,0.3083,-0.0343
TraesCS1A01G237000,TraesCS1D01G235400,0.107,-0.1298
TraesCS1B01G246800,TraesCS1D01G235400,0.134,0.1558
TraesCS3A01G207800,TraesCS3B01G234900,0.4492,0.4577
TraesCS3A01G207800,TraesCS3D01G208200,0.3741,0.525
TraesCS3B01G234900,TraesCS3D01G208200,0.3651,0.6231
TraesCS2A01G284200,TraesCS2B01G301100,0.6909,0.4946
TraesCS2A01G284200,TraesCS2D01G283100,0.7647,0.5013
TraesCS2B01G301100,TraesCS2D01G283100,0.7471,0.473
TraesCS6A01G242700,TraesCS6B01G281800,0.5223,0.7754
TraesCS6A01G242700,TraesCS6D01G224700,0.5266,0.8186
TraesCS6B01G281800,TraesCS6D01G224700,0.4109,0.7435
TraesCS2A01G111500,TraesCS2B01G004000,0.313,0.4894
TraesCS2A01G111500,TraesCS2D01G014800,0.43,0.7963
TraesCS2B01G004000,TraesCS2D01G014800,0.1605,0.4583
TraesCS4A01G216100,TraesCS4B01G100100,0.3685,0.7233
TraesCS4A01G216100,TraesCS4D01G096400,0.4415,0.809
TraesCS4B01G100100,TraesCS4D01G096400,0.516,0.7391
TraesCS4A01G072600,TraesCS4B01G228500,0.473,0.4396
TraesCS4A01G072600,TraesCS4D01G229400,0.4033,0.5017
TraesCS4B01G228500,TraesCS4D01G229400,0.5068,0.5381
TraesCS5A01G483500,TraesCS5B01G496600,-0.2582,-0.1822
TraesCS5A01G483500,TraesCS5D01G497000,0.2706,0.3846
TraesCS5B01G496600,TraesCS5D01G497000,-0.1574,0.029
TraesCS2A01G172700,TraesCS2B01G199000,0.1598,0.575
TraesCS2A01G172700,TraesCS2D01G179800,0.5409,0.7552
TraesCS2B01G199000,TraesCS2D01G179800,0.4438,0.511
TraesCS2A01G328600,TraesCS2B01G353700,0.3896,0.305
TraesCS2A01G328600,TraesCS2D01G334100,0.2873,0.3375
TraesCS2B01G353700,TraesCS2D01G334100,0.4641,0.4587
TraesCS1A01G194900,TraesCS1B01G209700,0.4497,0.3929
TraesCS1A01G194900,TraesCS1D01G198500,0.5006,0.5265
TraesCS1B01G209700,TraesCS1D01G198500,0.6652,0.3689
TraesCS6A01G186100,TraesCS6B01G215100,0.478,0.676
TraesCS6A01G186100,TraesCS6D01G173100,0.3036,0.6582
TraesCS6B01G215100,TraesCS6D01G173100,0.4227,0.5441
TraesCS3A01G274700,TraesCS3B01G308300,0.0804,0.2392
TraesCS3A01G274700,TraesCS3D01G273800,0.3068,0.6459
TraesCS3B01G308300,TraesCS3D01G273800,0.0812,0.3091
TraesCS3A01G120900,TraesCS3B01G140400,0.134,0.1729
TraesCS3A01G120900,TraesCS3D01G123200,0.2644,0.1781
TraesCS3B01G140400,TraesCS3D01G123200,0.1687,0.337
TraesCS4A01G247200,TraesCS4B01G067700,0.2932,0.1198
TraesCS4A01G247200,TraesCS4D01G066700,0.485,0.6407
TraesCS4B01G067700,TraesCS4D01G066700,0.5439,0.3563
TraesCS1A01G194800,TraesCS1B01G209600,0.3272,0.1151
TraesCS1A01G194800,TraesCS1D01G198400,0.1484,0.4303
TraesCS1B01G209600,TraesCS1D01G198400,0.0472,-0.1017
TraesCS7A01G301400,TraesCS7B01G201700,0.732,0.6353
TraesCS7A01G301400,TraesCS7D01G296800,0.7557,0.7446
TraesCS7B01G201700,TraesCS7D01G296800,0.7949,0.7204
TraesCS5A01G240700,TraesCS5B01G238900,0.1396,0.1339
TraesCS5A01G240700,TraesCS5D01G247200,0.0722,0.2558
TraesCS5B01G238900,TraesCS5D01G247200,0.0659,0.0801
TraesCS2A01G492200,TraesCS2B01G520300,0.3547,0.4115
TraesCS2A01G492200,TraesCS2D01G492400,0.226,0.2803
TraesCS2B01G520300,TraesCS2D01G492400,0.0517,0.0866
TraesCS3A01G183600,TraesCS3B01G213400,0.5571,0.4536
TraesCS3A01G183600,TraesCS3D01G187800,0.5972,0.6876
TraesCS3B01G213400,TraesCS3D01G187800,0.6843,0.5811
TraesCS5A01G010200,TraesCS5B01G007800,-0.6288,-0.0128
TraesCS5A01G010200,TraesCS5D01G015000,0.8268,0.7791
TraesCS5B01G007800,TraesCS5D01G015000,-0.7684,-0.1374
TraesCS2A01G131800,TraesCS2B01G154400,-0.1577,0.1592
TraesCS2A01G131800,TraesCS2D01G133900,0.1877,0.4162
TraesCS2B01G154400,TraesCS2D01G133900,0.1822,0.5736
TraesCS5A01G087300,TraesCS5B01G093200,0.5384,0.4136
TraesCS5A01G087300,TraesCS5D01G098900,0.6731,0.5387
TraesCS5B01G093200,TraesCS5D01G098900,0.5998,0.6215
TraesCS3A01G088900,TraesCS3B01G104200,0.1476,0.1995
TraesCS3A01G088900,TraesCS3D01G089000,0.2469,0.2382
TraesCS3B01G104200,TraesCS3D01G089000,0.0178,0.2616
TraesCS5A01G101200,TraesCS5B01G106000,0.3239,0.2622
TraesCS5A01G101200,TraesCS5D01G113400,0.4295,0.3939
TraesCS5B01G106000,TraesCS5D01G113400,0.3806,0.601
TraesCS7A01G236900,TraesCS7B01G103100,0.3274,0.6328
TraesCS7A01G236900,TraesCS7D01G199200,0.3687,0.6351
TraesCS7B01G103100,TraesCS7D01G199200,0.4667,0.5906
TraesCS4A01G265300,TraesCS4B01G049500,0.3969,0.4115
TraesCS4A01G265300,TraesCS4D01G049900,0.3343,0.3444
TraesCS4B01G049500,TraesCS4D01G049900,0.2527,0.4231
TraesCS6A01G260300,TraesCS6B01G287600,0.4174,0.4226
TraesCS6A01G260300,TraesCS6D01G241100,0.424,0.4947
TraesCS6B01G287600,TraesCS6D01G241100,0.4211,0.447
TraesCS1A01G105500,TraesCS1B01G131000,-0.1178,0.3916
TraesCS1A01G105500,TraesCS1D01G109700,0.4347,0.4819
TraesCS1B01G131000,TraesCS1D01G109700,-0.0062,0.4883
TraesCS6A01G279300,TraesCS6B01G308100,0.466,0.5646
TraesCS6A01G279300,TraesCS6D01G259700,0.4533,0.5297
TraesCS6B01G308100,TraesCS6D01G259700,0.5993,0.4913
TraesCS1A01G422400,TraesCS1B01G453700,0.4006,0.4416
TraesCS1A01G422400,TraesCS1D01G430600,0.401,0.3405
TraesCS1B01G453700,TraesCS1D01G430600,0.424,0.4229
TraesCS3A01G202500,TraesCS3B01G227100,0.1738,0.2491
TraesCS3A01G202500,TraesCS3D01G206100,-0.4346,-0.0276
TraesCS3B01G227100,TraesCS3D01G206100,-0.0761,0.1953
TraesCS4A01G241200,TraesCS4B01G073900,0.2201,0.314
TraesCS4A01G241200,TraesCS4D01G072400,0.2232,0.391
TraesCS4B01G073900,TraesCS4D01G072400,0.3944,0.3761
TraesCS7A01G286800,TraesCS7B01G197500,0.3263,0.1954
TraesCS7A01G286800,TraesCS7D01G287800,0.4532,0.0096
TraesCS7B01G197500,TraesCS7D01G287800,0.3723,-0.0328
TraesCS3A01G165100,TraesCS3B01G200600,0.0542,-0.1133
TraesCS3A01G165100,TraesCS3D01G176500,0.1916,0.0384
TraesCS3B01G200600,TraesCS3D01G176500,0.2264,0.0943
TraesCS3A01G337100,TraesCS3B01G368200,0.4335,0.6182
TraesCS3A01G337100,TraesCS3D01G330200,0.6066,0.6645
TraesCS3B01G368200,TraesCS3D01G330200,0.3544,0.5747
TraesCS5A01G085800,TraesCS5B01G091600,0.6716,0.6768
TraesCS5A01G085800,TraesCS5D01G097800,0.6349,0.6539
TraesCS5B01G091600,TraesCS5D01G097800,0.5369,0.6096
TraesCS7A01G521300,TraesCS7B01G438100,-0.1106,-0.0113
TraesCS7A01G521300,TraesCS7D01G510800,-0.0349,0.1909
TraesCS7B01G438100,TraesCS7D01G510800,0.3267,0.0295
TraesCS6A01G153900,TraesCS6B01G181600,0.7222,0.6333
TraesCS6A01G153900,TraesCS6D01G143400,0.6305,0.7375
TraesCS6B01G181600,TraesCS6D01G143400,0.6096,0.7105
TraesCS5A01G253400,TraesCS5B01G252400,-0.0534,-0.3514
TraesCS5A01G253400,TraesCS5D01G261200,-0.2015,-0.0217
TraesCS5B01G252400,TraesCS5D01G261200,-0.0628,-0.2272
TraesCS5A01G253300,TraesCS5B01G252200,0.0742,0.2688
TraesCS5A01G253300,TraesCS5D01G261100,0.204,0.1089
TraesCS5B01G252200,TraesCS5D01G261100,0.3042,0.1623
TraesCS1A01G142200,TraesCS1B01G159600,0.259,0.3201
TraesCS1A01G142200,TraesCS1D01G141200,0.274,0.34
TraesCS1B01G159600,TraesCS1D01G141200,0.2315,0.2896
TraesCS6A01G167900,TraesCS6B01G195600,-0.0889,0.0874
TraesCS6A01G167900,TraesCS6D01G156900,0.1971,0.2778
TraesCS6B01G195600,TraesCS6D01G156900,0.1726,0.1629
TraesCS5A01G167800,TraesCS5B01G164800,0.1768,0.3174
TraesCS5A01G167800,TraesCS6D01G275200,0.0835,0.1095
TraesCS5B01G164800,TraesCS6D01G275200,0.0366,0.1105
TraesCS6A01G254800,TraesCS6B01G270700,0.0644,0.3028
TraesCS6A01G254800,TraesCS6D01G236100,0.3939,0.3599
TraesCS6B01G270700,TraesCS6D01G236100,0.0839,0.2314
TraesCS2A01G188100,TraesCS2B01G219100,0.2404,0.3104
TraesCS2A01G188100,TraesCS2D01G199500,0.38,0.2384
TraesCS2B01G219100,TraesCS2D01G199500,0.2918,0.444
TraesCS2A01G310400,TraesCS2B01G327500,0.4159,0.2318
TraesCS2A01G310400,TraesCS2D01G308700,0.2712,0.2151
TraesCS2B01G327500,TraesCS2D01G308700,0.3457,0.2449
TraesCS4A01G160700,TraesCS4B01G157400,0.6096,0.4872
TraesCS4A01G160700,TraesCS4D01G154600,0.2995,0.2485
TraesCS4B01G157400,TraesCS4D01G154600,0.2644,0.219
TraesCS4A01G122900,TraesCS4B01G182700,0.1389,0.5735
TraesCS4A01G122900,TraesCS4D01G183000,0.2971,0.368
TraesCS4B01G182700,TraesCS4D01G183000,0.2407,0.3557
TraesCS2A01G488400,TraesCS2B01G516000,0.5127,0.6242
TraesCS2A01G488400,TraesCS2D01G488700,0.1155,0.434
TraesCS2B01G516000,TraesCS2D01G488700,0.1795,0.3847
TraesCS3A01G189000,TraesCS3B01G218200,0.2518,0.5113
TraesCS3A01G189000,TraesCS3D01G192500,0.275,0.6414
TraesCS3B01G218200,TraesCS3D01G192500,0.257,0.6136
TraesCS6A01G122300,TraesCS6B01G150600,0.409,0.6898
TraesCS6A01G122300,TraesCS6D01G112400,0.6656,0.6851
TraesCS6B01G150600,TraesCS6D01G112400,0.4058,0.6981
TraesCS5A01G106100,TraesCS5B01G110900,0.2315,0.4419
TraesCS5A01G106100,TraesCS5D01G123700,0.173,0.508
TraesCS5B01G110900,TraesCS5D01G123700,0.0761,0.3766
TraesCS1A01G258200,TraesCS1B01G268700,0.5082,0.5126
TraesCS1A01G258200,TraesCS1D01G257500,0.5019,0.4046
TraesCS1B01G268700,TraesCS1D01G257500,0.4106,0.5603
TraesCS3A01G191800,TraesCS3B01G219800,0.4445,0.6159
TraesCS3A01G191800,TraesCS3D01G194400,0.6594,0.5147
TraesCS3B01G219800,TraesCS3D01G194400,0.3707,0.401
TraesCS1A01G330700,TraesCS1B01G344400,0.4027,0.2397
TraesCS1A01G330700,TraesCS1D01G333200,0.4443,0.7252
TraesCS1B01G344400,TraesCS1D01G333200,0.4182,0.3169
TraesCS1A01G270400,TraesCS1B01G280700,0.2488,0.347
TraesCS1A01G270400,TraesCS1D01G270600,0.553,0.6032
TraesCS1B01G280700,TraesCS1D01G270600,0.2869,0.3499
TraesCS5A01G033600,TraesCS5B01G033700,0.3904,0.4171
TraesCS5A01G033600,TraesCS5D01G041900,0.398,0.4069
TraesCS5B01G033700,TraesCS5D01G041900,0.3891,0.5196
TraesCS4A01G225200,TraesCS4B01G091000,0.0423,0.28
TraesCS4A01G225200,TraesCS4D01G088100,0.1486,0.0079
TraesCS4B01G091000,TraesCS4D01G088100,0.0449,0.0879
TraesCS5A01G308900,TraesCS5B01G309500,0.0944,0.5648
TraesCS5A01G308900,TraesCS5D01G315900,0.4865,0.662
TraesCS5B01G309500,TraesCS5D01G315900,0.163,0.6888
TraesCS2A01G353300,TraesCS2B01G371200,0.1656,0.1273
TraesCS2A01G353300,TraesCS2D01G350800,0.3334,0.3746
TraesCS2B01G371200,TraesCS2D01G350800,0.1681,0.0878
TraesCS1A01G329200,TraesCS1B01G342600,0.2991,0.3894
TraesCS1A01G329200,TraesCS1D01G331300,0.3283,0.4061
TraesCS1B01G342600,TraesCS1D01G331300,0.2674,0.4739
TraesCS6A01G340600,TraesCS6B01G372100,0.6204,0.6381
TraesCS6A01G340600,TraesCS6D01G321200,0.7402,0.6394
TraesCS6B01G372100,TraesCS6D01G321200,0.6753,0.6283
TraesCS2A01G069200,TraesCS2B01G081600,0.271,-0.0126
TraesCS2A01G069200,TraesCS2D01G067900,0.4562,0.1007
TraesCS2B01G081600,TraesCS2D01G067900,0.1237,-0.0538
TraesCS2A01G159700,TraesCS2B01G185300,0.5097,-0.1826
TraesCS2A01G159700,TraesCS2D01G166900,0.5061,0.1351
TraesCS2B01G185300,TraesCS2D01G166900,0.7146,0.1591
TraesCS6A01G158800,TraesCS6B01G192500,0.409,0.5545
TraesCS6A01G158800,TraesCS6D01G153700,0.5122,0.6574
TraesCS6B01G192500,TraesCS6D01G153700,0.3352,0.4738
TraesCS4A01G361900,TraesCS5B01G510900,0.4787,0.2181
TraesCS4A01G361900,TraesCS5D01G511200,0.6066,0.5849
TraesCS5B01G510900,TraesCS5D01G511200,0.3444,0.3016
TraesCS3A01G026500,TraesCS3B01G017100,-0.0339,0.1856
TraesCS3A01G026500,TraesCS3D01G019000,0.1182,0.375
TraesCS3B01G017100,TraesCS3D01G019000,0.5249,0.4777
TraesCS3A01G185800,TraesCS3B01G215400,0.3336,0.5469
TraesCS3A01G185800,TraesCS3D01G189800,0.3677,0.6957
TraesCS3B01G215400,TraesCS3D01G189800,0.6401,0.5147
TraesCS3A01G375600,TraesCS3B01G407800,0.3999,0.2137
TraesCS3A01G375600,TraesCS3D01G368100,0.3968,0.3378
TraesCS3B01G407800,TraesCS3D01G368100,0.4077,0.5241
TraesCS5A01G297100,TraesCS5B01G296400,0.3712,0.1497
TraesCS5A01G297100,TraesCS5D01G304200,0.2741,0.3054
TraesCS5B01G296400,TraesCS5D01G304200,0.0909,-0.0792
TraesCS7A01G477300,TraesCS7B01G378900,-0.2929,-0.2334
TraesCS7A01G477300,TraesCS7D01G464800,0.8336,0.7924
TraesCS7B01G378900,TraesCS7D01G464800,-0.289,-0.1165
TraesCS6A01G186900,TraesCS6B01G217600,-0.0648,0.1674
TraesCS6A01G186900,TraesCS6D01G173800,0.2884,0.1369
TraesCS6B01G217600,TraesCS6D01G173800,-0.0459,0.186
TraesCS7A01G361400,TraesCS7B01G266500,0.2155,0.1394
TraesCS7A01G361400,TraesCS7D01G361700,0.2815,0.2735
TraesCS7B01G266500,TraesCS7D01G361700,0.5382,0.5066
TraesCS2A01G113100,TraesCS2B01G131900,0.5522,0.4062
TraesCS2A01G113100,TraesCS2D01G113600,0.4911,0.53
TraesCS2B01G131900,TraesCS2D01G113600,0.7337,0.2958
TraesCS1A01G043600,TraesCS1B01G056700,0.4663,0.4569
TraesCS1A01G043600,TraesCS1D01G044200,0.4571,0.4822
TraesCS1B01G056700,TraesCS1D01G044200,0.3376,0.6341
TraesCS1A01G146600,TraesCS1B01G164900,0.0276,0.2022
TraesCS1A01G146600,TraesCS1D01G144800,0.1597,0.2261
TraesCS1B01G164900,TraesCS1D01G144800,0.123,0.0498
TraesCS1A01G107900,TraesCS1B01G130100,0.2428,0.0845
TraesCS1A01G107900,TraesCS1D01G111100,0.3376,0.2069
TraesCS1B01G130100,TraesCS1D01G111100,0.2854,0.2047
TraesCS7A01G485300,TraesCS7B01G388800,0.3318,0.2582
TraesCS7A01G485300,TraesCS7D01G472600,0.4479,0.4822
TraesCS7B01G388800,TraesCS7D01G472600,0.2666,0.2155
TraesCS3A01G390900,TraesCS3B01G422700,0.0825,-0.006
TraesCS3A01G390900,TraesCS3D01G383500,0.3324,0.1831
TraesCS3B01G422700,TraesCS3D01G383500,0.1979,0.6659
TraesCS1A01G209600,TraesCS1B01G223600,0.5769,-0.0319
TraesCS1A01G209600,TraesCS1D01G213000,0.6812,0.568
TraesCS1B01G223600,TraesCS1D01G213000,0.6073,0.3274
TraesCS6A01G090300,TraesCS6B01G112400,0.4534,0.6357
TraesCS6A01G090300,TraesCS6D01G078000,0.3948,0.5111
TraesCS6B01G112400,TraesCS6D01G078000,0.3077,0.6031
TraesCS3A01G354600,TraesCS3B01G387600,0.4757,0.6711
TraesCS3A01G354600,TraesCS3D01G348600,0.4801,0.6936
TraesCS3B01G387600,TraesCS3D01G348600,0.5079,0.6836
TraesCS2A01G264100,TraesCS2B01G278100,0.014,-0.0277
TraesCS2A01G264100,TraesCS2D01G259800,0.3951,0.261
TraesCS2B01G278100,TraesCS2D01G259800,0.0368,-0.0233
TraesCS2A01G320900,TraesCS2B01G361800,0.4466,0.3226
TraesCS2A01G320900,TraesCS2D01G341600,0.605,0.613
TraesCS2B01G361800,TraesCS2D01G341600,0.5353,0.2076
TraesCS1A01G071700,TraesCS1B01G090300,-0.0441,0.0121
TraesCS1A01G071700,TraesCS1D01G074300,0.2143,0.288
TraesCS1B01G090300,TraesCS1D01G074300,-0.1035,0.0183
TraesCS7A01G419100,TraesCS7B01G319200,0.7738,0.8191
TraesCS7A01G419100,TraesCS7D01G411600,0.5237,0.6963
TraesCS7B01G319200,TraesCS7D01G411600,0.3357,0.6379
TraesCS2A01G037400,TraesCS2B01G050400,0.2697,0.0658
TraesCS2A01G037400,TraesCS2D01G036200,0.1689,0.4246
TraesCS2B01G050400,TraesCS2D01G036200,0.107,-0.2199
TraesCS3A01G303100,TraesCS3B01G333200,0.5398,0.1351
TraesCS3A01G303100,TraesCS3D01G298700,0.5961,0.0467
TraesCS3B01G333200,TraesCS3D01G298700,0.6649,0.4918
TraesCS6A01G165600,TraesCS5B01G085400,0.3005,0.6034
TraesCS6A01G165600,TraesCS6D01G156400,0.7112,0.5748
TraesCS5B01G085400,TraesCS6D01G156400,0.3547,0.4638
TraesCS4A01G080100,TraesCS4B01G223900,-0.0171,0.4448
TraesCS4A01G080100,TraesCS4D01G224200,0.2003,0.4254
TraesCS4B01G223900,TraesCS4D01G224200,0.1312,0.6214
TraesCS6A01G406500,TraesCS6B01G450500,-0.3739,0.3343
TraesCS6A01G406500,TraesCS6D01G390000,-0.0061,0.3034
TraesCS6B01G450500,TraesCS6D01G390000,0.0561,0.6193
TraesCS2A01G142900,TraesCS2B01G168000,0.0679,-0.1089
TraesCS2A01G142900,TraesCS2D01G146200,0.4512,0.4846
TraesCS2B01G168000,TraesCS2D01G146200,0.4358,-0.053
TraesCS4A01G007100,TraesCS4B01G297900,0.1169,0.3701
TraesCS4A01G007100,TraesCS4D01G296700,0.1241,0.3311
TraesCS4B01G297900,TraesCS4D01G296700,0.3711,0.496
TraesCS2A01G487900,TraesCS2B01G515500,0.2808,0.2539
TraesCS2A01G487900,TraesCS2D01G488200,-0.0597,0.3543
TraesCS2B01G515500,TraesCS2D01G488200,0.0846,0.0687
TraesCS4A01G370100,TraesCS4B01G317700,0.5415,0.257
TraesCS4A01G370100,TraesCS4D01G314300,0.4963,0.3635
TraesCS4B01G317700,TraesCS4D01G314300,0.564,0.3149
TraesCS6A01G408400,TraesCS6B01G454500,0.0561,0.2684
TraesCS6A01G408400,TraesCS6D01G392300,-0.1334,-0.2773
TraesCS6B01G454500,TraesCS6D01G392300,-0.2939,-0.3304
TraesCS2A01G566600,TraesCS2B01G630100,0.0614,0.2245
TraesCS2A01G566600,TraesCS2D01G576800,-0.1756,-0.5027
TraesCS2B01G630100,TraesCS2D01G576800,0.2714,-0.1064
TraesCS2A01G157000,TraesCS2B01G182600,0.2702,0.1314
TraesCS2A01G157000,TraesCS2D01G162900,0.0198,0.0819
TraesCS2B01G182600,TraesCS2D01G162900,0.2837,0.2315
TraesCS7A01G298300,TraesCS7B01G188700,0.261,0.6596
TraesCS7A01G298300,TraesCS7D01G294100,0.4295,0.6468
TraesCS7B01G188700,TraesCS7D01G294100,0.5492,0.5936
TraesCS2A01G097800,TraesCS2B01G113500,0.0449,0.3582
TraesCS2A01G097800,TraesCS2D01G097200,0.8432,0.7532
TraesCS2B01G113500,TraesCS2D01G097200,0.1859,0.4595
TraesCS1A01G375900,TraesCS1B01G396300,0.5183,0.2789
TraesCS1A01G375900,TraesCS1D01G383300,0.3933,0.3646
TraesCS1B01G396300,TraesCS1D01G383300,0.3851,0.2145
TraesCS4A01G117800,TraesCS4B01G186600,0.052,0.1382
TraesCS4A01G117800,TraesCS4D01G187900,0.1433,0.2455
TraesCS4B01G186600,TraesCS4D01G187900,0.2768,0.5263
TraesCS4A01G144500,TraesCS4B01G157100,0.0472,0.4806
TraesCS4A01G144500,TraesCS4D01G164500,0.0475,0.2278
TraesCS4B01G157100,TraesCS4D01G164500,0.2911,0.5212
TraesCS2A01G338100,TraesCS2B01G343900,0.6443,0.6161
TraesCS2A01G338100,TraesCS2D01G324900,0.6968,0.7842
TraesCS2B01G343900,TraesCS2D01G324900,0.6835,0.4427
TraesCS6A01G293400,TraesCS6B01G323800,0.4563,0.8114
TraesCS6A01G293400,TraesCS6D01G274300,0.5484,0.895
TraesCS6B01G323800,TraesCS6D01G274300,0.4321,0.8652
TraesCS4A01G248100,TraesCS4B01G066800,0.2384,0.6985
TraesCS4A01G248100,TraesCS4D01G065700,0.1727,0.8047
TraesCS4B01G066800,TraesCS4D01G065700,0.4,0.7011
TraesCS7A01G263900,TraesCS7B01G161900,0.3081,0.494
TraesCS7A01G263900,TraesCS7D01G264800,0.4236,0.5922
TraesCS7B01G161900,TraesCS7D01G264800,0.5068,0.6364
TraesCS5A01G414400,TraesCS5B01G417400,0.4225,0.3286
TraesCS5A01G414400,TraesCS5D01G422800,0.8522,0.9215
TraesCS5B01G417400,TraesCS5D01G422800,0.4841,0.2596
TraesCS3A01G281800,TraesCS3B01G315500,0.2335,0.5306
TraesCS3A01G281800,TraesCS3D01G281800,0.2665,0.583
TraesCS3B01G315500,TraesCS3D01G281800,0.4187,0.5593
TraesCS1A01G301400,TraesCS1B01G311200,0.6232,0.855
TraesCS1A01G301400,TraesCS1D01G301100,0.7377,0.8273
TraesCS1B01G311200,TraesCS1D01G301100,0.7368,0.8474
TraesCS1A01G090100,TraesCS1B01G118200,0.3484,0.3464
TraesCS1A01G090100,TraesCS1D01G098600,0.6154,0.2612
TraesCS1B01G118200,TraesCS1D01G098600,0.443,0.2527
TraesCS2A01G497200,TraesCS2B01G525500,-0.0296,-0.0285
TraesCS2A01G497200,TraesCS2D01G497400,0.2967,0.1081
TraesCS2B01G525500,TraesCS2D01G497400,-0.3208,-0.2153
TraesCS2A01G263200,TraesCS2B01G279000,0.208,0.3224
TraesCS2A01G263200,TraesCS2D01G260800,0.4115,0.457
TraesCS2B01G279000,TraesCS2D01G260800,0.0972,0.2987
TraesCS1A01G443600,TraesCS1B01G478100,0.0117,0.5427
TraesCS1A01G443600,TraesCS1D01G451700,0.1419,0.1164
TraesCS1B01G478100,TraesCS1D01G451700,-0.0403,0.2944
TraesCS1A01G214600,TraesCS1B01G228500,0.4463,0.8954
TraesCS1A01G214600,TraesCS1D01G217600,0.5782,0.8694
TraesCS1B01G228500,TraesCS1D01G217600,0.3282,0.8422
TraesCS5A01G529100,TraesCS4B01G360800,0.2298,0.7107
TraesCS5A01G529100,TraesCS4D01G353800,0.2321,0.8185
TraesCS4B01G360800,TraesCS4D01G353800,0.2193,0.7367
TraesCS4A01G046100,TraesCS4B01G259700,0.5932,0.6538
TraesCS4A01G046100,TraesCS4D01G258800,0.5086,0.6517
TraesCS4B01G259700,TraesCS4D01G258800,0.6061,0.6869
TraesCS6A01G418400,TraesCS6B01G470900,0.4046,0.4011
TraesCS6A01G418400,TraesCS7D01G484800,0.3116,0.5622
TraesCS6B01G470900,TraesCS7D01G484800,0.3349,0.3392
TraesCS7A01G241300,TraesCS7B01G136800,0.3001,0.2164
TraesCS7A01G241300,TraesCS7D01G240300,0.1613,0.2364
TraesCS7B01G136800,TraesCS7D01G240300,0.1839,0.2693
TraesCS4A01G277700,TraesCS4B01G035400,-0.053,0.1651
TraesCS4A01G277700,TraesCS4D01G033400,0.2094,0.5284
TraesCS4B01G035400,TraesCS4D01G033400,0.2447,-0.053
TraesCS6A01G113800,TraesCS6B01G140700,0.2474,0.4778
TraesCS6A01G113800,TraesCS6D01G101600,0.3511,0.4059
TraesCS6B01G140700,TraesCS6D01G101600,0.51,0.393
TraesCS4A01G123600,TraesCS4B01G180700,0.4402,0.6523
TraesCS4A01G123600,TraesCS4D01G182200,0.5022,0.589
TraesCS4B01G180700,TraesCS4D01G182200,0.1871,0.5847
TraesCS1A01G224000,TraesCS1B01G237300,0.7806,0.8177
TraesCS1A01G224000,TraesCS1D01G225600,0.7617,0.7901
TraesCS1B01G237300,TraesCS1D01G225600,0.7479,0.8238
TraesCS2A01G233000,TraesCS2B01G250300,0.4596,0.6737
TraesCS2A01G233000,TraesCS2D01G232500,0.6078,0.7714
TraesCS2B01G250300,TraesCS2D01G232500,0.5083,0.6862
TraesCS2A01G309200,TraesCS2B01G326300,0.6803,0.3474
TraesCS2A01G309200,TraesCS2D01G307500,0.5701,0.3768
TraesCS2B01G326300,TraesCS2D01G307500,0.7188,-0.0911
TraesCS7A01G194400,TraesCS7B01G100000,0.2581,0.6171
TraesCS7A01G194400,TraesCS7D01G196000,0.1902,0.6994
TraesCS7B01G100000,TraesCS7D01G196000,0.1958,0.6127
TraesCS7A01G132500,TraesCS7B01G033100,0.3336,0.0312
TraesCS7A01G132500,TraesCS7D01G132000,0.1907,-0.0408
TraesCS7B01G033100,TraesCS7D01G132000,0.3648,0.0092
TraesCS6A01G341700,TraesCS6B01G373300,0.1427,0.5566
TraesCS6A01G341700,TraesCS6D01G321900,0.2823,0.496
TraesCS6B01G373300,TraesCS6D01G321900,0.5009,0.812
TraesCS3A01G427600,TraesCS3B01G464700,0.3392,0.1277
TraesCS3A01G427600,TraesCS3D01G423200,0.3985,0.4106
TraesCS3B01G464700,TraesCS3D01G423200,0.2977,0.073
TraesCS5A01G485700,TraesCS5B01G499600,0.3055,0.4978
TraesCS5A01G485700,TraesCS5D01G499700,0.3103,0.5187
TraesCS5B01G499600,TraesCS5D01G499700,0.0888,0.5076
TraesCS2A01G134000,TraesCS2B01G157600,0.8765,0.8923
TraesCS2A01G134000,TraesCS2D01G136200,0.7727,0.9521
TraesCS2B01G157600,TraesCS2D01G136200,0.8325,0.8859
TraesCS4A01G156300,TraesCS4B01G160600,0.0943,0.5739
TraesCS4A01G156300,TraesCS4D01G149400,0.1237,0.6536
TraesCS4B01G160600,TraesCS4D01G149400,0.4176,0.7544
TraesCS3A01G052700,TraesCS3B01G061700,0.7109,0.8007
TraesCS3A01G052700,TraesCS3D01G051800,0.8857,0.6457
TraesCS3B01G061700,TraesCS3D01G051800,0.8216,0.7209
TraesCS1A01G193300,TraesCS1B01G208100,0.6356,0.8614
TraesCS1A01G193300,TraesCS1D01G197000,0.667,0.8962
TraesCS1B01G208100,TraesCS1D01G197000,0.6953,0.8677
TraesCS7A01G204600,TraesCS7B01G111800,0.039,0.1388
TraesCS7A01G204600,TraesCS7D01G207700,0.4312,0.3323
TraesCS7B01G111800,TraesCS7D01G207700,0.155,0.1848
TraesCS7A01G248400,TraesCS7B01G143100,0.0481,0.1801
TraesCS7A01G248400,TraesCS7D01G247200,0.1101,0.0929
TraesCS7B01G143100,TraesCS7D01G247200,0.1828,0.4607
TraesCS5A01G476600,TraesCS5B01G489500,0.0242,0.0328
TraesCS5A01G476600,TraesCS5D01G489900,0.3975,0.1505
TraesCS5B01G489500,TraesCS5D01G489900,0.0871,-0.008
TraesCS3A01G176300,TraesCS3B01G208500,0.3663,0.4473
TraesCS3A01G176300,TraesCS3D01G184000,0.445,0.3859
TraesCS3B01G208500,TraesCS3D01G184000,0.4166,0.4182
TraesCS4A01G149900,TraesCS4B01G165100,0.2986,0.2745
TraesCS4A01G149900,TraesCS4D01G157200,0.2536,0.4718
TraesCS4B01G165100,TraesCS4D01G157200,0.0919,0.4339
TraesCS6A01G233900,TraesCS6B01G262700,0.3936,0.1656
TraesCS6A01G233900,TraesCS6D01G216200,0.2768,0.517
TraesCS6B01G262700,TraesCS6D01G216200,0.4667,0.3938
TraesCS5A01G167200,TraesCS5B01G164200,0.436,0.4412
TraesCS5A01G167200,TraesCS5D01G171500,0.2525,0.238
TraesCS5B01G164200,TraesCS5D01G171500,0.2527,0.1564
TraesCS7A01G138600,TraesCS7B01G040800,0.2956,0.1772
TraesCS7A01G138600,TraesCS7D01G140400,0.3316,0.0001
TraesCS7B01G040800,TraesCS7D01G140400,0.4288,0.359
TraesCS1A01G381200,TraesCS1B01G403700,-0.453,-0.5023
TraesCS1A01G381200,TraesCS1D01G389000,0.241,0.0828
TraesCS1B01G403700,TraesCS1D01G389000,0.2731,0.1883
TraesCS5A01G191300,TraesCS5B01G191900,0.4648,0.5344
TraesCS5A01G191300,TraesCS5D01G199800,0.3258,0.5471
TraesCS5B01G191900,TraesCS5D01G199800,0.1967,0.5388
TraesCS4A01G041600,TraesCS4B01G262600,0.4603,0.4778
TraesCS4A01G041600,TraesCS4D01G262700,0.6966,0.5918
TraesCS4B01G262600,TraesCS4D01G262700,0.5117,0.5902
TraesCS7A01G302300,TraesCS7B01G202400,0.0328,0.2112
TraesCS7A01G302300,TraesCS7D01G297600,0.3292,0.5085
TraesCS7B01G202400,TraesCS7D01G297600,0.2062,0.2967
TraesCS2A01G227900,TraesCS2B01G251900,0.8433,0.7037
TraesCS2A01G227900,TraesCS2D01G234200,0.7779,0.6381
TraesCS2B01G251900,TraesCS2D01G234200,0.7658,0.6051
TraesCS7A01G446000,TraesCS7B01G345500,-0.7051,-0.1224
TraesCS7A01G446000,TraesCS7D01G436100,0.5405,0.3215
TraesCS7B01G345500,TraesCS7D01G436100,-0.3978,0.0079
TraesCS3A01G187300,TraesCS3B01G216800,0.3982,0.6589
TraesCS3A01G187300,TraesCS3D01G191100,0.2613,0.7665
TraesCS3B01G216800,TraesCS3D01G191100,0.3036,0.6843
TraesCS4A01G015700,TraesCS4B01G288300,0.9011,0.1449
TraesCS4A01G015700,TraesCS4D01G287100,0.874,0.2059
TraesCS4B01G288300,TraesCS4D01G287100,0.9301,0.2354
TraesCS6A01G108600,TraesCS6B01G137100,-0.0895,-0.0669
TraesCS6A01G108600,TraesCS6D01G096800,0.6258,0.5687
TraesCS6B01G137100,TraesCS6D01G096800,0.0516,-0.0776
TraesCS3A01G283800,TraesCS3B01G317500,0.7895,0.7547
TraesCS3A01G283800,TraesCS3D01G283700,0.8438,0.7988
TraesCS3B01G317500,TraesCS3D01G283700,0.7913,0.7762
TraesCS2A01G478000,TraesCS2B01G501300,0.4872,0.3247
TraesCS2A01G478000,TraesCS2D01G477200,0.1914,0.1199
TraesCS2B01G501300,TraesCS2D01G477200,0.3861,0.1858
TraesCS7A01G296500,TraesCS7B01G189000,0.2497,0.3836
TraesCS7A01G296500,TraesCS7D01G293200,0.2523,0.4181
TraesCS7B01G189000,TraesCS7D01G293200,0.3416,0.3763
TraesCS5A01G127600,TraesCS5B01G126600,0.8239,0.5595
TraesCS5A01G127600,TraesCS5D01G135100,0.8507,0.5703
TraesCS5B01G126600,TraesCS5D01G135100,0.7438,0.5904
TraesCS7A01G191000,TraesCS7B01G095800,0.3541,0.3716
TraesCS7A01G191000,TraesCS7D01G192000,0.3697,0.4781
TraesCS7B01G095800,TraesCS7D01G192000,0.5295,0.5073
TraesCS6A01G300500,TraesCS6B01G330200,0.1216,0.2647
TraesCS6A01G300500,TraesCS6D01G280400,0.09,0.2482
TraesCS6B01G330200,TraesCS6D01G280400,0.1897,0.3625
TraesCS4A01G204300,TraesCS4B01G108000,0.5198,0.6868
TraesCS4A01G204300,TraesCS4D01G105100,0.6218,0.6565
TraesCS4B01G108000,TraesCS4D01G105100,0.5238,0.6522
TraesCS1A01G270200,TraesCS1B01G280500,-0.3309,-0.2952
TraesCS1A01G270200,TraesCS1D01G270400,-0.0169,-0.0767
TraesCS1B01G280500,TraesCS1D01G270400,-0.2105,-0.1058
TraesCS3A01G382000,TraesCS3B01G414600,0.117,0.2716
TraesCS3A01G382000,TraesCS3D01G375100,0.1491,0.2889
TraesCS3B01G414600,TraesCS3D01G375100,-0.1379,0.0945
TraesCS3A01G345800,TraesCS3B01G377600,0.7859,0.5443
TraesCS3A01G345800,TraesCS3D01G339600,0.866,0.484
TraesCS3B01G377600,TraesCS3D01G339600,0.7725,0.4702
TraesCS1A01G300000,TraesCS1B01G310100,0.4682,0.4064
TraesCS1A01G300000,TraesCS1D01G299400,0.559,0.4192
TraesCS1B01G310100,TraesCS1D01G299400,0.6838,0.6898
TraesCS2A01G331700,TraesCS2B01G350500,0.3812,0.5269
TraesCS2A01G331700,TraesCS2D01G331200,0.574,0.6691
TraesCS2B01G350500,TraesCS2D01G331200,0.3551,0.5813
TraesCS2A01G193000,TraesCS2B01G213900,0.4166,0.1698
TraesCS2A01G193000,TraesCS2D01G194400,0.7066,0.2853
TraesCS2B01G213900,TraesCS2D01G194400,0.3455,0.1821
TraesCS3A01G259200,TraesCS3B01G292200,0.363,0.2037
TraesCS3A01G259200,TraesCS3D01G259300,0.5951,0.5976
TraesCS3B01G292200,TraesCS3D01G259300,0.6609,0.3518
TraesCS4A01G059400,TraesCS4B01G235000,0.8541,0.6018
TraesCS4A01G059400,TraesCS4D01G236400,0.8441,0.7957
TraesCS4B01G235000,TraesCS4D01G236400,0.8819,0.7542
TraesCS3A01G244400,TraesCS3B01G275600,0.6015,0.7542
TraesCS3A01G244400,TraesCS3D01G247000,0.5122,0.4977
TraesCS3B01G275600,TraesCS3D01G247000,0.3781,0.59
TraesCS6A01G274600,TraesCS6B01G302100,0.0787,0.3888
TraesCS6A01G274600,TraesCS6D01G254900,0.3281,0.4563
TraesCS6B01G302100,TraesCS6D01G254900,0.6021,0.5488
TraesCS2A01G121100,TraesCS2B01G142000,0.5692,0.3406
TraesCS2A01G121100,TraesCS2D01G123200,0.2311,0.1662
TraesCS2B01G142000,TraesCS2D01G123200,0.151,0.3068
TraesCS4A01G056800,TraesCS4B01G248200,0.7367,0.7423
TraesCS4A01G056800,TraesCS4D01G247500,0.835,0.7755
TraesCS4B01G248200,TraesCS4D01G247500,0.7158,0.7726
TraesCS1A01G259200,TraesCS1B01G269600,0.7157,0.6664
TraesCS1A01G259200,TraesCS1D01G259000,0.726,0.6628
TraesCS1B01G269600,TraesCS1D01G259000,0.6087,0.6463
TraesCS3A01G203300,TraesCS3B01G229300,0.2047,0.4559
TraesCS3A01G203300,TraesCS3D01G206700,0.3326,0.4091
TraesCS3B01G229300,TraesCS3D01G206700,0.2273,0.4067
TraesCS2A01G380700,TraesCS2B01G397800,0.3613,0.4001
TraesCS2A01G380700,TraesCS2D01G377000,0.6379,0.3669
TraesCS2B01G397800,TraesCS2D01G377000,0.2647,0.4594
TraesCS6A01G325200,TraesCS6B01G355500,0.2631,0.2946
TraesCS6A01G325200,TraesCS6D01G304900,0.5655,0.5984
TraesCS6B01G355500,TraesCS6D01G304900,0.3379,0.4932
TraesCS2A01G182800,TraesCS2B01G209300,0.5825,0.6028
TraesCS2A01G182800,TraesCS2D01G190600,0.7073,0.677
TraesCS2B01G209300,TraesCS2D01G190600,0.4711,0.6512
TraesCS5A01G122300,TraesCS5B01G122400,0.5256,0.6031
TraesCS5A01G122300,TraesCS5D01G130700,0.5041,0.5921
TraesCS5B01G122400,TraesCS5D01G130700,0.5552,0.5188
TraesCS2A01G495900,TraesCS2B01G524200,0.0926,-0.0456
TraesCS2A01G495900,TraesCS2D01G496200,0.4071,0.1587
TraesCS2B01G524200,TraesCS2D01G496200,-0.1337,-0.2653
TraesCS4A01G179200,TraesCS4B01G139400,0.0312,0.3209
TraesCS4A01G179200,TraesCS4D01G134100,0.0247,0.3105
TraesCS4B01G139400,TraesCS4D01G134100,0.1748,0.4365
TraesCS1A01G328100,TraesCS1B01G341900,0.2746,0.5007
TraesCS1A01G328100,TraesCS1D01G330600,0.3442,0.6108
TraesCS1B01G341900,TraesCS1D01G330600,0.3465,0.5349
TraesCS4A01G088300,TraesCS4B01G215900,0.1482,0.4596
TraesCS4A01G088300,TraesCS4D01G216400,0.0745,0.4927
TraesCS4B01G215900,TraesCS4D01G216400,0.2206,0.3072
TraesCS5A01G237100,TraesCS5B01G235700,0.6678,0.6032
TraesCS5A01G237100,TraesCS5D01G244600,0.6639,0.5412
TraesCS5B01G235700,TraesCS5D01G244600,0.6118,0.4984
TraesCS6A01G294100,TraesCS6B01G324700,0.5869,0.426
TraesCS6A01G294100,TraesCS6D01G275000,0.6795,0.6323
TraesCS6B01G324700,TraesCS6D01G275000,0.5346,0.2434
TraesCS2A01G506500,TraesCS2B01G534800,-0.0003,0.1039
TraesCS2A01G506500,TraesCS2D01G507200,0.078,0.1793
TraesCS2B01G534800,TraesCS2D01G507200,0.1708,0.0477
TraesCS5A01G272500,TraesCS5B01G272700,0.3066,-0.0673
TraesCS5A01G272500,TraesCS5D01G280500,0.4883,0.4274
TraesCS5B01G272700,TraesCS5D01G280500,-0.3595,-0.502
TraesCS7A01G298900,TraesCS7B01G187100,0.4453,0.4188
TraesCS7A01G298900,TraesCS7D01G294600,0.5792,0.4303
TraesCS7B01G187100,TraesCS7D01G294600,0.3216,0.2995
TraesCS1A01G417400,TraesCS1B01G447600,0.4467,0.4776
TraesCS1A01G417400,TraesCS1D01G425000,0.4803,0.4532
TraesCS1B01G447600,TraesCS1D01G425000,0.5404,0.5046
TraesCS1A01G143000,TraesCS1B01G158600,0.0843,0.1723
TraesCS1A01G143000,TraesCS1D01G141800,0.2328,0.2178
TraesCS1B01G158600,TraesCS1D01G141800,0.0589,0.2374
TraesCS7A01G447000,TraesCS7B01G346800,0.5411,0.5082
TraesCS7A01G447000,TraesCS7D01G436900,0.548,0.4929
TraesCS7B01G346800,TraesCS7D01G436900,0.6862,0.3474
TraesCS5A01G161600,TraesCS5B01G159100,0.6987,0.6678
TraesCS5A01G161600,TraesCS5D01G167500,0.8297,0.7327
TraesCS5B01G159100,TraesCS5D01G167500,0.6293,0.7244
TraesCS3A01G198600,TraesCS3B01G227200,0.0996,0.0889
TraesCS3A01G198600,TraesCS3D01G196500,-0.0287,0.1589
TraesCS3B01G227200,TraesCS3D01G196500,0.157,0.2465
TraesCS1A01G381800,TraesCS1B01G404200,0.2978,0.4185
TraesCS1A01G381800,TraesCS1D01G389500,0.5101,0.645
TraesCS1B01G404200,TraesCS1D01G389500,0.4274,0.4721
TraesCS1A01G169000,TraesCS1B01G187900,0.5105,0.6846
TraesCS1A01G169000,TraesCS1D01G167000,0.6139,0.6728
TraesCS1B01G187900,TraesCS1D01G167000,0.6751,0.7657
TraesCS2A01G124700,TraesCS2B01G147200,0.2663,0.0357
TraesCS2A01G124700,TraesCS2D01G127600,0.1281,0.3055
TraesCS2B01G147200,TraesCS2D01G127600,0.1103,0.0572
TraesCS2A01G192000,TraesCS2B01G214800,0.2227,0.3936
TraesCS2A01G192000,TraesCS2D01G195500,0.2053,0.3231
TraesCS2B01G214800,TraesCS2D01G195500,0.1125,0.3738
TraesCS6A01G197800,TraesCS6B01G235100,0.1564,0.2826
TraesCS6A01G197800,TraesCS6D01G179300,0.301,0.1933
TraesCS6B01G235100,TraesCS6D01G179300,0.0871,0.2312
TraesCS2A01G320500,TraesCS2B01G362600,0.4162,0.4614
TraesCS2A01G320500,TraesCS2D01G342700,0.2941,0.5123
TraesCS2B01G362600,TraesCS2D01G342700,0.3722,0.4149
TraesCS1A01G019200,TraesCS1B01G022900,-0.0335,-0.055
TraesCS1A01G019200,TraesCS1D01G018400,0.4978,-0.1237
TraesCS1B01G022900,TraesCS1D01G018400,-0.1573,-0.3784
TraesCS2A01G209100,TraesCS2B01G235100,0.8787,0.5144
TraesCS2A01G209100,TraesCS2D01G215300,0.8874,0.8113
TraesCS2B01G235100,TraesCS2D01G215300,0.8829,0.5816
TraesCS2A01G562500,TraesCS2B01G624100,0.1611,-0.0338
TraesCS2A01G562500,TraesCS2D01G572700,-0.3161,-0.5585
TraesCS2B01G624100,TraesCS2D01G572700,-0.3778,-0.0473
TraesCS6A01G283800,TraesCS6B01G311900,-0.0511,0.2085
TraesCS6A01G283800,TraesCS6D01G264300,0.3238,0.468
TraesCS6B01G311900,TraesCS6D01G264300,0.0789,0.1665
TraesCS3A01G381000,TraesCS3B01G413700,0.7593,0.875
TraesCS3A01G381000,TraesCS3D01G374200,0.5718,0.9208
TraesCS3B01G413700,TraesCS3D01G374200,0.6723,0.8806
TraesCS5A01G406700,TraesCS5B01G411700,0.6453,0.114
TraesCS5A01G406700,TraesCS5D01G416700,0.7122,0.3946
TraesCS5B01G411700,TraesCS5D01G416700,0.6601,0.6177
TraesCS7A01G117700,TraesCS7B01G014800,0.43,0.2968
TraesCS7A01G117700,TraesCS7D01G113300,0.2403,0.2707
TraesCS7B01G014800,TraesCS7D01G113300,0.1921,0.146
TraesCS2A01G039200,TraesCS2B01G051800,-0.0758,-0.132
TraesCS2A01G039200,TraesCS2D01G037700,-0.1395,0.0291
TraesCS2B01G051800,TraesCS2D01G037700,-0.019,0.0602
TraesCS4A01G116300,TraesCS4B01G187900,0.5717,0.7546
TraesCS4A01G116300,TraesCS4D01G189300,0.5921,0.6825
TraesCS4B01G187900,TraesCS4D01G189300,0.5078,0.7179
TraesCS7A01G157200,TraesCS7B01G061500,0.437,0.4456
TraesCS7A01G157200,TraesCS7D01G157700,0.4325,0.4738
TraesCS7B01G061500,TraesCS7D01G157700,0.3447,0.4987
TraesCS2A01G580800,TraesCS2B01G608300,-0.3854,0.1063
TraesCS2A01G580800,TraesCS2D01G592100,0.4004,-0.1891
TraesCS2B01G608300,TraesCS2D01G592100,-0.2995,0.0981
TraesCS6A01G389100,TraesCS6B01G430100,-0.1414,-0.4649
TraesCS6A01G389100,TraesCS6D01G374400,-0.253,-0.3766
TraesCS6B01G430100,TraesCS6D01G374400,0.0101,0.0697
TraesCS2A01G520300,TraesCS2B01G549500,0.0673,0.4032
TraesCS2A01G520300,TraesCS2D01G521500,-0.046,0.4076
TraesCS2B01G549500,TraesCS2D01G521500,-0.3042,0.1628
TraesCS7A01G312400,TraesCS7B01G212100,0.6257,0.6024
TraesCS7A01G312400,TraesCS7D01G308800,0.5812,0.701
TraesCS7B01G212100,TraesCS7D01G308800,0.6825,0.6184
TraesCS7A01G303400,TraesCS7B01G203600,0.3357,0.7065
TraesCS7A01G303400,TraesCS7D01G298800,0.321,0.6673
TraesCS7B01G203600,TraesCS7D01G298800,0.1314,0.7231
TraesCS4A01G067400,TraesCS4B01G224700,0.5843,0.9049
TraesCS4A01G067400,TraesCS4D01G225300,0.6969,0.9162
TraesCS4B01G224700,TraesCS4D01G225300,0.7397,0.921
TraesCS6A01G232900,TraesCS6B01G260200,-0.1385,-0.0256
TraesCS6A01G232900,TraesCS6D01G215900,0.1308,0.1294
TraesCS6B01G260200,TraesCS6D01G215900,0.0834,-0.0415
TraesCS3A01G221700,TraesCS3B01G251500,0.3491,0.5866
TraesCS3A01G221700,TraesCS3D01G231400,0.2817,0.6853
TraesCS3B01G251500,TraesCS3D01G231400,0.3499,0.6987
TraesCS3A01G220600,TraesCS3B01G250900,0.3386,0.7194
TraesCS3A01G220600,TraesCS3D01G231900,0.2682,0.8144
TraesCS3B01G250900,TraesCS3D01G231900,0.53,0.6952
TraesCS4A01G304500,TraesCS4B01G006700,0.1229,0.1846
TraesCS4A01G304500,TraesCS4D01G008400,0.6768,0.5583
TraesCS4B01G006700,TraesCS4D01G008400,0.1434,-0.0273
TraesCS5A01G416700,TraesCS5B01G419000,0.3941,0.4545
TraesCS5A01G416700,TraesCS5D01G424400,0.1748,0.8345
TraesCS5B01G419000,TraesCS5D01G424400,0.3298,0.5157
TraesCS4A01G251600,TraesCS4B01G062800,0.3098,0.7037
TraesCS4A01G251600,TraesCS4D01G061800,0.4245,0.736
TraesCS4B01G062800,TraesCS4D01G061800,0.2465,0.7988
TraesCS2A01G110600,TraesCS2B01G129400,-0.2823,0.0171
TraesCS2A01G110600,TraesCS2D01G111200,-0.2693,-0.1527
TraesCS2B01G129400,TraesCS2D01G111200,0.3588,0.1888
TraesCS1A01G420500,TraesCS1B01G451500,0.7208,0.6846
TraesCS1A01G420500,TraesCS1D01G428400,0.8278,0.5791
TraesCS1B01G451500,TraesCS1D01G428400,0.8095,0.6762
TraesCS7A01G502600,TraesCS7B01G409700,-0.3329,-0.2032
TraesCS7A01G502600,TraesCS7D01G490100,0.5864,0.4076
TraesCS7B01G409700,TraesCS7D01G490100,-0.5864,-0.5732
TraesCS6A01G149000,TraesCS6B01G177000,0.554,0.5868
TraesCS6A01G149000,TraesCS6D01G138400,0.5595,0.7321
TraesCS6B01G177000,TraesCS6D01G138400,0.4266,0.6367
TraesCS6A01G223700,TraesCS6B01G257600,0.4244,0.2847
TraesCS6A01G223700,TraesCS6D01G211700,0.6223,0.5514
TraesCS6B01G257600,TraesCS6D01G211700,0.4247,0.3027
TraesCS7A01G337800,TraesCS7B01G249100,0.7107,0.7881
TraesCS7A01G337800,TraesCS7D01G345100,0.7805,0.8222
TraesCS7B01G249100,TraesCS7D01G345100,0.8025,0.7873
TraesCS3A01G376400,TraesCS3B01G408900,0.3537,0.5201
TraesCS3A01G376400,TraesCS3D01G369200,0.4684,0.7449
TraesCS3B01G408900,TraesCS3D01G369200,0.471,0.558
TraesCS1A01G142500,TraesCS1B01G159200,0.1467,0.2708
TraesCS1A01G142500,TraesCS1D01G141500,0.3668,0.258
TraesCS1B01G159200,TraesCS1D01G141500,0.1612,0.388
TraesCS5A01G084500,TraesCS5B01G090400,0.7223,0.6262
TraesCS5A01G084500,TraesCS5D01G096900,0.7647,0.7601
TraesCS5B01G090400,TraesCS5D01G096900,0.7561,0.5963
TraesCS6A01G374700,TraesCS6B01G412400,0.247,0.4911
TraesCS6A01G374700,TraesCS6D01G358600,0.2042,0.2644
TraesCS6B01G412400,TraesCS6D01G358600,0.2944,0.3789
TraesCS2A01G372700,TraesCS2B01G389700,0.1487,0.3356
TraesCS2A01G372700,TraesCS2D01G368900,0.175,0.316
TraesCS2B01G389700,TraesCS2D01G368900,0.3667,0.2781
TraesCS4A01G080900,TraesCS4B01G223100,0.229,0.68
TraesCS4A01G080900,TraesCS4D01G223500,0.4827,0.663
TraesCS4B01G223100,TraesCS4D01G223500,0.3538,0.8021
TraesCS2A01G041900,TraesCS2B01G054400,-0.2521,-0.1343
TraesCS2A01G041900,TraesCS2D01G040600,-0.2291,-0.2927
TraesCS2B01G054400,TraesCS2D01G040600,-0.2371,-0.2664
TraesCS1A01G126000,TraesCS1B01G145200,0.3634,0.2845
TraesCS1A01G126000,TraesCS1D01G127500,0.3217,0.2561
TraesCS1B01G145200,TraesCS1D01G127500,0.0478,0.2332
TraesCS6A01G344300,TraesCS6B01G377200,0.2817,0.4908
TraesCS6A01G344300,TraesCS6D01G327100,0.2333,0.5479
TraesCS6B01G377200,TraesCS6D01G327100,0.452,0.508
TraesCS1A01G087900,TraesCS1B01G106900,0.1667,0.3385
TraesCS1A01G087900,TraesCS1D01G089200,0.6111,0.4197
TraesCS1B01G106900,TraesCS1D01G089200,0.1124,0.274
TraesCS5A01G296200,TraesCS5B01G295400,0.1418,0.4179
TraesCS5A01G296200,TraesCS5D01G303400,0.2975,0.5688
TraesCS5B01G295400,TraesCS5D01G303400,0.4299,0.4502
TraesCS3A01G386000,TraesCS3B01G418100,0.1662,0.3998
TraesCS3A01G386000,TraesCS3D01G379000,0.4321,0.5226
TraesCS3B01G418100,TraesCS3D01G379000,0.4142,0.4482
TraesCS5A01G234400,TraesCS5B01G232900,0.6431,0.8424
TraesCS5A01G234400,TraesCS5D01G241200,0.6184,0.8399
TraesCS5B01G232900,TraesCS5D01G241200,0.8247,0.9325
TraesCS4A01G019100,TraesCS4B01G285000,0.2959,0.5828
TraesCS4A01G019100,TraesCS4D01G283800,0.243,0.6434
TraesCS4B01G285000,TraesCS4D01G283800,0.3037,0.4045
TraesCS3A01G399200,TraesCS3B01G432200,0.3519,0.389
TraesCS3A01G399200,TraesCS3D01G393400,0.2069,0.248
TraesCS3B01G432200,TraesCS3D01G393400,0.1943,0.4085
TraesCS6A01G374200,TraesCS6B01G412000,0.1059,0.4468
TraesCS6A01G374200,TraesCS6D01G359000,0.2214,0.443
TraesCS6B01G412000,TraesCS6D01G359000,0.2778,0.5643
TraesCS2A01G160500,TraesCS2B01G186800,0.1685,0.191
TraesCS2A01G160500,TraesCS2D01G167900,0.3495,0.2773
TraesCS2B01G186800,TraesCS2D01G167900,0.2822,0.3147
TraesCS7A01G110200,TraesCS7B01G008100,-0.2543,-0.0419
TraesCS7A01G110200,TraesCS7D01G105500,-0.0764,0.3452
TraesCS7B01G008100,TraesCS7D01G105500,0.5202,0.2886
TraesCS2A01G058700,TraesCS2B01G070700,0.1301,0.2907
TraesCS2A01G058700,TraesCS2D01G057900,0.2922,0.3249
TraesCS2B01G070700,TraesCS2D01G057900,0.3262,0.6585
TraesCS6A01G084200,TraesCS6B01G112800,0.3252,0.6243
TraesCS6A01G084200,TraesCS6D01G077700,0.2626,0.4484
TraesCS6B01G112800,TraesCS6D01G077700,0.614,0.6299
TraesCS2A01G313700,TraesCS2B01G332400,0.2777,-0.1988
TraesCS2A01G313700,TraesCS2D01G312100,0.4151,0.3824
TraesCS2B01G332400,TraesCS2D01G312100,0.5012,-0.1875
TraesCS7A01G341700,TraesCS7B01G241200,0.3894,0.3654
TraesCS7A01G341700,TraesCS7D01G337900,0.2639,0.4935
TraesCS7B01G241200,TraesCS7D01G337900,0.4607,0.5292
TraesCS1A01G411900,TraesCS1B01G442300,0.6992,0.6577
TraesCS1A01G411900,TraesCS1D01G419800,0.7011,0.6065
TraesCS1B01G442300,TraesCS1D01G419800,0.5598,0.4959
TraesCS2A01G471600,TraesCS2B01G494400,-0.3496,0.028
TraesCS2A01G471600,TraesCS2D01G471500,-0.1228,-0.202
TraesCS2B01G494400,TraesCS2D01G471500,0.1127,0.0517
TraesCS5A01G409100,TraesCS5B01G413800,0.5627,0.453
TraesCS5A01G409100,TraesCS5D01G418900,0.5837,0.3797
TraesCS5B01G413800,TraesCS5D01G418900,0.6906,0.7234
TraesCS3A01G028400,TraesCS3B01G018600,0.0644,0.1206
TraesCS3A01G028400,TraesCS3D01G017500,0.004,0.0758
TraesCS3B01G018600,TraesCS3D01G017500,0.1844,0.0853
TraesCS7A01G520300,TraesCS7B01G436500,0.0755,-0.118
TraesCS7A01G520300,TraesCS7D01G510000,0.2693,0.3696
TraesCS7B01G436500,TraesCS7D01G510000,-0.0436,-0.2116
TraesCS5A01G542400,TraesCS4B01G371900,0.0657,0.4443
TraesCS5A01G542400,TraesCS4D01G365600,0.0012,0.2393
TraesCS4B01G371900,TraesCS4D01G365600,0.2442,0.3128
TraesCS1A01G384200,TraesCS1B01G411000,-0.3629,-0.1378
TraesCS1A01G384200,TraesCS1D01G392400,0.2811,0.2956
TraesCS1B01G411000,TraesCS1D01G392400,-0.2847,0.0561
TraesCS5A01G516000,TraesCS4B01G347300,0.4794,0.4365
TraesCS5A01G516000,TraesCS4D01G342300,0.5605,0.6228
TraesCS4B01G347300,TraesCS4D01G342300,0.6041,0.465
TraesCS2A01G187500,TraesCS2B01G219800,0.2802,0.2447
TraesCS2A01G187500,TraesCS2D01G200400,0.2425,0.3622
TraesCS2B01G219800,TraesCS2D01G200400,0.0189,0.164
TraesCS4A01G262300,TraesCS4B01G052500,0.782,0.8858
TraesCS4A01G262300,TraesCS4D01G052700,0.8383,0.9113
TraesCS4B01G052500,TraesCS4D01G052700,0.8717,0.9058
TraesCS2A01G187300,TraesCS2B01G220000,0.3052,0.5792
TraesCS2A01G187300,TraesCS2D01G200600,0.604,0.6526
TraesCS2B01G220000,TraesCS2D01G200600,0.158,0.5169
TraesCS4A01G299300,TraesCS4B01G014100,0.2581,0.1358
TraesCS4A01G299300,TraesCS4D01G012300,0.3865,0.265
TraesCS4B01G014100,TraesCS4D01G012300,0.3356,0.2495
TraesCS7A01G427500,TraesCS7B01G327600,0.4576,0.2912
TraesCS7A01G427500,TraesCS7D01G419800,0.7189,0.2018
TraesCS7B01G327600,TraesCS7D01G419800,0.5406,0.2046
TraesCS1A01G043200,TraesCS1B01G055900,0.01,0.0127
TraesCS1A01G043200,TraesCS1D01G043700,-0.3287,-0.0047
TraesCS1B01G055900,TraesCS1D01G043700,-0.1337,0.0978
TraesCS3A01G349800,TraesCS3B01G382400,0.4366,0.4986
TraesCS3A01G349800,TraesCS3D01G343800,0.5712,0.8042
TraesCS3B01G382400,TraesCS3D01G343800,0.4798,0.5274
TraesCS4A01G410900,TraesCS4B01G311000,0.7093,0.2575
TraesCS4A01G410900,TraesCS4D01G308900,0.7151,0.3198
TraesCS4B01G311000,TraesCS4D01G308900,0.7476,0.3313
TraesCS2A01G005000,TraesCS2B01G015500,0.0482,0.2335
TraesCS2A01G005000,TraesCS2D01G007100,0.5021,0.4309
TraesCS2B01G015500,TraesCS2D01G007100,0.1754,0.2743
TraesCS4A01G099400,TraesCS4B01G204900,0.0762,0.4227
TraesCS4A01G099400,TraesCS4D01G205800,0.3226,0.4447
TraesCS4B01G204900,TraesCS4D01G205800,0.3394,0.7257
TraesCS5A01G174000,TraesCS5B01G171500,0.3294,0.5643
TraesCS5A01G174000,TraesCS5D01G178500,0.1686,0.5782
TraesCS5B01G171500,TraesCS5D01G178500,0.3016,0.5068
TraesCS5A01G448400,TraesCS5B01G453000,-0.0528,0.3857
TraesCS5A01G448400,TraesCS5D01G455000,0.1593,0.4246
TraesCS5B01G453000,TraesCS5D01G455000,0.2201,0.2646
TraesCS1A01G164000,TraesCS1B01G180900,0.4601,0.3593
TraesCS1A01G164000,TraesCS1D01G161000,0.5886,0.4798
TraesCS1B01G180900,TraesCS1D01G161000,0.4332,0.3857
TraesCS7A01G326300,TraesCS7B01G226900,0.3823,0.3684
TraesCS7A01G326300,TraesCS7D01G323000,0.4697,0.2899
TraesCS7B01G226900,TraesCS7D01G323000,0.322,0.5014
TraesCS4A01G036500,TraesCS4B01G269400,0.2835,0.5909
TraesCS4A01G036500,TraesCS4D01G268600,0.2818,0.7945
TraesCS4B01G269400,TraesCS4D01G268600,0.2614,0.5908
TraesCS1A01G425000,TraesCS1B01G459400,0.3395,0.3857
TraesCS1A01G425000,TraesCS1D01G434000,0.3406,0.4515
TraesCS1B01G459400,TraesCS1D01G434000,0.5802,0.62
TraesCS5A01G182400,TraesCS5B01G180400,0.1568,0.3846
TraesCS5A01G182400,TraesCS5D01G186800,-0.0651,0.2678
TraesCS5B01G180400,TraesCS5D01G186800,0.263,0.4812
TraesCS6A01G198900,TraesCS6B01G115500,0.3246,0.3715
TraesCS6A01G198900,TraesCS6D01G180900,0.7247,0.6405
TraesCS6B01G115500,TraesCS6D01G180900,0.3485,0.4933
TraesCS6A01G410200,TraesCS6B01G456300,-0.1936,0.0366
TraesCS6A01G410200,TraesCS6D01G393300,0.0065,0.0292
TraesCS6B01G456300,TraesCS6D01G393300,-0.1205,0.172
TraesCS5A01G330700,TraesCS5B01G331100,0.0167,0.2961
TraesCS5A01G330700,TraesCS5D01G336400,0.2694,0.5102
TraesCS5B01G331100,TraesCS5D01G336400,0.3592,0.4816
TraesCS4A01G101400,TraesCS4B01G203200,0.4431,0.3254
TraesCS4A01G101400,TraesCS4D01G204100,0.3464,0.3585
TraesCS4B01G203200,TraesCS4D01G204100,0.3655,0.2406
TraesCS7A01G276100,TraesCS7B01G173900,0.2461,0.179
TraesCS7A01G276100,TraesCS7D01G276000,0.1881,-0.0358
TraesCS7B01G173900,TraesCS7D01G276000,0.1219,0.0801
TraesCS5A01G320600,TraesCS5B01G320900,0.0687,-0.058
TraesCS5A01G320600,TraesCS5D01G327300,0.1941,0.2788
TraesCS5B01G320900,TraesCS5D01G327300,0.1444,0.0312
TraesCS1A01G273400,TraesCS1B01G283200,0.4021,-0.009
TraesCS1A01G273400,TraesCS1D01G273400,0.4453,0.2121
TraesCS1B01G283200,TraesCS1D01G273400,0.5607,0.222
TraesCS6A01G368900,TraesCS6B01G404900,0.2988,0.2759
TraesCS6A01G368900,TraesCS6D01G352400,0.4322,0.5437
TraesCS6B01G404900,TraesCS6D01G352400,0.0891,0.1102
TraesCS4A01G301900,TraesCS4B01G012000,0.2377,0.3088
TraesCS4A01G301900,TraesCS4D01G010100,0.2576,0.5765
TraesCS4B01G012000,TraesCS4D01G010100,0.6005,0.3124
TraesCS1A01G086900,TraesCS1B01G105300,0.2018,0.2344
TraesCS1A01G086900,TraesCS1D01G088300,0.3704,0.4407
TraesCS1B01G105300,TraesCS1D01G088300,0.1328,0.3245
TraesCS1A01G165300,TraesCS1B01G182100,0.0624,0.2148
TraesCS1A01G165300,TraesCS1D01G175300,0.301,0.2831
TraesCS1B01G182100,TraesCS1D01G175300,0.3516,0.7392
TraesCS6A01G224700,TraesCS6B01G256700,0.2991,0.4918
TraesCS6A01G224700,TraesCS6D01G209500,0.4151,0.5121
TraesCS6B01G256700,TraesCS6D01G209500,0.3056,0.54
TraesCS1A01G083400,TraesCS1B01G100800,-0.0268,0.5435
TraesCS1A01G083400,TraesCS1D01G084600,0.5122,0.7115
TraesCS1B01G100800,TraesCS1D01G084600,-0.0074,0.5352
TraesCS5A01G296400,TraesCS5B01G295600,0.269,0.0604
TraesCS5A01G296400,TraesCS5D01G303600,0.5012,0.4611
TraesCS5B01G295600,TraesCS5D01G303600,0.1246,0.095
TraesCS2A01G284300,TraesCS2B01G301300,0.4044,0.2577
TraesCS2A01G284300,TraesCS2D01G283200,0.6468,0.4364
TraesCS2B01G301300,TraesCS2D01G283200,0.5343,0.3554
TraesCS2A01G270500,TraesCS2B01G289300,0.0577,0.5269
TraesCS2A01G270500,TraesCS2D01G269600,0.2232,0.5329
TraesCS2B01G289300,TraesCS2D01G269600,0.2948,0.6805
TraesCS2A01G022700,TraesCS2B01G031800,-0.2347,0.0166
TraesCS2A01G022700,TraesCS2D01G023900,0.2013,0.042
TraesCS2B01G031800,TraesCS2D01G023900,0.0513,0.2546
TraesCS5A01G107500,TraesCS5B01G114800,0.1888,0.4689
TraesCS5A01G107500,TraesCS5D01G117000,0.3574,0.2494
TraesCS5B01G114800,TraesCS5D01G117000,0.1998,0.4178
TraesCS7A01G190000,TraesCS7B01G095100,0.5047,0.3786
TraesCS7A01G190000,TraesCS7D01G191200,0.5241,0.4244
TraesCS7B01G095100,TraesCS7D01G191200,0.3331,0.2011
TraesCS6A01G334000,TraesCS6B01G364700,-0.1462,-0.3971
TraesCS6A01G334000,TraesCS6D01G313200,0.4158,0.4932
TraesCS6B01G364700,TraesCS6D01G313200,0.228,0.0005
TraesCS2A01G243500,TraesCS2B01G270200,0.8947,0.6477
TraesCS2A01G243500,TraesCS2D01G248300,0.8792,0.7871
TraesCS2B01G270200,TraesCS2D01G248300,0.8891,0.6902
TraesCS7A01G308600,TraesCS7B01G208700,0.4371,0.5731
TraesCS7A01G308600,TraesCS7D01G305300,0.4984,0.4571
TraesCS7B01G208700,TraesCS7D01G305300,0.3914,0.3282
TraesCS5A01G107700,TraesCS5B01G114600,0.2741,0.5341
TraesCS5A01G107700,TraesCS5D01G116800,0.4186,0.4363
TraesCS5B01G114600,TraesCS5D01G116800,0.4943,0.4669
TraesCS2A01G394600,TraesCS2B01G412600,0.8123,0.1794
TraesCS2A01G394600,TraesCS2D01G392300,0.7889,0.3024
TraesCS2B01G412600,TraesCS2D01G392300,0.8205,0.1147
TraesCS3A01G451200,TraesCS3B01G488600,-0.0655,-0.0131
TraesCS3A01G451200,TraesCS3D01G444100,0.1606,-0.2092
TraesCS3B01G488600,TraesCS3D01G444100,0.4186,0.2154
TraesCS4A01G158100,TraesCS4B01G155000,0.612,0.7092
TraesCS4A01G158100,TraesCS4D01G169100,0.827,0.827
TraesCS4B01G155000,TraesCS4D01G169100,0.6716,0.6779
TraesCS7A01G231000,TraesCS7B01G196500,0.0541,0.2504
TraesCS7A01G231000,TraesCS7D01G231100,0.1701,0.2474
TraesCS7B01G196500,TraesCS7D01G231100,0.0024,0.1649
TraesCS2A01G524000,TraesCS2B01G553800,0.1363,0.3306
TraesCS2A01G524000,TraesCS2D01G526300,0.0921,0.3262
TraesCS2B01G553800,TraesCS2D01G526300,0.4509,0.2382
TraesCS1A01G269500,TraesCS1B01G280000,0.3173,0.1346
TraesCS1A01G269500,TraesCS1D01G269600,0.4549,0.5233
TraesCS1B01G280000,TraesCS1D01G269600,0.6897,0.0577
TraesCS4A01G038300,TraesCS4B01G267400,0.7321,0.8436
TraesCS4A01G038300,TraesCS4D01G267000,0.6325,0.8249
TraesCS4B01G267400,TraesCS4D01G267000,0.5785,0.8391
TraesCS5A01G418200,TraesCS5B01G420300,0.3487,0.2916
TraesCS5A01G418200,TraesCS5D01G426200,0.3728,0.5971
TraesCS5B01G420300,TraesCS5D01G426200,0.5356,0.221
TraesCS5A01G377900,TraesCS5B01G381500,0.5644,0.7848
TraesCS5A01G377900,TraesCS5D01G387900,0.4534,0.7209
TraesCS5B01G381500,TraesCS5D01G387900,0.6003,0.7217
TraesCS2A01G140100,TraesCS2B01G164200,-0.0421,-0.0139
TraesCS2A01G140100,TraesCS2D01G142900,0.4463,0.338
TraesCS2B01G164200,TraesCS2D01G142900,-0.0251,-0.0899
TraesCS5A01G134600,TraesCS5B01G131100,0.4497,0.5337
TraesCS5A01G134600,TraesCS5D01G138900,0.2463,0.4213
TraesCS5B01G131100,TraesCS5D01G138900,0.3042,0.351
TraesCS6A01G133900,TraesCS6B01G162100,0.2871,0.3729
TraesCS6A01G133900,TraesCS6D01G123200,0.5492,0.4994
TraesCS6B01G162100,TraesCS6D01G123200,0.336,0.1703
TraesCS6A01G272000,TraesCS6B01G299600,0.4127,0.3494
TraesCS6A01G272000,TraesCS6D01G252200,0.2554,0.4406
TraesCS6B01G299600,TraesCS6D01G252200,0.373,0.4087
TraesCS6A01G193400,TraesCS6B01G218300,0.1151,0.3174
TraesCS6A01G193400,TraesCS6D01G179400,0.309,0.2497
TraesCS6B01G218300,TraesCS6D01G179400,0.283,0.2858
TraesCS1A01G269200,TraesCS1B01G279700,0.2762,0.5656
TraesCS1A01G269200,TraesCS1D01G269300,0.3426,0.5517
TraesCS1B01G279700,TraesCS1D01G269300,0.0391,0.5974
TraesCS2A01G325400,TraesCS2B01G356500,0.7499,0.0264
TraesCS2A01G325400,TraesCS2D01G337300,0.7397,0.4617
TraesCS2B01G356500,TraesCS2D01G337300,0.7673,0.2665
TraesCS3A01G440200,TraesCS3B01G474300,0.292,0.5141
TraesCS3A01G440200,TraesCS3D01G433000,0.2306,0.3633
TraesCS3B01G474300,TraesCS3D01G433000,0.4395,0.47
TraesCS3A01G463600,TraesCS3B01G506800,0.094,0.3799
TraesCS3A01G463600,TraesCS3D01G457500,0.3803,0.4306
TraesCS3B01G506800,TraesCS3D01G457500,-0.195,0.0426
TraesCS4A01G028900,TraesCS4B01G276900,0.2309,0.4589
TraesCS4A01G028900,TraesCS4D01G275500,0.2652,0.5
TraesCS4B01G276900,TraesCS4D01G275500,0.3,0.5467
TraesCS3A01G158600,TraesCS3B01G185400,0.5034,0.5093
TraesCS3A01G158600,TraesCS3D01G166300,0.376,0.6175
TraesCS3B01G185400,TraesCS3D01G166300,0.5741,0.5226
TraesCS2A01G269900,TraesCS2B01G288600,0.3964,0.6185
TraesCS2A01G269900,TraesCS2D01G268900,0.4434,0.5289
TraesCS2B01G288600,TraesCS2D01G268900,0.3326,0.4475
TraesCS2A01G223800,TraesCS2B01G274100,0.5601,0.6683
TraesCS2A01G223800,TraesCS2D01G229800,0.3942,0.4907
TraesCS2B01G274100,TraesCS2D01G229800,0.4018,0.4198
TraesCS4A01G201300,TraesCS4B01G105400,0.3715,0.5114
TraesCS4A01G201300,TraesCS4D01G102300,0.6195,0.6814
TraesCS4B01G105400,TraesCS4D01G102300,0.5368,0.5418
TraesCS3A01G043700,TraesCS3B01G039900,0.542,0.2852
TraesCS3A01G043700,TraesCS3D01G037100,0.6555,0.4648
TraesCS3B01G039900,TraesCS3D01G037100,0.4192,0.0449
TraesCS6A01G084300,TraesCS6B01G112700,0.1095,0.2211
TraesCS6A01G084300,TraesCS6D01G077800,0.0233,0.3052
TraesCS6B01G112700,TraesCS6D01G077800,-0.0617,0.1018
TraesCS7A01G391500,TraesCS7B01G293400,0.5473,0.7621
TraesCS7A01G391500,TraesCS7D01G387100,0.6713,0.7617
TraesCS7B01G293400,TraesCS7D01G387100,0.6402,0.7728
TraesCS2A01G261100,TraesCS2B01G281100,0.521,0.5642
TraesCS2A01G261100,TraesCS2D01G262800,0.5529,0.6943
TraesCS2B01G281100,TraesCS2D01G262800,0.3777,0.6154
TraesCS2A01G215000,TraesCS2B01G240000,0.8708,0.7896
TraesCS2A01G215000,TraesCS2D01G220800,0.8974,0.9569
TraesCS2B01G240000,TraesCS2D01G220800,0.8928,0.8293
TraesCS5A01G249000,TraesCS5B01G246700,-0.1051,-0.1206
TraesCS5A01G249000,TraesCS5D01G256200,0.4444,0.2677
TraesCS5B01G246700,TraesCS5D01G256200,0.6093,0.8042
TraesCS1A01G234900,TraesCS1B01G248800,0.6939,0.7006
TraesCS1A01G234900,TraesCS1D01G237300,0.7047,0.6242
TraesCS1B01G248800,TraesCS1D01G237300,0.6774,0.717
TraesCS6A01G196200,TraesCS6B01G235500,0.4488,0.4373
TraesCS6A01G196200,TraesCS6D01G178900,0.3932,0.4884
TraesCS6B01G235500,TraesCS6D01G178900,0.5264,0.4575
TraesCS3A01G439700,TraesCS3B01G473700,0.3249,0.2971
TraesCS3A01G439700,TraesCS3D01G432500,0.22,0.1864
TraesCS3B01G473700,TraesCS3D01G432500,0.4727,0.286
TraesCS4A01G051400,TraesCS4B01G253000,-0.1032,0.1367
TraesCS4A01G051400,TraesCS4D01G253100,-0.0981,0.03
TraesCS4B01G253000,TraesCS4D01G253100,-0.0979,0.2562
TraesCS4A01G274600,TraesCS4B01G039200,0.2267,0.2042
TraesCS4A01G274600,TraesCS4D01G036300,0.2287,0.2947
TraesCS4B01G039200,TraesCS4D01G036300,0.4615,0.5927
TraesCS2A01G114100,TraesCS2B01G133300,-0.2369,-0.2002
TraesCS2A01G114100,TraesCS2D01G114900,0.5424,0.4509
TraesCS2B01G133300,TraesCS2D01G114900,-0.4624,-0.1516
TraesCS3A01G520600,TraesCS3B01G590000,0.4653,0.2635
TraesCS3A01G520600,TraesCS3D01G528600,0.3848,0.4865
TraesCS3B01G590000,TraesCS3D01G528600,0.3426,0.3876
TraesCS4A01G267800,TraesCS4B01G046600,0.3607,0.5258
TraesCS4A01G267800,TraesCS4D01G045500,0.4798,0.5253
TraesCS4B01G046600,TraesCS4D01G045500,0.3874,0.6268
TraesCS4A01G144400,TraesCS4B01G150500,0.1761,0.3663
TraesCS4A01G144400,TraesCS4D01G163500,0.1583,0.4588
TraesCS4B01G150500,TraesCS4D01G163500,0.1923,0.3188
TraesCS3A01G266600,TraesCS3B01G300100,0.2175,0.4241
TraesCS3A01G266600,TraesCS3D01G266800,0.1655,0.3862
TraesCS3B01G300100,TraesCS3D01G266800,0.0256,0.4138
TraesCS4A01G096600,TraesCS4B01G207800,0.4611,0.6741
TraesCS4A01G096600,TraesCS4D01G208700,0.4609,0.644
TraesCS4B01G207800,TraesCS4D01G208700,0.361,0.5908
TraesCS1A01G402800,TraesCS1B01G432200,0.1464,0.1159
TraesCS1A01G402800,TraesCS1D01G410800,-0.5469,-0.2876
TraesCS1B01G432200,TraesCS1D01G410800,0.1422,0.4216
TraesCS7A01G346200,TraesCS7B01G237000,0.5763,0.4869
TraesCS7A01G346200,TraesCS7D01G332900,0.5256,0.5482
TraesCS7B01G237000,TraesCS7D01G332900,0.7926,0.7748
TraesCS2A01G304100,TraesCS2B01G320800,0.0465,0.1665
TraesCS2A01G304100,TraesCS2D01G302700,0.1526,0.4422
TraesCS2B01G320800,TraesCS2D01G302700,0.1972,-0.0011
TraesCS1A01G182700,TraesCS1B01G198000,0.4851,0.4685
TraesCS1A01G182700,TraesCS1D01G186100,0.4638,0.5393
TraesCS1B01G198000,TraesCS1D01G186100,0.4134,0.5433
TraesCS4A01G185000,TraesCS4B01G133600,-0.1345,0.4055
TraesCS4A01G185000,TraesCS4D01G128600,0.3595,0.2532
TraesCS4B01G133600,TraesCS4D01G128600,-0.0377,0.4003
TraesCS4A01G216300,TraesCS4B01G094600,0.2198,0.1059
TraesCS4A01G216300,TraesCS4D01G091400,0.6419,0.4701
TraesCS4B01G094600,TraesCS4D01G091400,0.2111,-0.0114
TraesCS2A01G154400,TraesCS2B01G179600,0.2278,0.2755
TraesCS2A01G154400,TraesCS2D01G159900,0.1411,0.4436
TraesCS2B01G179600,TraesCS2D01G159900,0.2768,0.5404
TraesCS6A01G210600,TraesCS6B01G239500,0.3223,0.5777
TraesCS6A01G210600,TraesCS6D01G193700,0.2704,0.5713
TraesCS6B01G239500,TraesCS6D01G193700,0.2364,0.6761
TraesCS3A01G530100,TraesCS3B01G600200,0.2884,0.0286
TraesCS3A01G530100,TraesCS3D01G535600,-0.0336,0.2338
TraesCS3B01G600200,TraesCS3D01G535600,-0.4317,-0.0839
TraesCS5A01G173000,TraesCS5B01G170400,0.4926,0.3708
TraesCS5A01G173000,TraesCS5D01G177500,0.3617,0.2285
TraesCS5B01G170400,TraesCS5D01G177500,0.4095,0.7215
TraesCS6A01G004600,TraesCS6B01G009600,-0.0235,0.0596
TraesCS6A01G004600,TraesCS6D01G006600,-0.1266,0.0997
TraesCS6B01G009600,TraesCS6D01G006600,-0.0654,-0.4249
TraesCS2A01G308700,TraesCS2B01G325200,0.201,0.1448
TraesCS2A01G308700,TraesCS2D01G306900,0.137,0.1375
TraesCS2B01G325200,TraesCS2D01G306900,0.3572,0.2644
TraesCS5A01G497000,TraesCS4B01G324500,0.4179,0.5296
TraesCS5A01G497000,TraesCS4D01G321600,0.4384,0.5283
TraesCS4B01G324500,TraesCS4D01G321600,0.5749,0.7201
TraesCS5A01G336700,TraesCS5B01G335700,-0.0556,0.3885
TraesCS5A01G336700,TraesCS5D01G341400,0.0253,0.6078
TraesCS5B01G335700,TraesCS5D01G341400,0.2811,0.4965
TraesCS5A01G217300,TraesCS5B01G216200,0.3722,0.5477
TraesCS5A01G217300,TraesCS5D01G225300,0.5831,0.4913
TraesCS5B01G216200,TraesCS5D01G225300,0.6943,0.4233
TraesCS3A01G054700,TraesCS3B01G066200,-0.1428,0.217
TraesCS3A01G054700,TraesCS3D01G054200,0.2982,0.5198
TraesCS3B01G066200,TraesCS3D01G054200,0.1251,0.1822
TraesCS2A01G416500,TraesCS2B01G435400,0.8821,0.7178
TraesCS2A01G416500,TraesCS2D01G413500,0.5987,0.8346
TraesCS2B01G435400,TraesCS2D01G413500,0.6242,0.7493
TraesCS5A01G457500,TraesCS5B01G466700,0.8142,0.9235
TraesCS5A01G457500,TraesCS5D01G468400,0.8694,0.954
TraesCS5B01G466700,TraesCS5D01G468400,0.731,0.9007
TraesCS2A01G109700,TraesCS2B01G127700,0.3783,0.2642
TraesCS2A01G109700,TraesCS2D01G109900,0.5134,0.3659
TraesCS2B01G127700,TraesCS2D01G109900,0.3439,0.5053
TraesCS3A01G365900,TraesCS3B01G397700,0.5872,0.4414
TraesCS3A01G365900,TraesCS3D01G359000,0.5604,0.3897
TraesCS3B01G397700,TraesCS3D01G359000,0.5387,0.3677
TraesCS5A01G356000,TraesCS5B01G358500,0.2406,0.4065
TraesCS5A01G356000,TraesCS5D01G364800,0.3,0.6175
TraesCS5B01G358500,TraesCS5D01G364800,0.3745,0.2891
TraesCS6A01G162300,TraesCS6B01G189000,-0.1042,0.1658
TraesCS6A01G162300,TraesCS6D01G149800,0.3694,0.5104
TraesCS6B01G189000,TraesCS6D01G149800,0.1677,0.1465
TraesCS7A01G462900,TraesCS7B01G363700,0.7087,0.4939
TraesCS7A01G462900,TraesCS7D01G450800,0.7541,0.4193
TraesCS7B01G363700,TraesCS7D01G450800,0.5818,0.4252
TraesCS3A01G404500,TraesCS3B01G438000,0.2524,0.4765
TraesCS3A01G404500,TraesCS3D01G399700,0.2895,0.1963
TraesCS3B01G438000,TraesCS3D01G399700,0.1964,0.4761
TraesCS4A01G245100,TraesCS4B01G070300,0.8637,0.7675
TraesCS4A01G245100,TraesCS4D01G069100,0.945,0.7769
TraesCS4B01G070300,TraesCS4D01G069100,0.9233,0.8482
TraesCS6A01G409600,TraesCS6B01G455600,0.2312,-0.0192
TraesCS6A01G409600,TraesCS6D01G393200,-0.1229,0.2677
TraesCS6B01G455600,TraesCS6D01G393200,-0.2254,-0.1804
TraesCS3A01G218100,TraesCS3B01G249000,0.5551,0.5068
TraesCS3A01G218100,TraesCS3D01G234100,0.6496,0.6001
TraesCS3B01G249000,TraesCS3D01G234100,0.3747,0.5171
TraesCS2A01G363300,TraesCS2B01G381200,0.4132,0.1111
TraesCS2A01G363300,TraesCS2D01G360800,0.2695,0.362
TraesCS2B01G381200,TraesCS2D01G360800,0.5249,0.0424
TraesCS1A01G169500,TraesCS1B01G187500,0.436,0.5232
TraesCS1A01G169500,TraesCS1D01G167400,0.3755,0.4114
TraesCS1B01G187500,TraesCS1D01G167400,0.5176,0.6441
TraesCS7A01G333700,TraesCS7B01G245300,0.4655,0.5071
TraesCS7A01G333700,TraesCS7D01G341300,0.6295,0.4651
TraesCS7B01G245300,TraesCS7D01G341300,0.298,0.6998
TraesCS5A01G198200,TraesCS5B01G196900,0.681,0.6465
TraesCS5A01G198200,TraesCS5D01G204100,0.6521,0.6384
TraesCS5B01G196900,TraesCS5D01G204100,0.6451,0.849
TraesCS7A01G338200,TraesCS7B01G249400,0.7453,0.7018
TraesCS7A01G338200,TraesCS7D01G345400,0.7102,0.6719
TraesCS7B01G249400,TraesCS7D01G345400,0.8206,0.8452
TraesCS7A01G220600,TraesCS7B01G126800,0.3351,0.6862
TraesCS7A01G220600,TraesCS7D01G221500,0.2674,0.6489
TraesCS7B01G126800,TraesCS7D01G221500,0.1611,0.7083
TraesCS4A01G336800,TraesCS5B01G536500,0.2883,0.2131
TraesCS4A01G336800,TraesCS5D01G534000,0.2692,0.1359
TraesCS5B01G536500,TraesCS5D01G534000,0.1552,0.2132
TraesCS5A01G159100,TraesCS5B01G156900,0.3796,0.536
TraesCS5A01G159100,TraesCS5D01G164200,0.4575,0.6657
TraesCS5B01G156900,TraesCS5D01G164200,0.4426,0.6042
TraesCS1A01G404700,TraesCS1B01G434500,0.2148,0.3617
TraesCS1A01G404700,TraesCS1D01G412700,0.202,0.2532
TraesCS1B01G434500,TraesCS1D01G412700,0.192,0.5136
TraesCS1A01G287400,TraesCS1B01G296800,0.5365,0.8042
TraesCS1A01G287400,TraesCS1D01G286300,0.4148,0.8224
TraesCS1B01G296800,TraesCS1D01G286300,0.4914,0.8252
TraesCS5A01G038500,TraesCS5B01G039900,0.3923,0.7182
TraesCS5A01G038500,TraesCS5D01G045800,0.5967,0.7894
TraesCS5B01G039900,TraesCS5D01G045800,0.3028,0.7225
TraesCS6A01G159800,TraesCS6B01G191500,0.8312,0.8861
TraesCS6A01G159800,TraesCS6D01G152700,0.845,0.9166
TraesCS6B01G191500,TraesCS6D01G152700,0.9306,0.9147
TraesCS5A01G374400,TraesCS5B01G376300,0.4133,0.3406
TraesCS5A01G374400,TraesCS5D01G384000,0.2479,0.3366
TraesCS5B01G376300,TraesCS5D01G384000,0.3329,0.5363
TraesCS6A01G167300,TraesCS6B01G194700,0.538,0.6622
TraesCS6A01G167300,TraesCS6D01G155800,0.6111,0.6818
TraesCS6B01G194700,TraesCS6D01G155800,0.7499,0.6289
TraesCS6A01G392700,TraesCS6B01G432900,0.3541,0.2605
TraesCS6A01G392700,TraesCS6D01G378400,-0.3281,-0.2098
TraesCS6B01G432900,TraesCS6D01G378400,0.1081,0.1566
TraesCS5A01G360900,TraesCS5B01G363500,0.5724,0.6955
TraesCS5A01G360900,TraesCS5D01G370000,0.3953,0.7727
TraesCS5B01G363500,TraesCS5D01G370000,0.6066,0.6783
TraesCS5A01G548400,TraesCS4B01G382900,0.1046,-0.0799
TraesCS5A01G548400,TraesCS4D01G358600,0.1652,0.5279
TraesCS4B01G382900,TraesCS4D01G358600,-0.1632,0.0009
TraesCS5A01G138500,TraesCS5B01G138600,0.0977,0.2956
TraesCS5A01G138500,TraesCS5D01G152200,0.3606,0.4825
TraesCS5B01G138600,TraesCS5D01G152200,0.2353,0.4464
TraesCS1A01G245600,TraesCS1B01G256600,0.2742,0.3615
TraesCS1A01G245600,TraesCS1D01G245300,0.1008,0.0464
TraesCS1B01G256600,TraesCS1D01G245300,0.0115,0.164
TraesCS3A01G402600,TraesCS3B01G436000,0.4005,0.3313
TraesCS3A01G402600,TraesCS3D01G397600,0.2959,0.2686
TraesCS3B01G436000,TraesCS3D01G397600,0.569,0.3673
TraesCS1A01G270300,TraesCS1B01G280600,0.3845,0.3671
TraesCS1A01G270300,TraesCS1D01G270500,0.5915,0.5246
TraesCS1B01G280600,TraesCS1D01G270500,0.3653,0.6354
TraesCS7A01G426400,TraesCS7B01G068100,0.7957,0.6636
TraesCS7A01G426400,TraesCS7D01G164400,0.7735,0.7208
TraesCS7B01G068100,TraesCS7D01G164400,0.7277,0.682
TraesCS7A01G226400,TraesCS7B01G193200,0.53,0.7123
TraesCS7A01G226400,TraesCS7D01G228000,0.3606,0.7524
TraesCS7B01G193200,TraesCS7D01G228000,0.3834,0.7507
TraesCS4A01G407200,TraesCS4B01G306400,0.256,0.2445
TraesCS4A01G407200,TraesCS4D01G304600,0.2111,0.2395
TraesCS4B01G306400,TraesCS4D01G304600,0.1987,0.3104
TraesCS5A01G153300,TraesCS5B01G152500,0.8086,0.7729
TraesCS5A01G153300,TraesCS5D01G158600,0.9015,0.6515
TraesCS5B01G152500,TraesCS5D01G158600,0.7938,0.6747
TraesCS6A01G225200,TraesCS6B01G256400,0.1181,0.4512
TraesCS6A01G225200,TraesCS6D01G210000,0.3107,0.6143
TraesCS6B01G256400,TraesCS6D01G210000,0.2204,0.4269
TraesCS7A01G245700,TraesCS7B01G145900,0.1528,0.3621
TraesCS7A01G245700,TraesCS7D01G244200,0.5057,0.4442
TraesCS7B01G145900,TraesCS7D01G244200,0.4133,0.454
TraesCS1A01G442400,TraesCS1B01G476500,0.117,0.4345
TraesCS1A01G442400,TraesCS1D01G450200,-0.0102,0.119
TraesCS1B01G476500,TraesCS1D01G450200,0.3965,-0.5609
TraesCS5A01G483200,TraesCS5B01G496300,0.0481,0.376
TraesCS5A01G483200,TraesCS5D01G496700,0.2544,0.4634
TraesCS5B01G496300,TraesCS5D01G496700,0.2152,0.3181
TraesCS3A01G024100,TraesCS3B01G020800,0.0763,0.12
TraesCS3A01G024100,TraesCS3D01G022200,-0.0332,0.1477
TraesCS3B01G020800,TraesCS3D01G022200,0.0928,0.2623
TraesCS6A01G405100,TraesCS6B01G449300,-0.03,0.1496
TraesCS6A01G405100,TraesCS6D01G388400,-0.1558,-0.2174
TraesCS6B01G449300,TraesCS6D01G388400,-0.3421,0.1512
TraesCS6A01G345400,TraesCS6B01G378200,0.3907,0.2634
TraesCS6A01G345400,TraesCS6D01G327900,0.53,0.3971
TraesCS6B01G378200,TraesCS6D01G327900,0.3703,0.2281
TraesCS2A01G383100,TraesCS2B01G400300,0.4773,0.2238
TraesCS2A01G383100,TraesCS2D01G379400,0.3668,0.364
TraesCS2B01G400300,TraesCS2D01G379400,0.5393,0.3192
TraesCS3A01G502200,TraesCS3B01G565800,0.2203,0.255
TraesCS3A01G502200,TraesCS3D01G509000,0.4683,0.31
TraesCS3B01G565800,TraesCS3D01G509000,0.1705,0.184
TraesCS1A01G216300,TraesCS1B01G229500,0.331,0.4191
TraesCS1A01G216300,TraesCS1D01G218500,0.4615,0.4199
TraesCS1B01G229500,TraesCS1D01G218500,0.4593,0.4302
TraesCS4A01G315300,TraesCS5B01G564200,0.5811,0.4798
TraesCS4A01G315300,TraesCS5D01G550500,0.5815,0.5192
TraesCS5B01G564200,TraesCS5D01G550500,0.4705,0.5893
TraesCS1A01G044800,TraesCS1B01G058000,0.1165,0.2732
TraesCS1A01G044800,TraesCS1D01G045400,0.0566,0.2723
TraesCS1B01G058000,TraesCS1D01G045400,-0.1299,0.0944
TraesCS7A01G227100,TraesCS7B01G192500,0.9079,0.9181
TraesCS7A01G227100,TraesCS7D01G227300,0.844,0.8816
TraesCS7B01G192500,TraesCS7D01G227300,0.8965,0.9246
TraesCS6A01G021200,TraesCS6B01G028900,0.0176,0.2004
TraesCS6A01G021200,TraesCS6D01G024900,0.1019,0.192
TraesCS6B01G028900,TraesCS6D01G024900,0.4076,0.3082
TraesCS2A01G437500,TraesCS2B01G457800,0.5113,0.5795
TraesCS2A01G437500,TraesCS2D01G434700,0.5476,0.6081
TraesCS2B01G457800,TraesCS2D01G434700,0.7395,0.5941
TraesCS5A01G292700,TraesCS5B01G291900,0.1584,0.0029
TraesCS5A01G292700,TraesCS5D01G300000,0.1423,0.1862
TraesCS5B01G291900,TraesCS5D01G300000,0.2362,0.0148
TraesCS4A01G260200,TraesCS4B01G054400,0.727,0.4853
TraesCS4A01G260200,TraesCS4D01G054500,0.8336,0.581
TraesCS4B01G054400,TraesCS4D01G054500,0.7656,0.5654
TraesCS4A01G113200,TraesCS4B01G191000,0.1372,0.2306
TraesCS4A01G113200,TraesCS4D01G192200,0.195,0.2423
TraesCS4B01G191000,TraesCS4D01G192200,0.3513,0.2492
TraesCS7A01G176400,TraesCS7B01G081400,0.4043,0.6572
TraesCS7A01G176400,TraesCS7D01G177700,0.7361,0.6851
TraesCS7B01G081400,TraesCS7D01G177700,0.6163,0.8397
TraesCS3A01G257000,TraesCS3B01G290000,0.6489,0.4732
TraesCS3A01G257000,TraesCS3D01G257100,0.5341,0.5651
TraesCS3B01G290000,TraesCS3D01G257100,0.6816,0.7197
TraesCS5A01G321600,TraesCS5B01G322200,0.3022,0.1658
TraesCS5A01G321600,TraesCS5D01G328400,0.368,0.2793
TraesCS5B01G322200,TraesCS5D01G328400,0.364,0.1175
TraesCS2A01G212000,TraesCS2B01G237100,0.0376,0.2281
TraesCS2A01G212000,TraesCS2D01G217900,0.2059,0.5021
TraesCS2B01G237100,TraesCS2D01G217900,0.4994,0.4862
TraesCS7A01G293100,TraesCS7B01G186200,0.4179,0.2936
TraesCS7A01G293100,TraesCS7D01G289600,0.3548,0.3865
TraesCS7B01G186200,TraesCS7D01G289600,0.3307,0.3953
TraesCS2A01G577100,TraesCS2B01G610300,0.1079,0.0301
TraesCS2A01G577100,TraesCS2D01G588100,0.1098,-0.1319
TraesCS2B01G610300,TraesCS2D01G588100,0.1229,0.0933
TraesCS1A01G169100,TraesCS1B01G187800,0.2194,0.1206
TraesCS1A01G169100,TraesCS1D01G167100,0.0936,0.4171
TraesCS1B01G187800,TraesCS1D01G167100,0.2491,0.1996
TraesCS7A01G456000,TraesCS7B01G357000,0.0801,0.1289
TraesCS7A01G456000,TraesCS7D01G444900,0.1969,0.4306
TraesCS7B01G357000,TraesCS7D01G444900,0.2269,0.1402
TraesCS5A01G341200,TraesCS5B01G340800,-0.1628,0.0853
TraesCS5A01G341200,TraesCS5D01G346800,0.1609,0.2177
TraesCS5B01G340800,TraesCS5D01G346800,0.2754,0.1496
TraesCS2A01G220800,TraesCS2B01G246400,0.4877,0.4871
TraesCS2A01G220800,TraesCS2D01G226500,0.5105,0.7103
TraesCS2B01G246400,TraesCS2D01G226500,0.5507,0.3954
TraesCS4A01G355900,TraesCS5B01G516200,0.0705,-0.0212
TraesCS4A01G355900,TraesCS5D01G516300,0.5806,0.6103
TraesCS5B01G516200,TraesCS5D01G516300,0.3535,0.306
TraesCS2A01G293300,TraesCS2B01G309600,0.1445,0.3131
TraesCS2A01G293300,TraesCS2D01G290900,0.3594,0.5975
TraesCS2B01G309600,TraesCS2D01G290900,0.2671,0.4184
TraesCS5A01G385500,TraesCS5B01G390500,0.4004,0.4736
TraesCS5A01G385500,TraesCS5D01G395500,0.2134,0.131
TraesCS5B01G390500,TraesCS5D01G395500,0.513,0.6414
TraesCS6A01G001600,TraesCS6B01G006400,0.0811,-0.1001
TraesCS6A01G001600,TraesCS6D01G004200,-0.3755,-0.2401
TraesCS6B01G006400,TraesCS6D01G004200,-0.0468,0.1388
TraesCS1A01G216900,TraesCS1B01G229900,-0.0948,0.3513
TraesCS1A01G216900,TraesCS1D01G218700,-0.1932,0.1689
TraesCS1B01G229900,TraesCS1D01G218700,0.6327,0.3618
TraesCS1A01G278800,TraesCS1B01G287800,0.5024,0.441
TraesCS1A01G278800,TraesCS1D01G278100,0.6341,0.3252
TraesCS1B01G287800,TraesCS1D01G278100,0.7234,0.644
TraesCS4A01G029600,TraesCS4B01G276300,0.4759,0.5867
TraesCS4A01G029600,TraesCS4D01G274800,0.8704,0.7396
TraesCS4B01G276300,TraesCS4D01G274800,0.4624,0.6701
TraesCS1A01G305400,TraesCS1B01G316100,0.3484,0.667
TraesCS1A01G305400,TraesCS1D01G305100,0.0502,0.6029
TraesCS1B01G316100,TraesCS1D01G305100,0.1596,0.6522
TraesCS5A01G442000,TraesCS5B01G446000,0.5364,0.4685
TraesCS5A01G442000,TraesCS5D01G449300,0.6883,0.4927
TraesCS5B01G446000,TraesCS5D01G449300,0.6309,0.4538
TraesCS5A01G516900,TraesCS4B01G348900,0.1559,0.4185
TraesCS5A01G516900,TraesCS4D01G343300,0.5039,0.6412
TraesCS4B01G348900,TraesCS4D01G343300,0.3329,0.6178
TraesCS1A01G280500,TraesCS1B01G289500,0.6927,0.6524
TraesCS1A01G280500,TraesCS1D01G279600,0.7699,0.6623
TraesCS1B01G289500,TraesCS1D01G279600,0.8805,0.7445
TraesCS3A01G364600,TraesCS3B01G396700,0.6094,0.5153
TraesCS3A01G364600,TraesCS3D01G358000,0.6833,0.7112
TraesCS3B01G396700,TraesCS3D01G358000,0.7873,0.511
TraesCS5A01G131700,TraesCS5B01G132800,-0.0874,0.0433
TraesCS5A01G131700,TraesCS5D01G140300,0.1363,0.3061
TraesCS5B01G132800,TraesCS5D01G140300,0.0646,0.0159
TraesCS4A01G185400,TraesCS4B01G133200,0.3877,0.2836
TraesCS4A01G185400,TraesCS4D01G128200,0.5006,0.2434
TraesCS4B01G133200,TraesCS4D01G128200,0.4587,0.355
TraesCS2A01G222500,TraesCS2B01G247900,0.4194,0.5362
TraesCS2A01G222500,TraesCS2D01G228500,0.0873,0.6059
TraesCS2B01G247900,TraesCS2D01G228500,0.4224,0.4505
TraesCS2A01G256200,TraesCS2B01G286300,0.054,0.5694
TraesCS2A01G256200,TraesCS2D01G266500,0.1205,0.5528
TraesCS2B01G286300,TraesCS2D01G266500,0.4974,0.7576
TraesCS3A01G503600,TraesCS3B01G566900,0.1049,0.0162
TraesCS3A01G503600,TraesCS3D01G510100,0.4809,0.2404
TraesCS3B01G566900,TraesCS3D01G510100,0.1329,0.1396
TraesCS2A01G269100,TraesCS2B01G287900,0.325,0.2631
TraesCS2A01G269100,TraesCS2D01G268100,0.3272,0.3912
TraesCS2B01G287900,TraesCS2D01G268100,0.2236,0.3177
TraesCS7A01G322300,TraesCS7B01G223200,0.3813,0.5791
TraesCS7A01G322300,TraesCS7D01G319200,0.2444,0.5277
TraesCS7B01G223200,TraesCS7D01G319200,0.291,0.6745
TraesCS1A01G420100,TraesCS1B01G450500,0.7814,0.5116
TraesCS1A01G420100,TraesCS1D01G427900,0.9402,0.7002
TraesCS1B01G450500,TraesCS1D01G427900,0.8122,0.649
TraesCS4A01G077200,TraesCS4B01G233400,0.6965,0.7382
TraesCS4A01G077200,TraesCS4D01G234500,0.6208,0.7659
TraesCS4B01G233400,TraesCS4D01G234500,0.747,0.7855
TraesCS3A01G193700,TraesCS3B01G222800,0.1099,0.2921
TraesCS3A01G193700,TraesCS3D01G197500,0.1534,0.332
TraesCS3B01G222800,TraesCS3D01G197500,-0.0183,0.4016
TraesCS6A01G223400,TraesCS6B01G257900,0.1676,0.5175
TraesCS6A01G223400,TraesCS6D01G212000,-0.0051,0.4749
TraesCS6B01G257900,TraesCS6D01G212000,0.4506,0.4446
TraesCS2A01G530800,TraesCS2B01G560200,0.1926,-0.0418
TraesCS2A01G530800,TraesCS2D01G532700,0.1085,0.2632
TraesCS2B01G560200,TraesCS2D01G532700,-0.0347,-0.1488
TraesCS2A01G146800,TraesCS2B01G172100,0.7273,0.5137
TraesCS2A01G146800,TraesCS2D01G151400,0.766,0.814
TraesCS2B01G172100,TraesCS2D01G151400,0.7264,0.5052
TraesCS7A01G162000,TraesCS7B01G067300,0.6009,0.5936
TraesCS7A01G162000,TraesCS7D01G163600,0.636,0.6079
TraesCS7B01G067300,TraesCS7D01G163600,0.5871,0.6477
TraesCS4A01G101800,TraesCS4B01G202800,0.4381,0.2438
TraesCS4A01G101800,TraesCS4D01G203700,0.3272,0.4163
TraesCS4B01G202800,TraesCS4D01G203700,0.3333,0.2391
TraesCS4A01G164500,TraesCS1B01G089900,0.2957,0.2049
TraesCS4A01G164500,TraesCS1D01G073800,-0.1454,0.166
TraesCS1B01G089900,TraesCS1D01G073800,-0.2024,0.1317
TraesCS5A01G011200,TraesCS5B01G008900,0.2584,0.0321
TraesCS5A01G011200,TraesCS5D01G016000,0.1652,0.1879
TraesCS5B01G008900,TraesCS5D01G016000,0.1032,0.0237
TraesCS3A01G488100,TraesCS3B01G535900,-0.0212,-0.1564
TraesCS3A01G488100,TraesCS3D01G482900,0.1118,0.1194
TraesCS3B01G535900,TraesCS3D01G482900,0.2165,0.1893
TraesCS6A01G419100,TraesCS6B01G470000,0.0016,-0.0754
TraesCS6A01G419100,TraesCS6D01G407500,0.2224,-0.0191
TraesCS6B01G470000,TraesCS6D01G407500,-0.1908,0.0455
TraesCS6A01G101700,TraesCS6B01G129700,0.3447,0.4096
TraesCS6A01G101700,TraesCS6D01G090000,0.6299,0.5461
TraesCS6B01G129700,TraesCS6D01G090000,0.3783,0.3435
TraesCS4A01G229000,TraesCS4B01G087400,0.7314,0.7468
TraesCS4A01G229000,TraesCS4D01G084700,0.7107,0.7442
TraesCS4B01G087400,TraesCS4D01G084700,0.5637,0.7098
TraesCS6A01G118500,TraesCS6B01G146700,0.2417,0.5412
TraesCS6A01G118500,TraesCS6D01G108600,0.4596,0.6066
TraesCS6B01G146700,TraesCS6D01G108600,0.3001,0.4684
TraesCS4A01G227000,TraesCS4B01G089400,0.4658,0.5611
TraesCS4A01G227000,TraesCS4D01G086500,0.3517,0.5965
TraesCS4B01G089400,TraesCS4D01G086500,0.4079,0.5229
TraesCS4A01G179800,TraesCS4B01G139900,0.5533,0.5705
TraesCS4A01G179800,TraesCS4D01G134600,0.5941,0.5709
TraesCS4B01G139900,TraesCS4D01G134600,0.5277,0.6592
TraesCS5A01G232000,TraesCS5B01G230300,0.3481,0.2967
TraesCS5A01G232000,TraesCS5D01G236000,0.1538,0.3327
TraesCS5B01G230300,TraesCS5D01G236000,0.1683,0.2752
TraesCS1A01G375700,TraesCS1B01G396100,0.1513,-0.0142
TraesCS1A01G375700,TraesCS1D01G383000,-0.0147,0.2017
TraesCS1B01G396100,TraesCS1D01G383000,0.0791,0.1183
TraesCS4A01G284200,TraesCS4B01G028900,0.2846,0.501
TraesCS4A01G284200,TraesCS4D01G026500,0.5436,0.5382
TraesCS4B01G028900,TraesCS4D01G026500,0.4815,0.5035
TraesCS6A01G115800,TraesCS6B01G143600,0.2286,0.3147
TraesCS6A01G115800,TraesCS6D01G104600,-0.1317,0.0957
TraesCS6B01G143600,TraesCS6D01G104600,0.2946,0.4166
TraesCS1A01G027200,TraesCS1B01G044000,0.1482,0.0683
TraesCS1A01G027200,TraesCS1D01G026400,-0.0723,-0.5891
TraesCS1B01G044000,TraesCS1D01G026400,0.1469,0.0398
TraesCS6A01G272200,TraesCS6B01G299700,0.1917,0.6663
TraesCS6A01G272200,TraesCS6D01G252300,0.4542,0.6889
TraesCS6B01G299700,TraesCS6D01G252300,0.2851,0.6884
TraesCS7A01G321000,TraesCS7B01G221800,0.3877,0.5139
TraesCS7A01G321000,TraesCS7D01G318000,0.3665,0.4915
TraesCS7B01G221800,TraesCS7D01G318000,0.2364,0.5521
TraesCS6A01G219900,TraesCS6B01G249300,0.1969,0.1535
TraesCS6A01G219900,TraesCS6D01G202800,-0.1137,-0.0276
TraesCS6B01G249300,TraesCS6D01G202800,0.1167,-0.1322
TraesCS2A01G492000,TraesCS2B01G520100,0.1582,0.1646
TraesCS2A01G492000,TraesCS2D01G492200,0.0018,0.2539
TraesCS2B01G520100,TraesCS2D01G492200,0.1549,0.1911
TraesCS3A01G248900,TraesCS3B01G277800,0.4875,0.4361
TraesCS3A01G248900,TraesCS3D01G248900,0.3412,0.4998
TraesCS3B01G277800,TraesCS3D01G248900,0.4981,0.645
TraesCS6A01G334800,TraesCS6B01G365200,0.4936,0.2528
TraesCS6A01G334800,TraesCS6D01G314300,0.7998,0.54
TraesCS6B01G365200,TraesCS6D01G314300,0.4027,0.1511
TraesCS4A01G276600,TraesCS4B01G037100,0.2529,0.3388
TraesCS4A01G276600,TraesCS4D01G034400,0.105,0.4231
TraesCS4B01G037100,TraesCS4D01G034400,0.2949,0.5584
TraesCS3A01G265700,TraesCS3B01G299100,0.3988,0.244
TraesCS3A01G265700,TraesCS3D01G265900,0.4217,0.386
TraesCS3B01G299100,TraesCS3D01G265900,0.3678,0.3262
TraesCS1A01G445000,TraesCS1B01G479800,0.2826,0.2393
TraesCS1A01G445000,TraesCS1D01G453100,0.0293,0.1281
TraesCS1B01G479800,TraesCS1D01G453100,0.3683,-0.4223
TraesCS3A01G189400,TraesCS3B01G218600,0.2886,0.5331
TraesCS3A01G189400,TraesCS3D01G192900,0.34,0.698
TraesCS3B01G218600,TraesCS3D01G192900,0.1228,0.6095
TraesCS2A01G551900,TraesCS2B01G583200,-0.0488,0.0077
TraesCS2A01G551900,TraesCS2D01G552900,0.2583,0.0072
TraesCS2B01G583200,TraesCS2D01G552900,-0.1368,-0.1117
TraesCS6A01G158600,TraesCS6B01G192700,0.6592,0.4566
TraesCS6A01G158600,TraesCS6D01G153900,0.7867,0.6064
TraesCS6B01G192700,TraesCS6D01G153900,0.665,0.3866
TraesCS6A01G288000,TraesCS6B01G317400,0.6144,0.6866
TraesCS6A01G288000,TraesCS6D01G268700,0.7136,0.6678
TraesCS6B01G317400,TraesCS6D01G268700,0.6851,0.691
TraesCS3A01G200800,TraesCS3B01G378000,-0.0389,0.2407
TraesCS3A01G200800,TraesCS3D01G203100,-0.0167,0.1878
TraesCS3B01G378000,TraesCS3D01G203100,0.04,0.109
TraesCS2A01G477900,TraesCS2B01G501200,0.5221,0.3668
TraesCS2A01G477900,TraesCS2D01G477100,0.6081,0.2402
TraesCS2B01G501200,TraesCS2D01G477100,0.7039,-0.0494
TraesCS4A01G057200,TraesCS4B01G247900,0.584,0.7273
TraesCS4A01G057200,TraesCS4D01G247100,0.5616,0.7462
TraesCS4B01G247900,TraesCS4D01G247100,0.7234,0.7664
TraesCS6A01G172400,TraesCS6B01G200300,0.6388,0.3624
TraesCS6A01G172400,TraesCS6D01G161800,0.2725,0.4196
TraesCS6B01G200300,TraesCS6D01G161800,0.1038,0.7594
TraesCS2A01G422500,TraesCS2B01G441000,-0.5085,0.2311
TraesCS2A01G422500,TraesCS2D01G418900,0.1259,0.3517
TraesCS2B01G441000,TraesCS2D01G418900,0.0304,0.2844
TraesCS7A01G131700,TraesCS7B01G032400,0.5629,0.3499
TraesCS7A01G131700,TraesCS7D01G131000,0.6268,0.3125
TraesCS7B01G032400,TraesCS7D01G131000,0.6239,0.3984
TraesCS3A01G420900,TraesCS3B01G456400,0.4873,0.7037
TraesCS3A01G420900,TraesCS3D01G416400,0.5934,0.604
TraesCS3B01G456400,TraesCS3D01G416400,0.5398,0.7026
TraesCS5A01G503700,TraesCS4B01G332600,0.4807,0.6661
TraesCS5A01G503700,TraesCS4D01G329300,0.6183,0.7317
TraesCS4B01G332600,TraesCS4D01G329300,0.7089,0.6293
TraesCS7A01G357800,TraesCS7B01G269900,0.8721,0.8113
TraesCS7A01G357800,TraesCS7D01G364900,0.8495,0.6335
TraesCS7B01G269900,TraesCS7D01G364900,0.9237,0.6454
TraesCS2A01G071100,TraesCS2B01G085100,-0.016,0.1233
TraesCS2A01G071100,TraesCS2D01G070000,0.083,0.3504
TraesCS2B01G085100,TraesCS2D01G070000,-0.1137,-0.2298
TraesCS3A01G242400,TraesCS3B01G270400,0.518,0.4358
TraesCS3A01G242400,TraesCS3D01G242400,0.5394,0.4394
TraesCS3B01G270400,TraesCS3D01G242400,0.3687,0.537
TraesCS6A01G212200,TraesCS6B01G242800,0.1066,0.6365
TraesCS6A01G212200,TraesCS6D01G195400,0.1367,0.5825
TraesCS6B01G242800,TraesCS6D01G195400,0.2631,0.6124
TraesCS7A01G562600,TraesCS7B01G500300,-0.0791,-0.1759
TraesCS7A01G562600,TraesCS7D01G548000,-0.0891,-0.3496
TraesCS7B01G500300,TraesCS7D01G548000,-0.0838,-0.1981
TraesCS7A01G422700,TraesCS7B01G323100,0.0701,0.3048
TraesCS7A01G422700,TraesCS7D01G415100,0.2603,0.3164
TraesCS7B01G323100,TraesCS7D01G415100,0.3346,0.2815
TraesCS3A01G509000,TraesCS3B01G577800,0.2257,0.4622
TraesCS3A01G509000,TraesCS3D01G516800,0.0517,0.1008
TraesCS3B01G577800,TraesCS3D01G516800,0.252,0.01
TraesCS1A01G122700,TraesCS1B01G141900,0.1191,0.4966
TraesCS1A01G122700,TraesCS1D01G123600,0.4823,0.5459
TraesCS1B01G141900,TraesCS1D01G123600,0.0083,0.4228
TraesCS4A01G080200,TraesCS4B01G223800,0.2961,0.4329
TraesCS4A01G080200,TraesCS4D01G224100,0.1483,0.3621
TraesCS4B01G223800,TraesCS4D01G224100,0.6304,0.4468
TraesCS5A01G256700,TraesCS5B01G256200,-0.3141,-0.1277
TraesCS5A01G256700,TraesCS5D01G265300,-0.1387,-0.1455
TraesCS5B01G256200,TraesCS5D01G265300,0.6328,0.7513
TraesCS7A01G302100,TraesCS7B01G202200,0.4536,0.2599
TraesCS7A01G302100,TraesCS7D01G297400,0.3541,0.1281
TraesCS7B01G202200,TraesCS7D01G297400,0.4914,0.3273
TraesCS7A01G130500,TraesCS7B01G030800,0.1201,-0.1145
TraesCS7A01G130500,TraesCS7D01G129900,0.2219,-0.1716
TraesCS7B01G030800,TraesCS7D01G129900,0.742,0.6791
TraesCS7A01G370000,TraesCS7B01G258500,0.7013,0.8595
TraesCS7A01G370000,TraesCS7D01G353100,0.6981,0.921
TraesCS7B01G258500,TraesCS7D01G353100,0.8065,0.9118
TraesCS3A01G209900,TraesCS3B01G240300,0.4004,0.3674
TraesCS3A01G209900,TraesCS3D01G212800,0.2299,0.5048
TraesCS3B01G240300,TraesCS3D01G212800,0.3577,0.528
TraesCS4A01G013200,TraesCS4B01G291200,0.2297,0.4632
TraesCS4A01G013200,TraesCS4D01G289800,0.0178,0.3133
TraesCS4B01G291200,TraesCS4D01G289800,0.1799,0.3339
TraesCS6A01G083400,TraesCS6B01G113700,-0.0044,0.1303
TraesCS6A01G083400,TraesCS6D01G077100,0.0094,-0.0312
TraesCS6B01G113700,TraesCS6D01G077100,0.1655,0.2666
TraesCS5A01G486600,TraesCS5B01G500500,-0.0507,0.1764
TraesCS5A01G486600,TraesCS5D01G500800,0.1821,0.3666
TraesCS5B01G500500,TraesCS5D01G500800,-0.1123,-0.0875
TraesCS5A01G318400,TraesCS5B01G318900,-0.082,-0.3343
TraesCS5A01G318400,TraesCS5D01G324700,0.1851,0.2217
TraesCS5B01G318900,TraesCS5D01G324700,0.2155,0.0347
TraesCS6A01G221000,TraesCS6B01G262500,0.4594,0.6267
TraesCS6A01G221000,TraesCS6D01G214200,0.8123,0.6425
TraesCS6B01G262500,TraesCS6D01G214200,0.5021,0.7124
TraesCS7A01G389000,TraesCS7B01G290900,0.0313,0.6045
TraesCS7A01G389000,TraesCS7D01G384900,0.1922,0.5592
TraesCS7B01G290900,TraesCS7D01G384900,0.1854,0.5317
TraesCS2A01G383200,TraesCS2B01G400400,0.3554,0.3463
TraesCS2A01G383200,TraesCS2D01G379500,0.4693,0.2121
TraesCS2B01G400400,TraesCS2D01G379500,0.4529,0.3215
TraesCS3A01G389800,TraesCS3B01G419000,0.3177,0.5573
TraesCS3A01G389800,TraesCS3D01G379900,0.3144,0.5789
TraesCS3B01G419000,TraesCS3D01G379900,0.2532,0.552
TraesCS4A01G236800,TraesCS4B01G078200,0.4891,0.2847
TraesCS4A01G236800,TraesCS4D01G076800,0.4939,0.6672
TraesCS4B01G078200,TraesCS4D01G076800,0.6325,0.4036
TraesCS5A01G072100,TraesCS5B01G078800,0.6737,0.857
TraesCS5A01G072100,TraesCS5D01G084800,0.655,0.8283
TraesCS5B01G078800,TraesCS5D01G084800,0.6496,0.8717
TraesCS7A01G269600,TraesCS7B01G167800,0.3622,0.8226
TraesCS7A01G269600,TraesCS7D01G270100,0.359,0.8198
TraesCS7B01G167800,TraesCS7D01G270100,0.5033,0.8693
TraesCS5A01G312500,TraesCS5B01G313500,0.3262,0.0752
TraesCS5A01G312500,TraesCS5D01G319300,0.4699,0.5423
TraesCS5B01G313500,TraesCS5D01G319300,0.6316,0.1417
TraesCS4A01G295300,TraesCS4B01G018400,0.1999,0.0133
TraesCS4A01G295300,TraesCS4D01G016600,0.3425,0.7415
TraesCS4B01G018400,TraesCS4D01G016600,0.3211,-0.0082
TraesCS1A01G338700,TraesCS1B01G351200,0.0495,0.3545
TraesCS1A01G338700,TraesCS1D01G340900,0.2425,0.4407
TraesCS1B01G351200,TraesCS1D01G340900,0.3601,0.5353
TraesCS4A01G368100,TraesCS5B01G504600,-0.0323,0.0394
TraesCS4A01G368100,TraesCS5D01G505300,0.0614,0.1283
TraesCS5B01G504600,TraesCS5D01G505300,0.0461,0.2915
TraesCS2A01G136800,TraesCS2B01G160700,0.3711,0.2468
TraesCS2A01G136800,TraesCS2D01G139500,0.2026,0.6457
TraesCS2B01G160700,TraesCS2D01G139500,0.4037,0.2257
TraesCS2A01G357600,TraesCS2B01G376800,0.0065,0.2159
TraesCS2A01G357600,TraesCS2D01G356400,0.4038,0.5113
TraesCS2B01G376800,TraesCS2D01G356400,-0.3024,-0.1803
TraesCS6A01G263200,TraesCS6B01G290300,0.258,0.5791
TraesCS6A01G263200,TraesCS6D01G243700,0.3295,0.5411
TraesCS6B01G290300,TraesCS6D01G243700,0.3647,0.4608
TraesCS3A01G451000,TraesCS3B01G488400,0.4779,0.31
TraesCS3A01G451000,TraesCS3D01G443900,0.4477,0.3213
TraesCS3B01G488400,TraesCS3D01G443900,0.3387,0.3654
TraesCS7A01G428700,TraesCS7B01G328900,-0.3928,-0.0077
TraesCS7A01G428700,TraesCS7D01G421000,0.1974,0.2802
TraesCS7B01G328900,TraesCS7D01G421000,-0.3856,-0.1824
TraesCS7A01G339200,TraesCS7B01G250600,0.1174,0.5021
TraesCS7A01G339200,TraesCS7D01G346600,0.2525,0.4454
TraesCS7B01G250600,TraesCS7D01G346600,0.0231,0.5011
TraesCS1A01G251000,TraesCS1B01G261600,0.4518,0.3695
TraesCS1A01G251000,TraesCS1D01G250600,0.5862,0.3385
TraesCS1B01G261600,TraesCS1D01G250600,0.3668,0.121
TraesCS5A01G156800,TraesCS5B01G155000,0.4359,0.2737
TraesCS5A01G156800,TraesCS5D01G162200,0.6648,0.3045
TraesCS5B01G155000,TraesCS5D01G162200,0.6154,0.3064
TraesCS4A01G263900,TraesCS4B01G051300,0.4821,0.3578
TraesCS4A01G263900,TraesCS4D01G051400,0.5374,0.3935
TraesCS4B01G051300,TraesCS4D01G051400,0.6543,0.5232
TraesCS5A01G156900,TraesCS5B01G155100,0.2318,0.3513
TraesCS5A01G156900,TraesCS5D01G162300,0.3046,0.277
TraesCS5B01G155100,TraesCS5D01G162300,0.2125,0.4283
TraesCS2A01G537100,TraesCS2B01G567600,0.1852,0.0397
TraesCS2A01G537100,TraesCS2D01G538300,0.3117,0.2367
TraesCS2B01G567600,TraesCS2D01G538300,-0.4897,-0.4092
TraesCS4A01G193700,TraesCS4B01G121400,0.3467,0.4842
TraesCS4A01G193700,TraesCS4D01G119600,0.1086,0.4986
TraesCS4B01G121400,TraesCS4D01G119600,0.1834,0.4481
TraesCS5A01G176400,TraesCS5B01G173500,0.2799,0.3227
TraesCS5A01G176400,TraesCS5D01G180500,0.2751,-0.0136
TraesCS5B01G173500,TraesCS5D01G180500,0.4088,0.2218
TraesCS5A01G529200,TraesCS4B01G361000,0.1672,0.0995
TraesCS5A01G529200,TraesCS4D01G354000,0.5255,0.3504
TraesCS4B01G361000,TraesCS4D01G354000,0.1803,0.0945
TraesCS5A01G083200,TraesCS5B01G089300,0.3614,0.3655
TraesCS5A01G083200,TraesCS5D01G095700,0.1945,0.3271
TraesCS5B01G089300,TraesCS5D01G095700,0.4857,0.697
TraesCS5A01G302800,TraesCS5B01G303100,0.4063,0.5138
TraesCS5A01G302800,TraesCS5D01G309600,0.2364,0.6972
TraesCS5B01G303100,TraesCS5D01G309600,0.3461,0.4784
TraesCS6A01G102300,TraesCS6B01G130700,0.197,0.0359
TraesCS6A01G102300,TraesCS6D01G090900,0.3148,0.3725
TraesCS6B01G130700,TraesCS6D01G090900,0.1806,0.2237
TraesCS6A01G018600,TraesCS6B01G026900,-0.0071,0.2681
TraesCS6A01G018600,TraesCS6D01G022800,0.4372,0.4665
TraesCS6B01G026900,TraesCS6D01G022800,0.1683,0.2529
TraesCS7A01G338300,TraesCS7B01G249500,0.5889,0.6066
TraesCS7A01G338300,TraesCS7D01G345500,0.5651,0.3942
TraesCS7B01G249500,TraesCS7D01G345500,0.388,0.5045
TraesCS6A01G287800,TraesCS6B01G317200,0.3757,0.4407
TraesCS6A01G287800,TraesCS6D01G268500,0.4196,0.5191
TraesCS6B01G317200,TraesCS6D01G268500,0.4461,0.6071
TraesCS5A01G208200,TraesCS5B01G206200,0.239,0.2034
TraesCS5A01G208200,TraesCS5D01G214200,0.1717,-0.0187
TraesCS5B01G206200,TraesCS5D01G214200,0.1619,0.1849
TraesCS7A01G286400,TraesCS7B01G196800,0.0961,0.3283
TraesCS7A01G286400,TraesCS7D01G283700,0.0898,0.4847
TraesCS7B01G196800,TraesCS7D01G283700,0.2183,0.3318
TraesCS6A01G002500,TraesCS6B01G007300,0.1789,0.0925
TraesCS6A01G002500,TraesCS6D01G003300,-0.2865,-0.0232
TraesCS6B01G007300,TraesCS6D01G003300,-0.113,0.3474
TraesCS2A01G490300,TraesCS2B01G518600,0.1229,-0.0468
TraesCS2A01G490300,TraesCS2D01G490700,-0.0689,0.0908
TraesCS2B01G518600,TraesCS2D01G490700,0.3196,-0.1217
TraesCS6A01G045200,TraesCS6B01G060600,-0.0988,0.0183
TraesCS6A01G045200,TraesCS6D01G051500,-0.5079,-0.3053
TraesCS6B01G060600,TraesCS6D01G051500,0.2197,0.1095
TraesCS7A01G362600,TraesCS7B01G266000,0.3392,0.462
TraesCS7A01G362600,TraesCS7D01G360500,0.0896,0.2138
TraesCS7B01G266000,TraesCS7D01G360500,0.2189,0.4464
TraesCS2A01G214900,TraesCS2B01G239900,0.3211,0.5157
TraesCS2A01G214900,TraesCS2D01G220700,0.5211,0.4257
TraesCS2B01G239900,TraesCS2D01G220700,0.3377,0.3088
TraesCS4A01G038200,TraesCS4B01G267500,0.2408,0.1165
TraesCS4A01G038200,TraesCS4D01G267100,0.5108,0.6109
TraesCS4B01G267500,TraesCS4D01G267100,0.1785,0.1588
TraesCS3A01G317000,TraesCS3B01G349400,-0.0992,-0.2088
TraesCS3A01G317000,TraesCS3D01G314200,0.0602,0.0354
TraesCS3B01G349400,TraesCS3D01G314200,0.2657,0.4368
TraesCS2A01G528900,TraesCS2B01G559300,0.2921,0.0296
TraesCS2A01G528900,TraesCS2D01G531800,0.3139,0.0735
TraesCS2B01G559300,TraesCS2D01G531800,-0.0161,-0.2212
TraesCS5A01G528100,TraesCS4B01G359200,-0.0228,-0.0234
TraesCS5A01G528100,TraesCS4D01G352800,0.0984,0.3504
TraesCS4B01G359200,TraesCS4D01G352800,0.1397,0.119
TraesCS3A01G225700,TraesCS3B01G258700,0.2024,0.3435
TraesCS3A01G225700,TraesCS3D01G223800,0.3,0.4895
TraesCS3B01G258700,TraesCS3D01G223800,0.3091,0.6518
TraesCS3A01G423100,TraesCS3B01G458700,0.3568,0.375
TraesCS3A01G423100,TraesCS3D01G418300,0.289,0.3898
TraesCS3B01G458700,TraesCS3D01G418300,0.2996,0.3193
TraesCS7A01G196300,TraesCS7B01G102000,0.2791,0.4144
TraesCS7A01G196300,TraesCS7D01G197800,0.4116,0.4232
TraesCS7B01G102000,TraesCS7D01G197800,0.1716,0.2415
TraesCS1A01G379900,TraesCS1B01G401900,0.0852,0.2094
TraesCS1A01G379900,TraesCS1D01G387300,0.1219,0.1323
TraesCS1B01G401900,TraesCS1D01G387300,-0.1286,-0.0755
TraesCS4A01G072800,TraesCS4B01G228900,0.5286,0.6577
TraesCS4A01G072800,TraesCS4D01G230000,0.5528,0.7703
TraesCS4B01G228900,TraesCS4D01G230000,0.3,0.5975
TraesCS5A01G413300,TraesCS5B01G416700,-0.0398,-0.245
TraesCS5A01G413300,TraesCS5D01G422000,0.6222,0.6791
TraesCS5B01G416700,TraesCS5D01G422000,-0.0186,-0.0444
TraesCS2A01G141800,TraesCS2B01G167000,0.8083,0.7701
TraesCS2A01G141800,TraesCS2D01G145300,0.847,0.6099
TraesCS2B01G167000,TraesCS2D01G145300,0.7972,0.7238
TraesCS7A01G154800,TraesCS7B01G058900,0.0485,0.0612
TraesCS7A01G154800,TraesCS7D01G155000,0.2166,0.0454
TraesCS7B01G058900,TraesCS7D01G155000,0.0146,0.0688
TraesCS1A01G090600,TraesCS1B01G118400,-0.0213,0.0843
TraesCS1A01G090600,TraesCS1D01G099200,0.2398,0.2896
TraesCS1B01G118400,TraesCS1D01G099200,0.0204,-0.0264
TraesCS5A01G342600,TraesCS5B01G341900,-0.0341,0.3182
TraesCS5A01G342600,TraesCS5D01G347400,0.1466,0.455
TraesCS5B01G341900,TraesCS5D01G347400,0.0428,0.5104
TraesCS4A01G054800,TraesCS4B01G250200,0.5408,0.6318
TraesCS4A01G054800,TraesCS4D01G250100,0.3506,0.705
TraesCS4B01G250200,TraesCS4D01G250100,0.5386,0.5648
TraesCS2A01G184400,TraesCS2B01G223000,0.6266,0.261
TraesCS2A01G184400,TraesCS2D01G203300,0.3003,0.3538
TraesCS2B01G223000,TraesCS2D01G203300,0.5,0.4058
TraesCS2A01G456600,TraesCS2B01G478700,0.5233,0.7029
TraesCS2A01G456600,TraesCS2D01G456900,0.8474,0.7978
TraesCS2B01G478700,TraesCS2D01G456900,0.5327,0.727
TraesCS3A01G511700,TraesCS3B01G579400,0.4442,0.299
TraesCS3A01G511700,TraesCS3D01G519000,0.1816,0.396
TraesCS3B01G579400,TraesCS3D01G519000,0.2739,0.193
TraesCS6A01G254100,TraesCS6B01G271500,0.551,0.5492
TraesCS6A01G254100,TraesCS6D01G235500,0.3677,0.6229
TraesCS6B01G271500,TraesCS6D01G235500,0.4264,0.4531
TraesCS2A01G233700,TraesCS2B01G249700,0.2881,0.2403
TraesCS2A01G233700,TraesCS2D01G231900,0.2183,0.2754
TraesCS2B01G249700,TraesCS2D01G231900,0.57,0.2642
TraesCS1A01G396000,TraesCS1B01G424400,0.6566,0.646
TraesCS1A01G396000,TraesCS1D01G404000,0.4869,0.5611
TraesCS1B01G424400,TraesCS1D01G404000,0.6523,0.6337
TraesCS7A01G219600,TraesCS7B01G127800,0.515,0.6685
TraesCS7A01G219600,TraesCS7D01G222600,0.5463,0.6202
TraesCS7B01G127800,TraesCS7D01G222600,0.6707,0.6766
TraesCS7A01G534300,TraesCS7B01G451400,-0.324,0.0165
TraesCS7A01G534300,TraesCS7D01G521600,0.3135,0.1909
TraesCS7B01G451400,TraesCS7D01G521600,-0.3226,-0.197
TraesCS3A01G219100,TraesCS3B01G249500,0.4905,0.4898
TraesCS3A01G219100,TraesCS3D01G233400,0.407,0.6213
TraesCS3B01G249500,TraesCS3D01G233400,0.5965,0.4948
TraesCS4A01G091700,TraesCS4B01G213000,0.5014,0.7535
TraesCS4A01G091700,TraesCS4D01G213800,0.3345,0.7497
TraesCS4B01G213000,TraesCS4D01G213800,0.4862,0.7749
TraesCS7A01G111400,TraesCS7B01G009300,0.236,-0.0637
TraesCS7A01G111400,TraesCS7D01G106500,0.1516,0.1934
TraesCS7B01G009300,TraesCS7D01G106500,0.2647,0.0943
TraesCS6A01G267100,TraesCS6B01G294500,0.4138,0.4825
TraesCS6A01G267100,TraesCS6D01G247600,0.5476,0.6015
TraesCS6B01G294500,TraesCS6D01G247600,0.4969,0.6319
TraesCS3A01G429800,TraesCS3B01G467700,0.451,0.5197
TraesCS3A01G429800,TraesCS3D01G425100,0.4092,0.283
TraesCS3B01G467700,TraesCS3D01G425100,0.4985,0.4468
TraesCS7A01G283700,TraesCS7B01G176700,0.4638,0.2684
TraesCS7A01G283700,TraesCS7D01G282300,0.3386,0.4246
TraesCS7B01G176700,TraesCS7D01G282300,0.2749,0.3915
TraesCS6A01G080600,TraesCS6B01G108100,0.3606,0.5712
TraesCS6A01G080600,TraesCS6D01G074300,0.3822,0.4271
TraesCS6B01G108100,TraesCS6D01G074300,0.1242,0.4425
TraesCS2A01G334600,TraesCS2B01G347800,0.413,0.2158
TraesCS2A01G334600,TraesCS2D01G328900,0.7985,0.4561
TraesCS2B01G347800,TraesCS2D01G328900,0.4154,0.495
TraesCS3A01G441200,TraesCS3B01G475200,0.2211,0.2666
TraesCS3A01G441200,TraesCS3D01G433900,0.148,0.386
TraesCS3B01G475200,TraesCS3D01G433900,0.7438,0.4734
TraesCS6A01G315200,TraesCS6B01G345700,0.5705,0.5282
TraesCS6A01G315200,TraesCS6D01G294500,0.6713,0.7324
TraesCS6B01G345700,TraesCS6D01G294500,0.6937,0.6013
TraesCS2A01G125600,TraesCS2B01G148200,0.0819,0.0515
TraesCS2A01G125600,TraesCS2D01G128700,0.1639,0.3165
TraesCS2B01G148200,TraesCS2D01G128700,0.213,0.6551
TraesCS3A01G208400,TraesCS3B01G235400,0.1405,0.2276
TraesCS3A01G208400,TraesCS3D01G211200,0.2174,0.2499
TraesCS3B01G235400,TraesCS3D01G211200,0.2479,0.2387
TraesCS2A01G195800,TraesCS2B01G210700,0.5096,0.5138
TraesCS2A01G195800,TraesCS2D01G192000,0.487,0.7312
TraesCS2B01G210700,TraesCS2D01G192000,0.4157,0.4766
TraesCS1A01G376100,TraesCS1B01G396600,-0.0459,0.0518
TraesCS1A01G376100,TraesCS1D01G383400,0.0681,0.0491
TraesCS1B01G396600,TraesCS1D01G383400,0.2238,0.1528
TraesCS4A01G231800,TraesCS4B01G084200,0.4686,0.4091
TraesCS4A01G231800,TraesCS4D01G082100,0.4042,0.3794
TraesCS4B01G084200,TraesCS4D01G082100,0.4562,0.5864
TraesCS6A01G416300,TraesCS6B01G473000,-0.2722,-0.0269
TraesCS6A01G416300,TraesCS6D01G401500,-0.4267,-0.2869
TraesCS6B01G473000,TraesCS6D01G401500,-0.2869,-0.2174
TraesCS6A01G322400,TraesCS6B01G353100,0.3513,0.2505
TraesCS6A01G322400,TraesCS6D01G302200,0.4091,0.4512
TraesCS6B01G353100,TraesCS6D01G302200,0.305,0.3998
TraesCS5A01G079400,TraesCS5B01G086600,0.2707,0.047
TraesCS5A01G079400,TraesCS5D01G092800,0.2633,0.1215
TraesCS5B01G086600,TraesCS5D01G092800,0.4632,0.1694
TraesCS3A01G238500,TraesCS3B01G267000,0.0366,0.0867
TraesCS3A01G238500,TraesCS3D01G238800,0.1329,0.3313
TraesCS3B01G267000,TraesCS3D01G238800,-0.0091,0.1862
TraesCS2A01G010100,TraesCS2B01G012500,0.0186,0.1504
TraesCS2A01G010100,TraesCS2D01G010700,0.4913,0.4819
TraesCS2B01G012500,TraesCS2D01G010700,0.0946,0.213
TraesCS4A01G187400,TraesCS4B01G131200,0.2023,0.2909
TraesCS4A01G187400,TraesCS4D01G126000,0.3054,0.4968
TraesCS4B01G131200,TraesCS4D01G126000,0.2918,0.6103
TraesCS7A01G383300,TraesCS7B01G286200,0.341,0.3331
TraesCS7A01G383300,TraesCS7D01G379800,0.0482,0.401
TraesCS7B01G286200,TraesCS7D01G379800,0.0138,0.4547
TraesCS2A01G130700,TraesCS2B01G152800,0.0479,0.1129
TraesCS2A01G130700,TraesCS2D01G132700,-0.0406,0.2784
TraesCS2B01G152800,TraesCS2D01G132700,0.0845,0.1808
TraesCS5A01G285600,TraesCS5B01G284800,0.5615,0.5286
TraesCS5A01G285600,TraesCS5D01G292900,0.5663,0.5007
TraesCS5B01G284800,TraesCS5D01G292900,0.6369,0.631
TraesCS6A01G368600,TraesCS6B01G404500,0.0397,-0.1001
TraesCS6A01G368600,TraesCS6D01G352100,-0.3864,-0.2234
TraesCS6B01G404500,TraesCS6D01G352100,-0.4433,-0.371
TraesCS5A01G486200,TraesCS5B01G500000,0.2694,0.0123
TraesCS5A01G486200,TraesCS5D01G500200,0.4811,0.1458
TraesCS5B01G500000,TraesCS5D01G500200,0.3497,-0.0084
TraesCS5A01G214400,TraesCS5B01G209400,0.6198,0.5111
TraesCS5A01G214400,TraesCS5D01G217600,0.285,0.6884
TraesCS5B01G209400,TraesCS5D01G217600,0.4339,0.5479
TraesCS2A01G143700,TraesCS2B01G168700,-0.1942,-0.3429
TraesCS2A01G143700,TraesCS2D01G147300,0.3363,0.4202
TraesCS2B01G168700,TraesCS2D01G147300,0.0379,-0.491
TraesCS3A01G144800,TraesCS3B01G171600,0.2458,0.2333
TraesCS3A01G144800,TraesCS3D01G153600,0.579,0.4498
TraesCS3B01G171600,TraesCS3D01G153600,0.4062,0.3107
TraesCS1A01G146200,TraesCS1B01G164300,0.0106,0.2122
TraesCS1A01G146200,TraesCS1D01G144700,0.2011,0.1791
TraesCS1B01G164300,TraesCS1D01G144700,-0.081,-0.2903
TraesCS2A01G076700,TraesCS2B01G091600,0.6894,0.6112
TraesCS2A01G076700,TraesCS2D01G075300,0.5266,0.6616
TraesCS2B01G091600,TraesCS2D01G075300,0.4605,0.3742
TraesCS6A01G329500,TraesCS6B01G360300,0.3905,0.5327
TraesCS6A01G329500,TraesCS6D01G308400,0.6139,0.7995
TraesCS6B01G360300,TraesCS6D01G308400,0.4581,0.6482
TraesCS2A01G410500,TraesCS2B01G429300,0.1861,-0.091
TraesCS2A01G410500,TraesCS2D01G407900,0.2638,0.3264
TraesCS2B01G429300,TraesCS2D01G407900,0.0586,0.0231
TraesCS3A01G201100,TraesCS3B01G224800,0.5812,0.5128
TraesCS3A01G201100,TraesCS3D01G204000,0.5991,0.6128
TraesCS3B01G224800,TraesCS3D01G204000,0.5061,0.5633
TraesCS7A01G312500,TraesCS7B01G212200,0.3146,0.6922
TraesCS7A01G312500,TraesCS7D01G308900,0.4498,0.6322
TraesCS7B01G212200,TraesCS7D01G308900,0.3725,0.6963
TraesCS2A01G352300,TraesCS2B01G370300,0.1783,0.397
TraesCS2A01G352300,TraesCS2D01G350300,0.1403,0.4571
TraesCS2B01G370300,TraesCS2D01G350300,0.374,0.4855
TraesCS2A01G352600,TraesCS2B01G371700,0.3755,0.5437
TraesCS2A01G352600,TraesCS2D01G351600,0.3959,0.4969
TraesCS2B01G371700,TraesCS2D01G351600,0.1049,0.3538
TraesCS1A01G046600,TraesCS1B01G060100,0.1353,0.0016
TraesCS1A01G046600,TraesCS1D01G047600,0.07,0.2249
TraesCS1B01G060100,TraesCS1D01G047600,0.1288,-0.2419
TraesCS2A01G397300,TraesCS2B01G415600,0.1056,0.3574
TraesCS2A01G397300,TraesCS2D01G395100,-0.0248,0.2133
TraesCS2B01G415600,TraesCS2D01G395100,0.1791,0.4497
TraesCS5A01G071500,TraesCS5B01G077600,0.4823,0.4341
TraesCS5A01G071500,TraesCS5D01G083900,0.5252,0.4069
TraesCS5B01G077600,TraesCS5D01G083900,0.5095,0.5471
TraesCS3A01G303700,TraesCS1B01G346800,0.0323,0.0707
TraesCS3A01G303700,TraesCS1D01G336000,0.2207,0.1638
TraesCS1B01G346800,TraesCS1D01G336000,0.0565,-0.0907
TraesCS6A01G289600,TraesCS6B01G319800,0.669,0.7286
TraesCS6A01G289600,TraesCS6D01G269300,0.7527,0.7211
TraesCS6B01G319800,TraesCS6D01G269300,0.7986,0.7106
TraesCS4A01G330300,TraesCS5B01G545100,0.0226,-0.1213
TraesCS4A01G330300,TraesCS5D01G542400,0.2802,0.6437
TraesCS5B01G545100,TraesCS5D01G542400,-0.0032,-0.2036
TraesCS2A01G528800,TraesCS2B01G559200,0.2547,0.2387
TraesCS2A01G528800,TraesCS2D01G531700,-0.0575,0.1415
TraesCS2B01G559200,TraesCS2D01G531700,-0.0087,-0.1923
TraesCS6A01G331500,TraesCS6B01G362300,0.1372,0.2537
TraesCS6A01G331500,TraesCS6D01G310800,0.2649,0.2015
TraesCS6B01G362300,TraesCS6D01G310800,0.2938,0.101
TraesCS7A01G204800,TraesCS7B01G112000,0.9,0.603
TraesCS7A01G204800,TraesCS7D01G207800,0.8599,0.411
TraesCS7B01G112000,TraesCS7D01G207800,0.891,0.5049
TraesCS5A01G199400,TraesCS5B01G197800,0.2668,0.2751
TraesCS5A01G199400,TraesCS5D01G205100,0.5055,0.4725
TraesCS5B01G197800,TraesCS5D01G205100,0.3637,0.2386
TraesCS7A01G460600,TraesCS7B01G361800,0.3363,0.4242
TraesCS7A01G460600,TraesCS7D01G448500,0.394,0.5207
TraesCS7B01G361800,TraesCS7D01G448500,0.3192,0.4666
TraesCS3A01G362300,TraesCS3B01G394800,0.135,0.1748
TraesCS3A01G362300,TraesCS3D01G356000,0.4632,0.5404
TraesCS3B01G394800,TraesCS3D01G356000,0.1571,0.2057
TraesCS7A01G397900,TraesCS7B01G298800,0.3921,-0.108
TraesCS7A01G397900,TraesCS7D01G392300,0.421,0.3499
TraesCS7B01G298800,TraesCS7D01G392300,0.3096,0.1484
TraesCS7A01G181000,TraesCS7B01G086000,0.3541,0.0526
TraesCS7A01G181000,TraesCS7D01G182800,0.348,0.194
TraesCS7B01G086000,TraesCS7D01G182800,0.4121,0.151
TraesCS1A01G220200,TraesCS1B01G233500,0.1673,0.5155
TraesCS1A01G220200,TraesCS1D01G221700,0.2274,0.4595
TraesCS1B01G233500,TraesCS1D01G221700,0.3057,0.4834
TraesCS2A01G206200,TraesCS2B01G233400,0.868,0.9376
TraesCS2A01G206200,TraesCS2D01G209900,0.9752,0.971
TraesCS2B01G233400,TraesCS2D01G209900,0.8893,0.9366
TraesCS7A01G323400,TraesCS7B01G224300,0.6213,0.4653
TraesCS7A01G323400,TraesCS7D01G320000,0.6237,0.4933
TraesCS7B01G224300,TraesCS7D01G320000,0.6014,0.5903
TraesCS1A01G072200,TraesCS1B01G090600,0.6396,0.5994
TraesCS1A01G072200,TraesCS1D01G074600,0.6818,0.7576
TraesCS1B01G090600,TraesCS1D01G074600,0.6667,0.6671
TraesCS7A01G117600,TraesCS7B01G014700,0.446,0.5537
TraesCS7A01G117600,TraesCS7D01G113200,0.3282,0.6584
TraesCS7B01G014700,TraesCS7D01G113200,0.4074,0.6394
TraesCS6A01G264700,TraesCS6B01G291700,0.0647,0.1564
TraesCS6A01G264700,TraesCS6D01G250200,0.0916,0.247
TraesCS6B01G291700,TraesCS6D01G250200,-0.0464,0.1616
TraesCS7A01G446500,TraesCS7B01G346200,0.3309,0.2392
TraesCS7A01G446500,TraesCS7D01G435400,0.3459,0.3939
TraesCS7B01G346200,TraesCS7D01G435400,0.2351,0.4048
TraesCS5A01G139500,TraesCS5B01G137000,0.6293,0.5857
TraesCS5A01G139500,TraesCS5D01G153200,0.5873,0.7716
TraesCS5B01G137000,TraesCS5D01G153200,0.4397,0.5465
TraesCS5A01G396500,TraesCS5B01G401400,0.3123,0.3118
TraesCS5A01G396500,TraesCS5D01G406000,-0.303,-0.0595
TraesCS5B01G401400,TraesCS5D01G406000,0.342,0.5967
TraesCS3A01G097400,TraesCS3B01G113100,0.415,0.0278
TraesCS3A01G097400,TraesCS3D01G097900,0.5822,0.5469
TraesCS3B01G113100,TraesCS3D01G097900,0.512,0.0641
TraesCS3A01G350000,TraesCS3B01G382600,0.6538,0.4202
TraesCS3A01G350000,TraesCS3D01G344000,0.6084,0.3766
TraesCS3B01G382600,TraesCS3D01G344000,0.6394,0.3989
TraesCS1A01G255400,TraesCS1B01G266200,0.5995,0.5463
TraesCS1A01G255400,TraesCS1D01G254800,0.6694,0.4406
TraesCS1B01G266200,TraesCS1D01G254800,0.6012,0.4712
TraesCS2A01G248500,TraesCS2B01G268700,0.1828,0.4345
TraesCS2A01G248500,TraesCS2D01G250200,0.2494,0.4796
TraesCS2B01G268700,TraesCS2D01G250200,-0.1803,0.3446
TraesCS5A01G257000,TraesCS5B01G256500,0.1864,0.4843
TraesCS5A01G257000,TraesCS5D01G265600,0.1233,0.3986
TraesCS5B01G256500,TraesCS5D01G265600,0.4929,0.4941
TraesCS1A01G068000,TraesCS1B01G086200,0.2309,0.387
TraesCS1A01G068000,TraesCS1D01G069400,-0.3876,0.0499
TraesCS1B01G086200,TraesCS1D01G069400,0.0217,0.0735
TraesCS7A01G376700,TraesCS7B01G278100,0.561,0.513
TraesCS7A01G376700,TraesCS7D01G373000,0.6208,0.678
TraesCS7B01G278100,TraesCS7D01G373000,0.6526,0.5404
TraesCS6A01G148600,TraesCS6B01G176800,0.4762,0.6255
TraesCS6A01G148600,TraesCS6D01G138000,0.5365,0.8383
TraesCS6B01G176800,TraesCS6D01G138000,0.4368,0.6564
TraesCS4A01G195400,TraesCS4B01G120000,0.5999,0.4105
TraesCS4A01G195400,TraesCS4D01G118100,0.4991,0.3525
TraesCS4B01G120000,TraesCS4D01G118100,0.485,0.4343
TraesCS2A01G199300,TraesCS2B01G226600,0.4186,0.5763
TraesCS2A01G199300,TraesCS2D01G206900,0.4897,0.4522
TraesCS2B01G226600,TraesCS2D01G206900,0.3573,0.3907
TraesCS3A01G292200,TraesCS3B01G326800,0.1657,0.2696
TraesCS3A01G292200,TraesCS3D01G291900,0.2854,0.3779
TraesCS3B01G326800,TraesCS3D01G291900,0.0694,0.4929
TraesCS5A01G222700,TraesCS5B01G221700,0.5841,0.433
TraesCS5A01G222700,TraesCS5D01G230500,0.6523,0.7264
TraesCS5B01G221700,TraesCS5D01G230500,0.6516,0.4878
TraesCS3A01G531700,TraesCS3B01G602100,-0.0443,0.1951
TraesCS3A01G531700,TraesCS3D01G537000,0.1241,0.128
TraesCS3B01G602100,TraesCS3D01G537000,-0.3329,-0.2581
TraesCS5A01G106500,TraesCS5B01G110700,0.5053,0.3886
TraesCS5A01G106500,TraesCS5D01G120400,0.5478,0.6629
TraesCS5B01G110700,TraesCS5D01G120400,0.4768,0.3968
TraesCS3A01G260600,TraesCS3B01G293700,0.3514,0.4027
TraesCS3A01G260600,TraesCS3D01G260800,0.268,0.3365
TraesCS3B01G293700,TraesCS3D01G260800,0.1119,0.3095
TraesCS3A01G338900,TraesCS3B01G370600,0.2974,0.3523
TraesCS3A01G338900,TraesCS3D01G332500,0.4342,0.5538
TraesCS3B01G370600,TraesCS3D01G332500,0.1722,0.4038
TraesCS1A01G305300,TraesCS1B01G316000,0.4367,0.5562
TraesCS1A01G305300,TraesCS1D01G305000,0.4885,0.6313
TraesCS1B01G316000,TraesCS1D01G305000,0.2993,0.5158
TraesCS2A01G237300,TraesCS2B01G261900,0.1727,0.0947
TraesCS2A01G237300,TraesCS2D01G238800,0.336,0.2606
TraesCS2B01G261900,TraesCS2D01G238800,0.4888,0.3021
TraesCS2A01G389400,TraesCS2B01G407600,0.7957,0.462
TraesCS2A01G389400,TraesCS2D01G387300,0.6966,0.4365
TraesCS2B01G407600,TraesCS2D01G387300,0.7918,0.6201
TraesCS6A01G240400,TraesCS6B01G284300,0.4729,0.699
TraesCS6A01G240400,TraesCS6D01G222600,0.5229,0.6581
TraesCS6B01G284300,TraesCS6D01G222600,0.7739,0.7331
TraesCS3A01G264500,TraesCS3B01G297800,0.6539,0.4398
TraesCS3A01G264500,TraesCS3D01G264600,0.7547,0.5627
TraesCS3B01G297800,TraesCS3D01G264600,0.7499,0.6117
TraesCS2A01G352500,TraesCS2B01G371800,0.6708,0.616
TraesCS2A01G352500,TraesCS2D01G351700,0.6768,0.6334
TraesCS2B01G371800,TraesCS2D01G351700,0.6705,0.6492
TraesCS6A01G323400,TraesCS6B01G354000,0.6906,0.1753
TraesCS6A01G323400,TraesCS6D01G303200,0.8683,0.3859
TraesCS6B01G354000,TraesCS6D01G303200,0.686,0.5647
TraesCS6A01G231300,TraesCS6B01G250000,0.5412,0.4791
TraesCS6A01G231300,TraesCS6D01G203800,0.4921,0.6306
TraesCS6B01G250000,TraesCS6D01G203800,0.5067,0.4381
TraesCS3A01G420800,TraesCS3B01G456300,0.1191,0.2328
TraesCS3A01G420800,TraesCS3D01G416300,0.1055,0.4418
TraesCS3B01G456300,TraesCS3D01G416300,0.1865,0.2003
TraesCS5A01G304200,TraesCS5B01G304400,-0.008,0.3157
TraesCS5A01G304200,TraesCS5D01G311000,0.2002,0.3884
TraesCS5B01G304400,TraesCS5D01G311000,0.0749,0.6602
TraesCS6A01G204800,TraesCS6B01G225700,0.4666,0.4174
TraesCS6A01G204800,TraesCS6D01G190000,0.5661,0.5223
TraesCS6B01G225700,TraesCS6D01G190000,0.4686,0.4806
TraesCS3A01G266200,TraesCS7B01G226000,0.1,-0.0782
TraesCS3A01G266200,TraesCS7D01G321900,0.186,0.2337
TraesCS7B01G226000,TraesCS7D01G321900,0.2402,0.2173
TraesCS2A01G282400,TraesCS2B01G299800,0.5893,0.1736
TraesCS2A01G282400,TraesCS2D01G281200,0.6014,0.2414
TraesCS2B01G299800,TraesCS2D01G281200,0.8056,0.6297
TraesCS2A01G472000,TraesCS2B01G494700,0.0736,0.232
TraesCS2A01G472000,TraesCS2D01G471900,-0.2554,-0.2649
TraesCS2B01G494700,TraesCS2D01G471900,-0.3476,-0.593
TraesCS2A01G192200,TraesCS2B01G214100,0.393,0.3144
TraesCS2A01G192200,TraesCS2D01G195300,0.2273,0.1531
TraesCS2B01G214100,TraesCS2D01G195300,0.4913,0.4734
TraesCS2A01G234700,TraesCS2B01G259500,0.7102,0.1925
TraesCS2A01G234700,TraesCS2D01G238300,0.6057,0.4394
TraesCS2B01G259500,TraesCS2D01G238300,0.6386,0.1463
TraesCS2A01G520400,TraesCS2B01G549600,0.4457,0.0559
TraesCS2A01G520400,TraesCS2D01G521600,0.1077,0.2587
TraesCS2B01G549600,TraesCS2D01G521600,0.1205,-0.0718
TraesCS6A01G307700,TraesCS6B01G336300,0.7702,0.6644
TraesCS6A01G307700,TraesCS6D01G286900,0.804,0.7262
TraesCS6B01G336300,TraesCS6D01G286900,0.7928,0.7938
TraesCS4A01G202700,TraesCS4B01G106800,0.7187,0.841
TraesCS4A01G202700,TraesCS4D01G103700,0.6434,0.8414
TraesCS4B01G106800,TraesCS4D01G103700,0.6946,0.8031
TraesCS1A01G396600,TraesCS1B01G424800,0.355,0.3724
TraesCS1A01G396600,TraesCS1D01G404500,0.2145,0.3629
TraesCS1B01G424800,TraesCS1D01G404500,0.3018,0.4166
TraesCS2A01G356400,TraesCS2B01G375700,0.4406,0.4188
TraesCS2A01G356400,TraesCS2D01G355300,0.5554,0.3545
TraesCS2B01G375700,TraesCS2D01G355300,0.5195,0.2895
TraesCS1A01G097700,TraesCS1B01G126100,0.4924,0.7756
TraesCS1A01G097700,TraesCS1D01G106500,0.7397,0.7998
TraesCS1B01G126100,TraesCS1D01G106500,0.6144,0.7814
TraesCS4A01G183100,TraesCS4B01G135500,-0.2743,0.188
TraesCS4A01G183100,TraesCS4D01G130200,0.0266,0.1772
TraesCS4B01G135500,TraesCS4D01G130200,0.0252,-0.1328
TraesCS5A01G155200,TraesCS5B01G153400,0.457,0.4209
TraesCS5A01G155200,TraesCS5D01G160200,0.4812,0.4881
TraesCS5B01G153400,TraesCS5D01G160200,0.4454,0.3063
TraesCS5A01G465000,TraesCS5B01G476800,0.6571,0.6962
TraesCS5A01G465000,TraesCS5D01G477600,0.3269,0.5294
TraesCS5B01G476800,TraesCS5D01G477600,0.2114,0.4655
TraesCS3A01G506200,TraesCS3B01G574300,0.2047,0.3053
TraesCS3A01G506200,TraesCS3D01G514100,0.7491,0.5655
TraesCS3B01G574300,TraesCS3D01G514100,0.3723,0.608
TraesCS5A01G515700,TraesCS4B01G347000,0.2918,0.8159
TraesCS5A01G515700,TraesCS4D01G341900,0.5212,0.8595
TraesCS4B01G347000,TraesCS4D01G341900,0.3419,0.8468
TraesCS5A01G188000,TraesCS5B01G195600,0.1357,0.4123
TraesCS5A01G188000,TraesCS5D01G203000,0.2617,0.3375
TraesCS5B01G195600,TraesCS5D01G203000,0.1584,0.5012
TraesCS7A01G210900,TraesCS7B01G117600,0.1769,0.3564
TraesCS7A01G210900,TraesCS7D01G212600,0.1456,0.2022
TraesCS7B01G117600,TraesCS7D01G212600,-0.0875,-0.0763
TraesCS3A01G239900,TraesCS3B01G268300,0.3223,0.6176
TraesCS3A01G239900,TraesCS3D01G240300,0.3114,0.6853
TraesCS3B01G268300,TraesCS3D01G240300,0.429,0.7171
TraesCS4A01G134000,TraesCS4B01G170900,-0.0589,-0.1485
TraesCS4A01G134000,TraesCS4D01G172900,0.3421,0.2135
TraesCS4B01G170900,TraesCS4D01G172900,0.4567,0.5855
TraesCS5A01G186200,TraesCS5B01G184300,0.6226,0.7489
TraesCS5A01G186200,TraesCS5D01G191300,0.7601,0.833
TraesCS5B01G184300,TraesCS5D01G191300,0.5741,0.7509
TraesCS7A01G422400,TraesCS7B01G322800,0.0771,0.1106
TraesCS7A01G422400,TraesCS7D01G414600,0.0738,0.1356
TraesCS7B01G322800,TraesCS7D01G414600,0.2265,0.4415
TraesCS4A01G473400,TraesCS5B01G340900,-0.0776,0.1003
TraesCS4A01G473400,TraesCS7D01G015500,0.1667,0.0041
TraesCS5B01G340900,TraesCS7D01G015500,0.3903,0.1185
TraesCS3A01G067300,TraesCS3B01G080400,-0.1851,0.0886
TraesCS3A01G067300,TraesCS3D01G066900,0.57,0.2585
TraesCS3B01G080400,TraesCS3D01G066900,-0.4395,-0.2622
TraesCS3A01G220400,TraesCS3B01G250700,0.6527,0.7215
TraesCS3A01G220400,TraesCS3D01G232300,0.7183,0.6924
TraesCS3B01G250700,TraesCS3D01G232300,0.7546,0.6957
TraesCS2A01G482700,TraesCS2B01G509300,0.4578,0.3713
TraesCS2A01G482700,TraesCS2D01G482800,0.192,0.3883
TraesCS2B01G509300,TraesCS2D01G482800,0.3795,0.2959
TraesCS1A01G355100,TraesCS1B01G366600,0.4086,0.3447
TraesCS1A01G355100,TraesCS1D01G355400,0.3973,0.3051
TraesCS1B01G366600,TraesCS1D01G355400,0.4216,0.6391
TraesCS5A01G395700,TraesCS5B01G400500,0.2954,0.2929
TraesCS5A01G395700,TraesCS5D01G405000,0.2086,0.3937
TraesCS5B01G400500,TraesCS5D01G405000,0.0978,0.3244
TraesCS7A01G106400,TraesCS7B01G005000,0.2145,0.103
TraesCS7A01G106400,TraesCS7D01G100500,0.3891,0.1617
TraesCS7B01G005000,TraesCS7D01G100500,0.3706,0.0472
TraesCS5A01G454500,TraesCS5B01G464600,0.1454,0.3763
TraesCS5A01G454500,TraesCS5D01G465000,-0.0528,0.4919
TraesCS5B01G464600,TraesCS5D01G465000,0.1594,0.4065
TraesCS5A01G321500,TraesCS5B01G322000,0.3969,0.1907
TraesCS5A01G321500,TraesCS5D01G328300,0.5843,0.7073
TraesCS5B01G322000,TraesCS5D01G328300,0.2553,0.1036
TraesCS7A01G466100,TraesCS7B01G367500,0.4437,0.2438
TraesCS7A01G466100,TraesCS7D01G453800,0.41,0.3664
TraesCS7B01G367500,TraesCS7D01G453800,0.142,0.1463
TraesCS4A01G163600,TraesCS4B01G166000,0.0808,0.0391
TraesCS4A01G163600,TraesCS4D01G152300,-0.0127,-0.0426
TraesCS4B01G166000,TraesCS4D01G152300,0.0386,0.2802
TraesCS7A01G196000,TraesCS7B01G101700,0.7897,0.4958
TraesCS7A01G196000,TraesCS7D01G197500,0.8567,0.6909
TraesCS7B01G101700,TraesCS7D01G197500,0.8508,0.683
TraesCS6A01G310400,TraesCS6B01G340400,0.4384,0.3774
TraesCS6A01G310400,TraesCS6D01G289800,0.4516,0.2067
TraesCS6B01G340400,TraesCS6D01G289800,0.423,0.6222
TraesCS1A01G133500,TraesCS1B01G150100,0.454,0.2928
TraesCS1A01G133500,TraesCS1D01G124400,0.5013,0.4431
TraesCS1B01G150100,TraesCS1D01G124400,0.3216,0.2782
TraesCS4A01G065400,TraesCS4B01G242800,0.4213,0.8966
TraesCS4A01G065400,TraesCS4D01G242400,0.5013,0.9063
TraesCS4B01G242800,TraesCS4D01G242400,0.4486,0.9213
TraesCS2A01G167000,TraesCS2B01G193200,0.2565,0.2757
TraesCS2A01G167000,TraesCS2D01G174600,0.1988,0.1009
TraesCS2B01G193200,TraesCS2D01G174600,0.2962,0.0572
TraesCS6A01G107800,TraesCS6B01G136400,0.4222,0.3218
TraesCS6A01G107800,TraesCS6D01G095700,0.3218,0.3199
TraesCS6B01G136400,TraesCS6D01G095700,0.3653,0.5025
TraesCS7A01G206600,TraesCS7B01G114000,0.0085,0.1499
TraesCS7A01G206600,TraesCS7D01G209500,0.343,0.1288
TraesCS7B01G114000,TraesCS7D01G209500,-0.0139,0.2325
TraesCS5A01G509000,TraesCS4B01G339200,0.2517,0.498
TraesCS5A01G509000,TraesCS4D01G335500,0.2299,0.2438
TraesCS4B01G339200,TraesCS4D01G335500,0.2327,0.1773
TraesCS1A01G223700,TraesCS1B01G237000,0.1259,0.1813
TraesCS1A01G223700,TraesCS1D01G225300,0.5378,0.6601
TraesCS1B01G237000,TraesCS1D01G225300,0.1532,0.4358
TraesCS2A01G260400,TraesCS2B01G281600,0.6857,0.5402
TraesCS2A01G260400,TraesCS2D01G263300,0.6399,0.6623
TraesCS2B01G281600,TraesCS2D01G263300,0.6172,0.4778
TraesCS1A01G110300,TraesCS1B01G129300,0.4492,0.4865
TraesCS1A01G110300,TraesCS1D01G111900,0.5585,0.6204
TraesCS1B01G129300,TraesCS1D01G111900,0.6326,0.5067
TraesCS2A01G323000,TraesCS2B01G359600,0.8572,0.9326
TraesCS2A01G323000,TraesCS2D01G339900,0.7687,0.8806
TraesCS2B01G359600,TraesCS2D01G339900,0.849,0.8857
TraesCS1A01G433300,TraesCS1B01G469200,-0.0101,0.1631
TraesCS1A01G433300,TraesCS1D01G442900,0.0445,-0.15
TraesCS1B01G469200,TraesCS1D01G442900,0.2058,-0.427
TraesCS4A01G053400,TraesCS4B01G251200,0.4164,0.4024
TraesCS4A01G053400,TraesCS4D01G251200,0.4408,0.3803
TraesCS4B01G251200,TraesCS4D01G251200,0.3726,0.5109
TraesCS4A01G291800,TraesCS4B01G023500,-0.0427,-0.0012
TraesCS4A01G291800,TraesCS4D01G020000,-0.0596,0.0289
TraesCS4B01G023500,TraesCS4D01G020000,0.0237,0.0329
TraesCS4A01G031800,TraesCS4B01G274200,0.2554,0.044
TraesCS4A01G031800,TraesCS4D01G272900,0.0942,0.1826
TraesCS4B01G274200,TraesCS4D01G272900,0.6872,0.2683
TraesCS3A01G243900,TraesCS3B01G276300,0.1735,0.4504
TraesCS3A01G243900,TraesCS3D01G247500,0.3402,0.5024
TraesCS3B01G276300,TraesCS3D01G247500,0.2834,0.5511
TraesCS3A01G026600,TraesCS3B01G017200,0.0333,0.2757
TraesCS3A01G026600,TraesCS3D01G018900,-0.1877,0.4348
TraesCS3B01G017200,TraesCS3D01G018900,0.3316,0.2773
TraesCS1A01G094000,TraesCS1B01G122100,0.3299,0.2045
TraesCS1A01G094000,TraesCS1D01G102600,0.6346,0.2907
TraesCS1B01G122100,TraesCS1D01G102600,0.1258,0.3628
TraesCS5A01G358200,TraesCS5B01G360700,0.3189,0.1548
TraesCS5A01G358200,TraesCS5D01G367500,0.4242,0.3651
TraesCS5B01G360700,TraesCS5D01G367500,0.1838,0.1522
TraesCS1A01G281100,TraesCS1B01G290200,0.7878,0.5994
TraesCS1A01G281100,TraesCS1D01G280300,0.7486,0.5945
TraesCS1B01G290200,TraesCS1D01G280300,0.7594,0.6001
TraesCS3A01G140700,TraesCS3B01G163900,0.0288,0.3013
TraesCS3A01G140700,TraesCS3D01G146400,0.2831,0.4771
TraesCS3B01G163900,TraesCS3D01G146400,-0.4179,0.5056
TraesCS6A01G308500,TraesCS6B01G337200,0.4648,0.5762
TraesCS6A01G308500,TraesCS6D01G287700,0.6315,0.6789
TraesCS6B01G337200,TraesCS6D01G287700,0.589,0.6468
TraesCS7A01G547500,TraesCS7B01G471600,-0.0789,-0.0907
TraesCS7A01G547500,TraesCS7D01G534500,0.4834,0.3465
TraesCS7B01G471600,TraesCS7D01G534500,-0.2409,-0.0645
TraesCS1A01G428700,TraesCS1B01G463400,0.5252,0.579
TraesCS1A01G428700,TraesCS1D01G438000,0.2477,-0.2498
TraesCS1B01G463400,TraesCS1D01G438000,0.2975,-0.1243
TraesCS7A01G375500,TraesCS7B01G277100,0.3038,0.4559
TraesCS7A01G375500,TraesCS7D01G372000,0.2835,0.6078
TraesCS7B01G277100,TraesCS7D01G372000,0.2726,0.367
TraesCS6A01G011600,TraesCS6B01G017800,0.1442,-0.0161
TraesCS6A01G011600,TraesCS6D01G014400,0.1146,0.0551
TraesCS6B01G017800,TraesCS6D01G014400,0.3312,0.4355
TraesCS5A01G168200,TraesCS5B01G165000,0.2719,0.1722
TraesCS5A01G168200,TraesCS5D01G172400,0.4072,0.4787
TraesCS5B01G165000,TraesCS5D01G172400,0.5927,0.5195
TraesCS3A01G250200,TraesCS3B01G279700,0.656,0.9527
TraesCS3A01G250200,TraesCS3D01G250600,0.8356,0.9345
TraesCS3B01G279700,TraesCS3D01G250600,0.6914,0.9772
TraesCS2A01G223400,TraesCS2B01G273700,0.2912,-0.1008
TraesCS2A01G223400,TraesCS2D01G229400,0.2963,0.074
TraesCS2B01G273700,TraesCS2D01G229400,0.1903,0.1769
TraesCS4A01G350000,TraesCS5B01G523000,0.129,0.2016
TraesCS4A01G350000,TraesCS5D01G521800,0.0864,-0.1266
TraesCS5B01G523000,TraesCS5D01G521800,0.1258,0.2652
TraesCS6A01G147700,TraesCS6B01G175800,0.4777,0.6225
TraesCS6A01G147700,TraesCS6D01G137000,0.373,0.6271
TraesCS6B01G175800,TraesCS6D01G137000,0.4691,0.6496
TraesCS2A01G190700,TraesCS2B01G216400,0.4456,0.6818
TraesCS2A01G190700,TraesCS2D01G197300,0.5775,0.8956
TraesCS2B01G216400,TraesCS2D01G197300,0.6306,0.7023
TraesCS1A01G236700,TraesCS1B01G247000,0.1733,0.4259
TraesCS1A01G236700,TraesCS1D01G235700,-0.007,0.3855
TraesCS1B01G247000,TraesCS1D01G235700,0.1796,0.5244
TraesCS3A01G461100,TraesCS3B01G503800,0.3014,0.3367
TraesCS3A01G461100,TraesCS3D01G454800,0.0589,0.2164
TraesCS3B01G503800,TraesCS3D01G454800,0.1934,0.2898
TraesCS6A01G083200,TraesCS6B01G113900,0.4325,0.4479
TraesCS6A01G083200,TraesCS6D01G077000,0.5372,0.4901
TraesCS6B01G113900,TraesCS6D01G077000,0.7291,0.5319
TraesCS1A01G147700,TraesCS1B01G165800,0.285,0.4585
TraesCS1A01G147700,TraesCS1D01G145700,0.2108,0.3351
TraesCS1B01G165800,TraesCS1D01G145700,0.1386,0.4407
TraesCS4A01G163700,TraesCS4B01G161300,0.4635,0.2715
TraesCS4A01G163700,TraesCS4D01G151200,0.4762,0.2374
TraesCS4B01G161300,TraesCS4D01G151200,0.2957,0.424
TraesCS6A01G141500,TraesCS6B01G169700,0.7667,0.706
TraesCS6A01G141500,TraesCS6D01G130800,0.8299,0.7956
TraesCS6B01G169700,TraesCS6D01G130800,0.6718,0.7277
TraesCS4A01G049800,TraesCS4B01G254900,0.2404,0.1793
TraesCS4A01G049800,TraesCS4D01G254700,0.2676,0.2617
TraesCS4B01G254900,TraesCS4D01G254700,0.1231,-0.0761
TraesCS3A01G151600,TraesCS3B01G178400,0.3192,0.5347
TraesCS3A01G151600,TraesCS3D01G159400,0.3901,0.5263
TraesCS3B01G178400,TraesCS3D01G159400,0.0959,0.583
TraesCS2A01G111300,TraesCS2B01G130300,0.832,0.8304
TraesCS2A01G111300,TraesCS2D01G112000,0.7992,0.898
TraesCS2B01G130300,TraesCS2D01G112000,0.7739,0.8329
TraesCS3A01G173500,TraesCS3B01G204300,-0.0541,0.15
TraesCS3A01G173500,TraesCS3D01G180000,0.1238,0.3146
TraesCS3B01G204300,TraesCS3D01G180000,0.2985,0.4635
TraesCS4A01G280600,TraesCS4B01G032200,0.4504,0.4543
TraesCS4A01G280600,TraesCS4D01G029900,0.6026,0.6438
TraesCS4B01G032200,TraesCS4D01G029900,0.3087,0.4735
TraesCS6A01G399600,TraesCS6B01G439800,-0.3283,-0.4554
TraesCS6A01G399600,TraesCS6D01G383800,0.007,-0.1779
TraesCS6B01G439800,TraesCS6D01G383800,0.3804,0.1547
TraesCS3A01G346600,TraesCS3B01G378400,0.284,0.5136
TraesCS3A01G346600,TraesCS3D01G340300,0.477,0.6032
TraesCS3B01G378400,TraesCS3D01G340300,0.3179,0.6604
TraesCS6A01G335100,TraesCS6B01G365700,0.4813,0.7132
TraesCS6A01G335100,TraesCS6D01G314600,0.6257,0.7405
TraesCS6B01G365700,TraesCS6D01G314600,0.6127,0.837
TraesCS3A01G116900,TraesCS3B01G135900,0.2452,0.4811
TraesCS3A01G116900,TraesCS3D01G118700,0.2319,0.2837
TraesCS3B01G135900,TraesCS3D01G118700,0.3811,0.5531
TraesCS2A01G345600,TraesCS2B01G364100,0.0627,0.157
TraesCS2A01G345600,TraesCS2D01G344300,0.1915,0.1253
TraesCS2B01G364100,TraesCS2D01G344300,0.493,0.4817
TraesCS5A01G266600,TraesCS5B01G266200,0.4835,0.1933
TraesCS5A01G266600,TraesCS5D01G274400,0.4055,0.4414
TraesCS5B01G266200,TraesCS5D01G274400,0.3711,0.2514
TraesCS7A01G247200,TraesCS7B01G144300,0.3761,0.5387
TraesCS7A01G247200,TraesCS7D01G245800,0.3266,0.5565
TraesCS7B01G144300,TraesCS7D01G245800,0.6793,0.551
TraesCS3A01G119000,TraesCS3B01G138000,0.3113,0.6169
TraesCS3A01G119000,TraesCS3D01G120900,0.6584,0.5504
TraesCS3B01G138000,TraesCS3D01G120900,0.3654,0.5787
TraesCS1A01G119500,TraesCS1B01G138900,0.0341,-0.0434
TraesCS1A01G119500,TraesCS1D01G120300,0.4558,0.6122
TraesCS1B01G138900,TraesCS1D01G120300,0.0029,0.0381
TraesCS1A01G119700,TraesCS1B01G139100,0.041,0.5279
TraesCS1A01G119700,TraesCS1D01G120600,0.5092,0.6419
TraesCS1B01G139100,TraesCS1D01G120600,0.1097,0.5873
TraesCS7A01G162200,TraesCS7B01G067500,0.4462,0.3031
TraesCS7A01G162200,TraesCS7D01G163900,0.46,0.3714
TraesCS7B01G067500,TraesCS7D01G163900,0.304,0.4386
TraesCS1A01G183800,TraesCS1B01G205300,0.4771,0.5641
TraesCS1A01G183800,TraesCS1D01G192900,0.7364,0.8427
TraesCS1B01G205300,TraesCS1D01G192900,0.5299,0.6372
TraesCS2A01G591300,TraesCS2B01G592500,0.3116,0.483
TraesCS2A01G591300,TraesCS2D01G562900,0.2253,0.4486
TraesCS2B01G592500,TraesCS2D01G562900,0.5639,0.5279
TraesCS7A01G321500,TraesCS7B01G222400,0.3885,0.2937
TraesCS7A01G321500,TraesCS7D01G318400,0.4453,0.3176
TraesCS7B01G222400,TraesCS7D01G318400,0.507,0.5061
TraesCS1A01G253000,TraesCS1B01G265200,0.1331,-0.1227
TraesCS1A01G253000,TraesCS1D01G252500,0.2026,0.2251
TraesCS1B01G265200,TraesCS1D01G252500,-0.6205,-0.4219
TraesCS4A01G124000,TraesCS4B01G180400,0.3616,0.6068
TraesCS4A01G124000,TraesCS4D01G181900,0.4162,0.5769
TraesCS4B01G180400,TraesCS4D01G181900,0.3401,0.3958
TraesCS7A01G280800,TraesCS7B01G180400,0.4925,0.3752
TraesCS7A01G280800,TraesCS7D01G279400,0.2033,0.3283
TraesCS7B01G180400,TraesCS7D01G279400,-0.0824,0.2247
TraesCS5A01G113500,TraesCS5B01G119800,0.1047,0.5161
TraesCS5A01G113500,TraesCS5D01G128700,0.4206,0.5518
TraesCS5B01G119800,TraesCS5D01G128700,0.3232,0.4703
TraesCS4A01G271000,TraesCS4B01G043100,0.6535,0.6531
TraesCS4A01G271000,TraesCS4D01G040400,0.8231,0.7115
TraesCS4B01G043100,TraesCS4D01G040400,0.5885,0.7013
TraesCS4A01G188200,TraesCS4B01G127500,0.3358,0.5164
TraesCS4A01G188200,TraesCS4D01G125200,0.4814,0.6066
TraesCS4B01G127500,TraesCS4D01G125200,0.3882,0.534
TraesCS2A01G377800,TraesCS2B01G394800,0.0283,0.1078
TraesCS2A01G377800,TraesCS2D01G374200,0.5325,0.3751
TraesCS2B01G394800,TraesCS2D01G374200,0.3126,0.1059
TraesCS2A01G085000,TraesCS2B01G099700,0.1742,0.3486
TraesCS2A01G085000,TraesCS2D01G082900,0.3398,0.0175
TraesCS2B01G099700,TraesCS2D01G082900,0.2345,0.0855
TraesCS4A01G015800,TraesCS4B01G288200,0.5015,0.5747
TraesCS4A01G015800,TraesCS4D01G287000,0.4966,0.7437
TraesCS4B01G288200,TraesCS4D01G287000,0.4636,0.5896
TraesCS6A01G289100,TraesCS6B01G318900,0.1948,0.2794
TraesCS6A01G289100,TraesCS6D01G269800,0.0251,0.347
TraesCS6B01G318900,TraesCS6D01G269800,0.2125,0.4808
TraesCS2A01G391900,TraesCS2B01G410300,0.1239,0.2188
TraesCS2A01G391900,TraesCS2D01G390100,0.2255,0.2174
TraesCS2B01G410300,TraesCS2D01G390100,0.2906,0.2318
TraesCS3A01G169200,TraesCS3B01G197300,0.0316,0.5859
TraesCS3A01G169200,TraesCS3D01G172600,0.1375,0.3738
TraesCS3B01G197300,TraesCS3D01G172600,0.1335,0.4185
TraesCS3A01G427100,TraesCS3B01G463800,0.1989,0.2862
TraesCS3A01G427100,TraesCS3D01G422700,0.1872,0.4871
TraesCS3B01G463800,TraesCS3D01G422700,0.3632,0.4126
TraesCS5A01G203700,TraesCS5B01G202400,0.2149,0.3363
TraesCS5A01G203700,TraesCS5D01G210200,0.6008,0.2545
TraesCS5B01G202400,TraesCS5D01G210200,0.0934,0.365
TraesCS5A01G400400,TraesCS5B01G405200,0.1535,0.1836
TraesCS5A01G400400,TraesCS5D01G410400,0.0629,0.1437
TraesCS5B01G405200,TraesCS5D01G410400,0.0047,0.4447
TraesCS7A01G163400,TraesCS7B01G069200,0.0591,0.369
TraesCS7A01G163400,TraesCS7D01G165500,0.3308,0.2134
TraesCS7B01G069200,TraesCS7D01G165500,0.2474,0.283
TraesCS6A01G336900,TraesCS6B01G367400,0.2008,0.2577
TraesCS6A01G336900,TraesCS6D01G317300,0.2375,0.1136
TraesCS6B01G367400,TraesCS6D01G317300,0.2602,0.0852
TraesCS3A01G159600,TraesCS3B01G190300,0.4815,0.677
TraesCS3A01G159600,TraesCS3D01G166900,0.7279,0.572
TraesCS3B01G190300,TraesCS3D01G166900,0.4811,0.6685
TraesCS5A01G081700,TraesCS5B01G084700,0.6592,0.5564
TraesCS5A01G081700,TraesCS5D01G090900,0.6042,0.5471
TraesCS5B01G084700,TraesCS5D01G090900,0.7003,0.5501
TraesCS1A01G097000,TraesCS1B01G126900,0.3856,0.4042
TraesCS1A01G097000,TraesCS1D01G105800,0.4523,0.5477
TraesCS1B01G126900,TraesCS1D01G105800,0.4421,0.6279
TraesCS2A01G457300,TraesCS2B01G479800,0.1403,0.2936
TraesCS2A01G457300,TraesCS2D01G458100,0.0755,0.3339
TraesCS2B01G479800,TraesCS2D01G458100,0.3538,0.4181
TraesCS4A01G172400,TraesCS4B01G144100,0.81,0.5642
TraesCS4A01G172400,TraesCS4D01G142700,0.8801,0.5767
TraesCS4B01G144100,TraesCS4D01G142700,0.7751,0.5641
TraesCS4A01G305400,TraesCS4B01G007100,-0.4395,-0.4295
TraesCS4A01G305400,TraesCS4D01G007600,0.4077,0.468
TraesCS4B01G007100,TraesCS4D01G007600,-0.1657,-0.262
TraesCS4A01G108000,TraesCS4B01G196600,0.2138,0.4329
TraesCS4A01G108000,TraesCS4D01G196900,0.3125,0.2836
TraesCS4B01G196600,TraesCS4D01G196900,0.3243,0.3243
TraesCS3A01G484300,TraesCS3B01G531400,0.2336,0.2951
TraesCS3A01G484300,TraesCS3D01G479200,0.5496,0.5065
TraesCS3B01G531400,TraesCS3D01G479200,0.3052,0.2405
TraesCS4A01G252200,TraesCS4B01G063200,0.0843,0.3485
TraesCS4A01G252200,TraesCS4D01G062200,0.0049,0.2692
TraesCS4B01G063200,TraesCS4D01G062200,0.1706,0.3374
TraesCS5A01G191600,TraesCS5B01G191500,0.1498,0.2336
TraesCS5A01G191600,TraesCS5D01G199300,0.2865,0.3464
TraesCS5B01G191500,TraesCS5D01G199300,0.2698,0.2592
TraesCS2A01G155600,TraesCS2B01G180800,0.1611,0.0887
TraesCS2A01G155600,TraesCS2D01G161400,0.3667,0.4086
TraesCS2B01G180800,TraesCS2D01G161400,0.4838,0.3125
TraesCS4A01G244000,TraesCS4B01G070900,0.6647,0.6516
TraesCS4A01G244000,TraesCS4D01G069800,0.5767,0.6452
TraesCS4B01G070900,TraesCS4D01G069800,0.6288,0.7629
TraesCS2A01G288100,TraesCS2B01G304900,0.4877,0.5592
TraesCS2A01G288100,TraesCS2D01G286400,0.2882,0.3431
TraesCS2B01G304900,TraesCS2D01G286400,0.4992,0.4912
TraesCS7A01G264300,TraesCS7B01G162300,0.3546,0.8918
TraesCS7A01G264300,TraesCS7D01G265200,0.4051,0.8752
TraesCS7B01G162300,TraesCS7D01G265200,0.4837,0.9076
TraesCS4A01G059900,TraesCS4B01G235500,0.2789,0.3379
TraesCS4A01G059900,TraesCS4D01G236900,0.3306,0.6516
TraesCS4B01G235500,TraesCS4D01G236900,0.3557,0.2895
TraesCS1A01G023800,TraesCS1B01G030000,0.2541,0.0356
TraesCS1A01G023800,TraesCS1D01G023400,0.2026,0.2148
TraesCS1B01G030000,TraesCS1D01G023400,-0.0112,0.0103
TraesCS5A01G162000,TraesCS5B01G159500,0.2702,0.8007
TraesCS5A01G162000,TraesCS5D01G166900,0.3661,0.7829
TraesCS5B01G159500,TraesCS5D01G166900,0.4599,0.8022
TraesCS1A01G106000,TraesCS1B01G128400,0.4626,0.6524
TraesCS1A01G106000,TraesCS1D01G109000,0.3833,0.6749
TraesCS1B01G128400,TraesCS1D01G109000,0.1096,0.6637
TraesCS4A01G281500,TraesCS4B01G031500,0.646,0.8553
TraesCS4A01G281500,TraesCS4D01G029200,0.0876,0.9325
TraesCS4B01G031500,TraesCS4D01G029200,0.1904,0.8801
TraesCS2A01G260500,TraesCS2B01G281500,0.4943,0.1563
TraesCS2A01G260500,TraesCS2D01G263200,0.4037,0.3725
TraesCS2B01G281500,TraesCS2D01G263200,0.6658,0.2104
TraesCS6A01G353800,TraesCS6B01G386500,-0.6472,-0.6311
TraesCS6A01G353800,TraesCS6D01G336100,0.358,0.6199
TraesCS6B01G386500,TraesCS6D01G336100,-0.128,-0.1857
TraesCS5A01G000100,TraesCS5B01G001400,-0.3284,-0.5188
TraesCS5A01G000100,TraesCS5D01G000600,0.2539,0.3083
TraesCS5B01G001400,TraesCS5D01G000600,0.4585,0.1332
TraesCS1A01G199000,TraesCS1B01G214000,0.2343,0.5242
TraesCS1A01G199000,TraesCS1D01G202800,0.2759,0.5711
TraesCS1B01G214000,TraesCS1D01G202800,0.4933,0.4723
TraesCS7A01G266100,TraesCS7B01G166300,0.1834,0.1926
TraesCS7A01G266100,TraesCS7D01G268600,0.2206,0.133
TraesCS7B01G166300,TraesCS7D01G268600,-0.5194,-0.128
TraesCS3A01G398300,TraesCS3B01G430300,0.4803,0.564
TraesCS3A01G398300,TraesCS3D01G392300,0.4822,0.6748
TraesCS3B01G430300,TraesCS3D01G392300,0.4875,0.4555
TraesCS7A01G415200,TraesCS7B01G315100,0.1541,0.3571
TraesCS7A01G415200,TraesCS7D01G408400,0.4202,0.2433
TraesCS7B01G315100,TraesCS7D01G408400,0.3574,0.3849
TraesCS5A01G132900,TraesCS5B01G132000,1,1
TraesCS5A01G132900,TraesCS5D01G141100,0.3329,0.4285
TraesCS5B01G132000,TraesCS5D01G141100,0.3329,0.4285
TraesCS4A01G185200,TraesCS4B01G133400,0.6045,0.8732
TraesCS4A01G185200,TraesCS4D01G128400,1,1
TraesCS4B01G133400,TraesCS4D01G128400,0.6045,0.8732
TraesCS1A01G338500,TraesCS1B01G351000,0.2599,0.228
TraesCS1A01G338500,TraesCS1D01G340700,0.4324,0.2988
TraesCS1B01G351000,TraesCS1D01G340700,0.0185,0.2957
TraesCS2A01G146000,TraesCS2B01G171400,0.6692,0.6093
TraesCS2A01G146000,TraesCS2D01G150600,0.6574,0.7315
TraesCS2B01G171400,TraesCS2D01G150600,0.6384,0.6751
TraesCS7A01G316300,TraesCS7B01G217900,0.2311,0.6076
TraesCS7A01G316300,TraesCS7D01G313800,0.2978,0.6701
TraesCS7B01G217900,TraesCS7D01G313800,0.804,0.8325
TraesCS5A01G355300,TraesCS5B01G357500,-0.0486,-0.3485
TraesCS5A01G355300,TraesCS5D01G362600,0.2127,0.4399
TraesCS5B01G357500,TraesCS5D01G362600,-0.1046,-0.0068
TraesCS3A01G495800,TraesCS3B01G559400,0.1358,0.431
TraesCS3A01G495800,TraesCS3D01G503200,0.242,0.437
TraesCS3B01G559400,TraesCS3D01G503200,0.3166,0.5264
TraesCS2A01G590300,TraesCS2B01G593400,0.0446,-0.0753
TraesCS2A01G590300,TraesCS2D01G564000,-0.525,-0.6656
TraesCS2B01G593400,TraesCS2D01G564000,0.026,0.2109
TraesCS2A01G488300,TraesCS2B01G515900,0.3622,0.1814
TraesCS2A01G488300,TraesCS2D01G488600,0.1351,-0.1577
TraesCS2B01G515900,TraesCS2D01G488600,0.1044,-0.0322
TraesCS7A01G382200,TraesCS7B01G285000,0.4415,0.4985
TraesCS7A01G382200,TraesCS7D01G378700,0.0927,0.6055
TraesCS7B01G285000,TraesCS7D01G378700,0.1136,0.4426
TraesCS6A01G024900,TraesCS6B01G034100,-0.24,-0.0109
TraesCS6A01G024900,TraesCS6D01G028200,0.0708,-0.0903
TraesCS6B01G034100,TraesCS6D01G028200,0.5017,0.2161
TraesCS7A01G304400,TraesCS7B01G204700,0.7533,0.6666
TraesCS7A01G304400,TraesCS7D01G299900,0.5745,0.5209
TraesCS7B01G204700,TraesCS7D01G299900,0.5785,0.638
TraesCS6A01G281300,TraesCS6B01G310000,0.1465,0.1831
TraesCS6A01G281300,TraesCS6D01G262000,0.2226,0.1045
TraesCS6B01G310000,TraesCS6D01G262000,0.1055,0.2669
TraesCS1A01G195300,TraesCS1B01G210000,0.5278,0.4344
TraesCS1A01G195300,TraesCS1D01G198800,0.3379,0.4764
TraesCS1B01G210000,TraesCS1D01G198800,0.4193,0.4983
TraesCS5A01G100700,TraesCS5B01G105800,0.2838,0.3519
TraesCS5A01G100700,TraesCS5D01G113200,0.3274,0.6251
TraesCS5B01G105800,TraesCS5D01G113200,0.3807,0.4985
TraesCS3A01G241300,TraesCS3B01G269400,0.1727,0.0616
TraesCS3A01G241300,TraesCS3D01G241500,0.2664,0.2466
TraesCS3B01G269400,TraesCS3D01G241500,0.0824,0.2574
TraesCS3A01G043800,TraesCS3B01G039800,0.133,-0.2041
TraesCS3A01G043800,TraesCS3D01G037000,0.2841,0.0728
TraesCS3B01G039800,TraesCS3D01G037000,0.381,0.2523
TraesCS2A01G297500,TraesCS2B01G313700,0.3948,0.7704
TraesCS2A01G297500,TraesCS2D01G295500,0.2123,0.6709
TraesCS2B01G313700,TraesCS2D01G295500,0.6491,0.8746
TraesCS1A01G128600,TraesCS1B01G146600,0.2548,0.473
TraesCS1A01G128600,TraesCS1D01G124800,0.731,0.7351
TraesCS1B01G146600,TraesCS1D01G124800,0.4487,0.7167
TraesCS1A01G106100,TraesCS1B01G123400,0.0351,0.4649
TraesCS1A01G106100,TraesCS1D01G108900,0.2839,0.655
TraesCS1B01G123400,TraesCS1D01G108900,0.2168,0.5906
TraesCS1A01G045300,TraesCS1B01G058600,0.077,0.5442
TraesCS1A01G045300,TraesCS1D01G046000,0.254,0.7119
TraesCS1B01G058600,TraesCS1D01G046000,0.0781,0.6154
TraesCS4A01G072500,TraesCS4B01G228400,0.7458,0.7175
TraesCS4A01G072500,TraesCS4D01G229300,0.8517,0.7002
TraesCS4B01G228400,TraesCS4D01G229300,0.7775,0.7231
TraesCS3A01G389300,TraesCS3B01G419400,0.3117,0.4145
TraesCS3A01G389300,TraesCS3D01G380300,0.279,0.5048
TraesCS3B01G419400,TraesCS3D01G380300,0.382,0.4031
TraesCS5A01G042500,TraesCS5B01G046100,0.2517,0.4169
TraesCS5A01G042500,TraesCS5D01G050900,0.3855,0.4355
TraesCS5B01G046100,TraesCS5D01G050900,0.3827,0.4527
TraesCS6A01G260400,TraesCS6B01G287700,0.7289,0.7247
TraesCS6A01G260400,TraesCS6D01G241200,0.8132,0.7572
TraesCS6B01G287700,TraesCS6D01G241200,0.8046,0.8339
TraesCS2A01G393800,TraesCS2B01G411800,0.8564,0.8473
TraesCS2A01G393800,TraesCS2D01G391700,0.9153,0.9323
TraesCS2B01G411800,TraesCS2D01G391700,0.8954,0.8273
TraesCS1A01G074800,TraesCS1B01G093400,-0.0357,0.3724
TraesCS1A01G074800,TraesCS1D01G077400,0.3914,0.5255
TraesCS1B01G093400,TraesCS1D01G077400,0.2344,0.2872
TraesCS3A01G362800,TraesCS3B01G395200,0.757,0.6346
TraesCS3A01G362800,TraesCS3D01G356500,0.67,0.8094
TraesCS3B01G395200,TraesCS3D01G356500,0.6413,0.6491
TraesCS7A01G172300,TraesCS7B01G077000,0.2249,0.5579
TraesCS7A01G172300,TraesCS7D01G173000,0.5178,0.5363
TraesCS7B01G077000,TraesCS7D01G173000,0.3058,0.6515
TraesCS3A01G264100,TraesCS3B01G297500,0.2712,0.2095
TraesCS3A01G264100,TraesCS3D01G264200,0.3847,0.221
TraesCS3B01G297500,TraesCS3D01G264200,0.1818,0.2461
TraesCS3A01G025700,TraesCS3B01G019300,0.3915,0.023
TraesCS3A01G025700,TraesCS3D01G020000,-0.0196,-0.132
TraesCS3B01G019300,TraesCS3D01G020000,-0.149,-0.3765
TraesCS3A01G395700,TraesCS3B01G427500,0.1973,0.7157
TraesCS3A01G395700,TraesCS3D01G389300,0.2886,0.7265
TraesCS3B01G427500,TraesCS3D01G389300,0.1259,0.5671
TraesCS7A01G482000,TraesCS7B01G384200,0.5879,-0.0194
TraesCS7A01G482000,TraesCS7D01G468900,0.9233,0.235
TraesCS7B01G384200,TraesCS7D01G468900,0.5858,0.1146
TraesCS2A01G336300,TraesCS2B01G345600,0.155,-0.0503
TraesCS2A01G336300,TraesCS2D01G326600,0.3528,0.2121
TraesCS2B01G345600,TraesCS2D01G326600,0.3864,0.2105
TraesCS3A01G179700,TraesCS3B01G209400,0.2773,0.5983
TraesCS3A01G179700,TraesCS3D01G184600,0.2741,0.4086
TraesCS3B01G209400,TraesCS3D01G184600,0.2102,0.4042
TraesCS6A01G158700,TraesCS6B01G192600,0.299,0.2842
TraesCS6A01G158700,TraesCS6D01G153800,0.3627,0.3271
TraesCS6B01G192600,TraesCS6D01G153800,-0.005,0.1175
TraesCS3A01G228700,TraesCS3B01G255900,0.7639,0.5248
TraesCS3A01G228700,TraesCS3D01G226400,0.7699,0.5509
TraesCS3B01G255900,TraesCS3D01G226400,0.717,0.5056
TraesCS3A01G281300,TraesCS3B01G315000,0.0928,0.0051
TraesCS3A01G281300,TraesCS3D01G281200,0.1956,0.1709
TraesCS3B01G315000,TraesCS3D01G281200,0.154,0.0527
TraesCS5A01G495300,TraesCS4B01G323500,-0.1111,-0.042
TraesCS5A01G495300,TraesCS4D01G319500,-0.0103,0.0344
TraesCS4B01G323500,TraesCS4D01G319500,0.0286,-0.0293
TraesCS4A01G128900,TraesCS4B01G175800,0.6064,0.2275
TraesCS4A01G128900,TraesCS4D01G177700,0.5092,0.3488
TraesCS4B01G175800,TraesCS4D01G177700,0.5987,0.2269
TraesCS6A01G321700,TraesCS6B01G352500,0.437,0.5576
TraesCS6A01G321700,TraesCS6D01G301400,0.4303,0.3591
TraesCS6B01G352500,TraesCS6D01G301400,0.389,0.4874
TraesCS2A01G293400,TraesCS2B01G309500,0.4107,0.7573
TraesCS2A01G293400,TraesCS2D01G290800,0.5906,0.6697
TraesCS2B01G309500,TraesCS2D01G290800,0.356,0.6398
TraesCS2A01G171600,TraesCS2B01G198100,0.5226,0.5542
TraesCS2A01G171600,TraesCS7D01G541300,0.0772,0.146
TraesCS2B01G198100,TraesCS7D01G541300,0.1226,0.1284
TraesCS2A01G161800,TraesCS3B01G126700,0.3588,0.4771
TraesCS2A01G161800,TraesCS2D01G169000,0.3176,0.4713
TraesCS3B01G126700,TraesCS2D01G169000,0.3414,0.4597
TraesCS1A01G018900,TraesCS1B01G022700,0.0839,-0.0654
TraesCS1A01G018900,TraesCS1D01G018200,0.2721,0.017
TraesCS1B01G022700,TraesCS1D01G018200,-0.1013,0.1656
TraesCS4A01G354200,TraesCS5B01G518200,0.2465,0.4617
TraesCS4A01G354200,TraesCS7D01G235900,-0.2636,0.1206
TraesCS5B01G518200,TraesCS7D01G235900,0.0171,0.1704
TraesCS2A01G305200,TraesCS2B01G322000,0.2351,0.5527
TraesCS2A01G305200,TraesCS2D01G303700,0.0479,0.5085
TraesCS2B01G322000,TraesCS2D01G303700,0.2952,0.5915
TraesCS4A01G083900,TraesCS4B01G220200,0.7019,0.623
TraesCS4A01G083900,TraesCS4D01G220500,0.8682,0.5841
TraesCS4B01G220200,TraesCS4D01G220500,0.7961,0.7304
TraesCS3A01G271900,TraesCS3B01G305600,0.286,0.1854
TraesCS3A01G271900,TraesCS3D01G271500,0.1622,0.2942
TraesCS3B01G305600,TraesCS3D01G271500,0.2096,0.4926
TraesCS1A01G367300,TraesCS1B01G385900,0.4152,0.2276
TraesCS1A01G367300,TraesCS1D01G373000,0.421,0.0731
TraesCS1B01G385900,TraesCS1D01G373000,0.3799,0.0895
TraesCS4A01G238100,TraesCS4B01G076800,0.2946,0.3976
TraesCS4A01G238100,TraesCS4D01G075300,0.4525,0.4037
TraesCS4B01G076800,TraesCS4D01G075300,0.4091,0.4069
TraesCS3A01G189100,TraesCS3B01G218100,0.4148,0.2933
TraesCS3A01G189100,TraesCS3D01G192400,0.4268,0.3717
TraesCS3B01G218100,TraesCS3D01G192400,0.3025,0.4234
TraesCS2A01G177100,TraesCS2B01G204100,0.3604,0.052
TraesCS2A01G177100,TraesCS2D01G185200,0.3936,0.3202
TraesCS2B01G204100,TraesCS2D01G185200,0.3587,0.0579
TraesCS2A01G272700,TraesCS2B01G290900,0.4506,0.543
TraesCS2A01G272700,TraesCS2D01G272000,0.5635,0.7396
TraesCS2B01G290900,TraesCS2D01G272000,0.497,0.544
TraesCS7A01G261300,TraesCS7B01G159800,0.3127,0.4338
TraesCS7A01G261300,TraesCS7D01G262900,0.2987,0.4181
TraesCS7B01G159800,TraesCS7D01G262900,0.3037,0.4684
TraesCS3A01G408300,TraesCS3B01G442000,0.1889,0.2829
TraesCS3A01G408300,TraesCS3D01G403400,0.1517,0.4034
TraesCS3B01G442000,TraesCS3D01G403400,0.3333,0.2779
TraesCS2A01G469200,TraesCS2B01G492100,0.2353,0.059
TraesCS2A01G469200,TraesCS2D01G469300,-0.4601,-0.0267
TraesCS2B01G492100,TraesCS2D01G469300,-0.24,-0.1852
TraesCS2A01G216100,TraesCS2B01G241100,0.0053,0.1087
TraesCS2A01G216100,TraesCS2D01G221700,-0.0947,0.3254
TraesCS2B01G241100,TraesCS2D01G221700,0.3514,0.1253
TraesCS1A01G297800,TraesCS1B01G307200,0.6183,0.5633
TraesCS1A01G297800,TraesCS1D01G293400,0.5754,0.4707
TraesCS1B01G307200,TraesCS1D01G293400,0.7525,0.5918
TraesCS2A01G140000,TraesCS2B01G164100,-0.3546,-0.0401
TraesCS2A01G140000,TraesCS2D01G142800,0.4621,0.5181
TraesCS2B01G164100,TraesCS2D01G142800,-0.3941,-0.1508
TraesCS4A01G209900,TraesCS4B01G113400,0.346,0.8796
TraesCS4A01G209900,TraesCS4D01G110900,0.3378,0.8542
TraesCS4B01G113400,TraesCS4D01G110900,0.4464,0.8674
TraesCS3A01G041000,TraesCS3B01G042600,-0.0239,0.0817
TraesCS3A01G041000,TraesCS3D01G039200,0.3032,0.6821
TraesCS3B01G042600,TraesCS3D01G039200,0.136,0.1599
TraesCS5A01G356900,TraesCS5B01G359400,0.2762,0.318
TraesCS5A01G356900,TraesCS5D01G366000,0.4438,0.5308
TraesCS5B01G359400,TraesCS5D01G366000,0.3965,0.3931
TraesCS5A01G043500,TraesCS5B01G047300,0.1519,0.0607
TraesCS5A01G043500,TraesCS5D01G052400,0.0333,0.0917
TraesCS5B01G047300,TraesCS5D01G052400,0.196,0.1168
TraesCS5A01G395500,TraesCS5B01G400300,0.4477,0.272
TraesCS5A01G395500,TraesCS5D01G404800,0.3379,0.3758
TraesCS5B01G400300,TraesCS5D01G404800,0.3214,0.2224
TraesCS3A01G395000,TraesCS3B01G426900,0.1889,0.5236
TraesCS3A01G395000,TraesCS3D01G388700,0.3053,0.4526
TraesCS3B01G426900,TraesCS3D01G388700,0.4342,0.6064
TraesCS1A01G224800,TraesCS1B01G238000,0.2739,0.1321
TraesCS1A01G224800,TraesCS1D01G226200,0.5305,0.4459
TraesCS1B01G238000,TraesCS1D01G226200,0.2142,0.1383
TraesCS7A01G447700,TraesCS7B01G347900,0.3042,0.3322
TraesCS7A01G447700,TraesCS7D01G437400,0.437,0.4428
TraesCS7B01G347900,TraesCS7D01G437400,0.3209,0.3316
TraesCS5A01G418000,TraesCS5B01G420100,0.0875,0.0431
TraesCS5A01G418000,TraesCS5D01G426000,0.5846,0.3451
TraesCS5B01G420100,TraesCS5D01G426000,-0.0041,-0.2941
TraesCS5A01G215000,TraesCS5B01G208800,0.1017,0.506
TraesCS5A01G215000,TraesCS5D01G217000,-0.0337,0.6734
TraesCS5B01G208800,TraesCS5D01G217000,0.389,0.5161
TraesCS1A01G105600,TraesCS1B01G131300,0.6007,0.5397
TraesCS1A01G105600,TraesCS1D01G109600,0.8007,0.6126
TraesCS1B01G131300,TraesCS1D01G109600,0.4694,0.8039
TraesCS3A01G299900,TraesCS3B01G336700,0.3498,0.2697
TraesCS3A01G299900,TraesCS3D01G302000,0.2673,0.3177
TraesCS3B01G336700,TraesCS3D01G302000,0.4399,0.2978
TraesCS1A01G331900,TraesCS1B01G345500,0.1678,0.2165
TraesCS1A01G331900,TraesCS1D01G334600,0.4041,0.3498
TraesCS1B01G345500,TraesCS1D01G334600,0.4729,0.1486
TraesCS7A01G432000,TraesCS7B01G332200,0.0514,0.1264
TraesCS7A01G432000,TraesCS7D01G423700,0.0216,0.3128
TraesCS7B01G332200,TraesCS7D01G423700,0.0593,0.1122
TraesCS6A01G121600,TraesCS6B01G149900,0.1122,0.5731
TraesCS6A01G121600,TraesCS6D01G111700,0.2104,0.7416
TraesCS6B01G149900,TraesCS6D01G111700,0.1186,0.5531
TraesCS7A01G498400,TraesCS7B01G405400,0.2463,0.1794
TraesCS7A01G498400,TraesCS7D01G485600,0.0865,0.1397
TraesCS7B01G405400,TraesCS7D01G485600,0.448,0.4374
TraesCS4A01G149100,TraesCS4B01G163800,0.0893,0.1388
TraesCS4A01G149100,TraesCS4D01G160600,0.3332,0.4835
TraesCS4B01G163800,TraesCS4D01G160600,0.1674,0.2049
TraesCS5A01G077900,TraesCS5B01G087800,0.3541,0.8942
TraesCS5A01G077900,TraesCS5D01G094000,0.2235,0.8833
TraesCS5B01G087800,TraesCS5D01G094000,0.0746,0.8961
TraesCS7A01G428200,TraesCS7B01G328400,0.2854,0.3606
TraesCS7A01G428200,TraesCS7D01G420500,0.21,0.398
TraesCS7B01G328400,TraesCS7D01G420500,0.6404,0.4603
TraesCS7A01G278100,TraesCS7B01G175500,0.4983,0.671
TraesCS7A01G278100,TraesCS7D01G277900,0.4304,0.5519
TraesCS7B01G175500,TraesCS7D01G277900,0.503,0.6383
TraesCS1A01G024600,TraesCS1B01G031000,0.2192,0.1982
TraesCS1A01G024600,TraesCS1D01G024700,0.6235,0.0719
TraesCS1B01G031000,TraesCS1D01G024700,0.3223,0.1642
TraesCS3A01G177300,TraesCS3B01G207700,0.2444,0.1771
TraesCS3A01G177300,TraesCS3D01G183500,0.1137,0.0757
TraesCS3B01G207700,TraesCS3D01G183500,0.2315,0.0894
TraesCS1A01G168900,TraesCS1B01G188000,0.1664,0.3275
TraesCS1A01G168900,TraesCS1D01G166900,0.035,0.618
TraesCS1B01G188000,TraesCS1D01G166900,0.0706,0.254
TraesCS2A01G147500,TraesCS2B01G172900,0.6025,0.5
TraesCS2A01G147500,TraesCS2D01G152300,0.4799,0.6151
TraesCS2B01G172900,TraesCS2D01G152300,0.5216,0.5366
TraesCS6A01G360100,TraesCS6B01G393000,0.5152,0.5034
TraesCS6A01G360100,TraesCS6D01G343100,0.6655,0.5106
TraesCS6B01G393000,TraesCS6D01G343100,0.5195,0.3729
TraesCS2A01G282300,TraesCS2B01G299700,0.5728,0.3683
TraesCS2A01G282300,TraesCS2D01G281100,0.5621,0.4314
TraesCS2B01G299700,TraesCS2D01G281100,0.5977,0.5449
TraesCS3A01G429900,TraesCS3B01G467900,0.7365,0.5788
TraesCS3A01G429900,TraesCS3D01G425300,0.7569,0.5833
TraesCS3B01G467900,TraesCS3D01G425300,0.7244,0.7048
TraesCS6A01G373900,TraesCS6B01G411600,0.3631,0.6831
TraesCS6A01G373900,TraesCS6D01G358100,0.4443,0.6395
TraesCS6B01G411600,TraesCS6D01G358100,0.633,0.7282
TraesCS6A01G374000,TraesCS6B01G411700,0.0162,0.5609
TraesCS6A01G374000,TraesCS6D01G358200,0.1586,0.4438
TraesCS6B01G411700,TraesCS6D01G358200,0.4134,0.5273
TraesCS5A01G227100,TraesCS5B01G225700,0.6652,0.5511
TraesCS5A01G227100,TraesCS5D01G234600,0.7416,0.5098
TraesCS5B01G225700,TraesCS5D01G234600,0.8013,0.7123
TraesCS7A01G344100,TraesCS7B01G239000,0.4784,0.5762
TraesCS7A01G344100,TraesCS7D01G335500,0.6194,0.5418
TraesCS7B01G239000,TraesCS7D01G335500,0.4635,0.5878
TraesCS2A01G192700,TraesCS2B01G214700,0.4256,0.2313
TraesCS2A01G192700,TraesCS2D01G194700,0.3819,0.2434
TraesCS2B01G214700,TraesCS2D01G194700,0.3818,0.2873
TraesCS3A01G111400,TraesCS3B01G132400,0.493,0.4675
TraesCS3A01G111400,TraesCS3D01G113600,0.4715,0.4795
TraesCS3B01G132400,TraesCS3D01G113600,0.4414,0.5446
TraesCS6A01G218500,TraesCS6B01G248100,0.1739,0.2768
TraesCS6A01G218500,TraesCS6D01G201700,0.3384,0.4293
TraesCS6B01G248100,TraesCS6D01G201700,-0.0195,0.3879
TraesCS5A01G059500,TraesCS5B01G066800,0.5943,0.6882
TraesCS5A01G059500,TraesCS5D01G071000,0.4407,0.6864
TraesCS5B01G066800,TraesCS5D01G071000,0.59,0.64
TraesCS5A01G280900,TraesCS5B01G280000,0.5487,0.4562
TraesCS5A01G280900,TraesCS5D01G287800,0.4656,0.5124
TraesCS5B01G280000,TraesCS5D01G287800,0.5272,0.42
TraesCS3A01G354100,TraesCS3B01G386700,0.357,0.1712
TraesCS3A01G354100,TraesCS3D01G348000,0.2045,0.3164
TraesCS3B01G386700,TraesCS3D01G348000,0.2789,0.1197
TraesCS6A01G043400,TraesCS6B01G059400,-0.0185,0.0443
TraesCS6A01G043400,TraesCS6D01G050100,0.4763,0.1411
TraesCS6B01G059400,TraesCS6D01G050100,0.227,0.033
TraesCS5A01G442800,TraesCS5B01G447300,0.5625,0.4361
TraesCS5A01G442800,TraesCS5D01G450200,0.5567,0.2908
TraesCS5B01G447300,TraesCS5D01G450200,0.4076,0.3
TraesCS5A01G144100,TraesCS5B01G143200,0.1811,0.3599
TraesCS5A01G144100,TraesCS5D01G147900,0.1463,0.4194
TraesCS5B01G143200,TraesCS5D01G147900,0.3431,0.3541
TraesCS6A01G223900,TraesCS6B01G257400,-0.0021,0.4121
TraesCS6A01G223900,TraesCS6D01G211500,0.2246,0.6191
TraesCS6B01G257400,TraesCS6D01G211500,0.3744,0.5055
TraesCS2A01G147400,TraesCS2B01G172800,-0.1095,-0.2114
TraesCS2A01G147400,TraesCS2D01G152200,0.4589,0.1604
TraesCS2B01G172800,TraesCS2D01G152200,0.0952,-0.308
TraesCS4A01G267000,TraesCS4B01G047300,0.6997,0.7388
TraesCS4A01G267000,TraesCS4D01G047300,0.6374,0.8579
TraesCS4B01G047300,TraesCS4D01G047300,0.6624,0.7547
TraesCS3A01G132700,TraesCS3B01G166900,0.764,0.6772
TraesCS3A01G132700,TraesCS3D01G149000,0.8684,0.6812
TraesCS3B01G166900,TraesCS3D01G149000,0.8182,0.7866
TraesCS7A01G351600,TraesCS7B01G276500,0.2642,0.4185
TraesCS7A01G351600,TraesCS7D01G371400,0.4148,0.4327
TraesCS7B01G276500,TraesCS7D01G371400,0.5417,0.4737
TraesCS7A01G521200,TraesCS7B01G438000,-0.0997,0.0535
TraesCS7A01G521200,TraesCS7D01G510700,0.1085,0.0573
TraesCS7B01G438000,TraesCS7D01G510700,0.1183,-0.057
TraesCS1A01G192300,TraesCS1B01G207100,-0.2206,-0.5105
TraesCS1A01G192300,TraesCS1D01G195700,0.8448,0.8066
TraesCS1B01G207100,TraesCS1D01G195700,-0.1297,-0.273
TraesCS7A01G517800,TraesCS7B01G433900,0.2673,0.2809
TraesCS7A01G517800,TraesCS7D01G507700,-0.4939,-0.0506
TraesCS7B01G433900,TraesCS7D01G507700,0.2236,0.2644
TraesCS6A01G145600,TraesCS6B01G174000,0.3812,0.5445
TraesCS6A01G145600,TraesCS6D01G134900,0.4469,0.5955
TraesCS6B01G174000,TraesCS6D01G134900,0.428,0.6163
TraesCS2A01G290500,TraesCS2B01G307000,0.5277,0.4572
TraesCS2A01G290500,TraesCS2D01G288400,0.5764,0.4359
TraesCS2B01G307000,TraesCS2D01G288400,0.7255,0.5638
TraesCS1A01G295800,TraesCS1B01G304800,0.7151,0.681
TraesCS1A01G295800,TraesCS1D01G296500,0.8287,0.7705
TraesCS1B01G304800,TraesCS1D01G296500,0.6318,0.731
TraesCS1A01G025100,TraesCS1B01G031500,0.0434,0.4545
TraesCS1A01G025100,TraesCS1D01G025100,0.4216,0.1878
TraesCS1B01G031500,TraesCS1D01G025100,0.0684,0.2304
TraesCS3A01G114200,TraesCS3B01G133800,0.0628,0.2365
TraesCS3A01G114200,TraesCS3D01G116700,0.2226,0.2367
TraesCS3B01G133800,TraesCS3D01G116700,0.1722,0.228
TraesCS6A01G216400,TraesCS6B01G246500,0.6372,0.5379
TraesCS6A01G216400,TraesCS6D01G199200,0.8414,0.792
TraesCS6B01G246500,TraesCS6D01G199200,0.7454,0.7048
TraesCS2A01G440100,TraesCS2B01G461300,0.5126,0.2936
TraesCS2A01G440100,TraesCS2D01G438700,0.6424,0.5795
TraesCS2B01G461300,TraesCS2D01G438700,0.6037,0.0888
TraesCS5A01G246700,TraesCS5B01G243700,0.4904,0.6194
TraesCS5A01G246700,TraesCS5D01G252900,0.5747,0.5626
TraesCS5B01G243700,TraesCS5D01G252900,0.5422,0.5631
TraesCS3A01G313500,TraesCS3B01G158400,0.7587,0.9016
TraesCS3A01G313500,TraesCS3D01G140800,0.8301,0.7974
TraesCS3B01G158400,TraesCS3D01G140800,0.7878,0.8069
TraesCS5A01G151000,TraesCS5B01G149500,0.4453,0.5021
TraesCS5A01G151000,TraesCS5D01G156000,0.3129,0.4291
TraesCS5B01G149500,TraesCS5D01G156000,0.3265,0.4788
TraesCS5A01G175300,TraesCS5B01G172800,0.2687,0.3124
TraesCS5A01G175300,TraesCS5D01G179800,0.377,0.4664
TraesCS5B01G172800,TraesCS5D01G179800,0.3663,0.5453
TraesCS1A01G246400,TraesCS1B01G257100,0.4678,0.4632
TraesCS1A01G246400,TraesCS1D01G245700,0.2666,0.64
TraesCS1B01G257100,TraesCS1D01G245700,0.3348,0.4812
TraesCS6A01G250100,TraesCS6B01G275300,0.7582,0.5604
TraesCS6A01G250100,TraesCS6D01G231900,0.8196,0.4428
TraesCS6B01G275300,TraesCS6D01G231900,0.7736,0.6664
TraesCS5A01G284200,TraesCS5B01G282900,0.435,0.5227
TraesCS5A01G284200,TraesCS5D01G291500,0.5982,0.7014
TraesCS5B01G282900,TraesCS5D01G291500,0.2748,0.4671
TraesCS4A01G110100,TraesCS4B01G194000,0.7244,0.8526
TraesCS4A01G110100,TraesCS4D01G194900,0.8328,0.8954
TraesCS4B01G194000,TraesCS4D01G194900,0.707,0.8432
TraesCS3A01G216100,TraesCS3B01G245800,0.7554,0.3303
TraesCS3A01G216100,TraesCS3D01G217700,0.7179,0.484
TraesCS3B01G245800,TraesCS3D01G217700,0.6122,0.2396
TraesCS2A01G295800,TraesCS2B01G312100,0.357,0.0681
TraesCS2A01G295800,TraesCS2D01G293700,0.5389,0.4918
TraesCS2B01G312100,TraesCS2D01G293700,0.3275,0.0258
TraesCS7A01G512100,TraesCS7B01G423700,0.4044,0.3333
TraesCS7A01G512100,TraesCS7D01G500700,0.2838,0.4067
TraesCS7B01G423700,TraesCS7D01G500700,0.1385,0.1826
TraesCS1A01G403000,TraesCS1B01G432400,0.4999,0.2096
TraesCS1A01G403000,TraesCS1D01G411000,0.5556,0.4342
TraesCS1B01G432400,TraesCS1D01G411000,0.5258,0.267
TraesCS7A01G246000,TraesCS7B01G145500,0.6867,0.9004
TraesCS7A01G246000,TraesCS7D01G244500,0.7571,0.8332
TraesCS7B01G145500,TraesCS7D01G244500,0.7395,0.8443
TraesCS7A01G299900,TraesCS7B01G187200,0.3188,0.4263
TraesCS7A01G299900,TraesCS7D01G294800,0.0674,0.3534
TraesCS7B01G187200,TraesCS7D01G294800,0.3677,0.5537
TraesCS6A01G291200,TraesCS6B01G321200,0.6121,0.6279
TraesCS6A01G291200,TraesCS6D01G272600,0.6374,0.7464
TraesCS6B01G321200,TraesCS6D01G272600,0.515,0.5769
TraesCS7A01G377700,TraesCS7B01G279400,0.4366,0.4504
TraesCS7A01G377700,TraesCS7D01G374500,0.6323,0.693
TraesCS7B01G279400,TraesCS7D01G374500,0.3167,0.3581
TraesCS1A01G392300,TraesCS1B01G420500,0.2462,0.3727
TraesCS1A01G392300,TraesCS1D01G400500,0.1433,0.1528
TraesCS1B01G420500,TraesCS1D01G400500,-0.0434,0.1413
TraesCS7A01G332000,TraesCS7B01G243500,0.723,0.7488
TraesCS7A01G332000,TraesCS7D01G340200,0.7652,0.829
TraesCS7B01G243500,TraesCS7D01G340200,0.7948,0.7694
TraesCS1A01G044600,TraesCS1B01G057900,0.1834,0.2683
TraesCS1A01G044600,TraesCS1D01G045200,0.3438,0.6212
TraesCS1B01G057900,TraesCS1D01G045200,0.2895,0.1791
TraesCS3A01G276300,TraesCS3B01G310300,0.219,0.2988
TraesCS3A01G276300,TraesCS3D01G276400,0.4086,0.3617
TraesCS3B01G310300,TraesCS3D01G276400,0.2517,0.4992
TraesCS5A01G058300,TraesCS5B01G065200,0.6897,0.7833
TraesCS5A01G058300,TraesCS5D01G069600,0.8069,0.8035
TraesCS5B01G065200,TraesCS5D01G069600,0.713,0.6404
TraesCS6A01G022500,TraesCS6B01G028700,0.3302,0.205
TraesCS6A01G022500,TraesCS6D01G024500,0.4499,0.1749
TraesCS6B01G028700,TraesCS6D01G024500,0.3665,0.0819
TraesCS1A01G397100,TraesCS1B01G425400,0.3538,0.2498
TraesCS1A01G397100,TraesCS1D01G405000,0.3311,0.4412
TraesCS1B01G425400,TraesCS1D01G405000,0.4474,0.2236
TraesCS2A01G142400,TraesCS2B01G167600,0.3793,-0.2749
TraesCS2A01G142400,TraesCS2D01G145800,0.6409,0.4422
TraesCS2B01G167600,TraesCS2D01G145800,0.2686,-0.1999
TraesCS3A01G366100,TraesCS5B01G468500,0.3631,0.7654
TraesCS3A01G366100,TraesCS5D01G470000,0.6308,0.7914
TraesCS5B01G468500,TraesCS5D01G470000,0.383,0.8001
TraesCS5A01G133600,TraesCS5B01G131700,0.1245,0.6209
TraesCS5A01G133600,TraesCS5D01G141400,0.4355,0.781
TraesCS5B01G131700,TraesCS5D01G141400,0.3924,0.5832
TraesCS2A01G308200,TraesCS2B01G324700,0.4672,0.4276
TraesCS2A01G308200,TraesCS2D01G306400,0.5665,0.46
TraesCS2B01G324700,TraesCS2D01G306400,0.4709,0.444
TraesCS6A01G293300,TraesCS6B01G323500,0.1529,0.3067
TraesCS6A01G293300,TraesCS6D01G274200,0.2866,0.3071
TraesCS6B01G323500,TraesCS6D01G274200,0.2066,0.3379
TraesCS1A01G115100,TraesCS1B01G135000,-0.0927,-0.0301
TraesCS1A01G115100,TraesCS1D01G116500,0.169,0.146
TraesCS1B01G135000,TraesCS1D01G116500,0.0669,0.2737
TraesCS4A01G232600,TraesCS4B01G083200,0.1799,0.1707
TraesCS4A01G232600,TraesCS4D01G081300,0.5938,0.5209
TraesCS4B01G083200,TraesCS4D01G081300,0.1992,0.0539
TraesCS5A01G110900,TraesCS5B01G109900,0.2473,0.2332
TraesCS5A01G110900,TraesCS5D01G123200,0.1193,0.4215
TraesCS5B01G109900,TraesCS5D01G123200,0.2333,0.4369
TraesCS2A01G320800,TraesCS2B01G361900,0.4388,0.145
TraesCS2A01G320800,TraesCS2D01G341500,0.311,0.4727
TraesCS2B01G361900,TraesCS2D01G341500,0.4295,0.3891
TraesCS6A01G212300,TraesCS6B01G242700,0.5904,0.3543
TraesCS6A01G212300,TraesCS6D01G195300,0.2884,0.4184
TraesCS6B01G242700,TraesCS6D01G195300,0.4661,0.3617
TraesCS5A01G365100,TraesCS5B01G366700,0.1663,0.3875
TraesCS5A01G365100,TraesCS5D01G374000,0.4155,0.6402
TraesCS5B01G366700,TraesCS5D01G374000,0.247,0.339
TraesCS2A01G336000,TraesCS2B01G346000,0.5181,0.4375
TraesCS2A01G336000,TraesCS2D01G326900,0.4989,0.6516
TraesCS2B01G346000,TraesCS2D01G326900,0.0527,0.3372
TraesCS3A01G153900,TraesCS3B01G180500,0.7583,0.7291
TraesCS3A01G153900,TraesCS3D01G161300,0.5679,0.8049
TraesCS3B01G180500,TraesCS3D01G161300,0.6623,0.7723
TraesCS5A01G143000,TraesCS5B01G141800,0.5048,0.818
TraesCS5A01G143000,TraesCS5D01G149000,0.3693,0.5953
TraesCS5B01G141800,TraesCS5D01G149000,0.4987,0.682
TraesCS7A01G325900,TraesCS7B01G226500,0.2899,0.2783
TraesCS7A01G325900,TraesCS7D01G322600,0.4269,0.3765
TraesCS7B01G226500,TraesCS7D01G322600,0.5728,0.6012
TraesCS1A01G270500,TraesCS1B01G280800,-0.143,0.1578
TraesCS1A01G270500,TraesCS1D01G270700,0.0402,0.151
TraesCS1B01G280800,TraesCS1D01G270700,0.1947,0.0636
TraesCS5A01G030000,TraesCS5B01G028700,0.4299,0.2373
TraesCS5A01G030000,TraesCS5D01G038000,0.3274,0.2861
TraesCS5B01G028700,TraesCS5D01G038000,0.5705,0.4537
TraesCS4A01G243500,TraesCS4B01G071300,0.4096,0.695
TraesCS4A01G243500,TraesCS4D01G070200,0.4917,0.6008
TraesCS4B01G071300,TraesCS4D01G070200,0.4245,0.5731
TraesCS2A01G041100,TraesCS2B01G053600,-0.2216,-0.0709
TraesCS2A01G041100,TraesCS2D01G039500,-0.3341,-0.2251
TraesCS2B01G053600,TraesCS2D01G039500,-0.1157,-0.2298
TraesCS3A01G357200,TraesCS3B01G389800,0.3756,0.3695
TraesCS3A01G357200,TraesCS3D01G351100,0.3279,0.5049
TraesCS3B01G389800,TraesCS3D01G351100,0.2246,0.4684
TraesCS6A01G174000,TraesCS6B01G202600,0.1302,0.4044
TraesCS6A01G174000,TraesCS6D01G163100,0.4791,0.4539
TraesCS6B01G202600,TraesCS6D01G163100,0.1081,0.4264
TraesCS7A01G525400,TraesCS7B01G443200,-0.1492,0.0415
TraesCS7A01G525400,TraesCS7D01G514400,0.2259,0.2644
TraesCS7B01G443200,TraesCS7D01G514400,-0.251,-0.079
TraesCS1A01G361200,TraesCS1B01G377800,-0.0252,0.2046
TraesCS1A01G361200,TraesCS1D01G365600,0.2125,0.3039
TraesCS1B01G377800,TraesCS1D01G365600,0.4816,0.515
TraesCS2A01G463900,TraesCS2B01G485600,0.5794,0.4268
TraesCS2A01G463900,TraesCS2D01G464800,0.2058,0.1076
TraesCS2B01G485600,TraesCS2D01G464800,0.3453,0.114
TraesCS7A01G129700,TraesCS7B01G029700,0.4746,0.2768
TraesCS7A01G129700,TraesCS7D01G128800,0.0935,-0.133
TraesCS7B01G029700,TraesCS7D01G128800,0.8575,0.8312
TraesCS2A01G170800,TraesCS2B01G197200,0.8032,0.6137
TraesCS2A01G170800,TraesCS2D01G178300,0.846,0.7912
TraesCS2B01G197200,TraesCS2D01G178300,0.7562,0.4397
TraesCS5A01G063800,TraesCS5B01G068700,0.198,0.2902
TraesCS5A01G063800,TraesCS5D01G074800,-0.1099,0.4029
TraesCS5B01G068700,TraesCS5D01G074800,0.2078,0.3406
TraesCS4A01G195200,TraesCS4B01G120200,0.3896,0.5525
TraesCS4A01G195200,TraesCS4D01G118300,0.3122,0.5528
TraesCS4B01G120200,TraesCS4D01G118300,0.3383,0.5666
TraesCS5A01G148100,TraesCS5B01G146600,0.1803,0.4974
TraesCS5A01G148100,TraesCS5D01G144700,0.5959,0.6048
TraesCS5B01G146600,TraesCS5D01G144700,0.2738,0.6072
TraesCS2A01G586100,TraesCS2B01G596900,0.2407,-0.0126
TraesCS2A01G586100,TraesCS2D01G600500,0.0938,0.0743
TraesCS2B01G596900,TraesCS2D01G600500,-0.2671,-0.4862
TraesCS1A01G305700,TraesCS1B01G316400,0.3365,0.3873
TraesCS1A01G305700,TraesCS1D01G305400,0.1834,0.1689
TraesCS1B01G316400,TraesCS1D01G305400,0.2158,0.1674
TraesCS3A01G338700,TraesCS3B01G370400,0.1378,0.4824
TraesCS3A01G338700,TraesCS3D01G332300,0.4481,0.3824
TraesCS3B01G370400,TraesCS3D01G332300,0.1828,0.5901
TraesCS4A01G329300,TraesCS5B01G543700,-0.1721,-0.0307
TraesCS4A01G329300,TraesCS5D01G544000,0.5478,0.3456
TraesCS5B01G543700,TraesCS5D01G544000,-0.2676,-0.5435
TraesCS6A01G274400,TraesCS6B01G301900,0.2662,0.2655
TraesCS6A01G274400,TraesCS6D01G254700,0.2963,0.2172
TraesCS6B01G301900,TraesCS6D01G254700,0.5181,0.2664
TraesCS4A01G235000,TraesCS4B01G080000,0.212,0.4339
TraesCS4A01G235000,TraesCS4D01G078900,0.1635,0.4703
TraesCS4B01G080000,TraesCS4D01G078900,0.3003,0.5209
TraesCS3A01G212900,TraesCS3B01G243200,0.4378,0.3425
TraesCS3A01G212900,TraesCS3D01G215300,0.4861,0.5654
TraesCS3B01G243200,TraesCS3D01G215300,0.3335,0.4
TraesCS6A01G368000,TraesCS6B01G403400,0.1769,0.1268
TraesCS6A01G368000,TraesCS6D01G350800,0.1425,-0.0956
TraesCS6B01G403400,TraesCS6D01G350800,0.178,-0.1473
TraesCS5A01G269000,TraesCS5B01G269200,0.2401,0.3218
TraesCS5A01G269000,TraesCS5D01G277000,0.4187,0.426
TraesCS5B01G269200,TraesCS5D01G277000,0.3234,0.4925
TraesCS7A01G381000,TraesCS7B01G282900,0.0419,0.2088
TraesCS7A01G381000,TraesCS7D01G377300,-0.1823,0.1376
TraesCS7B01G282900,TraesCS7D01G377300,0.3205,0.4496
TraesCS7A01G220800,TraesCS7B01G126600,0.4017,0.3795
TraesCS7A01G220800,TraesCS7D01G221300,0.3787,0.3525
TraesCS7B01G126600,TraesCS7D01G221300,0.2823,0.4093
TraesCS4A01G123700,TraesCS4B01G180800,0.5671,0.5466
TraesCS4A01G123700,TraesCS4D01G182300,0.2439,0.4471
TraesCS4B01G180800,TraesCS4D01G182300,0.3719,0.4584
TraesCS1A01G389100,TraesCS1B01G417200,0.2032,0.2925
TraesCS1A01G389100,TraesCS1D01G397100,0.1816,0.4432
TraesCS1B01G417200,TraesCS1D01G397100,0.0795,0.2215
TraesCS2A01G106500,TraesCS2B01G124100,0.5365,0.5062
TraesCS2A01G106500,TraesCS2D01G107100,0.5404,0.4037
TraesCS2B01G124100,TraesCS2D01G107100,0.6768,0.49
TraesCS1A01G290200,TraesCS1B01G299600,0.6827,0.7461
TraesCS1A01G290200,TraesCS1D01G289000,0.2546,0.4617
TraesCS1B01G299600,TraesCS1D01G289000,0.3495,0.4254
TraesCS1A01G290100,TraesCS1B01G299300,0.8143,0.8318
TraesCS1A01G290100,TraesCS1D01G288800,0.8476,0.8204
TraesCS1B01G299300,TraesCS1D01G288800,0.8622,0.8222
TraesCS3A01G138000,TraesCS3B01G155600,0.6243,0.4717
TraesCS3A01G138000,TraesCS3D01G138800,0.6663,0.5363
TraesCS3B01G155600,TraesCS3D01G138800,0.6557,0.5564
[truncated: 344,514 more chars]
