# Supplementary material for: Genomic variants affecting homoeologous gene expression dosage contribute to agronomic trait variation in allopolyploid wheat
Source: Nat Commun. 2022 Feb 11;13:826. doi: 10.1038/s41467-022-28453-y (PMC8837796; doi:10.1038/s41467-022-28453-y)
Supplement: Supplementary file 21 — Source Data [file 41467_2022_28453_MOESM21_ESM.zip › Source_data/Figures_3a_3b_3c_chromatinState_vs_eQTL.cis.txt]

Genomic_feature	Total_SNPs SNPs_within_features Total_eQTL eQTL_within_features	Enrichment	Lower_CI Upper_CI
cis	MSFvsMRF	33943	66581	47	528	5.7271	4.2486	7.7202
cis	MRF	2021936	8568	33943	47	0.3268	0.2453	0.4353
cis	MSF	2021936	8568	66581	528	1.8714	1.7134	2.044
cis	reg	2021936	79575	14645	1391	2.4134	2.2832	2.551
cis	reg2	2021936	246571	8568	2325	2.2252	2.1251	2.33
