# Supplementary material for: Genomic variants affecting homoeologous gene expression dosage contribute to agronomic trait variation in allopolyploid wheat
Source: Nat Commun. 2022 Feb 11;13:826. doi: 10.1038/s41467-022-28453-y (PMC8837796; doi:10.1038/s41467-022-28453-y)
Supplement: Supplementary file 21 — Source Data [file 41467_2022_28453_MOESM21_ESM.zip › Source_data/Figure_6a_59_dysregulated_genes.txt]

#Fig. 6a was generated using expression values extracted from the expression dataset submitted to NCBI GEO GSE167479 for the list of genes presented in Suppl. Table 15.
#ID	GF100	GF101	GF102	GF103	GF104	GF106	GF107	GF11	GF110	GF115	GF117	GF119	GF12	GF120	GF121	GF123	GF124	GF125	GF127	GF128	GF13	GF138	GF14	GF15	GF151	GF152	GF154	GF157	GF168	GF170	GF175	GF180	GF184	GF186	GF188	GF189	GF19	GF190	GF196	GF197	GF201	GF202	GF204	GF205	GF207	GF208	GF21	GF213	GF215
TraesCS1A01G004200.1	0.100367	0.778694	0	0	0	0	0	0	10.7251	0	11.148	0	0.479571	8.18191	8.77585	8.79088	9.35396	0	10.1788	0	0	8.53364	0	0.593755	0	10.2106	10.145	0	8.02007	9.7707	0.109487	0.230212	0.392209	8.755	7.83618	8.75765	0.116645	0	0	0	0	0	0.213178	0.312345	0	0	0.478348	0	12.8044
TraesCS1A01G004200LC.1	1.14158	0.173642	0	0	0	0	0	0	1.53914	0	0.239626	0	4.70299	0.347079	1.74306	0.420657	0.2582	0	0.569631	0	0.517361	1.68842	1.25427	0	0	0.703004	1.71266	0	0.208396	0.927265	0.76321	0	0.0454911	1.69388	1.66029	2.27538	0.906581	0	0.0617943	0	0.520654	1.99243	0	1.53407	0	0.836975	0.653327	0	0.915767
TraesCS1A01G019000.1	42.3441	88.6912	88.1934	94.5059	76.9612	120.442	84.6903	131.223	129.201	17.6709	18.4142	98.6605	119.688	69.4076	66.1978	16.7943	144.521	108.313	110.75	140.111	33.5458	87.2997	64.2113	30.2721	124.307	73.0884	72.6726	65.6868	91.5107	37.8569	118.55	17.6871	121.169	16.0985	132.995	135.021	72.9437	20.4861	170.508	128.462	58.4958	133.83	27.0088	33.5279	0.197216	112.391	68.5962	89.9684	31.2699
TraesCS1A01G019000LC.1	3.40945	4.11831	5.6548	2.68111	4.09418	3.3129	10.798	2.66424	3.76037	1.85814	4.38864	5.52455	2.78832	6.04069	4.05645	2.85134	3.88697	3.69144	3.49324	4.37473	2.0232	1.92981	3.61497	5.8765	3.92629	2.82902	1.82815	2.9175	2.79433	9.87046	4.33125	2.43192	1.9591	5.18334	2.86721	1.43528	5.14588	1.82192	3.10871	3.78315	5.44842	2.75775	2.32666	3.87023	3.08242	6.91293	6.4866	5.3815	3.24801
TraesCS1A01G035800.1	57.6003	104.884	33.3345	35.4935	91.7174	48.1415	35.875	35.7361	46.7449	61.3066	0.510708	47.2848	0	0	55.4068	36.5596	0.39656	36.0558	105.188	42.2189	43.858	66.763	68.4226	0	65.5682	43.8482	38.5058	0.444344	0	42.0663	0	92.7889	33.8592	0	45.5537	40.5362	0	34.1689	58.7757	42.0946	32.8751	0	51.0882	34.5761	0	0	28.9835	0	48.2075
TraesCS1A01G055400.1	0	0	0.175981	7.82137e-06	1.26668e-09	0.523918	0	0	0	0	0	0	0.233364	0	0	0	0.187746	0.170185	0	0	0.248803	0	0	0	0	0	0.327358	0	0	0	0	0.395781	0	0.18519	0	0	0	0	0.531547	0.283927	0	0	0	2.81524e-07	0	0.707988	0	0	0.225082
TraesCS1A01G055400.2	3.76509	3.94548	3.84894	0.132608	0.631315	2.31987	2.09846	2.85695	3.81391	0.280177	3.56075	6.7301	3.91907	4.49621	0.161217	2.87045	3.69637	2.08287	3.74371	3.09925	3.43705	1.78551	4.86395	0.334146	2.8788	5.58449	2.98317	0.477647	4.4013	4.0989	3.77056	1.92213	4.26083	5.34282	3.19901	4.30265	0.81698	1.55865	2.97103	1.59702	0.273855	0.314683	0.131842	0.197745	0.433406	1.89009	7.73471	0.810274	1.90128
TraesCS1B01G032500.1	0.0363052	0.0492845	0.362905	1.8754	1.52896	0.662486	2.42904	0.433615	1.96351	1.22674	1.80995	2.34428	1.30981	2.47793	3.75207	1.72578	0.00182003	1.12796	3.04535	1.10058	1.4693	1.25351	1.91109	0.119476	0.0739784	1.64767	1.14221	1.89281	0.313843	1.55127	0.491648	0.513015	1.42924	1.56137	2.11561	0.600177	0.699648	0.944527	1.7748	1.70839	0.762471	0.558571	0.0719198	2.85736	0.48877	0.645096	0.850174	0.140556	0.475674
TraesCS1B01G032500.2	0.701363	0.565884	9.06196e-05	0.213522	0.755487	0	0	2.61994e-05	8.85363e-08	0	0.265893	0	0.250325	0	0	0	0.565641	0.194232	0	0.17627	0.376942	0	0	0.767402	0	2.59681e-06	0	0	0	0.455101	0.0154202	0	0	0	0	0.247506	0	0.180941	0.322198	0.471637	0	0	0.813827	0.606423	0	0	0	0.317835	0.500561
TraesCS1B01G180400.1	4.799	5.00487	0.137926	2.32653	4.02611	3.31908	5.37108e-06	3.55119	2.87557	0.0482217	4.90529	3.27946	3.93877	3.328	5.23739	2.45673	3.40027	3.74407	4.64167	3.96724	2.39894	5.05091	6.40092	5.87084	0.121137	3.67266	6.00716	0.129866	3.41473	3.28849	4.14449	3.49136	3.1143	1.58107	8.12766	5.47361	0.160718	6.90114	2.18305	1.62332	5.95682	5.20802	0	0.158727	0	0.117135	0.239544	2.23265	0.142709
TraesCS1B01G180400.2	0	0	1.54332e-06	0	0	0	1.64921	0	0	0.000663392	0	0	0	0	0	0	0.311337	0	0	0	0	0	0	0	0	0	0	0	0	0	0	0	0	0	0	0	0	0	0	0	0	0	0	0	0	0	0	0	0
TraesCS1B01G180400LC.1	0	1.01227	0.472585	0.669652	0.512258	0.42627	0	0.592387	1.34654	0.599635	1.12886	0.96605	0.55197	0.849754	0.591155	0.382651	0.488469	0.127943	0	0.325546	0	0.643765	0.40713	1.54131	0	0.910293	0.208034	1.01523	0.653076	0	0.621228	0	0.309269	0	0.398868	0.683041	1.11451	0	0	0	1.00104	0.311782	0.940378	1.04272	0.685424	0.286875	0.796086	0.202644	1.06721
TraesCS1B01G207100.1	2.12044	1.38445	1.17812	1.34019	3.64472	1.66995	0.673329	1.9689	2.8143	1.67844	5.41613	8.1132	3.06686	4.71574	0.998708	10.0966	12.8337	3.13623	2.07364	2.94338	5.61117	6.02122	4.10564	5.49842	1.71825	2.61995	6.33419	6.03108	6.6363	1.70915	1.71141	1.17096	1.92257	0.843552	9.26521	1.5871	4.6877	4.43456	1.91367	1.80566	2.80679	6.83964	4.91594	3.0851	4.93526	5.67723	3.44578	1.36184	7.49091
TraesCS1B01G207100LC.1	0.809115	1.15083	0.760963	0.690216	0.329303	0.576227	0	0.650745	1.65144	1.29813	0.811062	2.12188	0.651346	1.45213	2.3738	0.762496	0.857888	1.76997	1.06892	1.24084	0.520977	0.952549	0.602122	1.19363	0.737768	0	0.557905	1.33497	0.40661	1.00092	1.78744	1.30894	0.409788	0.317583	1.4137	2.31687	0.873001	0.269895	2.72382	0.861997	1.1781	1.32366	1.26478	1.82454	0.755733	2.59563	1.82933	1.66776	1.03937
TraesCS1B01G265200.1	0	0.314467	0	0	0	0	0	0	0.99903	8.02513	0.247715	0.201229	0.295418	1.48024	0.441673	0.729277	7.11355	0.205343	0.456334	1.10898	0.24972	1.53732	0.318049	0.550678	0	0.2551	0.383483	0.253834	0.366079	0	4.77505	1.49118	0.78328	0.204624	7.17641	1.01492	0.22953	0.450207	0.574092	4.15454	1.05717	0.602935	0	0	0.504483	0.528966	0.465222	0	0.294787
TraesCS1B01G265200LC.1	8.11643	2.00131	2.95092	5.06825	4.29768	7.88248	2.11004	2.26958	5.30065	1.65649	3.23797	3.59346	1.43501	2.50077	2.07096	6.86535	1.19353	2.96708	3.67061	3.54328	3.09272	1.09386	2.29444	3.52611	2.74826	2.11294	2.99455	5.03156	7.34929	1.91602	1.28916	4.02273	1.41884	1.84326	1.733	2.09362	2.45488	5.31416	5.81109	5.5048	5.91346	4.71667	1.47319	1.82043	1.86094	2.5696	1.00423	6.3171	2.42198
TraesCS1D01G018300.1	67.3248	31.9193	33.824	34.8694	46.1789	55.3517	27.2074	76.0958	65.3127	106.099	68.0359	41.8227	54.8969	31.4852	49.7049	96.2068	103.813	72.0045	55.9049	56.6152	85.7214	57.2456	46.7523	84.5178	49.12	49.9264	55.1447	36.611	51.3559	34.3818	59.2885	61.8457	61.6075	39.4267	68.5813	84.6574	46.949	71.461	51.152	50.5622	52.0582	75.2015	82.6885	89.0923	33.4556	60.7907	43.4784	52.4219	115.397
TraesCS1D01G439000.1	19.3825	7.03012	15.3993	26.5211	24.2508	4.32716	14.3436	14.9541	21.0089	32.299	28.806	5.93207	12.9419	8.09702	9.16583	13.5702	17.5912	5.17725	7.90844	16.5942	19.1151	26.6929	21.0246	24.661	27.5729	1.69187	20.0222	19.2729	5.75713	16.0331	27.227	32.6089	4.33929	14.6371	23.2307	4.42891	17.8848	15.7112	3.0938	29.5925	21.5021	16.702	19.5557	26.6533	9.96006	23.9174	12.9047	15.7412	19.038
TraesCS1D01G442900.1	15.0886	0.0773873	19.8173	12.4035	12.2379	0	18.6582	21.271	16.484	21.3176	9.04622	0.171387	13.8084	0	0.594515	21.6159	29.8773	0.156779	0.160798	21.1367	13.0194	13.7408	11.5242	18.8371	21.3961	0.283457	27.6775	24.4069	0.107514	16.6882	26.4974	16.481	0.180235	12.4794	26.3185	0	16.2049	15.1767	0	23.2973	25.8743	21.9154	24.0955	31.7778	25.3245	31.0312	10.278	21.075	38.1627
TraesCS1D01G442900LC.1	0.374051	0.822157	1.41693	0.184314	0.56018	0.19665	3.19211	0.310954	0.507048	0	0.398104	0.163402	0.328245	0.406223	0.333803	0.309758	0.733246	0.289537	0.496517	0.116198	0.281202	0.528978	1.19652	0.291795	0	0.164441	0.464618	0.535739	0.802258	1.01009	0.145876	0	0.343121	1.10797	0.288154	0.757884	0.79193	0.48333	0.234679	1.75087	0.180408	0.130294	0.237473	1.44009	0	0.925294	0.629478	0.812474	1.20779
TraesCS1D01G450300.1	9.93881	1.11131	10.9819	8.49371	10.8417	0.634915	12.728	9.91316	11.4145	16.5653	10.8575	1.03421	8.38714	1.01195	1.07737	9.7112	13.7214	0.891274	1.78986	11.8545	11.5642	9.57318	10.4907	13.3443	10.9808	1.04063	13.1897	16.6935	0.747197	12.7358	13.8905	11.5612	0.842471	9.69408	13.4261	1.09501	12.6146	8.14715	0.737822	11.7169	14.6422	12.1203	15.3412	5.1806	15.6796	14.6964	7.71276	13.2542	18.8724
TraesCS1D01G450400.1	14.0855	2.76111	12.3518	13.9598	16.1519	1.42814	13.3001	12.7177	13.2816	18.3174	15.5169	1.76876	11.7222	2.17514	2.19487	11.5617	12.8026	1.27025	3.12183	12.1895	14.4606	12.5076	14.9913	17.6956	11.5667	1.74339	14.5013	15.721	1.15733	12.132	18.2369	16.1606	1.56599	11.6263	14.1912	1.45659	15.3167	11.0269	1.31135	15.8633	17.7166	14.5932	17.4862	18.5484	24.4327	19.5364	11.1639	14.8126	21.9593
TraesCS1D01G450400.2	0.23483	0	0.331248	0	0.277172	0	1.42166	0	0.506332	0.180955	0.299338	0	0.265867	0	0	0	0.152387	0	0	0	0	0	0.172829	0.108969	0	0	0.214242	0.320721	0	0	0.175205	0.212065	0	0.210169	0.208594	0	0.406285	0.164747	0	0	0.595728	0.151812	0.205567	0.470632	0.143032	0	0.392638	0.170995	0.478064
TraesCS1D01G450400LC.1	0.242764	0.056602	0.613223	0.547317	0.691049	0.195083	1.66049	0.183297	0.49973	0.153451	0.046246	0.398956	0.297998	0.256591	0.0827416	0	0	1.09331	0	0.297456	0.171139	0.133817	0	0.169474	0.401757	0.375554	0.533287	0.195249	0.635838	0.347272	0.126171	0	0.238957	0.600064	0.465198	0	0.0888498	0.301942	0.369307	0.410239	0.33376	0.199005	0.346134	0	0.0652198	0.122076	0.193229	0.0532808	0.0424393
TraesCS1D01G451300.1	13.2681	4.32433	15.7416	10.6237	13.8461	4.49289	20.1649	15.1886	27.4908	19.611	13.1364	3.70152	11.1263	4.72215	4.20613	13.1436	25.8902	3.84588	5.64569	13.5777	12.7483	10.7122	13.1398	16.4578	17.6528	5.11559	12.9363	19.9039	3.18416	15.4538	17.6904	26.0274	3.38706	15.5372	14.0249	4.18	14.1011	17.3863	4.81525	17.9953	18.2232	14.1451	14.1878	17.0224	19.1193	17.7344	13.4134	14.1878	20.8865
TraesCS1D01G451300LC.1	0.758893	0.863077	0.622494	0.680834	1.28282	0.617105	0.943001	0.80154	1.03586	0.730242	1.04928	1.22554	0.616546	0.729257	0.76448	0.787805	0.158734	0.799928	1.1882	0.981602	0.578084	0.614661	0.756895	1.00356	0.765021	0.885974	0.835761	1.36125	0.775105	0.903125	0.683497	0.859077	0.863824	0.780128	0.0675223	0.726692	0.77341	0.569156	0.625227	0.822456	0.991451	1.00336	0.0582355	1.2087	0.47134	0.0940907	0.623988	0.821718	0.912441
TraesCS2A01G007900.1	14.8594	13.6288	7.62151	0	31.2143	10.2329	29.7837	11.6884	23.3662	14.4377	19.2265	22.2448	9.45294	22.8809	2.89149	26.777	14.4456	14.7811	29.8052	12.0685	9.3886	29.3694	9.3199	20.4484	12.6528	11.7162	18.1104	12.403	24.0165	12.9651	13.6558	14.7924	20.3133	7.04988	20.6304	16.6345	45.624	12.5251	24.9353	25.2645	33.5356	16.8518	74.5088	14.2232	62.8781	31.3521	6.69993	13.769	31.8981
TraesCS2A01G025300.1	2.00029	3.52914	2.28806	4.8428	2.43113	1.9782	1.80185	0.29237	2.69463	2.4889	2.66923	2.70117	0.300409	4.03758	1.77517	1.31642	1.65166	1.03959	2.37158	1.43206	1.6056	0.725581	1.37257	1.51839	1.5184	1.37723	1.14393	1.64061	1.25302	2.15839	1.60559	2.56892	0.448181	1.57126	1.46397	1.37091	0.324395	1.1019	1.18831	3.39715	0.926065	0.350758	0.247737	0.197508	0.158136	1.90735	1.81207	0.299524	2.12539
TraesCS2A01G025300LC.1	0	0.226707	0.190728	0	0.218416	0.0276659	0	0	0.0961121	0.0701291	0.363982	0	0	0	0.165711	0.12187	0.279816	0	0	0.181816	0.0743543	0.257626	0.10189	0	0	0.0832838	0.260157	0.0641112	0	0	0.150315	0	0.141321	0.047837	0.126956	0.103229	0	0.189537	0	0.0341067	0	0	0	0.0955179	0.0990036	0	0.134212	0	0
TraesCS2A01G562500.1	3.22817	3.95818	7.66628	11.7792	4.46315	2.74132	4.01712	3.25589	3.76602	3.79841	3.71259	14.3152	3.24159	3.66722	16.5562	6.33193	20.7035	14.2193	4.57176	3.99949	3.5232	11.9755	3.19099	4.06228	7.22718	10.7994	9.35857	4.43796	12.6198	8.70107	14.8878	7.22341	4.75383	3.00533	6.94773	9.6292	4.1504	9.50148	13.8997	9.37083	3.86939	3.58627	3.38733	3.73843	2.76316	2.88272	2.81534	9.75849	5.65113
TraesCS2A01G577600.1	0.686957	6.66696	4.65987	3.08854	0.597739	4.11981	0.518156	4.9877	0.8876	1.37267	7.80469	13.0554	0.162338	0.559056	11.5286	9.45123	9.13097	5.64411	0.578523	5.66414	0.30816	10.9709	0.408754	0.400592	0.575903	6.25879	4.77959	4.16765	1.17437	0.310687	8.31684	4.66961	1.0307	0.178519	0.824885	0.273518	3.28604	6.05848	7.97793	4.60604	0.509358	0.52465	0.458273	0.241746	5.4674	4.37977	0.0602243	0.106122	1.63784
TraesCS2A01G590300.1	3.00875	2.6964	0	0	0	0	0	0	0	0	0	0.127744	0	0	0	0	0	5.27728	0	0	1.83794	0	0	0	2.57222	0	3.73027	0	0	2.69103	3.17027	0	0	0	0	2.9036	0	0	0	0	0	0	0	0	0	0	0	0	4.44067
TraesCS2A01G590300.2	4.90613e-08	0	1.10426e-09	2.06389e-08	1.09022e-07	1.62759e-08	0	3.10028e-08	1.77088e-07	2.98031e-08	9.31709e-08	5.43256e-09	5.35448e-08	4.87892e-08	4.5067e-08	9.71632e-08	3.14198e-08	0	3.40483e-09	1.7783e-07	0	5.29615e-08	5.11057e-08	1.45439e-07	0	5.14563e-08	0	1.10399e-08	6.18863e-08	0	0.209316	3.99796e-07	1.33208e-08	0	1.47989e-09	0.119177	1.02749e-07	1.09238e-08	3.92507e-08	8.66117e-09	7.32759e-09	1.77245e-08	9.46227e-08	6.63376e-08	5.84691e-08	1.25976e-08	1.74323e-08	1.2081e-07	0
TraesCS2A01G590300.4	0.323272	0	0.416765	0.275036	0.464687	0.15915	0	0.394782	0.323416	0.489289	0.37668	0.257376	0.261917	0.377656	0.687429	0.422918	0.201204	0	0.341661	0.552371	0	0.221262	0.280765	0.300027	0	0.257088	0	0.111499	0.375945	0	0.220343	0.692262	0.214395	0	0.31079	0	0.315285	0.328146	0.576495	0.0993988	0.223507	0.487032	0.584951	0.503427	0.320422	0.581062	0.128101	0.502899	0
TraesCS2A01G590300LC.1	0	0	0	0	0	0.0226852	0	0	0	0	0	0	0	0	0	0	0	0	0	0	0	0	0	0	0	0	0	0	0	0	0	0	0	0	0.00547528	0	0	0.00904068	0	0	0	0.00780814	0	0	0	0	0	0	0
TraesCS2B01G013600.1	90.032	88.5907	33.2159	94.839	52.303	122.088	53.8007	112.308	60.3721	88.4904	65.6139	30.9181	81.2625	32.5623	110.514	46.9478	121.594	146.031	52.4669	95.4768	76.6048	40.7744	76.8348	64.685	81.0719	62.7714	89.0687	32.8216	81.9449	80.8117	90.1421	46.872	90.5417	74.6414	94.169	162.39	23.8377	67.5416	57.0085	77.6895	35.405	99.15	38.1074	105.173	16.9485	48.1952	31.5733	89.1571	28.0174
TraesCS2B01G168700.1	3.09185	4.87462	3.77016	3.46643	5.32759	0.568199	0.936557	3.37803	4.20783	4.19437	0.61228	4.40191	3.76351	3.7224	3.32735	3.58506	0.99612	4.02719	5.23718	3.70755	2.99874	3.14957	3.33856	4.76461	3.96527	4.10263	2.65031	3.51085	0.337373	4.38103	4.15694	4.65445	2.56546	0.628688	2.90455	2.79273	3.20159	1.29468	4.11982	4.05272	3.59696	3.39972	3.24124	3.88915	2.3782	3.46459	3.50871	0.581222	0.863659
TraesCS2B01G184100.1	0.471828	1.08584	6.12386	0.335421	9.81337	6.18804	1.40258	6.02338	1.10931	8.92917	0.816547	1.07499	4.34072	7.78383	0.847458	5.89717	1.19269	5.23931	11.081	5.98555	4.56159	5.22286	0.694301	6.21546	6.94176	1.05407	0.823799	6.81333	0.801254	0.730954	7.50314	1.31216	5.71491	5.29676	9.22548	0.736353	5.74729	0.95303	9.21953	1.15623	7.18753	9.31868	4.89871	5.8973	7.68616	5.75387	4.83078	0.892374	5.36367
TraesCS2B01G184100LC.1	0	0.113241	0.500454	0.660129	0	0	0	0	0	0	0.275561	0	0.275736	0	0	0	0.216432	0.597722	0	0.706174	0	0.706334	0	0	0.430769	0.276893	0	0.226325	0.813543	0.744107	0	0	0.223759	0.591985	0.363111	0	0	0.174661	0	0	0	0.137964	0	0.547646	0	0	0	0	0
TraesCS2B01G297000.1	3.60197	3.93851	3.08193	3.32606	2.96189	3.362	2.40761	3.00979	4.59711	5.33426	4.83297	2.90556	2.7335	5.92453	3.90287	1.42349	2.90374	3.75052	3.61714	2.60847	4.96335	4.74485	3.93936	4.19601	2.77583	3.24678	2.41871	3.31447	1.92056	2.93035	6.10368	4.95875	2.39686	2.23673	3.97439	3.75612	3.20881	1.82154	4.3552	4.49317	6.2839	3.15108	2.38191	4.9186	2.64216	2.6253	1.95965	3.56921	5.63842
TraesCS2B01G297000LC.1	0	0.0482113	0	0.0486842	0.165948	0.16798	0	0	0.277123	0	0	0.362674	0.046653	0.154142	0	0.109884	0	0	0.146044	1.57688	0.0441541	0	0	0	0	0	0.204399	0.0391542	0	0.0493221	0.0424175	0	0.202442	0.0785287	0	0.331532	0	0.132709	0.343065	0.139997	0	0.152975	0	0	0	0	0	0.358016	0.0463459
TraesCS2B01G310200.1	2.60942	2.9754	4.10789	0.816511	3.05584	0.923109	1.85147	2.42569	3.30299	5.27216	0.296718	5.45109	0.64616	3.3336	3.84125	0.534346	0.433594	3.07262	2.73289	2.27877	3.55218	2.93091	3.96492	2.83752	3.93063	2.55844	3.24409	3.15205	0.961937	3.43485	4.1992	3.33367	2.66768	3.19784	4.27421	4.0811	0.621253	0.736727	2.34866	0.796558	1.81361	1.27559	0.320282	2.35171	2.66025	0.985677	0.36565	3.89636	1.084
TraesCS2B01G483200.1	17.1413	27.7988	0.14526	17.7475	0.0987583	0.134576	17.3291	15.0914	0.109255	30.1075	24.267	22.2634	11.3089	30.8011	27.8092	15.5243	17.3005	16.8339	0.486332	0.121791	17.6153	16.0375	0.461657	25.4459	20.7228	17.2	0.405224	28.6285	14.1297	14.2542	31.573	23.8223	0.118786	0.0953264	20.415	18.7073	0.245716	11.5742	0.162441	20.047	10.3916	0.175445	0.394977	0.654988	0.0864058	0.147832	11.1263	20.5743	0.159408
TraesCS2B01G490800.1	15.5731	14.016	8.54999	4.63969	16.9637	18.3443	12.1716	3.80251	17.0651	16.8478	2.80556	4.39841	11.2465	8.31228	5.38157	3.7652	4.4902	20.9367	15.2707	18.3128	13.3053	19.8179	10.8219	12.05	18.5766	4.19311	3.43846	11.8452	3.24513	10.1046	15.5435	20.1057	14.4949	9.08058	18.9956	4.25761	6.41065	3.78219	4.12613	6.67952	12.9074	19.2186	15.545	15.6186	9.3214	16.2035	7.24926	8.92031	13.7144
TraesCS2B01G490800LC.1	0	0	0	0.0941571	0	0	0	0	0	0	0	0	0	0	0	0	0	0.211265	0	0	0	0	0	0	0	0	0	0	0.219315	0	0	0	0.076747	0	0.119234	0	0.198308	0	0	0	0	0	0	0	0.0534037	0	0	0	0.0656205
TraesCS2B01G497400.1	3.35275	0.20743	3.9281	3.14344	2.17167	0.127518	0.0458545	2.05024	3.1162	3.85808	0.349298	3.7664	2.61865	0.401183	3.50811	0.379241	2.84606	0.110236	3.90483	2.34831	2.95684	0	0.188157	0.196997	0.121999	3.21794	0.282889	0.290243	0.245856	0.169782	0.147233	0.277852	2.65802	0.298166	3.68986	2.16475	0.935826	1.03676	3.09602	0.118345	1.57171	3.04704	3.64904	4.36683	1.95181	3.30194	3.21384	0.16023	0.287076
TraesCS2B01G570600.1	2.16345	2.87567	0.105525	0	0.0523746	0.0710695	0.0931327	3.80801	0.0584063	1.69918	4.75824	0.13034	5.04154	0	1.54574	0	0	0	0	0.0420927	4.08652	0	8.65062	8.20839	0.0931412	0.0723417	6.06648	6.44888	0.0858682	0.0644644	0.0531534	4.24053	0.0638628	0.049946	0.137095	0.0514272	0.11175	8.20877	4.73052	0.0924857	0.0668611	6.32196	2.71188	2.19749	7.79837	2.57092	14.9816	0.0933131	0.0587499
TraesCS2B01G596900.1	4.75462	2.19567	4.24178	5.717	5.42772	4.69784	3.98313	0	5.29523	2.16925	6.10793	5.74704	0.942506	6.03581	2.75197	3.91397	4.58728	1.17612	7.96748	3.60318	3.3961	6.43404	5.14826	1.57818	4.47042	1.48676	0.674216	1.6852	3.72258	4.31989	1.24257	4.90907	2.95354	3.94726	4.41899	0.804821	1.3296	0.514235	4.97691	6.74476	0.601887	4.37681	5.13026	5.84744	3.53534	5.21349	1.67867	2.06859	5.91768
TraesCS2D01G471900.1	8.12484	0.0488167	12.5517	13.134	11.4848	9.98031	9.20237	12.4119	1.70508	0.234685	15.8335	14.5305	11.4341	0	11.6741	0	1.61253	0	18.7359	11.5565	10.6938	7.16605	14.3153	14.927	7.66497	2.05146	2.31744	3.398	0	0.25665	15.4617	10.148	8.36245	9.29931	12.0353	13.1933	15.7314	5.85572	2.38464	10.5045	12.3803	14.4724	14.4756	12.2405	10.6863	17.853	8.29623	13.4971	12.9082
TraesCS2D01G476000.1	22.0272	7.06526	17.6727	16.4901	21.559	19.9804	21.5875	16.2415	4.28705	4.72156	27.9132	20.9212	13.6178	6.22408	20.4564	5.72902	4.27093	5.21351	22.2774	20.3248	15.1004	18.9583	18.6883	18.2219	18.2575	3.6889	5.29832	4.72029	5.12128	4.26426	21.9672	21.2207	15.7118	16.4951	18.6844	17.1981	18.2033	8.31028	5.55326	21.4935	22.6848	20.1041	20.7072	20.0999	13.1929	21.9411	13.8667	18.6187	25.109
TraesCS2D01G476000LC.1	0.145621	0.489108	0.54998	0.876432	0.48589	0.433649	0.571407	0.33943	0.324519	0.26642	0.379826	0.466464	0.847595	0.692049	0.150571	0.23819	0.558553	1.21783	0.607411	1.49843	0.241716	0.608175	0.155039	0.133526	0.228801	0.681172	0.422517	0.274461	0.536471	0.536162	0.231256	0.0642758	0.472076	0.152574	0.631435	0.323124	0.409834	0.350997	0.214284	0.433832	0.409042	0.300829	0.320154	0.273823	0.149085	0.361295	0.353216	0.186024	0.287719
TraesCS2D01G572700.1	5.88121	6.84565	5.66121	0.24312	7.06253	6.58617	8.79635	5.70514	7.01033	13.1062	0.82323	1.09601	5.32386	8.02808	1.0727	1.32842	1.54507	1.1203	10.0659	4.68396	7.74055	0.283618	5.89311	7.20509	5.57711	0.443223	0.163283	8.03514	0.121668	6.22469	1.17703	1.23482	4.63023	4.86128	6.35187	1.14419	6.88389	0.820528	0.620856	5.91805	11.3809	7.65617	7.83566	10.0699	3.77984	5.46871	5.18498	7.18802	1.93299
TraesCS2D01G576800.1	2.5819	7.25926	3.26564	2.58484	4.14266	2.35374	6.38759	3.32888	4.49653	2.84101	3.53201	1.62308	2.20943	4.37692	0.595303	1.03983	0.693375	0.364605	8.7494	3.45317	3.21217	0.159243	3.19837	4.79642	2.10879	0.650173	0.663578	5.01485	0.216642	4.3825	0.939396	3.21995	1.69223	3.797	2.34747	2.27537	4.44165	0.374168	0.620561	5.23596	6.97562	2.15755	4.98122	5.36448	1.39637	4.77631	2.43697	5.95662	9.90494
TraesCS2D01G578600.1	3.39912	6.19917	4.15333	6.18039	3.74163	4.33681	3.16108	2.50951	3.70529	5.04377	5.2169	0.317192	2.02599	6.02045	0.744068	0.257299	0.370787	0.288957	5.07537	3.3271	3.9285	0.348147	4.53657	4.23221	3.25963	0.273129	0.30621	4.28011	0.251916	4.0613	0.802793	3.307	3.08678	3.94381	3.88931	3.45303	4.85965	0.265797	0.204011	3.31318	6.74826	2.07338	3.16752	3.64041	2.91153	4.47641	2.44982	4.18703	4.2756
TraesCS2D01G578600LC.1	0	0	0	5.85415	0	0	0	0.231899	0	0.847091	0.130489	0	0	0	0	0	0.102577	0	0.139363	0	0	0	0.431169	0	0	0	0	0	0	0	0.122327	0	0	12.131	0	0	0	0.12664	0	0	0	0.331187	0	0	0	0	0	0	0
TraesCS3B01G086400.1	2.41317	3.6277	17.89	8.92424	9.83296	2.11575	11.3623	5.30467	2.85751	3.94131	13.8343	8.79337	4.43984	3.76778	5.01837	2.70743	3.1531	1.97002	3.10909	10.8633	3.37753	7.3956	3.73699	4.84253	14.829	6.20038	14.7534	2.80912	7.09982	2.70438	4.09752	3.43762	9.16022	2.37087	2.27117	2.1736	3.3982	4.43588	13.2979	14.022	3.69987	2.2113	3.3393	19.1407	0.972509	12.5535	16.9049	3.90773	11.7249
TraesCS3B01G086400.3	0.10256	0.138564	0.154351	0	0.252529	0.0747472	4.08069e-10	0	0.0852066	0.341202	0	0	0	0.139271	0.151673	0	0.0629408	0.0468948	0.0426485	0.0526316	0	0.418169	0	0.127601	0	0	0.0888059	0.0598873	0	0	0.111969	0	0.0721591	0	0.105401	0	0.116486	0	0.12878	0.0906319	0.0663827	0.150215	0.0885922	0.231161	0.0410793	0.0937492	0.337923	0.205327	0.146215
TraesCS3B01G086400LC.1	0	0	0	0	0	0	0	0	0	0	0	0	0	0	0	0	0	2.17642	0	0	0	0	0	0	0	0	0	0	0	0	0	0	0	0	0	0	0	0	0	0	0	0	0	0	0	0	0	0	0
TraesCS3B01G481400.1	5.01354	5.25535	4.81068	4.87987	6.29443	4.50894	5.06831	4.49471	2.76726	5.31633	5.54617	5.13166	4.34316	5.36281	4.53381	4.3507	5.5171	4.2011	6.68959	5.40052	3.95185	3.94601	2.31446	5.13171	1.67833	4.88252	4.0095	4.45496	4.30688	4.96142	4.43085	4.76366	3.8511	3.84944	4.28487	4.2341	2.21013	4.41468	4.96134	6.23252	3.16785	2.12784	1.92042	5.51246	3.15894	2.43356	1.72345	4.08271	2.72142
TraesCS3B01G481400LC.1	0	0.117541	0	0.154306	0.100735	0.141726	0	0	0	0	0.111167	0	0	0.12052	0	0	0.175061	0.206834	0	0.0800163	0	0	0	0	0	0	0	0	0.0832996	0.190152	0	0	0	0	0.0696808	0.10175	0	0	0	0	0.251479	0.0954355	0	0	0	0	0	0	0
TraesCS3B01G608200.1	4.35519	5.41842	4.19006	1.73487	5.09537	4.25285	4.24954	3.14195	4.41235	5.14041	2.63476	4.61923	3.58609	5.54164	6.06473	3.42276	4.07393	4.3225	5.4899	3.86714	5.80886	3.36718	2.13974	2.9813	5.2808	4.41653	3.45909	4.22996	4.34641	4.87148	4.13207	4.4107	3.44931	4.28239	4.27541	3.75399	1.57777	2.72696	3.98135	2.18903	2.74556	5.13645	5.10379	2.90959	1.93861	2.67046	4.52516	4.75962	5.31789
TraesCS3B01G608200LC.1	0	0	0	0	0	0	0	0	0	0	0.124022	0.124163	0	0	0	0	0	0	0.265491	0.0891796	0	0	0.136764	0	0	0	0	0	0	0	0	0	0	0	0	0	0.282529	0	0	0	0	0	0.382354	0.331202	0	0	0	0	0.749096
TraesCS4B01G007100.1	21.3739	4.39581	4.24317	18.3789	5.65862	3.68975	5.96352	29.4918	5.73509	3.7081	17.6377	3.27843	6.46514	5.18631	18.3378	3.36934	5.44265	3.78502	4.19826	18.9339	27.0132	3.71573	18.3699	5.18355	5.17992	5.14207	4.49653	6.43791	2.89523	2.963	23.5959	27.9561	4.74505	3.3022	3.26655	4.14354	4.8567	14.0004	5.68995	21.8724	5.1637	4.21834	3.67139	6.59545	12.7863	5.51214	2.4544	12.3302	4.28168
TraesCS4B01G045600.1	6.33041	8.06213	5.78979	6.08941	8.1592	4.92285	0	0	6.12222	8.26464	8.16933	4.80806	0.117442	7.13384	7.32755	4.63105	5.83288	3.31313	8.13834	4.80856	6.12864	4.41085	5.55258	5.63645	0.418477	5.4455	4.84163	6.20978	3.99911	3.78114	6.45784	7.53584	5.23303	4.20303	4.27122	4.51973	0	4.343	9.52839	6.18688	7.94677	0.0744813	5.70449	0.244556	5.44286	0.285263	4.75617	4.22302	4.27413
TraesCS4B01G045600.2	0.174594	0	8.04681e-05	0.194878	0	0	0.456248	0.298545	0	0.121478	0.105864	0	0.192082	0.156497	0	0	0.150018	0.208452	0	0.182242	0.0982111	0	0.0396912	0.242094	2.21808e-05	0	2.26037e-07	0	0.160555	0.163927	0	0.37556	0.131955	0	0.208517	0.0762461	0.275569	0	6.21108e-05	5.08397e-06	0.206756	0.196969	0	0	0.0824408	0	0.00747586	0.144638	0
TraesCS4B01G045600LC.1	0.175737	0	0	0	0	0.847488	0	0	0	0.285975	0	0	0	0.925232	0	2.22778	0.537505	0.437421	0.530878	0	0.581758	0	0	0	0	0	0.330613	0	0.254036	0.239606	0	0.415571	0	0.202283	0	0	0	0	0	0	0.511204	0	0	0	0	0.327974	0	0.288258	0
TraesCS5B01G272700.1	11.3761	12.4689	15.9085	9.78448	12.6824	20.5513	17.9329	20.8829	13.8781	13.3766	11.661	21.1373	17.3631	21.2231	23.7471	20.7471	12.5644	21.2074	12.9183	21.258	7.81823	17.3498	9.72736	20.2609	21.4424	21.9751	17.8918	12.0199	16.2958	18.2692	25.5443	23.4953	9.3744	8.5766	11.6106	19.5298	16.4319	15.007	23.0105	13.6719	22.7217	10.0994	20.9477	23.84	12.2251	23.2214	11.4554	18.6148	29.4275
TraesCS5B01G284500.1	6.94317	9.31528	8.12421	11.8559	6.33783	7.295	8.05304	1.5884	6.88878	9.76011	11.937	8.89038	6.29351	10.0992	8.75557	4.22365	6.65022	1.81325	7.84255	5.09092	6.95683	5.27663	2.65663	2.57685	2.07251	6.42812	6.33687	6.4511	6.68533	7.91623	6.61568	5.89246	6.03709	6.63345	7.71585	6.68306	8.28	5.00533	1.56778	5.3405	3.93211	6.72716	1.65676	1.59842	1.50612	6.87422	2.54132	7.71576	5.61797
TraesCS5B01G284500LC.1	10.9677	4.53432	5.95839	4.45915	7.99101	5.6351	6.67852	6.6828	8.83937	3.82487	5.10575	7.1376	4.40064	7.16723	4.94416	5.92604	9.07641	6.41269	8.24231	2.13616	1.71488	5.63002	1.09037	4.35614	3.00372	6.29778	8.44252	5.74069	10.1298	2.86581	8.98664	7.03294	5.1006	2.8734	7.72962	5.83821	3.16022	2.52422	6.58885	8.20424	12.2145	5.84689	5.08973	10.0004	1.62791	7.33906	4.29138	1.65738	2.34514
TraesCS5B01G325900.1	7.78386	10.1114	0	9.0858	7.78131	7.63598	0	4.99307	7.43855	9.7603	9.58757	8.30131	5.38207	0	0	5.31647	7.56736	4.54088	9.74234	5.82914	7.08045	6.76624	8.04303	8.57694	6.57327	0	0	8.75203	6.73276	7.04321	0	7.04996	5.33379	5.72386	7.8855	6.5399	0	3.39661	6.27914	6.11465	8.09824	2.2501	7.04401	7.0844	0.98205	10.1507	5.41415	6.4554	0
TraesCS5B01G325900.2	0.255544	0.201401	0	0	0	0	0	0	0	0	0.180486	0.453557	0.259997	0	0	0	0.000316468	0	0.250076	0.175421	0	0	0.000325125	0	0	0	0	0	0	0.23142	0	0	0	0.512356	0	0.152845	0	0	0	0	0	0	0.231427	0	0.524916	0	0	0	0
TraesCS5B01G394300.1	105.893	30.7661	1.84627	21.5397	177.968	20.4065	23.2736	21.7584	24.4327	9.73707	18.4279	13.3224	16.6648	9.00989	5.19294	14.2196	60.8906	11.2026	16.123	129.925	3.50275	120.274	26.2794	1.25378	3.20667	102.515	6.65377	3.14373	6.52408	6.96761	5.42437	11.6375	9.60121	3.06673	8.63395	12.1215	17.7671	8.33767	37.0855	13.4756	20.4265	44.34	163.762	66.7451	95.7544	96.6061	11.7518	4.02281	8.74375
TraesCS5B01G394300LC.1	0	0	0	0	0	0	0	0.123571	0	0	0	0	0	0	0	0	0.109739	0	0	0	0.127193	0	0	0.262111	0	0	0	0	0.103067	0	0	0	0	0	0	0	0	0	0	0	0	0.470044	0	0.18511	0	0.207788	0	0	0
TraesCS5B01G444700.1	1.9134	0.450797	0.242323	0.292854	2.40139	0.122322	3.79161	0.142068	2.37293	3.35359	0.236017	3.21481	2.03422	3.33801	0.25811	2.18394	2.51248	2.27403	2.70165	2.61317	2.80851	2.57929	0.224956	0.0857046	2.68736	0.216463	0.230323	0.150898	2.34202	0.228395	3.47428	0	2.70076	1.84985	3.27529	0.16596	0.377742	1.80835	2.25568	0.140846	0.142691	0.10025	0.488608	0.228783	1.7029	0.582917	2.46086	0.327664	2.66843
TraesCS5B01G543700.1	1.05332	0.519579	0.244652	0.624407	0.367203	1.85574	0.0842183	9.81786	0.430931	9.5182	8.21922	4.10847	8.80143	1.24504	3.53793	0.885757	0.598501	4.36906	0.740457	0.206393	4.52701	0	3.04426	2.16604	13.2095	10.5609	11.8486	12.6059	9.38632	3.77965	1.85296	11.6806	0.808872	0.321374	0.408492	9.8668	0.991422	0.441402	0.26334	0.312825	4.28561	1.68532	0.765747	3.49623	3.47558	14.0655	0.212452	1.11882	0.270614
TraesCS5D01G444800.1	23.7196	31.974	12.038	15.1232	31.0152	18.3052	25.9975	13.1827	27.4426	20.1908	19.1341	22.977	22.6514	28.3544	30.3138	21.0055	20.9329	25.9923	32.0453	21.8819	26.5815	29.9287	12.7413	19.056	26.6335	24.7217	19.6843	14.3409	23.3565	13.4128	30.6297	20.589	20.7514	15.7514	32.5467	14.66	13.0448	20.4059	28.7071	20.9883	19.3144	20.1461	16.3687	21.637	19.7609	19.5512	11.0728	15.4252	28.104
TraesCS6A01G000300.1	10.4572	269.201	24.8459	45.3672	152.833	19.2138	9.62922	12.6294	177.641	222.282	40.6051	123.986	133.622	182.978	37.4879	122.454	60.579	109.628	169.282	0.226082	23.3657	30.6747	194.207	213.256	37.8942	28.1041	133.26	229.692	95.3356	77.6534	31.7468	35.2171	27.0914	142.857	34.7494	0	58.0383	26.2413	113.091	184.372	194.166	129.323	39.7579	37.552	15.0844	164.909	63.6572	16.5577	114.906
TraesCS6A01G035800.1	5.84791	12.0305	10.8558	11.1048	8.14466	12.0867	7.74549	7.981	16.0854	11.0077	5.66328	8.2768	3.95465	7.45035	5.88043	7.17063	20.1372	13.7802	19.7088	5.75207	19.4416	13.7046	4.4095	23.0893	15.6221	8.95738	14.7486	4.81274	5.39305	12.5783	12.2285	16.5534	10.704	8.22172	19.2959	14.0406	16.4644	5.42726	13.6441	9.54603	6.77766	7.61294	15.752	10.1374	5.36064	6.92342	8.77978	9.59147	21.2992
TraesCS6A01G035800LC.1	1.60627	4.52842	1.94762	2.77935	2.9405	3.09792	4.17043	0.881678	2.2214	1.74424	4.70693	2.33321	1.14402	3.25537	1.65681	2.25329	7.40935	1.08535	1.08412	4.3935	2.11297	2.35805	0.525053	3.84386	0.700258	1.76818	1.68333	0.559979	3.5808	4.53482	2.15145	0.768957	3.41176	4.50323	3.17958	3.13933	0.778123	2.73986	2.131	2.67113	5.03965	1.27838	0.816745	1.49048	0.304113	1.22417	0.792811	1.73737	1.83494
TraesCS6A01G389100.1	16.8976	16.5299	14.6616	4.71944	12.3109	14.0072	11.573	14.2627	16.9447	24.0038	15.8157	12.6404	13.6283	16.3312	16.0836	13.9497	1.44171	17.7117	16.2578	18.1664	13.9212	12.3601	2.83829	0.784789	14.8204	13.8978	9.4197	17.1142	13.1661	13.3485	3.76819	3.1663	1.5449	9.98256	17.2606	4.91878	15.3326	9.53192	1.552	15.7602	5.01794	18.273	14.53	4.41405	14.3405	15.7534	0.835966	4.64462	16.8372
TraesCS6A01G399600.1	49.5589	39.7039	73.8662	16.3442	10.5491	15.4756	17.4492	11.6122	10.0165	76.5906	70.4231	12.3813	32.1349	94.6459	84.6802	5.9742	6.12765	37.3945	58.4772	11.393	21.5655	33.2204	62.242	82.2888	12.035	8.88771	40.7269	36.3757	8.65622	38.1198	77.2432	18.4761	29.1853	11.891	8.20865	8.16397	90.0773	6.31124	10.2217	60.0555	71.901	10.7696	46.0443	78.595	37.1295	28.8829	53.3216	62.3929	27.8258
TraesCS6A01G416700.1	13.6338	6.09043	15.2329	12.5836	11.6372	14.6029	12.8849	3.90994	26.7499	29.5655	16.3358	15.4842	11.1795	30.2067	19.5237	14.6414	11.2306	12.7352	17.0671	4.00931	6.16059	18.3508	15.9753	5.17471	20.5443	12.0546	6.70153	13.497	19.8081	15.4267	5.92608	7.74817	11.6507	9.26555	17.6182	11.245	10.8838	11.9841	14.6566	17.2388	25.1243	17.0344	10.4375	27.9091	9.44373	5.09038	20.3784	11.0558	14.54
TraesCS6A01G416700LC.1	0	0.258298	0.962172	2.83562	0.91702	3.13438	3.7255	0.835793	0	0	0.171011	0.403979	2.94785	0	0.706135	0.19427	0.869932	6.32335	0.189245	6.72632	0.804618	2.90655	0	0.455491	0.245806	3.1161	1.65804	0.343803	2.43628	0	0.352369	0	1.40297	0.747802	2.47512	1.05442	0.338876	3.27221	0	0.306391	0.191914	1.79315	0.260181	1.52065	0.140359	0.470421	1.00946	0	0.339236
TraesCS6A01G417700.1	4.48127	0.716275	2.06132	3.45794	6.70082	4.46643	5.06012	0.213295	5.31378	2.71065	5.17891	6.98933	6.15571	2.9791	4.91556	6.53624	7.21016	8.11442	6.63692	1.18175	0.213249	7.45179	1.60237	0.825089	4.49972	8.65553	1.1152	0.819801	5.84391	5.27452	0.389546	0.631292	5.24425	5.782	6.23434	5.43396	7.98755	4.53574	6.64185	6.41097	5.74857	0.432847	0.567388	7.95227	4.4109	0.556232	2.97072	0.476105	0.382152
TraesCS6B01G050200.1	12.3654	10.5659	0	10.5167	11.3584	13.0041	8.5756	13.0304	12.5603	12.6145	10.7064	7.30268	11.1537	10.2933	12.9646	11.4262	0.707156	0.384251	0	13.9768	6.92029e-08	10.7569	11.1906	0	0	12.7068	12.6774	15.1363	10.9786	9.75207	0	0	8.81206	0	0.277274	9.93383	0	5.94768	0	1.2674	15.5354	0	10.5643	1.45197	7.94931	20.2324	0	0	0
TraesCS6B01G050200.2	0	0	0	0	0.421599	0	0	0	0	0	0	0	0.556799	0	2.52216e-08	0.439546	0	0	0.515735	0	0.484352	0	0.552046	0	0	0	0	0	0	0	0.228222	0	0	0.422693	0	0	0	0	0.411323	0	0	0	0	0	0	0	0	0	0
TraesCS6B01G050200LC.1	1.42071	0.256635	0	0	0	0	0	0.718785	0	0	0	0	0.433612	0	1.12227	0	0	0	0.869518	0.640031	0	0	0	0	0	0	0	0.356263	0	0	0	0	0	0	0	0.285835	0.100155	0	0	0	0	0	0	0.465055	0.157313	0	0.524818	0	0
TraesCS6B01G050200LC.2	0.422819	0.370869	0	0	0	0	0	0	0.0334378	0	0	0	0.50574	0.0279069	0.8991	0	0.0777706	0.0613935	0.976982	0.269272	0	0	0	0	0.0530051	0	0.0977758	0.154524	0.0238056	0	0.0306182	0	0	0.0282653	0.0194681	0.575507	0.326848	0	0	0	0	0	0	0.473302	0.586849	0.606555	0.00032799	0	0
TraesCS6B01G050200LC.3	0.111419	0.292668	0	0	0	0	0	0.644404	0	0	0	0	0	0	0	0	0	0	0.303063	0.335538	0	0	0	0	0	0	0	0.482884	0	0	0	0	0	0	0.0158902	0.489455	0.643015	0	0	0	0	0	0	0.0697437	0.924698	0.949166	0	0	0
TraesCS6B01G386500.1	3.57386	4.44534	4.69908	4.92922	3.11311	3.46459	54.9184	57.363	4.78966	6.13556	3.79766	5.35855	60.8972	4.47334	5.10375	2.86088	4.37957	3.43813	60.3614	59.0363	2.75409	4.05349	67.341	82.8036	4.45253	4.14007	3.90941	67.4774	4.33719	4.71436	67.6925	3.95376	3.20007	51.6739	3.33636	3.40176	71.7694	2.85708	4.33962	4.29113	85.1177	65.747	74.0336	6.66542	42.6608	79.2616	51.1118	49.3397	5.64873
TraesCS6B01G447500.1	10.3171	11.8295	24.0507	18.1627	39.7234	44.5061	15.7608	17.2274	47.5356	14.8275	24.701	35.34	5.73594	3.00084	20.9505	18.4359	41.657	29.3176	53.0884	15.8437	28.6813	1.31929	12.495	20.8839	14.3774	33.9678	18.0339	28.898	23.8888	11.5017	32.6322	24.0683	27.8937	27.4136	54.063	21.5636	24.8462	26.3311	16.6449	21.5625	37.9948	17.5035	0.613548	28.4076	2.92237	21.6869	9.38089	25.2991	9.47431
TraesCS6B01G447500LC.1	0.242622	0.214757	0.187046	0	0.181889	0	0	0	0	0	0.205373	0.400364	0	0.341148	0	0.121222	0	0	1.0778	0	0	0	0	0.191084	0.311603	0	0.302734	0	0	0.219829	0	0	0	0	0	0.186884	0.192437	0	0	0	0	0	0	0	0	0	0	0	0.206134
TraesCS6B01G472700.1	23.6432	34.6135	26.8707	30.5804	25.5409	26.5499	32.1833	25.5837	10.6859	11.8125	33.3717	39.5067	24.5122	9.8506	27.8672	6.95393	29.1239	22.6734	36.4152	28.078	34.7528	1.10305	4.89892	32.5322	2.12669	34.3175	7.43902	14.5966	7.21015	28.7015	36.4918	4.74183	21.9963	20.8902	4.83779	24.0174	33.0359	16.7211	10.1082	29.6205	5.5717	35.4968	15.4274	3.84169	20.0374	28.8604	8.09037	12.9585	4.992
TraesCS6B01G472700LC.1	0.0258036	0.0333112	0.085759	0.434594	0.057374	0.412376	0.110023	0.109007	0	0.0783771	0.0305186	0.1243	0.430208	0.0799477	0	0.0190011	0.0247509	1.40703	0	1.21396	0.122403	0.828112	0	0.0886543	0.0505933	0.584543	0.452388	0	0.826493	0.101527	0	0	0.243413	0.0539458	0.648096	0.228798	0.0302341	0.501746	0	0.0957432	0.17071	0.445165	0	0.120814	0	0.045569	0.0624605	0	0.0317713
TraesCS6D01G387100.1	28.1719	37.8781	0	24.9402	0	12.3941	0	8.23921	0	39.6654	0	0	20.2081	24.1148	0	36.3599	0	0	6.3706	54.4744	6.94314	31.663	38.654	0	37.1353	0	16.7024	25.6525	0.300436	36.1921	0	15.7689	2.18638	0	0	15.6604	2.00912	12.4129	30.5157	0	0	53.1105	43.2855	0	18.5352	41.4603	7.93768	2.99505	32.3675
TraesCS6D01G387100LC.1	0	0	0	0	0	0	0	0	0	0	0	0	0	0	0	0	0	0	0	0	0	0	0	0	0	0	0	0	0	0	0	0	0.381131	0	0	0	0	0	0	0	0	0	0	0	0	0	0	0	0
TraesCS7A01G558300.1	0	0	3.56209	31.3812	11.8677	18.2418	3.35032	4.43025	21.4834	2.357	22.7984	11.8786	2.51471	18.4261	4.8386	2.35424	3.16871	22.0403	16.2838	22.7737	13.609	27.5099	3.77321	15.1745	3.05258	2.31514	5.438	11.4964	3.39782	2.61691	15.5391	2.78252	22.683	12.134	21.267	4.4112	5.35569	5.02888	21.0801	21.2086	22.4359	21.4244	7.8844	17.4678	12.85	26.9349	29.7684	0.776753	21.8071
TraesCS7B01G409700.1	5.91857	0.35583	5.04111	0.970625	0.732012	0.934573	0	3.88202	6.23783	6.18357	1.13773	1.02513	3.55082	1.29387	4.99883	5.78103	1.0281	5.66001	6.5174	5.20423	4.0305	0.816838	0.91733	4.86619	6.42528	0.846756	0.491603	4.56149	1.13348	5.33761	5.80864	1.13931	4.02174	0.5999	5.38417	1.05806	4.90964	4.64304	1.59109	1.39844	5.43796	5.55224	3.57734	5.59712	4.57269	5.2258	0.54956	3.90244	6.15427
[truncated: 155 more columns]
