# Supplementary material for: Genomic variants affecting homoeologous gene expression dosage contribute to agronomic trait variation in allopolyploid wheat
Source: Nat Commun. 2022 Feb 11;13:826. doi: 10.1038/s41467-022-28453-y (PMC8837796; doi:10.1038/s41467-022-28453-y)
Supplement: Supplementary file 21 — Source Data [file 41467_2022_28453_MOESM21_ESM.zip › Source_data/Figure_5c_and_Supplementary_Figure_11.txt]

#Gene expression values (tpm)for TaElf3-B1 (TraesCS1B01G477400) and TaElf3-D1 (TraesCS1D01G451200) were extracted from the expression dataset submitted to NCBI GEO GSE167479.
#ID	GF100	GF101	GF102	GF103	GF104	GF106	GF107	GF11	GF110	GF115	GF117	GF119	GF12	GF120	GF121	GF123	GF124	GF125	GF127	GF128	GF13	GF138	GF14	GF15	GF151	GF152	GF154	GF157	GF168	GF170	GF175	GF180	GF184	GF186	GF188	GF189	GF19	GF190	GF196	GF197	GF201	GF202	GF204	GF205	GF207	GF208	GF21	GF213	GF215	GF221	GF224	GF225	GF226	GF228	GF23	GF230	GF231	GF234	GF235	GF238	GF24	GF247	GF248	GF249	GF25	GF256	GF262	GF263	GF264	GF265	GF267	GF27	GF270	GF276	GF277	GF278	GF279	GF280	GF281	GF282	GF283	GF285	GF287	GF289	GF29	GF293	GF294	GF295	GF296	GF297	GF298	GF299	GF30	GF300	GF301	GF304	GF305	GF306	GF307	GF308	GF309	GF31	GF310	GF311	GF312	GF313	GF315	GF317	GF319	GF32	GF320	GF323	GF325	GF327	GF330	GF331	GF332	GF333	GF334	GF335	GF336	GF341	GF342	GF343	GF344	GF345	GF346	GF347	GF348	GF358	GF359	GF36	GF360	GF361	GF362	GF363	GF364	GF366	GF37	GF370	GF371	GF374	GF38	GF380	GF381	GF383	GF387	GF39	GF391	GF4	GF41	GF42	GF43	GF44	GF45	GF46	GF47	GF5	GF50	GF51	GF52	GF53	GF54	GF55	GF56	GF57	GF58	GF59	GF6	GF60	GF61	GF62	GF63	GF64	GF66	GF67	GF68	GF69	GF7	GF70	GF71	GF72	GF73	GF74	GF75	GF76	GF77	GF78	GF8	GF81	GF82	GF83	GF84	GF85	GF86	GF87	GF88	GF89	GF9	GF90	GF91	GF92	GF93	GF97
TraesCS1B01G477400.1	5.64976	10.1313	7.84457	8.03124	7.52956	7.18724	9.12192	5.41313	7.44678	6.37738	8.54365	11.9024	6.53115	10.547	9.44039	5.05081	6.09492	6.14619	12.2097	4.9535	3.79802	4.34965	5.05786	7.05583	4.78443	9.75633	7.18981	6.13096	6.16966	6.58391	7.28204	12.0878	6.36107	7.81884	4.71801	7.05417	7.64878	4.48276	6.80725	8.61701	7.58393	5.51544	6.46867	8.20312	6.9476	7.61981	7.81365	6.5217	9.54468	3.80791	6.5908	7.67863	6.01644	4.80488	7.38167	8.45485	6.00133	8.95424	9.12045	7.67212	3.92537	7.4874	8.41588	4.5471	0.944133	6.25072	4.12793	4.64744	4.47557	5.23982	3.59196	5.46278	2.20147	8.9839	4.43744	6.35514	7.895	4.51022	3.88811	4.77941	5.19685	4.57115	3.86291	3.68762	5.61207	4.93833	6.72566	5.7247	9.14808	9.47989	6.06958	3.99216	7.10321	4.62376	7.18221	4.86356	7.07245	7.17327	5.05785	5.55498	5.4524	6.50326	6.00968	7.47534	6.68662	8.91458	4.6172	6.29721	7.65538	0.859893	3.81367	5.48122	6.52326	6.47585	7.78245	5.19228	4.92825	7.28529	9.63535	7.94054	9.00383	8.79044	6.52978	7.45087	7.84494	7.62394	7.21437	3.77277	6.19792	7.17395	5.72056	4.41803	8.31285	6.68685	5.60927	6.97403	8.00381	8.20559	0.775034	5.45549	12.8487	7.68578	4.99331	4.46998	4.94136	4.99781	8.92055	8.08608	5.3559	6.61629	2.37655	6.50408	7.16994	6.04958	5.65115	8.66327	4.70535	2.44289	6.58806	9.23738	5.16632	9.57498	4.19384	9.63389	8.54425	8.33127	4.96676	5.73865	7.23947	5.45454	6.14592	4.87535	6.27733	3.92391	12.1166	6.25105	8.30405	8.28493	6.4347	8.86076	7.1484	10.1656	2.23003	6.47153	4.47246	7.76358	4.28887	9.34551	5.19736	4.79905	10.6521	8.80499	9.80848	6.47411	6.04949	8.68041	6.02639	7.79945	6.15089	8.33071	4.57483	7.54121	6.07877	8.296
TraesCS1D01G451200.1	4.55314	1.62013	6.20219	6.335	5.25078	0.898125	6.34944	3.9409	4.16497	4.60719	6.711	2.16956	5.89569	1.12843	0.602353	3.96453	6.1631	1.0368	1.41307	3.90372	2.85	3.92566	4.42528	4.98843	3.99127	0.936158	4.79123	4.90697	0.623936	5.50808	6.14132	4.93987	1.1528	6.01809	3.86229	1.13124	5.25018	4.01914	0.427828	6.86406	6.03065	4.53308	4.19072	6.63569	10.1605	5.35854	8.43899	4.49614	7.27182	2.47764	5.32341	6.02999	5.48444	3.12822	5.3138	0.0295436	5.79074	6.84711	9.09882	7.64239	2.73953	6.49282	5.68343	4.47773	0.0610736	0.504775	0.483876	0.683087	2.53689	4.61492	3.15015	3.80947	1.87028	5.68132	2.86451	5.28536	1.42914	4.43679	3.24306	3.92279	3.55853	0.34162	2.98715	0.410202	4.12235	4.56994	1.22833	4.5418	0.904356	0.570416	4.59886	3.33818	6.23626	0	0.616598	0.552143	5.68852	5.41624	0.253609	4.35957	0.736311	4.80319	4.592	5.17315	0.402207	0.433725	4.14313	4.9548	6.63398	0.844193	2.57224	4.84949	6.55844	7.93394	0.967686	4.64093	4.77162	0.369286	1.05246	6.75829	6.22795	7.48599	4.34029	6.59135	5.5972	6.32052	4.61397	2.62225	8.22551	5.1849	5.31124	3.40822	1.14891	4.7737	4.94959	5.57575	6.03136	0.760274	0.808321	4.64842	1.04571	6.02031	3.9025	2.97844	3.69273	3.80302	0.501315	7.03556	0.682916	0.896199	2.38714	1.48637	6.40526	5.03566	3.38551	0.924862	4.07406	0.407608	0.765824	1.31992	3.45462	6.15376	2.87339	7.79992	6.87532	1.13753	3.42663	6.67286	6.09332	3.75231	5.1855	3.56864	4.75338	3.94577	8.79158	5.10633	5.02241	7.12023	7.01945	6.5333	6.69099	1.73584	0.539796	0.756564	3.62447	5.69669	3.27255	7.12423	3.89196	3.5242	1.85231	0.504852	1.29471	0.499799	4.35593	7.04946	4.77039	0.529287	6.15883	1.70169	3.48286	0.60276	5.25774	6.16292
