# Supplementary material for: Genomic variants affecting homoeologous gene expression dosage contribute to agronomic trait variation in allopolyploid wheat
Source: Nat Commun. 2022 Feb 11;13:826. doi: 10.1038/s41467-022-28453-y (PMC8837796; doi:10.1038/s41467-022-28453-y)
Supplement: Supplementary file 21 — Source Data [file 41467_2022_28453_MOESM21_ESM.zip › Source_data/Figure_2a_RNA_spike_top10K_transcript_VarPart.txt]

#spike,top10k, peer
ID	SNPsource	var_explained	ID	expStdev	GENEsource
TraesCS1A01G000100.1	Asnp	0.341587	TraesCS1A01G000100.1	0.64518	Agene
TraesCS1A01G000100.1	Bsnp	0.000001	TraesCS1A01G000100.1	0.64518	Agene
TraesCS1A01G000100.1	Dsnp	0.000001	TraesCS1A01G000100.1	0.64518	Agene
TraesCS2B01G418900.1	Asnp	0.000001	TraesCS2B01G418900.1	0.37361	Bgene
TraesCS2B01G418900.1	Bsnp	0.790762	TraesCS2B01G418900.1	0.37361	Bgene
TraesCS2B01G418900.1	Dsnp	0.000001	TraesCS2B01G418900.1	0.37361	Bgene
TraesCS2B01G419700.1	Asnp	0.572528	TraesCS2B01G419700.1	0.75675	Bgene
TraesCS2B01G419700.1	Bsnp	0.294215	TraesCS2B01G419700.1	0.75675	Bgene
TraesCS2B01G419700.1	Dsnp	0.000001	TraesCS2B01G419700.1	0.75675	Bgene
TraesCS2B01G421000.1	Asnp	0.493099	TraesCS2B01G421000.1	0.38194	Bgene
TraesCS2B01G421000.1	Bsnp	0.000001	TraesCS2B01G421000.1	0.38194	Bgene
TraesCS2B01G421000.1	Dsnp	0.506900	TraesCS2B01G421000.1	0.38194	Bgene
TraesCS2B01G422000.1	Asnp	0.851672	TraesCS2B01G422000.1	0.15614	Bgene
TraesCS2B01G422000.1	Bsnp	0.117244	TraesCS2B01G422000.1	0.15614	Bgene
TraesCS2B01G422000.1	Dsnp	0.000001	TraesCS2B01G422000.1	0.15614	Bgene
TraesCS2B01G425800.1	Asnp	0.077814	TraesCS2B01G425800.1	0.65557	Bgene
TraesCS2B01G425800.1	Bsnp	0.703859	TraesCS2B01G425800.1	0.65557	Bgene
TraesCS2B01G425800.1	Dsnp	0.218327	TraesCS2B01G425800.1	0.65557	Bgene
TraesCS2B01G426500.1	Asnp	0.356099	TraesCS2B01G426500.1	0.22644	Bgene
TraesCS2B01G426500.1	Bsnp	0.000001	TraesCS2B01G426500.1	0.22644	Bgene
TraesCS2B01G426500.1	Dsnp	0.427269	TraesCS2B01G426500.1	0.22644	Bgene
TraesCS2B01G427500.1	Asnp	0.468911	TraesCS2B01G427500.1	0.62683	Bgene
TraesCS2B01G427500.1	Bsnp	0.000001	TraesCS2B01G427500.1	0.62683	Bgene
TraesCS2B01G427500.1	Dsnp	0.061962	TraesCS2B01G427500.1	0.62683	Bgene
TraesCS2B01G429100.1	Asnp	0.000001	TraesCS2B01G429100.1	0.39712	Bgene
TraesCS2B01G429100.1	Bsnp	0.000001	TraesCS2B01G429100.1	0.39712	Bgene
TraesCS2B01G429100.1	Dsnp	0.109601	TraesCS2B01G429100.1	0.39712	Bgene
TraesCS2B01G435100.1	Asnp	0.000001	TraesCS2B01G435100.1	2.17142	Bgene
TraesCS2B01G435100.1	Bsnp	0.432775	TraesCS2B01G435100.1	2.17142	Bgene
TraesCS2B01G435100.1	Dsnp	0.567223	TraesCS2B01G435100.1	2.17142	Bgene
TraesCS2B01G436500.1	Asnp	0.601153	TraesCS2B01G436500.1	3.36625	Bgene
TraesCS2B01G436500.1	Bsnp	0.265320	TraesCS2B01G436500.1	3.36625	Bgene
TraesCS2B01G436500.1	Dsnp	0.091645	TraesCS2B01G436500.1	3.36625	Bgene
TraesCS2B01G436700.1	Asnp	0.426871	TraesCS2B01G436700.1	1.73948	Bgene
TraesCS2B01G436700.1	Bsnp	0.333509	TraesCS2B01G436700.1	1.73948	Bgene
TraesCS2B01G436700.1	Dsnp	0.000001	TraesCS2B01G436700.1	1.73948	Bgene
TraesCS2B01G437000.1	Asnp	0.692507	TraesCS2B01G437000.1	0.44295	Bgene
TraesCS2B01G437000.1	Bsnp	0.040924	TraesCS2B01G437000.1	0.44295	Bgene
TraesCS2B01G437000.1	Dsnp	0.000001	TraesCS2B01G437000.1	0.44295	Bgene
TraesCS2B01G439700.1	Asnp	0.000001	TraesCS2B01G439700.1	0.79326	Bgene
TraesCS2B01G439700.1	Bsnp	0.297040	TraesCS2B01G439700.1	0.79326	Bgene
TraesCS2B01G439700.1	Dsnp	0.000001	TraesCS2B01G439700.1	0.79326	Bgene
TraesCS2B01G439800.1	Asnp	0.000001	TraesCS2B01G439800.1	1.28135	Bgene
TraesCS2B01G439800.1	Bsnp	0.141373	TraesCS2B01G439800.1	1.28135	Bgene
TraesCS2B01G439800.1	Dsnp	0.000001	TraesCS2B01G439800.1	1.28135	Bgene
TraesCS2B01G440000.1	Asnp	0.000001	TraesCS2B01G440000.1	0.29827	Bgene
TraesCS2B01G440000.1	Bsnp	0.347419	TraesCS2B01G440000.1	0.29827	Bgene
TraesCS2B01G440000.1	Dsnp	0.334733	TraesCS2B01G440000.1	0.29827	Bgene
TraesCS2B01G440600.1	Asnp	0.112087	TraesCS2B01G440600.1	0.99843	Bgene
TraesCS2B01G440600.1	Bsnp	0.887911	TraesCS2B01G440600.1	0.99843	Bgene
TraesCS2B01G440600.1	Dsnp	0.000001	TraesCS2B01G440600.1	0.99843	Bgene
TraesCS2B01G441000.1	Asnp	0.403841	TraesCS2B01G441000.1	1.37297	Bgene
TraesCS2B01G441000.1	Bsnp	0.174175	TraesCS2B01G441000.1	1.37297	Bgene
TraesCS2B01G441000.1	Dsnp	0.421983	TraesCS2B01G441000.1	1.37297	Bgene
TraesCS2B01G443000.1	Asnp	0.576526	TraesCS2B01G443000.1	0.10705	Bgene
TraesCS2B01G443000.1	Bsnp	0.312418	TraesCS2B01G443000.1	0.10705	Bgene
TraesCS2B01G443000.1	Dsnp	0.000001	TraesCS2B01G443000.1	0.10705	Bgene
TraesCS2B01G446200.1	Asnp	0.000001	TraesCS2B01G446200.1	0.43068	Bgene
TraesCS2B01G446200.1	Bsnp	0.235997	TraesCS2B01G446200.1	0.43068	Bgene
TraesCS2B01G446200.1	Dsnp	0.588710	TraesCS2B01G446200.1	0.43068	Bgene
TraesCS2B01G446300.1	Asnp	0.000001	TraesCS2B01G446300.1	0.40275	Bgene
TraesCS2B01G446300.1	Bsnp	0.765722	TraesCS2B01G446300.1	0.40275	Bgene
TraesCS2B01G446300.1	Dsnp	0.036961	TraesCS2B01G446300.1	0.40275	Bgene
TraesCS2B01G447500.1	Asnp	0.035524	TraesCS2B01G447500.1	0.81033	Bgene
TraesCS2B01G447500.1	Bsnp	0.000001	TraesCS2B01G447500.1	0.81033	Bgene
TraesCS2B01G447500.1	Dsnp	0.000001	TraesCS2B01G447500.1	0.81033	Bgene
TraesCS2B01G448100.1	Asnp	0.000001	TraesCS2B01G448100.1	0.84709	Bgene
TraesCS2B01G448100.1	Bsnp	0.597347	TraesCS2B01G448100.1	0.84709	Bgene
TraesCS2B01G448100.1	Dsnp	0.000001	TraesCS2B01G448100.1	0.84709	Bgene
TraesCS2B01G450800.2	Asnp	0.000001	TraesCS2B01G450800.2	1.34399	Bgene
TraesCS2B01G450800.2	Bsnp	0.804351	TraesCS2B01G450800.2	1.34399	Bgene
TraesCS2B01G450800.2	Dsnp	0.195648	TraesCS2B01G450800.2	1.34399	Bgene
TraesCS1A01G223800.1	Asnp	0.901957	TraesCS1A01G223800.1	0.14342	Agene
TraesCS1A01G223800.1	Bsnp	0.000001	TraesCS1A01G223800.1	0.14342	Agene
TraesCS1A01G223800.1	Dsnp	0.098042	TraesCS1A01G223800.1	0.14342	Agene
TraesCS2B01G453800.1	Asnp	0.000001	TraesCS2B01G453800.1	0.97782	Bgene
TraesCS2B01G453800.1	Bsnp	0.028602	TraesCS2B01G453800.1	0.97782	Bgene
TraesCS2B01G453800.1	Dsnp	0.852742	TraesCS2B01G453800.1	0.97782	Bgene
TraesCS2B01G453900.1	Asnp	0.000001	TraesCS2B01G453900.1	0.17661	Bgene
TraesCS2B01G453900.1	Bsnp	0.158931	TraesCS2B01G453900.1	0.17661	Bgene
TraesCS2B01G453900.1	Dsnp	0.591878	TraesCS2B01G453900.1	0.17661	Bgene
TraesCS2B01G454000.2	Asnp	0.000001	TraesCS2B01G454000.2	0.40749	Bgene
TraesCS2B01G454000.2	Bsnp	0.000001	TraesCS2B01G454000.2	0.40749	Bgene
TraesCS2B01G454000.2	Dsnp	0.091816	TraesCS2B01G454000.2	0.40749	Bgene
TraesCS2B01G454300.1	Asnp	0.000001	TraesCS2B01G454300.1	0.34521	Bgene
TraesCS2B01G454300.1	Bsnp	0.919376	TraesCS2B01G454300.1	0.34521	Bgene
TraesCS2B01G454300.1	Dsnp	0.000001	TraesCS2B01G454300.1	0.34521	Bgene
TraesCS1A01G224000.1	Asnp	0.080774	TraesCS1A01G224000.1	0.10564	Agene
TraesCS1A01G224000.1	Bsnp	0.000001	TraesCS1A01G224000.1	0.10564	Agene
TraesCS1A01G224000.1	Dsnp	0.000001	TraesCS1A01G224000.1	0.10564	Agene
TraesCS2B01G457800.1	Asnp	0.061108	TraesCS2B01G457800.1	0.16722	Bgene
TraesCS2B01G457800.1	Bsnp	0.000001	TraesCS2B01G457800.1	0.16722	Bgene
TraesCS2B01G457800.1	Dsnp	0.687002	TraesCS2B01G457800.1	0.16722	Bgene
TraesCS2B01G458100.1	Asnp	0.000001	TraesCS2B01G458100.1	0.26751	Bgene
TraesCS2B01G458100.1	Bsnp	0.418313	TraesCS2B01G458100.1	0.26751	Bgene
TraesCS2B01G458100.1	Dsnp	0.511418	TraesCS2B01G458100.1	0.26751	Bgene
TraesCS2B01G460300.1	Asnp	0.000001	TraesCS2B01G460300.1	0.41353	Bgene
TraesCS2B01G460300.1	Bsnp	0.807270	TraesCS2B01G460300.1	0.41353	Bgene
TraesCS2B01G460300.1	Dsnp	0.192729	TraesCS2B01G460300.1	0.41353	Bgene
TraesCS2B01G462300.1	Asnp	0.746199	TraesCS2B01G462300.1	0.51599	Bgene
TraesCS2B01G462300.1	Bsnp	0.000001	TraesCS2B01G462300.1	0.51599	Bgene
TraesCS2B01G462300.1	Dsnp	0.000001	TraesCS2B01G462300.1	0.51599	Bgene
TraesCS2B01G464300.1	Asnp	0.786496	TraesCS2B01G464300.1	0.28220	Bgene
TraesCS2B01G464300.1	Bsnp	0.167778	TraesCS2B01G464300.1	0.28220	Bgene
TraesCS2B01G464300.1	Dsnp	0.000001	TraesCS2B01G464300.1	0.28220	Bgene
TraesCS2B01G464400.1	Asnp	0.000001	TraesCS2B01G464400.1	0.67819	Bgene
TraesCS2B01G464400.1	Bsnp	0.956425	TraesCS2B01G464400.1	0.67819	Bgene
TraesCS2B01G464400.1	Dsnp	0.032955	TraesCS2B01G464400.1	0.67819	Bgene
TraesCS2B01G469000.1	Asnp	0.000001	TraesCS2B01G469000.1	0.37275	Bgene
TraesCS2B01G469000.1	Bsnp	0.297058	TraesCS2B01G469000.1	0.37275	Bgene
TraesCS2B01G469000.1	Dsnp	0.000001	TraesCS2B01G469000.1	0.37275	Bgene
TraesCS2B01G469700.1	Asnp	0.030178	TraesCS2B01G469700.1	0.78742	Bgene
TraesCS2B01G469700.1	Bsnp	0.793364	TraesCS2B01G469700.1	0.78742	Bgene
TraesCS2B01G469700.1	Dsnp	0.176457	TraesCS2B01G469700.1	0.78742	Bgene
TraesCS2B01G469800.1	Asnp	0.030178	TraesCS2B01G469800.1	0.78742	Bgene
TraesCS2B01G469800.1	Bsnp	0.793364	TraesCS2B01G469800.1	0.78742	Bgene
TraesCS2B01G469800.1	Dsnp	0.176457	TraesCS2B01G469800.1	0.78742	Bgene
TraesCS1A01G033300.1	Asnp	0.385170	TraesCS1A01G033300.1	0.78605	Agene
TraesCS1A01G033300.1	Bsnp	0.590260	TraesCS1A01G033300.1	0.78605	Agene
TraesCS1A01G033300.1	Dsnp	0.024569	TraesCS1A01G033300.1	0.78605	Agene
TraesCS2B01G472100.1	Asnp	0.014423	TraesCS2B01G472100.1	0.50360	Bgene
TraesCS2B01G472100.1	Bsnp	0.387097	TraesCS2B01G472100.1	0.50360	Bgene
TraesCS2B01G472100.1	Dsnp	0.598480	TraesCS2B01G472100.1	0.50360	Bgene
TraesCS2B01G473600.1	Asnp	0.150440	TraesCS2B01G473600.1	1.04417	Bgene
TraesCS2B01G473600.1	Bsnp	0.642583	TraesCS2B01G473600.1	1.04417	Bgene
TraesCS2B01G473600.1	Dsnp	0.206976	TraesCS2B01G473600.1	1.04417	Bgene
TraesCS2B01G473600.2	Asnp	0.177200	TraesCS2B01G473600.2	1.12180	Bgene
TraesCS2B01G473600.2	Bsnp	0.822799	TraesCS2B01G473600.2	1.12180	Bgene
TraesCS2B01G473600.2	Dsnp	0.000001	TraesCS2B01G473600.2	1.12180	Bgene
TraesCS2B01G473700.1	Asnp	0.151130	TraesCS2B01G473700.1	1.03892	Bgene
TraesCS2B01G473700.1	Bsnp	0.811864	TraesCS2B01G473700.1	1.03892	Bgene
TraesCS2B01G473700.1	Dsnp	0.037006	TraesCS2B01G473700.1	1.03892	Bgene
TraesCS2B01G474700.1	Asnp	0.000001	TraesCS2B01G474700.1	0.73521	Bgene
TraesCS2B01G474700.1	Bsnp	0.863971	TraesCS2B01G474700.1	0.73521	Bgene
TraesCS2B01G474700.1	Dsnp	0.000001	TraesCS2B01G474700.1	0.73521	Bgene
TraesCS2B01G474900.1	Asnp	0.000001	TraesCS2B01G474900.1	0.91584	Bgene
TraesCS2B01G474900.1	Bsnp	0.425261	TraesCS2B01G474900.1	0.91584	Bgene
TraesCS2B01G474900.1	Dsnp	0.243962	TraesCS2B01G474900.1	0.91584	Bgene
TraesCS2B01G475000.1	Asnp	0.000001	TraesCS2B01G475000.1	1.04813	Bgene
TraesCS2B01G475000.1	Bsnp	0.747747	TraesCS2B01G475000.1	1.04813	Bgene
TraesCS2B01G475000.1	Dsnp	0.000001	TraesCS2B01G475000.1	1.04813	Bgene
TraesCS2B01G475200.1	Asnp	0.000001	TraesCS2B01G475200.1	1.26504	Bgene
TraesCS2B01G475200.1	Bsnp	0.803934	TraesCS2B01G475200.1	1.26504	Bgene
TraesCS2B01G475200.1	Dsnp	0.000001	TraesCS2B01G475200.1	1.26504	Bgene
TraesCS1A01G225200.2	Asnp	0.946787	TraesCS1A01G225200.2	0.85927	Agene
TraesCS1A01G225200.2	Bsnp	0.000001	TraesCS1A01G225200.2	0.85927	Agene
TraesCS1A01G225200.2	Dsnp	0.000001	TraesCS1A01G225200.2	0.85927	Agene
TraesCS2B01G475800.1	Asnp	0.000001	TraesCS2B01G475800.1	0.78954	Bgene
TraesCS2B01G475800.1	Bsnp	0.143240	TraesCS2B01G475800.1	0.78954	Bgene
TraesCS2B01G475800.1	Dsnp	0.000001	TraesCS2B01G475800.1	0.78954	Bgene
TraesCS2B01G476000.1	Asnp	0.000000	TraesCS2B01G476000.1	1.27989	Bgene
TraesCS2B01G476000.1	Bsnp	0.716996	TraesCS2B01G476000.1	1.27989	Bgene
TraesCS2B01G476000.1	Dsnp	0.000000	TraesCS2B01G476000.1	1.27989	Bgene
TraesCS2B01G476100.1	Asnp	0.000001	TraesCS2B01G476100.1	1.20216	Bgene
TraesCS2B01G476100.1	Bsnp	0.923083	TraesCS2B01G476100.1	1.20216	Bgene
TraesCS2B01G476100.1	Dsnp	0.000001	TraesCS2B01G476100.1	1.20216	Bgene
TraesCS2B01G476300.1	Asnp	0.000001	TraesCS2B01G476300.1	0.68313	Bgene
TraesCS2B01G476300.1	Bsnp	0.000001	TraesCS2B01G476300.1	0.68313	Bgene
TraesCS2B01G476300.1	Dsnp	0.105385	TraesCS2B01G476300.1	0.68313	Bgene
TraesCS2B01G476700.1	Asnp	0.017791	TraesCS2B01G476700.1	0.37301	Bgene
TraesCS2B01G476700.1	Bsnp	0.245138	TraesCS2B01G476700.1	0.37301	Bgene
TraesCS2B01G476700.1	Dsnp	0.000001	TraesCS2B01G476700.1	0.37301	Bgene
TraesCS2B01G478700.1	Asnp	0.000001	TraesCS2B01G478700.1	0.85782	Bgene
TraesCS2B01G478700.1	Bsnp	0.084118	TraesCS2B01G478700.1	0.85782	Bgene
TraesCS2B01G478700.1	Dsnp	0.608323	TraesCS2B01G478700.1	0.85782	Bgene
TraesCS2B01G479800.1	Asnp	0.000001	TraesCS2B01G479800.1	0.11407	Bgene
TraesCS2B01G479800.1	Bsnp	0.005419	TraesCS2B01G479800.1	0.11407	Bgene
TraesCS2B01G479800.1	Dsnp	0.000001	TraesCS2B01G479800.1	0.11407	Bgene
TraesCS2B01G480600.1	Asnp	0.000001	TraesCS2B01G480600.1	1.08461	Bgene
TraesCS2B01G480600.1	Bsnp	0.934932	TraesCS2B01G480600.1	1.08461	Bgene
TraesCS2B01G480600.1	Dsnp	0.065066	TraesCS2B01G480600.1	1.08461	Bgene
TraesCS2B01G482600.1	Asnp	0.232030	TraesCS2B01G482600.1	1.90561	Bgene
TraesCS2B01G482600.1	Bsnp	0.314218	TraesCS2B01G482600.1	1.90561	Bgene
TraesCS2B01G482600.1	Dsnp	0.377463	TraesCS2B01G482600.1	1.90561	Bgene
TraesCS2B01G482800.1	Asnp	0.000001	TraesCS2B01G482800.1	0.76065	Bgene
TraesCS2B01G482800.1	Bsnp	0.071356	TraesCS2B01G482800.1	0.76065	Bgene
TraesCS2B01G482800.1	Dsnp	0.142109	TraesCS2B01G482800.1	0.76065	Bgene
TraesCS2B01G483100.1	Asnp	0.094435	TraesCS2B01G483100.1	0.84809	Bgene
TraesCS2B01G483100.1	Bsnp	0.118189	TraesCS2B01G483100.1	0.84809	Bgene
TraesCS2B01G483100.1	Dsnp	0.000001	TraesCS2B01G483100.1	0.84809	Bgene
TraesCS2B01G483200.1	Asnp	0.000001	TraesCS2B01G483200.1	1.21522	Bgene
TraesCS2B01G483200.1	Bsnp	0.998640	TraesCS2B01G483200.1	1.21522	Bgene
TraesCS2B01G483200.1	Dsnp	0.000001	TraesCS2B01G483200.1	1.21522	Bgene
TraesCS2B01G484200.1	Asnp	0.002710	TraesCS2B01G484200.1	0.95798	Bgene
TraesCS2B01G484200.1	Bsnp	0.963706	TraesCS2B01G484200.1	0.95798	Bgene
TraesCS2B01G484200.1	Dsnp	0.033583	TraesCS2B01G484200.1	0.95798	Bgene
TraesCS2B01G484900.1	Asnp	0.000001	TraesCS2B01G484900.1	0.48568	Bgene
TraesCS2B01G484900.1	Bsnp	0.512890	TraesCS2B01G484900.1	0.48568	Bgene
TraesCS2B01G484900.1	Dsnp	0.000001	TraesCS2B01G484900.1	0.48568	Bgene
TraesCS2B01G485800.2	Asnp	0.382985	TraesCS2B01G485800.2	0.47655	Bgene
TraesCS2B01G485800.2	Bsnp	0.617014	TraesCS2B01G485800.2	0.47655	Bgene
TraesCS2B01G485800.2	Dsnp	0.000001	TraesCS2B01G485800.2	0.47655	Bgene
TraesCS2B01G486000.3	Asnp	0.000001	TraesCS2B01G486000.3	1.23488	Bgene
TraesCS2B01G486000.3	Bsnp	0.653899	TraesCS2B01G486000.3	1.23488	Bgene
TraesCS2B01G486000.3	Dsnp	0.346100	TraesCS2B01G486000.3	1.23488	Bgene
TraesCS2B01G489500.1	Asnp	0.115522	TraesCS2B01G489500.1	0.67389	Bgene
TraesCS2B01G489500.1	Bsnp	0.699332	TraesCS2B01G489500.1	0.67389	Bgene
TraesCS2B01G489500.1	Dsnp	0.000001	TraesCS2B01G489500.1	0.67389	Bgene
TraesCS2B01G489600.1	Asnp	0.000001	TraesCS2B01G489600.1	0.48978	Bgene
TraesCS2B01G489600.1	Bsnp	0.000001	TraesCS2B01G489600.1	0.48978	Bgene
TraesCS2B01G489600.1	Dsnp	0.585279	TraesCS2B01G489600.1	0.48978	Bgene
TraesCS2B01G489600.3	Asnp	0.083503	TraesCS2B01G489600.3	0.83792	Bgene
TraesCS2B01G489600.3	Bsnp	0.906402	TraesCS2B01G489600.3	0.83792	Bgene
TraesCS2B01G489600.3	Dsnp	0.000001	TraesCS2B01G489600.3	0.83792	Bgene
TraesCS2B01G489900.1	Asnp	0.178249	TraesCS2B01G489900.1	0.64497	Bgene
TraesCS2B01G489900.1	Bsnp	0.821750	TraesCS2B01G489900.1	0.64497	Bgene
TraesCS2B01G489900.1	Dsnp	0.000001	TraesCS2B01G489900.1	0.64497	Bgene
TraesCS2B01G490400.1	Asnp	0.000001	TraesCS2B01G490400.1	0.61421	Bgene
TraesCS2B01G490400.1	Bsnp	0.729578	TraesCS2B01G490400.1	0.61421	Bgene
TraesCS2B01G490400.1	Dsnp	0.000001	TraesCS2B01G490400.1	0.61421	Bgene
TraesCS2B01G490800.1	Asnp	0.252297	TraesCS2B01G490800.1	0.32119	Bgene
TraesCS2B01G490800.1	Bsnp	0.394431	TraesCS2B01G490800.1	0.32119	Bgene
TraesCS2B01G490800.1	Dsnp	0.353271	TraesCS2B01G490800.1	0.32119	Bgene
TraesCS2B01G491200.1	Asnp	0.328445	TraesCS2B01G491200.1	0.49199	Bgene
TraesCS2B01G491200.1	Bsnp	0.664848	TraesCS2B01G491200.1	0.49199	Bgene
TraesCS2B01G491200.1	Dsnp	0.006706	TraesCS2B01G491200.1	0.49199	Bgene
TraesCS2B01G494700.1	Asnp	0.612406	TraesCS2B01G494700.1	0.75070	Bgene
TraesCS2B01G494700.1	Bsnp	0.365567	TraesCS2B01G494700.1	0.75070	Bgene
TraesCS2B01G494700.1	Dsnp	0.000001	TraesCS2B01G494700.1	0.75070	Bgene
TraesCS2B01G495700.1	Asnp	0.369288	TraesCS2B01G495700.1	0.27082	Bgene
TraesCS2B01G495700.1	Bsnp	0.000001	TraesCS2B01G495700.1	0.27082	Bgene
TraesCS2B01G495700.1	Dsnp	0.313063	TraesCS2B01G495700.1	0.27082	Bgene
TraesCS1A01G033500.1	Asnp	0.000001	TraesCS1A01G033500.1	0.58750	Agene
TraesCS1A01G033500.1	Bsnp	0.145123	TraesCS1A01G033500.1	0.58750	Agene
TraesCS1A01G033500.1	Dsnp	0.616539	TraesCS1A01G033500.1	0.58750	Agene
TraesCS2B01G495700.2	Asnp	0.000001	TraesCS2B01G495700.2	1.00465	Bgene
TraesCS2B01G495700.2	Bsnp	0.101990	TraesCS2B01G495700.2	1.00465	Bgene
TraesCS2B01G495700.2	Dsnp	0.588678	TraesCS2B01G495700.2	1.00465	Bgene
TraesCS2B01G497500.1	Asnp	0.000001	TraesCS2B01G497500.1	0.42175	Bgene
TraesCS2B01G497500.1	Bsnp	0.000001	TraesCS2B01G497500.1	0.42175	Bgene
TraesCS2B01G497500.1	Dsnp	0.995542	TraesCS2B01G497500.1	0.42175	Bgene
TraesCS2B01G499600.1	Asnp	0.067198	TraesCS2B01G499600.1	0.45952	Bgene
TraesCS2B01G499600.1	Bsnp	0.932800	TraesCS2B01G499600.1	0.45952	Bgene
TraesCS2B01G499600.1	Dsnp	0.000001	TraesCS2B01G499600.1	0.45952	Bgene
TraesCS2B01G501000.1	Asnp	0.000001	TraesCS2B01G501000.1	1.06024	Bgene
TraesCS2B01G501000.1	Bsnp	0.070146	TraesCS2B01G501000.1	1.06024	Bgene
TraesCS2B01G501000.1	Dsnp	0.000001	TraesCS2B01G501000.1	1.06024	Bgene
TraesCS2B01G503400.1	Asnp	0.202007	TraesCS2B01G503400.1	0.61652	Bgene
TraesCS2B01G503400.1	Bsnp	0.000001	TraesCS2B01G503400.1	0.61652	Bgene
TraesCS2B01G503400.1	Dsnp	0.168604	TraesCS2B01G503400.1	0.61652	Bgene
TraesCS2B01G505700.1	Asnp	0.031394	TraesCS2B01G505700.1	0.43044	Bgene
TraesCS2B01G505700.1	Bsnp	0.096670	TraesCS2B01G505700.1	0.43044	Bgene
TraesCS2B01G505700.1	Dsnp	0.000001	TraesCS2B01G505700.1	0.43044	Bgene
TraesCS2B01G507200.1	Asnp	0.098924	TraesCS2B01G507200.1	0.39643	Bgene
TraesCS2B01G507200.1	Bsnp	0.630094	TraesCS2B01G507200.1	0.39643	Bgene
TraesCS2B01G507200.1	Dsnp	0.000001	TraesCS2B01G507200.1	0.39643	Bgene
TraesCS2B01G510200.1	Asnp	0.000001	TraesCS2B01G510200.1	0.32432	Bgene
TraesCS2B01G510200.1	Bsnp	0.517593	TraesCS2B01G510200.1	0.32432	Bgene
TraesCS2B01G510200.1	Dsnp	0.000001	TraesCS2B01G510200.1	0.32432	Bgene
TraesCS2B01G510200.2	Asnp	0.000001	TraesCS2B01G510200.2	1.05802	Bgene
TraesCS2B01G510200.2	Bsnp	0.650041	TraesCS2B01G510200.2	1.05802	Bgene
TraesCS2B01G510200.2	Dsnp	0.349958	TraesCS2B01G510200.2	1.05802	Bgene
TraesCS2B01G513800.1	Asnp	0.000001	TraesCS2B01G513800.1	1.29975	Bgene
TraesCS2B01G513800.1	Bsnp	0.184507	TraesCS2B01G513800.1	1.29975	Bgene
TraesCS2B01G513800.1	Dsnp	0.132878	TraesCS2B01G513800.1	1.29975	Bgene
TraesCS2B01G513900.1	Asnp	0.000001	TraesCS2B01G513900.1	1.12404	Bgene
TraesCS2B01G513900.1	Bsnp	0.095085	TraesCS2B01G513900.1	1.12404	Bgene
TraesCS2B01G513900.1	Dsnp	0.292707	TraesCS2B01G513900.1	1.12404	Bgene
TraesCS2B01G514000.1	Asnp	0.241060	TraesCS2B01G514000.1	1.22189	Bgene
TraesCS2B01G514000.1	Bsnp	0.230430	TraesCS2B01G514000.1	1.22189	Bgene
TraesCS2B01G514000.1	Dsnp	0.094166	TraesCS2B01G514000.1	1.22189	Bgene
TraesCS2B01G515600.1	Asnp	0.000000	TraesCS2B01G515600.1	0.15869	Bgene
TraesCS2B01G515600.1	Bsnp	0.141057	TraesCS2B01G515600.1	0.15869	Bgene
TraesCS2B01G515600.1	Dsnp	0.696981	TraesCS2B01G515600.1	0.15869	Bgene
TraesCS2B01G516500.1	Asnp	0.000000	TraesCS2B01G516500.1	0.39205	Bgene
TraesCS2B01G516500.1	Bsnp	0.809904	TraesCS2B01G516500.1	0.39205	Bgene
TraesCS2B01G516500.1	Dsnp	0.153058	TraesCS2B01G516500.1	0.39205	Bgene
TraesCS2B01G516700.2	Asnp	0.112586	TraesCS2B01G516700.2	0.66529	Bgene
TraesCS2B01G516700.2	Bsnp	0.000001	TraesCS2B01G516700.2	0.66529	Bgene
TraesCS2B01G516700.2	Dsnp	0.383379	TraesCS2B01G516700.2	0.66529	Bgene
TraesCS2B01G517500.1	Asnp	0.088403	TraesCS2B01G517500.1	0.53740	Bgene
TraesCS2B01G517500.1	Bsnp	0.424680	TraesCS2B01G517500.1	0.53740	Bgene
TraesCS2B01G517500.1	Dsnp	0.486916	TraesCS2B01G517500.1	0.53740	Bgene
TraesCS1A01G228200.1	Asnp	0.000001	TraesCS1A01G228200.1	0.47677	Agene
TraesCS1A01G228200.1	Bsnp	0.340346	TraesCS1A01G228200.1	0.47677	Agene
TraesCS1A01G228200.1	Dsnp	0.000001	TraesCS1A01G228200.1	0.47677	Agene
TraesCS2B01G520200.1	Asnp	0.240365	TraesCS2B01G520200.1	0.98786	Bgene
TraesCS2B01G520200.1	Bsnp	0.759635	TraesCS2B01G520200.1	0.98786	Bgene
TraesCS2B01G520200.1	Dsnp	0.000000	TraesCS2B01G520200.1	0.98786	Bgene
TraesCS2B01G520600.1	Asnp	0.139400	TraesCS2B01G520600.1	0.27776	Bgene
TraesCS2B01G520600.1	Bsnp	0.643576	TraesCS2B01G520600.1	0.27776	Bgene
TraesCS2B01G520600.1	Dsnp	0.217024	TraesCS2B01G520600.1	0.27776	Bgene
TraesCS2B01G524100.2	Asnp	0.000001	TraesCS2B01G524100.2	0.20625	Bgene
TraesCS2B01G524100.2	Bsnp	0.766812	TraesCS2B01G524100.2	0.20625	Bgene
TraesCS2B01G524100.2	Dsnp	0.233186	TraesCS2B01G524100.2	0.20625	Bgene
TraesCS2B01G525500.1	Asnp	0.045208	TraesCS2B01G525500.1	0.76326	Bgene
TraesCS2B01G525500.1	Bsnp	0.558810	TraesCS2B01G525500.1	0.76326	Bgene
TraesCS2B01G525500.1	Dsnp	0.395982	TraesCS2B01G525500.1	0.76326	Bgene
TraesCS2B01G525700.1	Asnp	0.000001	TraesCS2B01G525700.1	0.26317	Bgene
TraesCS2B01G525700.1	Bsnp	0.211471	TraesCS2B01G525700.1	0.26317	Bgene
TraesCS2B01G525700.1	Dsnp	0.640204	TraesCS2B01G525700.1	0.26317	Bgene
TraesCS1A01G033600.1	Asnp	0.045954	TraesCS1A01G033600.1	0.35829	Agene
TraesCS1A01G033600.1	Bsnp	0.419539	TraesCS1A01G033600.1	0.35829	Agene
TraesCS1A01G033600.1	Dsnp	0.479891	TraesCS1A01G033600.1	0.35829	Agene
TraesCS1A01G228800.1	Asnp	0.338379	TraesCS1A01G228800.1	0.79623	Agene
TraesCS1A01G228800.1	Bsnp	0.000001	TraesCS1A01G228800.1	0.79623	Agene
TraesCS1A01G228800.1	Dsnp	0.143270	TraesCS1A01G228800.1	0.79623	Agene
TraesCS2B01G529900.1	Asnp	0.137916	TraesCS2B01G529900.1	0.57382	Bgene
TraesCS2B01G529900.1	Bsnp	0.000001	TraesCS2B01G529900.1	0.57382	Bgene
TraesCS2B01G529900.1	Dsnp	0.232241	TraesCS2B01G529900.1	0.57382	Bgene
TraesCS1A01G228900.1	Asnp	0.582842	TraesCS1A01G228900.1	0.36406	Agene
TraesCS1A01G228900.1	Bsnp	0.000001	TraesCS1A01G228900.1	0.36406	Agene
TraesCS1A01G228900.1	Dsnp	0.417157	TraesCS1A01G228900.1	0.36406	Agene
TraesCS2B01G530300.1	Asnp	0.000001	TraesCS2B01G530300.1	0.36509	Bgene
TraesCS2B01G530300.1	Bsnp	0.176220	TraesCS2B01G530300.1	0.36509	Bgene
TraesCS2B01G530300.1	Dsnp	0.541710	TraesCS2B01G530300.1	0.36509	Bgene
TraesCS2B01G530500.1	Asnp	0.000001	TraesCS2B01G530500.1	0.32473	Bgene
TraesCS2B01G530500.1	Bsnp	0.022371	TraesCS2B01G530500.1	0.32473	Bgene
TraesCS2B01G530500.1	Dsnp	0.836289	TraesCS2B01G530500.1	0.32473	Bgene
TraesCS2B01G531200.2	Asnp	0.012820	TraesCS2B01G531200.2	1.23964	Bgene
TraesCS2B01G531200.2	Bsnp	0.982868	TraesCS2B01G531200.2	1.23964	Bgene
TraesCS2B01G531200.2	Dsnp	0.004312	TraesCS2B01G531200.2	1.23964	Bgene
TraesCS2B01G531200.3	Asnp	0.095462	TraesCS2B01G531200.3	1.12950	Bgene
TraesCS2B01G531200.3	Bsnp	0.810586	TraesCS2B01G531200.3	1.12950	Bgene
TraesCS2B01G531200.3	Dsnp	0.061888	TraesCS2B01G531200.3	1.12950	Bgene
TraesCS2B01G534700.1	Asnp	0.421947	TraesCS2B01G534700.1	0.25757	Bgene
TraesCS2B01G534700.1	Bsnp	0.478045	TraesCS2B01G534700.1	0.25757	Bgene
TraesCS2B01G534700.1	Dsnp	0.100007	TraesCS2B01G534700.1	0.25757	Bgene
TraesCS2B01G534800.1	Asnp	0.586706	TraesCS2B01G534800.1	0.67113	Bgene
TraesCS2B01G534800.1	Bsnp	0.413292	TraesCS2B01G534800.1	0.67113	Bgene
TraesCS2B01G534800.1	Dsnp	0.000001	TraesCS2B01G534800.1	0.67113	Bgene
TraesCS2B01G535800.1	Asnp	0.000001	TraesCS2B01G535800.1	0.65925	Bgene
TraesCS2B01G535800.1	Bsnp	0.785999	TraesCS2B01G535800.1	0.65925	Bgene
TraesCS2B01G535800.1	Dsnp	0.213999	TraesCS2B01G535800.1	0.65925	Bgene
TraesCS1A01G229100.1	Asnp	0.000001	TraesCS1A01G229100.1	0.37898	Agene
TraesCS1A01G229100.1	Bsnp	0.413781	TraesCS1A01G229100.1	0.37898	Agene
TraesCS1A01G229100.1	Dsnp	0.577864	TraesCS1A01G229100.1	0.37898	Agene
TraesCS2B01G541100.1	Asnp	0.020967	TraesCS2B01G541100.1	0.68100	Bgene
TraesCS2B01G541100.1	Bsnp	0.099487	TraesCS2B01G541100.1	0.68100	Bgene
TraesCS2B01G541100.1	Dsnp	0.000001	TraesCS2B01G541100.1	0.68100	Bgene
TraesCS2B01G541300.1	Asnp	0.231294	TraesCS2B01G541300.1	0.84393	Bgene
TraesCS2B01G541300.1	Bsnp	0.730729	TraesCS2B01G541300.1	0.84393	Bgene
TraesCS2B01G541300.1	Dsnp	0.000001	TraesCS2B01G541300.1	0.84393	Bgene
TraesCS2B01G541400.1	Asnp	0.045908	TraesCS2B01G541400.1	1.29177	Bgene
TraesCS2B01G541400.1	Bsnp	0.616395	TraesCS2B01G541400.1	1.29177	Bgene
TraesCS2B01G541400.1	Dsnp	0.000001	TraesCS2B01G541400.1	1.29177	Bgene
TraesCS2B01G541500.1	Asnp	0.023347	TraesCS2B01G541500.1	1.20206	Bgene
TraesCS2B01G541500.1	Bsnp	0.480940	TraesCS2B01G541500.1	1.20206	Bgene
TraesCS2B01G541500.1	Dsnp	0.000001	TraesCS2B01G541500.1	1.20206	Bgene
TraesCS2B01G542300.1	Asnp	0.253788	TraesCS2B01G542300.1	0.43844	Bgene
TraesCS2B01G542300.1	Bsnp	0.708516	TraesCS2B01G542300.1	0.43844	Bgene
TraesCS2B01G542300.1	Dsnp	0.000001	TraesCS2B01G542300.1	0.43844	Bgene
TraesCS2B01G547000.1	Asnp	0.000001	TraesCS2B01G547000.1	0.63829	Bgene
TraesCS2B01G547000.1	Bsnp	0.969192	TraesCS2B01G547000.1	0.63829	Bgene
TraesCS2B01G547000.1	Dsnp	0.030807	TraesCS2B01G547000.1	0.63829	Bgene
TraesCS2B01G549000.1	Asnp	0.000000	TraesCS2B01G549000.1	0.48095	Bgene
TraesCS2B01G549000.1	Bsnp	0.930158	TraesCS2B01G549000.1	0.48095	Bgene
TraesCS2B01G549000.1	Dsnp	0.069841	TraesCS2B01G549000.1	0.48095	Bgene
TraesCS2B01G549200.1	Asnp	0.000001	TraesCS2B01G549200.1	0.48122	Bgene
TraesCS2B01G549200.1	Bsnp	0.476667	TraesCS2B01G549200.1	0.48122	Bgene
TraesCS2B01G549200.1	Dsnp	0.506021	TraesCS2B01G549200.1	0.48122	Bgene
TraesCS2B01G549900.1	Asnp	0.222932	TraesCS2B01G549900.1	0.67553	Bgene
TraesCS2B01G549900.1	Bsnp	0.000001	TraesCS2B01G549900.1	0.67553	Bgene
TraesCS2B01G549900.1	Dsnp	0.026294	TraesCS2B01G549900.1	0.67553	Bgene
TraesCS2B01G550000.1	Asnp	0.339324	TraesCS2B01G550000.1	0.39123	Bgene
TraesCS2B01G550000.1	Bsnp	0.000001	TraesCS2B01G550000.1	0.39123	Bgene
TraesCS2B01G550000.1	Dsnp	0.000001	TraesCS2B01G550000.1	0.39123	Bgene
TraesCS2B01G550600.2	Asnp	0.034499	TraesCS2B01G550600.2	0.62570	Bgene
TraesCS2B01G550600.2	Bsnp	0.899949	TraesCS2B01G550600.2	0.62570	Bgene
TraesCS2B01G550600.2	Dsnp	0.065551	TraesCS2B01G550600.2	0.62570	Bgene
TraesCS2B01G550700.2	Asnp	0.000000	TraesCS2B01G550700.2	0.42428	Bgene
TraesCS2B01G550700.2	Bsnp	0.408789	TraesCS2B01G550700.2	0.42428	Bgene
TraesCS2B01G550700.2	Dsnp	0.591210	TraesCS2B01G550700.2	0.42428	Bgene
TraesCS2B01G551700.1	Asnp	0.141266	TraesCS2B01G551700.1	1.04375	Bgene
TraesCS2B01G551700.1	Bsnp	0.552221	TraesCS2B01G551700.1	1.04375	Bgene
TraesCS2B01G551700.1	Dsnp	0.306512	TraesCS2B01G551700.1	1.04375	Bgene
TraesCS2B01G553100.1	Asnp	0.218545	TraesCS2B01G553100.1	0.52529	Bgene
TraesCS2B01G553100.1	Bsnp	0.267614	TraesCS2B01G553100.1	0.52529	Bgene
TraesCS2B01G553100.1	Dsnp	0.513841	TraesCS2B01G553100.1	0.52529	Bgene
TraesCS2B01G553700.1	Asnp	0.691755	TraesCS2B01G553700.1	1.26796	Bgene
TraesCS2B01G553700.1	Bsnp	0.000001	TraesCS2B01G553700.1	1.26796	Bgene
TraesCS2B01G553700.1	Dsnp	0.000001	TraesCS2B01G553700.1	1.26796	Bgene
TraesCS2B01G553800.1	Asnp	0.610682	TraesCS2B01G553800.1	1.36074	Bgene
TraesCS2B01G553800.1	Bsnp	0.000001	TraesCS2B01G553800.1	1.36074	Bgene
TraesCS2B01G553800.1	Dsnp	0.389317	TraesCS2B01G553800.1	1.36074	Bgene
TraesCS2B01G553900.1	Asnp	0.282518	TraesCS2B01G553900.1	1.09792	Bgene
TraesCS2B01G553900.1	Bsnp	0.000001	TraesCS2B01G553900.1	1.09792	Bgene
TraesCS2B01G553900.1	Dsnp	0.642505	TraesCS2B01G553900.1	1.09792	Bgene
TraesCS1A01G034300.1	Asnp	0.178009	TraesCS1A01G034300.1	0.89586	Agene
TraesCS1A01G034300.1	Bsnp	0.412481	TraesCS1A01G034300.1	0.89586	Agene
TraesCS1A01G034300.1	Dsnp	0.000001	TraesCS1A01G034300.1	0.89586	Agene
TraesCS1A01G230100.1	Asnp	0.000001	TraesCS1A01G230100.1	0.31724	Agene
TraesCS1A01G230100.1	Bsnp	0.725238	TraesCS1A01G230100.1	0.31724	Agene
TraesCS1A01G230100.1	Dsnp	0.000001	TraesCS1A01G230100.1	0.31724	Agene
TraesCS2B01G555700.1	Asnp	0.000001	TraesCS2B01G555700.1	1.91519	Bgene
TraesCS2B01G555700.1	Bsnp	0.869834	TraesCS2B01G555700.1	1.91519	Bgene
TraesCS2B01G555700.1	Dsnp	0.130165	TraesCS2B01G555700.1	1.91519	Bgene
TraesCS2B01G556800.1	Asnp	0.355259	TraesCS2B01G556800.1	0.29858	Bgene
TraesCS2B01G556800.1	Bsnp	0.000001	TraesCS2B01G556800.1	0.29858	Bgene
TraesCS2B01G556800.1	Dsnp	0.484442	TraesCS2B01G556800.1	0.29858	Bgene
TraesCS1A01G230400.1	Asnp	0.000001	TraesCS1A01G230400.1	0.18606	Agene
TraesCS1A01G230400.1	Bsnp	0.000001	TraesCS1A01G230400.1	0.18606	Agene
TraesCS1A01G230400.1	Dsnp	0.919728	TraesCS1A01G230400.1	0.18606	Agene
TraesCS2B01G559100.4	Asnp	0.000001	TraesCS2B01G559100.4	0.88199	Bgene
TraesCS2B01G559100.4	Bsnp	0.865318	TraesCS2B01G559100.4	0.88199	Bgene
TraesCS2B01G559100.4	Dsnp	0.000001	TraesCS2B01G559100.4	0.88199	Bgene
TraesCS2B01G559300.1	Asnp	0.000001	TraesCS2B01G559300.1	0.21888	Bgene
TraesCS2B01G559300.1	Bsnp	0.000001	TraesCS2B01G559300.1	0.21888	Bgene
TraesCS2B01G559300.1	Dsnp	0.565720	TraesCS2B01G559300.1	0.21888	Bgene
TraesCS2B01G560800.1	Asnp	0.000001	TraesCS2B01G560800.1	1.60167	Bgene
TraesCS2B01G560800.1	Bsnp	0.435630	TraesCS2B01G560800.1	1.60167	Bgene
TraesCS2B01G560800.1	Dsnp	0.551786	TraesCS2B01G560800.1	1.60167	Bgene
TraesCS2B01G561000.1	Asnp	0.000001	TraesCS2B01G561000.1	1.49026	Bgene
TraesCS2B01G561000.1	Bsnp	0.270631	TraesCS2B01G561000.1	1.49026	Bgene
TraesCS2B01G561000.1	Dsnp	0.479163	TraesCS2B01G561000.1	1.49026	Bgene
TraesCS2B01G561100.1	Asnp	0.093291	TraesCS2B01G561100.1	1.86668	Bgene
TraesCS2B01G561100.1	Bsnp	0.018133	TraesCS2B01G561100.1	1.86668	Bgene
TraesCS2B01G561100.1	Dsnp	0.888576	TraesCS2B01G561100.1	1.86668	Bgene
TraesCS2B01G561300.1	Asnp	0.169652	TraesCS2B01G561300.1	1.71914	Bgene
TraesCS2B01G561300.1	Bsnp	0.820465	TraesCS2B01G561300.1	1.71914	Bgene
TraesCS2B01G561300.1	Dsnp	0.000001	TraesCS2B01G561300.1	1.71914	Bgene
TraesCS2B01G561400.1	Asnp	0.437197	TraesCS2B01G561400.1	1.44701	Bgene
TraesCS2B01G561400.1	Bsnp	0.558415	TraesCS2B01G561400.1	1.44701	Bgene
TraesCS2B01G561400.1	Dsnp	0.000001	TraesCS2B01G561400.1	1.44701	Bgene
TraesCS2B01G561500.1	Asnp	0.175114	TraesCS2B01G561500.1	1.58368	Bgene
TraesCS2B01G561500.1	Bsnp	0.773526	TraesCS2B01G561500.1	1.58368	Bgene
TraesCS2B01G561500.1	Dsnp	0.000001	TraesCS2B01G561500.1	1.58368	Bgene
TraesCS2B01G561600.1	Asnp	0.000001	TraesCS2B01G561600.1	1.49245	Bgene
TraesCS2B01G561600.1	Bsnp	0.556865	TraesCS2B01G561600.1	1.49245	Bgene
TraesCS2B01G561600.1	Dsnp	0.000001	TraesCS2B01G561600.1	1.49245	Bgene
TraesCS2B01G561900.1	Asnp	0.000001	TraesCS2B01G561900.1	1.25425	Bgene
TraesCS2B01G561900.1	Bsnp	0.373171	TraesCS2B01G561900.1	1.25425	Bgene
TraesCS2B01G561900.1	Dsnp	0.008846	TraesCS2B01G561900.1	1.25425	Bgene
TraesCS2B01G562000.1	Asnp	0.000001	TraesCS2B01G562000.1	1.01810	Bgene
TraesCS2B01G562000.1	Bsnp	0.000001	TraesCS2B01G562000.1	1.01810	Bgene
TraesCS2B01G562000.1	Dsnp	0.342213	TraesCS2B01G562000.1	1.01810	Bgene
TraesCS2B01G562200.1	Asnp	0.000001	TraesCS2B01G562200.1	1.58684	Bgene
TraesCS2B01G562200.1	Bsnp	0.000001	TraesCS2B01G562200.1	1.58684	Bgene
TraesCS2B01G562200.1	Dsnp	0.890297	TraesCS2B01G562200.1	1.58684	Bgene
TraesCS2B01G562300.1	Asnp	0.435211	TraesCS2B01G562300.1	0.27225	Bgene
TraesCS2B01G562300.1	Bsnp	0.561989	TraesCS2B01G562300.1	0.27225	Bgene
TraesCS2B01G562300.1	Dsnp	0.002800	TraesCS2B01G562300.1	0.27225	Bgene
TraesCS2B01G567600.1	Asnp	0.346356	TraesCS2B01G567600.1	1.76291	Bgene
TraesCS2B01G567600.1	Bsnp	0.468724	TraesCS2B01G567600.1	1.76291	Bgene
TraesCS2B01G567600.1	Dsnp	0.184920	TraesCS2B01G567600.1	1.76291	Bgene
TraesCS2B01G570100.1	Asnp	0.508420	TraesCS2B01G570100.1	0.41761	Bgene
TraesCS2B01G570100.1	Bsnp	0.000001	TraesCS2B01G570100.1	0.41761	Bgene
TraesCS2B01G570100.1	Dsnp	0.491579	TraesCS2B01G570100.1	0.41761	Bgene
TraesCS2B01G570500.1	Asnp	0.869352	TraesCS2B01G570500.1	0.71474	Bgene
TraesCS2B01G570500.1	Bsnp	0.130647	TraesCS2B01G570500.1	0.71474	Bgene
TraesCS2B01G570500.1	Dsnp	0.000001	TraesCS2B01G570500.1	0.71474	Bgene
TraesCS2B01G571800.1	Asnp	0.724304	TraesCS2B01G571800.1	0.58152	Bgene
TraesCS2B01G571800.1	Bsnp	0.124427	TraesCS2B01G571800.1	0.58152	Bgene
TraesCS2B01G571800.1	Dsnp	0.151269	TraesCS2B01G571800.1	0.58152	Bgene
TraesCS2B01G572500.1	Asnp	0.363285	TraesCS2B01G572500.1	1.51603	Bgene
TraesCS2B01G572500.1	Bsnp	0.466178	TraesCS2B01G572500.1	1.51603	Bgene
TraesCS2B01G572500.1	Dsnp	0.000001	TraesCS2B01G572500.1	1.51603	Bgene
TraesCS1A01G231200.1	Asnp	0.297816	TraesCS1A01G231200.1	0.94772	Agene
TraesCS1A01G231200.1	Bsnp	0.059050	TraesCS1A01G231200.1	0.94772	Agene
TraesCS1A01G231200.1	Dsnp	0.000001	TraesCS1A01G231200.1	0.94772	Agene
TraesCS2B01G575900.1	Asnp	0.047022	TraesCS2B01G575900.1	1.71569	Bgene
TraesCS2B01G575900.1	Bsnp	0.952976	TraesCS2B01G575900.1	1.71569	Bgene
TraesCS2B01G575900.1	Dsnp	0.000001	TraesCS2B01G575900.1	1.71569	Bgene
TraesCS2B01G576100.2	Asnp	0.024998	TraesCS2B01G576100.2	2.18381	Bgene
TraesCS2B01G576100.2	Bsnp	0.975000	TraesCS2B01G576100.2	2.18381	Bgene
TraesCS2B01G576100.2	Dsnp	0.000001	TraesCS2B01G576100.2	2.18381	Bgene
TraesCS2B01G578500.1	Asnp	0.132928	TraesCS2B01G578500.1	0.51264	Bgene
TraesCS2B01G578500.1	Bsnp	0.279904	TraesCS2B01G578500.1	0.51264	Bgene
TraesCS2B01G578500.1	Dsnp	0.540376	TraesCS2B01G578500.1	0.51264	Bgene
TraesCS2B01G578700.1	Asnp	0.075483	TraesCS2B01G578700.1	0.61408	Bgene
TraesCS2B01G578700.1	Bsnp	0.694587	TraesCS2B01G578700.1	0.61408	Bgene
TraesCS2B01G578700.1	Dsnp	0.229929	TraesCS2B01G578700.1	0.61408	Bgene
TraesCS1A01G231400.1	Asnp	0.663608	TraesCS1A01G231400.1	0.49261	Agene
TraesCS1A01G231400.1	Bsnp	0.000001	TraesCS1A01G231400.1	0.49261	Agene
TraesCS1A01G231400.1	Dsnp	0.251746	TraesCS1A01G231400.1	0.49261	Agene
TraesCS2B01G578800.1	Asnp	0.078379	TraesCS2B01G578800.1	0.87411	Bgene
TraesCS2B01G578800.1	Bsnp	0.449016	TraesCS2B01G578800.1	0.87411	Bgene
TraesCS2B01G578800.1	Dsnp	0.472604	TraesCS2B01G578800.1	0.87411	Bgene
TraesCS2B01G579100.1	Asnp	0.043010	TraesCS2B01G579100.1	0.71397	Bgene
TraesCS2B01G579100.1	Bsnp	0.492889	TraesCS2B01G579100.1	0.71397	Bgene
TraesCS2B01G579100.1	Dsnp	0.464100	TraesCS2B01G579100.1	0.71397	Bgene
TraesCS2B01G579800.1	Asnp	0.461590	TraesCS2B01G579800.1	0.44289	Bgene
TraesCS2B01G579800.1	Bsnp	0.416824	TraesCS2B01G579800.1	0.44289	Bgene
TraesCS2B01G579800.1	Dsnp	0.121585	TraesCS2B01G579800.1	0.44289	Bgene
TraesCS2B01G580900.1	Asnp	0.000001	TraesCS2B01G580900.1	0.88651	Bgene
TraesCS2B01G580900.1	Bsnp	0.847560	TraesCS2B01G580900.1	0.88651	Bgene
TraesCS2B01G580900.1	Dsnp	0.152439	TraesCS2B01G580900.1	0.88651	Bgene
TraesCS2B01G582300.1	Asnp	0.197727	TraesCS2B01G582300.1	0.89730	Bgene
TraesCS2B01G582300.1	Bsnp	0.752475	TraesCS2B01G582300.1	0.89730	Bgene
TraesCS2B01G582300.1	Dsnp	0.000001	TraesCS2B01G582300.1	0.89730	Bgene
TraesCS2B01G583200.1	Asnp	0.425745	TraesCS2B01G583200.1	0.90841	Bgene
TraesCS2B01G583200.1	Bsnp	0.574253	TraesCS2B01G583200.1	0.90841	Bgene
TraesCS2B01G583200.1	Dsnp	0.000001	TraesCS2B01G583200.1	0.90841	Bgene
TraesCS2B01G583700.1	Asnp	0.556450	TraesCS2B01G583700.1	0.66011	Bgene
TraesCS2B01G583700.1	Bsnp	0.443549	TraesCS2B01G583700.1	0.66011	Bgene
TraesCS2B01G583700.1	Dsnp	0.000001	TraesCS2B01G583700.1	0.66011	Bgene
TraesCS2B01G584000.2	Asnp	0.436058	TraesCS2B01G584000.2	0.76637	Bgene
TraesCS2B01G584000.2	Bsnp	0.504008	TraesCS2B01G584000.2	0.76637	Bgene
TraesCS2B01G584000.2	Dsnp	0.059933	TraesCS2B01G584000.2	0.76637	Bgene
TraesCS2B01G584200.1	Asnp	0.728523	TraesCS2B01G584200.1	0.59563	Bgene
TraesCS2B01G584200.1	Bsnp	0.000001	TraesCS2B01G584200.1	0.59563	Bgene
TraesCS2B01G584200.1	Dsnp	0.271476	TraesCS2B01G584200.1	0.59563	Bgene
TraesCS2B01G585100.1	Asnp	0.798254	TraesCS2B01G585100.1	0.44677	Bgene
TraesCS2B01G585100.1	Bsnp	0.142381	TraesCS2B01G585100.1	0.44677	Bgene
TraesCS2B01G585100.1	Dsnp	0.059364	TraesCS2B01G585100.1	0.44677	Bgene
TraesCS2B01G585100.2	Asnp	0.183277	TraesCS2B01G585100.2	0.89536	Bgene
TraesCS2B01G585100.2	Bsnp	0.000001	TraesCS2B01G585100.2	0.89536	Bgene
TraesCS2B01G585100.2	Dsnp	0.315307	TraesCS2B01G585100.2	0.89536	Bgene
TraesCS2B01G588200.1	Asnp	0.752142	TraesCS2B01G588200.1	0.83679	Bgene
TraesCS2B01G588200.1	Bsnp	0.214018	TraesCS2B01G588200.1	0.83679	Bgene
TraesCS2B01G588200.1	Dsnp	0.000001	TraesCS2B01G588200.1	0.83679	Bgene
TraesCS2B01G588600.1	Asnp	0.000001	TraesCS2B01G588600.1	0.53131	Bgene
TraesCS2B01G588600.1	Bsnp	0.183103	TraesCS2B01G588600.1	0.53131	Bgene
TraesCS2B01G588600.1	Dsnp	0.750248	TraesCS2B01G588600.1	0.53131	Bgene
TraesCS2B01G589700.1	Asnp	0.000001	TraesCS2B01G589700.1	1.25669	Bgene
TraesCS2B01G589700.1	Bsnp	0.401529	TraesCS2B01G589700.1	1.25669	Bgene
TraesCS2B01G589700.1	Dsnp	0.204320	TraesCS2B01G589700.1	1.25669	Bgene
TraesCS2B01G590000.2	Asnp	0.000001	TraesCS2B01G590000.2	0.75082	Bgene
TraesCS2B01G590000.2	Bsnp	0.100413	TraesCS2B01G590000.2	0.75082	Bgene
TraesCS2B01G590000.2	Dsnp	0.396588	TraesCS2B01G590000.2	0.75082	Bgene
TraesCS2B01G591300.1	Asnp	0.000001	TraesCS2B01G591300.1	0.24869	Bgene
TraesCS2B01G591300.1	Bsnp	0.419228	TraesCS2B01G591300.1	0.24869	Bgene
TraesCS2B01G591300.1	Dsnp	0.000001	TraesCS2B01G591300.1	0.24869	Bgene
TraesCS1A01G233200.1	Asnp	0.000001	TraesCS1A01G233200.1	0.14431	Agene
TraesCS1A01G233200.1	Bsnp	0.331397	TraesCS1A01G233200.1	0.14431	Agene
TraesCS1A01G233200.1	Dsnp	0.524077	TraesCS1A01G233200.1	0.14431	Agene
TraesCS2B01G592600.1	Asnp	0.016478	TraesCS2B01G592600.1	0.71777	Bgene
TraesCS2B01G592600.1	Bsnp	0.000001	TraesCS2B01G592600.1	0.71777	Bgene
TraesCS2B01G592600.1	Dsnp	0.670477	TraesCS2B01G592600.1	0.71777	Bgene
TraesCS2B01G594200.1	Asnp	0.000000	TraesCS2B01G594200.1	0.61722	Bgene
TraesCS2B01G594200.1	Bsnp	0.307470	TraesCS2B01G594200.1	0.61722	Bgene
TraesCS2B01G594200.1	Dsnp	0.692529	TraesCS2B01G594200.1	0.61722	Bgene
TraesCS2B01G594300.1	Asnp	0.000001	TraesCS2B01G594300.1	0.39495	Bgene
TraesCS2B01G594300.1	Bsnp	0.679131	TraesCS2B01G594300.1	0.39495	Bgene
TraesCS2B01G594300.1	Dsnp	0.253183	TraesCS2B01G594300.1	0.39495	Bgene
TraesCS2B01G596900.1	Asnp	0.241716	TraesCS2B01G596900.1	0.70255	Bgene
TraesCS2B01G596900.1	Bsnp	0.356480	TraesCS2B01G596900.1	0.70255	Bgene
TraesCS2B01G596900.1	Dsnp	0.322244	TraesCS2B01G596900.1	0.70255	Bgene
TraesCS2B01G597300.1	Asnp	0.479521	TraesCS2B01G597300.1	0.27995	Bgene
TraesCS2B01G597300.1	Bsnp	0.206720	TraesCS2B01G597300.1	0.27995	Bgene
TraesCS2B01G597300.1	Dsnp	0.000001	TraesCS2B01G597300.1	0.27995	Bgene
TraesCS2B01G600800.1	Asnp	0.479778	TraesCS2B01G600800.1	0.86530	Bgene
TraesCS2B01G600800.1	Bsnp	0.000001	TraesCS2B01G600800.1	0.86530	Bgene
TraesCS2B01G600800.1	Dsnp	0.000001	TraesCS2B01G600800.1	0.86530	Bgene
TraesCS2B01G602100.1	Asnp	0.000000	TraesCS2B01G602100.1	0.48083	Bgene
TraesCS2B01G602100.1	Bsnp	0.763853	TraesCS2B01G602100.1	0.48083	Bgene
TraesCS2B01G602100.1	Dsnp	0.236147	TraesCS2B01G602100.1	0.48083	Bgene
TraesCS2B01G602200.1	Asnp	0.338238	TraesCS2B01G602200.1	0.61087	Bgene
TraesCS2B01G602200.1	Bsnp	0.180541	TraesCS2B01G602200.1	0.61087	Bgene
TraesCS2B01G602200.1	Dsnp	0.481221	TraesCS2B01G602200.1	0.61087	Bgene
TraesCS2B01G602700.1	Asnp	0.000001	TraesCS2B01G602700.1	0.56304	Bgene
TraesCS2B01G602700.1	Bsnp	0.000001	TraesCS2B01G602700.1	0.56304	Bgene
TraesCS2B01G602700.1	Dsnp	0.920347	TraesCS2B01G602700.1	0.56304	Bgene
TraesCS1A01G233700.1	Asnp	0.000001	TraesCS1A01G233700.1	0.11639	Agene
TraesCS1A01G233700.1	Bsnp	0.191710	TraesCS1A01G233700.1	0.11639	Agene
TraesCS1A01G233700.1	Dsnp	0.157865	TraesCS1A01G233700.1	0.11639	Agene
TraesCS2B01G603500.1	Asnp	0.322927	TraesCS2B01G603500.1	0.56484	Bgene
TraesCS2B01G603500.1	Bsnp	0.000001	TraesCS2B01G603500.1	0.56484	Bgene
TraesCS2B01G603500.1	Dsnp	0.000001	TraesCS2B01G603500.1	0.56484	Bgene
TraesCS2B01G604300.1	Asnp	0.105201	TraesCS2B01G604300.1	0.46542	Bgene
TraesCS2B01G604300.1	Bsnp	0.764601	TraesCS2B01G604300.1	0.46542	Bgene
TraesCS2B01G604300.1	Dsnp	0.130198	TraesCS2B01G604300.1	0.46542	Bgene
TraesCS2B01G605800.1	Asnp	0.000001	TraesCS2B01G605800.1	0.63339	Bgene
TraesCS2B01G605800.1	Bsnp	0.620504	TraesCS2B01G605800.1	0.63339	Bgene
TraesCS2B01G605800.1	Dsnp	0.000001	TraesCS2B01G605800.1	0.63339	Bgene
TraesCS2B01G608300.1	Asnp	0.000000	TraesCS2B01G608300.1	0.64052	Bgene
TraesCS2B01G608300.1	Bsnp	0.465204	TraesCS2B01G608300.1	0.64052	Bgene
TraesCS2B01G608300.1	Dsnp	0.534795	TraesCS2B01G608300.1	0.64052	Bgene
TraesCS2B01G609700.1	Asnp	0.284802	TraesCS2B01G609700.1	1.43122	Bgene
TraesCS2B01G609700.1	Bsnp	0.229607	TraesCS2B01G609700.1	1.43122	Bgene
TraesCS2B01G609700.1	Dsnp	0.485591	TraesCS2B01G609700.1	1.43122	Bgene
TraesCS2B01G609800.1	Asnp	0.550077	TraesCS2B01G609800.1	1.17360	Bgene
TraesCS2B01G609800.1	Bsnp	0.140639	TraesCS2B01G609800.1	1.17360	Bgene
TraesCS2B01G609800.1	Dsnp	0.261658	TraesCS2B01G609800.1	1.17360	Bgene
TraesCS2B01G610300.1	Asnp	0.219127	TraesCS2B01G610300.1	0.40508	Bgene
TraesCS2B01G610300.1	Bsnp	0.000000	TraesCS2B01G610300.1	0.40508	Bgene
TraesCS2B01G610300.1	Dsnp	0.780872	TraesCS2B01G610300.1	0.40508	Bgene
TraesCS2B01G610700.1	Asnp	0.413032	TraesCS2B01G610700.1	0.77114	Bgene
TraesCS2B01G610700.1	Bsnp	0.048769	TraesCS2B01G610700.1	0.77114	Bgene
TraesCS2B01G610700.1	Dsnp	0.538198	TraesCS2B01G610700.1	0.77114	Bgene
TraesCS2B01G610800.1	Asnp	0.259448	TraesCS2B01G610800.1	0.35258	Bgene
TraesCS2B01G610800.1	Bsnp	0.043653	TraesCS2B01G610800.1	0.35258	Bgene
TraesCS2B01G610800.1	Dsnp	0.696899	TraesCS2B01G610800.1	0.35258	Bgene
TraesCS2B01G611800.1	Asnp	0.570161	TraesCS2B01G611800.1	1.22594	Bgene
TraesCS2B01G611800.1	Bsnp	0.429838	TraesCS2B01G611800.1	1.22594	Bgene
TraesCS2B01G611800.1	Dsnp	0.000001	TraesCS2B01G611800.1	1.22594	Bgene
TraesCS2B01G613900.1	Asnp	0.713506	TraesCS2B01G613900.1	0.70616	Bgene
TraesCS2B01G613900.1	Bsnp	0.000001	TraesCS2B01G613900.1	0.70616	Bgene
TraesCS2B01G613900.1	Dsnp	0.000001	TraesCS2B01G613900.1	0.70616	Bgene
TraesCS2B01G615600.1	Asnp	0.664483	TraesCS2B01G615600.1	1.34158	Bgene
TraesCS2B01G615600.1	Bsnp	0.000001	TraesCS2B01G615600.1	1.34158	Bgene
TraesCS2B01G615600.1	Dsnp	0.121905	TraesCS2B01G615600.1	1.34158	Bgene
TraesCS2B01G615700.1	Asnp	0.000001	TraesCS2B01G615700.1	1.77184	Bgene
TraesCS2B01G615700.1	Bsnp	0.572849	TraesCS2B01G615700.1	1.77184	Bgene
TraesCS2B01G615700.1	Dsnp	0.352146	TraesCS2B01G615700.1	1.77184	Bgene
TraesCS2B01G615900.1	Asnp	0.000001	TraesCS2B01G615900.1	1.32107	Bgene
TraesCS2B01G615900.1	Bsnp	0.888476	TraesCS2B01G615900.1	1.32107	Bgene
TraesCS2B01G615900.1	Dsnp	0.037531	TraesCS2B01G615900.1	1.32107	Bgene
TraesCS2B01G616300.1	Asnp	0.000000	TraesCS2B01G616300.1	1.18796	Bgene
TraesCS2B01G616300.1	Bsnp	0.925490	TraesCS2B01G616300.1	1.18796	Bgene
TraesCS2B01G616300.1	Dsnp	0.000000	TraesCS2B01G616300.1	1.18796	Bgene
TraesCS2B01G617000.1	Asnp	0.000001	TraesCS2B01G617000.1	1.55539	Bgene
TraesCS2B01G617000.1	Bsnp	0.815733	TraesCS2B01G617000.1	1.55539	Bgene
TraesCS2B01G617000.1	Dsnp	0.111187	TraesCS2B01G617000.1	1.55539	Bgene
TraesCS2B01G620700.1	Asnp	0.000001	TraesCS2B01G620700.1	1.18659	Bgene
TraesCS2B01G620700.1	Bsnp	0.941495	TraesCS2B01G620700.1	1.18659	Bgene
TraesCS2B01G620700.1	Dsnp	0.041626	TraesCS2B01G620700.1	1.18659	Bgene
TraesCS2B01G621500.1	Asnp	0.000001	TraesCS2B01G621500.1	1.47318	Bgene
TraesCS2B01G621500.1	Bsnp	0.748203	TraesCS2B01G621500.1	1.47318	Bgene
TraesCS2B01G621500.1	Dsnp	0.251795	TraesCS2B01G621500.1	1.47318	Bgene
TraesCS2B01G623400.1	Asnp	0.000001	TraesCS2B01G623400.1	0.50638	Bgene
TraesCS2B01G623400.1	Bsnp	0.841411	TraesCS2B01G623400.1	0.50638	Bgene
TraesCS2B01G623400.1	Dsnp	0.000001	TraesCS2B01G623400.1	0.50638	Bgene
TraesCS2B01G623800.1	Asnp	0.149576	TraesCS2B01G623800.1	1.06946	Bgene
TraesCS2B01G623800.1	Bsnp	0.213846	TraesCS2B01G623800.1	1.06946	Bgene
TraesCS2B01G623800.1	Dsnp	0.391413	TraesCS2B01G623800.1	1.06946	Bgene
TraesCS2B01G628700.2	Asnp	0.000001	TraesCS2B01G628700.2	0.65222	Bgene
TraesCS2B01G628700.2	Bsnp	0.930506	TraesCS2B01G628700.2	0.65222	Bgene
TraesCS2B01G628700.2	Dsnp	0.069493	TraesCS2B01G628700.2	0.65222	Bgene
TraesCS2D01G008200.1	Asnp	0.000001	TraesCS2D01G008200.1	0.32369	Dgene
TraesCS2D01G008200.1	Bsnp	0.454511	TraesCS2D01G008200.1	0.32369	Dgene
TraesCS2D01G008200.1	Dsnp	0.081826	TraesCS2D01G008200.1	0.32369	Dgene
TraesCS2D01G009700.1	Asnp	0.371789	TraesCS2D01G009700.1	0.17295	Dgene
TraesCS2D01G009700.1	Bsnp	0.074054	TraesCS2D01G009700.1	0.17295	Dgene
TraesCS2D01G009700.1	Dsnp	0.000001	TraesCS2D01G009700.1	0.17295	Dgene
TraesCS1A01G235600.1	Asnp	0.000001	TraesCS1A01G235600.1	0.22074	Agene
TraesCS1A01G235600.1	Bsnp	0.000001	TraesCS1A01G235600.1	0.22074	Agene
TraesCS1A01G235600.1	Dsnp	0.110119	TraesCS1A01G235600.1	0.22074	Agene
TraesCS2D01G018600.1	Asnp	0.416651	TraesCS2D01G018600.1	0.96090	Dgene
TraesCS2D01G018600.1	Bsnp	0.583348	TraesCS2D01G018600.1	0.96090	Dgene
TraesCS2D01G018600.1	Dsnp	0.000001	TraesCS2D01G018600.1	0.96090	Dgene
TraesCS2D01G022800.1	Asnp	0.000001	TraesCS2D01G022800.1	0.68073	Dgene
TraesCS2D01G022800.1	Bsnp	0.542668	TraesCS2D01G022800.1	0.68073	Dgene
TraesCS2D01G022800.1	Dsnp	0.000001	TraesCS2D01G022800.1	0.68073	Dgene
TraesCS2D01G026900.1	Asnp	0.938574	TraesCS2D01G026900.1	1.83354	Dgene
TraesCS2D01G026900.1	Bsnp	0.023404	TraesCS2D01G026900.1	1.83354	Dgene
TraesCS2D01G026900.1	Dsnp	0.000001	TraesCS2D01G026900.1	1.83354	Dgene
TraesCS2D01G029000.1	Asnp	0.538941	TraesCS2D01G029000.1	0.19685	Dgene
TraesCS2D01G029000.1	Bsnp	0.322078	TraesCS2D01G029000.1	0.19685	Dgene
TraesCS2D01G029000.1	Dsnp	0.076850	TraesCS2D01G029000.1	0.19685	Dgene
TraesCS2D01G029100.3	Asnp	0.801559	TraesCS2D01G029100.3	0.45054	Dgene
TraesCS2D01G029100.3	Bsnp	0.000001	TraesCS2D01G029100.3	0.45054	Dgene
TraesCS2D01G029100.3	Dsnp	0.198440	TraesCS2D01G029100.3	0.45054	Dgene
TraesCS2D01G033300.1	Asnp	0.048292	TraesCS2D01G033300.1	0.57207	Dgene
TraesCS2D01G033300.1	Bsnp	0.336797	TraesCS2D01G033300.1	0.57207	Dgene
TraesCS2D01G033300.1	Dsnp	0.614911	TraesCS2D01G033300.1	0.57207	Dgene
TraesCS2D01G036200.1	Asnp	0.022732	TraesCS2D01G036200.1	0.77156	Dgene
TraesCS2D01G036200.1	Bsnp	0.000000	TraesCS2D01G036200.1	0.77156	Dgene
TraesCS2D01G036200.1	Dsnp	0.977267	TraesCS2D01G036200.1	0.77156	Dgene
TraesCS2D01G038700.1	Asnp	0.000001	TraesCS2D01G038700.1	0.19775	Dgene
TraesCS2D01G038700.1	Bsnp	0.146670	TraesCS2D01G038700.1	0.19775	Dgene
TraesCS2D01G038700.1	Dsnp	0.745232	TraesCS2D01G038700.1	0.19775	Dgene
TraesCS2D01G043200.1	Asnp	0.000002	TraesCS2D01G043200.1	0.94822	Dgene
TraesCS2D01G043200.1	Bsnp	0.129424	TraesCS2D01G043200.1	0.94822	Dgene
TraesCS2D01G043200.1	Dsnp	0.000002	TraesCS2D01G043200.1	0.94822	Dgene
TraesCS2D01G052200.1	Asnp	0.000001	TraesCS2D01G052200.1	0.95827	Dgene
TraesCS2D01G052200.1	Bsnp	0.245714	TraesCS2D01G052200.1	0.95827	Dgene
TraesCS2D01G052200.1	Dsnp	0.684779	TraesCS2D01G052200.1	0.95827	Dgene
TraesCS2D01G056100.1	Asnp	0.817136	TraesCS2D01G056100.1	0.85328	Dgene
TraesCS2D01G056100.1	Bsnp	0.000001	TraesCS2D01G056100.1	0.85328	Dgene
TraesCS2D01G056100.1	Dsnp	0.182863	TraesCS2D01G056100.1	0.85328	Dgene
TraesCS2D01G063000.1	Asnp	0.194845	TraesCS2D01G063000.1	0.68934	Dgene
TraesCS2D01G063000.1	Bsnp	0.000001	TraesCS2D01G063000.1	0.68934	Dgene
TraesCS2D01G063000.1	Dsnp	0.418443	TraesCS2D01G063000.1	0.68934	Dgene
TraesCS2D01G063900.1	Asnp	0.206827	TraesCS2D01G063900.1	0.51390	Dgene
TraesCS2D01G063900.1	Bsnp	0.509345	TraesCS2D01G063900.1	0.51390	Dgene
TraesCS2D01G063900.1	Dsnp	0.000001	TraesCS2D01G063900.1	0.51390	Dgene
TraesCS1A01G237000.1	Asnp	0.468525	TraesCS1A01G237000.1	2.04388	Agene
TraesCS1A01G237000.1	Bsnp	0.000001	TraesCS1A01G237000.1	2.04388	Agene
TraesCS1A01G237000.1	Dsnp	0.456535	TraesCS1A01G237000.1	2.04388	Agene
TraesCS2D01G064600.1	Asnp	0.000000	TraesCS2D01G064600.1	0.22756	Dgene
TraesCS2D01G064600.1	Bsnp	0.233124	TraesCS2D01G064600.1	0.22756	Dgene
TraesCS2D01G064600.1	Dsnp	0.729420	TraesCS2D01G064600.1	0.22756	Dgene
TraesCS2D01G073400.1	Asnp	0.000001	TraesCS2D01G073400.1	0.47154	Dgene
TraesCS2D01G073400.1	Bsnp	0.000001	TraesCS2D01G073400.1	0.47154	Dgene
TraesCS2D01G073400.1	Dsnp	0.871111	TraesCS2D01G073400.1	0.47154	Dgene
TraesCS1A01G238400.1	Asnp	0.896994	TraesCS1A01G238400.1	1.25436	Agene
TraesCS1A01G238400.1	Bsnp	0.000001	TraesCS1A01G238400.1	1.25436	Agene
TraesCS1A01G238400.1	Dsnp	0.082231	TraesCS1A01G238400.1	1.25436	Agene
TraesCS2D01G080800.1	Asnp	0.000001	TraesCS2D01G080800.1	0.10101	Dgene
TraesCS2D01G080800.1	Bsnp	0.000001	TraesCS2D01G080800.1	0.10101	Dgene
TraesCS2D01G080800.1	Dsnp	0.334971	TraesCS2D01G080800.1	0.10101	Dgene
TraesCS2D01G080900.1	Asnp	0.000001	TraesCS2D01G080900.1	0.15861	Dgene
TraesCS2D01G080900.1	Bsnp	0.000001	TraesCS2D01G080900.1	0.15861	Dgene
TraesCS2D01G080900.1	Dsnp	0.264176	TraesCS2D01G080900.1	0.15861	Dgene
TraesCS2D01G083600.1	Asnp	0.610417	TraesCS2D01G083600.1	1.35887	Dgene
TraesCS2D01G083600.1	Bsnp	0.340928	TraesCS2D01G083600.1	1.35887	Dgene
TraesCS2D01G083600.1	Dsnp	0.000001	TraesCS2D01G083600.1	1.35887	Dgene
TraesCS1A01G238700.1	Asnp	0.860874	TraesCS1A01G238700.1	0.63017	Agene
TraesCS1A01G238700.1	Bsnp	0.110929	TraesCS1A01G238700.1	0.63017	Agene
TraesCS1A01G238700.1	Dsnp	0.000001	TraesCS1A01G238700.1	0.63017	Agene
TraesCS2D01G084400.1	Asnp	0.000001	TraesCS2D01G084400.1	0.55419	Dgene
TraesCS2D01G084400.1	Bsnp	0.273567	TraesCS2D01G084400.1	0.55419	Dgene
TraesCS2D01G084400.1	Dsnp	0.033329	TraesCS2D01G084400.1	0.55419	Dgene
TraesCS2D01G087300.1	Asnp	0.000001	TraesCS2D01G087300.1	0.09693	Dgene
TraesCS2D01G087300.1	Bsnp	0.000001	TraesCS2D01G087300.1	0.09693	Dgene
TraesCS2D01G087300.1	Dsnp	0.636161	TraesCS2D01G087300.1	0.09693	Dgene
TraesCS1A01G238800.1	Asnp	0.140046	TraesCS1A01G238800.1	0.76087	Agene
TraesCS1A01G238800.1	Bsnp	0.000001	TraesCS1A01G238800.1	0.76087	Agene
TraesCS1A01G238800.1	Dsnp	0.000001	TraesCS1A01G238800.1	0.76087	Agene
TraesCS2D01G087500.1	Asnp	0.000001	TraesCS2D01G087500.1	0.35172	Dgene
TraesCS2D01G087500.1	Bsnp	0.915422	TraesCS2D01G087500.1	0.35172	Dgene
TraesCS2D01G087500.1	Dsnp	0.000001	TraesCS2D01G087500.1	0.35172	Dgene
TraesCS1A01G035500.1	Asnp	0.566252	TraesCS1A01G035500.1	0.74710	Agene
TraesCS1A01G035500.1	Bsnp	0.217063	TraesCS1A01G035500.1	0.74710	Agene
TraesCS1A01G035500.1	Dsnp	0.000001	TraesCS1A01G035500.1	0.74710	Agene
TraesCS2D01G092700.1	Asnp	0.262048	TraesCS2D01G092700.1	0.46211	Dgene
TraesCS2D01G092700.1	Bsnp	0.000001	TraesCS2D01G092700.1	0.46211	Dgene
TraesCS2D01G092700.1	Dsnp	0.000001	TraesCS2D01G092700.1	0.46211	Dgene
TraesCS2D01G092800.1	Asnp	0.000001	TraesCS2D01G092800.1	0.16111	Dgene
TraesCS2D01G092800.1	Bsnp	0.759923	TraesCS2D01G092800.1	0.16111	Dgene
TraesCS2D01G092800.1	Dsnp	0.000001	TraesCS2D01G092800.1	0.16111	Dgene
TraesCS2D01G093600.1	Asnp	0.461230	TraesCS2D01G093600.1	0.61053	Dgene
TraesCS2D01G093600.1	Bsnp	0.000001	TraesCS2D01G093600.1	0.61053	Dgene
TraesCS2D01G093600.1	Dsnp	0.287278	TraesCS2D01G093600.1	0.61053	Dgene
TraesCS2D01G097500.1	Asnp	0.062263	TraesCS2D01G097500.1	0.23655	Dgene
TraesCS2D01G097500.1	Bsnp	0.896200	TraesCS2D01G097500.1	0.23655	Dgene
TraesCS2D01G097500.1	Dsnp	0.000001	TraesCS2D01G097500.1	0.23655	Dgene
TraesCS2D01G098700.1	Asnp	0.444724	TraesCS2D01G098700.1	0.47222	Dgene
TraesCS2D01G098700.1	Bsnp	0.350188	TraesCS2D01G098700.1	0.47222	Dgene
TraesCS2D01G098700.1	Dsnp	0.000001	TraesCS2D01G098700.1	0.47222	Dgene
TraesCS2D01G099400.1	Asnp	0.010579	TraesCS2D01G099400.1	0.36507	Dgene
TraesCS2D01G099400.1	Bsnp	0.537982	TraesCS2D01G099400.1	0.36507	Dgene
TraesCS2D01G099400.1	Dsnp	0.000001	TraesCS2D01G099400.1	0.36507	Dgene
TraesCS2D01G102500.1	Asnp	0.891082	TraesCS2D01G102500.1	1.21640	Dgene
TraesCS2D01G102500.1	Bsnp	0.000001	TraesCS2D01G102500.1	1.21640	Dgene
TraesCS2D01G102500.1	Dsnp	0.001178	TraesCS2D01G102500.1	1.21640	Dgene
TraesCS2D01G108900.1	Asnp	0.000001	TraesCS2D01G108900.1	0.55502	Dgene
TraesCS2D01G108900.1	Bsnp	0.414786	TraesCS2D01G108900.1	0.55502	Dgene
TraesCS2D01G108900.1	Dsnp	0.523434	TraesCS2D01G108900.1	0.55502	Dgene
TraesCS2D01G109000.1	Asnp	0.745743	TraesCS2D01G109000.1	0.16346	Dgene
TraesCS2D01G109000.1	Bsnp	0.211567	TraesCS2D01G109000.1	0.16346	Dgene
TraesCS2D01G109000.1	Dsnp	0.042689	TraesCS2D01G109000.1	0.16346	Dgene
TraesCS2D01G110000.1	Asnp	0.798473	TraesCS2D01G110000.1	0.89300	Dgene
TraesCS2D01G110000.1	Bsnp	0.000001	TraesCS2D01G110000.1	0.89300	Dgene
TraesCS2D01G110000.1	Dsnp	0.046789	TraesCS2D01G110000.1	0.89300	Dgene
TraesCS2D01G111100.1	Asnp	0.317339	TraesCS2D01G111100.1	0.11096	Dgene
TraesCS2D01G111100.1	Bsnp	0.000001	TraesCS2D01G111100.1	0.11096	Dgene
TraesCS2D01G111100.1	Dsnp	0.517921	TraesCS2D01G111100.1	0.11096	Dgene
TraesCS2D01G111200.1	Asnp	0.000000	TraesCS2D01G111200.1	0.36916	Dgene
TraesCS2D01G111200.1	Bsnp	0.907704	TraesCS2D01G111200.1	0.36916	Dgene
TraesCS2D01G111200.1	Dsnp	0.092295	TraesCS2D01G111200.1	0.36916	Dgene
TraesCS2D01G111300.1	Asnp	0.000804	TraesCS2D01G111300.1	0.15451	Dgene
TraesCS2D01G111300.1	Bsnp	0.016387	TraesCS2D01G111300.1	0.15451	Dgene
TraesCS2D01G111300.1	Dsnp	0.000001	TraesCS2D01G111300.1	0.15451	Dgene
TraesCS2D01G111700.1	Asnp	0.113380	TraesCS2D01G111700.1	0.44724	Dgene
TraesCS2D01G111700.1	Bsnp	0.378561	TraesCS2D01G111700.1	0.44724	Dgene
TraesCS2D01G111700.1	Dsnp	0.000001	TraesCS2D01G111700.1	0.44724	Dgene
TraesCS2D01G112000.1	Asnp	0.374925	TraesCS2D01G112000.1	0.35904	Dgene
TraesCS2D01G112000.1	Bsnp	0.000001	TraesCS2D01G112000.1	0.35904	Dgene
TraesCS2D01G112000.1	Dsnp	0.000001	TraesCS2D01G112000.1	0.35904	Dgene
TraesCS2D01G112200.1	Asnp	0.005470	TraesCS2D01G112200.1	0.15467	Dgene
TraesCS2D01G112200.1	Bsnp	0.458729	TraesCS2D01G112200.1	0.15467	Dgene
TraesCS2D01G112200.1	Dsnp	0.470678	TraesCS2D01G112200.1	0.15467	Dgene
TraesCS2D01G112700.1	Asnp	0.399726	TraesCS2D01G112700.1	0.88333	Dgene
TraesCS2D01G112700.1	Bsnp	0.011410	TraesCS2D01G112700.1	0.88333	Dgene
TraesCS2D01G112700.1	Dsnp	0.588864	TraesCS2D01G112700.1	0.88333	Dgene
TraesCS2D01G112900.1	Asnp	0.090727	TraesCS2D01G112900.1	0.58235	Dgene
TraesCS2D01G112900.1	Bsnp	0.000001	TraesCS2D01G112900.1	0.58235	Dgene
TraesCS2D01G112900.1	Dsnp	0.409972	TraesCS2D01G112900.1	0.58235	Dgene
TraesCS2D01G113600.1	Asnp	0.101248	TraesCS2D01G113600.1	0.20673	Dgene
TraesCS2D01G113600.1	Bsnp	0.204658	TraesCS2D01G113600.1	0.20673	Dgene
TraesCS2D01G113600.1	Dsnp	0.000001	TraesCS2D01G113600.1	0.20673	Dgene
TraesCS2D01G115700.1	Asnp	0.446889	TraesCS2D01G115700.1	0.32538	Dgene
TraesCS2D01G115700.1	Bsnp	0.216721	TraesCS2D01G115700.1	0.32538	Dgene
TraesCS2D01G115700.1	Dsnp	0.000001	TraesCS2D01G115700.1	0.32538	Dgene
TraesCS2D01G117400.1	Asnp	0.098711	TraesCS2D01G117400.1	0.71356	Dgene
TraesCS2D01G117400.1	Bsnp	0.000001	TraesCS2D01G117400.1	0.71356	Dgene
TraesCS2D01G117400.1	Dsnp	0.359921	TraesCS2D01G117400.1	0.71356	Dgene
TraesCS2D01G117500.2	Asnp	0.570937	TraesCS2D01G117500.2	0.93148	Dgene
TraesCS2D01G117500.2	Bsnp	0.429062	TraesCS2D01G117500.2	0.93148	Dgene
TraesCS2D01G117500.2	Dsnp	0.000001	TraesCS2D01G117500.2	0.93148	Dgene
TraesCS2D01G117900.1	Asnp	0.000001	TraesCS2D01G117900.1	0.77889	Dgene
TraesCS2D01G117900.1	Bsnp	0.115701	TraesCS2D01G117900.1	0.77889	Dgene
TraesCS2D01G117900.1	Dsnp	0.884297	TraesCS2D01G117900.1	0.77889	Dgene
TraesCS2D01G118300.1	Asnp	0.000001	TraesCS2D01G118300.1	0.30324	Dgene
TraesCS2D01G118300.1	Bsnp	0.017242	TraesCS2D01G118300.1	0.30324	Dgene
TraesCS2D01G118300.1	Dsnp	0.946846	TraesCS2D01G118300.1	0.30324	Dgene
TraesCS1A01G035800.1	Asnp	0.829702	TraesCS1A01G035800.1	1.40804	Agene
TraesCS1A01G035800.1	Bsnp	0.118515	TraesCS1A01G035800.1	1.40804	Agene
TraesCS1A01G035800.1	Dsnp	0.000001	TraesCS1A01G035800.1	1.40804	Agene
TraesCS2D01G120400.1	Asnp	0.078352	TraesCS2D01G120400.1	0.21995	Dgene
TraesCS2D01G120400.1	Bsnp	0.000001	TraesCS2D01G120400.1	0.21995	Dgene
TraesCS2D01G120400.1	Dsnp	0.921647	TraesCS2D01G120400.1	0.21995	Dgene
TraesCS2D01G122600.1	Asnp	0.236875	TraesCS2D01G122600.1	0.40979	Dgene
TraesCS2D01G122600.1	Bsnp	0.629706	TraesCS2D01G122600.1	0.40979	Dgene
TraesCS2D01G122600.1	Dsnp	0.000001	TraesCS2D01G122600.1	0.40979	Dgene
TraesCS2D01G123300.1	Asnp	0.000001	TraesCS2D01G123300.1	0.17647	Dgene
TraesCS2D01G123300.1	Bsnp	0.227453	TraesCS2D01G123300.1	0.17647	Dgene
TraesCS2D01G123300.1	Dsnp	0.549191	TraesCS2D01G123300.1	0.17647	Dgene
TraesCS2D01G127100.1	Asnp	0.151605	TraesCS2D01G127100.1	0.36777	Dgene
TraesCS2D01G127100.1	Bsnp	0.000001	TraesCS2D01G127100.1	0.36777	Dgene
TraesCS2D01G127100.1	Dsnp	0.848394	TraesCS2D01G127100.1	0.36777	Dgene
TraesCS2D01G128600.1	Asnp	0.434309	TraesCS2D01G128600.1	0.13859	Dgene
TraesCS2D01G128600.1	Bsnp	0.000001	TraesCS2D01G128600.1	0.13859	Dgene
TraesCS2D01G128600.1	Dsnp	0.454736	TraesCS2D01G128600.1	0.13859	Dgene
TraesCS2D01G128700.1	Asnp	0.000001	TraesCS2D01G128700.1	0.34346	Dgene
TraesCS2D01G128700.1	Bsnp	0.756609	TraesCS2D01G128700.1	0.34346	Dgene
TraesCS2D01G128700.1	Dsnp	0.229007	TraesCS2D01G128700.1	0.34346	Dgene
TraesCS2D01G128800.1	Asnp	0.000001	TraesCS2D01G128800.1	0.16881	Dgene
TraesCS2D01G128800.1	Bsnp	0.000001	TraesCS2D01G128800.1	0.16881	Dgene
TraesCS2D01G128800.1	Dsnp	0.270887	TraesCS2D01G128800.1	0.16881	Dgene
TraesCS2D01G128900.1	Asnp	0.000001	TraesCS2D01G128900.1	0.50036	Dgene
TraesCS2D01G128900.1	Bsnp	0.034601	TraesCS2D01G128900.1	0.50036	Dgene
TraesCS2D01G128900.1	Dsnp	0.115105	TraesCS2D01G128900.1	0.50036	Dgene
TraesCS2D01G129500.1	Asnp	0.053879	TraesCS2D01G129500.1	0.36768	Dgene
TraesCS2D01G129500.1	Bsnp	0.000001	TraesCS2D01G129500.1	0.36768	Dgene
TraesCS2D01G129500.1	Dsnp	0.251214	TraesCS2D01G129500.1	0.36768	Dgene
TraesCS2D01G129600.5	Asnp	0.160713	TraesCS2D01G129600.5	0.46590	Dgene
TraesCS2D01G129600.5	Bsnp	0.000000	TraesCS2D01G129600.5	0.46590	Dgene
TraesCS2D01G129600.5	Dsnp	0.839286	TraesCS2D01G129600.5	0.46590	Dgene
TraesCS2D01G132500.1	Asnp	0.517209	TraesCS2D01G132500.1	0.33476	Dgene
TraesCS2D01G132500.1	Bsnp	0.041148	TraesCS2D01G132500.1	0.33476	Dgene
TraesCS2D01G132500.1	Dsnp	0.441642	TraesCS2D01G132500.1	0.33476	Dgene
TraesCS2D01G138200.1	Asnp	0.745217	TraesCS2D01G138200.1	0.11522	Dgene
TraesCS2D01G138200.1	Bsnp	0.000001	TraesCS2D01G138200.1	0.11522	Dgene
TraesCS2D01G138200.1	Dsnp	0.000001	TraesCS2D01G138200.1	0.11522	Dgene
TraesCS2D01G141300.1	Asnp	0.000001	TraesCS2D01G141300.1	0.20089	Dgene
TraesCS2D01G141300.1	Bsnp	0.171955	TraesCS2D01G141300.1	0.20089	Dgene
TraesCS2D01G141300.1	Dsnp	0.112267	TraesCS2D01G141300.1	0.20089	Dgene
TraesCS2D01G145400.1	Asnp	0.448039	TraesCS2D01G145400.1	0.43446	Dgene
TraesCS2D01G145400.1	Bsnp	0.000001	TraesCS2D01G145400.1	0.43446	Dgene
TraesCS2D01G145400.1	Dsnp	0.000001	TraesCS2D01G145400.1	0.43446	Dgene
TraesCS2D01G145500.2	Asnp	0.000001	TraesCS2D01G145500.2	0.17661	Dgene
TraesCS2D01G145500.2	Bsnp	0.000001	TraesCS2D01G145500.2	0.17661	Dgene
TraesCS2D01G145500.2	Dsnp	0.282576	TraesCS2D01G145500.2	0.17661	Dgene
TraesCS2D01G147900.1	Asnp	0.000001	TraesCS2D01G147900.1	1.68218	Dgene
TraesCS2D01G147900.1	Bsnp	0.489422	TraesCS2D01G147900.1	1.68218	Dgene
TraesCS2D01G147900.1	Dsnp	0.466999	TraesCS2D01G147900.1	1.68218	Dgene
TraesCS1A01G242900.1	Asnp	0.368948	TraesCS1A01G242900.1	0.13555	Agene
TraesCS1A01G242900.1	Bsnp	0.000001	TraesCS1A01G242900.1	0.13555	Agene
TraesCS1A01G242900.1	Dsnp	0.279549	TraesCS1A01G242900.1	0.13555	Agene
TraesCS2D01G149300.1	Asnp	0.317774	TraesCS2D01G149300.1	0.16554	Dgene
TraesCS2D01G149300.1	Bsnp	0.000001	TraesCS2D01G149300.1	0.16554	Dgene
TraesCS2D01G149300.1	Dsnp	0.000001	TraesCS2D01G149300.1	0.16554	Dgene
TraesCS2D01G150300.1	Asnp	0.105689	TraesCS2D01G150300.1	0.13387	Dgene
TraesCS2D01G150300.1	Bsnp	0.065851	TraesCS2D01G150300.1	0.13387	Dgene
TraesCS2D01G150300.1	Dsnp	0.000001	TraesCS2D01G150300.1	0.13387	Dgene
TraesCS2D01G150600.1	Asnp	0.000001	TraesCS2D01G150600.1	0.16538	Dgene
TraesCS2D01G150600.1	Bsnp	0.260325	TraesCS2D01G150600.1	0.16538	Dgene
TraesCS2D01G150600.1	Dsnp	0.297285	TraesCS2D01G150600.1	0.16538	Dgene
TraesCS2D01G152200.1	Asnp	0.416320	TraesCS2D01G152200.1	0.11448	Dgene
TraesCS2D01G152200.1	Bsnp	0.240498	TraesCS2D01G152200.1	0.11448	Dgene
TraesCS2D01G152200.1	Dsnp	0.000001	TraesCS2D01G152200.1	0.11448	Dgene
TraesCS2D01G157100.1	Asnp	0.014325	TraesCS2D01G157100.1	0.40809	Dgene
TraesCS2D01G157100.1	Bsnp	0.630609	TraesCS2D01G157100.1	0.40809	Dgene
TraesCS2D01G157100.1	Dsnp	0.000001	TraesCS2D01G157100.1	0.40809	Dgene
TraesCS2D01G157300.1	Asnp	0.000001	TraesCS2D01G157300.1	0.90091	Dgene
TraesCS2D01G157300.1	Bsnp	0.485570	TraesCS2D01G157300.1	0.90091	Dgene
TraesCS2D01G157300.1	Dsnp	0.433815	TraesCS2D01G157300.1	0.90091	Dgene
TraesCS2D01G157800.1	Asnp	0.106293	TraesCS2D01G157800.1	0.70509	Dgene
TraesCS2D01G157800.1	Bsnp	0.000001	TraesCS2D01G157800.1	0.70509	Dgene
TraesCS2D01G157800.1	Dsnp	0.814545	TraesCS2D01G157800.1	0.70509	Dgene
TraesCS2D01G157900.1	Asnp	0.000001	TraesCS2D01G157900.1	0.66550	Dgene
TraesCS2D01G157900.1	Bsnp	0.087104	TraesCS2D01G157900.1	0.66550	Dgene
TraesCS2D01G157900.1	Dsnp	0.513950	TraesCS2D01G157900.1	0.66550	Dgene
TraesCS2D01G159600.1	Asnp	0.076469	TraesCS2D01G159600.1	0.13591	Dgene
TraesCS2D01G159600.1	Bsnp	0.474923	TraesCS2D01G159600.1	0.13591	Dgene
TraesCS2D01G159600.1	Dsnp	0.000001	TraesCS2D01G159600.1	0.13591	Dgene
TraesCS2D01G161900.2	Asnp	0.670651	TraesCS2D01G161900.2	0.20783	Dgene
TraesCS2D01G161900.2	Bsnp	0.069679	TraesCS2D01G161900.2	0.20783	Dgene
TraesCS2D01G161900.2	Dsnp	0.000001	TraesCS2D01G161900.2	0.20783	Dgene
TraesCS2D01G163300.1	Asnp	0.000001	TraesCS2D01G163300.1	1.13918	Dgene
TraesCS2D01G163300.1	Bsnp	0.401744	TraesCS2D01G163300.1	1.13918	Dgene
TraesCS2D01G163300.1	Dsnp	0.000001	TraesCS2D01G163300.1	1.13918	Dgene
TraesCS2D01G164100.1	Asnp	0.000001	TraesCS2D01G164100.1	0.12321	Dgene
TraesCS2D01G164100.1	Bsnp	0.704516	TraesCS2D01G164100.1	0.12321	Dgene
TraesCS2D01G164100.1	Dsnp	0.000001	TraesCS2D01G164100.1	0.12321	Dgene
TraesCS2D01G166200.1	Asnp	0.000001	TraesCS2D01G166200.1	0.59021	Dgene
TraesCS2D01G166200.1	Bsnp	0.759975	TraesCS2D01G166200.1	0.59021	Dgene
TraesCS2D01G166200.1	Dsnp	0.000001	TraesCS2D01G166200.1	0.59021	Dgene
TraesCS2D01G168400.1	Asnp	0.282186	TraesCS2D01G168400.1	0.32038	Dgene
TraesCS2D01G168400.1	Bsnp	0.019219	TraesCS2D01G168400.1	0.32038	Dgene
TraesCS2D01G168400.1	Dsnp	0.000001	TraesCS2D01G168400.1	0.32038	Dgene
TraesCS2D01G168700.2	Asnp	0.351799	TraesCS2D01G168700.2	0.29781	Dgene
TraesCS2D01G168700.2	Bsnp	0.283447	TraesCS2D01G168700.2	0.29781	Dgene
TraesCS2D01G168700.2	Dsnp	0.000001	TraesCS2D01G168700.2	0.29781	Dgene
TraesCS2D01G169600.1	Asnp	0.491118	TraesCS2D01G169600.1	0.13056	Dgene
TraesCS2D01G169600.1	Bsnp	0.000001	TraesCS2D01G169600.1	0.13056	Dgene
TraesCS2D01G169600.1	Dsnp	0.114893	TraesCS2D01G169600.1	0.13056	Dgene
TraesCS2D01G170600.1	Asnp	0.584083	TraesCS2D01G170600.1	0.09505	Dgene
TraesCS2D01G170600.1	Bsnp	0.000001	TraesCS2D01G170600.1	0.09505	Dgene
TraesCS2D01G170600.1	Dsnp	0.043887	TraesCS2D01G170600.1	0.09505	Dgene
TraesCS2D01G171000.1	Asnp	0.000001	TraesCS2D01G171000.1	0.13387	Dgene
TraesCS2D01G171000.1	Bsnp	0.000001	TraesCS2D01G171000.1	0.13387	Dgene
TraesCS2D01G171000.1	Dsnp	0.583692	TraesCS2D01G171000.1	0.13387	Dgene
TraesCS2D01G171900.1	Asnp	0.173971	TraesCS2D01G171900.1	0.15785	Dgene
TraesCS2D01G171900.1	Bsnp	0.000001	TraesCS2D01G171900.1	0.15785	Dgene
TraesCS2D01G171900.1	Dsnp	0.549824	TraesCS2D01G171900.1	0.15785	Dgene
TraesCS2D01G173900.1	Asnp	0.000000	TraesCS2D01G173900.1	0.14121	Dgene
TraesCS2D01G173900.1	Bsnp	0.059452	TraesCS2D01G173900.1	0.14121	Dgene
TraesCS2D01G173900.1	Dsnp	0.775030	TraesCS2D01G173900.1	0.14121	Dgene
TraesCS2D01G174200.1	Asnp	0.000002	TraesCS2D01G174200.1	0.54284	Dgene
TraesCS2D01G174200.1	Bsnp	0.035740	TraesCS2D01G174200.1	0.54284	Dgene
TraesCS2D01G174200.1	Dsnp	0.000002	TraesCS2D01G174200.1	0.54284	Dgene
TraesCS2D01G175700.1	Asnp	0.313455	TraesCS2D01G175700.1	0.11181	Dgene
TraesCS2D01G175700.1	Bsnp	0.000001	TraesCS2D01G175700.1	0.11181	Dgene
TraesCS2D01G175700.1	Dsnp	0.323490	TraesCS2D01G175700.1	0.11181	Dgene
TraesCS2D01G175800.1	Asnp	0.167362	TraesCS2D01G175800.1	0.13445	Dgene
TraesCS2D01G175800.1	Bsnp	0.000001	TraesCS2D01G175800.1	0.13445	Dgene
TraesCS2D01G175800.1	Dsnp	0.738713	TraesCS2D01G175800.1	0.13445	Dgene
TraesCS2D01G177300.1	Asnp	0.103891	TraesCS2D01G177300.1	0.15691	Dgene
TraesCS2D01G177300.1	Bsnp	0.047916	TraesCS2D01G177300.1	0.15691	Dgene
TraesCS2D01G177300.1	Dsnp	0.000001	TraesCS2D01G177300.1	0.15691	Dgene
TraesCS2D01G179400.1	Asnp	0.000001	TraesCS2D01G179400.1	0.23620	Dgene
TraesCS2D01G179400.1	Bsnp	0.873750	TraesCS2D01G179400.1	0.23620	Dgene
TraesCS2D01G179400.1	Dsnp	0.000001	TraesCS2D01G179400.1	0.23620	Dgene
TraesCS2D01G179500.3	Asnp	0.000001	TraesCS2D01G179500.3	0.77915	Dgene
TraesCS2D01G179500.3	Bsnp	0.004041	TraesCS2D01G179500.3	0.77915	Dgene
TraesCS2D01G179500.3	Dsnp	0.000001	TraesCS2D01G179500.3	0.77915	Dgene
TraesCS2D01G180500.1	Asnp	0.108084	TraesCS2D01G180500.1	0.34688	Dgene
TraesCS2D01G180500.1	Bsnp	0.260042	TraesCS2D01G180500.1	0.34688	Dgene
TraesCS2D01G180500.1	Dsnp	0.000001	TraesCS2D01G180500.1	0.34688	Dgene
TraesCS2D01G181100.1	Asnp	0.201047	TraesCS2D01G181100.1	0.38265	Dgene
TraesCS2D01G181100.1	Bsnp	0.353352	TraesCS2D01G181100.1	0.38265	Dgene
TraesCS2D01G181100.1	Dsnp	0.000001	TraesCS2D01G181100.1	0.38265	Dgene
TraesCS2D01G181400.2	Asnp	0.173395	TraesCS2D01G181400.2	0.77984	Dgene
TraesCS2D01G181400.2	Bsnp	0.000001	TraesCS2D01G181400.2	0.77984	Dgene
TraesCS2D01G181400.2	Dsnp	0.025006	TraesCS2D01G181400.2	0.77984	Dgene
TraesCS2D01G182000.1	Asnp	0.000001	TraesCS2D01G182000.1	1.04127	Dgene
TraesCS2D01G182000.1	Bsnp	0.250697	TraesCS2D01G182000.1	1.04127	Dgene
TraesCS2D01G182000.1	Dsnp	0.138553	TraesCS2D01G182000.1	1.04127	Dgene
TraesCS2D01G182100.1	Asnp	0.060524	TraesCS2D01G182100.1	0.13223	Dgene
TraesCS2D01G182100.1	Bsnp	0.222744	TraesCS2D01G182100.1	0.13223	Dgene
TraesCS2D01G182100.1	Dsnp	0.000001	TraesCS2D01G182100.1	0.13223	Dgene
TraesCS2D01G183100.1	Asnp	0.000001	TraesCS2D01G183100.1	0.11641	Dgene
TraesCS2D01G183100.1	Bsnp	0.224938	TraesCS2D01G183100.1	0.11641	Dgene
TraesCS2D01G183100.1	Dsnp	0.270776	TraesCS2D01G183100.1	0.11641	Dgene
TraesCS2D01G188400.1	Asnp	0.000000	TraesCS2D01G188400.1	0.36271	Dgene
TraesCS2D01G188400.1	Bsnp	0.000000	TraesCS2D01G188400.1	0.36271	Dgene
TraesCS2D01G188400.1	Dsnp	0.702457	TraesCS2D01G188400.1	0.36271	Dgene
TraesCS2D01G190400.1	Asnp	0.048826	TraesCS2D01G190400.1	0.21613	Dgene
TraesCS2D01G190400.1	Bsnp	0.000001	TraesCS2D01G190400.1	0.21613	Dgene
TraesCS2D01G190400.1	Dsnp	0.803412	TraesCS2D01G190400.1	0.21613	Dgene
TraesCS1A01G246200.1	Asnp	0.000001	TraesCS1A01G246200.1	0.44662	Agene
TraesCS1A01G246200.1	Bsnp	0.136096	TraesCS1A01G246200.1	0.44662	Agene
TraesCS1A01G246200.1	Dsnp	0.863902	TraesCS1A01G246200.1	0.44662	Agene
TraesCS2D01G192300.1	Asnp	0.873015	TraesCS2D01G192300.1	0.28398	Dgene
TraesCS2D01G192300.1	Bsnp	0.000001	TraesCS2D01G192300.1	0.28398	Dgene
TraesCS2D01G192300.1	Dsnp	0.000001	TraesCS2D01G192300.1	0.28398	Dgene
TraesCS2D01G192800.1	Asnp	0.389113	TraesCS2D01G192800.1	0.71295	Dgene
TraesCS2D01G192800.1	Bsnp	0.045379	TraesCS2D01G192800.1	0.71295	Dgene
TraesCS2D01G192800.1	Dsnp	0.524555	TraesCS2D01G192800.1	0.71295	Dgene
TraesCS2D01G193400.1	Asnp	0.000001	TraesCS2D01G193400.1	0.37242	Dgene
TraesCS2D01G193400.1	Bsnp	0.296578	TraesCS2D01G193400.1	0.37242	Dgene
TraesCS2D01G193400.1	Dsnp	0.060405	TraesCS2D01G193400.1	0.37242	Dgene
TraesCS2D01G193400.2	Asnp	0.210834	TraesCS2D01G193400.2	0.40536	Dgene
TraesCS2D01G193400.2	Bsnp	0.000000	TraesCS2D01G193400.2	0.40536	Dgene
TraesCS2D01G193400.2	Dsnp	0.761749	TraesCS2D01G193400.2	0.40536	Dgene
TraesCS2D01G194200.1	Asnp	0.079833	TraesCS2D01G194200.1	0.21501	Dgene
TraesCS2D01G194200.1	Bsnp	0.033920	TraesCS2D01G194200.1	0.21501	Dgene
TraesCS2D01G194200.1	Dsnp	0.000001	TraesCS2D01G194200.1	0.21501	Dgene
TraesCS1A01G246600.1	Asnp	0.000001	TraesCS1A01G246600.1	0.22057	Agene
TraesCS1A01G246600.1	Bsnp	0.727690	TraesCS1A01G246600.1	0.22057	Agene
TraesCS1A01G246600.1	Dsnp	0.000001	TraesCS1A01G246600.1	0.22057	Agene
TraesCS2D01G196100.1	Asnp	0.108508	TraesCS2D01G196100.1	0.13408	Dgene
TraesCS2D01G196100.1	Bsnp	0.000001	TraesCS2D01G196100.1	0.13408	Dgene
TraesCS2D01G196100.1	Dsnp	0.707815	TraesCS2D01G196100.1	0.13408	Dgene
TraesCS2D01G196800.1	Asnp	0.059082	TraesCS2D01G196800.1	0.32415	Dgene
TraesCS2D01G196800.1	Bsnp	0.661187	TraesCS2D01G196800.1	0.32415	Dgene
TraesCS2D01G196800.1	Dsnp	0.000001	TraesCS2D01G196800.1	0.32415	Dgene
TraesCS2D01G197000.1	Asnp	0.875722	TraesCS2D01G197000.1	0.35682	Dgene
TraesCS2D01G197000.1	Bsnp	0.025279	TraesCS2D01G197000.1	0.35682	Dgene
TraesCS2D01G197000.1	Dsnp	0.000001	TraesCS2D01G197000.1	0.35682	Dgene
TraesCS2D01G198400.1	Asnp	0.000001	TraesCS2D01G198400.1	0.12779	Dgene
TraesCS2D01G198400.1	Bsnp	0.389620	TraesCS2D01G198400.1	0.12779	Dgene
TraesCS2D01G198400.1	Dsnp	0.000001	TraesCS2D01G198400.1	0.12779	Dgene
TraesCS2D01G200600.1	Asnp	0.000001	TraesCS2D01G200600.1	0.09552	Dgene
TraesCS2D01G200600.1	Bsnp	0.562628	TraesCS2D01G200600.1	0.09552	Dgene
TraesCS2D01G200600.1	Dsnp	0.000001	TraesCS2D01G200600.1	0.09552	Dgene
TraesCS2D01G204200.1	Asnp	0.168601	TraesCS2D01G204200.1	0.64331	Dgene
TraesCS2D01G204200.1	Bsnp	0.000001	TraesCS2D01G204200.1	0.64331	Dgene
TraesCS2D01G204200.1	Dsnp	0.000001	TraesCS2D01G204200.1	0.64331	Dgene
TraesCS2D01G204600.1	Asnp	0.192650	TraesCS2D01G204600.1	0.21631	Dgene
TraesCS2D01G204600.1	Bsnp	0.000001	TraesCS2D01G204600.1	0.21631	Dgene
TraesCS2D01G204600.1	Dsnp	0.372110	TraesCS2D01G204600.1	0.21631	Dgene
TraesCS2D01G206000.1	Asnp	0.331705	TraesCS2D01G206000.1	0.47209	Dgene
TraesCS2D01G206000.1	Bsnp	0.038883	TraesCS2D01G206000.1	0.47209	Dgene
TraesCS2D01G206000.1	Dsnp	0.471325	TraesCS2D01G206000.1	0.47209	Dgene
TraesCS2D01G206300.1	Asnp	0.031704	TraesCS2D01G206300.1	0.44663	Dgene
TraesCS2D01G206300.1	Bsnp	0.577404	TraesCS2D01G206300.1	0.44663	Dgene
TraesCS2D01G206300.1	Dsnp	0.000001	TraesCS2D01G206300.1	0.44663	Dgene
TraesCS2D01G207200.1	Asnp	0.000000	TraesCS2D01G207200.1	0.24035	Dgene
TraesCS2D01G207200.1	Bsnp	0.168850	TraesCS2D01G207200.1	0.24035	Dgene
TraesCS2D01G207200.1	Dsnp	0.731562	TraesCS2D01G207200.1	0.24035	Dgene
TraesCS2D01G207700.1	Asnp	0.000001	TraesCS2D01G207700.1	0.24342	Dgene
TraesCS2D01G207700.1	Bsnp	0.000001	TraesCS2D01G207700.1	0.24342	Dgene
TraesCS2D01G207700.1	Dsnp	0.921561	TraesCS2D01G207700.1	0.24342	Dgene
TraesCS2D01G207900.1	Asnp	0.332678	TraesCS2D01G207900.1	0.13748	Dgene
TraesCS2D01G207900.1	Bsnp	0.000001	TraesCS2D01G207900.1	0.13748	Dgene
TraesCS2D01G207900.1	Dsnp	0.250366	TraesCS2D01G207900.1	0.13748	Dgene
TraesCS2D01G210300.1	Asnp	0.177459	TraesCS2D01G210300.1	1.47625	Dgene
TraesCS2D01G210300.1	Bsnp	0.201771	TraesCS2D01G210300.1	1.47625	Dgene
TraesCS2D01G210300.1	Dsnp	0.094374	TraesCS2D01G210300.1	1.47625	Dgene
TraesCS2D01G211000.1	Asnp	0.008194	TraesCS2D01G211000.1	0.67616	Dgene
TraesCS2D01G211000.1	Bsnp	0.508758	TraesCS2D01G211000.1	0.67616	Dgene
TraesCS2D01G211000.1	Dsnp	0.000001	TraesCS2D01G211000.1	0.67616	Dgene
TraesCS2D01G211300.1	Asnp	0.441028	TraesCS2D01G211300.1	0.16915	Dgene
TraesCS2D01G211300.1	Bsnp	0.000001	TraesCS2D01G211300.1	0.16915	Dgene
TraesCS2D01G211300.1	Dsnp	0.000001	TraesCS2D01G211300.1	0.16915	Dgene
TraesCS2D01G212300.1	Asnp	0.000001	TraesCS2D01G212300.1	0.28728	Dgene
TraesCS2D01G212300.1	Bsnp	0.188942	TraesCS2D01G212300.1	0.28728	Dgene
TraesCS2D01G212300.1	Dsnp	0.000001	TraesCS2D01G212300.1	0.28728	Dgene
TraesCS2D01G217900.1	Asnp	0.000001	TraesCS2D01G217900.1	0.16602	Dgene
TraesCS2D01G217900.1	Bsnp	0.287268	TraesCS2D01G217900.1	0.16602	Dgene
TraesCS2D01G217900.1	Dsnp	0.052003	TraesCS2D01G217900.1	0.16602	Dgene
TraesCS2D01G220000.1	Asnp	0.690746	TraesCS2D01G220000.1	0.20464	Dgene
TraesCS2D01G220000.1	Bsnp	0.097342	TraesCS2D01G220000.1	0.20464	Dgene
TraesCS2D01G220000.1	Dsnp	0.000001	TraesCS2D01G220000.1	0.20464	Dgene
TraesCS2D01G220400.1	Asnp	0.074799	TraesCS2D01G220400.1	0.24061	Dgene
TraesCS2D01G220400.1	Bsnp	0.000000	TraesCS2D01G220400.1	0.24061	Dgene
TraesCS2D01G220400.1	Dsnp	0.905751	TraesCS2D01G220400.1	0.24061	Dgene
TraesCS2D01G224400.1	Asnp	0.124851	TraesCS2D01G224400.1	0.40378	Dgene
TraesCS2D01G224400.1	Bsnp	0.000001	TraesCS2D01G224400.1	0.40378	Dgene
TraesCS2D01G224400.1	Dsnp	0.051571	TraesCS2D01G224400.1	0.40378	Dgene
TraesCS2D01G224700.1	Asnp	0.000001	TraesCS2D01G224700.1	0.50051	Dgene
TraesCS2D01G224700.1	Bsnp	0.000001	TraesCS2D01G224700.1	0.50051	Dgene
TraesCS2D01G224700.1	Dsnp	0.882511	TraesCS2D01G224700.1	0.50051	Dgene
TraesCS2D01G226100.1	Asnp	0.000001	TraesCS2D01G226100.1	0.13147	Dgene
TraesCS2D01G226100.1	Bsnp	0.189885	TraesCS2D01G226100.1	0.13147	Dgene
TraesCS2D01G226100.1	Dsnp	0.495451	TraesCS2D01G226100.1	0.13147	Dgene
TraesCS2D01G227900.5	Asnp	0.420402	TraesCS2D01G227900.5	0.13049	Dgene
TraesCS2D01G227900.5	Bsnp	0.231974	TraesCS2D01G227900.5	0.13049	Dgene
TraesCS2D01G227900.5	Dsnp	0.109419	TraesCS2D01G227900.5	0.13049	Dgene
TraesCS2D01G228600.1	Asnp	0.000001	TraesCS2D01G228600.1	0.14122	Dgene
TraesCS2D01G228600.1	Bsnp	0.242323	TraesCS2D01G228600.1	0.14122	Dgene
TraesCS2D01G228600.1	Dsnp	0.000001	TraesCS2D01G228600.1	0.14122	Dgene
TraesCS2D01G229900.1	Asnp	0.238976	TraesCS2D01G229900.1	0.18409	Dgene
TraesCS2D01G229900.1	Bsnp	0.388357	TraesCS2D01G229900.1	0.18409	Dgene
TraesCS2D01G229900.1	Dsnp	0.147953	TraesCS2D01G229900.1	0.18409	Dgene
TraesCS1A01G250300.1	Asnp	0.000001	TraesCS1A01G250300.1	0.21147	Agene
TraesCS1A01G250300.1	Bsnp	0.612321	TraesCS1A01G250300.1	0.21147	Agene
TraesCS1A01G250300.1	Dsnp	0.000001	TraesCS1A01G250300.1	0.21147	Agene
TraesCS2D01G232800.1	Asnp	0.000001	TraesCS2D01G232800.1	0.37531	Dgene
TraesCS2D01G232800.1	Bsnp	0.752728	TraesCS2D01G232800.1	0.37531	Dgene
TraesCS2D01G232800.1	Dsnp	0.000001	TraesCS2D01G232800.1	0.37531	Dgene
TraesCS2D01G233900.1	Asnp	0.000001	TraesCS2D01G233900.1	0.20911	Dgene
TraesCS2D01G233900.1	Bsnp	0.043298	TraesCS2D01G233900.1	0.20911	Dgene
TraesCS2D01G233900.1	Dsnp	0.832582	TraesCS2D01G233900.1	0.20911	Dgene
TraesCS2D01G234500.3	Asnp	0.724371	TraesCS2D01G234500.3	0.33782	Dgene
TraesCS2D01G234500.3	Bsnp	0.087801	TraesCS2D01G234500.3	0.33782	Dgene
TraesCS2D01G234500.3	Dsnp	0.187828	TraesCS2D01G234500.3	0.33782	Dgene
TraesCS2D01G234600.1	Asnp	0.000001	TraesCS2D01G234600.1	0.13544	Dgene
TraesCS2D01G234600.1	Bsnp	0.060466	TraesCS2D01G234600.1	0.13544	Dgene
TraesCS2D01G234600.1	Dsnp	0.000001	TraesCS2D01G234600.1	0.13544	Dgene
TraesCS2D01G235500.1	Asnp	0.328116	TraesCS2D01G235500.1	0.10601	Dgene
TraesCS2D01G235500.1	Bsnp	0.000001	TraesCS2D01G235500.1	0.10601	Dgene
TraesCS2D01G235500.1	Dsnp	0.000001	TraesCS2D01G235500.1	0.10601	Dgene
TraesCS2D01G236400.1	Asnp	0.015148	TraesCS2D01G236400.1	0.71923	Dgene
TraesCS2D01G236400.1	Bsnp	0.101843	TraesCS2D01G236400.1	0.71923	Dgene
TraesCS2D01G236400.1	Dsnp	0.872680	TraesCS2D01G236400.1	0.71923	Dgene
TraesCS2D01G237400.2	Asnp	0.783169	TraesCS2D01G237400.2	0.12695	Dgene
TraesCS2D01G237400.2	Bsnp	0.064430	TraesCS2D01G237400.2	0.12695	Dgene
TraesCS2D01G237400.2	Dsnp	0.000001	TraesCS2D01G237400.2	0.12695	Dgene
TraesCS2D01G237800.1	Asnp	0.598851	TraesCS2D01G237800.1	0.19253	Dgene
TraesCS2D01G237800.1	Bsnp	0.000001	TraesCS2D01G237800.1	0.19253	Dgene
TraesCS2D01G237800.1	Dsnp	0.078050	TraesCS2D01G237800.1	0.19253	Dgene
TraesCS2D01G239100.2	Asnp	0.000001	TraesCS2D01G239100.2	0.19884	Dgene
TraesCS2D01G239100.2	Bsnp	0.728221	TraesCS2D01G239100.2	0.19884	Dgene
TraesCS2D01G239100.2	Dsnp	0.000001	TraesCS2D01G239100.2	0.19884	Dgene
TraesCS2D01G239300.2	Asnp	0.000001	TraesCS2D01G239300.2	0.95994	Dgene
TraesCS2D01G239300.2	Bsnp	0.780955	TraesCS2D01G239300.2	0.95994	Dgene
TraesCS2D01G239300.2	Dsnp	0.063218	TraesCS2D01G239300.2	0.95994	Dgene
TraesCS1A01G251600.1	Asnp	0.000001	TraesCS1A01G251600.1	0.12495	Agene
TraesCS1A01G251600.1	Bsnp	0.531064	TraesCS1A01G251600.1	0.12495	Agene
TraesCS1A01G251600.1	Dsnp	0.257733	TraesCS1A01G251600.1	0.12495	Agene
TraesCS2D01G242100.1	Asnp	0.019782	TraesCS2D01G242100.1	0.11164	Dgene
TraesCS2D01G242100.1	Bsnp	0.090694	TraesCS2D01G242100.1	0.11164	Dgene
TraesCS2D01G242100.1	Dsnp	0.000001	TraesCS2D01G242100.1	0.11164	Dgene
TraesCS2D01G245600.4	Asnp	0.162217	TraesCS2D01G245600.4	0.53054	Dgene
TraesCS2D01G245600.4	Bsnp	0.350165	TraesCS2D01G245600.4	0.53054	Dgene
TraesCS2D01G245600.4	Dsnp	0.487617	TraesCS2D01G245600.4	0.53054	Dgene
TraesCS2D01G246000.1	Asnp	0.726647	TraesCS2D01G246000.1	0.09689	Dgene
TraesCS2D01G246000.1	Bsnp	0.000001	TraesCS2D01G246000.1	0.09689	Dgene
TraesCS2D01G246000.1	Dsnp	0.083835	TraesCS2D01G246000.1	0.09689	Dgene
TraesCS2D01G248000.1	Asnp	0.000001	TraesCS2D01G248000.1	0.13844	Dgene
TraesCS2D01G248000.1	Bsnp	0.228033	TraesCS2D01G248000.1	0.13844	Dgene
TraesCS2D01G248000.1	Dsnp	0.000001	TraesCS2D01G248000.1	0.13844	Dgene
TraesCS2D01G248300.1	Asnp	0.000000	TraesCS2D01G248300.1	0.15698	Dgene
TraesCS2D01G248300.1	Bsnp	0.000000	TraesCS2D01G248300.1	0.15698	Dgene
TraesCS2D01G248300.1	Dsnp	0.804738	TraesCS2D01G248300.1	0.15698	Dgene
TraesCS2D01G248400.2	Asnp	0.232190	TraesCS2D01G248400.2	0.21597	Dgene
TraesCS2D01G248400.2	Bsnp	0.000001	TraesCS2D01G248400.2	0.21597	Dgene
TraesCS2D01G248400.2	Dsnp	0.000001	TraesCS2D01G248400.2	0.21597	Dgene
TraesCS2D01G248800.1	Asnp	0.322714	TraesCS2D01G248800.1	0.31471	Dgene
TraesCS2D01G248800.1	Bsnp	0.000001	TraesCS2D01G248800.1	0.31471	Dgene
TraesCS2D01G248800.1	Dsnp	0.105968	TraesCS2D01G248800.1	0.31471	Dgene
TraesCS1A01G252900.1	Asnp	0.575142	TraesCS1A01G252900.1	0.84716	Agene
TraesCS1A01G252900.1	Bsnp	0.078900	TraesCS1A01G252900.1	0.84716	Agene
TraesCS1A01G252900.1	Dsnp	0.000001	TraesCS1A01G252900.1	0.84716	Agene
TraesCS2D01G249600.1	Asnp	0.369448	TraesCS2D01G249600.1	0.30743	Dgene
TraesCS2D01G249600.1	Bsnp	0.630551	TraesCS2D01G249600.1	0.30743	Dgene
TraesCS2D01G249600.1	Dsnp	0.000001	TraesCS2D01G249600.1	0.30743	Dgene
TraesCS2D01G250700.1	Asnp	0.171823	TraesCS2D01G250700.1	0.22203	Dgene
TraesCS2D01G250700.1	Bsnp	0.000001	TraesCS2D01G250700.1	0.22203	Dgene
TraesCS2D01G250700.1	Dsnp	0.000001	TraesCS2D01G250700.1	0.22203	Dgene
TraesCS2D01G252500.1	Asnp	0.752448	TraesCS2D01G252500.1	0.36429	Dgene
TraesCS2D01G252500.1	Bsnp	0.052863	TraesCS2D01G252500.1	0.36429	Dgene
TraesCS2D01G252500.1	Dsnp	0.000001	TraesCS2D01G252500.1	0.36429	Dgene
TraesCS2D01G253200.1	Asnp	0.472932	TraesCS2D01G253200.1	0.39740	Dgene
TraesCS2D01G253200.1	Bsnp	0.000001	TraesCS2D01G253200.1	0.39740	Dgene
TraesCS2D01G253200.1	Dsnp	0.000001	TraesCS2D01G253200.1	0.39740	Dgene
TraesCS2D01G255100.1	Asnp	0.139985	TraesCS2D01G255100.1	0.33557	Dgene
TraesCS2D01G255100.1	Bsnp	0.645617	TraesCS2D01G255100.1	0.33557	Dgene
TraesCS2D01G255100.1	Dsnp	0.000001	TraesCS2D01G255100.1	0.33557	Dgene
TraesCS2D01G256500.1	Asnp	0.109712	TraesCS2D01G256500.1	0.15020	Dgene
TraesCS2D01G256500.1	Bsnp	0.000001	TraesCS2D01G256500.1	0.15020	Dgene
TraesCS2D01G256500.1	Dsnp	0.198890	TraesCS2D01G256500.1	0.15020	Dgene
TraesCS1A01G255100.1	Asnp	0.466667	TraesCS1A01G255100.1	0.28400	Agene
TraesCS1A01G255100.1	Bsnp	0.000001	TraesCS1A01G255100.1	0.28400	Agene
TraesCS1A01G255100.1	Dsnp	0.465421	TraesCS1A01G255100.1	0.28400	Agene
TraesCS2D01G259900.1	Asnp	0.471123	TraesCS2D01G259900.1	1.35005	Dgene
TraesCS2D01G259900.1	Bsnp	0.000001	TraesCS2D01G259900.1	1.35005	Dgene
TraesCS2D01G259900.1	Dsnp	0.515267	TraesCS2D01G259900.1	1.35005	Dgene
TraesCS2D01G260200.1	Asnp	0.006871	TraesCS2D01G260200.1	0.91112	Dgene
TraesCS2D01G260200.1	Bsnp	0.000001	TraesCS2D01G260200.1	0.91112	Dgene
TraesCS2D01G260200.1	Dsnp	0.000001	TraesCS2D01G260200.1	0.91112	Dgene
TraesCS1A01G037900.1	Asnp	0.876850	TraesCS1A01G037900.1	0.98872	Agene
TraesCS1A01G037900.1	Bsnp	0.123149	TraesCS1A01G037900.1	0.98872	Agene
TraesCS1A01G037900.1	Dsnp	0.000001	TraesCS1A01G037900.1	0.98872	Agene
TraesCS2D01G260700.1	Asnp	0.000001	TraesCS2D01G260700.1	0.15774	Dgene
TraesCS2D01G260700.1	Bsnp	0.312007	TraesCS2D01G260700.1	0.15774	Dgene
TraesCS2D01G260700.1	Dsnp	0.000001	TraesCS2D01G260700.1	0.15774	Dgene
TraesCS2D01G261800.1	Asnp	0.000001	TraesCS2D01G261800.1	0.19542	Dgene
TraesCS2D01G261800.1	Bsnp	0.048300	TraesCS2D01G261800.1	0.19542	Dgene
TraesCS2D01G261800.1	Dsnp	0.000001	TraesCS2D01G261800.1	0.19542	Dgene
TraesCS2D01G263000.1	Asnp	0.097156	TraesCS2D01G263000.1	0.15022	Dgene
TraesCS2D01G263000.1	Bsnp	0.616577	TraesCS2D01G263000.1	0.15022	Dgene
TraesCS2D01G263000.1	Dsnp	0.000001	TraesCS2D01G263000.1	0.15022	Dgene
TraesCS2D01G264200.1	Asnp	0.000001	TraesCS2D01G264200.1	0.67692	Dgene
TraesCS2D01G264200.1	Bsnp	0.135444	TraesCS2D01G264200.1	0.67692	Dgene
TraesCS2D01G264200.1	Dsnp	0.000001	TraesCS2D01G264200.1	0.67692	Dgene
TraesCS2D01G268400.1	Asnp	0.000001	TraesCS2D01G268400.1	0.20298	Dgene
TraesCS2D01G268400.1	Bsnp	0.000001	TraesCS2D01G268400.1	0.20298	Dgene
TraesCS2D01G268400.1	Dsnp	0.155173	TraesCS2D01G268400.1	0.20298	Dgene
TraesCS2D01G269200.1	Asnp	0.083514	TraesCS2D01G269200.1	0.38215	Dgene
TraesCS2D01G269200.1	Bsnp	0.759239	TraesCS2D01G269200.1	0.38215	Dgene
TraesCS2D01G269200.1	Dsnp	0.000001	TraesCS2D01G269200.1	0.38215	Dgene
TraesCS2D01G270100.1	Asnp	0.070618	TraesCS2D01G270100.1	0.52968	Dgene
TraesCS2D01G270100.1	Bsnp	0.212733	TraesCS2D01G270100.1	0.52968	Dgene
TraesCS2D01G270100.1	Dsnp	0.101133	TraesCS2D01G270100.1	0.52968	Dgene
TraesCS2D01G272100.1	Asnp	0.000001	TraesCS2D01G272100.1	0.13973	Dgene
TraesCS2D01G272100.1	Bsnp	0.009862	TraesCS2D01G272100.1	0.13973	Dgene
TraesCS2D01G272100.1	Dsnp	0.689375	TraesCS2D01G272100.1	0.13973	Dgene
TraesCS2D01G273900.1	Asnp	0.000001	TraesCS2D01G273900.1	0.36421	Dgene
TraesCS2D01G273900.1	Bsnp	0.950070	TraesCS2D01G273900.1	0.36421	Dgene
TraesCS2D01G273900.1	Dsnp	0.049929	TraesCS2D01G273900.1	0.36421	Dgene
TraesCS2D01G274800.2	Asnp	0.279940	TraesCS2D01G274800.2	0.63318	Dgene
TraesCS2D01G274800.2	Bsnp	0.000001	TraesCS2D01G274800.2	0.63318	Dgene
TraesCS2D01G274800.2	Dsnp	0.281659	TraesCS2D01G274800.2	0.63318	Dgene
TraesCS2D01G275100.1	Asnp	0.032505	TraesCS2D01G275100.1	0.08938	Dgene
TraesCS2D01G275100.1	Bsnp	0.000001	TraesCS2D01G275100.1	0.08938	Dgene
TraesCS2D01G275100.1	Dsnp	0.000001	TraesCS2D01G275100.1	0.08938	Dgene
TraesCS2D01G275700.1	Asnp	0.000001	TraesCS2D01G275700.1	1.71885	Dgene
TraesCS2D01G275700.1	Bsnp	0.466579	TraesCS2D01G275700.1	1.71885	Dgene
TraesCS2D01G275700.1	Dsnp	0.445715	TraesCS2D01G275700.1	1.71885	Dgene
TraesCS2D01G276900.1	Asnp	0.000001	TraesCS2D01G276900.1	0.38786	Dgene
TraesCS2D01G276900.1	Bsnp	0.543781	TraesCS2D01G276900.1	0.38786	Dgene
TraesCS2D01G276900.1	Dsnp	0.339517	TraesCS2D01G276900.1	0.38786	Dgene
TraesCS2D01G277500.1	Asnp	0.092412	TraesCS2D01G277500.1	0.61017	Dgene
TraesCS2D01G277500.1	Bsnp	0.562029	TraesCS2D01G277500.1	0.61017	Dgene
TraesCS2D01G277500.1	Dsnp	0.345558	TraesCS2D01G277500.1	0.61017	Dgene
TraesCS2D01G278200.1	Asnp	0.325355	TraesCS2D01G278200.1	0.12096	Dgene
TraesCS2D01G278200.1	Bsnp	0.178771	TraesCS2D01G278200.1	0.12096	Dgene
TraesCS2D01G278200.1	Dsnp	0.000001	TraesCS2D01G278200.1	0.12096	Dgene
TraesCS2D01G280600.1	Asnp	0.000001	TraesCS2D01G280600.1	0.33178	Dgene
TraesCS2D01G280600.1	Bsnp	0.661737	TraesCS2D01G280600.1	0.33178	Dgene
TraesCS2D01G280600.1	Dsnp	0.000001	TraesCS2D01G280600.1	0.33178	Dgene
TraesCS2D01G282500.1	Asnp	0.000001	TraesCS2D01G282500.1	0.47811	Dgene
TraesCS2D01G282500.1	Bsnp	0.173183	TraesCS2D01G282500.1	0.47811	Dgene
TraesCS2D01G282500.1	Dsnp	0.053490	TraesCS2D01G282500.1	0.47811	Dgene
TraesCS2D01G284500.1	Asnp	0.277334	TraesCS2D01G284500.1	0.18316	Dgene
TraesCS2D01G284500.1	Bsnp	0.000001	TraesCS2D01G284500.1	0.18316	Dgene
TraesCS2D01G284500.1	Dsnp	0.000001	TraesCS2D01G284500.1	0.18316	Dgene
TraesCS1A01G258500.1	Asnp	0.257711	TraesCS1A01G258500.1	0.49775	Agene
TraesCS1A01G258500.1	Bsnp	0.000001	TraesCS1A01G258500.1	0.49775	Agene
TraesCS1A01G258500.1	Dsnp	0.742287	TraesCS1A01G258500.1	0.49775	Agene
TraesCS2D01G286500.1	Asnp	0.000001	TraesCS2D01G286500.1	0.09614	Dgene
TraesCS2D01G286500.1	Bsnp	0.332440	TraesCS2D01G286500.1	0.09614	Dgene
TraesCS2D01G286500.1	Dsnp	0.449574	TraesCS2D01G286500.1	0.09614	Dgene
TraesCS2D01G287200.3	Asnp	0.000001	TraesCS2D01G287200.3	0.67316	Dgene
TraesCS2D01G287200.3	Bsnp	0.791267	TraesCS2D01G287200.3	0.67316	Dgene
TraesCS2D01G287200.3	Dsnp	0.089285	TraesCS2D01G287200.3	0.67316	Dgene
TraesCS1A01G258800.1	Asnp	0.360106	TraesCS1A01G258800.1	0.15630	Agene
TraesCS1A01G258800.1	Bsnp	0.073108	TraesCS1A01G258800.1	0.15630	Agene
TraesCS1A01G258800.1	Dsnp	0.000001	TraesCS1A01G258800.1	0.15630	Agene
TraesCS2D01G287900.1	Asnp	0.000001	TraesCS2D01G287900.1	0.37590	Dgene
TraesCS2D01G287900.1	Bsnp	0.627156	TraesCS2D01G287900.1	0.37590	Dgene
TraesCS2D01G287900.1	Dsnp	0.309783	TraesCS2D01G287900.1	0.37590	Dgene
TraesCS2D01G288000.1	Asnp	0.030286	TraesCS2D01G288000.1	0.42354	Dgene
TraesCS2D01G288000.1	Bsnp	0.477837	TraesCS2D01G288000.1	0.42354	Dgene
TraesCS2D01G288000.1	Dsnp	0.293568	TraesCS2D01G288000.1	0.42354	Dgene
TraesCS1A01G258900.1	Asnp	0.000001	TraesCS1A01G258900.1	0.92207	Agene
TraesCS1A01G258900.1	Bsnp	0.278501	TraesCS1A01G258900.1	0.92207	Agene
TraesCS1A01G258900.1	Dsnp	0.000001	TraesCS1A01G258900.1	0.92207	Agene
TraesCS2D01G291300.1	Asnp	0.000001	TraesCS2D01G291300.1	0.12202	Dgene
TraesCS2D01G291300.1	Bsnp	0.456047	TraesCS2D01G291300.1	0.12202	Dgene
TraesCS2D01G291300.1	Dsnp	0.098304	TraesCS2D01G291300.1	0.12202	Dgene
TraesCS2D01G291600.1	Asnp	0.504133	TraesCS2D01G291600.1	0.12350	Dgene
TraesCS2D01G291600.1	Bsnp	0.307166	TraesCS2D01G291600.1	0.12350	Dgene
TraesCS2D01G291600.1	Dsnp	0.000001	TraesCS2D01G291600.1	0.12350	Dgene
TraesCS2D01G291900.1	Asnp	0.581664	TraesCS2D01G291900.1	0.60701	Dgene
TraesCS2D01G291900.1	Bsnp	0.389267	TraesCS2D01G291900.1	0.60701	Dgene
TraesCS2D01G291900.1	Dsnp	0.000001	TraesCS2D01G291900.1	0.60701	Dgene
TraesCS1A01G259100.1	Asnp	0.444664	TraesCS1A01G259100.1	1.37872	Agene
TraesCS1A01G259100.1	Bsnp	0.141741	TraesCS1A01G259100.1	1.37872	Agene
TraesCS1A01G259100.1	Dsnp	0.413595	TraesCS1A01G259100.1	1.37872	Agene
TraesCS2D01G292000.1	Asnp	0.034316	TraesCS2D01G292000.1	0.59653	Dgene
TraesCS2D01G292000.1	Bsnp	0.219268	TraesCS2D01G292000.1	0.59653	Dgene
TraesCS2D01G292000.1	Dsnp	0.042712	TraesCS2D01G292000.1	0.59653	Dgene
TraesCS2D01G293300.1	Asnp	0.000000	TraesCS2D01G293300.1	0.18267	Dgene
TraesCS2D01G293300.1	Bsnp	0.165396	TraesCS2D01G293300.1	0.18267	Dgene
TraesCS2D01G293300.1	Dsnp	0.792357	TraesCS2D01G293300.1	0.18267	Dgene
TraesCS2D01G293400.1	Asnp	0.000000	TraesCS2D01G293400.1	0.18267	Dgene
TraesCS2D01G293400.1	Bsnp	0.165396	TraesCS2D01G293400.1	0.18267	Dgene
TraesCS2D01G293400.1	Dsnp	0.792357	TraesCS2D01G293400.1	0.18267	Dgene
TraesCS2D01G293900.2	Asnp	0.445549	TraesCS2D01G293900.2	0.19248	Dgene
TraesCS2D01G293900.2	Bsnp	0.554450	TraesCS2D01G293900.2	0.19248	Dgene
TraesCS2D01G293900.2	Dsnp	0.000001	TraesCS2D01G293900.2	0.19248	Dgene
TraesCS2D01G294300.1	Asnp	0.064853	TraesCS2D01G294300.1	0.32974	Dgene
TraesCS2D01G294300.1	Bsnp	0.612968	TraesCS2D01G294300.1	0.32974	Dgene
TraesCS2D01G294300.1	Dsnp	0.000001	TraesCS2D01G294300.1	0.32974	Dgene
TraesCS1A01G038200.1	Asnp	0.315838	TraesCS1A01G038200.1	0.40759	Agene
TraesCS1A01G038200.1	Bsnp	0.161538	TraesCS1A01G038200.1	0.40759	Agene
TraesCS1A01G038200.1	Dsnp	0.522623	TraesCS1A01G038200.1	0.40759	Agene
TraesCS2D01G295000.1	Asnp	0.133748	TraesCS2D01G295000.1	0.85133	Dgene
TraesCS2D01G295000.1	Bsnp	0.000001	TraesCS2D01G295000.1	0.85133	Dgene
TraesCS2D01G295000.1	Dsnp	0.468101	TraesCS2D01G295000.1	0.85133	Dgene
TraesCS2D01G295500.2	Asnp	0.586387	TraesCS2D01G295500.2	0.15090	Dgene
TraesCS2D01G295500.2	Bsnp	0.234323	TraesCS2D01G295500.2	0.15090	Dgene
TraesCS2D01G295500.2	Dsnp	0.063627	TraesCS2D01G295500.2	0.15090	Dgene
TraesCS2D01G296600.1	Asnp	0.011982	TraesCS2D01G296600.1	0.75887	Dgene
TraesCS2D01G296600.1	Bsnp	0.071810	TraesCS2D01G296600.1	0.75887	Dgene
TraesCS2D01G296600.1	Dsnp	0.000001	TraesCS2D01G296600.1	0.75887	Dgene
TraesCS2D01G297000.1	Asnp	0.000001	TraesCS2D01G297000.1	0.69670	Dgene
TraesCS2D01G297000.1	Bsnp	0.729115	TraesCS2D01G297000.1	0.69670	Dgene
TraesCS2D01G297000.1	Dsnp	0.000001	TraesCS2D01G297000.1	0.69670	Dgene
TraesCS2D01G299400.1	Asnp	0.000001	TraesCS2D01G299400.1	0.22161	Dgene
TraesCS2D01G299400.1	Bsnp	0.199568	TraesCS2D01G299400.1	0.22161	Dgene
TraesCS2D01G299400.1	Dsnp	0.000001	TraesCS2D01G299400.1	0.22161	Dgene
TraesCS2D01G300500.1	Asnp	0.344160	TraesCS2D01G300500.1	0.25903	Dgene
TraesCS2D01G300500.1	Bsnp	0.040870	TraesCS2D01G300500.1	0.25903	Dgene
TraesCS2D01G300500.1	Dsnp	0.614970	TraesCS2D01G300500.1	0.25903	Dgene
TraesCS2D01G301300.1	Asnp	0.000000	TraesCS2D01G301300.1	0.22536	Dgene
TraesCS2D01G301300.1	Bsnp	0.077018	TraesCS2D01G301300.1	0.22536	Dgene
TraesCS2D01G301300.1	Dsnp	0.913518	TraesCS2D01G301300.1	0.22536	Dgene
TraesCS2D01G302400.1	Asnp	0.166933	TraesCS2D01G302400.1	1.42688	Dgene
TraesCS2D01G302400.1	Bsnp	0.280876	TraesCS2D01G302400.1	1.42688	Dgene
TraesCS2D01G302400.1	Dsnp	0.552190	TraesCS2D01G302400.1	1.42688	Dgene
TraesCS2D01G303100.1	Asnp	0.583654	TraesCS2D01G303100.1	0.40462	Dgene
TraesCS2D01G303100.1	Bsnp	0.000001	TraesCS2D01G303100.1	0.40462	Dgene
TraesCS2D01G303100.1	Dsnp	0.416345	TraesCS2D01G303100.1	0.40462	Dgene
TraesCS2D01G303900.1	Asnp	0.475675	TraesCS2D01G303900.1	0.40762	Dgene
TraesCS2D01G303900.1	Bsnp	0.243811	TraesCS2D01G303900.1	0.40762	Dgene
TraesCS2D01G303900.1	Dsnp	0.000001	TraesCS2D01G303900.1	0.40762	Dgene
TraesCS2D01G304900.3	Asnp	0.349532	TraesCS2D01G304900.3	0.23571	Dgene
TraesCS2D01G304900.3	Bsnp	0.000001	TraesCS2D01G304900.3	0.23571	Dgene
TraesCS2D01G304900.3	Dsnp	0.000001	TraesCS2D01G304900.3	0.23571	Dgene
TraesCS1A01G260500.2	Asnp	0.228177	TraesCS1A01G260500.2	0.50000	Agene
TraesCS1A01G260500.2	Bsnp	0.000000	TraesCS1A01G260500.2	0.50000	Agene
TraesCS1A01G260500.2	Dsnp	0.771822	TraesCS1A01G260500.2	0.50000	Agene
TraesCS2D01G310500.1	Asnp	0.400037	TraesCS2D01G310500.1	0.67620	Dgene
TraesCS2D01G310500.1	Bsnp	0.254714	TraesCS2D01G310500.1	0.67620	Dgene
TraesCS2D01G310500.1	Dsnp	0.000001	TraesCS2D01G310500.1	0.67620	Dgene
TraesCS2D01G310800.1	Asnp	0.000001	TraesCS2D01G310800.1	0.29643	Dgene
TraesCS2D01G310800.1	Bsnp	0.304098	TraesCS2D01G310800.1	0.29643	Dgene
TraesCS2D01G310800.1	Dsnp	0.523761	TraesCS2D01G310800.1	0.29643	Dgene
TraesCS2D01G311500.1	Asnp	0.284226	TraesCS2D01G311500.1	0.14736	Dgene
TraesCS2D01G311500.1	Bsnp	0.166120	TraesCS2D01G311500.1	0.14736	Dgene
TraesCS2D01G311500.1	Dsnp	0.000001	TraesCS2D01G311500.1	0.14736	Dgene
TraesCS2D01G315400.2	Asnp	0.000001	TraesCS2D01G315400.2	0.17969	Dgene
TraesCS2D01G315400.2	Bsnp	0.718665	TraesCS2D01G315400.2	0.17969	Dgene
TraesCS2D01G315400.2	Dsnp	0.000001	TraesCS2D01G315400.2	0.17969	Dgene
TraesCS2D01G316700.1	Asnp	0.251897	TraesCS2D01G316700.1	0.15903	Dgene
TraesCS2D01G316700.1	Bsnp	0.000001	TraesCS2D01G316700.1	0.15903	Dgene
TraesCS2D01G316700.1	Dsnp	0.173274	TraesCS2D01G316700.1	0.15903	Dgene
TraesCS2D01G319200.1	Asnp	0.000001	TraesCS2D01G319200.1	0.12443	Dgene
TraesCS2D01G319200.1	Bsnp	0.242007	TraesCS2D01G319200.1	0.12443	Dgene
TraesCS2D01G319200.1	Dsnp	0.183014	TraesCS2D01G319200.1	0.12443	Dgene
TraesCS2D01G320900.1	Asnp	0.329137	TraesCS2D01G320900.1	0.39654	Dgene
TraesCS2D01G320900.1	Bsnp	0.359685	TraesCS2D01G320900.1	0.39654	Dgene
TraesCS2D01G320900.1	Dsnp	0.000001	TraesCS2D01G320900.1	0.39654	Dgene
TraesCS1A01G262000.1	Asnp	0.000001	TraesCS1A01G262000.1	0.46921	Agene
TraesCS1A01G262000.1	Bsnp	0.168456	TraesCS1A01G262000.1	0.46921	Agene
TraesCS1A01G262000.1	Dsnp	0.614415	TraesCS1A01G262000.1	0.46921	Agene
TraesCS2D01G322600.1	Asnp	0.325905	TraesCS2D01G322600.1	0.61988	Dgene
TraesCS2D01G322600.1	Bsnp	0.334014	TraesCS2D01G322600.1	0.61988	Dgene
TraesCS2D01G322600.1	Dsnp	0.058396	TraesCS2D01G322600.1	0.61988	Dgene
TraesCS2D01G323900.1	Asnp	0.000001	TraesCS2D01G323900.1	0.15696	Dgene
TraesCS2D01G323900.1	Bsnp	0.123167	TraesCS2D01G323900.1	0.15696	Dgene
TraesCS2D01G323900.1	Dsnp	0.223276	TraesCS2D01G323900.1	0.15696	Dgene
TraesCS2D01G325600.1	Asnp	0.000001	TraesCS2D01G325600.1	0.49723	Dgene
TraesCS2D01G325600.1	Bsnp	0.000001	TraesCS2D01G325600.1	0.49723	Dgene
TraesCS2D01G325600.1	Dsnp	0.543258	TraesCS2D01G325600.1	0.49723	Dgene
TraesCS2D01G325800.1	Asnp	0.000001	TraesCS2D01G325800.1	0.14036	Dgene
TraesCS2D01G325800.1	Bsnp	0.056743	TraesCS2D01G325800.1	0.14036	Dgene
TraesCS2D01G325800.1	Dsnp	0.437571	TraesCS2D01G325800.1	0.14036	Dgene
TraesCS1A01G262400.1	Asnp	0.067976	TraesCS1A01G262400.1	0.15660	Agene
TraesCS1A01G262400.1	Bsnp	0.562914	TraesCS1A01G262400.1	0.15660	Agene
TraesCS1A01G262400.1	Dsnp	0.000001	TraesCS1A01G262400.1	0.15660	Agene
TraesCS2D01G327800.1	Asnp	0.351319	TraesCS2D01G327800.1	2.44628	Dgene
TraesCS2D01G327800.1	Bsnp	0.052239	TraesCS2D01G327800.1	2.44628	Dgene
TraesCS2D01G327800.1	Dsnp	0.528117	TraesCS2D01G327800.1	2.44628	Dgene
TraesCS1A01G262500.1	Asnp	0.519758	TraesCS1A01G262500.1	0.31781	Agene
TraesCS1A01G262500.1	Bsnp	0.000001	TraesCS1A01G262500.1	0.31781	Agene
TraesCS1A01G262500.1	Dsnp	0.328044	TraesCS1A01G262500.1	0.31781	Agene
TraesCS2D01G331500.1	Asnp	0.000001	TraesCS2D01G331500.1	0.13507	Dgene
TraesCS2D01G331500.1	Bsnp	0.190204	TraesCS2D01G331500.1	0.13507	Dgene
TraesCS2D01G331500.1	Dsnp	0.000001	TraesCS2D01G331500.1	0.13507	Dgene
TraesCS2D01G335300.1	Asnp	0.625662	TraesCS2D01G335300.1	0.57769	Dgene
TraesCS2D01G335300.1	Bsnp	0.000000	TraesCS2D01G335300.1	0.57769	Dgene
TraesCS2D01G335300.1	Dsnp	0.363351	TraesCS2D01G335300.1	0.57769	Dgene
TraesCS1A01G262900.1	Asnp	0.359225	TraesCS1A01G262900.1	0.21907	Agene
TraesCS1A01G262900.1	Bsnp	0.000001	TraesCS1A01G262900.1	0.21907	Agene
TraesCS1A01G262900.1	Dsnp	0.000001	TraesCS1A01G262900.1	0.21907	Agene
TraesCS2D01G339300.1	Asnp	0.458256	TraesCS2D01G339300.1	0.15371	Dgene
TraesCS2D01G339300.1	Bsnp	0.000001	TraesCS2D01G339300.1	0.15371	Dgene
TraesCS2D01G339300.1	Dsnp	0.011699	TraesCS2D01G339300.1	0.15371	Dgene
TraesCS2D01G339600.1	Asnp	0.000001	TraesCS2D01G339600.1	0.41015	Dgene
TraesCS2D01G339600.1	Bsnp	0.711050	TraesCS2D01G339600.1	0.41015	Dgene
TraesCS2D01G339600.1	Dsnp	0.000001	TraesCS2D01G339600.1	0.41015	Dgene
TraesCS2D01G339900.1	Asnp	0.000001	TraesCS2D01G339900.1	0.68031	Dgene
TraesCS2D01G339900.1	Bsnp	0.711059	TraesCS2D01G339900.1	0.68031	Dgene
TraesCS2D01G339900.1	Dsnp	0.151734	TraesCS2D01G339900.1	0.68031	Dgene
TraesCS2D01G341500.1	Asnp	0.000001	TraesCS2D01G341500.1	0.09554	Dgene
TraesCS2D01G341500.1	Bsnp	0.691152	TraesCS2D01G341500.1	0.09554	Dgene
TraesCS2D01G341500.1	Dsnp	0.020479	TraesCS2D01G341500.1	0.09554	Dgene
TraesCS1A01G263300.1	Asnp	0.331011	TraesCS1A01G263300.1	0.20851	Agene
TraesCS1A01G263300.1	Bsnp	0.000001	TraesCS1A01G263300.1	0.20851	Agene
TraesCS1A01G263300.1	Dsnp	0.000001	TraesCS1A01G263300.1	0.20851	Agene
TraesCS2D01G347500.1	Asnp	0.453472	TraesCS2D01G347500.1	0.56905	Dgene
TraesCS2D01G347500.1	Bsnp	0.000001	TraesCS2D01G347500.1	0.56905	Dgene
TraesCS2D01G347500.1	Dsnp	0.000001	TraesCS2D01G347500.1	0.56905	Dgene
TraesCS2D01G347800.2	Asnp	0.635330	TraesCS2D01G347800.2	0.71545	Dgene
TraesCS2D01G347800.2	Bsnp	0.000001	TraesCS2D01G347800.2	0.71545	Dgene
TraesCS2D01G347800.2	Dsnp	0.364669	TraesCS2D01G347800.2	0.71545	Dgene
TraesCS2D01G348100.1	Asnp	0.000001	TraesCS2D01G348100.1	0.15015	Dgene
TraesCS2D01G348100.1	Bsnp	0.603257	TraesCS2D01G348100.1	0.15015	Dgene
TraesCS2D01G348100.1	Dsnp	0.000001	TraesCS2D01G348100.1	0.15015	Dgene
TraesCS2D01G348800.1	Asnp	0.038187	TraesCS2D01G348800.1	0.87647	Dgene
TraesCS2D01G348800.1	Bsnp	0.272278	TraesCS2D01G348800.1	0.87647	Dgene
TraesCS2D01G348800.1	Dsnp	0.000001	TraesCS2D01G348800.1	0.87647	Dgene
TraesCS1A01G264000.2	Asnp	0.000001	TraesCS1A01G264000.2	0.21635	Agene
TraesCS1A01G264000.2	Bsnp	0.127038	TraesCS1A01G264000.2	0.21635	Agene
TraesCS1A01G264000.2	Dsnp	0.208589	TraesCS1A01G264000.2	0.21635	Agene
TraesCS2D01G352900.1	Asnp	0.000001	TraesCS2D01G352900.1	0.26591	Dgene
TraesCS2D01G352900.1	Bsnp	0.504663	TraesCS2D01G352900.1	0.26591	Dgene
TraesCS2D01G352900.1	Dsnp	0.030288	TraesCS2D01G352900.1	0.26591	Dgene
TraesCS2D01G360800.1	Asnp	0.000001	TraesCS2D01G360800.1	0.16119	Dgene
TraesCS2D01G360800.1	Bsnp	0.000001	TraesCS2D01G360800.1	0.16119	Dgene
TraesCS2D01G360800.1	Dsnp	0.314514	TraesCS2D01G360800.1	0.16119	Dgene
TraesCS2D01G361800.1	Asnp	0.000001	TraesCS2D01G361800.1	0.28630	Dgene
TraesCS2D01G361800.1	Bsnp	0.000681	TraesCS2D01G361800.1	0.28630	Dgene
TraesCS2D01G361800.1	Dsnp	0.000001	TraesCS2D01G361800.1	0.28630	Dgene
TraesCS2D01G366300.2	Asnp	0.123117	TraesCS2D01G366300.2	0.27107	Dgene
TraesCS2D01G366300.2	Bsnp	0.000001	TraesCS2D01G366300.2	0.27107	Dgene
TraesCS2D01G366300.2	Dsnp	0.463663	TraesCS2D01G366300.2	0.27107	Dgene
TraesCS2D01G366600.1	Asnp	0.000000	TraesCS2D01G366600.1	0.83750	Dgene
TraesCS2D01G366600.1	Bsnp	0.417564	TraesCS2D01G366600.1	0.83750	Dgene
TraesCS2D01G366600.1	Dsnp	0.582435	TraesCS2D01G366600.1	0.83750	Dgene
TraesCS1A01G265300.1	Asnp	0.503994	TraesCS1A01G265300.1	1.23117	Agene
TraesCS1A01G265300.1	Bsnp	0.000001	TraesCS1A01G265300.1	1.23117	Agene
TraesCS1A01G265300.1	Dsnp	0.000001	TraesCS1A01G265300.1	1.23117	Agene
TraesCS2D01G369200.2	Asnp	0.000001	TraesCS2D01G369200.2	0.44202	Dgene
TraesCS2D01G369200.2	Bsnp	0.000001	TraesCS2D01G369200.2	0.44202	Dgene
TraesCS2D01G369200.2	Dsnp	0.873652	TraesCS2D01G369200.2	0.44202	Dgene
TraesCS1A01G265600.1	Asnp	0.045069	TraesCS1A01G265600.1	2.15531	Agene
TraesCS1A01G265600.1	Bsnp	0.207764	TraesCS1A01G265600.1	2.15531	Agene
TraesCS1A01G265600.1	Dsnp	0.000001	TraesCS1A01G265600.1	2.15531	Agene
TraesCS1A01G265700.1	Asnp	0.000001	TraesCS1A01G265700.1	1.90442	Agene
TraesCS1A01G265700.1	Bsnp	0.074181	TraesCS1A01G265700.1	1.90442	Agene
TraesCS1A01G265700.1	Dsnp	0.000001	TraesCS1A01G265700.1	1.90442	Agene
TraesCS2D01G377000.1	Asnp	0.000001	TraesCS2D01G377000.1	0.27842	Dgene
TraesCS2D01G377000.1	Bsnp	0.000001	TraesCS2D01G377000.1	0.27842	Dgene
TraesCS2D01G377000.1	Dsnp	0.251412	TraesCS2D01G377000.1	0.27842	Dgene
TraesCS2D01G378100.1	Asnp	0.000001	TraesCS2D01G378100.1	0.48366	Dgene
TraesCS2D01G378100.1	Bsnp	0.957116	TraesCS2D01G378100.1	0.48366	Dgene
TraesCS2D01G378100.1	Dsnp	0.000001	TraesCS2D01G378100.1	0.48366	Dgene
TraesCS2D01G378400.1	Asnp	0.000001	TraesCS2D01G378400.1	0.25855	Dgene
TraesCS2D01G378400.1	Bsnp	0.594974	TraesCS2D01G378400.1	0.25855	Dgene
TraesCS2D01G378400.1	Dsnp	0.277952	TraesCS2D01G378400.1	0.25855	Dgene
TraesCS2D01G378600.1	Asnp	0.000001	TraesCS2D01G378600.1	0.25499	Dgene
TraesCS2D01G378600.1	Bsnp	0.264313	TraesCS2D01G378600.1	0.25499	Dgene
TraesCS2D01G378600.1	Dsnp	0.148290	TraesCS2D01G378600.1	0.25499	Dgene
TraesCS2D01G378700.1	Asnp	0.000001	TraesCS2D01G378700.1	0.28612	Dgene
TraesCS2D01G378700.1	Bsnp	0.070974	TraesCS2D01G378700.1	0.28612	Dgene
TraesCS2D01G378700.1	Dsnp	0.253369	TraesCS2D01G378700.1	0.28612	Dgene
TraesCS2D01G378800.2	Asnp	0.000000	TraesCS2D01G378800.2	0.80324	Dgene
TraesCS2D01G378800.2	Bsnp	0.000000	TraesCS2D01G378800.2	0.80324	Dgene
TraesCS2D01G378800.2	Dsnp	0.918393	TraesCS2D01G378800.2	0.80324	Dgene
TraesCS2D01G379700.1	Asnp	0.000001	TraesCS2D01G379700.1	0.08635	Dgene
TraesCS2D01G379700.1	Bsnp	0.559012	TraesCS2D01G379700.1	0.08635	Dgene
TraesCS2D01G379700.1	Dsnp	0.000001	TraesCS2D01G379700.1	0.08635	Dgene
TraesCS2D01G382700.1	Asnp	0.124469	TraesCS2D01G382700.1	0.36404	Dgene
TraesCS2D01G382700.1	Bsnp	0.445579	TraesCS2D01G382700.1	0.36404	Dgene
TraesCS2D01G382700.1	Dsnp	0.000001	TraesCS2D01G382700.1	0.36404	Dgene
TraesCS1A01G266000.1	Asnp	0.199823	TraesCS1A01G266000.1	1.00649	Agene
TraesCS1A01G266000.1	Bsnp	0.000001	TraesCS1A01G266000.1	1.00649	Agene
TraesCS1A01G266000.1	Dsnp	0.045368	TraesCS1A01G266000.1	1.00649	Agene
TraesCS2D01G386100.1	Asnp	0.000001	TraesCS2D01G386100.1	0.20352	Dgene
TraesCS2D01G386100.1	Bsnp	0.164899	TraesCS2D01G386100.1	0.20352	Dgene
TraesCS2D01G386100.1	Dsnp	0.772484	TraesCS2D01G386100.1	0.20352	Dgene
TraesCS2D01G386800.1	Asnp	0.302293	TraesCS2D01G386800.1	0.28998	Dgene
TraesCS2D01G386800.1	Bsnp	0.000001	TraesCS2D01G386800.1	0.28998	Dgene
TraesCS2D01G386800.1	Dsnp	0.000001	TraesCS2D01G386800.1	0.28998	Dgene
TraesCS2D01G388800.2	Asnp	0.235835	TraesCS2D01G388800.2	0.29435	Dgene
TraesCS2D01G388800.2	Bsnp	0.182584	TraesCS2D01G388800.2	0.29435	Dgene
TraesCS2D01G388800.2	Dsnp	0.275429	TraesCS2D01G388800.2	0.29435	Dgene
TraesCS2D01G391500.1	Asnp	0.000001	TraesCS2D01G391500.1	3.74682	Dgene
TraesCS2D01G391500.1	Bsnp	0.321219	TraesCS2D01G391500.1	3.74682	Dgene
TraesCS2D01G391500.1	Dsnp	0.561249	TraesCS2D01G391500.1	3.74682	Dgene
TraesCS2D01G391700.1	Asnp	0.516275	TraesCS2D01G391700.1	0.97835	Dgene
TraesCS2D01G391700.1	Bsnp	0.000001	TraesCS2D01G391700.1	0.97835	Dgene
TraesCS2D01G391700.1	Dsnp	0.068129	TraesCS2D01G391700.1	0.97835	Dgene
TraesCS2D01G392200.1	Asnp	0.448840	TraesCS2D01G392200.1	0.91743	Dgene
TraesCS2D01G392200.1	Bsnp	0.000001	TraesCS2D01G392200.1	0.91743	Dgene
TraesCS2D01G392200.1	Dsnp	0.000001	TraesCS2D01G392200.1	0.91743	Dgene
TraesCS2D01G392300.1	Asnp	0.000001	TraesCS2D01G392300.1	1.45888	Dgene
TraesCS2D01G392300.1	Bsnp	0.000001	TraesCS2D01G392300.1	1.45888	Dgene
TraesCS2D01G392300.1	Dsnp	0.775484	TraesCS2D01G392300.1	1.45888	Dgene
TraesCS2D01G395300.1	Asnp	0.252155	TraesCS2D01G395300.1	0.83801	Dgene
TraesCS2D01G395300.1	Bsnp	0.162372	TraesCS2D01G395300.1	0.83801	Dgene
TraesCS2D01G395300.1	Dsnp	0.383513	TraesCS2D01G395300.1	0.83801	Dgene
TraesCS2D01G396000.1	Asnp	0.190268	TraesCS2D01G396000.1	0.45616	Dgene
TraesCS2D01G396000.1	Bsnp	0.000000	TraesCS2D01G396000.1	0.45616	Dgene
TraesCS2D01G396000.1	Dsnp	0.809731	TraesCS2D01G396000.1	0.45616	Dgene
TraesCS2D01G398300.1	Asnp	0.000001	TraesCS2D01G398300.1	0.26137	Dgene
TraesCS2D01G398300.1	Bsnp	0.020438	TraesCS2D01G398300.1	0.26137	Dgene
TraesCS2D01G398300.1	Dsnp	0.570232	TraesCS2D01G398300.1	0.26137	Dgene
TraesCS2D01G401100.1	Asnp	0.340843	TraesCS2D01G401100.1	0.15998	Dgene
TraesCS2D01G401100.1	Bsnp	0.441736	TraesCS2D01G401100.1	0.15998	Dgene
TraesCS2D01G401100.1	Dsnp	0.024948	TraesCS2D01G401100.1	0.15998	Dgene
TraesCS2D01G404800.1	Asnp	0.547788	TraesCS2D01G404800.1	0.41468	Dgene
TraesCS2D01G404800.1	Bsnp	0.000001	TraesCS2D01G404800.1	0.41468	Dgene
TraesCS2D01G404800.1	Dsnp	0.138726	TraesCS2D01G404800.1	0.41468	Dgene
TraesCS2D01G405800.1	Asnp	0.000001	TraesCS2D01G405800.1	0.64575	Dgene
TraesCS2D01G405800.1	Bsnp	0.021250	TraesCS2D01G405800.1	0.64575	Dgene
TraesCS2D01G405800.1	Dsnp	0.829819	TraesCS2D01G405800.1	0.64575	Dgene
TraesCS2D01G407700.1	Asnp	0.000001	TraesCS2D01G407700.1	0.38715	Dgene
TraesCS2D01G407700.1	Bsnp	0.000001	TraesCS2D01G407700.1	0.38715	Dgene
TraesCS2D01G407700.1	Dsnp	0.843637	TraesCS2D01G407700.1	0.38715	Dgene
TraesCS2D01G409900.1	Asnp	0.039257	TraesCS2D01G409900.1	0.32843	Dgene
TraesCS2D01G409900.1	Bsnp	0.029807	TraesCS2D01G409900.1	0.32843	Dgene
TraesCS2D01G409900.1	Dsnp	0.000001	TraesCS2D01G409900.1	0.32843	Dgene
TraesCS2D01G412200.1	Asnp	0.059155	TraesCS2D01G412200.1	0.43711	Dgene
TraesCS2D01G412200.1	Bsnp	0.094838	TraesCS2D01G412200.1	0.43711	Dgene
TraesCS2D01G412200.1	Dsnp	0.000001	TraesCS2D01G412200.1	0.43711	Dgene
TraesCS2D01G413200.1	Asnp	0.000001	TraesCS2D01G413200.1	1.67483	Dgene
TraesCS2D01G413200.1	Bsnp	0.481895	TraesCS2D01G413200.1	1.67483	Dgene
TraesCS2D01G413200.1	Dsnp	0.092740	TraesCS2D01G413200.1	1.67483	Dgene
TraesCS2D01G414600.1	Asnp	0.000001	TraesCS2D01G414600.1	0.58857	Dgene
TraesCS2D01G414600.1	Bsnp	0.145028	TraesCS2D01G414600.1	0.58857	Dgene
TraesCS2D01G414600.1	Dsnp	0.388907	TraesCS2D01G414600.1	0.58857	Dgene
TraesCS2D01G414900.1	Asnp	0.259106	TraesCS2D01G414900.1	3.17799	Dgene
TraesCS2D01G414900.1	Bsnp	0.125732	TraesCS2D01G414900.1	3.17799	Dgene
TraesCS2D01G414900.1	Dsnp	0.615162	TraesCS2D01G414900.1	3.17799	Dgene
TraesCS2D01G415500.1	Asnp	0.120577	TraesCS2D01G415500.1	0.44560	Dgene
TraesCS2D01G415500.1	Bsnp	0.249357	TraesCS2D01G415500.1	0.44560	Dgene
TraesCS2D01G415500.1	Dsnp	0.000001	TraesCS2D01G415500.1	0.44560	Dgene
TraesCS2D01G417900.1	Asnp	0.067424	TraesCS2D01G417900.1	0.33596	Dgene
TraesCS2D01G417900.1	Bsnp	0.556686	TraesCS2D01G417900.1	0.33596	Dgene
TraesCS2D01G417900.1	Dsnp	0.229395	TraesCS2D01G417900.1	0.33596	Dgene
TraesCS2D01G421300.1	Asnp	0.408980	TraesCS2D01G421300.1	0.08887	Dgene
TraesCS2D01G421300.1	Bsnp	0.254554	TraesCS2D01G421300.1	0.08887	Dgene
TraesCS2D01G421300.1	Dsnp	0.000001	TraesCS2D01G421300.1	0.08887	Dgene
TraesCS2D01G422100.2	Asnp	0.000001	TraesCS2D01G422100.2	0.35216	Dgene
TraesCS2D01G422100.2	Bsnp	0.999184	TraesCS2D01G422100.2	0.35216	Dgene
TraesCS2D01G422100.2	Dsnp	0.000814	TraesCS2D01G422100.2	0.35216	Dgene
TraesCS2D01G422800.1	Asnp	0.227169	TraesCS2D01G422800.1	0.85152	Dgene
TraesCS2D01G422800.1	Bsnp	0.520986	TraesCS2D01G422800.1	0.85152	Dgene
TraesCS2D01G422800.1	Dsnp	0.000000	TraesCS2D01G422800.1	0.85152	Dgene
TraesCS2D01G423800.1	Asnp	0.000001	TraesCS2D01G423800.1	0.15226	Dgene
TraesCS2D01G423800.1	Bsnp	0.086991	TraesCS2D01G423800.1	0.15226	Dgene
TraesCS2D01G423800.1	Dsnp	0.000001	TraesCS2D01G423800.1	0.15226	Dgene
TraesCS2D01G425200.1	Asnp	0.000001	TraesCS2D01G425200.1	1.20034	Dgene
TraesCS2D01G425200.1	Bsnp	0.000001	TraesCS2D01G425200.1	1.20034	Dgene
TraesCS2D01G425200.1	Dsnp	0.671921	TraesCS2D01G425200.1	1.20034	Dgene
TraesCS2D01G425300.1	Asnp	0.000001	TraesCS2D01G425300.1	1.40830	Dgene
TraesCS2D01G425300.1	Bsnp	0.000001	TraesCS2D01G425300.1	1.40830	Dgene
TraesCS2D01G425300.1	Dsnp	0.969625	TraesCS2D01G425300.1	1.40830	Dgene
TraesCS1A01G270200.1	Asnp	0.745386	TraesCS1A01G270200.1	0.57601	Agene
TraesCS1A01G270200.1	Bsnp	0.099205	TraesCS1A01G270200.1	0.57601	Agene
TraesCS1A01G270200.1	Dsnp	0.000001	TraesCS1A01G270200.1	0.57601	Agene
TraesCS2D01G425700.1	Asnp	0.474961	TraesCS2D01G425700.1	0.78806	Dgene
TraesCS2D01G425700.1	Bsnp	0.000001	TraesCS2D01G425700.1	0.78806	Dgene
TraesCS2D01G425700.1	Dsnp	0.000001	TraesCS2D01G425700.1	0.78806	Dgene
TraesCS2D01G427700.3	Asnp	0.147358	TraesCS2D01G427700.3	0.36815	Dgene
TraesCS2D01G427700.3	Bsnp	0.714081	TraesCS2D01G427700.3	0.36815	Dgene
TraesCS2D01G427700.3	Dsnp	0.000001	TraesCS2D01G427700.3	0.36815	Dgene
TraesCS2D01G430200.1	Asnp	0.000001	TraesCS2D01G430200.1	0.64320	Dgene
TraesCS2D01G430200.1	Bsnp	0.000001	TraesCS2D01G430200.1	0.64320	Dgene
TraesCS2D01G430200.1	Dsnp	0.535288	TraesCS2D01G430200.1	0.64320	Dgene
TraesCS2D01G430400.1	Asnp	0.000001	TraesCS2D01G430400.1	0.52648	Dgene
TraesCS2D01G430400.1	Bsnp	0.537997	TraesCS2D01G430400.1	0.52648	Dgene
TraesCS2D01G430400.1	Dsnp	0.000001	TraesCS2D01G430400.1	0.52648	Dgene
TraesCS2D01G430700.1	Asnp	0.000001	TraesCS2D01G430700.1	0.30127	Dgene
TraesCS2D01G430700.1	Bsnp	0.012089	TraesCS2D01G430700.1	0.30127	Dgene
TraesCS2D01G430700.1	Dsnp	0.524236	TraesCS2D01G430700.1	0.30127	Dgene
TraesCS2D01G431000.1	Asnp	0.000001	TraesCS2D01G431000.1	0.31408	Dgene
TraesCS2D01G431000.1	Bsnp	0.932170	TraesCS2D01G431000.1	0.31408	Dgene
TraesCS2D01G431000.1	Dsnp	0.000001	TraesCS2D01G431000.1	0.31408	Dgene
TraesCS2D01G434700.1	Asnp	0.000001	TraesCS2D01G434700.1	0.18809	Dgene
TraesCS2D01G434700.1	Bsnp	0.055535	TraesCS2D01G434700.1	0.18809	Dgene
TraesCS2D01G434700.1	Dsnp	0.354074	TraesCS2D01G434700.1	0.18809	Dgene
TraesCS2D01G435000.1	Asnp	0.133134	TraesCS2D01G435000.1	0.17508	Dgene
TraesCS2D01G435000.1	Bsnp	0.000001	TraesCS2D01G435000.1	0.17508	Dgene
TraesCS2D01G435000.1	Dsnp	0.352259	TraesCS2D01G435000.1	0.17508	Dgene
TraesCS1A01G270700.1	Asnp	0.221338	TraesCS1A01G270700.1	0.17153	Agene
TraesCS1A01G270700.1	Bsnp	0.163708	TraesCS1A01G270700.1	0.17153	Agene
TraesCS1A01G270700.1	Dsnp	0.000001	TraesCS1A01G270700.1	0.17153	Agene
TraesCS2D01G438000.1	Asnp	0.000001	TraesCS2D01G438000.1	0.61550	Dgene
TraesCS2D01G438000.1	Bsnp	0.491118	TraesCS2D01G438000.1	0.61550	Dgene
TraesCS2D01G438000.1	Dsnp	0.020092	TraesCS2D01G438000.1	0.61550	Dgene
TraesCS2D01G439300.1	Asnp	0.069071	TraesCS2D01G439300.1	0.30623	Dgene
TraesCS2D01G439300.1	Bsnp	0.000001	TraesCS2D01G439300.1	0.30623	Dgene
TraesCS2D01G439300.1	Dsnp	0.760210	TraesCS2D01G439300.1	0.30623	Dgene
TraesCS2D01G439800.1	Asnp	0.126436	TraesCS2D01G439800.1	0.83901	Dgene
TraesCS2D01G439800.1	Bsnp	0.302759	TraesCS2D01G439800.1	0.83901	Dgene
TraesCS2D01G439800.1	Dsnp	0.000001	TraesCS2D01G439800.1	0.83901	Dgene
TraesCS2D01G440000.2	Asnp	0.038463	TraesCS2D01G440000.2	0.41406	Dgene
TraesCS2D01G440000.2	Bsnp	0.000001	TraesCS2D01G440000.2	0.41406	Dgene
TraesCS2D01G440000.2	Dsnp	0.267983	TraesCS2D01G440000.2	0.41406	Dgene
TraesCS2D01G440400.2	Asnp	0.545468	TraesCS2D01G440400.2	0.65798	Dgene
TraesCS2D01G440400.2	Bsnp	0.354569	TraesCS2D01G440400.2	0.65798	Dgene
TraesCS2D01G440400.2	Dsnp	0.099962	TraesCS2D01G440400.2	0.65798	Dgene
TraesCS2D01G440500.1	Asnp	0.000001	TraesCS2D01G440500.1	1.21762	Dgene
TraesCS2D01G440500.1	Bsnp	0.474307	TraesCS2D01G440500.1	1.21762	Dgene
TraesCS2D01G440500.1	Dsnp	0.485565	TraesCS2D01G440500.1	1.21762	Dgene
TraesCS2D01G442300.1	Asnp	0.000001	TraesCS2D01G442300.1	0.12136	Dgene
TraesCS2D01G442300.1	Bsnp	0.002558	TraesCS2D01G442300.1	0.12136	Dgene
TraesCS2D01G442300.1	Dsnp	0.636546	TraesCS2D01G442300.1	0.12136	Dgene
TraesCS2D01G442500.1	Asnp	0.290414	TraesCS2D01G442500.1	0.58199	Dgene
TraesCS2D01G442500.1	Bsnp	0.182495	TraesCS2D01G442500.1	0.58199	Dgene
TraesCS2D01G442500.1	Dsnp	0.527091	TraesCS2D01G442500.1	0.58199	Dgene
TraesCS2D01G447400.1	Asnp	0.000001	TraesCS2D01G447400.1	0.33382	Dgene
TraesCS2D01G447400.1	Bsnp	0.094505	TraesCS2D01G447400.1	0.33382	Dgene
TraesCS2D01G447400.1	Dsnp	0.000001	TraesCS2D01G447400.1	0.33382	Dgene
TraesCS2D01G448300.1	Asnp	0.411680	TraesCS2D01G448300.1	0.97422	Dgene
TraesCS2D01G448300.1	Bsnp	0.324470	TraesCS2D01G448300.1	0.97422	Dgene
TraesCS2D01G448300.1	Dsnp	0.263849	TraesCS2D01G448300.1	0.97422	Dgene
TraesCS2D01G453100.1	Asnp	0.000001	TraesCS2D01G453100.1	0.58780	Dgene
TraesCS2D01G453100.1	Bsnp	0.241374	TraesCS2D01G453100.1	0.58780	Dgene
TraesCS2D01G453100.1	Dsnp	0.645902	TraesCS2D01G453100.1	0.58780	Dgene
TraesCS2D01G453200.1	Asnp	0.000001	TraesCS2D01G453200.1	0.78126	Dgene
TraesCS2D01G453200.1	Bsnp	0.539350	TraesCS2D01G453200.1	0.78126	Dgene
TraesCS2D01G453200.1	Dsnp	0.043595	TraesCS2D01G453200.1	0.78126	Dgene
TraesCS2D01G453300.1	Asnp	0.000001	TraesCS2D01G453300.1	0.85820	Dgene
TraesCS2D01G453300.1	Bsnp	0.170984	TraesCS2D01G453300.1	0.85820	Dgene
TraesCS2D01G453300.1	Dsnp	0.518679	TraesCS2D01G453300.1	0.85820	Dgene
TraesCS2D01G453400.1	Asnp	0.000001	TraesCS2D01G453400.1	0.75709	Dgene
TraesCS2D01G453400.1	Bsnp	0.000001	TraesCS2D01G453400.1	0.75709	Dgene
TraesCS2D01G453400.1	Dsnp	0.424259	TraesCS2D01G453400.1	0.75709	Dgene
TraesCS2D01G453600.1	Asnp	0.000001	TraesCS2D01G453600.1	0.53460	Dgene
TraesCS2D01G453600.1	Bsnp	0.161735	TraesCS2D01G453600.1	0.53460	Dgene
TraesCS2D01G453600.1	Dsnp	0.285573	TraesCS2D01G453600.1	0.53460	Dgene
TraesCS2D01G453700.1	Asnp	0.325786	TraesCS2D01G453700.1	0.52289	Dgene
TraesCS2D01G453700.1	Bsnp	0.432435	TraesCS2D01G453700.1	0.52289	Dgene
TraesCS2D01G453700.1	Dsnp	0.000001	TraesCS2D01G453700.1	0.52289	Dgene
TraesCS2D01G453800.1	Asnp	0.000001	TraesCS2D01G453800.1	0.45975	Dgene
TraesCS2D01G453800.1	Bsnp	0.054305	TraesCS2D01G453800.1	0.45975	Dgene
TraesCS2D01G453800.1	Dsnp	0.000001	TraesCS2D01G453800.1	0.45975	Dgene
TraesCS2D01G454100.1	Asnp	0.000001	TraesCS2D01G454100.1	0.80975	Dgene
TraesCS2D01G454100.1	Bsnp	0.000001	TraesCS2D01G454100.1	0.80975	Dgene
TraesCS2D01G454100.1	Dsnp	0.251052	TraesCS2D01G454100.1	0.80975	Dgene
TraesCS2D01G454500.1	Asnp	0.000001	TraesCS2D01G454500.1	0.75296	Dgene
TraesCS2D01G454500.1	Bsnp	0.099345	TraesCS2D01G454500.1	0.75296	Dgene
TraesCS2D01G454500.1	Dsnp	0.000001	TraesCS2D01G454500.1	0.75296	Dgene
TraesCS2D01G455000.1	Asnp	0.183387	TraesCS2D01G455000.1	0.43698	Dgene
TraesCS2D01G455000.1	Bsnp	0.000001	TraesCS2D01G455000.1	0.43698	Dgene
TraesCS2D01G455000.1	Dsnp	0.251358	TraesCS2D01G455000.1	0.43698	Dgene
TraesCS2D01G455800.1	Asnp	0.000001	TraesCS2D01G455800.1	0.46018	Dgene
TraesCS2D01G455800.1	Bsnp	0.000001	TraesCS2D01G455800.1	0.46018	Dgene
TraesCS2D01G455800.1	Dsnp	0.363929	TraesCS2D01G455800.1	0.46018	Dgene
TraesCS2D01G458100.1	Asnp	0.096474	TraesCS2D01G458100.1	0.09707	Dgene
TraesCS2D01G458100.1	Bsnp	0.000001	TraesCS2D01G458100.1	0.09707	Dgene
TraesCS2D01G458100.1	Dsnp	0.195258	TraesCS2D01G458100.1	0.09707	Dgene
TraesCS2D01G458800.1	Asnp	0.000001	TraesCS2D01G458800.1	0.65681	Dgene
TraesCS2D01G458800.1	Bsnp	0.183570	TraesCS2D01G458800.1	0.65681	Dgene
TraesCS2D01G458800.1	Dsnp	0.618717	TraesCS2D01G458800.1	0.65681	Dgene
TraesCS2D01G460700.1	Asnp	0.000001	TraesCS2D01G460700.1	0.72538	Dgene
TraesCS2D01G460700.1	Bsnp	0.241956	TraesCS2D01G460700.1	0.72538	Dgene
TraesCS2D01G460700.1	Dsnp	0.000001	TraesCS2D01G460700.1	0.72538	Dgene
TraesCS2D01G461100.1	Asnp	0.000001	TraesCS2D01G461100.1	0.52499	Dgene
TraesCS2D01G461100.1	Bsnp	0.487434	TraesCS2D01G461100.1	0.52499	Dgene
TraesCS2D01G461100.1	Dsnp	0.222301	TraesCS2D01G461100.1	0.52499	Dgene
TraesCS2D01G461400.1	Asnp	0.001373	TraesCS2D01G461400.1	0.67856	Dgene
TraesCS2D01G461400.1	Bsnp	0.000001	TraesCS2D01G461400.1	0.67856	Dgene
TraesCS2D01G461400.1	Dsnp	0.000001	TraesCS2D01G461400.1	0.67856	Dgene
TraesCS2D01G461700.2	Asnp	0.191841	TraesCS2D01G461700.2	0.93963	Dgene
TraesCS2D01G461700.2	Bsnp	0.512505	TraesCS2D01G461700.2	0.93963	Dgene
TraesCS2D01G461700.2	Dsnp	0.226449	TraesCS2D01G461700.2	0.93963	Dgene
TraesCS2D01G463900.1	Asnp	0.000001	TraesCS2D01G463900.1	0.44867	Dgene
TraesCS2D01G463900.1	Bsnp	0.200053	TraesCS2D01G463900.1	0.44867	Dgene
TraesCS2D01G463900.1	Dsnp	0.000001	TraesCS2D01G463900.1	0.44867	Dgene
TraesCS1A01G273000.2	Asnp	0.090990	TraesCS1A01G273000.2	0.74536	Agene
TraesCS1A01G273000.2	Bsnp	0.000001	TraesCS1A01G273000.2	0.74536	Agene
TraesCS1A01G273000.2	Dsnp	0.000001	TraesCS1A01G273000.2	0.74536	Agene
TraesCS2D01G467300.1	Asnp	0.238874	TraesCS2D01G467300.1	0.85686	Dgene
TraesCS2D01G467300.1	Bsnp	0.000001	TraesCS2D01G467300.1	0.85686	Dgene
TraesCS2D01G467300.1	Dsnp	0.761124	TraesCS2D01G467300.1	0.85686	Dgene
TraesCS2D01G467500.1	Asnp	0.000001	TraesCS2D01G467500.1	0.82970	Dgene
TraesCS2D01G467500.1	Bsnp	0.000001	TraesCS2D01G467500.1	0.82970	Dgene
TraesCS2D01G467500.1	Dsnp	0.915670	TraesCS2D01G467500.1	0.82970	Dgene
TraesCS2D01G467700.1	Asnp	0.039310	TraesCS2D01G467700.1	0.78361	Dgene
TraesCS2D01G467700.1	Bsnp	0.000001	TraesCS2D01G467700.1	0.78361	Dgene
TraesCS2D01G467700.1	Dsnp	0.960689	TraesCS2D01G467700.1	0.78361	Dgene
TraesCS2D01G467800.1	Asnp	0.026525	TraesCS2D01G467800.1	0.20270	Dgene
TraesCS2D01G467800.1	Bsnp	0.000001	TraesCS2D01G467800.1	0.20270	Dgene
TraesCS2D01G467800.1	Dsnp	0.960843	TraesCS2D01G467800.1	0.20270	Dgene
TraesCS1A01G273400.1	Asnp	0.000001	TraesCS1A01G273400.1	0.23471	Agene
TraesCS1A01G273400.1	Bsnp	0.015873	TraesCS1A01G273400.1	0.23471	Agene
TraesCS1A01G273400.1	Dsnp	0.605859	TraesCS1A01G273400.1	0.23471	Agene
TraesCS2D01G476800.1	Asnp	0.000001	TraesCS2D01G476800.1	0.90595	Dgene
TraesCS2D01G476800.1	Bsnp	0.000001	TraesCS2D01G476800.1	0.90595	Dgene
TraesCS2D01G476800.1	Dsnp	0.536338	TraesCS2D01G476800.1	0.90595	Dgene
TraesCS2D01G476900.1	Asnp	0.000001	TraesCS2D01G476900.1	0.94366	Dgene
TraesCS2D01G476900.1	Bsnp	0.413887	TraesCS2D01G476900.1	0.94366	Dgene
TraesCS2D01G476900.1	Dsnp	0.000001	TraesCS2D01G476900.1	0.94366	Dgene
TraesCS2D01G477100.2	Asnp	0.657311	TraesCS2D01G477100.2	0.29323	Dgene
TraesCS2D01G477100.2	Bsnp	0.000001	TraesCS2D01G477100.2	0.29323	Dgene
TraesCS2D01G477100.2	Dsnp	0.235610	TraesCS2D01G477100.2	0.29323	Dgene
TraesCS2D01G478300.1	Asnp	0.047670	TraesCS2D01G478300.1	0.75430	Dgene
TraesCS2D01G478300.1	Bsnp	0.000001	TraesCS2D01G478300.1	0.75430	Dgene
TraesCS2D01G478300.1	Dsnp	0.634695	TraesCS2D01G478300.1	0.75430	Dgene
TraesCS2D01G479600.1	Asnp	0.000001	TraesCS2D01G479600.1	0.78008	Dgene
TraesCS2D01G479600.1	Bsnp	0.861625	TraesCS2D01G479600.1	0.78008	Dgene
TraesCS2D01G479600.1	Dsnp	0.000001	TraesCS2D01G479600.1	0.78008	Dgene
TraesCS1A01G274200.1	Asnp	0.322652	TraesCS1A01G274200.1	0.75285	Agene
TraesCS1A01G274200.1	Bsnp	0.646290	TraesCS1A01G274200.1	0.75285	Agene
TraesCS1A01G274200.1	Dsnp	0.000001	TraesCS1A01G274200.1	0.75285	Agene
TraesCS2D01G480900.1	Asnp	0.791328	TraesCS2D01G480900.1	0.90582	Dgene
TraesCS2D01G480900.1	Bsnp	0.000001	TraesCS2D01G480900.1	0.90582	Dgene
TraesCS2D01G480900.1	Dsnp	0.208670	TraesCS2D01G480900.1	0.90582	Dgene
TraesCS2D01G481400.1	Asnp	0.285984	TraesCS2D01G481400.1	0.42630	Dgene
TraesCS2D01G481400.1	Bsnp	0.000001	TraesCS2D01G481400.1	0.42630	Dgene
TraesCS2D01G481400.1	Dsnp	0.000001	TraesCS2D01G481400.1	0.42630	Dgene
TraesCS2D01G482600.1	Asnp	0.016838	TraesCS2D01G482600.1	0.99201	Dgene
TraesCS2D01G482600.1	Bsnp	0.000001	TraesCS2D01G482600.1	0.99201	Dgene
TraesCS2D01G482600.1	Dsnp	0.983160	TraesCS2D01G482600.1	0.99201	Dgene
TraesCS2D01G483100.1	Asnp	0.797075	TraesCS2D01G483100.1	1.04743	Dgene
TraesCS2D01G483100.1	Bsnp	0.000001	TraesCS2D01G483100.1	1.04743	Dgene
TraesCS2D01G483100.1	Dsnp	0.165340	TraesCS2D01G483100.1	1.04743	Dgene
TraesCS2D01G487000.1	Asnp	0.000001	TraesCS2D01G487000.1	1.24465	Dgene
TraesCS2D01G487000.1	Bsnp	0.244486	TraesCS2D01G487000.1	1.24465	Dgene
TraesCS2D01G487000.1	Dsnp	0.123061	TraesCS2D01G487000.1	1.24465	Dgene
TraesCS2D01G487100.1	Asnp	0.206641	TraesCS2D01G487100.1	1.17999	Dgene
TraesCS2D01G487100.1	Bsnp	0.006152	TraesCS2D01G487100.1	1.17999	Dgene
TraesCS2D01G487100.1	Dsnp	0.450391	TraesCS2D01G487100.1	1.17999	Dgene
TraesCS2D01G487200.1	Asnp	0.000001	TraesCS2D01G487200.1	1.58148	Dgene
TraesCS2D01G487200.1	Bsnp	0.181397	TraesCS2D01G487200.1	1.58148	Dgene
TraesCS2D01G487200.1	Dsnp	0.697685	TraesCS2D01G487200.1	1.58148	Dgene
TraesCS2D01G488600.1	Asnp	0.199513	TraesCS2D01G488600.1	0.48473	Dgene
TraesCS2D01G488600.1	Bsnp	0.005088	TraesCS2D01G488600.1	0.48473	Dgene
TraesCS2D01G488600.1	Dsnp	0.795398	TraesCS2D01G488600.1	0.48473	Dgene
TraesCS1A01G275200.1	Asnp	0.000001	TraesCS1A01G275200.1	0.22456	Agene
TraesCS1A01G275200.1	Bsnp	0.508961	TraesCS1A01G275200.1	0.22456	Agene
TraesCS1A01G275200.1	Dsnp	0.000001	TraesCS1A01G275200.1	0.22456	Agene
TraesCS2D01G495500.1	Asnp	0.000001	TraesCS2D01G495500.1	0.57780	Dgene
TraesCS2D01G495500.1	Bsnp	0.325156	TraesCS2D01G495500.1	0.57780	Dgene
TraesCS2D01G495500.1	Dsnp	0.491115	TraesCS2D01G495500.1	0.57780	Dgene
TraesCS2D01G495700.1	Asnp	0.000001	TraesCS2D01G495700.1	0.89819	Dgene
TraesCS2D01G495700.1	Bsnp	0.007313	TraesCS2D01G495700.1	0.89819	Dgene
TraesCS2D01G495700.1	Dsnp	0.992686	TraesCS2D01G495700.1	0.89819	Dgene
TraesCS2D01G497500.1	Asnp	0.297117	TraesCS2D01G497500.1	0.64601	Dgene
TraesCS2D01G497500.1	Bsnp	0.370662	TraesCS2D01G497500.1	0.64601	Dgene
TraesCS2D01G497500.1	Dsnp	0.332220	TraesCS2D01G497500.1	0.64601	Dgene
TraesCS2D01G497800.1	Asnp	0.048789	TraesCS2D01G497800.1	0.30034	Dgene
TraesCS2D01G497800.1	Bsnp	0.000001	TraesCS2D01G497800.1	0.30034	Dgene
TraesCS2D01G497800.1	Dsnp	0.946594	TraesCS2D01G497800.1	0.30034	Dgene
TraesCS2D01G502700.1	Asnp	0.000001	TraesCS2D01G502700.1	0.82129	Dgene
TraesCS2D01G502700.1	Bsnp	0.064852	TraesCS2D01G502700.1	0.82129	Dgene
TraesCS2D01G502700.1	Dsnp	0.935146	TraesCS2D01G502700.1	0.82129	Dgene
TraesCS2D01G503000.1	Asnp	0.181750	TraesCS2D01G503000.1	0.43499	Dgene
TraesCS2D01G503000.1	Bsnp	0.000001	TraesCS2D01G503000.1	0.43499	Dgene
TraesCS2D01G503000.1	Dsnp	0.594416	TraesCS2D01G503000.1	0.43499	Dgene
TraesCS2D01G507100.1	Asnp	0.092436	TraesCS2D01G507100.1	0.49685	Dgene
TraesCS2D01G507100.1	Bsnp	0.000000	TraesCS2D01G507100.1	0.49685	Dgene
TraesCS2D01G507100.1	Dsnp	0.897099	TraesCS2D01G507100.1	0.49685	Dgene
TraesCS2D01G513600.1	Asnp	0.223064	TraesCS2D01G513600.1	0.56917	Dgene
TraesCS2D01G513600.1	Bsnp	0.155216	TraesCS2D01G513600.1	0.56917	Dgene
TraesCS2D01G513600.1	Dsnp	0.289658	TraesCS2D01G513600.1	0.56917	Dgene
TraesCS2D01G514500.1	Asnp	0.000000	TraesCS2D01G514500.1	1.39318	Dgene
TraesCS2D01G514500.1	Bsnp	0.000000	TraesCS2D01G514500.1	1.39318	Dgene
TraesCS2D01G514500.1	Dsnp	0.852799	TraesCS2D01G514500.1	1.39318	Dgene
TraesCS2D01G514700.1	Asnp	0.000001	TraesCS2D01G514700.1	1.26900	Dgene
TraesCS2D01G514700.1	Bsnp	0.000001	TraesCS2D01G514700.1	1.26900	Dgene
TraesCS2D01G514700.1	Dsnp	0.378160	TraesCS2D01G514700.1	1.26900	Dgene
TraesCS2D01G515000.1	Asnp	0.000001	TraesCS2D01G515000.1	0.73249	Dgene
TraesCS2D01G515000.1	Bsnp	0.704771	TraesCS2D01G515000.1	0.73249	Dgene
TraesCS2D01G515000.1	Dsnp	0.000001	TraesCS2D01G515000.1	0.73249	Dgene
TraesCS2D01G515400.2	Asnp	0.217780	TraesCS2D01G515400.2	1.16257	Dgene
TraesCS2D01G515400.2	Bsnp	0.365650	TraesCS2D01G515400.2	1.16257	Dgene
TraesCS2D01G515400.2	Dsnp	0.262664	TraesCS2D01G515400.2	1.16257	Dgene
TraesCS2D01G515900.1	Asnp	0.000001	TraesCS2D01G515900.1	0.75165	Dgene
TraesCS2D01G515900.1	Bsnp	0.306152	TraesCS2D01G515900.1	0.75165	Dgene
TraesCS2D01G515900.1	Dsnp	0.624940	TraesCS2D01G515900.1	0.75165	Dgene
TraesCS2D01G518600.1	Asnp	0.000000	TraesCS2D01G518600.1	0.55841	Dgene
TraesCS2D01G518600.1	Bsnp	0.096812	TraesCS2D01G518600.1	0.55841	Dgene
TraesCS2D01G518600.1	Dsnp	0.903187	TraesCS2D01G518600.1	0.55841	Dgene
TraesCS2D01G523800.1	Asnp	0.123385	TraesCS2D01G523800.1	0.86842	Dgene
TraesCS2D01G523800.1	Bsnp	0.000001	TraesCS2D01G523800.1	0.86842	Dgene
TraesCS2D01G523800.1	Dsnp	0.876614	TraesCS2D01G523800.1	0.86842	Dgene
TraesCS2D01G524900.1	Asnp	0.067947	TraesCS2D01G524900.1	0.73185	Dgene
TraesCS2D01G524900.1	Bsnp	0.017477	TraesCS2D01G524900.1	0.73185	Dgene
TraesCS2D01G524900.1	Dsnp	0.000001	TraesCS2D01G524900.1	0.73185	Dgene
TraesCS2D01G525300.1	Asnp	0.000001	TraesCS2D01G525300.1	0.51444	Dgene
TraesCS2D01G525300.1	Bsnp	0.378846	TraesCS2D01G525300.1	0.51444	Dgene
TraesCS2D01G525300.1	Dsnp	0.598914	TraesCS2D01G525300.1	0.51444	Dgene
TraesCS2D01G527700.1	Asnp	0.000001	TraesCS2D01G527700.1	0.50863	Dgene
TraesCS2D01G527700.1	Bsnp	0.659827	TraesCS2D01G527700.1	0.50863	Dgene
TraesCS2D01G527700.1	Dsnp	0.340172	TraesCS2D01G527700.1	0.50863	Dgene
TraesCS2D01G529100.1	Asnp	0.627815	TraesCS2D01G529100.1	0.39718	Dgene
TraesCS2D01G529100.1	Bsnp	0.000001	TraesCS2D01G529100.1	0.39718	Dgene
TraesCS2D01G529100.1	Dsnp	0.000001	TraesCS2D01G529100.1	0.39718	Dgene
TraesCS2D01G529200.1	Asnp	0.000001	TraesCS2D01G529200.1	0.68752	Dgene
TraesCS2D01G529200.1	Bsnp	0.176108	TraesCS2D01G529200.1	0.68752	Dgene
TraesCS2D01G529200.1	Dsnp	0.823891	TraesCS2D01G529200.1	0.68752	Dgene
TraesCS2D01G531800.1	Asnp	0.000001	TraesCS2D01G531800.1	0.72372	Dgene
TraesCS2D01G531800.1	Bsnp	0.332543	TraesCS2D01G531800.1	0.72372	Dgene
TraesCS2D01G531800.1	Dsnp	0.667455	TraesCS2D01G531800.1	0.72372	Dgene
TraesCS2D01G533100.1	Asnp	0.000001	TraesCS2D01G533100.1	1.13680	Dgene
TraesCS2D01G533100.1	Bsnp	0.000001	TraesCS2D01G533100.1	1.13680	Dgene
TraesCS2D01G533100.1	Dsnp	0.792954	TraesCS2D01G533100.1	1.13680	Dgene
TraesCS2D01G533200.1	Asnp	0.021329	TraesCS2D01G533200.1	1.45465	Dgene
TraesCS2D01G533200.1	Bsnp	0.438334	TraesCS2D01G533200.1	1.45465	Dgene
TraesCS2D01G533200.1	Dsnp	0.233141	TraesCS2D01G533200.1	1.45465	Dgene
TraesCS2D01G533300.1	Asnp	0.000000	TraesCS2D01G533300.1	1.27518	Dgene
TraesCS2D01G533300.1	Bsnp	0.867278	TraesCS2D01G533300.1	1.27518	Dgene
TraesCS2D01G533300.1	Dsnp	0.132721	TraesCS2D01G533300.1	1.27518	Dgene
TraesCS2D01G533400.1	Asnp	0.155273	TraesCS2D01G533400.1	1.46260	Dgene
TraesCS2D01G533400.1	Bsnp	0.622973	TraesCS2D01G533400.1	1.46260	Dgene
TraesCS2D01G533400.1	Dsnp	0.000001	TraesCS2D01G533400.1	1.46260	Dgene
TraesCS2D01G533500.1	Asnp	0.051415	TraesCS2D01G533500.1	1.53696	Dgene
TraesCS2D01G533500.1	Bsnp	0.054288	TraesCS2D01G533500.1	1.53696	Dgene
TraesCS2D01G533500.1	Dsnp	0.782938	TraesCS2D01G533500.1	1.53696	Dgene
TraesCS2D01G533600.1	Asnp	0.178827	TraesCS2D01G533600.1	1.55911	Dgene
TraesCS2D01G533600.1	Bsnp	0.329939	TraesCS2D01G533600.1	1.55911	Dgene
TraesCS2D01G533600.1	Dsnp	0.284800	TraesCS2D01G533600.1	1.55911	Dgene
TraesCS2D01G533700.1	Asnp	0.375262	TraesCS2D01G533700.1	1.07726	Dgene
TraesCS2D01G533700.1	Bsnp	0.000001	TraesCS2D01G533700.1	1.07726	Dgene
TraesCS2D01G533700.1	Dsnp	0.347742	TraesCS2D01G533700.1	1.07726	Dgene
TraesCS1A01G040600.1	Asnp	0.855406	TraesCS1A01G040600.1	0.68432	Agene
TraesCS1A01G040600.1	Bsnp	0.144593	TraesCS1A01G040600.1	0.68432	Agene
TraesCS1A01G040600.1	Dsnp	0.000001	TraesCS1A01G040600.1	0.68432	Agene
TraesCS2D01G533800.1	Asnp	0.201496	TraesCS2D01G533800.1	1.62842	Dgene
TraesCS2D01G533800.1	Bsnp	0.600236	TraesCS2D01G533800.1	1.62842	Dgene
TraesCS2D01G533800.1	Dsnp	0.073685	TraesCS2D01G533800.1	1.62842	Dgene
TraesCS2D01G534000.1	Asnp	0.572976	TraesCS2D01G534000.1	0.50029	Dgene
TraesCS2D01G534000.1	Bsnp	0.087347	TraesCS2D01G534000.1	0.50029	Dgene
TraesCS2D01G534000.1	Dsnp	0.222141	TraesCS2D01G534000.1	0.50029	Dgene
TraesCS2D01G534100.1	Asnp	0.000001	TraesCS2D01G534100.1	1.01310	Dgene
TraesCS2D01G534100.1	Bsnp	0.241528	TraesCS2D01G534100.1	1.01310	Dgene
TraesCS2D01G534100.1	Dsnp	0.000001	TraesCS2D01G534100.1	1.01310	Dgene
TraesCS2D01G534200.1	Asnp	0.138893	TraesCS2D01G534200.1	1.40233	Dgene
TraesCS2D01G534200.1	Bsnp	0.069271	TraesCS2D01G534200.1	1.40233	Dgene
TraesCS2D01G534200.1	Dsnp	0.373989	TraesCS2D01G534200.1	1.40233	Dgene
TraesCS2D01G534500.1	Asnp	0.000001	TraesCS2D01G534500.1	1.64261	Dgene
TraesCS2D01G534500.1	Bsnp	0.611383	TraesCS2D01G534500.1	1.64261	Dgene
TraesCS2D01G534500.1	Dsnp	0.000001	TraesCS2D01G534500.1	1.64261	Dgene
TraesCS2D01G537000.1	Asnp	0.088363	TraesCS2D01G537000.1	0.56068	Dgene
TraesCS2D01G537000.1	Bsnp	0.000000	TraesCS2D01G537000.1	0.56068	Dgene
TraesCS2D01G537000.1	Dsnp	0.911636	TraesCS2D01G537000.1	0.56068	Dgene
TraesCS2D01G541400.1	Asnp	0.213782	TraesCS2D01G541400.1	0.16733	Dgene
TraesCS2D01G541400.1	Bsnp	0.000002	TraesCS2D01G541400.1	0.16733	Dgene
TraesCS2D01G541400.1	Dsnp	0.000002	TraesCS2D01G541400.1	0.16733	Dgene
TraesCS2D01G543900.1	Asnp	0.310877	TraesCS2D01G543900.1	0.71129	Dgene
TraesCS2D01G543900.1	Bsnp	0.000001	TraesCS2D01G543900.1	0.71129	Dgene
TraesCS2D01G543900.1	Dsnp	0.000001	TraesCS2D01G543900.1	0.71129	Dgene
TraesCS2D01G545000.1	Asnp	0.185331	TraesCS2D01G545000.1	0.57421	Dgene
TraesCS2D01G545000.1	Bsnp	0.205359	TraesCS2D01G545000.1	0.57421	Dgene
TraesCS2D01G545000.1	Dsnp	0.000001	TraesCS2D01G545000.1	0.57421	Dgene
TraesCS2D01G545900.1	Asnp	0.000001	TraesCS2D01G545900.1	0.70459	Dgene
TraesCS2D01G545900.1	Bsnp	0.277633	TraesCS2D01G545900.1	0.70459	Dgene
TraesCS2D01G545900.1	Dsnp	0.000001	TraesCS2D01G545900.1	0.70459	Dgene
TraesCS2D01G546300.1	Asnp	0.140738	TraesCS2D01G546300.1	0.21730	Dgene
TraesCS2D01G546300.1	Bsnp	0.707726	TraesCS2D01G546300.1	0.21730	Dgene
TraesCS2D01G546300.1	Dsnp	0.000001	TraesCS2D01G546300.1	0.21730	Dgene
TraesCS2D01G546500.2	Asnp	0.564827	TraesCS2D01G546500.2	0.23050	Dgene
TraesCS2D01G546500.2	Bsnp	0.215785	TraesCS2D01G546500.2	0.23050	Dgene
TraesCS2D01G546500.2	Dsnp	0.000001	TraesCS2D01G546500.2	0.23050	Dgene
TraesCS2D01G548900.1	Asnp	0.000001	TraesCS2D01G548900.1	0.35727	Dgene
TraesCS2D01G548900.1	Bsnp	0.472431	TraesCS2D01G548900.1	0.35727	Dgene
TraesCS2D01G548900.1	Dsnp	0.048164	TraesCS2D01G548900.1	0.35727	Dgene
TraesCS2D01G549300.1	Asnp	0.000001	TraesCS2D01G549300.1	0.42282	Dgene
TraesCS2D01G549300.1	Bsnp	0.123954	TraesCS2D01G549300.1	0.42282	Dgene
TraesCS2D01G549300.1	Dsnp	0.225337	TraesCS2D01G549300.1	0.42282	Dgene
TraesCS2D01G550000.1	Asnp	0.000001	TraesCS2D01G550000.1	0.53418	Dgene
TraesCS2D01G550000.1	Bsnp	0.436301	TraesCS2D01G550000.1	0.53418	Dgene
TraesCS2D01G550000.1	Dsnp	0.000001	TraesCS2D01G550000.1	0.53418	Dgene
TraesCS2D01G551300.1	Asnp	0.236732	TraesCS2D01G551300.1	0.44833	Dgene
TraesCS2D01G551300.1	Bsnp	0.367784	TraesCS2D01G551300.1	0.44833	Dgene
TraesCS2D01G551300.1	Dsnp	0.000001	TraesCS2D01G551300.1	0.44833	Dgene
TraesCS2D01G552200.1	Asnp	0.030644	TraesCS2D01G552200.1	0.55240	Dgene
TraesCS2D01G552200.1	Bsnp	0.000001	TraesCS2D01G552200.1	0.55240	Dgene
TraesCS2D01G552200.1	Dsnp	0.396008	TraesCS2D01G552200.1	0.55240	Dgene
TraesCS2D01G555000.1	Asnp	0.480939	TraesCS2D01G555000.1	0.17546	Dgene
TraesCS2D01G555000.1	Bsnp	0.078593	TraesCS2D01G555000.1	0.17546	Dgene
TraesCS2D01G555000.1	Dsnp	0.381424	TraesCS2D01G555000.1	0.17546	Dgene
TraesCS2D01G563600.1	Asnp	0.000001	TraesCS2D01G563600.1	0.56822	Dgene
TraesCS2D01G563600.1	Bsnp	0.298682	TraesCS2D01G563600.1	0.56822	Dgene
TraesCS2D01G563600.1	Dsnp	0.031692	TraesCS2D01G563600.1	0.56822	Dgene
TraesCS2D01G567600.1	Asnp	0.087239	TraesCS2D01G567600.1	0.82405	Dgene
TraesCS2D01G567600.1	Bsnp	0.912760	TraesCS2D01G567600.1	0.82405	Dgene
TraesCS2D01G567600.1	Dsnp	0.000001	TraesCS2D01G567600.1	0.82405	Dgene
TraesCS1A01G278900.1	Asnp	0.000001	TraesCS1A01G278900.1	0.55384	Agene
TraesCS1A01G278900.1	Bsnp	0.913798	TraesCS1A01G278900.1	0.55384	Agene
TraesCS1A01G278900.1	Dsnp	0.000001	TraesCS1A01G278900.1	0.55384	Agene
TraesCS2D01G569700.1	Asnp	0.028612	TraesCS2D01G569700.1	0.71827	Dgene
TraesCS2D01G569700.1	Bsnp	0.642721	TraesCS2D01G569700.1	0.71827	Dgene
TraesCS2D01G569700.1	Dsnp	0.328666	TraesCS2D01G569700.1	0.71827	Dgene
TraesCS2D01G571200.1	Asnp	0.000001	TraesCS2D01G571200.1	0.82799	Dgene
TraesCS2D01G571200.1	Bsnp	0.396601	TraesCS2D01G571200.1	0.82799	Dgene
TraesCS2D01G571200.1	Dsnp	0.473158	TraesCS2D01G571200.1	0.82799	Dgene
TraesCS2D01G574400.1	Asnp	0.000000	TraesCS2D01G574400.1	0.81523	Dgene
TraesCS2D01G574400.1	Bsnp	0.202582	TraesCS2D01G574400.1	0.81523	Dgene
TraesCS2D01G574400.1	Dsnp	0.797418	TraesCS2D01G574400.1	0.81523	Dgene
TraesCS2D01G578100.1	Asnp	0.723422	TraesCS2D01G578100.1	0.65524	Dgene
TraesCS2D01G578100.1	Bsnp	0.000001	TraesCS2D01G578100.1	0.65524	Dgene
TraesCS2D01G578100.1	Dsnp	0.000001	TraesCS2D01G578100.1	0.65524	Dgene
TraesCS2D01G578600.1	Asnp	0.017951	TraesCS2D01G578600.1	0.45762	Dgene
TraesCS2D01G578600.1	Bsnp	0.982048	TraesCS2D01G578600.1	0.45762	Dgene
TraesCS2D01G578600.1	Dsnp	0.000001	TraesCS2D01G578600.1	0.45762	Dgene
TraesCS2D01G578900.1	Asnp	0.511831	TraesCS2D01G578900.1	0.46370	Dgene
TraesCS2D01G578900.1	Bsnp	0.488168	TraesCS2D01G578900.1	0.46370	Dgene
TraesCS2D01G578900.1	Dsnp	0.000001	TraesCS2D01G578900.1	0.46370	Dgene
TraesCS2D01G582200.1	Asnp	0.268097	TraesCS2D01G582200.1	0.83020	Dgene
TraesCS2D01G582200.1	Bsnp	0.685457	TraesCS2D01G582200.1	0.83020	Dgene
TraesCS2D01G582200.1	Dsnp	0.000000	TraesCS2D01G582200.1	0.83020	Dgene
TraesCS2D01G583200.1	Asnp	0.000001	TraesCS2D01G583200.1	0.70575	Dgene
TraesCS2D01G583200.1	Bsnp	0.644809	TraesCS2D01G583200.1	0.70575	Dgene
TraesCS2D01G583200.1	Dsnp	0.000001	TraesCS2D01G583200.1	0.70575	Dgene
TraesCS1A01G279500.3	Asnp	0.000001	TraesCS1A01G279500.3	0.48339	Agene
TraesCS1A01G279500.3	Bsnp	0.823816	TraesCS1A01G279500.3	0.48339	Agene
TraesCS1A01G279500.3	Dsnp	0.000001	TraesCS1A01G279500.3	0.48339	Agene
TraesCS2D01G586100.1	Asnp	0.171610	TraesCS2D01G586100.1	0.63302	Dgene
TraesCS2D01G586100.1	Bsnp	0.796798	TraesCS2D01G586100.1	0.63302	Dgene
TraesCS2D01G586100.1	Dsnp	0.000000	TraesCS2D01G586100.1	0.63302	Dgene
TraesCS2D01G588100.1	Asnp	0.310940	TraesCS2D01G588100.1	0.45295	Dgene
TraesCS2D01G588100.1	Bsnp	0.513878	TraesCS2D01G588100.1	0.45295	Dgene
TraesCS2D01G588100.1	Dsnp	0.000001	TraesCS2D01G588100.1	0.45295	Dgene
TraesCS2D01G589100.1	Asnp	0.620153	TraesCS2D01G589100.1	0.29368	Dgene
TraesCS2D01G589100.1	Bsnp	0.075507	TraesCS2D01G589100.1	0.29368	Dgene
TraesCS2D01G589100.1	Dsnp	0.050786	TraesCS2D01G589100.1	0.29368	Dgene
TraesCS2D01G595900.1	Asnp	0.009329	TraesCS2D01G595900.1	0.62240	Dgene
TraesCS2D01G595900.1	Bsnp	0.965026	TraesCS2D01G595900.1	0.62240	Dgene
TraesCS2D01G595900.1	Dsnp	0.000001	TraesCS2D01G595900.1	0.62240	Dgene
TraesCS2D01G597000.1	Asnp	0.074773	TraesCS2D01G597000.1	0.66722	Dgene
TraesCS2D01G597000.1	Bsnp	0.137808	TraesCS2D01G597000.1	0.66722	Dgene
TraesCS2D01G597000.1	Dsnp	0.612832	TraesCS2D01G597000.1	0.66722	Dgene
TraesCS2D01G598200.1	Asnp	0.051314	TraesCS2D01G598200.1	0.46526	Dgene
TraesCS2D01G598200.1	Bsnp	0.000000	TraesCS2D01G598200.1	0.46526	Dgene
TraesCS2D01G598200.1	Dsnp	0.948685	TraesCS2D01G598200.1	0.46526	Dgene
TraesCS1A01G280500.1	Asnp	0.239084	TraesCS1A01G280500.1	0.32117	Agene
TraesCS1A01G280500.1	Bsnp	0.673649	TraesCS1A01G280500.1	0.32117	Agene
TraesCS1A01G280500.1	Dsnp	0.000001	TraesCS1A01G280500.1	0.32117	Agene
TraesCS2D01G600100.1	Asnp	0.041598	TraesCS2D01G600100.1	0.88460	Dgene
TraesCS2D01G600100.1	Bsnp	0.000001	TraesCS2D01G600100.1	0.88460	Dgene
TraesCS2D01G600100.1	Dsnp	0.450320	TraesCS2D01G600100.1	0.88460	Dgene
TraesCS3A01G001900.1	Asnp	0.000001	TraesCS3A01G001900.1	0.58476	Agene
TraesCS3A01G001900.1	Bsnp	0.197900	TraesCS3A01G001900.1	0.58476	Agene
TraesCS3A01G001900.1	Dsnp	0.802099	TraesCS3A01G001900.1	0.58476	Agene
TraesCS3A01G002300.1	Asnp	0.000000	TraesCS3A01G002300.1	0.19885	Agene
TraesCS3A01G002300.1	Bsnp	0.044630	TraesCS3A01G002300.1	0.19885	Agene
TraesCS3A01G002300.1	Dsnp	0.955370	TraesCS3A01G002300.1	0.19885	Agene
TraesCS3A01G007100.1	Asnp	0.631377	TraesCS3A01G007100.1	0.55790	Agene
TraesCS3A01G007100.1	Bsnp	0.000001	TraesCS3A01G007100.1	0.55790	Agene
TraesCS3A01G007100.1	Dsnp	0.000001	TraesCS3A01G007100.1	0.55790	Agene
TraesCS3A01G007300.1	Asnp	0.567060	TraesCS3A01G007300.1	0.59261	Agene
TraesCS3A01G007300.1	Bsnp	0.000001	TraesCS3A01G007300.1	0.59261	Agene
TraesCS3A01G007300.1	Dsnp	0.425428	TraesCS3A01G007300.1	0.59261	Agene
TraesCS3A01G007500.1	Asnp	0.573197	TraesCS3A01G007500.1	0.51816	Agene
TraesCS3A01G007500.1	Bsnp	0.000001	TraesCS3A01G007500.1	0.51816	Agene
TraesCS3A01G007500.1	Dsnp	0.041851	TraesCS3A01G007500.1	0.51816	Agene
TraesCS3A01G007700.1	Asnp	0.001580	TraesCS3A01G007700.1	0.58356	Agene
TraesCS3A01G007700.1	Bsnp	0.565560	TraesCS3A01G007700.1	0.58356	Agene
TraesCS3A01G007700.1	Dsnp	0.000001	TraesCS3A01G007700.1	0.58356	Agene
TraesCS3A01G009400.2	Asnp	0.858136	TraesCS3A01G009400.2	0.77656	Agene
TraesCS3A01G009400.2	Bsnp	0.000001	TraesCS3A01G009400.2	0.77656	Agene
TraesCS3A01G009400.2	Dsnp	0.067926	TraesCS3A01G009400.2	0.77656	Agene
TraesCS3A01G009800.1	Asnp	0.874423	TraesCS3A01G009800.1	0.60804	Agene
TraesCS3A01G009800.1	Bsnp	0.125576	TraesCS3A01G009800.1	0.60804	Agene
TraesCS3A01G009800.1	Dsnp	0.000001	TraesCS3A01G009800.1	0.60804	Agene
TraesCS3A01G019900.1	Asnp	0.000001	TraesCS3A01G019900.1	0.49942	Agene
TraesCS3A01G019900.1	Bsnp	0.546822	TraesCS3A01G019900.1	0.49942	Agene
TraesCS3A01G019900.1	Dsnp	0.000001	TraesCS3A01G019900.1	0.49942	Agene
TraesCS3A01G020300.1	Asnp	0.670474	TraesCS3A01G020300.1	0.34790	Agene
TraesCS3A01G020300.1	Bsnp	0.000001	TraesCS3A01G020300.1	0.34790	Agene
TraesCS3A01G020300.1	Dsnp	0.329525	TraesCS3A01G020300.1	0.34790	Agene
TraesCS3A01G023100.1	Asnp	0.735530	TraesCS3A01G023100.1	0.46109	Agene
TraesCS3A01G023100.1	Bsnp	0.204260	TraesCS3A01G023100.1	0.46109	Agene
TraesCS3A01G023100.1	Dsnp	0.060210	TraesCS3A01G023100.1	0.46109	Agene
TraesCS3A01G023300.1	Asnp	0.000000	TraesCS3A01G023300.1	0.48215	Agene
TraesCS3A01G023300.1	Bsnp	0.039108	TraesCS3A01G023300.1	0.48215	Agene
TraesCS3A01G023300.1	Dsnp	0.960891	TraesCS3A01G023300.1	0.48215	Agene
TraesCS3A01G024900.1	Asnp	0.792897	TraesCS3A01G024900.1	1.73049	Agene
TraesCS3A01G024900.1	Bsnp	0.000001	TraesCS3A01G024900.1	1.73049	Agene
TraesCS3A01G024900.1	Dsnp	0.000001	TraesCS3A01G024900.1	1.73049	Agene
TraesCS3A01G025200.1	Asnp	0.824910	TraesCS3A01G025200.1	0.70078	Agene
TraesCS3A01G025200.1	Bsnp	0.000001	TraesCS3A01G025200.1	0.70078	Agene
TraesCS3A01G025200.1	Dsnp	0.075591	TraesCS3A01G025200.1	0.70078	Agene
TraesCS3A01G025700.1	Asnp	0.103111	TraesCS3A01G025700.1	0.52690	Agene
TraesCS3A01G025700.1	Bsnp	0.601977	TraesCS3A01G025700.1	0.52690	Agene
TraesCS3A01G025700.1	Dsnp	0.294912	TraesCS3A01G025700.1	0.52690	Agene
TraesCS3A01G026000.1	Asnp	0.308183	TraesCS3A01G026000.1	0.42158	Agene
TraesCS3A01G026000.1	Bsnp	0.165292	TraesCS3A01G026000.1	0.42158	Agene
TraesCS3A01G026000.1	Dsnp	0.000001	TraesCS3A01G026000.1	0.42158	Agene
TraesCS3A01G026500.1	Asnp	0.921728	TraesCS3A01G026500.1	0.81920	Agene
TraesCS3A01G026500.1	Bsnp	0.078271	TraesCS3A01G026500.1	0.81920	Agene
TraesCS3A01G026500.1	Dsnp	0.000001	TraesCS3A01G026500.1	0.81920	Agene
TraesCS3A01G030700.1	Asnp	0.650094	TraesCS3A01G030700.1	0.40971	Agene
TraesCS3A01G030700.1	Bsnp	0.020124	TraesCS3A01G030700.1	0.40971	Agene
TraesCS3A01G030700.1	Dsnp	0.053089	TraesCS3A01G030700.1	0.40971	Agene
TraesCS1A01G281500.1	Asnp	0.000001	TraesCS1A01G281500.1	0.95375	Agene
TraesCS1A01G281500.1	Bsnp	0.397904	TraesCS1A01G281500.1	0.95375	Agene
TraesCS1A01G281500.1	Dsnp	0.199976	TraesCS1A01G281500.1	0.95375	Agene
TraesCS3A01G038300.1	Asnp	0.116763	TraesCS3A01G038300.1	0.80204	Agene
TraesCS3A01G038300.1	Bsnp	0.000001	TraesCS3A01G038300.1	0.80204	Agene
TraesCS3A01G038300.1	Dsnp	0.435208	TraesCS3A01G038300.1	0.80204	Agene
TraesCS3A01G040800.1	Asnp	0.000001	TraesCS3A01G040800.1	1.04209	Agene
TraesCS3A01G040800.1	Bsnp	0.029566	TraesCS3A01G040800.1	1.04209	Agene
TraesCS3A01G040800.1	Dsnp	0.000001	TraesCS3A01G040800.1	1.04209	Agene
TraesCS3A01G041200.1	Asnp	0.489892	TraesCS3A01G041200.1	0.26914	Agene
TraesCS3A01G041200.1	Bsnp	0.211392	TraesCS3A01G041200.1	0.26914	Agene
TraesCS3A01G041200.1	Dsnp	0.000001	TraesCS3A01G041200.1	0.26914	Agene
TraesCS3A01G041300.1	Asnp	0.963367	TraesCS3A01G041300.1	0.49588	Agene
TraesCS3A01G041300.1	Bsnp	0.000001	TraesCS3A01G041300.1	0.49588	Agene
TraesCS3A01G041300.1	Dsnp	0.004602	TraesCS3A01G041300.1	0.49588	Agene
TraesCS3A01G041700.1	Asnp	0.000001	TraesCS3A01G041700.1	0.52838	Agene
TraesCS3A01G041700.1	Bsnp	0.000001	TraesCS3A01G041700.1	0.52838	Agene
TraesCS3A01G041700.1	Dsnp	0.402098	TraesCS3A01G041700.1	0.52838	Agene
TraesCS3A01G041900.1	Asnp	0.006690	TraesCS3A01G041900.1	0.38935	Agene
TraesCS3A01G041900.1	Bsnp	0.469181	TraesCS3A01G041900.1	0.38935	Agene
TraesCS3A01G041900.1	Dsnp	0.000001	TraesCS3A01G041900.1	0.38935	Agene
TraesCS3A01G042700.1	Asnp	0.739170	TraesCS3A01G042700.1	0.48849	Agene
TraesCS3A01G042700.1	Bsnp	0.008792	TraesCS3A01G042700.1	0.48849	Agene
TraesCS3A01G042700.1	Dsnp	0.000001	TraesCS3A01G042700.1	0.48849	Agene
TraesCS3A01G044100.1	Asnp	0.000001	TraesCS3A01G044100.1	0.79467	Agene
TraesCS3A01G044100.1	Bsnp	0.141603	TraesCS3A01G044100.1	0.79467	Agene
TraesCS3A01G044100.1	Dsnp	0.238738	TraesCS3A01G044100.1	0.79467	Agene
TraesCS1A01G041300.1	Asnp	0.200818	TraesCS1A01G041300.1	1.30041	Agene
TraesCS1A01G041300.1	Bsnp	0.582703	TraesCS1A01G041300.1	1.30041	Agene
TraesCS1A01G041300.1	Dsnp	0.216478	TraesCS1A01G041300.1	1.30041	Agene
TraesCS3A01G046000.1	Asnp	0.141944	TraesCS3A01G046000.1	0.56244	Agene
TraesCS3A01G046000.1	Bsnp	0.515129	TraesCS3A01G046000.1	0.56244	Agene
TraesCS3A01G046000.1	Dsnp	0.000001	TraesCS3A01G046000.1	0.56244	Agene
TraesCS3A01G046100.1	Asnp	0.000001	TraesCS3A01G046100.1	0.74516	Agene
TraesCS3A01G046100.1	Bsnp	0.000001	TraesCS3A01G046100.1	0.74516	Agene
TraesCS3A01G046100.1	Dsnp	0.525281	TraesCS3A01G046100.1	0.74516	Agene
TraesCS3A01G046100.2	Asnp	0.000001	TraesCS3A01G046100.2	1.04434	Agene
TraesCS3A01G046100.2	Bsnp	0.000001	TraesCS3A01G046100.2	1.04434	Agene
TraesCS3A01G046100.2	Dsnp	0.570442	TraesCS3A01G046100.2	1.04434	Agene
TraesCS3A01G049300.1	Asnp	0.000000	TraesCS3A01G049300.1	0.36355	Agene
TraesCS3A01G049300.1	Bsnp	0.432972	TraesCS3A01G049300.1	0.36355	Agene
TraesCS3A01G049300.1	Dsnp	0.516665	TraesCS3A01G049300.1	0.36355	Agene
TraesCS3A01G053700.1	Asnp	0.432101	TraesCS3A01G053700.1	0.36968	Agene
TraesCS3A01G053700.1	Bsnp	0.532828	TraesCS3A01G053700.1	0.36968	Agene
TraesCS3A01G053700.1	Dsnp	0.000001	TraesCS3A01G053700.1	0.36968	Agene
TraesCS3A01G056500.1	Asnp	0.174238	TraesCS3A01G056500.1	1.20414	Agene
TraesCS3A01G056500.1	Bsnp	0.542512	TraesCS3A01G056500.1	1.20414	Agene
TraesCS3A01G056500.1	Dsnp	0.283249	TraesCS3A01G056500.1	1.20414	Agene
TraesCS3A01G056600.1	Asnp	0.185634	TraesCS3A01G056600.1	0.26208	Agene
TraesCS3A01G056600.1	Bsnp	0.477840	TraesCS3A01G056600.1	0.26208	Agene
TraesCS3A01G056600.1	Dsnp	0.000001	TraesCS3A01G056600.1	0.26208	Agene
TraesCS3A01G059200.1	Asnp	0.239023	TraesCS3A01G059200.1	0.23855	Agene
TraesCS3A01G059200.1	Bsnp	0.335775	TraesCS3A01G059200.1	0.23855	Agene
TraesCS3A01G059200.1	Dsnp	0.065407	TraesCS3A01G059200.1	0.23855	Agene
TraesCS3A01G059200.2	Asnp	0.000001	TraesCS3A01G059200.2	0.70085	Agene
TraesCS3A01G059200.2	Bsnp	0.233074	TraesCS3A01G059200.2	0.70085	Agene
TraesCS3A01G059200.2	Dsnp	0.000729	TraesCS3A01G059200.2	0.70085	Agene
TraesCS3A01G064500.1	Asnp	0.535222	TraesCS3A01G064500.1	0.78291	Agene
TraesCS3A01G064500.1	Bsnp	0.000001	TraesCS3A01G064500.1	0.78291	Agene
TraesCS3A01G064500.1	Dsnp	0.000001	TraesCS3A01G064500.1	0.78291	Agene
TraesCS3A01G068100.1	Asnp	0.246526	TraesCS3A01G068100.1	0.28719	Agene
TraesCS3A01G068100.1	Bsnp	0.080199	TraesCS3A01G068100.1	0.28719	Agene
TraesCS3A01G068100.1	Dsnp	0.000001	TraesCS3A01G068100.1	0.28719	Agene
TraesCS3A01G068500.1	Asnp	0.267380	TraesCS3A01G068500.1	0.53582	Agene
TraesCS3A01G068500.1	Bsnp	0.248082	TraesCS3A01G068500.1	0.53582	Agene
TraesCS3A01G068500.1	Dsnp	0.484537	TraesCS3A01G068500.1	0.53582	Agene
TraesCS3A01G069900.1	Asnp	0.388381	TraesCS3A01G069900.1	1.02674	Agene
TraesCS3A01G069900.1	Bsnp	0.554789	TraesCS3A01G069900.1	1.02674	Agene
TraesCS3A01G069900.1	Dsnp	0.000001	TraesCS3A01G069900.1	1.02674	Agene
TraesCS3A01G071100.1	Asnp	0.000001	TraesCS3A01G071100.1	0.57489	Agene
TraesCS3A01G071100.1	Bsnp	0.281899	TraesCS3A01G071100.1	0.57489	Agene
TraesCS3A01G071100.1	Dsnp	0.000001	TraesCS3A01G071100.1	0.57489	Agene
TraesCS1A01G283300.1	Asnp	0.320312	TraesCS1A01G283300.1	0.85857	Agene
TraesCS1A01G283300.1	Bsnp	0.241344	TraesCS1A01G283300.1	0.85857	Agene
TraesCS1A01G283300.1	Dsnp	0.000001	TraesCS1A01G283300.1	0.85857	Agene
TraesCS3A01G074600.1	Asnp	0.354818	TraesCS3A01G074600.1	0.87864	Agene
TraesCS3A01G074600.1	Bsnp	0.066266	TraesCS3A01G074600.1	0.87864	Agene
TraesCS3A01G074600.1	Dsnp	0.262285	TraesCS3A01G074600.1	0.87864	Agene
TraesCS3A01G078200.1	Asnp	0.084121	TraesCS3A01G078200.1	0.22490	Agene
TraesCS3A01G078200.1	Bsnp	0.000001	TraesCS3A01G078200.1	0.22490	Agene
TraesCS3A01G078200.1	Dsnp	0.142050	TraesCS3A01G078200.1	0.22490	Agene
TraesCS3A01G078300.1	Asnp	0.000000	TraesCS3A01G078300.1	0.20131	Agene
TraesCS3A01G078300.1	Bsnp	0.962859	TraesCS3A01G078300.1	0.20131	Agene
TraesCS3A01G078300.1	Dsnp	0.037140	TraesCS3A01G078300.1	0.20131	Agene
TraesCS1A01G041400.1	Asnp	0.038875	TraesCS1A01G041400.1	1.21225	Agene
TraesCS1A01G041400.1	Bsnp	0.883344	TraesCS1A01G041400.1	1.21225	Agene
TraesCS1A01G041400.1	Dsnp	0.077781	TraesCS1A01G041400.1	1.21225	Agene
TraesCS3A01G081300.1	Asnp	0.192878	TraesCS3A01G081300.1	0.71460	Agene
TraesCS3A01G081300.1	Bsnp	0.000001	TraesCS3A01G081300.1	0.71460	Agene
TraesCS3A01G081300.1	Dsnp	0.000001	TraesCS3A01G081300.1	0.71460	Agene
TraesCS3A01G085200.2	Asnp	0.497750	TraesCS3A01G085200.2	0.71552	Agene
TraesCS3A01G085200.2	Bsnp	0.310893	TraesCS3A01G085200.2	0.71552	Agene
TraesCS3A01G085200.2	Dsnp	0.191357	TraesCS3A01G085200.2	0.71552	Agene
TraesCS3A01G085600.1	Asnp	0.590253	TraesCS3A01G085600.1	0.09745	Agene
TraesCS3A01G085600.1	Bsnp	0.088534	TraesCS3A01G085600.1	0.09745	Agene
TraesCS3A01G085600.1	Dsnp	0.000001	TraesCS3A01G085600.1	0.09745	Agene
[truncated: 19,272 more rows]
