# Supplementary material for: Genomic variants affecting homoeologous gene expression dosage contribute to agronomic trait variation in allopolyploid wheat
Source: Nat Commun. 2022 Feb 11;13:826. doi: 10.1038/s41467-022-28453-y (PMC8837796; doi:10.1038/s41467-022-28453-y)
Supplement: Supplementary file 21 — Source Data [file 41467_2022_28453_MOESM21_ESM.zip › Source_data/Supplementary_Figure_13_2.txt]

Correlation between trait and count of down-regulated alleles of homoeologs
Trait	SCC
GW	0.407
GRA	0.3916
TGW	0.3884
GL	0.2623
AWN	0.015
SPC	-0.0342
PHT	-0.1823
SPL	-0.187
HD	-0.2859
SPN	-0.3535
