# Supplementary material for: Genomic variants affecting homoeologous gene expression dosage contribute to agronomic trait variation in allopolyploid wheat
Source: Nat Commun. 2022 Feb 11;13:826. doi: 10.1038/s41467-022-28453-y (PMC8837796; doi:10.1038/s41467-022-28453-y)
Supplement: Supplementary file 21 — Source Data [file 41467_2022_28453_MOESM21_ESM.zip › Source_data/Figure_2a_Supplementary_Figures_2a_and_2b_RNA_seedlings_Top10K_transcripts.VarPartition.txt]

#peer estimates
gene_ID	b	Agenome_SNPs	Bgenome_SNPs	Dgenome_SNPs	ID	expStdev	GeneLocation	Variance_explained
TraesCS1A01G000100.1	0.151356	0.068817	0.000001	TraesCS1A01G000100.1	1.73420	Agene	0.220174
TraesCS1A01G001800.1	0.728722	0.000001	0.178019	TraesCS1A01G001800.1	0.90735	Agene	0.906742
TraesCS1A01G080700.1	0.000001	0.105453	0.000001	TraesCS1A01G080700.1	1.04582	Agene	0.105455
TraesCS1D01G034300.1	0.003947	0.000001	0.383045	TraesCS1D01G034300.1	1.71614	Dgene	0.386993
TraesCS1D01G034700.1	0.141329	0.097065	0.000001	TraesCS1D01G034700.1	1.50404	Dgene	0.238395
TraesCS1D01G034700.2	0.105924	0.000001	0.064477	TraesCS1D01G034700.2	1.05749	Dgene	0.170402
TraesCS1D01G034800.1	0.101319	0.259419	0.135860	TraesCS1D01G034800.1	1.96255	Dgene	0.496598
TraesCS1D01G037700.1	0.417017	0.000001	0.054039	TraesCS1D01G037700.1	0.95109	Dgene	0.471057
TraesCS1D01G037700.2	0.281364	0.000001	0.289994	TraesCS1D01G037700.2	1.41212	Dgene	0.571359
TraesCS1D01G037700.3	0.401159	0.000001	0.388700	TraesCS1D01G037700.3	1.72763	Dgene	0.78986
TraesCS1D01G039300.1	0.082959	0.281834	0.048156	TraesCS1D01G039300.1	1.08092	Dgene	0.412949
TraesCS1A01G081400.1	0.838704	0.161294	0.000001	TraesCS1A01G081400.1	1.00294	Agene	0.999999
TraesCS1D01G040000.1	0.269292	0.000001	0.000001	TraesCS1D01G040000.1	1.10181	Dgene	0.269294
TraesCS1D01G040500.1	0.044945	0.000001	0.704193	TraesCS1D01G040500.1	2.87759	Dgene	0.749139
TraesCS1D01G041500.1	0.110891	0.038138	0.000001	TraesCS1D01G041500.1	1.00156	Dgene	0.14903
TraesCS1D01G042100.1	0.000001	0.119429	0.067259	TraesCS1D01G042100.1	1.23700	Dgene	0.186689
TraesCS1D01G043300.2	0.000001	0.000001	0.117210	TraesCS1D01G043300.2	1.13268	Dgene	0.117212
TraesCS1D01G046400.1	0.000001	0.115415	0.134710	TraesCS1D01G046400.1	1.08408	Dgene	0.250126
TraesCS1D01G048300.1	0.105813	0.033703	0.515832	TraesCS1D01G048300.1	1.00039	Dgene	0.655348
TraesCS1D01G049000.1	0.030343	0.000001	0.715020	TraesCS1D01G049000.1	0.90496	Dgene	0.745364
TraesCS1D01G049100.1	0.139304	0.105512	0.000001	TraesCS1D01G049100.1	1.16615	Dgene	0.244817
TraesCS1A01G082500.1	0.333647	0.000001	0.000001	TraesCS1A01G082500.1	1.23235	Agene	0.333649
TraesCS1D01G050000.1	0.000001	0.061934	0.427901	TraesCS1D01G050000.1	1.00352	Dgene	0.489836
TraesCS1D01G052700.1	0.046956	0.360889	0.000001	TraesCS1D01G052700.1	1.39273	Dgene	0.407846
TraesCS1D01G053000.1	0.321263	0.312760	0.282156	TraesCS1D01G053000.1	0.92351	Dgene	0.916179
TraesCS1D01G057300.1	0.580448	0.000001	0.009227	TraesCS1D01G057300.1	1.27115	Dgene	0.589676
TraesCS1D01G062800.1	0.000001	0.217915	0.189249	TraesCS1D01G062800.1	0.94082	Dgene	0.407165
TraesCS1D01G064500.1	0.054552	0.071124	0.000001	TraesCS1D01G064500.1	1.05467	Dgene	0.125677
TraesCS1A01G082500.2	0.460766	0.138672	0.000001	TraesCS1A01G082500.2	1.23465	Agene	0.599439
TraesCS1D01G067500.1	0.000001	0.031107	0.074464	TraesCS1D01G067500.1	1.24858	Dgene	0.105572
TraesCS1D01G072500.1	0.000001	0.021788	0.042870	TraesCS1D01G072500.1	1.16497	Dgene	0.064659
TraesCS1D01G072900.1	0.000001	0.067210	0.011663	TraesCS1D01G072900.1	1.15627	Dgene	0.078874
TraesCS1D01G073900.1	0.138346	0.000001	0.428070	TraesCS1D01G073900.1	1.07014	Dgene	0.566417
TraesCS1D01G074600.1	0.000001	0.000001	0.040260	TraesCS1D01G074600.1	0.99069	Dgene	0.040262
TraesCS1D01G076600.1	0.059938	0.071214	0.037620	TraesCS1D01G076600.1	1.01490	Dgene	0.168772
TraesCS1D01G078900.1	0.364462	0.000001	0.052234	TraesCS1D01G078900.1	1.36542	Dgene	0.416697
TraesCS1D01G079100.1	0.000001	0.000001	0.204547	TraesCS1D01G079100.1	1.32894	Dgene	0.204549
TraesCS1D01G079800.1	0.000001	0.077456	0.000001	TraesCS1D01G079800.1	0.89821	Dgene	0.077458
TraesCS1D01G081200.1	0.079015	0.000001	0.007718	TraesCS1D01G081200.1	1.05709	Dgene	0.086734
TraesCS1A01G084300.1	0.000001	0.037886	0.000001	TraesCS1A01G084300.1	1.02887	Agene	0.037888
TraesCS1D01G082500.3	0.000001	0.382622	0.001484	TraesCS1D01G082500.3	1.03886	Dgene	0.384107
TraesCS1D01G082600.1	0.000001	0.304809	0.053751	TraesCS1D01G082600.1	0.86265	Dgene	0.358561
TraesCS1D01G083900.1	0.211025	0.000001	0.000001	TraesCS1D01G083900.1	1.12220	Dgene	0.211027
TraesCS1D01G085700.1	0.049279	0.076007	0.000001	TraesCS1D01G085700.1	0.92116	Dgene	0.125287
TraesCS1D01G086000.1	0.000001	0.005489	0.167938	TraesCS1D01G086000.1	1.36494	Dgene	0.173428
TraesCS1D01G086200.1	0.000001	0.183106	0.000001	TraesCS1D01G086200.1	1.04492	Dgene	0.183108
TraesCS1D01G086300.1	0.129380	0.060681	0.000001	TraesCS1D01G086300.1	1.02003	Dgene	0.190062
TraesCS1D01G091600.1	0.428944	0.000001	0.035330	TraesCS1D01G091600.1	0.90861	Dgene	0.464275
TraesCS1A01G084600.1	0.114635	0.065582	0.017171	TraesCS1A01G084600.1	1.36583	Agene	0.197388
TraesCS1D01G094700.1	0.283170	0.000001	0.000001	TraesCS1D01G094700.1	0.89063	Dgene	0.283172
TraesCS1D01G096400.1	0.109440	0.073767	0.151336	TraesCS1D01G096400.1	2.17774	Dgene	0.334543
TraesCS1D01G099200.1	0.000004	0.000004	0.727600	TraesCS1D01G099200.1	0.89316	Dgene	0.727608
TraesCS1D01G101900.1	0.024477	0.000001	0.000001	TraesCS1D01G101900.1	1.29762	Dgene	0.024479
TraesCS1D01G103500.1	0.011650	0.000001	0.090106	TraesCS1D01G103500.1	1.21994	Dgene	0.101757
TraesCS1D01G104500.1	0.000001	0.111460	0.301118	TraesCS1D01G104500.1	1.14032	Dgene	0.412579
TraesCS1D01G105800.1	0.000001	0.000001	0.386502	TraesCS1D01G105800.1	0.98113	Dgene	0.386504
TraesCS1D01G106700.1	0.476934	0.000001	0.026785	TraesCS1D01G106700.1	1.18375	Dgene	0.50372
TraesCS1D01G107000.1	0.000001	0.043837	0.102668	TraesCS1D01G107000.1	1.03592	Dgene	0.146506
TraesCS1D01G109200.1	0.089157	0.000001	0.006850	TraesCS1D01G109200.1	1.22512	Dgene	0.096008
TraesCS1D01G109200.2	0.000001	0.082994	0.000001	TraesCS1D01G109200.2	1.22368	Dgene	0.082996
TraesCS1D01G109200.4	0.296262	0.226189	0.047431	TraesCS1D01G109200.4	1.02749	Dgene	0.569882
TraesCS1D01G110800.1	0.439662	0.014128	0.086197	TraesCS1D01G110800.1	0.93141	Dgene	0.539987
TraesCS1D01G111600.1	0.285137	0.000001	0.219666	TraesCS1D01G111600.1	1.18837	Dgene	0.504804
TraesCS1D01G114400.1	0.106929	0.000003	0.824671	TraesCS1D01G114400.1	1.07417	Dgene	0.931603
TraesCS1D01G114500.1	0.087752	0.268420	0.114636	TraesCS1D01G114500.1	1.11512	Dgene	0.470808
TraesCS1D01G116200.1	0.701475	0.000001	0.114965	TraesCS1D01G116200.1	1.37801	Dgene	0.816441
TraesCS1D01G116600.1	0.000001	0.000001	0.152719	TraesCS1D01G116600.1	1.06544	Dgene	0.152721
TraesCS1A01G084900.1	0.000001	0.139888	0.000001	TraesCS1A01G084900.1	1.01700	Agene	0.13989
TraesCS1D01G118500.1	0.429127	0.000001	0.000001	TraesCS1D01G118500.1	0.89032	Dgene	0.429129
TraesCS1D01G119300.1	0.000001	0.000001	0.079674	TraesCS1D01G119300.1	1.27557	Dgene	0.079676
TraesCS1D01G119900.1	0.048147	0.251404	0.054482	TraesCS1D01G119900.1	1.14465	Dgene	0.354033
TraesCS1D01G120000.1	0.000001	0.000001	0.471103	TraesCS1D01G120000.1	0.89950	Dgene	0.471105
TraesCS1D01G120500.1	0.000001	0.340197	0.000001	TraesCS1D01G120500.1	1.23775	Dgene	0.340199
TraesCS1D01G121800.3	0.000001	0.158564	0.076636	TraesCS1D01G121800.3	0.87685	Dgene	0.235201
TraesCS1D01G122600.1	0.026419	0.000001	0.000001	TraesCS1D01G122600.1	1.44178	Dgene	0.026421
TraesCS1D01G123300.1	0.000001	0.287268	0.052226	TraesCS1D01G123300.1	1.10104	Dgene	0.339495
TraesCS1D01G125800.1	0.000001	0.000001	0.012966	TraesCS1D01G125800.1	0.92722	Dgene	0.012968
TraesCS1A01G085400.2	0.797254	0.095529	0.000001	TraesCS1A01G085400.2	1.38489	Agene	0.892784
TraesCS1D01G128000.1	0.419866	0.000001	0.279256	TraesCS1D01G128000.1	1.02846	Dgene	0.699123
TraesCS1D01G130200.1	0.678131	0.131672	0.190196	TraesCS1D01G130200.1	1.04019	Dgene	0.999999
TraesCS1D01G136600.1	0.431212	0.275497	0.158098	TraesCS1D01G136600.1	1.53143	Dgene	0.864807
TraesCS1D01G141000.1	0.000001	0.227581	0.000001	TraesCS1D01G141000.1	1.13834	Dgene	0.227583
TraesCS1D01G142100.1	0.000001	0.017160	0.060577	TraesCS1D01G142100.1	0.91430	Dgene	0.077738
TraesCS1D01G144400.1	0.029782	0.000001	0.015553	TraesCS1D01G144400.1	1.73404	Dgene	0.045336
TraesCS1D01G146300.1	0.083102	0.158856	0.000001	TraesCS1D01G146300.1	1.04552	Dgene	0.241959
TraesCS1A01G089500.1	0.000001	0.083793	0.128869	TraesCS1A01G089500.1	0.94704	Agene	0.212663
TraesCS1D01G147400.1	0.080506	0.000001	0.000001	TraesCS1D01G147400.1	1.06779	Dgene	0.080508
TraesCS1D01G148600.1	0.100503	0.000001	0.113348	TraesCS1D01G148600.1	1.21095	Dgene	0.213852
TraesCS1D01G149700.1	0.000001	0.311552	0.000001	TraesCS1D01G149700.1	1.84647	Dgene	0.311554
TraesCS1D01G149800.1	0.122143	0.000001	0.186275	TraesCS1D01G149800.1	2.45626	Dgene	0.308419
TraesCS1D01G151500.1	0.446015	0.168336	0.377224	TraesCS1D01G151500.1	0.98231	Dgene	0.991575
TraesCS1D01G154900.1	0.222173	0.196220	0.000001	TraesCS1D01G154900.1	0.95736	Dgene	0.418394
TraesCS1D01G155400.1	0.079501	0.000001	0.003402	TraesCS1D01G155400.1	1.10554	Dgene	0.082904
TraesCS1D01G161900.1	0.185424	0.000001	0.039158	TraesCS1D01G161900.1	1.09806	Dgene	0.224583
TraesCS1A01G001900.9	0.893071	0.106927	0.000001	TraesCS1A01G001900.9	1.28659	Agene	0.999999
TraesCS1A01G089600.1	0.000001	0.000001	0.140001	TraesCS1A01G089600.1	1.17751	Agene	0.140003
TraesCS1D01G163800.2	0.000001	0.054147	0.000001	TraesCS1D01G163800.2	1.12271	Dgene	0.054149
TraesCS1D01G163900.1	0.000001	0.207089	0.000001	TraesCS1D01G163900.1	1.73243	Dgene	0.207091
TraesCS1D01G165000.1	0.000001	0.198644	0.000001	TraesCS1D01G165000.1	1.38320	Dgene	0.198646
TraesCS1D01G165600.1	0.158215	0.263951	0.000001	TraesCS1D01G165600.1	0.95687	Dgene	0.422167
TraesCS1D01G167600.1	0.000001	0.000001	0.050463	TraesCS1D01G167600.1	0.87001	Dgene	0.050465
TraesCS1D01G168700.1	0.015645	0.015589	0.000001	TraesCS1D01G168700.1	1.12045	Dgene	0.031235
TraesCS1D01G172700.1	0.548037	0.022133	0.133603	TraesCS1D01G172700.1	0.90989	Dgene	0.703773
TraesCS1D01G173800.1	0.000001	0.021672	0.000001	TraesCS1D01G173800.1	1.30585	Dgene	0.021674
TraesCS1A01G093000.1	0.065813	0.000001	0.000001	TraesCS1A01G093000.1	0.86482	Agene	0.065815
TraesCS1D01G175000.1	0.254953	0.000001	0.012005	TraesCS1D01G175000.1	1.04481	Dgene	0.266959
TraesCS1D01G175700.1	0.183049	0.000001	0.028816	TraesCS1D01G175700.1	0.97958	Dgene	0.211866
TraesCS1D01G177700.1	0.082046	0.218010	0.000001	TraesCS1D01G177700.1	1.48953	Dgene	0.300057
TraesCS1D01G178200.1	0.045247	0.163995	0.191423	TraesCS1D01G178200.1	1.02274	Dgene	0.400665
TraesCS1D01G179900.1	0.159964	0.000001	0.000001	TraesCS1D01G179900.1	1.12565	Dgene	0.159966
TraesCS1D01G180800.1	0.073441	0.000001	0.000001	TraesCS1D01G180800.1	1.00436	Dgene	0.073443
TraesCS1D01G181900.1	0.060113	0.000001	0.000001	TraesCS1D01G181900.1	0.97680	Dgene	0.060115
TraesCS1D01G184500.1	0.008114	0.128734	0.000001	TraesCS1D01G184500.1	1.70403	Dgene	0.136849
TraesCS1A01G095600.1	0.082257	0.172089	0.000001	TraesCS1A01G095600.1	1.12385	Agene	0.254347
TraesCS1D01G189600.1	0.147530	0.230099	0.000001	TraesCS1D01G189600.1	1.14897	Dgene	0.37763
TraesCS1D01G189800.1	0.070348	0.197919	0.000001	TraesCS1D01G189800.1	1.28517	Dgene	0.268268
TraesCS1D01G189800.2	0.000001	0.243567	0.000001	TraesCS1D01G189800.2	1.35119	Dgene	0.243569
TraesCS1D01G190100.1	0.299858	0.000001	0.000001	TraesCS1D01G190100.1	1.16605	Dgene	0.29986
TraesCS1D01G191100.1	0.026110	0.000001	0.012968	TraesCS1D01G191100.1	1.35825	Dgene	0.039079
TraesCS1D01G194200.1	0.002508	0.099974	0.000001	TraesCS1D01G194200.1	1.42486	Dgene	0.102483
TraesCS1D01G194600.1	0.323718	0.053560	0.000001	TraesCS1D01G194600.1	0.98912	Dgene	0.377279
TraesCS1D01G199000.1	0.067896	0.000001	0.000001	TraesCS1D01G199000.1	0.92084	Dgene	0.067898
TraesCS1A01G095800.2	0.920292	0.079706	0.000001	TraesCS1A01G095800.2	1.23216	Agene	0.999999
TraesCS1D01G199100.1	0.000001	0.042532	0.000001	TraesCS1D01G199100.1	1.13993	Dgene	0.042534
TraesCS1D01G201400.1	0.000001	0.000001	0.050897	TraesCS1D01G201400.1	0.88307	Dgene	0.050899
TraesCS1D01G202500.1	0.023133	0.108096	0.119047	TraesCS1D01G202500.1	1.51876	Dgene	0.250276
TraesCS1D01G205700.1	0.171614	0.099605	0.000001	TraesCS1D01G205700.1	0.92698	Dgene	0.27122
TraesCS1D01G207000.2	0.187218	0.000001	0.043668	TraesCS1D01G207000.2	1.54844	Dgene	0.230887
TraesCS1D01G207100.1	0.216630	0.000001	0.007274	TraesCS1D01G207100.1	1.29898	Dgene	0.223905
TraesCS1D01G212400.1	0.000001	0.222991	0.000001	TraesCS1D01G212400.1	1.24945	Dgene	0.222993
TraesCS1A01G095800.3	0.872346	0.074997	0.000001	TraesCS1A01G095800.3	0.90316	Agene	0.947344
TraesCS1D01G214300.1	0.138017	0.000001	0.000001	TraesCS1D01G214300.1	1.13726	Dgene	0.138019
TraesCS1D01G215300.1	0.182067	0.088670	0.165556	TraesCS1D01G215300.1	2.16082	Dgene	0.436293
TraesCS1D01G215900.1	0.252389	0.000001	0.065243	TraesCS1D01G215900.1	1.08830	Dgene	0.317633
TraesCS1D01G218000.1	0.000001	0.000001	0.305264	TraesCS1D01G218000.1	0.88668	Dgene	0.305266
TraesCS1D01G218200.1	0.000001	0.089098	0.013534	TraesCS1D01G218200.1	1.35285	Dgene	0.102633
TraesCS1D01G221800.1	0.009638	0.000001	0.012753	TraesCS1D01G221800.1	0.91075	Dgene	0.022392
TraesCS1D01G223000.1	0.069787	0.000001	0.000001	TraesCS1D01G223000.1	1.36620	Dgene	0.069789
TraesCS1D01G226400.2	0.000001	0.069043	0.000001	TraesCS1D01G226400.2	1.07361	Dgene	0.069045
TraesCS1D01G231600.1	0.295302	0.090461	0.000001	TraesCS1D01G231600.1	1.06844	Dgene	0.385764
TraesCS1A01G099000.1	0.000001	0.316610	0.000001	TraesCS1A01G099000.1	1.01216	Agene	0.316612
TraesCS1D01G233800.1	0.020034	0.011114	0.000001	TraesCS1D01G233800.1	1.44580	Dgene	0.031149
TraesCS1D01G233900.1	0.036950	0.037905	0.000001	TraesCS1D01G233900.1	0.87066	Dgene	0.074856
TraesCS1D01G236800.2	0.117028	0.016237	0.000001	TraesCS1D01G236800.2	0.87904	Dgene	0.133266
TraesCS1D01G237100.1	0.079821	0.099926	0.015647	TraesCS1D01G237100.1	1.41597	Dgene	0.195394
TraesCS1D01G237500.1	0.000001	0.083934	0.000001	TraesCS1D01G237500.1	1.99481	Dgene	0.083936
TraesCS1D01G238900.1	0.082574	0.129609	0.000001	TraesCS1D01G238900.1	1.23075	Dgene	0.212184
TraesCS1D01G239000.1	0.000001	0.009836	0.080431	TraesCS1D01G239000.1	1.34859	Dgene	0.090268
TraesCS1D01G239800.2	0.108629	0.065509	0.000001	TraesCS1D01G239800.2	1.33689	Dgene	0.174139
TraesCS1D01G239900.1	0.127659	0.126678	0.038728	TraesCS1D01G239900.1	0.94079	Dgene	0.293065
TraesCS1A01G104300.1	0.771331	0.228668	0.000001	TraesCS1A01G104300.1	0.90005	Agene	1
TraesCS1D01G241800.2	0.138904	0.000001	0.000001	TraesCS1D01G241800.2	1.05021	Dgene	0.138906
TraesCS1D01G247700.1	0.007695	0.000001	0.000001	TraesCS1D01G247700.1	1.19348	Dgene	0.007697
TraesCS1D01G249700.1	0.105675	0.110535	0.000001	TraesCS1D01G249700.1	0.89800	Dgene	0.216211
TraesCS1D01G250900.1	0.000001	0.002805	0.012367	TraesCS1D01G250900.1	1.43160	Dgene	0.015173
TraesCS1D01G250900.3	0.000001	0.147604	0.008515	TraesCS1D01G250900.3	0.87292	Dgene	0.15612
TraesCS1D01G255100.1	0.000001	0.000001	0.032696	TraesCS1D01G255100.1	0.92338	Dgene	0.032698
TraesCS1D01G256400.1	0.000001	0.322862	0.000001	TraesCS1D01G256400.1	0.87893	Dgene	0.322864
TraesCS1D01G256700.1	0.021446	0.273509	0.000001	TraesCS1D01G256700.1	1.52567	Dgene	0.294956
TraesCS1A01G107500.1	0.636463	0.000001	0.010573	TraesCS1A01G107500.1	1.10956	Agene	0.647037
TraesCS1D01G258900.1	0.092846	0.127868	0.000001	TraesCS1D01G258900.1	0.86061	Dgene	0.220715
TraesCS1D01G263800.1	0.056462	0.000001	0.025476	TraesCS1D01G263800.1	1.27455	Dgene	0.081939
TraesCS1D01G265800.1	0.011009	0.000001	0.000001	TraesCS1D01G265800.1	1.78336	Dgene	0.011011
TraesCS1D01G265900.1	0.000001	0.268317	0.000001	TraesCS1D01G265900.1	1.55529	Dgene	0.268319
TraesCS1D01G266000.1	0.000001	0.070379	0.000001	TraesCS1D01G266000.1	1.79520	Dgene	0.070381
TraesCS1D01G266100.1	0.085042	0.000001	0.000001	TraesCS1D01G266100.1	1.45983	Dgene	0.085044
TraesCS1D01G266200.1	0.130650	0.009960	0.000001	TraesCS1D01G266200.1	2.50432	Dgene	0.140611
TraesCS1D01G268500.1	0.000001	0.020391	0.074244	TraesCS1D01G268500.1	0.96014	Dgene	0.094636
TraesCS1D01G269600.1	0.000001	0.050093	0.000001	TraesCS1D01G269600.1	0.97895	Dgene	0.050095
TraesCS1A01G110000.1	0.266318	0.000001	0.000001	TraesCS1A01G110000.1	1.12353	Agene	0.26632
TraesCS1D01G271100.1	0.302847	0.000001	0.244108	TraesCS1D01G271100.1	1.91320	Dgene	0.546956
TraesCS1D01G271500.1	0.009729	0.199772	0.000001	TraesCS1D01G271500.1	0.97172	Dgene	0.209502
TraesCS1D01G271800.1	0.137263	0.105874	0.021625	TraesCS1D01G271800.1	1.04014	Dgene	0.264762
TraesCS1D01G274800.1	0.110163	0.009362	0.000001	TraesCS1D01G274800.1	0.93127	Dgene	0.119526
TraesCS1D01G275700.1	0.365394	0.000001	0.000001	TraesCS1D01G275700.1	0.95543	Dgene	0.365396
TraesCS1D01G276200.1	0.183586	0.131521	0.036988	TraesCS1D01G276200.1	0.96815	Dgene	0.352095
TraesCS1D01G277900.1	0.000001	0.203424	0.199507	TraesCS1D01G277900.1	1.30028	Dgene	0.402932
TraesCS1D01G278100.1	0.000001	0.292266	0.107871	TraesCS1D01G278100.1	1.39825	Dgene	0.400138
TraesCS1A01G110900.1	0.097907	0.000001	0.011878	TraesCS1A01G110900.1	0.95767	Agene	0.109786
TraesCS1D01G278800.1	0.036938	0.169432	0.000001	TraesCS1D01G278800.1	0.97743	Dgene	0.206371
TraesCS1D01G278800.2	0.000001	0.182141	0.000001	TraesCS1D01G278800.2	1.01296	Dgene	0.182143
TraesCS1D01G279200.1	0.678231	0.044802	0.276967	TraesCS1D01G279200.1	1.45192	Dgene	1
TraesCS1D01G279800.1	0.174212	0.046653	0.198648	TraesCS1D01G279800.1	0.94077	Dgene	0.419513
TraesCS1D01G280700.2	0.000001	0.140753	0.017294	TraesCS1D01G280700.2	1.27573	Dgene	0.158048
TraesCS1D01G281800.1	0.244872	0.018617	0.000001	TraesCS1D01G281800.1	1.74469	Dgene	0.26349
TraesCS1D01G282000.1	0.000001	0.358811	0.000001	TraesCS1D01G282000.1	1.71088	Dgene	0.358813
TraesCS1D01G284000.2	0.196626	0.277988	0.000001	TraesCS1D01G284000.2	0.92446	Dgene	0.474615
TraesCS1A01G002200.1	0.288235	0.217278	0.491284	TraesCS1A01G002200.1	0.93515	Agene	0.996797
TraesCS1A01G113100.1	0.089778	0.169573	0.000001	TraesCS1A01G113100.1	1.03110	Agene	0.259352
TraesCS1D01G285900.1	0.032664	0.073533	0.000001	TraesCS1D01G285900.1	1.35050	Dgene	0.106198
TraesCS1D01G286100.1	0.043319	0.244335	0.000001	TraesCS1D01G286100.1	1.75786	Dgene	0.287655
TraesCS1D01G288300.1	0.000001	0.335757	0.120202	TraesCS1D01G288300.1	1.46711	Dgene	0.45596
TraesCS1D01G288400.1	0.000001	0.000001	0.109340	TraesCS1D01G288400.1	1.23848	Dgene	0.109342
TraesCS1D01G288500.1	0.015390	0.192810	0.000001	TraesCS1D01G288500.1	1.16476	Dgene	0.208201
TraesCS1D01G288600.1	0.000001	0.092454	0.000001	TraesCS1D01G288600.1	1.69495	Dgene	0.092456
TraesCS1D01G288700.1	0.000001	0.411846	0.000001	TraesCS1D01G288700.1	1.30084	Dgene	0.411848
TraesCS1D01G289000.1	0.046134	0.000001	0.249571	TraesCS1D01G289000.1	0.91028	Dgene	0.295706
TraesCS1A01G115200.1	0.138784	0.000001	0.146088	TraesCS1A01G115200.1	1.04261	Agene	0.284873
TraesCS1D01G292000.1	0.190887	0.008563	0.046805	TraesCS1D01G292000.1	1.05947	Dgene	0.246255
TraesCS1D01G292100.1	0.046787	0.000001	0.000001	TraesCS1D01G292100.1	1.37031	Dgene	0.046789
TraesCS1D01G292700.1	0.086071	0.000001	0.015866	TraesCS1D01G292700.1	0.96346	Dgene	0.101938
TraesCS1D01G295200.1	0.060113	0.000001	0.000001	TraesCS1D01G295200.1	0.97680	Dgene	0.060115
TraesCS1D01G296500.1	0.029239	0.000001	0.000001	TraesCS1D01G296500.1	1.77238	Dgene	0.029241
TraesCS1D01G296600.1	0.059628	0.220169	0.000001	TraesCS1D01G296600.1	0.90673	Dgene	0.279798
TraesCS1D01G301100.1	0.560968	0.000001	0.000001	TraesCS1D01G301100.1	0.96578	Dgene	0.56097
TraesCS1D01G303700.1	0.000001	0.109636	0.188839	TraesCS1D01G303700.1	1.04657	Dgene	0.298476
TraesCS1A01G115400.1	0.476199	0.000001	0.027021	TraesCS1A01G115400.1	0.86942	Agene	0.503221
TraesCS1D01G306200.1	0.000001	0.184451	0.000001	TraesCS1D01G306200.1	1.81772	Dgene	0.184453
TraesCS1D01G309200.1	0.071777	0.000001	0.008100	TraesCS1D01G309200.1	0.93183	Dgene	0.079878
TraesCS1D01G310300.1	0.000001	0.223308	0.000001	TraesCS1D01G310300.1	0.87865	Dgene	0.22331
TraesCS1D01G312600.1	0.000001	0.000001	0.199931	TraesCS1D01G312600.1	1.09638	Dgene	0.199933
TraesCS1D01G312800.2	0.054406	0.134845	0.379080	TraesCS1D01G312800.2	0.89177	Dgene	0.568331
TraesCS1D01G322400.2	0.175485	0.000001	0.045977	TraesCS1D01G322400.2	1.08647	Dgene	0.221463
TraesCS1D01G323400.1	0.000001	0.000001	0.831724	TraesCS1D01G323400.1	1.41173	Dgene	0.831726
TraesCS1D01G323500.1	0.003657	0.000001	0.766814	TraesCS1D01G323500.1	1.11869	Dgene	0.770472
TraesCS1A01G115700.1	0.013291	0.000001	0.000001	TraesCS1A01G115700.1	1.36645	Agene	0.013293
TraesCS1D01G325300.1	0.023974	0.181544	0.000001	TraesCS1D01G325300.1	1.37992	Dgene	0.205519
TraesCS1D01G327000.1	0.000001	0.000001	0.282580	TraesCS1D01G327000.1	1.40050	Dgene	0.282582
TraesCS1D01G327100.1	0.014629	0.000001	0.075948	TraesCS1D01G327100.1	1.18035	Dgene	0.090578
TraesCS1D01G327600.1	0.020910	0.000001	0.577375	TraesCS1D01G327600.1	0.97613	Dgene	0.598286
TraesCS1D01G328000.1	0.000001	0.200450	0.000001	TraesCS1D01G328000.1	1.20465	Dgene	0.200452
TraesCS1D01G331600.1	0.000001	0.000001	0.358755	TraesCS1D01G331600.1	1.09129	Dgene	0.358757
TraesCS1D01G332300.1	0.000001	0.030443	0.317634	TraesCS1D01G332300.1	1.03012	Dgene	0.348078
TraesCS1D01G333500.1	0.000001	0.026914	0.749061	TraesCS1D01G333500.1	0.93464	Dgene	0.775976
TraesCS1D01G338000.1	0.000001	0.382697	0.193165	TraesCS1D01G338000.1	1.10970	Dgene	0.575863
TraesCS1D01G338100.1	0.000001	0.380781	0.000001	TraesCS1D01G338100.1	1.75479	Dgene	0.380783
TraesCS1D01G339800.1	0.000001	0.082659	0.126523	TraesCS1D01G339800.1	0.99369	Dgene	0.209183
TraesCS1D01G340600.1	0.064646	0.430766	0.000001	TraesCS1D01G340600.1	1.54930	Dgene	0.495413
TraesCS1D01G341700.1	0.000001	0.139906	0.064429	TraesCS1D01G341700.1	1.17580	Dgene	0.204336
TraesCS1D01G344900.1	0.001133	0.000001	0.109102	TraesCS1D01G344900.1	1.47649	Dgene	0.110236
TraesCS1D01G345500.1	0.000001	0.035403	0.208962	TraesCS1D01G345500.1	1.21295	Dgene	0.244366
TraesCS1D01G350200.1	0.107982	0.000001	0.044909	TraesCS1D01G350200.1	1.03303	Dgene	0.152892
TraesCS1A01G116900.1	0.244472	0.000001	0.000001	TraesCS1A01G116900.1	1.52695	Agene	0.244474
TraesCS1D01G352600.1	0.042780	0.000001	0.004584	TraesCS1D01G352600.1	1.15404	Dgene	0.047365
TraesCS1D01G352600.2	0.295745	0.000001	0.000001	TraesCS1D01G352600.2	1.75212	Dgene	0.295747
TraesCS1D01G353800.1	0.000001	0.028773	0.000001	TraesCS1D01G353800.1	0.87629	Dgene	0.028775
TraesCS1D01G357600.1	0.171520	0.051799	0.000001	TraesCS1D01G357600.1	1.00736	Dgene	0.22332
TraesCS1D01G359100.1	0.000001	0.157072	0.000001	TraesCS1D01G359100.1	1.15967	Dgene	0.157074
TraesCS1D01G360400.1	0.358169	0.000001	0.127275	TraesCS1D01G360400.1	1.02687	Dgene	0.485445
TraesCS1D01G361000.1	0.408904	0.007380	0.000001	TraesCS1D01G361000.1	0.90755	Dgene	0.416285
TraesCS1D01G361400.1	0.218926	0.178808	0.000001	TraesCS1D01G361400.1	0.99081	Dgene	0.397735
TraesCS1D01G362900.1	0.199620	0.000001	0.032320	TraesCS1D01G362900.1	0.89193	Dgene	0.231941
TraesCS1D01G363300.1	0.145713	0.000001	0.000001	TraesCS1D01G363300.1	1.08485	Dgene	0.145715
TraesCS1D01G363500.1	0.009385	0.072456	0.000001	TraesCS1D01G363500.1	1.13351	Dgene	0.081842
TraesCS1D01G363800.1	0.076725	0.000001	0.000001	TraesCS1D01G363800.1	1.11765	Dgene	0.076727
TraesCS1D01G367000.1	0.265801	0.000001	0.000001	TraesCS1D01G367000.1	1.05008	Dgene	0.265803
TraesCS1D01G368900.2	0.000001	0.069604	0.000001	TraesCS1D01G368900.2	0.86178	Dgene	0.069606
TraesCS1D01G369300.1	0.363901	0.000001	0.000001	TraesCS1D01G369300.1	1.79742	Dgene	0.363903
TraesCS1D01G369600.2	0.000001	0.176170	0.004343	TraesCS1D01G369600.2	1.05112	Dgene	0.180514
TraesCS1D01G371700.1	0.000001	0.313478	0.018782	TraesCS1D01G371700.1	0.93308	Dgene	0.332261
TraesCS1D01G371800.1	0.000001	0.200864	0.146132	TraesCS1D01G371800.1	0.93848	Dgene	0.346997
TraesCS1D01G372500.1	0.047299	0.000001	0.000001	TraesCS1D01G372500.1	0.92648	Dgene	0.047301
TraesCS1A01G119000.1	0.052210	0.000001	0.000001	TraesCS1A01G119000.1	1.33779	Agene	0.052212
TraesCS1D01G375000.1	0.000001	0.072703	0.000001	TraesCS1D01G375000.1	1.58515	Dgene	0.072705
TraesCS1D01G375100.1	0.000001	0.173923	0.100804	TraesCS1D01G375100.1	2.28269	Dgene	0.274728
TraesCS1D01G375600.1	0.000001	0.428654	0.227054	TraesCS1D01G375600.1	1.41843	Dgene	0.655709
TraesCS1D01G375700.1	0.120339	0.033408	0.299842	TraesCS1D01G375700.1	2.04689	Dgene	0.453589
TraesCS1D01G376500.1	0.000001	0.154032	0.000001	TraesCS1D01G376500.1	1.36580	Dgene	0.154034
TraesCS1D01G376600.1	0.041994	0.158951	0.000001	TraesCS1D01G376600.1	1.34612	Dgene	0.200946
TraesCS1D01G376700.1	0.045193	0.000001	0.000001	TraesCS1D01G376700.1	1.34778	Dgene	0.045195
TraesCS1D01G376800.1	0.072022	0.072607	0.000001	TraesCS1D01G376800.1	1.38500	Dgene	0.14463
TraesCS1A01G119500.1	0.000001	0.105249	0.102868	TraesCS1A01G119500.1	0.87433	Agene	0.208118
TraesCS1D01G378000.1	0.261658	0.203718	0.221198	TraesCS1D01G378000.1	0.97290	Dgene	0.686574
TraesCS1D01G378000.2	0.696295	0.137153	0.132328	TraesCS1D01G378000.2	1.15025	Dgene	0.965776
TraesCS1D01G379700.1	0.219827	0.000001	0.000001	TraesCS1D01G379700.1	1.64774	Dgene	0.219829
TraesCS1D01G380000.1	0.131393	0.000001	0.324718	TraesCS1D01G380000.1	0.86501	Dgene	0.456112
TraesCS1D01G380800.1	0.046905	0.234249	0.000001	TraesCS1D01G380800.1	1.14482	Dgene	0.281155
TraesCS1D01G381100.1	0.049763	0.000001	0.005411	TraesCS1D01G381100.1	1.05841	Dgene	0.055175
TraesCS1D01G384300.1	0.181289	0.106904	0.000001	TraesCS1D01G384300.1	1.12849	Dgene	0.288194
TraesCS1D01G384400.1	0.000001	0.358479	0.005892	TraesCS1D01G384400.1	0.92541	Dgene	0.364372
TraesCS1A01G119600.1	0.000001	0.367859	0.000001	TraesCS1A01G119600.1	1.20433	Agene	0.367861
TraesCS1D01G389100.1	0.000001	0.000001	0.074215	TraesCS1D01G389100.1	1.44005	Dgene	0.074217
TraesCS1D01G389200.1	0.020673	0.000001	0.070341	TraesCS1D01G389200.1	1.42564	Dgene	0.091015
TraesCS1D01G391400.1	0.673293	0.000001	0.000001	TraesCS1D01G391400.1	1.53901	Dgene	0.673295
TraesCS1D01G391500.1	0.593820	0.024067	0.000001	TraesCS1D01G391500.1	1.10019	Dgene	0.617888
TraesCS1D01G391900.1	0.237188	0.239877	0.117421	TraesCS1D01G391900.1	1.04945	Dgene	0.594486
TraesCS1D01G392000.1	0.356490	0.226957	0.017877	TraesCS1D01G392000.1	1.67912	Dgene	0.601324
TraesCS1D01G392300.1	0.145804	0.000001	0.018463	TraesCS1D01G392300.1	1.48307	Dgene	0.164268
TraesCS1D01G392500.1	0.078225	0.124463	0.000001	TraesCS1D01G392500.1	1.67757	Dgene	0.202689
TraesCS1D01G394500.1	0.004857	0.084803	0.015963	TraesCS1D01G394500.1	0.93059	Dgene	0.105623
TraesCS1A01G002400.1	0.142970	0.210722	0.488032	TraesCS1A01G002400.1	0.87480	Agene	0.841724
TraesCS1A01G121800.1	0.061484	0.000001	0.000001	TraesCS1A01G121800.1	1.42729	Agene	0.061486
TraesCS1D01G395200.1	0.126762	0.000001	0.008190	TraesCS1D01G395200.1	1.68628	Dgene	0.134953
TraesCS1D01G395600.1	0.000001	0.272065	0.000001	TraesCS1D01G395600.1	1.11200	Dgene	0.272067
TraesCS1D01G396300.1	0.058999	0.340528	0.000001	TraesCS1D01G396300.1	0.86361	Dgene	0.399528
TraesCS1D01G398700.1	0.031471	0.382338	0.053514	TraesCS1D01G398700.1	1.60082	Dgene	0.467323
TraesCS1D01G400000.1	0.000001	0.149437	0.000001	TraesCS1D01G400000.1	1.60184	Dgene	0.149439
TraesCS1D01G400100.1	0.195695	0.000001	0.000001	TraesCS1D01G400100.1	0.93222	Dgene	0.195697
TraesCS1D01G400600.1	0.089381	0.398676	0.123185	TraesCS1D01G400600.1	0.94839	Dgene	0.611242
TraesCS1D01G402000.1	0.179169	0.000001	0.007496	TraesCS1D01G402000.1	0.89518	Dgene	0.186666
TraesCS1D01G404600.1	0.384152	0.000001	0.082571	TraesCS1D01G404600.1	0.93486	Dgene	0.466724
TraesCS1D01G404800.1	0.096016	0.190362	0.000001	TraesCS1D01G404800.1	1.36300	Dgene	0.286379
TraesCS1A01G122300.1	0.035867	0.010382	0.000001	TraesCS1A01G122300.1	0.96234	Agene	0.04625
TraesCS1D01G405200.1	0.000001	0.174448	0.029146	TraesCS1D01G405200.1	1.21812	Dgene	0.203595
TraesCS1D01G405700.1	0.269229	0.053480	0.060208	TraesCS1D01G405700.1	1.20652	Dgene	0.382917
TraesCS1D01G408300.1	0.000001	0.000001	0.060842	TraesCS1D01G408300.1	1.43658	Dgene	0.060844
TraesCS1D01G410100.1	0.110843	0.240841	0.000001	TraesCS1D01G410100.1	1.23265	Dgene	0.351685
TraesCS1D01G411000.1	0.000001	0.030614	0.000001	TraesCS1D01G411000.1	1.01248	Dgene	0.030616
TraesCS1D01G411300.1	0.000001	0.000001	0.006858	TraesCS1D01G411300.1	1.18583	Dgene	0.00686
TraesCS1D01G411600.1	0.000001	0.225660	0.040824	TraesCS1D01G411600.1	1.83353	Dgene	0.266485
TraesCS1D01G412000.1	0.247057	0.000001	0.585492	TraesCS1D01G412000.1	1.72516	Dgene	0.83255
TraesCS1A01G122500.1	0.509518	0.000001	0.099110	TraesCS1A01G122500.1	0.87309	Agene	0.608629
TraesCS1D01G413200.1	0.196338	0.000001	0.000001	TraesCS1D01G413200.1	0.89587	Dgene	0.19634
TraesCS1D01G413300.1	0.172156	0.000001	0.000001	TraesCS1D01G413300.1	1.20491	Dgene	0.172158
TraesCS1D01G414900.1	0.000001	0.008028	0.048815	TraesCS1D01G414900.1	1.30445	Dgene	0.056844
TraesCS1D01G415900.1	0.147626	0.000001	0.047622	TraesCS1D01G415900.1	0.95401	Dgene	0.195249
TraesCS1D01G416700.1	0.000001	0.000001	0.969424	TraesCS1D01G416700.1	0.90981	Dgene	0.969426
TraesCS1D01G418400.1	0.230325	0.027787	0.000001	TraesCS1D01G418400.1	0.89774	Dgene	0.258113
TraesCS1D01G418700.2	0.000001	0.000001	0.215816	TraesCS1D01G418700.2	0.88045	Dgene	0.215818
TraesCS1A01G122800.1	0.436637	0.000001	0.000515	TraesCS1A01G122800.1	0.89656	Agene	0.437153
TraesCS1D01G419400.1	0.027511	0.000001	0.020967	TraesCS1D01G419400.1	1.36071	Dgene	0.048479
TraesCS1D01G421400.1	0.467071	0.000001	0.049625	TraesCS1D01G421400.1	2.01771	Dgene	0.516697
TraesCS1D01G422000.1	0.052794	0.008427	0.183822	TraesCS1D01G422000.1	0.89880	Dgene	0.245043
TraesCS1D01G422600.1	0.252770	0.115419	0.057030	TraesCS1D01G422600.1	1.23311	Dgene	0.425219
TraesCS1D01G423100.1	0.152576	0.113469	0.026632	TraesCS1D01G423100.1	0.99859	Dgene	0.292677
TraesCS1D01G426700.1	0.000001	0.027821	0.000001	TraesCS1D01G426700.1	1.46061	Dgene	0.027823
TraesCS1D01G426800.1	0.000001	0.168077	0.000001	TraesCS1D01G426800.1	1.34696	Dgene	0.168079
TraesCS1D01G426900.1	0.000001	0.221833	0.077740	TraesCS1D01G426900.1	1.43201	Dgene	0.299574
TraesCS1D01G427000.1	0.000001	0.096295	0.051319	TraesCS1D01G427000.1	1.21772	Dgene	0.147615
TraesCS1D01G428200.1	0.000001	0.062580	0.091855	TraesCS1D01G428200.1	1.61215	Dgene	0.154436
TraesCS1D01G428600.1	0.130520	0.099274	0.067106	TraesCS1D01G428600.1	1.29505	Dgene	0.2969
TraesCS1D01G430700.1	0.034040	0.000001	0.014514	TraesCS1D01G430700.1	1.42443	Dgene	0.048555
TraesCS1D01G432400.1	0.223182	0.000001	0.059259	TraesCS1D01G432400.1	1.34593	Dgene	0.282442
TraesCS1D01G434100.2	0.003313	0.184429	0.000001	TraesCS1D01G434100.2	0.88137	Dgene	0.187743
TraesCS1D01G436500.1	0.000001	0.332817	0.097902	TraesCS1D01G436500.1	1.09161	Dgene	0.43072
TraesCS1D01G437700.1	0.139460	0.000001	0.754891	TraesCS1D01G437700.1	0.94136	Dgene	0.894352
TraesCS1D01G439000.1	0.269085	0.000002	0.718903	TraesCS1D01G439000.1	0.86690	Dgene	0.98799
TraesCS1A01G125500.1	0.402284	0.000001	0.193842	TraesCS1A01G125500.1	0.95278	Agene	0.596127
TraesCS1D01G440900.1	0.000001	0.000001	0.692851	TraesCS1D01G440900.1	1.05968	Dgene	0.692853
TraesCS1D01G441400.1	0.000001	0.008826	0.863286	TraesCS1D01G441400.1	0.97712	Dgene	0.872113
TraesCS1D01G443100.1	0.000001	0.000001	0.714326	TraesCS1D01G443100.1	0.93327	Dgene	0.714328
TraesCS1D01G444100.1	0.198034	0.000002	0.667646	TraesCS1D01G444100.1	1.27399	Dgene	0.865682
TraesCS1D01G445300.1	0.414004	0.000002	0.585993	TraesCS1D01G445300.1	1.53483	Dgene	0.999999
TraesCS1D01G445500.1	0.068384	0.000001	0.743122	TraesCS1D01G445500.1	0.89540	Dgene	0.811507
TraesCS1A01G125900.1	0.166650	0.000001	0.000001	TraesCS1A01G125900.1	1.01581	Agene	0.166652
TraesCS1D01G445800.2	0.158363	0.000002	0.771763	TraesCS1D01G445800.2	0.94893	Dgene	0.930128
TraesCS1D01G446300.1	0.114315	0.195811	0.613797	TraesCS1D01G446300.1	1.24007	Dgene	0.923923
TraesCS1D01G446400.1	0.270024	0.000002	0.722472	TraesCS1D01G446400.1	1.36221	Dgene	0.992498
TraesCS1D01G446600.1	0.020464	0.019627	0.808394	TraesCS1D01G446600.1	0.91822	Dgene	0.848485
TraesCS1D01G446900.1	0.194803	0.000002	0.758218	TraesCS1D01G446900.1	0.97628	Dgene	0.953023
TraesCS1D01G447200.1	0.026762	0.000002	0.907539	TraesCS1D01G447200.1	1.78506	Dgene	0.934303
TraesCS1D01G447700.2	0.000001	0.018978	0.741393	TraesCS1D01G447700.2	0.93373	Dgene	0.760372
TraesCS1D01G448600.1	0.321212	0.000002	0.678784	TraesCS1D01G448600.1	1.98253	Dgene	0.999998
TraesCS1D01G449000.1	0.041831	0.020077	0.515032	TraesCS1D01G449000.1	0.92818	Dgene	0.57694
TraesCS1D01G450400.1	0.000002	0.000002	0.978298	TraesCS1D01G450400.1	1.14816	Dgene	0.978302
TraesCS1D01G451800.1	0.086418	0.000001	0.814013	TraesCS1D01G451800.1	1.20817	Dgene	0.900432
TraesCS1A01G130400.1	0.057467	0.006190	0.000001	TraesCS1A01G130400.1	0.96235	Agene	0.063658
TraesCS1D01G452300.1	0.138347	0.000001	0.707530	TraesCS1D01G452300.1	1.21149	Dgene	0.845878
TraesCS1D01G453700.1	0.000002	0.000002	0.977812	TraesCS1D01G453700.1	1.22664	Dgene	0.977816
TraesCS1D01G454600.1	0.000539	0.000002	0.999458	TraesCS1D01G454600.1	1.45802	Dgene	0.999999
TraesCS2A01G000100.1	0.363003	0.327824	0.000001	TraesCS2A01G000100.1	0.88498	Agene	0.690828
TraesCS1A01G131900.1	0.296753	0.001724	0.231419	TraesCS1A01G131900.1	1.06154	Agene	0.529896
TraesCS2A01G000400.1	0.263977	0.080700	0.020294	TraesCS2A01G000400.1	1.01762	Agene	0.364971
TraesCS2A01G000600.1	0.326079	0.144838	0.000001	TraesCS2A01G000600.1	1.27635	Agene	0.470918
TraesCS2A01G001200.1	0.553443	0.190256	0.256299	TraesCS2A01G001200.1	1.02992	Agene	0.999998
TraesCS2A01G002700.1	0.146132	0.000001	0.079419	TraesCS2A01G002700.1	1.18845	Agene	0.225552
TraesCS2A01G004300.1	0.202183	0.340208	0.123475	TraesCS2A01G004300.1	1.09613	Agene	0.665866
TraesCS2A01G007300.1	0.788413	0.000001	0.211585	TraesCS2A01G007300.1	2.41021	Agene	0.999999
TraesCS2A01G009500.1	0.252654	0.011191	0.126534	TraesCS2A01G009500.1	1.35412	Agene	0.390379
TraesCS2A01G011000.1	0.157358	0.035180	0.000001	TraesCS2A01G011000.1	1.09368	Agene	0.192539
TraesCS2A01G012200.2	0.526909	0.000001	0.192106	TraesCS2A01G012200.2	0.90908	Agene	0.719016
TraesCS1A01G003000.1	0.300118	0.235714	0.429833	TraesCS1A01G003000.1	1.11965	Agene	0.965665
TraesCS1A01G134000.1	0.267456	0.044321	0.000001	TraesCS1A01G134000.1	1.02266	Agene	0.311778
TraesCS2A01G014300.1	0.029069	0.000001	0.004734	TraesCS2A01G014300.1	1.11758	Agene	0.033804
TraesCS2A01G016700.1	0.359737	0.044456	0.000001	TraesCS2A01G016700.1	0.92753	Agene	0.404194
TraesCS2A01G019400.2	0.029059	0.024202	0.000001	TraesCS2A01G019400.2	0.86686	Agene	0.053262
TraesCS2A01G022800.2	0.061521	0.523815	0.002549	TraesCS2A01G022800.2	1.06494	Agene	0.587885
TraesCS2A01G024700.1	0.186021	0.000001	0.191612	TraesCS2A01G024700.1	1.15116	Agene	0.377634
TraesCS2A01G024800.2	0.587724	0.000001	0.000001	TraesCS2A01G024800.2	1.01561	Agene	0.587726
TraesCS2A01G024900.1	0.610642	0.000001	0.000001	TraesCS2A01G024900.1	0.95988	Agene	0.610644
TraesCS2A01G026600.1	0.499552	0.042400	0.120235	TraesCS2A01G026600.1	1.16993	Agene	0.662187
TraesCS2A01G026700.1	0.938462	0.000001	0.017531	TraesCS2A01G026700.1	1.23150	Agene	0.955994
TraesCS2A01G028500.1	0.887526	0.000001	0.020615	TraesCS2A01G028500.1	1.16352	Agene	0.908142
TraesCS2A01G028700.1	0.702560	0.000001	0.000001	TraesCS2A01G028700.1	1.24313	Agene	0.702562
TraesCS2A01G029600.1	0.779030	0.160026	0.060944	TraesCS2A01G029600.1	1.34254	Agene	1
TraesCS2A01G029700.1	0.609652	0.000001	0.000001	TraesCS2A01G029700.1	0.93610	Agene	0.609654
TraesCS2A01G032500.1	0.956632	0.000001	0.022657	TraesCS2A01G032500.1	1.59566	Agene	0.97929
TraesCS2A01G033100.1	0.814496	0.133610	0.051893	TraesCS2A01G033100.1	1.30008	Agene	0.999999
TraesCS1A01G140700.1	0.651514	0.000001	0.021115	TraesCS1A01G140700.1	0.90798	Agene	0.67263
TraesCS2A01G033500.1	0.926264	0.000001	0.073734	TraesCS2A01G033500.1	1.03796	Agene	0.999999
TraesCS2A01G034000.1	0.000001	0.089493	0.000001	TraesCS2A01G034000.1	1.23167	Agene	0.089495
TraesCS2A01G034100.1	0.000001	0.092801	0.026609	TraesCS2A01G034100.1	1.26644	Agene	0.119411
TraesCS2A01G034200.1	0.000001	0.084085	0.000001	TraesCS2A01G034200.1	1.64104	Agene	0.084087
TraesCS2A01G034300.1	0.000001	0.084085	0.000001	TraesCS2A01G034300.1	1.64104	Agene	0.084087
TraesCS2A01G034400.1	0.101903	0.120697	0.000001	TraesCS2A01G034400.1	1.33861	Agene	0.222601
TraesCS2A01G034800.1	0.933627	0.000001	0.013811	TraesCS2A01G034800.1	1.06446	Agene	0.947439
TraesCS2A01G035100.1	0.866964	0.000001	0.133034	TraesCS2A01G035100.1	2.38620	Agene	0.999999
TraesCS1A01G141900.1	0.476814	0.077328	0.000001	TraesCS1A01G141900.1	1.02325	Agene	0.554143
TraesCS2A01G035700.1	0.104072	0.000001	0.301809	TraesCS2A01G035700.1	1.10720	Agene	0.405882
TraesCS2A01G036300.1	0.967233	0.000001	0.032766	TraesCS2A01G036300.1	0.94484	Agene	1
TraesCS2A01G036900.1	0.936928	0.000001	0.063070	TraesCS2A01G036900.1	1.27911	Agene	0.999999
TraesCS2A01G037900.1	0.766572	0.000001	0.120845	TraesCS2A01G037900.1	0.94488	Agene	0.887418
TraesCS2A01G038400.2	0.892060	0.000001	0.100773	TraesCS2A01G038400.2	1.37189	Agene	0.992834
TraesCS2A01G039300.2	0.875743	0.000001	0.108932	TraesCS2A01G039300.2	1.10422	Agene	0.984676
TraesCS2A01G039400.1	0.903820	0.000001	0.096178	TraesCS2A01G039400.1	1.44325	Agene	0.999999
TraesCS1A01G143300.1	0.000001	0.383835	0.000001	TraesCS1A01G143300.1	0.86763	Agene	0.383837
TraesCS2A01G039700.2	0.913872	0.000001	0.047866	TraesCS2A01G039700.2	1.02954	Agene	0.961739
TraesCS2A01G040100.1	0.498269	0.000001	0.200966	TraesCS2A01G040100.1	0.91079	Agene	0.699236
TraesCS2A01G040100.2	0.952245	0.000001	0.009675	TraesCS2A01G040100.2	2.41616	Agene	0.961921
TraesCS2A01G041100.1	0.928100	0.000001	0.000001	TraesCS2A01G041100.1	0.87805	Agene	0.928102
TraesCS2A01G042000.1	0.955255	0.000001	0.044744	TraesCS2A01G042000.1	1.71725	Agene	1
TraesCS2A01G042200.1	0.793255	0.000001	0.091666	TraesCS2A01G042200.1	1.32387	Agene	0.884922
TraesCS2A01G042500.1	0.917196	0.000001	0.082803	TraesCS2A01G042500.1	0.89563	Agene	1
TraesCS1A01G143300.3	0.000001	0.203907	0.027735	TraesCS1A01G143300.3	0.89555	Agene	0.231643
TraesCS2A01G045400.2	0.837678	0.000001	0.000001	TraesCS2A01G045400.2	0.90932	Agene	0.83768
TraesCS2A01G046100.1	0.744607	0.000001	0.035051	TraesCS2A01G046100.1	0.89930	Agene	0.779659
TraesCS2A01G046200.1	0.966466	0.000001	0.033532	TraesCS2A01G046200.1	1.27418	Agene	0.999999
TraesCS2A01G046400.1	0.930172	0.000001	0.069826	TraesCS2A01G046400.1	1.50203	Agene	0.999999
TraesCS2A01G046600.1	0.963491	0.000001	0.036507	TraesCS2A01G046600.1	1.67764	Agene	0.999999
TraesCS2A01G046800.1	0.903863	0.000001	0.000001	TraesCS2A01G046800.1	1.00952	Agene	0.903865
TraesCS2A01G047500.1	0.412110	0.000001	0.094043	TraesCS2A01G047500.1	0.91320	Agene	0.506154
TraesCS2A01G048000.1	0.256266	0.211987	0.000001	TraesCS2A01G048000.1	0.89415	Agene	0.468254
TraesCS1A01G143900.2	0.152627	0.254756	0.000001	TraesCS1A01G143900.2	1.04937	Agene	0.407384
TraesCS2A01G048600.1	0.818816	0.012746	0.036705	TraesCS2A01G048600.1	1.73014	Agene	0.868267
TraesCS2A01G052500.1	0.151286	0.096080	0.000001	TraesCS2A01G052500.1	0.94140	Agene	0.247367
TraesCS2A01G053100.1	0.552201	0.183034	0.030083	TraesCS2A01G053100.1	1.07622	Agene	0.765318
TraesCS2A01G057900.1	0.187735	0.131491	0.000001	TraesCS2A01G057900.1	0.98582	Agene	0.319227
TraesCS2A01G064900.1	0.655462	0.000001	0.000001	TraesCS2A01G064900.1	1.46255	Agene	0.655464
TraesCS2A01G066400.1	0.035013	0.293967	0.141316	TraesCS2A01G066400.1	0.99336	Agene	0.470296
TraesCS2A01G066500.1	0.035013	0.293967	0.141316	TraesCS2A01G066500.1	0.99336	Agene	0.470296
TraesCS2A01G066700.1	0.000001	0.123031	0.088472	TraesCS2A01G066700.1	2.52430	Agene	0.211504
TraesCS2A01G066800.1	0.033054	0.000001	0.071289	TraesCS2A01G066800.1	2.59791	Agene	0.104344
TraesCS1A01G145800.1	0.088186	0.000001	0.000001	TraesCS1A01G145800.1	1.61527	Agene	0.088188
TraesCS2A01G066900.1	0.065158	0.373986	0.072416	TraesCS2A01G066900.1	2.36125	Agene	0.51156
TraesCS2A01G067000.1	0.000001	0.430795	0.010518	TraesCS2A01G067000.1	2.00891	Agene	0.441314
TraesCS2A01G067100.1	0.000001	0.208746	0.000001	TraesCS2A01G067100.1	1.82153	Agene	0.208748
TraesCS2A01G067200.1	0.000001	0.266432	0.003450	TraesCS2A01G067200.1	1.93975	Agene	0.269883
TraesCS2A01G067300.1	0.223921	0.331541	0.000001	TraesCS2A01G067300.1	2.19236	Agene	0.555463
TraesCS2A01G067800.3	0.422657	0.103693	0.016599	TraesCS2A01G067800.3	0.98110	Agene	0.542949
TraesCS2A01G070400.2	0.861839	0.000001	0.138160	TraesCS2A01G070400.2	1.08166	Agene	1
TraesCS2A01G072400.1	0.428669	0.000001	0.024713	TraesCS2A01G072400.1	1.10628	Agene	0.453383
TraesCS2A01G075000.1	0.000001	0.000001	0.059390	TraesCS2A01G075000.1	1.05309	Agene	0.059392
TraesCS2A01G083600.1	0.123927	0.000001	0.000001	TraesCS2A01G083600.1	0.91392	Agene	0.123929
TraesCS1A01G149800.1	0.191488	0.302302	0.409506	TraesCS1A01G149800.1	1.27354	Agene	0.903296
TraesCS2A01G084800.1	0.000001	0.095390	0.084902	TraesCS2A01G084800.1	1.38694	Agene	0.180293
TraesCS2A01G089400.1	0.193156	0.000001	0.036388	TraesCS2A01G089400.1	0.93539	Agene	0.229545
TraesCS2A01G100800.1	0.021921	0.000001	0.068258	TraesCS2A01G100800.1	0.95299	Agene	0.09018
TraesCS2A01G101400.1	0.162766	0.022260	0.036355	TraesCS2A01G101400.1	1.08690	Agene	0.221381
TraesCS2A01G101900.1	0.000001	0.067742	0.053561	TraesCS2A01G101900.1	1.33374	Agene	0.121304
TraesCS2A01G104600.1	0.072616	0.000001	0.000001	TraesCS2A01G104600.1	1.04928	Agene	0.072618
TraesCS2A01G106500.1	0.147899	0.322846	0.021236	TraesCS2A01G106500.1	0.91451	Agene	0.491981
TraesCS2A01G106900.1	0.000001	0.144900	0.027274	TraesCS2A01G106900.1	1.28629	Agene	0.172175
TraesCS2A01G107000.1	0.251355	0.000001	0.008953	TraesCS2A01G107000.1	0.91153	Agene	0.260309
TraesCS2A01G107500.2	0.390520	0.000001	0.000001	TraesCS2A01G107500.2	1.15031	Agene	0.390522
TraesCS2A01G107600.1	0.252156	0.000001	0.014848	TraesCS2A01G107600.1	1.42813	Agene	0.267005
TraesCS2A01G110300.1	0.055364	0.373353	0.193506	TraesCS2A01G110300.1	1.14273	Agene	0.622223
TraesCS2A01G111300.1	0.000001	0.073651	0.000001	TraesCS2A01G111300.1	1.11816	Agene	0.073653
TraesCS2A01G112400.1	0.184681	0.000001	0.000001	TraesCS2A01G112400.1	1.01765	Agene	0.184683
TraesCS1A01G150200.1	0.397137	0.186923	0.086828	TraesCS1A01G150200.1	1.07115	Agene	0.670888
TraesCS2A01G114000.1	0.088314	0.000001	0.194287	TraesCS2A01G114000.1	0.88555	Agene	0.282602
TraesCS2A01G114400.1	0.310472	0.000001	0.000001	TraesCS2A01G114400.1	0.86048	Agene	0.310474
TraesCS2A01G114600.1	0.000001	0.410520	0.103849	TraesCS2A01G114600.1	1.15080	Agene	0.51437
TraesCS2A01G116100.2	0.153128	0.198783	0.000001	TraesCS2A01G116100.2	1.38752	Agene	0.351912
TraesCS2A01G117700.1	0.278012	0.000001	0.092657	TraesCS2A01G117700.1	1.13517	Agene	0.37067
TraesCS2A01G117900.1	0.000001	0.362872	0.022401	TraesCS2A01G117900.1	0.97056	Agene	0.385274
TraesCS2A01G117900.2	0.000001	0.157070	0.000001	TraesCS2A01G117900.2	0.99939	Agene	0.157072
TraesCS2A01G119600.1	0.264948	0.000001	0.033419	TraesCS2A01G119600.1	0.97726	Agene	0.298368
TraesCS2A01G122100.1	0.263894	0.000001	0.000001	TraesCS2A01G122100.1	1.03951	Agene	0.263896
TraesCS2A01G129600.5	0.387330	0.109219	0.000001	TraesCS2A01G129600.5	1.19489	Agene	0.49655
TraesCS2A01G130200.1	0.567749	0.000001	0.021586	TraesCS2A01G130200.1	1.26998	Agene	0.589336
TraesCS2A01G130600.2	0.057859	0.000001	0.000001	TraesCS2A01G130600.2	1.07825	Agene	0.057861
TraesCS2A01G132300.1	0.000001	0.360923	0.050186	TraesCS2A01G132300.1	1.32935	Agene	0.41111
TraesCS2A01G134000.1	0.000001	0.259383	0.031368	TraesCS2A01G134000.1	1.72885	Agene	0.290752
TraesCS2A01G136500.1	0.842260	0.000001	0.157739	TraesCS2A01G136500.1	2.12725	Agene	1
TraesCS2A01G137700.1	0.248349	0.082227	0.035411	TraesCS2A01G137700.1	1.07543	Agene	0.365987
TraesCS2A01G143200.1	0.265081	0.000001	0.071262	TraesCS2A01G143200.1	1.49389	Agene	0.336344
TraesCS2A01G143300.1	0.335750	0.000001	0.081343	TraesCS2A01G143300.1	0.95556	Agene	0.417094
TraesCS2A01G143500.1	0.000001	0.076212	0.055281	TraesCS2A01G143500.1	0.88830	Agene	0.131494
TraesCS2A01G145800.1	0.000001	0.208894	0.016449	TraesCS2A01G145800.1	0.89139	Agene	0.225344
TraesCS2A01G150000.1	0.203496	0.025707	0.000001	TraesCS2A01G150000.1	0.93507	Agene	0.229204
TraesCS2A01G151300.1	0.354853	0.356073	0.097950	TraesCS2A01G151300.1	0.89076	Agene	0.808876
TraesCS2A01G152000.1	0.049250	0.000001	0.214035	TraesCS2A01G152000.1	0.86120	Agene	0.263286
TraesCS2A01G152400.1	0.297940	0.000001	0.000001	TraesCS2A01G152400.1	1.21260	Agene	0.297942
TraesCS2A01G156100.2	0.000001	0.000001	0.168230	TraesCS2A01G156100.2	1.14820	Agene	0.168232
TraesCS2A01G156300.1	0.593700	0.000001	0.000001	TraesCS2A01G156300.1	0.99100	Agene	0.593702
TraesCS2A01G156400.1	0.000001	0.000001	0.139422	TraesCS2A01G156400.1	1.10090	Agene	0.139424
TraesCS1A01G151400.2	0.975248	0.024749	0.000001	TraesCS1A01G151400.2	1.06021	Agene	0.999998
TraesCS2A01G156700.1	0.321068	0.110427	0.000001	TraesCS2A01G156700.1	1.00027	Agene	0.431496
TraesCS2A01G156800.2	0.483301	0.000001	0.071929	TraesCS2A01G156800.2	0.87249	Agene	0.555231
TraesCS2A01G157400.1	0.000001	0.067870	0.173212	TraesCS2A01G157400.1	1.26918	Agene	0.241083
TraesCS2A01G158600.1	0.225768	0.000001	0.047914	TraesCS2A01G158600.1	1.69206	Agene	0.273683
TraesCS2A01G158800.1	0.349335	0.048830	0.000001	TraesCS2A01G158800.1	1.45269	Agene	0.398166
TraesCS2A01G161300.1	0.051191	0.000001	0.000001	TraesCS2A01G161300.1	1.18009	Agene	0.051193
TraesCS2A01G161300.2	0.000001	0.040610	0.009983	TraesCS2A01G161300.2	0.96770	Agene	0.050594
TraesCS2A01G161500.1	0.113403	0.000001	0.083792	TraesCS2A01G161500.1	1.35522	Agene	0.197196
TraesCS2A01G161700.1	0.024702	0.061089	0.009292	TraesCS2A01G161700.1	1.14958	Agene	0.095083
TraesCS1A01G151600.1	0.303608	0.000001	0.000001	TraesCS1A01G151600.1	1.10068	Agene	0.30361
TraesCS2A01G162900.1	0.897822	0.000001	0.102176	TraesCS2A01G162900.1	1.40065	Agene	0.999999
TraesCS2A01G163300.1	0.018967	0.191235	0.000001	TraesCS2A01G163300.1	1.04117	Agene	0.210203
TraesCS2A01G163600.1	0.130870	0.000001	0.000001	TraesCS2A01G163600.1	1.42263	Agene	0.130872
TraesCS2A01G163800.2	0.000001	0.085930	0.060560	TraesCS2A01G163800.2	1.06521	Agene	0.146491
TraesCS2A01G163800.3	0.018051	0.231449	0.000001	TraesCS2A01G163800.3	0.86457	Agene	0.249501
TraesCS2A01G166200.1	0.067415	0.356391	0.051718	TraesCS2A01G166200.1	1.75954	Agene	0.475524
TraesCS2A01G166300.1	0.813234	0.127586	0.000001	TraesCS2A01G166300.1	0.94914	Agene	0.940821
TraesCS2A01G166600.1	0.000001	0.158450	0.363081	TraesCS2A01G166600.1	1.59196	Agene	0.521532
TraesCS2A01G166600.2	0.096945	0.173044	0.298301	TraesCS2A01G166600.2	1.59899	Agene	0.56829
TraesCS1A01G152800.1	0.585049	0.000001	0.067172	TraesCS1A01G152800.1	2.35672	Agene	0.652222
TraesCS2A01G167300.1	0.624565	0.096052	0.000001	TraesCS2A01G167300.1	1.05532	Agene	0.720618
TraesCS2A01G169300.1	0.000001	0.173740	0.010862	TraesCS2A01G169300.1	1.06437	Agene	0.184603
TraesCS2A01G169600.1	0.268469	0.201804	0.000001	TraesCS2A01G169600.1	1.84303	Agene	0.470274
TraesCS2A01G170400.1	0.051514	0.000001	0.000001	TraesCS2A01G170400.1	0.90916	Agene	0.051516
TraesCS2A01G172600.1	0.530964	0.000001	0.040739	TraesCS2A01G172600.1	0.97853	Agene	0.571704
TraesCS2A01G172900.1	0.959737	0.040260	0.000001	TraesCS2A01G172900.1	2.03106	Agene	0.999998
TraesCS2A01G173800.1	0.451486	0.016088	0.112299	TraesCS2A01G173800.1	0.87568	Agene	0.579873
TraesCS2A01G174500.1	0.062229	0.321254	0.000001	TraesCS2A01G174500.1	1.22019	Agene	0.383484
TraesCS1A01G156100.1	0.518269	0.182083	0.223147	TraesCS1A01G156100.1	1.31829	Agene	0.923499
TraesCS2A01G175400.1	0.131060	0.027522	0.237788	TraesCS2A01G175400.1	0.86741	Agene	0.39637
TraesCS2A01G177200.1	0.379095	0.255493	0.043786	TraesCS2A01G177200.1	1.37279	Agene	0.678374
TraesCS2A01G183100.1	0.083701	0.070732	0.000001	TraesCS2A01G183100.1	0.91906	Agene	0.154434
TraesCS2A01G183900.1	0.107936	0.156252	0.048694	TraesCS2A01G183900.1	0.98301	Agene	0.312882
TraesCS2A01G184500.1	0.511663	0.003926	0.047338	TraesCS2A01G184500.1	1.12737	Agene	0.562927
TraesCS2A01G186700.1	0.208488	0.034150	0.000001	TraesCS2A01G186700.1	1.09181	Agene	0.242639
TraesCS2A01G188600.1	0.040494	0.039183	0.000001	TraesCS2A01G188600.1	1.29160	Agene	0.079678
TraesCS2A01G188700.1	0.920715	0.000001	0.000001	TraesCS2A01G188700.1	1.28668	Agene	0.920717
TraesCS2A01G189600.1	0.053883	0.000001	0.000001	TraesCS2A01G189600.1	1.19634	Agene	0.053885
TraesCS1A01G156400.1	0.000001	0.123095	0.109485	TraesCS1A01G156400.1	1.20292	Agene	0.232581
TraesCS2A01G190700.1	0.103660	0.000001	0.066826	TraesCS2A01G190700.1	1.03696	Agene	0.170487
TraesCS2A01G194500.1	0.217416	0.000001	0.001521	TraesCS2A01G194500.1	0.98863	Agene	0.218938
TraesCS2A01G196700.1	0.255553	0.000001	0.000001	TraesCS2A01G196700.1	1.27150	Agene	0.255555
TraesCS2A01G197900.1	0.000001	0.006931	0.015968	TraesCS2A01G197900.1	0.98029	Agene	0.0229
TraesCS2A01G199300.1	0.040571	0.000001	0.000001	TraesCS2A01G199300.1	1.02145	Agene	0.040573
TraesCS2A01G199700.1	0.117971	0.000001	0.032982	TraesCS2A01G199700.1	0.96848	Agene	0.150954
TraesCS2A01G204700.1	0.054966	0.105958	0.000001	TraesCS2A01G204700.1	0.88042	Agene	0.160925
TraesCS2A01G204800.1	0.000001	0.013098	0.040962	TraesCS2A01G204800.1	1.50876	Agene	0.054061
TraesCS2A01G205900.1	0.000001	0.234294	0.043656	TraesCS2A01G205900.1	0.90168	Agene	0.277951
TraesCS2A01G206200.1	0.000001	0.008669	0.041301	TraesCS2A01G206200.1	1.52708	Agene	0.049971
TraesCS2A01G207500.1	0.290356	0.102454	0.013457	TraesCS2A01G207500.1	1.10704	Agene	0.406267
TraesCS2A01G208100.1	0.974559	0.000001	0.000001	TraesCS2A01G208100.1	1.16643	Agene	0.974561
TraesCS2A01G210600.1	0.264454	0.000001	0.321220	TraesCS2A01G210600.1	1.27147	Agene	0.585675
TraesCS2A01G210600.2	0.435460	0.000001	0.042515	TraesCS2A01G210600.2	1.08151	Agene	0.477976
TraesCS2A01G210700.1	0.063400	0.144237	0.006268	TraesCS2A01G210700.1	1.58274	Agene	0.213905
TraesCS2A01G213800.1	0.620934	0.057063	0.000001	TraesCS2A01G213800.1	1.46400	Agene	0.677998
TraesCS2A01G214300.1	0.069840	0.000001	0.046130	TraesCS2A01G214300.1	1.04764	Agene	0.115971
TraesCS2A01G214400.1	0.100327	0.012023	0.000001	TraesCS2A01G214400.1	1.01030	Agene	0.112351
TraesCS2A01G215300.1	0.234421	0.000001	0.146270	TraesCS2A01G215300.1	1.11785	Agene	0.380692
TraesCS2A01G218700.1	0.169008	0.305783	0.000001	TraesCS2A01G218700.1	1.60861	Agene	0.474792
TraesCS2A01G219100.1	0.399388	0.000001	0.216661	TraesCS2A01G219100.1	3.01563	Agene	0.61605
TraesCS2A01G219700.1	0.000001	0.116911	0.028506	TraesCS2A01G219700.1	1.22215	Agene	0.145418
TraesCS2A01G222500.1	0.348266	0.019478	0.000001	TraesCS2A01G222500.1	0.94836	Agene	0.367745
TraesCS2A01G223000.1	0.851821	0.000001	0.000001	TraesCS2A01G223000.1	0.88886	Agene	0.851823
TraesCS2A01G223000.4	0.968716	0.014553	0.016730	TraesCS2A01G223000.4	0.94851	Agene	0.999999
TraesCS1A01G005000.1	0.539441	0.253541	0.104697	TraesCS1A01G005000.1	0.94795	Agene	0.897679
TraesCS1A01G164800.1	0.100473	0.000001	0.000001	TraesCS1A01G164800.1	0.86616	Agene	0.100475
TraesCS2A01G225200.1	0.488573	0.000001	0.000001	TraesCS2A01G225200.1	1.38805	Agene	0.488575
TraesCS2A01G235000.1	0.032430	0.000001	0.036864	TraesCS2A01G235000.1	1.03052	Agene	0.069295
TraesCS2A01G243200.1	0.415956	0.332558	0.000001	TraesCS2A01G243200.1	1.01319	Agene	0.748515
TraesCS2A01G246400.1	0.000001	0.083952	0.000001	TraesCS2A01G246400.1	1.14046	Agene	0.083954
TraesCS2A01G246500.1	0.773449	0.213399	0.013151	TraesCS2A01G246500.1	1.11803	Agene	0.999999
TraesCS2A01G247300.1	0.000001	0.033028	0.000001	TraesCS2A01G247300.1	0.92239	Agene	0.03303
TraesCS1A01G164800.2	0.078597	0.000001	0.041795	TraesCS1A01G164800.2	1.01761	Agene	0.120393
TraesCS2A01G247300.3	0.016912	0.176487	0.000001	TraesCS2A01G247300.3	1.11222	Agene	0.1934
TraesCS2A01G247800.1	0.000001	0.207838	0.510823	TraesCS2A01G247800.1	0.89077	Agene	0.718662
TraesCS2A01G248600.1	0.000001	0.000001	0.019685	TraesCS2A01G248600.1	1.03243	Agene	0.019687
TraesCS2A01G251800.1	0.411546	0.000001	0.036808	TraesCS2A01G251800.1	1.11636	Agene	0.448355
TraesCS2A01G252600.1	0.000001	0.017022	0.000001	TraesCS2A01G252600.1	1.57896	Agene	0.017024
TraesCS2A01G253900.2	0.252556	0.000001	0.000001	TraesCS2A01G253900.2	0.91746	Agene	0.252558
TraesCS2A01G253900.3	0.603885	0.000001	0.000001	TraesCS2A01G253900.3	1.01015	Agene	0.603887
TraesCS2A01G254200.1	0.457552	0.000001	0.061999	TraesCS2A01G254200.1	1.17810	Agene	0.519552
TraesCS2A01G254600.4	0.085847	0.167631	0.000001	TraesCS2A01G254600.4	0.88565	Agene	0.253479
TraesCS1A01G165700.1	0.082664	0.000001	0.062953	TraesCS1A01G165700.1	0.87633	Agene	0.145618
TraesCS2A01G256200.1	0.507428	0.008857	0.000001	TraesCS2A01G256200.1	1.58954	Agene	0.516286
TraesCS2A01G263500.1	0.571130	0.000001	0.000001	TraesCS2A01G263500.1	0.99115	Agene	0.571132
TraesCS2A01G263700.1	0.508377	0.000001	0.023012	TraesCS2A01G263700.1	1.14171	Agene	0.53139
TraesCS2A01G264100.1	0.405414	0.000001	0.000001	TraesCS2A01G264100.1	0.90034	Agene	0.405416
TraesCS2A01G264800.1	0.025525	0.004836	0.000001	TraesCS2A01G264800.1	1.11701	Agene	0.030362
TraesCS2A01G266800.1	0.254362	0.000001	0.065828	TraesCS2A01G266800.1	1.16131	Agene	0.320191
TraesCS2A01G266900.1	0.076057	0.000001	0.000001	TraesCS2A01G266900.1	1.27269	Agene	0.076059
TraesCS2A01G268200.1	0.185885	0.000001	0.003844	TraesCS2A01G268200.1	1.11135	Agene	0.18973
TraesCS1A01G165700.2	0.048818	0.000001	0.000001	TraesCS1A01G165700.2	0.90885	Agene	0.04882
TraesCS2A01G268600.1	0.890068	0.089523	0.000001	TraesCS2A01G268600.1	1.07068	Agene	0.979592
TraesCS2A01G268700.1	0.380410	0.274195	0.000001	TraesCS2A01G268700.1	1.17908	Agene	0.654606
TraesCS2A01G268800.1	0.085124	0.000001	0.081551	TraesCS2A01G268800.1	1.12790	Agene	0.166676
TraesCS2A01G268800.2	0.728397	0.000001	0.000001	TraesCS2A01G268800.2	1.31746	Agene	0.728399
TraesCS2A01G269700.1	0.236609	0.279064	0.000001	TraesCS2A01G269700.1	1.25626	Agene	0.515674
TraesCS2A01G271700.1	0.474529	0.000001	0.079038	TraesCS2A01G271700.1	2.12370	Agene	0.553568
TraesCS2A01G272400.1	0.364525	0.000001	0.000001	TraesCS2A01G272400.1	0.86860	Agene	0.364527
TraesCS2A01G272400.2	0.096997	0.000001	0.000001	TraesCS2A01G272400.2	1.31955	Agene	0.096999
TraesCS2A01G273100.1	0.047746	0.122093	0.000001	TraesCS2A01G273100.1	1.36866	Agene	0.16984
TraesCS1A01G165900.1	0.902003	0.000001	0.000001	TraesCS1A01G165900.1	0.90981	Agene	0.902005
TraesCS2A01G274700.1	0.112125	0.000001	0.117112	TraesCS2A01G274700.1	1.62758	Agene	0.229238
TraesCS2A01G275800.2	0.213246	0.320808	0.000001	TraesCS2A01G275800.2	1.00121	Agene	0.534055
TraesCS2A01G277600.1	0.270812	0.000001	0.000001	TraesCS2A01G277600.1	0.97171	Agene	0.270814
TraesCS2A01G277900.1	0.000001	0.107960	0.000001	TraesCS2A01G277900.1	0.93484	Agene	0.107962
TraesCS2A01G284100.1	0.374193	0.011653	0.000001	TraesCS2A01G284100.1	1.38666	Agene	0.385847
TraesCS2A01G284700.1	0.000001	0.110403	0.000001	TraesCS2A01G284700.1	0.90139	Agene	0.110405
TraesCS2A01G285900.1	0.000001	0.216216	0.165020	TraesCS2A01G285900.1	1.03988	Agene	0.381237
TraesCS1A01G165900.2	0.893358	0.000001	0.000001	TraesCS1A01G165900.2	0.95004	Agene	0.89336
TraesCS2A01G286700.1	0.000001	0.252208	0.301582	TraesCS2A01G286700.1	1.53839	Agene	0.553791
TraesCS2A01G289300.1	0.417167	0.000001	0.000001	TraesCS2A01G289300.1	1.05595	Agene	0.417169
TraesCS2A01G292000.1	0.308686	0.000001	0.019219	TraesCS2A01G292000.1	1.01207	Agene	0.327906
TraesCS2A01G293400.2	0.037158	0.357350	0.000001	TraesCS2A01G293400.2	0.86658	Agene	0.394509
TraesCS2A01G294800.3	0.480871	0.000001	0.004752	TraesCS2A01G294800.3	0.93781	Agene	0.485624
TraesCS2A01G295400.1	0.000001	0.327498	0.000001	TraesCS2A01G295400.1	1.22442	Agene	0.3275
TraesCS2A01G296400.1	0.000001	0.000001	0.230364	TraesCS2A01G296400.1	1.67495	Agene	0.230366
TraesCS2A01G296800.1	0.694726	0.025474	0.000001	TraesCS2A01G296800.1	0.87998	Agene	0.720201
TraesCS2A01G297100.1	0.119053	0.000001	0.000001	TraesCS2A01G297100.1	1.08233	Agene	0.119055
TraesCS1A01G166000.1	0.907294	0.000001	0.022050	TraesCS1A01G166000.1	1.06657	Agene	0.929345
TraesCS2A01G297500.1	0.071063	0.185502	0.101305	TraesCS2A01G297500.1	0.87357	Agene	0.35787
TraesCS2A01G300200.1	0.044996	0.000001	0.211809	TraesCS2A01G300200.1	0.92752	Agene	0.256806
TraesCS2A01G301400.1	0.000001	0.000001	0.060523	TraesCS2A01G301400.1	1.58222	Agene	0.060525
TraesCS2A01G301500.1	0.033877	0.372956	0.005899	TraesCS2A01G301500.1	1.53259	Agene	0.412732
TraesCS2A01G302300.2	0.000001	0.067163	0.000001	TraesCS2A01G302300.2	1.14852	Agene	0.067165
TraesCS2A01G303900.1	0.001217	0.003394	0.000001	TraesCS2A01G303900.1	0.88319	Agene	0.004612
TraesCS2A01G306100.1	0.695797	0.000001	0.000001	TraesCS2A01G306100.1	0.88449	Agene	0.695799
TraesCS2A01G306800.2	0.000001	0.240015	0.011660	TraesCS2A01G306800.2	1.39112	Agene	0.251676
TraesCS2A01G307900.1	0.062251	0.042459	0.000001	TraesCS2A01G307900.1	0.88483	Agene	0.104711
TraesCS1A01G166100.1	0.000001	0.213192	0.075193	TraesCS1A01G166100.1	1.07450	Agene	0.288386
TraesCS2A01G311100.1	0.000001	0.163246	0.085380	TraesCS2A01G311100.1	1.05564	Agene	0.248627
TraesCS2A01G311200.3	0.140246	0.168137	0.000001	TraesCS2A01G311200.3	1.09466	Agene	0.308384
TraesCS2A01G312400.1	0.286371	0.000001	0.240346	TraesCS2A01G312400.1	1.21076	Agene	0.526718
TraesCS2A01G312600.1	0.000001	0.000001	0.116664	TraesCS2A01G312600.1	1.41729	Agene	0.116666
TraesCS2A01G313000.1	0.574694	0.000001	0.000824	TraesCS2A01G313000.1	1.02878	Agene	0.575519
TraesCS2A01G313400.1	0.024550	0.088057	0.000001	TraesCS2A01G313400.1	1.36221	Agene	0.112608
TraesCS2A01G314700.1	0.015415	0.000001	0.022628	TraesCS2A01G314700.1	0.86956	Agene	0.038044
TraesCS2A01G315600.1	0.073756	0.000001	0.056768	TraesCS2A01G315600.1	1.32290	Agene	0.130525
TraesCS2A01G317800.1	0.476147	0.053969	0.000001	TraesCS2A01G317800.1	1.11498	Agene	0.530117
TraesCS2A01G318600.1	0.503982	0.083502	0.055725	TraesCS2A01G318600.1	1.59287	Agene	0.643209
TraesCS1A01G166200.1	0.263835	0.081374	0.000001	TraesCS1A01G166200.1	0.90304	Agene	0.34521
TraesCS2A01G318800.2	0.000001	0.271070	0.000001	TraesCS2A01G318800.2	1.47578	Agene	0.271072
TraesCS2A01G322500.1	0.274654	0.000001	0.000001	TraesCS2A01G322500.1	0.88845	Agene	0.274656
TraesCS2A01G323000.1	0.092997	0.000001	0.000001	TraesCS2A01G323000.1	1.54634	Agene	0.092999
TraesCS2A01G323200.1	0.000001	0.000001	0.193158	TraesCS2A01G323200.1	1.21637	Agene	0.19316
TraesCS2A01G324500.1	0.688579	0.071214	0.170921	TraesCS2A01G324500.1	0.88798	Agene	0.930714
TraesCS2A01G324700.2	0.269170	0.000001	0.000001	TraesCS2A01G324700.2	0.92580	Agene	0.269172
TraesCS2A01G326100.1	0.196110	0.281843	0.000001	TraesCS2A01G326100.1	2.22844	Agene	0.477954
TraesCS2A01G327600.2	0.000001	0.133480	0.000001	TraesCS2A01G327600.2	1.62733	Agene	0.133482
TraesCS1A01G166600.1	0.116625	0.000001	0.020690	TraesCS1A01G166600.1	0.92090	Agene	0.137316
TraesCS2A01G332100.1	0.282581	0.122603	0.000001	TraesCS2A01G332100.1	0.89274	Agene	0.405185
TraesCS2A01G332700.1	0.269453	0.098454	0.000001	TraesCS2A01G332700.1	1.41782	Agene	0.367908
TraesCS2A01G332800.1	0.243498	0.181208	0.000001	TraesCS2A01G332800.1	1.01944	Agene	0.424707
TraesCS2A01G333000.1	0.223308	0.164214	0.000001	TraesCS2A01G333000.1	1.57083	Agene	0.387523
TraesCS2A01G338600.1	0.264490	0.000001	0.034610	TraesCS2A01G338600.1	1.12148	Agene	0.299101
TraesCS2A01G338800.1	0.352678	0.000001	0.119343	TraesCS2A01G338800.1	1.33485	Agene	0.472022
TraesCS2A01G339800.1	0.894416	0.000001	0.105583	TraesCS2A01G339800.1	0.99092	Agene	1
TraesCS2A01G342100.1	0.151423	0.368445	0.000001	TraesCS2A01G342100.1	0.97923	Agene	0.519869
TraesCS1A01G168000.1	0.000001	0.425001	0.000001	TraesCS1A01G168000.1	1.29186	Agene	0.425003
TraesCS2A01G342600.1	0.000001	0.129173	0.173328	TraesCS2A01G342600.1	2.03554	Agene	0.302502
TraesCS2A01G342900.2	0.428512	0.220721	0.071317	TraesCS2A01G342900.2	1.25555	Agene	0.72055
TraesCS2A01G343900.1	0.096353	0.399930	0.000001	TraesCS2A01G343900.1	1.34300	Agene	0.496284
TraesCS2A01G344600.1	0.081974	0.000001	0.055000	TraesCS2A01G344600.1	1.22610	Agene	0.136975
TraesCS2A01G345500.1	0.000001	0.115809	0.000001	TraesCS2A01G345500.1	2.57928	Agene	0.115811
TraesCS2A01G345900.1	0.049334	0.304950	0.017796	TraesCS2A01G345900.1	0.86749	Agene	0.37208
TraesCS2A01G348800.1	0.259352	0.249300	0.039041	TraesCS2A01G348800.1	1.05825	Agene	0.547693
TraesCS2A01G348900.1	0.000001	0.000001	0.011164	TraesCS2A01G348900.1	1.25533	Agene	0.011166
TraesCS2A01G350800.1	0.072038	0.320697	0.012777	TraesCS2A01G350800.1	1.48905	Agene	0.405512
TraesCS1A01G168600.1	0.020515	0.357475	0.006544	TraesCS1A01G168600.1	1.27535	Agene	0.384534
TraesCS2A01G350900.1	0.201143	0.217856	0.000001	TraesCS2A01G350900.1	1.32569	Agene	0.419
TraesCS2A01G352000.1	0.000001	0.000001	0.144664	TraesCS2A01G352000.1	1.04073	Agene	0.144666
TraesCS2A01G352800.3	0.007183	0.118519	0.015851	TraesCS2A01G352800.3	1.09611	Agene	0.141553
TraesCS2A01G358100.1	0.111678	0.299799	0.000001	TraesCS2A01G358100.1	1.19657	Agene	0.411478
TraesCS2A01G359400.1	0.000001	0.429157	0.003604	TraesCS2A01G359400.1	0.93478	Agene	0.432762
TraesCS1A01G170000.1	0.137480	0.000001	0.000001	TraesCS1A01G170000.1	1.07681	Agene	0.137482
TraesCS2A01G361100.1	0.867804	0.000001	0.132195	TraesCS2A01G361100.1	0.98554	Agene	1
TraesCS2A01G364900.1	0.749799	0.000001	0.136824	TraesCS2A01G364900.1	1.12274	Agene	0.886624
TraesCS2A01G365000.1	0.000001	0.000001	0.164059	TraesCS2A01G365000.1	0.87378	Agene	0.164061
TraesCS2A01G366000.1	0.514105	0.377777	0.073499	TraesCS2A01G366000.1	0.99803	Agene	0.965381
TraesCS2A01G366100.1	0.428431	0.000001	0.021695	TraesCS2A01G366100.1	1.04200	Agene	0.450127
TraesCS2A01G367700.1	0.040962	0.079816	0.059190	TraesCS2A01G367700.1	2.16549	Agene	0.179968
TraesCS2A01G368300.1	0.397807	0.000001	0.038892	TraesCS2A01G368300.1	1.04544	Agene	0.4367
TraesCS2A01G372400.1	0.076186	0.000001	0.395047	TraesCS2A01G372400.1	1.19270	Agene	0.471234
TraesCS1A01G171000.2	0.358425	0.131870	0.000001	TraesCS1A01G171000.2	1.21424	Agene	0.490296
TraesCS2A01G374200.1	0.252250	0.000001	0.035729	TraesCS2A01G374200.1	0.92945	Agene	0.28798
TraesCS2A01G375000.1	0.066033	0.000001	0.000001	TraesCS2A01G375000.1	1.36188	Agene	0.066035
TraesCS2A01G376400.1	0.000001	0.274739	0.000001	TraesCS2A01G376400.1	1.03039	Agene	0.274741
TraesCS2A01G377200.1	0.109824	0.268382	0.034149	TraesCS2A01G377200.1	1.22622	Agene	0.412355
TraesCS2A01G377400.1	0.150892	0.000001	0.179194	TraesCS2A01G377400.1	0.92642	Agene	0.330087
TraesCS2A01G379800.1	0.008638	0.223821	0.035181	TraesCS2A01G379800.1	0.87483	Agene	0.26764
TraesCS2A01G379900.1	0.000001	0.195436	0.164171	TraesCS2A01G379900.1	1.12937	Agene	0.359608
TraesCS2A01G380100.1	0.230923	0.000001	0.000001	TraesCS2A01G380100.1	1.10832	Agene	0.230925
TraesCS2A01G380500.1	0.000001	0.246383	0.000001	TraesCS2A01G380500.1	1.35656	Agene	0.246385
TraesCS1A01G171600.1	0.885513	0.000001	0.006614	TraesCS1A01G171600.1	1.11563	Agene	0.892128
TraesCS2A01G380900.1	0.000001	0.329450	0.000001	TraesCS2A01G380900.1	0.86225	Agene	0.329452
TraesCS2A01G381100.1	0.000001	0.190011	0.032727	TraesCS2A01G381100.1	0.89417	Agene	0.222739
TraesCS2A01G382700.1	0.252149	0.000001	0.046967	TraesCS2A01G382700.1	1.06908	Agene	0.299117
TraesCS2A01G383300.1	0.338235	0.176776	0.000001	TraesCS2A01G383300.1	0.87738	Agene	0.515012
TraesCS2A01G384100.1	0.079965	0.000001	0.044322	TraesCS2A01G384100.1	0.88294	Agene	0.124288
TraesCS2A01G389000.1	0.050849	0.000001	0.086384	TraesCS2A01G389000.1	0.87609	Agene	0.137234
TraesCS2A01G389400.1	0.094353	0.006117	0.020674	TraesCS2A01G389400.1	1.63103	Agene	0.121144
TraesCS2A01G389900.1	0.202426	0.000001	0.028729	TraesCS2A01G389900.1	1.13113	Agene	0.231156
TraesCS2A01G393900.1	0.000001	0.174056	0.000001	TraesCS2A01G393900.1	1.06416	Agene	0.174058
TraesCS2A01G394900.1	0.097000	0.079104	0.045756	TraesCS2A01G394900.1	1.85964	Agene	0.22186
TraesCS2A01G395000.1	0.432589	0.294445	0.148135	TraesCS2A01G395000.1	2.37032	Agene	0.875169
TraesCS2A01G396200.1	0.087378	0.000001	0.000001	TraesCS2A01G396200.1	1.18864	Agene	0.08738
TraesCS2A01G397700.2	0.363959	0.204342	0.000001	TraesCS2A01G397700.2	1.07682	Agene	0.568302
TraesCS2A01G399200.1	0.120576	0.381113	0.000001	TraesCS2A01G399200.1	1.52763	Agene	0.50169
TraesCS2A01G401000.1	0.270252	0.233696	0.005689	TraesCS2A01G401000.1	0.92026	Agene	0.509637
TraesCS1A01G173100.1	0.042478	0.355825	0.000001	TraesCS1A01G173100.1	1.14576	Agene	0.398304
TraesCS2A01G406800.1	0.790263	0.203432	0.000001	TraesCS2A01G406800.1	1.00419	Agene	0.993696
TraesCS2A01G406900.1	0.206131	0.160916	0.019437	TraesCS2A01G406900.1	1.01911	Agene	0.386484
TraesCS2A01G407100.1	0.154598	0.058869	0.045937	TraesCS2A01G407100.1	1.01703	Agene	0.259404
TraesCS2A01G409000.1	0.308059	0.000001	0.000001	TraesCS2A01G409000.1	1.00822	Agene	0.308061
TraesCS2A01G409200.1	0.000001	0.296345	0.016524	TraesCS2A01G409200.1	0.88290	Agene	0.31287
TraesCS2A01G411200.1	0.045505	0.152482	0.062429	TraesCS2A01G411200.1	1.23274	Agene	0.260416
TraesCS2A01G415700.1	0.265583	0.000001	0.000001	TraesCS2A01G415700.1	1.21179	Agene	0.265585
TraesCS2A01G416900.2	0.121750	0.116830	0.000001	TraesCS2A01G416900.2	1.51886	Agene	0.238581
TraesCS2A01G417300.1	0.000001	0.141740	0.000001	TraesCS2A01G417300.1	0.94104	Agene	0.141742
TraesCS1A01G173100.2	0.000001	0.333465	0.000001	TraesCS1A01G173100.2	1.03734	Agene	0.333467
TraesCS2A01G421100.1	0.230086	0.000001	0.000001	TraesCS2A01G421100.1	0.91581	Agene	0.230088
TraesCS2A01G425800.2	0.228103	0.052213	0.019441	TraesCS2A01G425800.2	1.12712	Agene	0.299757
TraesCS2A01G427100.1	0.427956	0.000001	0.103859	TraesCS2A01G427100.1	1.75817	Agene	0.531816
TraesCS2A01G427200.1	0.608311	0.000001	0.097244	TraesCS2A01G427200.1	1.95141	Agene	0.705556
TraesCS2A01G427700.1	0.025462	0.000001	0.015152	TraesCS2A01G427700.1	1.18956	Agene	0.040615
TraesCS2A01G432700.1	0.436430	0.000001	0.160882	TraesCS2A01G432700.1	0.92415	Agene	0.597313
TraesCS2A01G433500.1	0.000001	0.092272	0.000001	TraesCS2A01G433500.1	2.33494	Agene	0.092274
TraesCS2A01G435000.1	0.558277	0.000001	0.000001	TraesCS2A01G435000.1	1.02242	Agene	0.558279
TraesCS2A01G437200.1	0.583358	0.000001	0.082505	TraesCS2A01G437200.1	1.22911	Agene	0.665864
TraesCS2A01G437700.1	0.000001	0.185778	0.118160	TraesCS2A01G437700.1	1.94505	Agene	0.303939
TraesCS2A01G438300.1	0.537235	0.000001	0.000001	TraesCS2A01G438300.1	1.19747	Agene	0.537237
TraesCS2A01G440300.1	0.204093	0.000001	0.030375	TraesCS2A01G440300.1	1.26676	Agene	0.234469
TraesCS2A01G440400.1	0.097330	0.000001	0.150631	TraesCS2A01G440400.1	0.95060	Agene	0.247962
TraesCS2A01G440500.1	0.000001	0.241669	0.000001	TraesCS2A01G440500.1	1.13865	Agene	0.241671
TraesCS2A01G440600.1	0.721828	0.000001	0.111733	TraesCS2A01G440600.1	1.38741	Agene	0.833562
TraesCS2A01G442400.1	0.751192	0.000001	0.215709	TraesCS2A01G442400.1	0.89189	Agene	0.966902
TraesCS1A01G173800.1	0.160424	0.173301	0.000001	TraesCS1A01G173800.1	1.24757	Agene	0.333726
TraesCS2A01G443300.1	0.167551	0.125266	0.129806	TraesCS2A01G443300.1	1.31426	Agene	0.422623
TraesCS2A01G446700.1	0.685059	0.128954	0.000001	TraesCS2A01G446700.1	1.34698	Agene	0.814014
TraesCS2A01G447800.1	0.604743	0.021942	0.000001	TraesCS2A01G447800.1	0.92855	Agene	0.626686
TraesCS2A01G448400.1	0.163909	0.076209	0.000001	TraesCS2A01G448400.1	1.12192	Agene	0.240119
TraesCS2A01G450500.1	0.003509	0.221346	0.137198	TraesCS2A01G450500.1	1.19640	Agene	0.362053
TraesCS2A01G452300.1	0.278365	0.000001	0.031683	TraesCS2A01G452300.1	0.96218	Agene	0.310049
TraesCS2A01G452500.1	0.503058	0.125968	0.000001	TraesCS2A01G452500.1	0.98835	Agene	0.629027
TraesCS2A01G452700.1	0.278452	0.000001	0.000001	TraesCS2A01G452700.1	1.27452	Agene	0.278454
TraesCS2A01G453300.1	0.000001	0.047704	0.000001	TraesCS2A01G453300.1	1.17058	Agene	0.047706
TraesCS2A01G453700.1	0.058100	0.025642	0.000001	TraesCS2A01G453700.1	0.91585	Agene	0.083743
TraesCS1A01G005800.1	0.020503	0.000001	0.212380	TraesCS1A01G005800.1	0.92787	Agene	0.232884
TraesCS1A01G174000.3	0.633061	0.049589	0.000001	TraesCS1A01G174000.3	0.90052	Agene	0.682651
TraesCS2A01G453900.1	0.000001	0.259332	0.009577	TraesCS2A01G453900.1	1.01264	Agene	0.26891
TraesCS2A01G454800.1	0.298169	0.000001	0.000001	TraesCS2A01G454800.1	1.04443	Agene	0.298171
TraesCS2A01G460600.1	0.384675	0.095811	0.000001	TraesCS2A01G460600.1	1.10210	Agene	0.480487
TraesCS2A01G462700.1	0.703188	0.000001	0.000001	TraesCS2A01G462700.1	0.87823	Agene	0.70319
TraesCS2A01G464300.2	0.414503	0.346295	0.000001	TraesCS2A01G464300.2	1.47297	Agene	0.760799
TraesCS2A01G464300.3	0.000001	0.260236	0.186743	TraesCS2A01G464300.3	1.30520	Agene	0.44698
TraesCS2A01G464400.1	0.346691	0.111957	0.260425	TraesCS2A01G464400.1	1.07617	Agene	0.719073
TraesCS2A01G466900.1	0.438365	0.000001	0.026608	TraesCS2A01G466900.1	0.93607	Agene	0.464974
TraesCS2A01G466900.2	0.315355	0.000001	0.045151	TraesCS2A01G466900.2	1.18605	Agene	0.360507
TraesCS2A01G467100.1	0.963870	0.000001	0.028472	TraesCS2A01G467100.1	1.24762	Agene	0.992343
TraesCS1A01G175500.1	0.001153	0.000001	0.000001	TraesCS1A01G175500.1	1.34410	Agene	0.001155
TraesCS2A01G467500.1	0.000001	0.080404	0.023758	TraesCS2A01G467500.1	1.80933	Agene	0.104163
TraesCS2A01G467900.1	0.746477	0.000001	0.044504	TraesCS2A01G467900.1	0.89711	Agene	0.790982
TraesCS2A01G468500.1	0.235054	0.133212	0.000001	TraesCS2A01G468500.1	1.07315	Agene	0.368267
TraesCS2A01G468800.1	0.665027	0.056464	0.000001	TraesCS2A01G468800.1	0.94406	Agene	0.721492
TraesCS2A01G469900.1	0.040711	0.120765	0.000001	TraesCS2A01G469900.1	1.08990	Agene	0.161477
TraesCS2A01G476000.1	0.529842	0.000001	0.000001	TraesCS2A01G476000.1	1.31163	Agene	0.529844
TraesCS2A01G479100.1	0.321809	0.083161	0.099364	TraesCS2A01G479100.1	1.13721	Agene	0.504334
TraesCS1A01G176900.1	0.904532	0.000001	0.008029	TraesCS1A01G176900.1	0.86263	Agene	0.912562
TraesCS2A01G481100.1	0.286878	0.000001	0.066321	TraesCS2A01G481100.1	1.09216	Agene	0.3532
TraesCS2A01G481400.1	0.082278	0.000001	0.023162	TraesCS2A01G481400.1	1.01147	Agene	0.105441
TraesCS2A01G484500.1	0.044607	0.000001	0.000001	TraesCS2A01G484500.1	1.49896	Agene	0.044609
TraesCS2A01G484600.1	0.426666	0.220443	0.000001	TraesCS2A01G484600.1	1.39516	Agene	0.64711
TraesCS2A01G488900.1	0.052468	0.000001	0.214811	TraesCS2A01G488900.1	1.20633	Agene	0.26728
TraesCS2A01G488900.2	0.179313	0.222039	0.000001	TraesCS2A01G488900.2	1.51384	Agene	0.401353
TraesCS2A01G489500.1	0.136308	0.000001	0.059798	TraesCS2A01G489500.1	1.56504	Agene	0.196107
TraesCS2A01G489600.2	0.656991	0.000001	0.000001	TraesCS2A01G489600.2	0.96055	Agene	0.656993
TraesCS1A01G177000.1	0.000001	0.339440	0.000001	TraesCS1A01G177000.1	1.15021	Agene	0.339442
TraesCS2A01G492500.1	0.000001	0.000001	0.105465	TraesCS2A01G492500.1	0.97427	Agene	0.105467
TraesCS2A01G493200.1	0.292096	0.419092	0.015580	TraesCS2A01G493200.1	1.36050	Agene	0.726768
TraesCS2A01G493300.1	0.292096	0.419092	0.015580	TraesCS2A01G493300.1	1.36050	Agene	0.726768
TraesCS2A01G493400.1	0.027145	0.246293	0.108477	TraesCS2A01G493400.1	2.00498	Agene	0.381915
TraesCS2A01G493600.2	0.000001	0.061011	0.000001	TraesCS2A01G493600.2	1.27746	Agene	0.061013
TraesCS2A01G493700.1	0.018435	0.000001	0.300697	TraesCS2A01G493700.1	0.94154	Agene	0.319133
TraesCS2A01G493800.1	0.465024	0.012257	0.004012	TraesCS2A01G493800.1	1.19534	Agene	0.481293
TraesCS2A01G500400.1	0.007861	0.000001	0.170579	TraesCS2A01G500400.1	1.28007	Agene	0.178441
TraesCS2A01G501300.1	0.000001	0.123673	0.000001	TraesCS2A01G501300.1	0.99041	Agene	0.123675
TraesCS2A01G501700.1	0.022449	0.000001	0.021735	TraesCS2A01G501700.1	0.92628	Agene	0.044185
TraesCS1A01G178700.1	0.469305	0.000001	0.016954	TraesCS1A01G178700.1	0.87161	Agene	0.48626
TraesCS2A01G501800.1	0.035147	0.000001	0.290906	TraesCS2A01G501800.1	1.32965	Agene	0.326054
TraesCS2A01G504100.1	0.000001	0.514459	0.022981	TraesCS2A01G504100.1	1.27812	Agene	0.537441
TraesCS2A01G507400.1	0.028869	0.392589	0.000001	TraesCS2A01G507400.1	1.85551	Agene	0.421459
TraesCS2A01G507400.2	0.000001	0.192498	0.113298	TraesCS2A01G507400.2	1.94408	Agene	0.305797
TraesCS2A01G507500.1	0.422321	0.000001	0.014885	TraesCS2A01G507500.1	1.34979	Agene	0.437207
TraesCS2A01G508900.1	0.363457	0.000001	0.004159	TraesCS2A01G508900.1	0.88195	Agene	0.367617
TraesCS2A01G509600.1	0.133283	0.020050	0.000001	TraesCS2A01G509600.1	0.86369	Agene	0.153334
TraesCS2A01G510300.1	0.851883	0.099162	0.000001	TraesCS2A01G510300.1	1.03406	Agene	0.951046
TraesCS2A01G510400.1	0.158782	0.000001	0.097903	TraesCS2A01G510400.1	1.76292	Agene	0.256686
TraesCS1A01G179400.1	0.447580	0.000001	0.000001	TraesCS1A01G179400.1	1.19915	Agene	0.447582
TraesCS2A01G510700.1	0.039346	0.326191	0.224896	TraesCS2A01G510700.1	1.38013	Agene	0.590433
TraesCS2A01G510800.2	0.074267	0.250518	0.063736	TraesCS2A01G510800.2	1.17305	Agene	0.388521
TraesCS2A01G512100.1	0.000001	0.126072	0.035982	TraesCS2A01G512100.1	1.25807	Agene	0.162055
TraesCS2A01G513100.1	0.038682	0.069428	0.000001	TraesCS2A01G513100.1	1.33708	Agene	0.108111
TraesCS2A01G513200.1	0.143934	0.191115	0.000001	TraesCS2A01G513200.1	1.39115	Agene	0.33505
TraesCS2A01G513400.1	0.102712	0.125136	0.000001	TraesCS2A01G513400.1	1.28572	Agene	0.227849
TraesCS2A01G513600.1	0.000001	0.018485	0.149578	TraesCS2A01G513600.1	0.93214	Agene	0.168064
TraesCS2A01G514200.1	0.511031	0.000001	0.291808	TraesCS2A01G514200.1	0.98064	Agene	0.80284
TraesCS2A01G517100.2	0.000001	0.039450	0.154537	TraesCS2A01G517100.2	0.90920	Agene	0.193988
TraesCS1A01G181000.1	0.000001	0.137797	0.000001	TraesCS1A01G181000.1	1.57006	Agene	0.137799
TraesCS2A01G517100.3	0.000001	0.223842	0.000001	TraesCS2A01G517100.3	1.07799	Agene	0.223844
TraesCS2A01G520800.1	0.044006	0.219568	0.000001	TraesCS2A01G520800.1	1.04903	Agene	0.263575
TraesCS2A01G522100.1	0.370583	0.000001	0.000001	TraesCS2A01G522100.1	1.46623	Agene	0.370585
TraesCS2A01G522500.1	0.738442	0.261556	0.000001	TraesCS2A01G522500.1	1.04257	Agene	0.999999
TraesCS2A01G522600.1	0.049675	0.773732	0.000001	TraesCS2A01G522600.1	0.93161	Agene	0.823408
TraesCS2A01G523000.1	0.000001	0.107505	0.000001	TraesCS2A01G523000.1	1.08490	Agene	0.107507
TraesCS2A01G524000.1	0.235578	0.056064	0.000001	TraesCS2A01G524000.1	0.91947	Agene	0.291643
TraesCS2A01G524100.1	0.201728	0.000001	0.199355	TraesCS2A01G524100.1	1.19792	Agene	0.401084
TraesCS2A01G525500.1	0.396999	0.000001	0.069461	TraesCS2A01G525500.1	2.22656	Agene	0.466461
TraesCS1A01G185700.1	0.757222	0.000001	0.000001	TraesCS1A01G185700.1	1.12499	Agene	0.757224
TraesCS2A01G525500.2	0.528054	0.000001	0.027976	TraesCS2A01G525500.2	3.04602	Agene	0.556031
TraesCS2A01G527100.1	0.146584	0.149901	0.138416	TraesCS2A01G527100.1	1.72437	Agene	0.434901
TraesCS2A01G531400.1	0.303983	0.326660	0.046156	TraesCS2A01G531400.1	1.16443	Agene	0.676799
TraesCS2A01G531500.1	0.564181	0.000001	0.008080	TraesCS2A01G531500.1	1.33262	Agene	0.572262
TraesCS2A01G532700.1	0.264695	0.060197	0.513636	TraesCS2A01G532700.1	1.44581	Agene	0.838528
TraesCS2A01G532800.2	0.580120	0.099799	0.320080	TraesCS2A01G532800.2	0.88650	Agene	0.999999
TraesCS2A01G535600.1	0.564336	0.000001	0.024813	TraesCS2A01G535600.1	1.26605	Agene	0.58915
TraesCS2A01G535900.1	0.200971	0.000001	0.078626	TraesCS2A01G535900.1	1.31103	Agene	0.279598
TraesCS2A01G538200.3	0.534813	0.237186	0.228000	TraesCS2A01G538200.3	1.30415	Agene	0.999999
TraesCS1A01G186100.1	0.231124	0.000001	0.019196	TraesCS1A01G186100.1	1.31023	Agene	0.250321
TraesCS2A01G539000.1	0.584883	0.167278	0.030560	TraesCS2A01G539000.1	1.66579	Agene	0.782721
TraesCS2A01G539100.1	0.256315	0.054339	0.000001	TraesCS2A01G539100.1	1.80077	Agene	0.310655
TraesCS2A01G539300.1	0.373992	0.230898	0.000001	TraesCS2A01G539300.1	1.25933	Agene	0.604891
TraesCS2A01G539400.1	0.197397	0.368596	0.000001	TraesCS2A01G539400.1	1.71627	Agene	0.565994
TraesCS2A01G539500.1	0.000001	0.000001	0.158034	TraesCS2A01G539500.1	1.19297	Agene	0.158036
TraesCS2A01G539600.1	0.248844	0.018930	0.000001	TraesCS2A01G539600.1	0.98563	Agene	0.267775
TraesCS2A01G541400.1	0.767554	0.008356	0.007191	TraesCS2A01G541400.1	1.07569	Agene	0.783101
TraesCS2A01G542700.1	0.268983	0.000001	0.000001	TraesCS2A01G542700.1	1.32885	Agene	0.268985
TraesCS2A01G544700.1	0.268658	0.090790	0.000001	TraesCS2A01G544700.1	1.03276	Agene	0.359449
TraesCS1A01G186300.1	0.301204	0.000001	0.000001	TraesCS1A01G186300.1	0.90509	Agene	0.301206
TraesCS2A01G546900.1	0.771004	0.000001	0.138258	TraesCS2A01G546900.1	0.87231	Agene	0.909263
TraesCS2A01G546900.2	0.771004	0.000001	0.138258	TraesCS2A01G546900.2	0.87231	Agene	0.909263
TraesCS2A01G547300.1	0.675724	0.195048	0.000001	TraesCS2A01G547300.1	1.09008	Agene	0.870773
TraesCS2A01G548200.1	0.221662	0.000001	0.000001	TraesCS2A01G548200.1	1.13249	Agene	0.221664
TraesCS2A01G549100.1	0.377925	0.107610	0.354751	TraesCS2A01G549100.1	1.11196	Agene	0.840286
TraesCS2A01G551000.1	0.316998	0.333431	0.000001	TraesCS2A01G551000.1	1.21780	Agene	0.65043
TraesCS2A01G551100.1	0.000001	0.017970	0.194379	TraesCS2A01G551100.1	1.04525	Agene	0.21235
TraesCS2A01G551600.1	0.557696	0.000001	0.000001	TraesCS2A01G551600.1	0.87662	Agene	0.557698
TraesCS1A01G005800.2	0.323398	0.004618	0.000001	TraesCS1A01G005800.2	0.87528	Agene	0.328017
TraesCS1A01G186400.1	0.023232	0.000001	0.000001	TraesCS1A01G186400.1	1.46974	Agene	0.023234
TraesCS2A01G556100.1	0.593464	0.000001	0.322818	TraesCS2A01G556100.1	1.44883	Agene	0.916283
TraesCS2A01G558300.1	0.732939	0.214870	0.000001	TraesCS2A01G558300.1	1.32516	Agene	0.94781
TraesCS2A01G559200.1	0.459679	0.000001	0.132182	TraesCS2A01G559200.1	0.89677	Agene	0.591862
TraesCS2A01G559200.2	0.459679	0.000001	0.132182	TraesCS2A01G559200.2	0.89677	Agene	0.591862
TraesCS2A01G559600.1	0.445057	0.252907	0.067331	TraesCS2A01G559600.1	0.88484	Agene	0.765295
TraesCS2A01G559800.1	0.505047	0.068684	0.168770	TraesCS2A01G559800.1	0.87964	Agene	0.742501
TraesCS2A01G562100.1	0.956696	0.035613	0.000001	TraesCS2A01G562100.1	1.51894	Agene	0.99231
TraesCS1A01G186500.1	0.297726	0.000001	0.000001	TraesCS1A01G186500.1	1.20908	Agene	0.297728
TraesCS2A01G562200.1	0.751589	0.185293	0.063117	TraesCS2A01G562200.1	1.39183	Agene	0.999999
TraesCS2A01G563100.1	0.178169	0.057706	0.137430	TraesCS2A01G563100.1	1.32382	Agene	0.373305
TraesCS2A01G563400.1	0.952706	0.047292	0.000001	TraesCS2A01G563400.1	1.06045	Agene	0.999999
TraesCS2A01G564000.2	0.666400	0.000001	0.313305	TraesCS2A01G564000.2	0.93606	Agene	0.979706
TraesCS2A01G564200.1	0.759128	0.000001	0.122943	TraesCS2A01G564200.1	1.20381	Agene	0.882072
TraesCS2A01G564300.1	0.945710	0.020777	0.033512	TraesCS2A01G564300.1	2.17597	Agene	0.999999
TraesCS2A01G564400.1	0.580654	0.170626	0.000001	TraesCS2A01G564400.1	1.40176	Agene	0.751281
TraesCS2A01G564500.1	0.615056	0.137809	0.000001	TraesCS2A01G564500.1	0.93770	Agene	0.752866
TraesCS2A01G564600.1	0.622671	0.142404	0.000001	TraesCS2A01G564600.1	0.88997	Agene	0.765076
TraesCS1A01G186700.1	0.030369	0.163028	0.000001	TraesCS1A01G186700.1	1.52448	Agene	0.193398
TraesCS2A01G565600.2	0.896230	0.100773	0.002997	TraesCS2A01G565600.2	1.54355	Agene	1
TraesCS2A01G566700.1	0.614320	0.028691	0.088094	TraesCS2A01G566700.1	1.26652	Agene	0.731105
TraesCS2A01G569000.1	0.178232	0.488635	0.028261	TraesCS2A01G569000.1	1.57450	Agene	0.695128
TraesCS2A01G569300.1	0.561222	0.168033	0.111950	TraesCS2A01G569300.1	0.88602	Agene	0.841205
TraesCS2A01G570700.1	0.000001	0.000001	0.193237	TraesCS2A01G570700.1	1.01871	Agene	0.193239
TraesCS2A01G575500.1	0.000001	0.026320	0.496088	TraesCS2A01G575500.1	0.89158	Agene	0.522409
TraesCS2A01G577000.1	0.398093	0.330345	0.000001	TraesCS2A01G577000.1	0.96193	Agene	0.728439
TraesCS2A01G577600.1	0.655802	0.000001	0.204486	TraesCS2A01G577600.1	1.14812	Agene	0.860289
TraesCS1A01G186800.1	0.942142	0.000001	0.000001	TraesCS1A01G186800.1	1.10092	Agene	0.942144
TraesCS2A01G581600.1	0.092726	0.000001	0.426494	TraesCS2A01G581600.1	1.14226	Agene	0.519221
TraesCS2A01G582100.1	0.119087	0.013981	0.297251	TraesCS2A01G582100.1	1.26066	Agene	0.430319
TraesCS2A01G582300.1	0.030793	0.003730	0.125457	TraesCS2A01G582300.1	1.05545	Agene	0.15998
TraesCS2A01G583000.1	0.292071	0.000001	0.349575	TraesCS2A01G583000.1	1.25653	Agene	0.641647
TraesCS2A01G583400.1	0.000001	0.019524	0.348680	TraesCS2A01G583400.1	1.09973	Agene	0.368205
TraesCS2A01G583500.1	0.524162	0.000001	0.077247	TraesCS2A01G583500.1	1.25228	Agene	0.60141
TraesCS2A01G583900.1	0.000001	0.114423	0.203953	TraesCS2A01G583900.1	1.25853	Agene	0.318377
TraesCS2A01G586500.1	0.301653	0.153645	0.000001	TraesCS2A01G586500.1	1.80641	Agene	0.455299
TraesCS1A01G187000.1	0.254583	0.000001	0.000001	TraesCS1A01G187000.1	1.21803	Agene	0.254585
TraesCS2A01G590300.1	0.812952	0.029460	0.157587	TraesCS2A01G590300.1	0.88757	Agene	0.999999
TraesCS2B01G000500.1	0.000001	0.964426	0.035573	TraesCS2B01G000500.1	1.18818	Bgene	1
TraesCS2B01G002100.1	0.041495	0.212934	0.000001	TraesCS2B01G002100.1	1.39735	Bgene	0.25443
TraesCS2B01G002800.1	0.328129	0.335554	0.068740	TraesCS2B01G002800.1	1.01895	Bgene	0.732423
TraesCS2B01G005300.1	0.444289	0.257338	0.291121	TraesCS2B01G005300.1	1.14997	Bgene	0.992748
TraesCS2B01G008000.1	0.410387	0.360937	0.000001	TraesCS2B01G008000.1	1.36200	Bgene	0.771325
TraesCS2B01G008100.1	0.604239	0.362931	0.000001	TraesCS2B01G008100.1	1.02563	Bgene	0.967171
TraesCS2B01G010200.1	0.343526	0.401839	0.000001	TraesCS2B01G010200.1	0.96940	Bgene	0.745366
TraesCS1A01G190100.1	0.274114	0.335904	0.000001	TraesCS1A01G190100.1	1.15819	Agene	0.610019
TraesCS2B01G010500.1	0.000001	0.000001	0.252994	TraesCS2B01G010500.1	1.00600	Bgene	0.252996
TraesCS2B01G012000.1	0.057958	0.485593	0.000001	TraesCS2B01G012000.1	1.13127	Bgene	0.543552
TraesCS2B01G012500.1	0.335161	0.055631	0.000001	TraesCS2B01G012500.1	0.91836	Bgene	0.390793
TraesCS2B01G012600.2	0.781749	0.014465	0.000001	TraesCS2B01G012600.2	0.93829	Bgene	0.796215
TraesCS2B01G018600.1	0.314069	0.371506	0.107754	TraesCS2B01G018600.1	1.23959	Bgene	0.793329
TraesCS2B01G022600.1	0.219304	0.309510	0.158546	TraesCS2B01G022600.1	0.93028	Bgene	0.68736
TraesCS2B01G022700.1	0.626748	0.109107	0.264143	TraesCS2B01G022700.1	1.35876	Bgene	0.999998
TraesCS2B01G027000.1	0.370376	0.407957	0.000001	TraesCS2B01G027000.1	1.42809	Bgene	0.778334
TraesCS2B01G030200.1	0.195038	0.448744	0.101379	TraesCS2B01G030200.1	1.22701	Bgene	0.745161
TraesCS1A01G191200.1	0.805347	0.000932	0.024306	TraesCS1A01G191200.1	1.19936	Agene	0.830585
TraesCS2B01G030300.1	0.414797	0.301499	0.031735	TraesCS2B01G030300.1	1.23774	Bgene	0.748031
TraesCS2B01G030700.1	0.154802	0.408701	0.179169	TraesCS2B01G030700.1	1.14216	Bgene	0.742672
TraesCS2B01G031800.1	0.000889	0.106953	0.721457	TraesCS2B01G031800.1	1.12206	Bgene	0.829299
TraesCS2B01G036100.1	0.357361	0.363678	0.000001	TraesCS2B01G036100.1	0.88550	Bgene	0.72104
TraesCS2B01G036600.1	0.000001	0.139107	0.000001	TraesCS2B01G036600.1	1.33888	Bgene	0.139109
TraesCS2B01G036800.1	0.262331	0.049409	0.107564	TraesCS2B01G036800.1	1.15162	Bgene	0.419304
TraesCS1A01G191800.1	0.374011	0.000001	0.030181	TraesCS1A01G191800.1	1.20029	Agene	0.404193
TraesCS2B01G040000.1	0.067343	0.029482	0.116060	TraesCS2B01G040000.1	0.95589	Bgene	0.212885
TraesCS2B01G040200.1	0.362757	0.527290	0.109952	TraesCS2B01G040200.1	1.03307	Bgene	0.999999
TraesCS2B01G040500.1	0.071757	0.189448	0.062321	TraesCS2B01G040500.1	0.97979	Bgene	0.323526
TraesCS2B01G041200.1	0.000001	0.454059	0.000001	TraesCS2B01G041200.1	1.22240	Bgene	0.454061
TraesCS2B01G043600.1	0.172144	0.482997	0.000001	TraesCS2B01G043600.1	1.27924	Bgene	0.655142
TraesCS2B01G045300.1	0.139945	0.401686	0.129067	TraesCS2B01G045300.1	1.00657	Bgene	0.670698
TraesCS1A01G195000.1	0.648739	0.009489	0.163289	TraesCS1A01G195000.1	1.08186	Agene	0.821517
TraesCS2B01G046500.1	0.600421	0.251608	0.000001	TraesCS2B01G046500.1	1.17846	Bgene	0.85203
TraesCS2B01G046900.1	0.000001	0.076255	0.000001	TraesCS2B01G046900.1	1.07439	Bgene	0.076257
TraesCS2B01G048700.1	0.142672	0.000001	0.000001	TraesCS2B01G048700.1	0.99149	Bgene	0.142674
TraesCS2B01G051600.1	0.023744	0.304924	0.346348	TraesCS2B01G051600.1	1.78754	Bgene	0.675016
TraesCS2B01G051600.2	0.000001	0.015462	0.090003	TraesCS2B01G051600.2	0.96412	Bgene	0.105466
TraesCS2B01G053600.1	0.632146	0.341586	0.026268	TraesCS2B01G053600.1	1.26347	Bgene	1
TraesCS2B01G054600.1	0.444099	0.399653	0.000001	TraesCS2B01G054600.1	1.13489	Bgene	0.843753
TraesCS2B01G054700.1	0.197001	0.000001	0.523161	TraesCS2B01G054700.1	1.04626	Bgene	0.720163
TraesCS1A01G195500.2	0.654602	0.000001	0.000001	TraesCS1A01G195500.2	1.04055	Agene	0.654604
TraesCS2B01G054700.2	0.399551	0.431217	0.040683	TraesCS2B01G054700.2	0.92561	Bgene	0.871451
TraesCS2B01G059500.1	0.000001	0.166876	0.168981	TraesCS2B01G059500.1	1.49828	Bgene	0.335858
TraesCS2B01G059800.1	0.000001	0.368665	0.000001	TraesCS2B01G059800.1	1.42615	Bgene	0.368667
TraesCS2B01G062500.1	0.221975	0.000001	0.000001	TraesCS2B01G062500.1	1.18567	Bgene	0.221977
TraesCS2B01G066000.1	0.030754	0.318537	0.000001	TraesCS2B01G066000.1	0.89149	Bgene	0.349292
TraesCS2B01G067000.3	0.528269	0.286976	0.091968	TraesCS2B01G067000.3	1.31974	Bgene	0.907213
TraesCS2B01G073100.1	0.000001	0.119412	0.000001	TraesCS2B01G073100.1	0.98783	Bgene	0.119414
TraesCS2B01G077100.1	0.013079	0.302439	0.150665	TraesCS2B01G077100.1	1.31856	Bgene	0.466183
TraesCS1A01G000400.1	0.053031	0.102628	0.000001	TraesCS1A01G000400.1	1.12215	Agene	0.15566
TraesCS1A01G005900.1	0.000001	0.961445	0.000001	TraesCS1A01G005900.1	1.08526	Agene	0.961447
TraesCS1A01G195700.1	0.193616	0.000001	0.000001	TraesCS1A01G195700.1	1.02731	Agene	0.193618
TraesCS2B01G077700.1	0.000001	0.017007	0.016907	TraesCS2B01G077700.1	0.97716	Bgene	0.033915
TraesCS2B01G078900.3	0.050404	0.463967	0.000001	TraesCS2B01G078900.3	2.66404	Bgene	0.514372
TraesCS2B01G079100.1	0.000001	0.304226	0.098472	TraesCS2B01G079100.1	2.58625	Bgene	0.402699
TraesCS2B01G079300.1	0.129326	0.455753	0.000001	TraesCS2B01G079300.1	2.47995	Bgene	0.58508
TraesCS2B01G079400.1	0.000001	0.012931	0.044997	TraesCS2B01G079400.1	1.67340	Bgene	0.057929
TraesCS2B01G079500.1	0.000001	0.336949	0.018597	TraesCS2B01G079500.1	2.26305	Bgene	0.355547
TraesCS2B01G079900.1	0.168273	0.415566	0.000001	TraesCS2B01G079900.1	1.01687	Bgene	0.58384
TraesCS1A01G198300.1	0.000001	0.000001	0.040094	TraesCS1A01G198300.1	0.90390	Agene	0.040096
TraesCS2B01G083700.1	0.627244	0.145825	0.086161	TraesCS2B01G083700.1	1.01795	Bgene	0.85923
TraesCS2B01G083800.1	0.515835	0.381756	0.102408	TraesCS2B01G083800.1	1.48616	Bgene	0.999999
TraesCS2B01G083900.3	0.622830	0.128639	0.248530	TraesCS2B01G083900.3	0.94502	Bgene	0.999999
TraesCS2B01G084200.1	0.671888	0.210599	0.117512	TraesCS2B01G084200.1	1.10940	Bgene	0.999999
TraesCS2B01G086900.1	0.383072	0.103483	0.107159	TraesCS2B01G086900.1	0.88551	Bgene	0.593714
TraesCS2B01G090300.1	0.000001	0.019151	0.000001	TraesCS2B01G090300.1	1.05449	Bgene	0.019153
TraesCS2B01G099500.1	0.276971	0.000001	0.129493	TraesCS2B01G099500.1	1.28353	Bgene	0.406465
TraesCS2B01G100200.1	0.551713	0.258900	0.137885	TraesCS2B01G100200.1	1.30300	Bgene	0.948498
TraesCS2B01G100300.1	0.625366	0.235336	0.139297	TraesCS2B01G100300.1	1.30722	Bgene	0.999999
TraesCS2B01G103600.1	0.000001	0.345789	0.000001	TraesCS2B01G103600.1	1.52705	Bgene	0.345791
TraesCS2B01G105300.1	0.000001	0.168188	0.080375	TraesCS2B01G105300.1	0.99447	Bgene	0.248564
TraesCS2B01G107100.1	0.342230	0.000001	0.045941	TraesCS2B01G107100.1	0.91167	Bgene	0.388172
TraesCS2B01G108000.1	0.089870	0.450380	0.000001	TraesCS2B01G108000.1	0.95631	Bgene	0.540251
TraesCS2B01G108000.2	0.152308	0.847691	0.000001	TraesCS2B01G108000.2	1.61818	Bgene	1
TraesCS2B01G109700.1	0.000001	0.045242	0.063460	TraesCS2B01G109700.1	0.95942	Bgene	0.108703
TraesCS2B01G109800.1	0.172223	0.000001	0.000001	TraesCS2B01G109800.1	1.04950	Bgene	0.172225
TraesCS2B01G112800.1	0.061068	0.347637	0.110489	TraesCS2B01G112800.1	1.24575	Bgene	0.519194
TraesCS1A01G198800.1	0.677130	0.000001	0.093386	TraesCS1A01G198800.1	1.29912	Agene	0.770517
TraesCS2B01G113800.1	0.000001	0.886091	0.113908	TraesCS2B01G113800.1	1.14263	Bgene	1
TraesCS2B01G118200.1	0.039868	0.128912	0.148667	TraesCS2B01G118200.1	0.86197	Bgene	0.317447
TraesCS2B01G118400.1	0.170340	0.216021	0.000001	TraesCS2B01G118400.1	0.86160	Bgene	0.386362
TraesCS2B01G118500.1	0.077531	0.315446	0.000001	TraesCS2B01G118500.1	1.23572	Bgene	0.392978
TraesCS2B01G119000.1	0.000001	0.060339	0.022763	TraesCS2B01G119000.1	2.10398	Bgene	0.083103
TraesCS2B01G119100.1	0.000001	0.109246	0.127133	TraesCS2B01G119100.1	1.67100	Bgene	0.23638
TraesCS2B01G121600.1	0.262887	0.092994	0.000001	TraesCS2B01G121600.1	1.25588	Bgene	0.355882
TraesCS1A01G199100.1	0.793974	0.060266	0.000001	TraesCS1A01G199100.1	1.50946	Agene	0.854241
TraesCS2B01G121800.1	0.000001	0.230520	0.000001	TraesCS2B01G121800.1	0.88746	Bgene	0.230522
TraesCS2B01G122900.1	0.037071	0.000001	0.000001	TraesCS2B01G122900.1	0.87853	Bgene	0.037073
TraesCS2B01G123400.1	0.201207	0.273312	0.094608	TraesCS2B01G123400.1	1.00401	Bgene	0.569127
TraesCS2B01G123900.1	0.086673	0.374197	0.190598	TraesCS2B01G123900.1	1.30805	Bgene	0.651468
TraesCS2B01G124600.1	0.754403	0.000001	0.071864	TraesCS2B01G124600.1	1.31177	Bgene	0.826268
TraesCS2B01G124800.1	0.540359	0.000001	0.000662	TraesCS2B01G124800.1	1.05594	Bgene	0.541022
TraesCS2B01G125200.2	0.021295	0.255189	0.000001	TraesCS2B01G125200.2	1.27471	Bgene	0.276485
TraesCS1A01G199200.2	0.500220	0.145431	0.022844	TraesCS1A01G199200.2	0.94077	Agene	0.668495
TraesCS2B01G125800.1	0.029497	0.000001	0.068874	TraesCS2B01G125800.1	1.25545	Bgene	0.098372
TraesCS2B01G126200.1	0.122818	0.273851	0.041402	TraesCS2B01G126200.1	1.09767	Bgene	0.438071
TraesCS2B01G128400.1	0.126607	0.139798	0.000001	TraesCS2B01G128400.1	0.88328	Bgene	0.266406
TraesCS2B01G131400.1	0.000001	0.506197	0.000001	TraesCS2B01G131400.1	0.90883	Bgene	0.506199
TraesCS2B01G133400.1	0.100013	0.866644	0.033342	TraesCS2B01G133400.1	1.28683	Bgene	0.999999
TraesCS2B01G133700.1	0.343674	0.187682	0.000001	TraesCS2B01G133700.1	0.87457	Bgene	0.531357
TraesCS1A01G200000.1	0.506343	0.000001	0.000001	TraesCS1A01G200000.1	1.01155	Agene	0.506345
TraesCS2B01G135600.1	0.033445	0.363191	0.104731	TraesCS2B01G135600.1	1.14444	Bgene	0.501367
TraesCS2B01G137100.1	0.296848	0.000001	0.000001	TraesCS2B01G137100.1	0.87742	Bgene	0.29685
TraesCS2B01G137300.1	0.126084	0.728819	0.024201	TraesCS2B01G137300.1	1.49190	Bgene	0.879104
TraesCS2B01G137300.2	0.364545	0.401390	0.038107	TraesCS2B01G137300.2	1.69842	Bgene	0.804042
TraesCS2B01G137700.1	0.095604	0.000001	0.142556	TraesCS2B01G137700.1	0.98611	Bgene	0.238161
TraesCS2B01G137900.1	0.067246	0.379219	0.000001	TraesCS2B01G137900.1	1.01645	Bgene	0.446466
TraesCS2B01G145600.1	0.000001	0.065519	0.005842	TraesCS2B01G145600.1	0.91986	Bgene	0.071362
TraesCS2B01G145700.1	0.000001	0.195208	0.096403	TraesCS2B01G145700.1	0.97099	Bgene	0.291612
TraesCS2B01G146200.1	0.403250	0.345741	0.000001	TraesCS2B01G146200.1	1.10704	Bgene	0.748992
TraesCS1A01G201600.2	0.298472	0.056415	0.000314	TraesCS1A01G201600.2	0.87131	Agene	0.355201
TraesCS2B01G150900.1	0.084314	0.133412	0.421374	TraesCS2B01G150900.1	0.86140	Bgene	0.6391
TraesCS2B01G152300.1	0.221500	0.000001	0.000001	TraesCS2B01G152300.1	1.03496	Bgene	0.221502
TraesCS2B01G152800.2	0.153373	0.164422	0.000002	TraesCS2B01G152800.2	0.86406	Bgene	0.317797
TraesCS2B01G154500.1	0.000001	0.183380	0.083828	TraesCS2B01G154500.1	1.02663	Bgene	0.267209
TraesCS2B01G154800.1	0.000001	0.205448	0.094707	TraesCS2B01G154800.1	0.98417	Bgene	0.300156
TraesCS2B01G155300.1	0.617184	0.280441	0.038340	TraesCS2B01G155300.1	0.93639	Bgene	0.935965
TraesCS2B01G157600.1	0.000001	0.335831	0.152817	TraesCS2B01G157600.1	1.55975	Bgene	0.488649
TraesCS1A01G202300.1	0.000001	0.207797	0.010018	TraesCS1A01G202300.1	0.87524	Agene	0.217816
TraesCS2B01G168300.1	0.153563	0.464293	0.000001	TraesCS2B01G168300.1	1.70775	Bgene	0.617857
TraesCS2B01G168500.1	0.020011	0.527584	0.000001	TraesCS2B01G168500.1	1.39412	Bgene	0.547596
TraesCS2B01G170400.1	0.600077	0.000001	0.080718	TraesCS2B01G170400.1	1.16063	Bgene	0.680796
TraesCS2B01G171300.1	0.000002	0.104971	0.245578	TraesCS2B01G171300.1	1.14969	Bgene	0.350551
TraesCS2B01G175800.1	0.079879	0.431824	0.115719	TraesCS2B01G175800.1	1.05910	Bgene	0.627422
TraesCS2B01G175800.2	0.097536	0.435832	0.000001	TraesCS2B01G175800.2	0.89747	Bgene	0.533369
TraesCS2B01G177300.1	0.082445	0.029890	0.000001	TraesCS2B01G177300.1	1.17389	Bgene	0.112336
TraesCS1A01G203200.1	0.085694	0.096537	0.000001	TraesCS1A01G203200.1	0.94127	Agene	0.182232
TraesCS2B01G177600.1	0.000001	0.142783	0.000001	TraesCS2B01G177600.1	1.02778	Bgene	0.142785
TraesCS2B01G181600.1	0.000001	0.112516	0.168968	TraesCS2B01G181600.1	1.13611	Bgene	0.281485
TraesCS2B01G181800.1	0.200088	0.147626	0.000001	TraesCS2B01G181800.1	1.11674	Bgene	0.347715
TraesCS2B01G182000.1	0.252494	0.037072	0.000001	TraesCS2B01G182000.1	1.25227	Bgene	0.289567
TraesCS2B01G182300.1	0.000001	0.025456	0.139146	TraesCS2B01G182300.1	0.99303	Bgene	0.164603
TraesCS2B01G182800.2	0.112954	0.867459	0.000001	TraesCS2B01G182800.2	1.77968	Bgene	0.980414
TraesCS2B01G182900.1	0.048619	0.497469	0.065309	TraesCS2B01G182900.1	1.74632	Bgene	0.611397
TraesCS1A01G007800.1	0.845922	0.008340	0.000001	TraesCS1A01G007800.1	1.69132	Agene	0.854263
TraesCS1A01G203600.1	0.134758	0.000001	0.024283	TraesCS1A01G203600.1	1.67785	Agene	0.159042
TraesCS2B01G184100.1	0.457304	0.436323	0.106371	TraesCS2B01G184100.1	0.95759	Bgene	0.999998
TraesCS2B01G187300.1	0.001679	0.000001	0.056446	TraesCS2B01G187300.1	1.14544	Bgene	0.058126
TraesCS2B01G187500.1	0.136851	0.000001	0.051427	TraesCS2B01G187500.1	1.18873	Bgene	0.188279
TraesCS2B01G188900.1	0.369413	0.312504	0.098539	TraesCS2B01G188900.1	0.89484	Bgene	0.780456
TraesCS2B01G189000.1	0.216768	0.178088	0.023795	TraesCS2B01G189000.1	1.02048	Bgene	0.418651
TraesCS2B01G189300.1	0.033467	0.136210	0.018165	TraesCS2B01G189300.1	1.29980	Bgene	0.187842
TraesCS1A01G203700.1	0.366877	0.000001	0.021510	TraesCS1A01G203700.1	1.36440	Agene	0.388388
TraesCS2B01G189600.1	0.287705	0.016985	0.000001	TraesCS2B01G189600.1	0.88916	Bgene	0.304691
TraesCS2B01G189600.3	0.033476	0.000001	0.000001	TraesCS2B01G189600.3	0.96746	Bgene	0.033478
TraesCS2B01G189900.1	0.114631	0.490497	0.000004	TraesCS2B01G189900.1	0.89773	Bgene	0.605132
TraesCS2B01G190400.1	0.042383	0.141218	0.109441	TraesCS2B01G190400.1	0.88620	Bgene	0.293042
TraesCS2B01G192700.1	0.000001	0.133508	0.435364	TraesCS2B01G192700.1	1.52199	Bgene	0.568873
TraesCS2B01G193500.1	0.000001	0.143903	0.000001	TraesCS2B01G193500.1	0.91443	Bgene	0.143905
TraesCS2B01G195600.1	0.000001	0.195263	0.000001	TraesCS2B01G195600.1	0.95558	Bgene	0.195265
TraesCS2B01G195900.1	0.259789	0.198640	0.078106	TraesCS2B01G195900.1	1.85899	Bgene	0.536535
TraesCS1A01G203800.1	0.952614	0.000001	0.000001	TraesCS1A01G203800.1	1.21671	Agene	0.952616
TraesCS2B01G196500.1	0.254991	0.337442	0.026386	TraesCS2B01G196500.1	1.25943	Bgene	0.618819
TraesCS2B01G201700.1	0.000001	0.077927	0.033839	TraesCS2B01G201700.1	1.21624	Bgene	0.111767
TraesCS2B01G201700.2	0.045367	0.324898	0.000001	TraesCS2B01G201700.2	1.04395	Bgene	0.370266
TraesCS2B01G202700.2	0.000001	0.254584	0.007344	TraesCS2B01G202700.2	0.88036	Bgene	0.261929
TraesCS2B01G204500.1	0.273958	0.396183	0.157239	TraesCS2B01G204500.1	1.50905	Bgene	0.82738
TraesCS2B01G204500.2	0.000001	0.498693	0.031624	TraesCS2B01G204500.2	0.93931	Bgene	0.530318
TraesCS2B01G204600.2	0.294652	0.289828	0.000001	TraesCS2B01G204600.2	0.99523	Bgene	0.584481
TraesCS2B01G209700.1	0.026004	0.089750	0.079802	TraesCS2B01G209700.1	0.94986	Bgene	0.195556
TraesCS2B01G213000.1	0.000002	0.354072	0.000002	TraesCS2B01G213000.1	0.95806	Bgene	0.354076
TraesCS1A01G205300.1	0.201973	0.217546	0.000001	TraesCS1A01G205300.1	0.93830	Agene	0.41952
TraesCS2B01G213400.1	0.000001	0.318230	0.000001	TraesCS2B01G213400.1	0.86380	Bgene	0.318232
TraesCS2B01G214300.1	0.000001	0.271893	0.000001	TraesCS2B01G214300.1	0.94202	Bgene	0.271895
TraesCS2B01G215800.1	0.000001	0.086389	0.000001	TraesCS2B01G215800.1	0.93746	Bgene	0.086391
TraesCS2B01G215900.1	0.610106	0.311408	0.078485	TraesCS2B01G215900.1	0.89497	Bgene	0.999999
TraesCS2B01G216400.1	0.000001	0.259843	0.000001	TraesCS2B01G216400.1	1.11212	Bgene	0.259845
TraesCS2B01G216800.1	0.000001	0.246598	0.064036	TraesCS2B01G216800.1	1.22212	Bgene	0.310635
TraesCS2B01G216900.1	0.014756	0.977062	0.008181	TraesCS2B01G216900.1	0.97672	Bgene	0.999999
TraesCS2B01G217500.1	0.146118	0.000002	0.000002	TraesCS2B01G217500.1	1.11022	Bgene	0.146122
TraesCS2B01G218600.1	0.000001	0.296918	0.000001	TraesCS2B01G218600.1	1.26632	Bgene	0.29692
TraesCS1A01G206800.1	0.046586	0.000001	0.001047	TraesCS1A01G206800.1	1.00120	Agene	0.047634
TraesCS2B01G218700.1	0.000001	0.047242	0.000001	TraesCS2B01G218700.1	1.54692	Bgene	0.047244
TraesCS2B01G219400.1	0.223872	0.037199	0.203293	TraesCS2B01G219400.1	0.98050	Bgene	0.464364
TraesCS2B01G220100.1	0.000001	0.020510	0.072454	TraesCS2B01G220100.1	1.73758	Bgene	0.092965
TraesCS2B01G221600.2	0.291335	0.193275	0.404924	TraesCS2B01G221600.2	0.92418	Bgene	0.889534
TraesCS2B01G222900.1	0.472103	0.115223	0.000001	TraesCS2B01G222900.1	1.07971	Bgene	0.587327
TraesCS2B01G223100.1	0.000001	0.149899	0.000001	TraesCS2B01G223100.1	0.92133	Bgene	0.149901
TraesCS2B01G223800.1	0.242006	0.000001	0.000001	TraesCS2B01G223800.1	0.99955	Bgene	0.242008
TraesCS2B01G224000.1	0.000001	0.090210	0.071115	TraesCS2B01G224000.1	0.86043	Bgene	0.161326
TraesCS2B01G224300.1	0.210293	0.018254	0.283977	TraesCS2B01G224300.1	1.22212	Bgene	0.512524
TraesCS2B01G225300.1	0.000001	0.162466	0.043718	TraesCS2B01G225300.1	1.40719	Bgene	0.206185
TraesCS1A01G207900.1	0.479130	0.074864	0.000001	TraesCS1A01G207900.1	0.93756	Agene	0.553995
TraesCS2B01G225800.4	0.034949	0.368375	0.000001	TraesCS2B01G225800.4	0.92271	Bgene	0.403325
TraesCS2B01G226800.1	0.249591	0.536985	0.000001	TraesCS2B01G226800.1	0.91773	Bgene	0.786577
TraesCS2B01G228300.1	0.000001	0.305455	0.000001	TraesCS2B01G228300.1	1.16205	Bgene	0.305457
TraesCS2B01G232300.3	0.573644	0.000001	0.000001	TraesCS2B01G232300.3	0.90053	Bgene	0.573646
TraesCS2B01G232400.1	0.285589	0.097301	0.000001	TraesCS2B01G232400.1	1.49229	Bgene	0.382891
TraesCS2B01G233300.1	0.751338	0.015449	0.000001	TraesCS2B01G233300.1	1.16113	Bgene	0.766788
TraesCS2B01G233400.1	0.094814	0.000001	0.000001	TraesCS2B01G233400.1	1.62211	Bgene	0.094816
TraesCS2B01G234300.1	0.000001	0.106437	0.000001	TraesCS2B01G234300.1	1.02319	Bgene	0.106439
TraesCS2B01G236200.2	0.221857	0.108557	0.000001	TraesCS2B01G236200.2	1.87212	Bgene	0.330415
TraesCS1A01G209100.1	0.266902	0.109326	0.000001	TraesCS1A01G209100.1	1.38026	Agene	0.376229
TraesCS2B01G236500.1	0.510034	0.012721	0.000001	TraesCS2B01G236500.1	1.65320	Bgene	0.522756
TraesCS2B01G236600.1	0.000001	0.186195	0.050432	TraesCS2B01G236600.1	1.95442	Bgene	0.236628
TraesCS2B01G238800.1	0.000001	0.195186	0.092853	TraesCS2B01G238800.1	1.02242	Bgene	0.28804
TraesCS2B01G239200.2	0.000004	0.294149	0.082149	TraesCS2B01G239200.2	1.41945	Bgene	0.376302
TraesCS2B01G239300.2	0.466978	0.339484	0.172520	TraesCS2B01G239300.2	1.12742	Bgene	0.978982
TraesCS2B01G239400.1	0.060170	0.249520	0.000001	TraesCS2B01G239400.1	0.93334	Bgene	0.309691
TraesCS2B01G240000.1	0.000002	0.097333	0.000002	TraesCS2B01G240000.1	1.12843	Bgene	0.097337
TraesCS2B01G240200.2	0.000001	0.370821	0.001384	TraesCS2B01G240200.2	1.17353	Bgene	0.372206
TraesCS2B01G240200.3	0.079830	0.219598	0.036500	TraesCS2B01G240200.3	0.92883	Bgene	0.335928
TraesCS2B01G242000.1	0.045940	0.343518	0.000001	TraesCS2B01G242000.1	0.87223	Bgene	0.389459
TraesCS1A01G210200.2	0.993196	0.006803	0.000001	TraesCS1A01G210200.2	0.92577	Agene	1
TraesCS2B01G242200.1	0.000002	0.281051	0.129436	TraesCS2B01G242200.1	1.02479	Bgene	0.410489
TraesCS2B01G244100.1	0.000001	0.041187	0.033632	TraesCS2B01G244100.1	1.59487	Bgene	0.07482
TraesCS2B01G244600.1	0.284846	0.000001	0.023592	TraesCS2B01G244600.1	2.86203	Bgene	0.308439
TraesCS2B01G245100.1	0.000001	0.270416	0.000001	TraesCS2B01G245100.1	1.00341	Bgene	0.270418
TraesCS2B01G245300.2	0.000001	0.103666	0.000001	TraesCS2B01G245300.2	1.36067	Bgene	0.103668
TraesCS2B01G245900.1	0.000001	0.093955	0.000001	TraesCS2B01G245900.1	1.43049	Bgene	0.093957
TraesCS2B01G246600.1	0.390212	0.000001	0.111437	TraesCS2B01G246600.1	1.12777	Bgene	0.50165
TraesCS2B01G247300.1	0.172022	0.000001	0.000001	TraesCS2B01G247300.1	1.39331	Bgene	0.172024
TraesCS2B01G247900.1	0.054736	0.000001	0.132657	TraesCS2B01G247900.1	1.13119	Bgene	0.187394
TraesCS1A01G211000.1	0.571103	0.000001	0.000001	TraesCS1A01G211000.1	1.16976	Agene	0.571105
TraesCS2B01G248600.5	0.088411	0.000001	0.000001	TraesCS2B01G248600.5	0.93155	Bgene	0.088413
TraesCS2B01G250500.2	0.010905	0.506767	0.000001	TraesCS2B01G250500.2	1.02873	Bgene	0.517673
TraesCS2B01G254800.1	0.324652	0.299961	0.305258	TraesCS2B01G254800.1	1.22393	Bgene	0.929871
TraesCS2B01G263900.1	0.000001	0.281223	0.000001	TraesCS2B01G263900.1	1.04208	Bgene	0.281225
TraesCS2B01G264000.1	0.035584	0.000001	0.064791	TraesCS2B01G264000.1	1.44057	Bgene	0.100376
TraesCS2B01G266000.1	0.000001	0.073467	0.146693	TraesCS2B01G266000.1	1.07387	Bgene	0.220161
TraesCS1A01G211500.1	0.027920	0.091629	0.091201	TraesCS1A01G211500.1	1.26313	Agene	0.21075
TraesCS2B01G266600.1	0.137419	0.009683	0.000001	TraesCS2B01G266600.1	0.93495	Bgene	0.147103
TraesCS2B01G268600.1	0.000001	0.087839	0.016363	TraesCS2B01G268600.1	0.96278	Bgene	0.104203
TraesCS2B01G269300.1	0.000001	0.096987	0.066867	TraesCS2B01G269300.1	0.97260	Bgene	0.163855
TraesCS2B01G271300.1	0.083654	0.000001	0.000001	TraesCS2B01G271300.1	0.92932	Bgene	0.083656
TraesCS2B01G271700.1	0.000001	0.046909	0.333533	TraesCS2B01G271700.1	0.89110	Bgene	0.380443
TraesCS1A01G212300.1	0.154286	0.106551	0.188973	TraesCS1A01G212300.1	2.16486	Agene	0.44981
TraesCS2B01G275100.1	0.365331	0.000001	0.000001	TraesCS2B01G275100.1	1.49464	Bgene	0.365333
TraesCS2B01G275500.1	0.330530	0.000001	0.000001	TraesCS2B01G275500.1	0.95154	Bgene	0.330532
TraesCS2B01G277000.1	0.223042	0.300347	0.000002	TraesCS2B01G277000.1	0.91518	Bgene	0.523391
TraesCS2B01G277300.1	0.005391	0.090703	0.000001	TraesCS2B01G277300.1	1.20427	Bgene	0.096095
TraesCS2B01G278100.1	0.424666	0.452592	0.122741	TraesCS2B01G278100.1	1.05760	Bgene	0.999999
TraesCS2B01G278400.1	0.027581	0.291290	0.000001	TraesCS2B01G278400.1	2.10780	Bgene	0.318872
TraesCS2B01G278500.1	0.052893	0.331670	0.000002	TraesCS2B01G278500.1	1.07607	Bgene	0.384565
TraesCS2B01G278700.1	0.168343	0.193949	0.000001	TraesCS2B01G278700.1	0.87304	Bgene	0.362293
TraesCS1A01G215500.1	0.000001	0.000001	0.033644	TraesCS1A01G215500.1	0.89671	Agene	0.033646
TraesCS2B01G278700.4	0.272151	0.400892	0.064593	TraesCS2B01G278700.4	1.90770	Bgene	0.737636
TraesCS2B01G280600.3	0.084027	0.000001	0.000001	TraesCS2B01G280600.3	0.87382	Bgene	0.084029
TraesCS2B01G282400.1	0.314821	0.167581	0.000001	TraesCS2B01G282400.1	1.38805	Bgene	0.482403
TraesCS2B01G282600.1	0.224908	0.745652	0.000001	TraesCS2B01G282600.1	1.36890	Bgene	0.970561
TraesCS2B01G287200.1	0.564189	0.029451	0.000002	TraesCS2B01G287200.1	0.86724	Bgene	0.593642
TraesCS2B01G287500.1	0.012467	0.267511	0.000001	TraesCS2B01G287500.1	0.94113	Bgene	0.279979
TraesCS2B01G287600.1	0.000001	0.009385	0.062979	TraesCS2B01G287600.1	1.02603	Bgene	0.072365
TraesCS1A01G215900.1	0.000001	0.053258	0.060049	TraesCS1A01G215900.1	0.88009	Agene	0.113308
TraesCS2B01G288300.1	0.412422	0.239278	0.000001	TraesCS2B01G288300.1	0.96560	Bgene	0.651701
TraesCS2B01G289900.1	0.000001	0.000001	0.132086	TraesCS2B01G289900.1	1.94045	Bgene	0.132088
TraesCS2B01G292500.2	0.223200	0.376432	0.000001	TraesCS2B01G292500.2	0.86201	Bgene	0.599633
TraesCS2B01G293500.2	0.000001	0.217916	0.000001	TraesCS2B01G293500.2	0.89219	Bgene	0.217918
TraesCS2B01G293800.1	0.116420	0.000002	0.242866	TraesCS2B01G293800.1	0.87750	Bgene	0.359288
TraesCS2B01G293800.2	0.000001	0.134770	0.000001	TraesCS2B01G293800.2	0.91621	Bgene	0.134772
TraesCS1A01G218100.1	0.050700	0.000001	0.000001	TraesCS1A01G218100.1	1.03571	Agene	0.050702
TraesCS2B01G295300.1	0.005789	0.366139	0.000001	TraesCS2B01G295300.1	0.88253	Bgene	0.371929
TraesCS2B01G296000.1	0.171808	0.376072	0.143863	TraesCS2B01G296000.1	0.92658	Bgene	0.691743
TraesCS2B01G296700.1	0.000001	0.605416	0.000001	TraesCS2B01G296700.1	0.90640	Bgene	0.605418
TraesCS2B01G298200.1	0.080267	0.080764	0.000001	TraesCS2B01G298200.1	0.89756	Bgene	0.161032
TraesCS2B01G299000.1	0.235566	0.126016	0.000001	TraesCS2B01G299000.1	0.90480	Bgene	0.361583
TraesCS2B01G301000.1	0.000001	0.205157	0.000001	TraesCS2B01G301000.1	1.05946	Bgene	0.205159
TraesCS2B01G301800.1	0.000001	0.190202	0.000001	TraesCS2B01G301800.1	1.24076	Bgene	0.190204
TraesCS2B01G303600.1	0.000001	0.336580	0.100554	TraesCS2B01G303600.1	1.31947	Bgene	0.437135
TraesCS1A01G220300.1	0.104259	0.003043	0.000001	TraesCS1A01G220300.1	0.96423	Agene	0.107303
TraesCS2B01G304800.1	0.089638	0.171613	0.000001	TraesCS2B01G304800.1	0.90318	Bgene	0.261252
TraesCS2B01G305900.1	0.000001	0.010391	0.000001	TraesCS2B01G305900.1	1.14842	Bgene	0.010393
TraesCS2B01G307100.1	0.569769	0.211267	0.000001	TraesCS2B01G307100.1	0.91513	Bgene	0.781037
TraesCS2B01G308300.1	0.205423	0.352651	0.074348	TraesCS2B01G308300.1	0.97075	Bgene	0.632422
TraesCS2B01G308500.1	0.129029	0.068246	0.025371	TraesCS2B01G308500.1	0.92210	Bgene	0.222646
TraesCS2B01G311300.1	0.139307	0.045521	0.000001	TraesCS2B01G311300.1	1.09431	Bgene	0.184829
TraesCS2B01G311900.1	0.142825	0.069761	0.000001	TraesCS2B01G311900.1	1.01182	Bgene	0.212587
TraesCS2B01G312600.1	0.000001	0.085318	0.077998	TraesCS2B01G312600.1	1.72320	Bgene	0.163317
TraesCS1A01G221000.1	0.751030	0.000001	0.000001	TraesCS1A01G221000.1	1.00576	Agene	0.751032
TraesCS2B01G316500.1	0.114074	0.121160	0.051115	TraesCS2B01G316500.1	0.88720	Bgene	0.286349
TraesCS2B01G317500.2	0.034453	0.340274	0.000001	TraesCS2B01G317500.2	1.74532	Bgene	0.374728
TraesCS2B01G317600.1	0.221408	0.188207	0.000001	TraesCS2B01G317600.1	1.63609	Bgene	0.409616
TraesCS2B01G318100.1	0.197826	0.220926	0.000001	TraesCS2B01G318100.1	1.21560	Bgene	0.418753
TraesCS2B01G321200.1	0.101639	0.898359	0.000001	TraesCS2B01G321200.1	2.78856	Bgene	0.999999
TraesCS2B01G323000.1	0.082898	0.528501	0.000001	TraesCS2B01G323000.1	0.99869	Bgene	0.6114
TraesCS2B01G323500.2	0.000001	0.087349	0.084084	TraesCS2B01G323500.2	1.14239	Bgene	0.171434
TraesCS1A01G221400.1	0.418317	0.000001	0.000001	TraesCS1A01G221400.1	1.07247	Agene	0.418319
TraesCS2B01G326700.2	0.378287	0.149062	0.119325	TraesCS2B01G326700.2	0.93573	Bgene	0.646674
TraesCS2B01G328100.1	0.077194	0.000001	0.000001	TraesCS2B01G328100.1	0.94013	Bgene	0.077196
TraesCS2B01G329600.1	0.000001	0.000001	0.195771	TraesCS2B01G329600.1	1.76961	Bgene	0.195773
TraesCS2B01G330100.1	0.136308	0.000001	0.000001	TraesCS2B01G330100.1	1.00561	Bgene	0.13631
TraesCS2B01G332200.1	0.039974	0.164431	0.000001	TraesCS2B01G332200.1	1.29174	Bgene	0.204406
TraesCS2B01G332400.1	0.477335	0.270675	0.000005	TraesCS2B01G332400.1	1.00049	Bgene	0.748015
TraesCS2B01G333900.1	0.295302	0.004580	0.000001	TraesCS2B01G333900.1	1.29883	Bgene	0.299883
TraesCS2B01G335800.1	0.355725	0.032337	0.000001	TraesCS2B01G335800.1	1.19357	Bgene	0.388063
TraesCS2B01G336000.1	0.436481	0.000001	0.000001	TraesCS2B01G336000.1	1.04081	Bgene	0.436483
TraesCS2B01G336700.1	0.000001	0.273996	0.093211	TraesCS2B01G336700.1	1.36310	Bgene	0.367208
TraesCS2B01G336800.1	0.113365	0.298392	0.046581	TraesCS2B01G336800.1	2.72231	Bgene	0.458338
TraesCS2B01G336900.1	0.338565	0.000001	0.000001	TraesCS2B01G336900.1	2.09579	Bgene	0.338567
TraesCS2B01G337100.1	0.000001	0.249888	0.000001	TraesCS2B01G337100.1	0.99910	Bgene	0.24989
TraesCS2B01G339800.1	0.166721	0.218680	0.000002	TraesCS2B01G339800.1	1.28243	Bgene	0.385403
TraesCS2B01G342000.1	0.128257	0.000002	0.081642	TraesCS2B01G342000.1	0.95811	Bgene	0.209901
TraesCS2B01G342200.1	0.000002	0.093301	0.069415	TraesCS2B01G342200.1	1.16150	Bgene	0.162718
TraesCS1A01G222000.2	0.931239	0.068758	0.000001	TraesCS1A01G222000.2	1.85072	Agene	0.999998
TraesCS2B01G344600.1	0.000002	0.355805	0.000002	TraesCS2B01G344600.1	0.89285	Bgene	0.355809
TraesCS2B01G345400.1	0.174837	0.000001	0.000001	TraesCS2B01G345400.1	1.21596	Bgene	0.174839
TraesCS2B01G346000.1	0.635306	0.200676	0.057292	TraesCS2B01G346000.1	0.91095	Bgene	0.893274
TraesCS2B01G348800.1	0.000001	0.200431	0.000001	TraesCS2B01G348800.1	1.58703	Bgene	0.200433
TraesCS2B01G349100.1	0.650520	0.000001	0.091950	TraesCS2B01G349100.1	1.30507	Bgene	0.742471
TraesCS2B01G350700.1	0.048934	0.000002	0.000002	TraesCS2B01G350700.1	1.00505	Bgene	0.048938
TraesCS2B01G351300.1	0.018648	0.264818	0.000001	TraesCS2B01G351300.1	0.87929	Bgene	0.283467
TraesCS1A01G225000.2	0.006782	0.229980	0.000001	TraesCS1A01G225000.2	1.12729	Agene	0.236763
TraesCS2B01G354400.1	0.087704	0.027645	0.201007	TraesCS2B01G354400.1	1.26061	Bgene	0.316356
TraesCS2B01G355900.1	0.082170	0.234186	0.000001	TraesCS2B01G355900.1	1.84873	Bgene	0.316357
TraesCS2B01G356100.1	0.000001	0.368376	0.000001	TraesCS2B01G356100.1	0.91622	Bgene	0.368378
TraesCS2B01G359600.1	0.046873	0.000001	0.000001	TraesCS2B01G359600.1	1.43309	Bgene	0.046875
TraesCS2B01G360300.1	0.213652	0.000001	0.038047	TraesCS2B01G360300.1	0.96898	Bgene	0.2517
TraesCS2B01G360500.2	0.102564	0.248909	0.000002	TraesCS2B01G360500.2	0.93466	Bgene	0.351475
TraesCS2B01G362700.1	0.000001	0.017763	0.083079	TraesCS2B01G362700.1	0.91354	Bgene	0.100843
TraesCS2B01G363800.1	0.150654	0.000002	0.000002	TraesCS2B01G363800.1	0.93296	Bgene	0.150658
TraesCS1A01G009100.1	0.444257	0.195720	0.000001	TraesCS1A01G009100.1	1.15692	Agene	0.639978
TraesCS1A01G225200.2	0.319261	0.227238	0.000001	TraesCS1A01G225200.2	0.93458	Agene	0.5465
TraesCS2B01G363800.2	0.165596	0.117604	0.155498	TraesCS2B01G363800.2	0.95030	Bgene	0.438698
TraesCS2B01G364000.1	0.000001	0.153594	0.000001	TraesCS2B01G364000.1	2.39234	Bgene	0.153596
TraesCS2B01G367200.1	0.008947	0.278081	0.000001	TraesCS2B01G367200.1	1.06894	Bgene	0.287029
TraesCS2B01G367300.1	0.000002	0.000002	0.068338	TraesCS2B01G367300.1	1.45060	Bgene	0.068342
TraesCS2B01G367300.2	0.023912	0.000001	0.000001	TraesCS2B01G367300.2	1.00009	Bgene	0.023914
TraesCS2B01G367500.1	0.000001	0.088849	0.000001	TraesCS2B01G367500.1	0.99837	Bgene	0.088851
TraesCS2B01G369100.1	0.000002	0.477750	0.003621	TraesCS2B01G369100.1	1.33022	Bgene	0.481373
TraesCS2B01G369600.1	0.111433	0.034684	0.071408	TraesCS2B01G369600.1	1.01749	Bgene	0.217525
TraesCS2B01G370600.2	0.149383	0.089439	0.079691	TraesCS2B01G370600.2	1.15478	Bgene	0.318513
TraesCS2B01G374100.1	0.295464	0.425062	0.004801	TraesCS2B01G374100.1	1.03698	Bgene	0.725327
TraesCS2B01G376600.1	0.007015	0.192110	0.000001	TraesCS2B01G376600.1	0.94983	Bgene	0.199126
TraesCS2B01G377000.2	0.007508	0.101334	0.000002	TraesCS2B01G377000.2	0.95988	Bgene	0.108844
TraesCS2B01G377500.1	0.000001	0.446192	0.000001	TraesCS2B01G377500.1	0.99634	Bgene	0.446194
TraesCS2B01G378700.1	0.000001	0.280931	0.055787	TraesCS2B01G378700.1	0.86088	Bgene	0.336719
TraesCS1A01G234600.1	0.000001	0.003037	0.000001	TraesCS1A01G234600.1	1.98374	Agene	0.003039
TraesCS2B01G381200.1	0.057075	0.036675	0.362493	TraesCS2B01G381200.1	1.15605	Bgene	0.456243
TraesCS2B01G383500.1	0.270426	0.109998	0.086368	TraesCS2B01G383500.1	1.17502	Bgene	0.466792
TraesCS2B01G385400.1	0.000001	0.000001	0.025895	TraesCS2B01G385400.1	0.89198	Bgene	0.025897
TraesCS2B01G389400.1	0.000001	0.107525	0.166258	TraesCS2B01G389400.1	1.22752	Bgene	0.273784
TraesCS2B01G390700.1	0.420558	0.231900	0.087266	TraesCS2B01G390700.1	1.33938	Bgene	0.739724
TraesCS2B01G391900.1	0.117766	0.000001	0.000001	TraesCS2B01G391900.1	0.98730	Bgene	0.117768
TraesCS1A01G235000.1	0.000001	0.156834	0.000001	TraesCS1A01G235000.1	1.02126	Agene	0.156836
TraesCS2B01G394400.1	0.028196	0.241501	0.024601	TraesCS2B01G394400.1	0.93464	Bgene	0.294298
TraesCS2B01G395900.1	0.338923	0.171649	0.000001	TraesCS2B01G395900.1	0.86774	Bgene	0.510573
TraesCS2B01G396700.1	0.160991	0.219714	0.122774	TraesCS2B01G396700.1	1.22999	Bgene	0.503479
TraesCS2B01G396800.1	0.050335	0.900666	0.000001	TraesCS2B01G396800.1	1.78221	Bgene	0.951002
TraesCS2B01G397000.1	0.225507	0.000001	0.000001	TraesCS2B01G397000.1	1.07946	Bgene	0.225509
TraesCS2B01G397500.1	0.449776	0.000001	0.007374	TraesCS2B01G397500.1	1.00923	Bgene	0.457151
TraesCS2B01G397900.1	0.385273	0.280684	0.118362	TraesCS2B01G397900.1	1.61258	Bgene	0.784319
TraesCS2B01G398000.2	0.000001	0.263768	0.000001	TraesCS2B01G398000.2	1.03697	Bgene	0.26377
TraesCS2B01G398100.2	0.000001	0.274424	0.086023	TraesCS2B01G398100.2	0.90757	Bgene	0.360448
TraesCS2B01G398400.1	0.000001	0.057219	0.030900	TraesCS2B01G398400.1	0.89379	Bgene	0.08812
TraesCS1A01G236300.1	0.214985	0.000001	0.000001	TraesCS1A01G236300.1	1.58992	Agene	0.214987
TraesCS2B01G398900.1	0.288559	0.000001	0.000001	TraesCS2B01G398900.1	0.98089	Bgene	0.288561
TraesCS2B01G399000.1	0.466798	0.297695	0.235506	TraesCS2B01G399000.1	0.89679	Bgene	0.999999
TraesCS2B01G399200.2	0.207402	0.000001	0.000001	TraesCS2B01G399200.2	1.05599	Bgene	0.207404
TraesCS2B01G399700.2	0.110789	0.085869	0.186346	TraesCS2B01G399700.2	0.88940	Bgene	0.383004
TraesCS2B01G400000.1	0.449294	0.000001	0.089794	TraesCS2B01G400000.1	1.17813	Bgene	0.539089
TraesCS2B01G400000.2	0.092519	0.160486	0.000001	TraesCS2B01G400000.2	1.14861	Bgene	0.253006
TraesCS2B01G401300.1	0.383777	0.000001	0.001344	TraesCS2B01G401300.1	0.96192	Bgene	0.385122
TraesCS2B01G401500.2	0.317799	0.035865	0.000001	TraesCS2B01G401500.2	1.19881	Bgene	0.353665
TraesCS2B01G406600.1	0.000001	0.256817	0.000001	TraesCS2B01G406600.1	1.00160	Bgene	0.256819
TraesCS2B01G407600.1	0.000001	0.073273	0.044831	TraesCS2B01G407600.1	1.61978	Bgene	0.118105
TraesCS2B01G407800.1	0.000001	0.053592	0.213089	TraesCS2B01G407800.1	0.87510	Bgene	0.266682
TraesCS2B01G407900.2	0.000002	0.182771	0.000002	TraesCS2B01G407900.2	0.98105	Bgene	0.182775
TraesCS2B01G409300.1	0.486863	0.000001	0.000001	TraesCS2B01G409300.1	1.17514	Bgene	0.486865
TraesCS2B01G411800.1	0.000001	0.086519	0.000001	TraesCS2B01G411800.1	1.49237	Bgene	0.086521
TraesCS2B01G413000.1	0.101134	0.339027	0.072031	TraesCS2B01G413000.1	2.17858	Bgene	0.512192
TraesCS2B01G414500.1	0.059101	0.000001	0.000001	TraesCS2B01G414500.1	1.05820	Bgene	0.059103
TraesCS2B01G414700.1	0.752221	0.237411	0.010368	TraesCS2B01G414700.1	1.07568	Bgene	1
TraesCS1A01G238700.1	0.124359	0.000001	0.000001	TraesCS1A01G238700.1	1.23299	Agene	0.124361
TraesCS2B01G414800.1	0.000001	0.025632	0.000001	TraesCS2B01G414800.1	0.90474	Bgene	0.025634
TraesCS2B01G415900.1	0.065823	0.934175	0.000001	TraesCS2B01G415900.1	1.75196	Bgene	0.999999
TraesCS2B01G416700.1	0.031683	0.000001	0.000001	TraesCS2B01G416700.1	1.03984	Bgene	0.031685
TraesCS2B01G417200.1	0.140954	0.137871	0.000001	TraesCS2B01G417200.1	1.30126	Bgene	0.278826
TraesCS2B01G417300.1	0.000001	0.212921	0.000001	TraesCS2B01G417300.1	1.23203	Bgene	0.212923
TraesCS2B01G417700.1	0.010117	0.215273	0.000001	TraesCS2B01G417700.1	0.89744	Bgene	0.225391
TraesCS2B01G417900.1	0.000001	0.085494	0.000001	TraesCS2B01G417900.1	1.12707	Bgene	0.085496
TraesCS2B01G418200.1	0.000001	0.070085	0.000001	TraesCS2B01G418200.1	1.28861	Bgene	0.070087
TraesCS2B01G418600.1	0.073788	0.166333	0.018050	TraesCS2B01G418600.1	1.46788	Bgene	0.258171
TraesCS2B01G419100.1	0.027833	0.000002	0.000002	TraesCS2B01G419100.1	0.97835	Bgene	0.027837
TraesCS1A01G238800.1	0.173348	0.000001	0.004703	TraesCS1A01G238800.1	1.48176	Agene	0.178052
TraesCS2B01G421900.1	0.071711	0.041574	0.000001	TraesCS2B01G421900.1	1.10669	Bgene	0.113286
TraesCS2B01G424800.1	0.000002	0.225240	0.000002	TraesCS2B01G424800.1	1.21229	Bgene	0.225244
TraesCS2B01G425600.1	0.000001	0.282052	0.009212	TraesCS2B01G425600.1	1.26497	Bgene	0.291265
TraesCS2B01G426500.1	0.000002	0.296313	0.016849	TraesCS2B01G426500.1	0.93044	Bgene	0.313164
TraesCS2B01G427500.1	0.066465	0.264807	0.029997	TraesCS2B01G427500.1	0.96751	Bgene	0.361269
TraesCS2B01G428300.1	0.472906	0.000001	0.000001	TraesCS2B01G428300.1	0.99471	Bgene	0.472908
TraesCS2B01G428500.1	0.327369	0.000001	0.000001	TraesCS2B01G428500.1	0.88360	Bgene	0.327371
TraesCS1A01G239500.1	0.175551	0.018652	0.021798	TraesCS1A01G239500.1	0.95446	Agene	0.216001
TraesCS2B01G429100.1	0.000001	0.309038	0.037707	TraesCS2B01G429100.1	1.18086	Bgene	0.346746
TraesCS2B01G430000.1	0.000001	0.434480	0.000001	TraesCS2B01G430000.1	1.12738	Bgene	0.434482
TraesCS2B01G430800.1	0.000001	0.813448	0.000001	TraesCS2B01G430800.1	0.95680	Bgene	0.81345
TraesCS2B01G430900.1	0.000001	0.117291	0.000001	TraesCS2B01G430900.1	1.19676	Bgene	0.117293
TraesCS2B01G436300.1	0.000001	0.085157	0.044944	TraesCS2B01G436300.1	0.91061	Bgene	0.130102
TraesCS2B01G442900.4	0.027005	0.282099	0.033116	TraesCS2B01G442900.4	0.98277	Bgene	0.34222
TraesCS2B01G444500.1	0.000001	0.241204	0.009117	TraesCS2B01G444500.1	1.85275	Bgene	0.250322
TraesCS2B01G445300.1	0.013527	0.318454	0.000001	TraesCS2B01G445300.1	1.25532	Bgene	0.331982
TraesCS1A01G239600.1	0.328043	0.000001	0.000001	TraesCS1A01G239600.1	1.21137	Agene	0.328045
TraesCS2B01G445600.1	0.000001	0.218619	0.035874	TraesCS2B01G445600.1	0.91170	Bgene	0.254494
TraesCS2B01G445800.1	0.022189	0.400831	0.000001	TraesCS2B01G445800.1	1.56629	Bgene	0.423021
TraesCS2B01G445900.1	0.147158	0.417320	0.050177	TraesCS2B01G445900.1	1.34827	Bgene	0.614655
TraesCS2B01G446100.1	0.116821	0.244549	0.008996	TraesCS2B01G446100.1	1.06751	Bgene	0.370366
TraesCS2B01G447600.1	0.089531	0.000001	0.031651	TraesCS2B01G447600.1	0.97186	Bgene	0.121183
TraesCS2B01G448100.1	0.311981	0.026316	0.000001	TraesCS2B01G448100.1	1.09314	Bgene	0.338298
TraesCS2B01G449200.2	0.000001	0.395093	0.000001	TraesCS2B01G449200.2	1.58373	Bgene	0.395095
TraesCS1A01G239700.1	0.044415	0.265187	0.000001	TraesCS1A01G239700.1	0.95798	Agene	0.309603
TraesCS2B01G451700.3	0.000002	0.346458	0.244624	TraesCS2B01G451700.3	0.98806	Bgene	0.591084
TraesCS2B01G454500.1	0.263558	0.267138	0.000001	TraesCS2B01G454500.1	2.99549	Bgene	0.530697
TraesCS2B01G456000.1	0.085377	0.135276	0.000001	TraesCS2B01G456000.1	0.89070	Bgene	0.220654
TraesCS2B01G456100.1	0.000002	0.209126	0.000002	TraesCS2B01G456100.1	1.03230	Bgene	0.20913
TraesCS2B01G457600.1	0.000001	0.167215	0.007941	TraesCS2B01G457600.1	1.56026	Bgene	0.175157
TraesCS2B01G457700.1	0.186583	0.201962	0.097050	TraesCS2B01G457700.1	1.16757	Bgene	0.485595
TraesCS2B01G459000.1	0.272631	0.047618	0.000001	TraesCS2B01G459000.1	1.34691	Bgene	0.32025
TraesCS2B01G459100.1	0.348033	0.022807	0.000001	TraesCS2B01G459100.1	1.26802	Bgene	0.370841
TraesCS1A01G241900.1	0.035637	0.115307	0.000001	TraesCS1A01G241900.1	0.97190	Agene	0.150945
TraesCS2B01G460500.1	0.000001	0.505968	0.072449	TraesCS2B01G460500.1	1.47270	Bgene	0.578418
TraesCS2B01G460700.1	0.225695	0.417055	0.098142	TraesCS2B01G460700.1	1.65457	Bgene	0.740892
TraesCS2B01G461000.1	0.611853	0.339834	0.044846	TraesCS2B01G461000.1	1.05457	Bgene	0.996533
TraesCS2B01G464400.1	0.108183	0.262384	0.062959	TraesCS2B01G464400.1	1.28052	Bgene	0.433526
TraesCS2B01G468200.4	0.181425	0.068101	0.000001	TraesCS2B01G468200.4	0.89752	Bgene	0.249527
TraesCS2B01G469000.1	0.000001	0.000001	0.022367	TraesCS2B01G469000.1	0.91828	Bgene	0.022369
TraesCS1A01G242400.1	0.000001	0.059067	0.099086	TraesCS1A01G242400.1	1.70184	Agene	0.158154
TraesCS2B01G470400.1	0.009955	0.877081	0.112963	TraesCS2B01G470400.1	0.95749	Bgene	0.999999
TraesCS2B01G471800.1	0.244903	0.249704	0.285227	TraesCS2B01G471800.1	1.58304	Bgene	0.779834
TraesCS2B01G472100.1	0.000001	0.403027	0.171275	TraesCS2B01G472100.1	1.22846	Bgene	0.574303
TraesCS2B01G472600.1	0.357466	0.282033	0.237697	TraesCS2B01G472600.1	0.89066	Bgene	0.877196
TraesCS2B01G472800.1	0.000001	0.346679	0.253767	TraesCS2B01G472800.1	0.94334	Bgene	0.600447
TraesCS2B01G473700.1	0.493080	0.305822	0.157630	TraesCS2B01G473700.1	0.88628	Bgene	0.956532
TraesCS2B01G473800.1	0.269817	0.356343	0.000001	TraesCS2B01G473800.1	1.37389	Bgene	0.626161
TraesCS1A01G246200.1	0.233532	0.166660	0.389358	TraesCS1A01G246200.1	0.88065	Agene	0.78955
TraesCS2B01G474600.1	0.096526	0.015947	0.000001	TraesCS2B01G474600.1	1.42720	Bgene	0.112474
TraesCS2B01G475000.1	0.239649	0.386410	0.000001	TraesCS2B01G475000.1	0.99770	Bgene	0.62606
TraesCS2B01G475100.1	0.451513	0.471791	0.076694	TraesCS2B01G475100.1	1.83495	Bgene	0.999998
TraesCS2B01G475200.1	0.000001	0.972392	0.027606	TraesCS2B01G475200.1	2.74569	Bgene	0.999999
TraesCS2B01G475400.1	0.043718	0.871458	0.050335	TraesCS2B01G475400.1	1.34945	Bgene	0.965511
TraesCS2B01G475600.1	0.143294	0.363675	0.000001	TraesCS2B01G475600.1	1.34924	Bgene	0.50697
TraesCS2B01G475700.1	0.259340	0.296467	0.080870	TraesCS2B01G475700.1	1.42266	Bgene	0.636677
TraesCS2B01G476000.1	0.315165	0.297814	0.065142	TraesCS2B01G476000.1	1.11600	Bgene	0.678121
TraesCS1A01G247900.1	0.932026	0.067973	0.000001	TraesCS1A01G247900.1	1.15186	Agene	1
TraesCS2B01G476500.1	0.000001	0.352367	0.000001	TraesCS2B01G476500.1	0.91798	Bgene	0.352369
TraesCS2B01G476700.1	0.059620	0.090808	0.086934	TraesCS2B01G476700.1	1.31193	Bgene	0.237362
TraesCS2B01G477300.4	0.025038	0.448241	0.000002	TraesCS2B01G477300.4	0.95287	Bgene	0.473281
TraesCS2B01G482300.1	0.276060	0.064943	0.000001	TraesCS2B01G482300.1	0.98696	Bgene	0.341004
TraesCS2B01G482500.1	0.224689	0.147463	0.088751	TraesCS2B01G482500.1	2.06660	Bgene	0.460903
TraesCS2B01G482600.1	0.084408	0.185321	0.000001	TraesCS2B01G482600.1	1.19359	Bgene	0.26973
TraesCS2B01G482700.1	0.316828	0.053831	0.039050	TraesCS2B01G482700.1	1.19249	Bgene	0.409709
TraesCS2B01G482800.1	0.231081	0.382514	0.000001	TraesCS2B01G482800.1	1.38462	Bgene	0.613596
TraesCS2B01G482900.1	0.169791	0.338006	0.000001	TraesCS2B01G482900.1	1.78050	Bgene	0.507798
TraesCS2B01G483200.1	0.537564	0.382532	0.079903	TraesCS2B01G483200.1	1.86678	Bgene	0.999999
TraesCS2B01G484100.1	0.082857	0.163552	0.000001	TraesCS2B01G484100.1	0.87717	Bgene	0.24641
TraesCS2B01G484300.1	0.490586	0.167379	0.339281	TraesCS2B01G484300.1	1.07384	Bgene	0.997246
TraesCS2B01G487300.1	0.091849	0.173594	0.000001	TraesCS2B01G487300.1	1.56809	Bgene	0.265444
TraesCS2B01G489600.3	0.740679	0.259319	0.000001	TraesCS2B01G489600.3	1.36136	Bgene	0.999999
TraesCS2B01G489900.1	0.183415	0.464515	0.112755	TraesCS2B01G489900.1	1.12595	Bgene	0.760685
TraesCS1A01G248000.1	0.437745	0.000001	0.067749	TraesCS1A01G248000.1	0.89870	Agene	0.505495
TraesCS2B01G490100.1	0.000001	0.156532	0.049411	TraesCS2B01G490100.1	1.32324	Bgene	0.205944
TraesCS2B01G490400.1	0.000001	0.302915	0.025010	TraesCS2B01G490400.1	2.18584	Bgene	0.327926
TraesCS2B01G490700.2	0.145599	0.831616	0.022784	TraesCS2B01G490700.2	0.93126	Bgene	0.999999
TraesCS2B01G490900.1	0.616700	0.248809	0.132698	TraesCS2B01G490900.1	1.22992	Bgene	0.998207
TraesCS2B01G491200.1	0.015929	0.425108	0.203410	TraesCS2B01G491200.1	0.90266	Bgene	0.644447
TraesCS2B01G491700.2	0.340175	0.086506	0.000001	TraesCS2B01G491700.2	0.90393	Bgene	0.426682
TraesCS1A01G248300.1	0.122379	0.229118	0.000001	TraesCS1A01G248300.1	1.19624	Agene	0.351498
TraesCS2B01G499600.1	0.205617	0.794382	0.000001	TraesCS2B01G499600.1	1.05850	Bgene	1
TraesCS2B01G499700.1	0.511636	0.000001	0.000001	TraesCS2B01G499700.1	1.45543	Bgene	0.511638
TraesCS2B01G503500.1	0.180173	0.287216	0.000001	TraesCS2B01G503500.1	1.23738	Bgene	0.46739
TraesCS2B01G505100.1	0.000001	0.786414	0.186945	TraesCS2B01G505100.1	1.23656	Bgene	0.97336
TraesCS2B01G506400.1	0.130952	0.835539	0.033508	TraesCS2B01G506400.1	0.91500	Bgene	0.999999
TraesCS2B01G507200.1	0.000001	0.020011	0.251257	TraesCS2B01G507200.1	1.47208	Bgene	0.271269
TraesCS2B01G510700.1	0.078739	0.457522	0.000001	TraesCS2B01G510700.1	1.81764	Bgene	0.536262
TraesCS2B01G510900.1	0.176139	0.296128	0.000001	TraesCS2B01G510900.1	1.01268	Bgene	0.472268
TraesCS2B01G514400.1	0.093830	0.125543	0.000001	TraesCS2B01G514400.1	0.95433	Bgene	0.219374
TraesCS2B01G516600.1	0.634375	0.191863	0.173761	TraesCS2B01G516600.1	1.23726	Bgene	0.999999
TraesCS2B01G516700.2	0.000001	0.304804	0.000001	TraesCS2B01G516700.2	1.34770	Bgene	0.304806
TraesCS2B01G517400.1	0.275039	0.110905	0.032857	TraesCS2B01G517400.1	1.43549	Bgene	0.418801
TraesCS2B01G517500.1	0.338764	0.341447	0.000001	TraesCS2B01G517500.1	1.17340	Bgene	0.680212
TraesCS2B01G518500.1	0.132378	0.867620	0.000001	TraesCS2B01G518500.1	1.11448	Bgene	0.999999
TraesCS2B01G519000.1	0.000001	0.333984	0.000001	TraesCS2B01G519000.1	0.99671	Bgene	0.333986
TraesCS2B01G519600.3	0.064665	0.443607	0.000001	TraesCS2B01G519600.3	1.05159	Bgene	0.508273
TraesCS2B01G519900.1	0.000002	0.332068	0.158336	TraesCS2B01G519900.1	0.91259	Bgene	0.490406
TraesCS2B01G520200.1	0.000001	0.378880	0.300346	TraesCS2B01G520200.1	0.89565	Bgene	0.679227
TraesCS2B01G520700.1	0.000001	0.221805	0.094355	TraesCS2B01G520700.1	1.18357	Bgene	0.316161
TraesCS2B01G521600.2	0.000001	0.239034	0.001430	TraesCS2B01G521600.2	1.38042	Bgene	0.240465
TraesCS2B01G521600.3	0.055738	0.259017	0.000002	TraesCS2B01G521600.3	1.04902	Bgene	0.314757
TraesCS2B01G521700.1	0.060116	0.188397	0.019989	TraesCS2B01G521700.1	1.07286	Bgene	0.268502
TraesCS2B01G521800.1	0.074853	0.274621	0.000001	TraesCS2B01G521800.1	1.41409	Bgene	0.349475
TraesCS2B01G528100.2	0.324808	0.477217	0.197973	TraesCS2B01G528100.2	0.87020	Bgene	0.999998
TraesCS1A01G251200.1	0.563193	0.000001	0.000001	TraesCS1A01G251200.1	0.94865	Agene	0.563195
TraesCS2B01G528300.1	0.000001	0.165009	0.000001	TraesCS2B01G528300.1	1.04581	Bgene	0.165011
TraesCS2B01G528300.2	0.000001	0.019997	0.004451	TraesCS2B01G528300.2	1.13187	Bgene	0.024449
TraesCS2B01G528400.1	0.000001	0.275575	0.000001	TraesCS2B01G528400.1	1.19283	Bgene	0.275577
TraesCS2B01G529400.1	0.000001	0.523456	0.170829	TraesCS2B01G529400.1	1.20921	Bgene	0.694286
TraesCS2B01G529700.1	0.115095	0.073202	0.000001	TraesCS2B01G529700.1	1.35228	Bgene	0.188298
TraesCS2B01G529900.1	0.000001	0.247524	0.092022	TraesCS2B01G529900.1	1.32427	Bgene	0.339547
TraesCS2B01G530000.1	0.028154	0.378118	0.221459	TraesCS2B01G530000.1	1.52160	Bgene	0.627731
TraesCS2B01G530100.1	0.242743	0.018893	0.064298	TraesCS2B01G530100.1	1.40041	Bgene	0.325934
TraesCS1A01G252900.1	0.549396	0.000029	0.197727	TraesCS1A01G252900.1	1.10357	Agene	0.747152
TraesCS2B01G531200.3	0.000001	0.994650	0.005348	TraesCS2B01G531200.3	1.23787	Bgene	0.999999
TraesCS2B01G532500.1	0.000001	0.903069	0.070426	TraesCS2B01G532500.1	1.46137	Bgene	0.973496
TraesCS2B01G533500.1	0.000001	0.272257	0.000001	TraesCS2B01G533500.1	1.09843	Bgene	0.272259
TraesCS2B01G534200.1	0.000001	0.968102	0.031896	TraesCS2B01G534200.1	1.06597	Bgene	0.999999
TraesCS2B01G534800.1	0.000001	0.892254	0.107744	TraesCS2B01G534800.1	1.17597	Bgene	0.999999
TraesCS2B01G535200.1	0.000001	0.933699	0.046648	TraesCS2B01G535200.1	1.08588	Bgene	0.980348
TraesCS2B01G535400.1	0.000001	0.865423	0.018718	TraesCS2B01G535400.1	2.03785	Bgene	0.884142
TraesCS2B01G535500.1	0.000001	0.318496	0.130817	TraesCS2B01G535500.1	2.04651	Bgene	0.449314
TraesCS2B01G537500.1	0.129005	0.320608	0.056517	TraesCS2B01G537500.1	1.03299	Bgene	0.50613
TraesCS1A01G253200.1	0.646288	0.000001	0.000001	TraesCS1A01G253200.1	1.65499	Agene	0.64629
TraesCS2B01G538600.1	0.000001	0.345826	0.000001	TraesCS2B01G538600.1	1.47562	Bgene	0.345828
TraesCS2B01G538700.1	0.266764	0.371861	0.199047	TraesCS2B01G538700.1	2.06626	Bgene	0.837672
TraesCS2B01G538800.1	0.170221	0.281875	0.432381	TraesCS2B01G538800.1	1.96661	Bgene	0.884477
TraesCS2B01G539100.1	0.015964	0.434536	0.256032	TraesCS2B01G539100.1	1.38785	Bgene	0.706532
TraesCS2B01G540100.2	0.336104	0.218788	0.043469	TraesCS2B01G540100.2	1.60280	Bgene	0.598361
TraesCS2B01G541300.1	0.000001	0.012769	0.307491	TraesCS2B01G541300.1	1.35623	Bgene	0.320261
TraesCS2B01G541400.1	0.013721	0.802530	0.000001	TraesCS2B01G541400.1	1.35417	Bgene	0.816252
TraesCS2B01G541500.1	0.198055	0.108275	0.000001	TraesCS2B01G541500.1	1.22686	Bgene	0.306331
TraesCS2B01G541800.1	0.000001	0.335582	0.000001	TraesCS2B01G541800.1	1.14952	Bgene	0.335584
TraesCS2B01G541900.1	0.003529	0.000001	0.066201	TraesCS2B01G541900.1	1.74452	Bgene	0.069731
TraesCS1A01G253200.2	0.501724	0.040600	0.000001	TraesCS1A01G253200.2	1.71990	Agene	0.542325
TraesCS2B01G542000.2	0.123505	0.000001	0.052659	TraesCS2B01G542000.2	1.23990	Bgene	0.176165
TraesCS2B01G542000.3	0.163398	0.173072	0.000001	TraesCS2B01G542000.3	0.88967	Bgene	0.336471
TraesCS2B01G542400.2	0.269321	0.401762	0.051300	TraesCS2B01G542400.2	0.93524	Bgene	0.722383
TraesCS2B01G544800.1	0.000001	0.991481	0.008517	TraesCS2B01G544800.1	1.16429	Bgene	0.999999
TraesCS2B01G545100.1	0.542071	0.343892	0.001911	TraesCS2B01G545100.1	1.22892	Bgene	0.887874
TraesCS2B01G545600.1	0.000001	0.400820	0.241767	TraesCS2B01G545600.1	1.05727	Bgene	0.642588
TraesCS2B01G545600.2	0.075142	0.000001	0.322121	TraesCS2B01G545600.2	1.01103	Bgene	0.397264
TraesCS2B01G545700.3	0.000001	0.946284	0.053714	TraesCS2B01G545700.3	0.91814	Bgene	0.999999
TraesCS2B01G546000.1	0.000001	0.933028	0.003738	TraesCS2B01G546000.1	0.89059	Bgene	0.936767
TraesCS1A01G253400.3	0.000001	0.031876	0.103859	TraesCS1A01G253400.3	1.41003	Agene	0.135736
TraesCS2B01G546500.2	0.000001	0.943778	0.042031	TraesCS2B01G546500.2	1.18632	Bgene	0.98581
TraesCS2B01G547600.1	0.000001	0.969598	0.030401	TraesCS2B01G547600.1	0.93094	Bgene	1
TraesCS2B01G549200.1	0.000001	0.000001	0.683030	TraesCS2B01G549200.1	0.96229	Bgene	0.683032
TraesCS2B01G550200.1	0.000001	0.331661	0.192727	TraesCS2B01G550200.1	1.36907	Bgene	0.524389
TraesCS2B01G552700.1	0.000001	0.406959	0.035006	TraesCS2B01G552700.1	1.56859	Bgene	0.441966
TraesCS2B01G552800.1	0.124228	0.405249	0.049461	TraesCS2B01G552800.1	0.91752	Bgene	0.578938
TraesCS2B01G553400.1	0.166001	0.379054	0.204519	TraesCS2B01G553400.1	0.99288	Bgene	0.749574
TraesCS2B01G553600.1	0.141831	0.334382	0.000001	TraesCS2B01G553600.1	0.89749	Bgene	0.476214
TraesCS2B01G553700.1	0.000001	0.396740	0.061568	TraesCS2B01G553700.1	1.15923	Bgene	0.458309
TraesCS2B01G554900.1	0.046736	0.274570	0.206443	TraesCS2B01G554900.1	1.15765	Bgene	0.527749
TraesCS2B01G555100.1	0.000001	0.495704	0.136878	TraesCS2B01G555100.1	0.98633	Bgene	0.632583
TraesCS2B01G555200.2	0.110827	0.274566	0.190413	TraesCS2B01G555200.2	0.87549	Bgene	0.575806
TraesCS2B01G555400.1	0.237974	0.460404	0.000001	TraesCS2B01G555400.1	1.24370	Bgene	0.698379
TraesCS2B01G555400.2	0.148342	0.444544	0.000001	TraesCS2B01G555400.2	2.52763	Bgene	0.592887
TraesCS2B01G555400.3	0.000001	0.484094	0.031659	TraesCS2B01G555400.3	3.35801	Bgene	0.515754
TraesCS1A01G257500.1	0.692226	0.008465	0.000001	TraesCS1A01G257500.1	1.19858	Agene	0.700692
TraesCS2B01G555700.1	0.070528	0.791120	0.138351	TraesCS2B01G555700.1	1.97750	Bgene	0.999999
TraesCS2B01G556800.1	0.000001	0.224352	0.201716	TraesCS2B01G556800.1	0.95093	Bgene	0.426069
TraesCS2B01G557700.1	0.055449	0.024242	0.082988	TraesCS2B01G557700.1	0.94972	Bgene	0.162679
TraesCS2B01G560200.1	0.000001	0.300672	0.323855	TraesCS2B01G560200.1	1.04771	Bgene	0.624528
TraesCS2B01G562100.1	0.320485	0.375889	0.035150	TraesCS2B01G562100.1	0.97250	Bgene	0.731524
TraesCS2B01G562300.1	0.288211	0.133404	0.385222	TraesCS2B01G562300.1	1.18942	Bgene	0.806837
TraesCS2B01G563700.1	0.832707	0.165418	0.000001	TraesCS2B01G563700.1	1.66198	Bgene	0.998126
TraesCS2B01G563800.1	0.246084	0.375449	0.000001	TraesCS2B01G563800.1	0.97915	Bgene	0.621534
TraesCS2B01G566000.1	0.748322	0.194116	0.000001	TraesCS2B01G566000.1	1.14172	Bgene	0.942439
TraesCS2B01G568000.1	0.157081	0.387392	0.067168	TraesCS2B01G568000.1	0.91937	Bgene	0.611641
TraesCS2B01G569100.1	0.028241	0.107688	0.062051	TraesCS2B01G569100.1	1.40751	Bgene	0.19798
TraesCS2B01G569200.1	0.205165	0.238100	0.000001	TraesCS2B01G569200.1	1.35044	Bgene	0.443266
TraesCS2B01G569300.1	0.062412	0.237787	0.000001	TraesCS2B01G569300.1	1.07487	Bgene	0.3002
TraesCS2B01G569400.1	0.433000	0.258982	0.000001	TraesCS2B01G569400.1	1.16099	Bgene	0.691983
TraesCS1A01G259700.1	0.094405	0.000001	0.102007	TraesCS1A01G259700.1	0.89734	Agene	0.196413
TraesCS2B01G569500.1	0.540877	0.321920	0.000001	TraesCS2B01G569500.1	1.74409	Bgene	0.862798
TraesCS2B01G569600.1	0.680472	0.258884	0.000001	TraesCS2B01G569600.1	1.58666	Bgene	0.939357
TraesCS2B01G569800.1	0.134591	0.605278	0.260130	TraesCS2B01G569800.1	2.20755	Bgene	0.999999
TraesCS2B01G570500.1	0.051622	0.921279	0.027099	TraesCS2B01G570500.1	1.12750	Bgene	1
TraesCS2B01G570600.1	0.295391	0.405802	0.031842	TraesCS2B01G570600.1	1.19424	Bgene	0.733035
TraesCS2B01G571300.1	0.642262	0.260697	0.058996	TraesCS2B01G571300.1	0.86919	Bgene	0.961955
TraesCS2B01G571700.1	0.066491	0.781684	0.131516	TraesCS2B01G571700.1	1.52544	Bgene	0.979691
TraesCS2B01G571700.2	0.715617	0.174960	0.051077	TraesCS2B01G571700.2	2.24156	Bgene	0.941654
TraesCS2B01G572500.1	0.753162	0.244895	0.000001	TraesCS2B01G572500.1	1.64771	Bgene	0.998058
TraesCS2B01G572900.1	0.090669	0.794356	0.114145	TraesCS2B01G572900.1	0.87263	Bgene	0.99917
TraesCS2B01G574100.1	0.189405	0.763091	0.047503	TraesCS2B01G574100.1	1.42593	Bgene	0.999999
TraesCS2B01G574600.1	0.277617	0.361806	0.000001	TraesCS2B01G574600.1	1.05720	Bgene	0.639424
TraesCS2B01G576100.1	0.000001	0.385128	0.081813	TraesCS2B01G576100.1	1.23407	Bgene	0.466942
TraesCS2B01G577100.1	0.191748	0.464028	0.019203	TraesCS2B01G577100.1	1.52763	Bgene	0.674979
TraesCS2B01G577200.1	0.284141	0.428568	0.000001	TraesCS2B01G577200.1	1.46669	Bgene	0.71271
TraesCS2B01G578000.1	0.288704	0.358728	0.000001	TraesCS2B01G578000.1	1.08067	Bgene	0.647433
TraesCS1A01G263600.1	0.382991	0.000001	0.118484	TraesCS1A01G263600.1	1.81644	Agene	0.501476
TraesCS2B01G578800.1	0.000001	0.803155	0.196843	TraesCS2B01G578800.1	1.24869	Bgene	0.999999
TraesCS2B01G579100.1	0.505213	0.292649	0.033081	TraesCS2B01G579100.1	1.64341	Bgene	0.830943
TraesCS2B01G579200.1	0.000001	0.307046	0.073965	TraesCS2B01G579200.1	0.94051	Bgene	0.381012
TraesCS2B01G581700.3	0.301197	0.360496	0.000001	TraesCS2B01G581700.3	0.92524	Bgene	0.661694
TraesCS2B01G582000.1	0.000001	0.485953	0.062895	TraesCS2B01G582000.1	1.53711	Bgene	0.548849
TraesCS2B01G582100.1	0.095081	0.292673	0.208513	TraesCS2B01G582100.1	1.64045	Bgene	0.596267
TraesCS2B01G582300.1	0.548574	0.000001	0.000001	TraesCS2B01G582300.1	1.29433	Bgene	0.548576
TraesCS2B01G582800.1	0.520969	0.276832	0.000001	TraesCS2B01G582800.1	0.96632	Bgene	0.797802
TraesCS1A01G263700.1	0.179949	0.000001	0.000001	TraesCS1A01G263700.1	1.22779	Agene	0.179951
TraesCS2B01G584100.1	0.443843	0.264096	0.000001	TraesCS2B01G584100.1	1.04984	Bgene	0.70794
TraesCS2B01G585600.1	0.251297	0.295828	0.000001	TraesCS2B01G585600.1	1.28583	Bgene	0.547126
TraesCS2B01G590100.1	0.340688	0.368019	0.167737	TraesCS2B01G590100.1	0.90640	Bgene	0.876444
TraesCS2B01G592400.1	0.518209	0.378221	0.103569	TraesCS2B01G592400.1	1.18852	Bgene	0.999999
TraesCS2B01G592600.1	0.416898	0.147615	0.116742	TraesCS2B01G592600.1	1.15402	Bgene	0.681255
TraesCS2B01G592700.1	0.057203	0.162950	0.119708	TraesCS2B01G592700.1	1.16580	Bgene	0.339861
TraesCS1A01G265600.1	0.230638	0.000001	0.000001	TraesCS1A01G265600.1	2.29547	Agene	0.23064
TraesCS2B01G595300.1	0.144853	0.355884	0.044401	TraesCS2B01G595300.1	1.21032	Bgene	0.545138
TraesCS2B01G596600.1	0.631748	0.188110	0.081354	TraesCS2B01G596600.1	1.16940	Bgene	0.901212
TraesCS2B01G599800.1	0.000001	0.260374	0.072151	TraesCS2B01G599800.1	1.57193	Bgene	0.332526
TraesCS2B01G600100.1	0.178595	0.036251	0.162109	TraesCS2B01G600100.1	0.89156	Bgene	0.376955
TraesCS2B01G600200.2	0.026249	0.030550	0.153046	TraesCS2B01G600200.2	2.73942	Bgene	0.209845
TraesCS2B01G602700.1	0.178644	0.000001	0.046644	TraesCS2B01G602700.1	1.24543	Bgene	0.225289
TraesCS2B01G603100.1	0.000001	0.000001	0.075574	TraesCS2B01G603100.1	1.18972	Bgene	0.075576
TraesCS2B01G603200.1	0.057922	0.101310	0.000001	TraesCS2B01G603200.1	1.25434	Bgene	0.159233
TraesCS2B01G603600.1	0.393594	0.000001	0.004098	TraesCS2B01G603600.1	1.36509	Bgene	0.397693
TraesCS1A01G265700.1	0.205381	0.000001	0.000001	TraesCS1A01G265700.1	1.92458	Agene	0.205383
TraesCS2B01G604600.1	0.351112	0.174275	0.000001	TraesCS2B01G604600.1	1.01872	Bgene	0.525388
TraesCS2B01G604800.1	0.288307	0.287777	0.235692	TraesCS2B01G604800.1	1.35572	Bgene	0.811776
TraesCS2B01G605800.1	0.287061	0.137369	0.000001	TraesCS2B01G605800.1	1.00560	Bgene	0.424431
TraesCS2B01G608800.2	0.518950	0.314208	0.118733	TraesCS2B01G608800.2	1.05638	Bgene	0.951891
TraesCS2B01G608900.1	0.227623	0.334562	0.058359	TraesCS2B01G608900.1	1.39000	Bgene	0.620544
TraesCS2B01G610400.1	0.489100	0.204443	0.000001	TraesCS2B01G610400.1	1.02243	Bgene	0.693544
TraesCS2B01G611700.2	0.704119	0.229835	0.066045	TraesCS2B01G611700.2	1.44113	Bgene	0.999999
TraesCS2B01G613800.1	0.322617	0.248124	0.027406	TraesCS2B01G613800.1	0.97549	Bgene	0.598147
TraesCS2B01G617000.1	0.687522	0.066193	0.246284	TraesCS2B01G617000.1	1.60023	Bgene	0.999999
TraesCS2B01G620600.1	0.186078	0.469076	0.093122	TraesCS2B01G620600.1	0.93407	Bgene	0.748276
TraesCS2B01G620900.1	0.384692	0.321252	0.046138	TraesCS2B01G620900.1	0.91822	Bgene	0.752082
TraesCS2B01G623400.1	0.252195	0.399763	0.000001	TraesCS2B01G623400.1	1.26708	Bgene	0.651959
TraesCS1A01G265900.1	0.070424	0.000001	0.223449	TraesCS1A01G265900.1	2.51585	Agene	0.293874
TraesCS2B01G626000.1	0.707750	0.235159	0.022923	TraesCS2B01G626000.1	1.02559	Bgene	0.965832
TraesCS2B01G627900.1	0.153552	0.417118	0.099554	TraesCS2B01G627900.1	1.72342	Bgene	0.670224
TraesCS2B01G630000.1	0.082840	0.000001	0.156621	TraesCS2B01G630000.1	0.94347	Bgene	0.239462
TraesCS2D01G000200.1	0.393837	0.000001	0.000603	TraesCS2D01G000200.1	0.86741	Dgene	0.394441
TraesCS2D01G000300.1	0.054149	0.049009	0.000001	TraesCS2D01G000300.1	1.28951	Dgene	0.103159
TraesCS2D01G006500.1	0.000001	0.189607	0.176458	TraesCS2D01G006500.1	1.24313	Dgene	0.366066
TraesCS2D01G011700.1	0.033450	0.000001	0.109418	TraesCS2D01G011700.1	1.02888	Dgene	0.142869
TraesCS1A01G266000.1	0.022374	0.154901	0.000001	TraesCS1A01G266000.1	2.29149	Agene	0.177276
TraesCS2D01G015500.1	0.209586	0.000001	0.000001	TraesCS2D01G015500.1	1.07104	Dgene	0.209588
TraesCS2D01G017300.1	0.000001	0.418186	0.000001	TraesCS2D01G017300.1	0.96222	Dgene	0.418188
TraesCS2D01G018200.1	0.000001	0.029060	0.000001	TraesCS2D01G018200.1	0.95148	Dgene	0.029062
TraesCS2D01G018600.1	0.418545	0.245687	0.335767	TraesCS2D01G018600.1	1.34427	Dgene	0.999999
TraesCS2D01G018800.1	0.476309	0.304869	0.048505	TraesCS2D01G018800.1	1.04141	Dgene	0.829683
TraesCS2D01G019600.2	0.510094	0.015924	0.473981	TraesCS2D01G019600.2	1.60283	Dgene	0.999999
TraesCS2D01G023900.1	0.000001	0.000001	0.714507	TraesCS2D01G023900.1	0.88412	Dgene	0.714509
TraesCS2D01G025400.1	0.595530	0.085021	0.000001	TraesCS2D01G025400.1	1.38869	Dgene	0.680552
TraesCS2D01G025500.1	0.167656	0.196369	0.156906	TraesCS2D01G025500.1	1.09879	Dgene	0.520931
TraesCS2D01G026900.1	0.272131	0.422947	0.000001	TraesCS2D01G026900.1	0.93550	Dgene	0.695079
TraesCS1A01G266600.2	0.352162	0.064857	0.000001	TraesCS1A01G266600.2	1.69560	Agene	0.41702
TraesCS2D01G028600.1	0.081691	0.000001	0.165666	TraesCS2D01G028600.1	0.99207	Dgene	0.247358
TraesCS2D01G029800.1	0.293106	0.066557	0.032754	TraesCS2D01G029800.1	1.36696	Dgene	0.392417
TraesCS2D01G031000.1	0.317743	0.000001	0.000001	TraesCS2D01G031000.1	1.23513	Dgene	0.317745
TraesCS2D01G033100.1	0.126977	0.000001	0.005269	TraesCS2D01G033100.1	0.94593	Dgene	0.132247
TraesCS2D01G033500.1	0.000001	0.064077	0.043856	TraesCS2D01G033500.1	1.00042	Dgene	0.107934
TraesCS2D01G033700.1	0.000001	0.029253	0.051000	TraesCS2D01G033700.1	1.93170	Dgene	0.080254
TraesCS2D01G033900.1	0.000001	0.028816	0.035311	TraesCS2D01G033900.1	0.87972	Dgene	0.064128
TraesCS2D01G034900.1	0.000001	0.000001	0.829426	TraesCS2D01G034900.1	1.05374	Dgene	0.829428
TraesCS2D01G036200.1	0.269115	0.000001	0.730883	TraesCS2D01G036200.1	1.34583	Dgene	0.999999
TraesCS2D01G037400.2	0.000001	0.168552	0.000001	TraesCS2D01G037400.2	0.90460	Dgene	0.168554
TraesCS2D01G039600.2	0.180355	0.129818	0.613303	TraesCS2D01G039600.2	0.91636	Dgene	0.923476
TraesCS2D01G039600.3	0.107188	0.129013	0.606128	TraesCS2D01G039600.3	0.87023	Dgene	0.842329
TraesCS2D01G041000.1	0.000001	0.000001	0.335358	TraesCS2D01G041000.1	1.01833	Dgene	0.33536
TraesCS2D01G041600.3	0.000001	0.018322	0.507584	TraesCS2D01G041600.3	1.02518	Dgene	0.525907
TraesCS2D01G044600.1	0.354035	0.000001	0.342314	TraesCS2D01G044600.1	1.22690	Dgene	0.69635
TraesCS1A01G270900.1	0.861125	0.067722	0.071152	TraesCS1A01G270900.1	2.76867	Agene	0.999999
TraesCS2D01G047500.1	0.249356	0.000001	0.000001	TraesCS2D01G047500.1	1.04250	Dgene	0.249358
TraesCS2D01G049500.1	0.000001	0.000001	0.106121	TraesCS2D01G049500.1	1.30583	Dgene	0.106123
TraesCS2D01G055000.1	0.000001	0.000001	0.609975	TraesCS2D01G055000.1	0.95807	Dgene	0.609977
TraesCS2D01G056500.1	0.000001	0.080073	0.000001	TraesCS2D01G056500.1	0.87373	Dgene	0.080075
TraesCS2D01G057700.1	0.162161	0.281768	0.000001	TraesCS2D01G057700.1	1.01796	Dgene	0.44393
TraesCS2D01G063000.1	0.011834	0.000001	0.000001	TraesCS2D01G063000.1	1.44070	Dgene	0.011836
TraesCS2D01G065200.1	0.000001	0.229344	0.000001	TraesCS2D01G065200.1	2.52939	Dgene	0.229346
TraesCS1A01G011600.1	0.629149	0.064120	0.306730	TraesCS1A01G011600.1	2.21205	Agene	0.999999
TraesCS1A01G271000.1	0.495496	0.032326	0.000001	TraesCS1A01G271000.1	1.28050	Agene	0.527823
TraesCS2D01G065300.1	0.000001	0.021663	0.035872	TraesCS2D01G065300.1	2.21889	Dgene	0.057536
TraesCS2D01G065400.1	0.000001	0.290982	0.000001	TraesCS2D01G065400.1	2.09310	Dgene	0.290984
TraesCS2D01G065600.1	0.000001	0.215781	0.000001	TraesCS2D01G065600.1	1.93094	Dgene	0.215783
TraesCS2D01G067600.1	0.000001	0.085854	0.053946	TraesCS2D01G067600.1	1.24444	Dgene	0.139801
TraesCS2D01G079200.1	0.019244	0.030854	0.000001	TraesCS2D01G079200.1	0.87206	Dgene	0.050099
TraesCS2D01G084400.1	0.010976	0.053348	0.627836	TraesCS2D01G084400.1	1.03297	Dgene	0.69216
TraesCS2D01G087500.1	0.056724	0.256067	0.000001	TraesCS2D01G087500.1	1.04266	Dgene	0.312792
TraesCS1A01G273500.1	0.029433	0.069239	0.000001	TraesCS1A01G273500.1	1.04351	Agene	0.098673
TraesCS2D01G091300.1	0.342315	0.000001	0.056928	TraesCS2D01G091300.1	1.03381	Dgene	0.399244
TraesCS2D01G093100.1	0.240677	0.000001	0.000001	TraesCS2D01G093100.1	1.15168	Dgene	0.240679
TraesCS2D01G099900.1	0.046893	0.014328	0.215547	TraesCS2D01G099900.1	0.96766	Dgene	0.276768
TraesCS2D01G100200.1	0.000001	0.058504	0.000001	TraesCS2D01G100200.1	0.94661	Dgene	0.058506
TraesCS2D01G100700.2	0.459155	0.000001	0.037510	TraesCS2D01G100700.2	1.02285	Dgene	0.496666
TraesCS2D01G100900.1	0.187572	0.004975	0.000001	TraesCS2D01G100900.1	1.13364	Dgene	0.192548
TraesCS2D01G101300.1	0.216670	0.002076	0.000001	TraesCS2D01G101300.1	1.24437	Dgene	0.218747
TraesCS2D01G101400.1	0.000001	0.027520	0.193055	TraesCS2D01G101400.1	1.77218	Dgene	0.220576
TraesCS2D01G104300.1	0.098886	0.000001	0.000001	TraesCS2D01G104300.1	1.28723	Dgene	0.098888
TraesCS1A01G276200.1	0.104045	0.000001	0.000001	TraesCS1A01G276200.1	1.02431	Agene	0.104047
TraesCS2D01G104500.1	0.000001	0.348347	0.066032	TraesCS2D01G104500.1	1.11604	Dgene	0.41438
TraesCS2D01G104600.1	0.507097	0.047401	0.000001	TraesCS2D01G104600.1	1.09453	Dgene	0.554499
TraesCS2D01G106400.1	0.000001	0.268095	0.037407	TraesCS2D01G106400.1	1.38292	Dgene	0.305503
TraesCS2D01G106800.1	0.000001	0.000001	0.102025	TraesCS2D01G106800.1	0.98362	Dgene	0.102027
TraesCS2D01G107100.1	0.197904	0.060842	0.000001	TraesCS2D01G107100.1	1.06614	Dgene	0.258747
TraesCS2D01G107600.1	0.067234	0.000001	0.107680	TraesCS2D01G107600.1	1.86868	Dgene	0.174915
TraesCS2D01G107900.1	0.000001	0.000001	0.398123	TraesCS2D01G107900.1	1.81663	Dgene	0.398125
TraesCS2D01G108500.1	0.149096	0.000001	0.000001	TraesCS2D01G108500.1	1.20859	Dgene	0.149098
TraesCS2D01G111400.2	0.003402	0.044834	0.604560	TraesCS2D01G111400.2	1.04783	Dgene	0.652796
TraesCS1A01G276800.1	0.504248	0.342670	0.148551	TraesCS1A01G276800.1	0.90029	Agene	0.995469
TraesCS2D01G113100.1	0.046894	0.143953	0.115927	TraesCS2D01G113100.1	0.89907	Dgene	0.306774
TraesCS2D01G114800.1	0.000001	0.000001	0.507713	TraesCS2D01G114800.1	0.93403	Dgene	0.507715
TraesCS2D01G115200.1	0.163378	0.000001	0.000001	TraesCS2D01G115200.1	0.97015	Dgene	0.16338
TraesCS2D01G115300.1	0.111413	0.000001	0.004648	TraesCS2D01G115300.1	1.24811	Dgene	0.116062
TraesCS2D01G117100.1	0.000001	0.229329	0.000001	TraesCS2D01G117100.1	1.17744	Dgene	0.229331
TraesCS2D01G117500.2	0.143207	0.271408	0.252456	TraesCS2D01G117500.2	1.10083	Dgene	0.667071
TraesCS2D01G119100.1	0.183924	0.267356	0.000001	TraesCS2D01G119100.1	0.96875	Dgene	0.451281
TraesCS2D01G119100.2	0.214755	0.278595	0.000001	TraesCS2D01G119100.2	1.03084	Dgene	0.493351
TraesCS2D01G123200.1	0.000002	0.000002	0.782179	TraesCS2D01G123200.1	0.98650	Dgene	0.782183
TraesCS2D01G124800.1	0.038451	0.000001	0.698849	TraesCS2D01G124800.1	1.19752	Dgene	0.737301
TraesCS2D01G125800.1	0.000001	0.214948	0.324576	TraesCS2D01G125800.1	1.15755	Dgene	0.539525
TraesCS2D01G128200.1	0.061336	0.000001	0.818048	TraesCS2D01G128200.1	1.21080	Dgene	0.879385
TraesCS2D01G128700.1	0.080105	0.394257	0.000001	TraesCS2D01G128700.1	1.38716	Dgene	0.474363
TraesCS2D01G129100.1	0.088003	0.043946	0.350301	TraesCS2D01G129100.1	1.38111	Dgene	0.48225
TraesCS2D01G131100.1	0.000001	0.000001	0.033104	TraesCS2D01G131100.1	1.29833	Dgene	0.033106
TraesCS2D01G131900.2	0.060949	0.000001	0.279176	TraesCS2D01G131900.2	1.30544	Dgene	0.340126
TraesCS1A01G278600.1	0.274683	0.000001	0.131032	TraesCS1A01G278600.1	0.93407	Agene	0.405716
TraesCS2D01G132200.1	0.109780	0.000001	0.000001	TraesCS2D01G132200.1	1.02306	Dgene	0.109782
TraesCS2D01G132200.2	0.284711	0.000001	0.000001	TraesCS2D01G132200.2	1.01849	Dgene	0.284713
TraesCS2D01G132900.1	0.006388	0.392246	0.000001	TraesCS2D01G132900.1	0.90127	Dgene	0.398635
TraesCS2D01G134200.1	0.000001	0.136446	0.080267	TraesCS2D01G134200.1	1.33201	Dgene	0.216714
TraesCS2D01G136200.1	0.000001	0.287901	0.019798	TraesCS2D01G136200.1	1.61914	Dgene	0.3077
TraesCS2D01G139100.1	0.000001	0.012657	0.418500	TraesCS2D01G139100.1	1.48496	Dgene	0.431158
TraesCS2D01G139700.1	0.000001	0.000001	0.850663	TraesCS2D01G139700.1	1.23223	Dgene	0.850665
TraesCS1A01G278800.1	0.647654	0.282602	0.007707	TraesCS1A01G278800.1	2.11727	Agene	0.937963
TraesCS2D01G147100.1	0.041363	0.263187	0.109619	TraesCS2D01G147100.1	1.23617	Dgene	0.414169
TraesCS2D01G150400.1	0.000001	0.087941	0.000001	TraesCS2D01G150400.1	0.90211	Dgene	0.087943
TraesCS2D01G150500.1	0.014040	0.000001	0.049400	TraesCS2D01G150500.1	0.93561	Dgene	0.063441
TraesCS2D01G155200.1	0.007011	0.202227	0.000001	TraesCS2D01G155200.1	0.92654	Dgene	0.209239
TraesCS2D01G157100.1	0.049250	0.000001	0.214035	TraesCS2D01G157100.1	0.86120	Dgene	0.263286
TraesCS2D01G157500.1	0.019885	0.010191	0.000001	TraesCS2D01G157500.1	0.88655	Dgene	0.030077
TraesCS2D01G157600.1	0.032492	0.115302	0.000001	TraesCS2D01G157600.1	1.45257	Dgene	0.147795
TraesCS2D01G157800.1	0.014573	0.062547	0.000001	TraesCS2D01G157800.1	1.41471	Dgene	0.077121
TraesCS1A01G279500.3	0.000001	0.257841	0.000001	TraesCS1A01G279500.3	1.09645	Agene	0.257843
TraesCS2D01G157900.1	0.000001	0.088135	0.000001	TraesCS2D01G157900.1	1.29597	Dgene	0.088137
TraesCS2D01G161900.1	0.104499	0.000001	0.000001	TraesCS2D01G161900.1	1.45185	Dgene	0.104501
TraesCS2D01G161900.2	0.000001	0.031609	0.089532	TraesCS2D01G161900.2	1.11561	Dgene	0.121142
TraesCS2D01G162200.1	0.126850	0.041800	0.078279	TraesCS2D01G162200.1	1.09623	Dgene	0.246929
TraesCS2D01G162300.1	0.043807	0.000001	0.056170	TraesCS2D01G162300.1	1.09754	Dgene	0.099978
TraesCS2D01G162500.1	0.174112	0.000001	0.082206	TraesCS2D01G162500.1	1.03079	Dgene	0.256319
TraesCS2D01G162500.2	0.010249	0.145115	0.269456	TraesCS2D01G162500.2	0.87103	Dgene	0.42482
TraesCS2D01G163300.1	0.000001	0.029650	0.018008	TraesCS2D01G163300.1	1.72975	Dgene	0.047659
TraesCS2D01G165800.1	0.000001	0.074715	0.096016	TraesCS2D01G165800.1	1.26754	Dgene	0.170732
TraesCS2D01G166500.1	0.013864	0.060360	0.263887	TraesCS2D01G166500.1	0.97169	Dgene	0.338111
TraesCS1A01G279800.1	0.115907	0.014592	0.016330	TraesCS1A01G279800.1	0.92940	Agene	0.146829
TraesCS2D01G168400.1	0.075532	0.000001	0.000001	TraesCS2D01G168400.1	1.07120	Dgene	0.075534
TraesCS2D01G168500.1	0.014548	0.000001	0.000001	TraesCS2D01G168500.1	0.89764	Dgene	0.01455
TraesCS2D01G168600.1	0.158856	0.000001	0.053192	TraesCS2D01G168600.1	1.40438	Dgene	0.212049
TraesCS2D01G168800.1	0.207827	0.075001	0.003542	TraesCS2D01G168800.1	1.02410	Dgene	0.28637
TraesCS2D01G170200.2	0.075383	0.397210	0.043488	TraesCS2D01G170200.2	0.87533	Dgene	0.516081
TraesCS2D01G170400.1	0.000001	0.108136	0.000001	TraesCS2D01G170400.1	1.26636	Dgene	0.108138
TraesCS2D01G170700.1	0.000001	0.000001	0.005530	TraesCS2D01G170700.1	1.11087	Dgene	0.005532
TraesCS2D01G173300.1	0.327467	0.000001	0.000001	TraesCS2D01G173300.1	0.91113	Dgene	0.327469
TraesCS2D01G173500.1	0.000001	0.336293	0.000001	TraesCS2D01G173500.1	1.83067	Dgene	0.336295
TraesCS2D01G173600.1	0.000001	0.230240	0.000001	TraesCS2D01G173600.1	1.26334	Dgene	0.230242
TraesCS1A01G280500.1	0.153032	0.035032	0.000001	TraesCS1A01G280500.1	0.87736	Agene	0.188065
TraesCS2D01G174200.1	0.000001	0.042232	0.420527	TraesCS2D01G174200.1	1.63154	Dgene	0.46276
TraesCS2D01G176000.1	0.099317	0.000001	0.000001	TraesCS2D01G176000.1	1.02781	Dgene	0.099319
TraesCS2D01G176800.1	0.000001	0.000001	0.034720	TraesCS2D01G176800.1	0.94757	Dgene	0.034722
TraesCS2D01G177100.1	0.221941	0.211462	0.062726	TraesCS2D01G177100.1	1.95508	Dgene	0.496129
TraesCS2D01G177900.2	0.102646	0.000001	0.010050	TraesCS2D01G177900.2	1.49081	Dgene	0.112697
TraesCS2D01G179500.3	0.000001	0.260353	0.000001	TraesCS2D01G179500.3	0.97281	Dgene	0.260355
TraesCS2D01G181100.1	0.345168	0.000001	0.019463	TraesCS2D01G181100.1	0.99432	Dgene	0.364632
TraesCS2D01G181900.1	0.050728	0.303386	0.000001	TraesCS2D01G181900.1	1.13897	Dgene	0.354115
TraesCS2D01G182700.1	0.403877	0.018331	0.000001	TraesCS2D01G182700.1	0.92521	Dgene	0.422209
TraesCS1A01G013600.1	0.075710	0.067032	0.080306	TraesCS1A01G013600.1	1.66204	Agene	0.223048
TraesCS1A01G280700.1	0.275119	0.000001	0.168719	TraesCS1A01G280700.1	1.49938	Agene	0.443839
TraesCS2D01G183700.1	0.687633	0.000001	0.000001	TraesCS2D01G183700.1	0.99174	Dgene	0.687635
TraesCS2D01G185400.1	0.251458	0.000001	0.000001	TraesCS2D01G185400.1	1.42642	Dgene	0.25146
TraesCS2D01G185400.2	0.258667	0.000940	0.000001	TraesCS2D01G185400.2	1.45725	Dgene	0.259608
TraesCS2D01G191800.1	0.000001	0.108414	0.107088	TraesCS2D01G191800.1	1.06128	Dgene	0.215503
TraesCS2D01G192100.1	0.000001	0.163406	0.037052	TraesCS2D01G192100.1	0.95150	Dgene	0.200459
TraesCS2D01G194500.1	0.450155	0.000001	0.000001	TraesCS2D01G194500.1	1.23835	Dgene	0.450157
TraesCS2D01G196800.1	0.406473	0.000001	0.000001	TraesCS2D01G196800.1	1.00625	Dgene	0.406475
TraesCS2D01G197300.1	0.018204	0.000001	0.065281	TraesCS2D01G197300.1	0.96491	Dgene	0.083486
TraesCS2D01G198200.1	0.123513	0.000001	0.000001	TraesCS2D01G198200.1	1.20741	Dgene	0.123515
TraesCS1A01G281000.1	0.713358	0.004118	0.000001	TraesCS1A01G281000.1	1.72768	Agene	0.717477
TraesCS2D01G198900.1	0.144462	0.189607	0.000001	TraesCS2D01G198900.1	1.40464	Dgene	0.33407
TraesCS2D01G199100.1	0.019238	0.000001	0.000001	TraesCS2D01G199100.1	1.27984	Dgene	0.01924
TraesCS2D01G201200.2	0.066184	0.044322	0.000001	TraesCS2D01G201200.2	0.93320	Dgene	0.110507
TraesCS2D01G203200.1	0.066542	0.043769	0.009104	TraesCS2D01G203200.1	1.29369	Dgene	0.119415
TraesCS2D01G203400.1	0.000001	0.000001	0.042558	TraesCS2D01G203400.1	0.91546	Dgene	0.04256
TraesCS2D01G204400.1	0.000001	0.000001	0.139939	TraesCS2D01G204400.1	1.35645	Dgene	0.139941
TraesCS2D01G204700.1	0.000001	0.000001	0.099682	TraesCS2D01G204700.1	1.09683	Dgene	0.099684
TraesCS2D01G205900.2	0.261207	0.000001	0.132686	TraesCS2D01G205900.2	0.96982	Dgene	0.393894
TraesCS1A01G281000.2	0.485968	0.001502	0.000001	TraesCS1A01G281000.2	1.69119	Agene	0.487471
TraesCS2D01G207400.1	0.157920	0.000001	0.000001	TraesCS2D01G207400.1	0.87907	Dgene	0.157922
TraesCS2D01G210000.1	0.000001	0.003981	0.080207	TraesCS2D01G210000.1	0.87491	Dgene	0.084189
TraesCS2D01G211000.1	0.000001	0.219680	0.007942	TraesCS2D01G211000.1	1.26575	Dgene	0.227623
TraesCS2D01G211100.1	0.110124	0.099056	0.000001	TraesCS2D01G211100.1	1.31721	Dgene	0.209181
TraesCS2D01G211200.4	0.018428	0.000001	0.187982	TraesCS2D01G211200.4	0.89411	Dgene	0.206411
TraesCS2D01G214500.1	0.000001	0.019523	0.000001	TraesCS2D01G214500.1	1.02621	Dgene	0.019525
TraesCS2D01G216800.1	0.287341	0.000001	0.000001	TraesCS2D01G216800.1	1.47594	Dgene	0.287343
TraesCS2D01G217100.1	0.072288	0.000001	0.000001	TraesCS2D01G217100.1	0.91128	Dgene	0.07229
TraesCS2D01G217200.1	0.048421	0.061371	0.125507	TraesCS2D01G217200.1	2.03041	Dgene	0.235299
TraesCS1A01G281000.3	0.001675	0.000001	0.000001	TraesCS1A01G281000.3	0.97058	Agene	0.001677
TraesCS2D01G218700.1	0.222144	0.000001	0.082728	TraesCS2D01G218700.1	1.01346	Dgene	0.304873
TraesCS2D01G220200.1	0.109849	0.061724	0.000001	TraesCS2D01G220200.1	0.87004	Dgene	0.171574
TraesCS2D01G221000.1	0.000001	0.002594	0.277195	TraesCS2D01G221000.1	1.19965	Dgene	0.27979
TraesCS2D01G224200.1	0.236204	0.000001	0.000001	TraesCS2D01G224200.1	2.62911	Dgene	0.236206
TraesCS2D01G224700.1	0.097333	0.080975	0.000001	TraesCS2D01G224700.1	1.26406	Dgene	0.178309
TraesCS2D01G225400.1	0.000001	0.092971	0.000001	TraesCS2D01G225400.1	0.86322	Dgene	0.092973
TraesCS2D01G226000.1	0.027852	0.000001	0.000001	TraesCS2D01G226000.1	1.57926	Dgene	0.027854
TraesCS2D01G226000.2	0.114763	0.000001	0.000001	TraesCS2D01G226000.2	1.42607	Dgene	0.114765
TraesCS1A01G281400.1	0.151498	0.284323	0.000001	TraesCS1A01G281400.1	1.03639	Agene	0.435822
TraesCS2D01G227800.1	0.251840	0.096192	0.000001	TraesCS2D01G227800.1	1.40633	Dgene	0.348033
TraesCS2D01G228500.1	0.575838	0.013950	0.027870	TraesCS2D01G228500.1	0.90667	Dgene	0.617658
TraesCS2D01G231100.1	0.337589	0.092333	0.000001	TraesCS2D01G231100.1	1.40991	Dgene	0.429923
TraesCS2D01G233800.1	0.000001	0.177736	0.000001	TraesCS2D01G233800.1	1.00259	Dgene	0.177738
TraesCS2D01G235600.3	0.214607	0.341020	0.033695	TraesCS2D01G235600.3	0.91224	Dgene	0.589322
TraesCS2D01G238500.1	0.000001	0.346077	0.000001	TraesCS2D01G238500.1	0.88385	Dgene	0.346079
TraesCS2D01G239300.2	0.174045	0.071713	0.107633	TraesCS2D01G239300.2	0.98547	Dgene	0.353391
TraesCS2D01G248800.1	0.000001	0.150620	0.000001	TraesCS2D01G248800.1	0.98826	Dgene	0.150622
TraesCS1A01G282600.1	0.400130	0.037769	0.000001	TraesCS1A01G282600.1	0.91657	Agene	0.4379
TraesCS2D01G250500.1	0.011387	0.206721	0.000001	TraesCS2D01G250500.1	1.15683	Dgene	0.218109
TraesCS2D01G251000.1	0.005579	0.000001	0.011994	TraesCS2D01G251000.1	1.07298	Dgene	0.017574
TraesCS2D01G252400.1	0.000001	0.000001	0.043720	TraesCS2D01G252400.1	1.01552	Dgene	0.043722
TraesCS2D01G252600.1	0.224582	0.162237	0.000001	TraesCS2D01G252600.1	1.03070	Dgene	0.38682
TraesCS2D01G253900.1	0.093165	0.000001	0.000001	TraesCS2D01G253900.1	1.00806	Dgene	0.093167
TraesCS2D01G255500.1	0.130143	0.141630	0.307075	TraesCS2D01G255500.1	0.97545	Dgene	0.578848
TraesCS2D01G256000.1	0.561357	0.035505	0.000001	TraesCS2D01G256000.1	0.94875	Dgene	0.596863
TraesCS2D01G257100.1	0.422692	0.000001	0.000001	TraesCS2D01G257100.1	1.33867	Dgene	0.422694
TraesCS1A01G282800.1	0.000001	0.219749	0.025649	TraesCS1A01G282800.1	1.38757	Agene	0.245399
TraesCS2D01G259200.2	0.016547	0.000001	0.000001	TraesCS2D01G259200.2	1.12010	Dgene	0.016549
TraesCS2D01G260000.1	0.048958	0.000001	0.227428	TraesCS2D01G260000.1	0.94036	Dgene	0.276387
TraesCS2D01G261100.1	0.248519	0.060669	0.000001	TraesCS2D01G261100.1	1.03525	Dgene	0.309189
TraesCS2D01G262400.2	0.000001	0.000001	0.069631	TraesCS2D01G262400.2	1.05855	Dgene	0.069633
TraesCS2D01G264200.1	0.041615	0.335283	0.000001	TraesCS2D01G264200.1	1.39365	Dgene	0.376899
TraesCS2D01G266500.1	0.000001	0.232327	0.017884	TraesCS2D01G266500.1	1.27843	Dgene	0.250212
TraesCS2D01G267700.1	0.175035	0.135122	0.000001	TraesCS2D01G267700.1	0.86099	Dgene	0.310158
TraesCS2D01G267800.1	0.037557	0.000001	0.124098	TraesCS2D01G267800.1	1.18763	Dgene	0.161656
TraesCS2D01G268600.1	0.026604	0.000001	0.055350	TraesCS2D01G268600.1	1.27712	Dgene	0.081955
TraesCS1A01G284900.1	0.349121	0.160058	0.000001	TraesCS1A01G284900.1	1.18641	Agene	0.50918
TraesCS2D01G270300.1	0.020719	0.000001	0.067545	TraesCS2D01G270300.1	1.89389	Dgene	0.088265
TraesCS2D01G273600.1	0.056267	0.125836	0.000001	TraesCS2D01G273600.1	1.08198	Dgene	0.182104
TraesCS2D01G275700.1	0.506421	0.313873	0.114263	TraesCS2D01G275700.1	1.53031	Dgene	0.934557
TraesCS2D01G280600.1	0.191770	0.040232	0.000001	TraesCS2D01G280600.1	0.89981	Dgene	0.232003
TraesCS2D01G281700.1	0.000001	0.066545	0.006996	TraesCS2D01G281700.1	1.01291	Dgene	0.073542
TraesCS2D01G283000.1	0.000001	0.262692	0.000001	TraesCS2D01G283000.1	1.03702	Dgene	0.262694
TraesCS1A01G286900.1	0.722767	0.277231	0.000001	TraesCS1A01G286900.1	1.05778	Agene	0.999999
TraesCS2D01G284700.1	0.000001	0.036816	0.100225	TraesCS2D01G284700.1	1.22920	Dgene	0.137042
TraesCS2D01G285300.1	0.000001	0.140329	0.066502	TraesCS2D01G285300.1	1.54047	Dgene	0.206832
TraesCS2D01G290400.1	0.021510	0.000001	0.000001	TraesCS2D01G290400.1	0.90971	Dgene	0.021512
TraesCS2D01G292600.1	0.266994	0.000001	0.000001	TraesCS2D01G292600.1	1.01643	Dgene	0.266996
TraesCS2D01G298100.1	0.000001	0.171714	0.004450	TraesCS2D01G298100.1	0.92026	Dgene	0.176165
TraesCS2D01G300000.1	0.000001	0.000001	0.039514	TraesCS2D01G300000.1	1.77760	Dgene	0.039516
TraesCS2D01G300100.1	0.000001	0.135720	0.054585	TraesCS2D01G300100.1	1.69150	Dgene	0.190306
TraesCS1A01G287000.1	0.738703	0.000001	0.000001	TraesCS1A01G287000.1	1.58503	Agene	0.738705
TraesCS2D01G301000.1	0.000001	0.246358	0.036466	TraesCS2D01G301000.1	0.91192	Dgene	0.282825
TraesCS2D01G304500.1	0.074917	0.009865	0.000001	TraesCS2D01G304500.1	0.93743	Dgene	0.084783
TraesCS2D01G305300.1	0.113530	0.000001	0.006522	TraesCS2D01G305300.1	1.21812	Dgene	0.120053
TraesCS2D01G306000.1	0.034925	0.237260	0.107711	TraesCS2D01G306000.1	1.05771	Dgene	0.379896
TraesCS2D01G306200.1	0.108464	0.080647	0.000001	TraesCS2D01G306200.1	0.88900	Dgene	0.189112
TraesCS2D01G307400.1	0.000001	0.317491	0.152690	TraesCS2D01G307400.1	0.91763	Dgene	0.470182
TraesCS2D01G311100.1	0.076588	0.000001	0.000001	TraesCS2D01G311100.1	1.71448	Dgene	0.07659
TraesCS2D01G311900.1	0.000001	0.085574	0.000001	TraesCS2D01G311900.1	1.23275	Dgene	0.085576
TraesCS2D01G313700.1	0.175257	0.000001	0.009878	TraesCS2D01G313700.1	1.05750	Dgene	0.185136
TraesCS1A01G013800.1	0.037186	0.000001	0.000001	TraesCS1A01G013800.1	0.86156	Agene	0.037188
TraesCS1A01G287200.1	0.189799	0.098618	0.000001	TraesCS1A01G287200.1	1.58643	Agene	0.288418
TraesCS2D01G314400.1	0.000001	0.223572	0.025669	TraesCS2D01G314400.1	1.01920	Dgene	0.249242
TraesCS2D01G315500.1	0.129131	0.089594	0.026884	TraesCS2D01G315500.1	1.18994	Dgene	0.245609
TraesCS2D01G315600.1	0.012264	0.019697	0.000001	TraesCS2D01G315600.1	0.94164	Dgene	0.031962
TraesCS2D01G316000.2	0.000001	0.033747	0.295783	TraesCS2D01G316000.2	1.14056	Dgene	0.329531
TraesCS2D01G316200.1	0.295569	0.072460	0.043384	TraesCS2D01G316200.1	2.85567	Dgene	0.411413
TraesCS2D01G316300.1	0.073101	0.000001	0.000001	TraesCS2D01G316300.1	1.93200	Dgene	0.073103
TraesCS2D01G316500.1	0.000001	0.302857	0.000001	TraesCS2D01G316500.1	0.97610	Dgene	0.302859
TraesCS2D01G317300.1	0.000001	0.027171	0.046001	TraesCS2D01G317300.1	1.04746	Dgene	0.073173
TraesCS2D01G317800.1	0.137801	0.266898	0.000001	TraesCS2D01G317800.1	1.03697	Dgene	0.4047
TraesCS2D01G319000.1	0.577257	0.165395	0.257347	TraesCS2D01G319000.1	1.23100	Dgene	0.999999
TraesCS1A01G289300.1	0.000001	0.127542	0.000001	TraesCS1A01G289300.1	1.47389	Agene	0.127544
TraesCS2D01G319800.1	0.505743	0.055970	0.000001	TraesCS2D01G319800.1	1.19790	Dgene	0.561714
TraesCS2D01G322700.1	0.105187	0.015324	0.000001	TraesCS2D01G322700.1	0.93701	Dgene	0.120512
TraesCS2D01G322900.1	0.082857	0.000001	0.006498	TraesCS2D01G322900.1	1.18984	Dgene	0.089356
TraesCS2D01G324400.2	0.070817	0.000001	0.000001	TraesCS2D01G324400.2	1.04762	Dgene	0.070819
TraesCS2D01G324500.1	0.000001	0.158657	0.000001	TraesCS2D01G324500.1	0.90673	Dgene	0.158659
TraesCS2D01G329900.1	0.194990	0.053544	0.000001	TraesCS2D01G329900.1	1.54644	Dgene	0.248535
TraesCS2D01G330200.1	0.174613	0.017912	0.086659	TraesCS2D01G330200.1	1.33586	Dgene	0.279184
TraesCS2D01G332000.1	0.259590	0.149375	0.000001	TraesCS2D01G332000.1	0.89721	Dgene	0.408966
TraesCS2D01G333100.1	0.036366	0.206148	0.267829	TraesCS2D01G333100.1	0.96669	Dgene	0.510343
TraesCS1A01G289600.1	0.000001	0.169685	0.000001	TraesCS1A01G289600.1	1.72579	Agene	0.169687
TraesCS2D01G334700.3	0.081765	0.128433	0.000001	TraesCS2D01G334700.3	0.89120	Dgene	0.210199
TraesCS2D01G339700.2	0.113789	0.000001	0.059245	TraesCS2D01G339700.2	0.93495	Dgene	0.173035
TraesCS2D01G339900.1	0.094210	0.000001	0.000001	TraesCS2D01G339900.1	1.27140	Dgene	0.094212
TraesCS2D01G344200.1	0.398367	0.000001	0.000001	TraesCS2D01G344200.1	2.89815	Dgene	0.398369
TraesCS2D01G347200.1	0.000001	0.437655	0.000001	TraesCS2D01G347200.1	1.13613	Dgene	0.437657
TraesCS2D01G347300.2	0.176202	0.000001	0.071636	TraesCS2D01G347300.2	0.87582	Dgene	0.247839
TraesCS2D01G347500.1	0.000001	0.000001	0.009127	TraesCS2D01G347500.1	1.03673	Dgene	0.009129
TraesCS1A01G289700.1	0.152654	0.000001	0.025663	TraesCS1A01G289700.1	1.83579	Agene	0.178318
TraesCS2D01G347800.2	0.737825	0.079438	0.182737	TraesCS2D01G347800.2	1.78707	Dgene	1
TraesCS2D01G348900.1	0.170636	0.114258	0.107777	TraesCS2D01G348900.1	0.96097	Dgene	0.392671
TraesCS2D01G349000.1	0.343991	0.000001	0.112514	TraesCS2D01G349000.1	1.06335	Dgene	0.456506
TraesCS2D01G349400.1	0.000001	0.320202	0.000001	TraesCS2D01G349400.1	1.16294	Dgene	0.320204
TraesCS2D01G351300.1	0.143931	0.184340	0.000001	TraesCS2D01G351300.1	0.92643	Dgene	0.328272
TraesCS2D01G358700.1	0.000001	0.288136	0.000001	TraesCS2D01G358700.1	0.87757	Dgene	0.288138
TraesCS2D01G362900.1	0.184700	0.000001	0.091720	TraesCS2D01G362900.1	0.86836	Dgene	0.276421
TraesCS2D01G364500.1	0.064009	0.026109	0.061619	TraesCS2D01G364500.1	2.20791	Dgene	0.151737
TraesCS2D01G364600.1	0.366246	0.000001	0.002623	TraesCS2D01G364600.1	1.74575	Dgene	0.36887
TraesCS2D01G365100.1	0.016089	0.033115	0.000001	TraesCS2D01G365100.1	0.90739	Dgene	0.049205
TraesCS2D01G368600.1	0.000001	0.039803	0.039287	TraesCS2D01G368600.1	1.03851	Dgene	0.079091
TraesCS2D01G372000.1	0.000001	0.010911	0.093876	TraesCS2D01G372000.1	1.47974	Dgene	0.104788
TraesCS2D01G373800.1	0.000001	0.042467	0.000001	TraesCS2D01G373800.1	1.04422	Dgene	0.042469
TraesCS2D01G375400.1	0.000001	0.240794	0.000001	TraesCS2D01G375400.1	0.91166	Dgene	0.240796
TraesCS2D01G376000.1	0.023876	0.247734	0.000001	TraesCS2D01G376000.1	1.01599	Dgene	0.271611
TraesCS2D01G376100.1	0.001259	0.481164	0.000001	TraesCS2D01G376100.1	0.94343	Dgene	0.482424
TraesCS2D01G376800.1	0.141367	0.134085	0.000001	TraesCS2D01G376800.1	1.42937	Dgene	0.275453
TraesCS1A01G289900.1	0.000001	0.288233	0.044787	TraesCS1A01G289900.1	1.58063	Agene	0.333021
TraesCS2D01G377100.1	0.009807	0.000001	0.000001	TraesCS2D01G377100.1	1.38156	Dgene	0.009809
TraesCS2D01G377200.1	0.000001	0.401991	0.008490	TraesCS2D01G377200.1	1.16449	Dgene	0.410482
TraesCS2D01G377600.1	0.000001	0.054306	0.000001	TraesCS2D01G377600.1	0.92200	Dgene	0.054308
TraesCS2D01G378100.1	0.166606	0.000001	0.000001	TraesCS2D01G378100.1	0.86043	Dgene	0.166608
TraesCS2D01G378400.1	0.112788	0.180523	0.000001	TraesCS2D01G378400.1	0.97980	Dgene	0.293312
TraesCS2D01G378700.1	0.120105	0.257284	0.060820	TraesCS2D01G378700.1	0.92042	Dgene	0.438209
TraesCS2D01G378800.2	0.000001	0.526097	0.104695	TraesCS2D01G378800.2	1.53081	Dgene	0.630793
TraesCS2D01G379000.1	0.320735	0.153774	0.025752	TraesCS2D01G379000.1	1.16000	Dgene	0.500261
TraesCS2D01G379600.1	0.389542	0.099455	0.000001	TraesCS2D01G379600.1	0.96505	Dgene	0.488998
TraesCS1A01G290100.1	0.000001	0.363339	0.003127	TraesCS1A01G290100.1	1.35051	Agene	0.366467
TraesCS2D01G383800.1	0.135978	0.000001	0.000001	TraesCS2D01G383800.1	0.86322	Dgene	0.13598
TraesCS2D01G386300.2	0.000001	0.127005	0.000001	TraesCS2D01G386300.2	0.94391	Dgene	0.127007
TraesCS2D01G386700.1	0.102413	0.000001	0.000001	TraesCS2D01G386700.1	1.32600	Dgene	0.102415
TraesCS2D01G387300.1	0.050259	0.075146	0.000001	TraesCS2D01G387300.1	1.42046	Dgene	0.125406
TraesCS2D01G388800.2	0.557772	0.000001	0.000001	TraesCS2D01G388800.2	1.21055	Dgene	0.557774
TraesCS2D01G391700.1	0.000001	0.000001	0.043491	TraesCS2D01G391700.1	1.75250	Dgene	0.043493
TraesCS2D01G391800.1	0.000001	0.186856	0.000001	TraesCS2D01G391800.1	1.16103	Dgene	0.186858
TraesCS2D01G392800.1	0.000001	0.197467	0.000001	TraesCS2D01G392800.1	2.09920	Dgene	0.197469
TraesCS2D01G392900.1	0.000001	0.033619	0.003406	TraesCS2D01G392900.1	1.60424	Dgene	0.037026
TraesCS1A01G290200.1	0.099187	0.049671	0.200167	TraesCS1A01G290200.1	1.80372	Agene	0.349025
TraesCS2D01G393900.1	0.231910	0.017805	0.000001	TraesCS2D01G393900.1	1.24068	Dgene	0.249716
TraesCS2D01G394200.1	0.000001	0.157054	0.066091	TraesCS2D01G394200.1	0.97646	Dgene	0.223146
TraesCS2D01G394600.1	0.049898	0.000001	0.008843	TraesCS2D01G394600.1	1.12941	Dgene	0.058742
TraesCS2D01G396300.2	0.115418	0.005671	0.000001	TraesCS2D01G396300.2	1.01166	Dgene	0.12109
TraesCS2D01G396700.1	0.108660	0.000001	0.321802	TraesCS2D01G396700.1	1.58891	Dgene	0.430463
TraesCS2D01G397500.1	0.000001	0.148477	0.000001	TraesCS2D01G397500.1	0.98495	Dgene	0.148479
TraesCS2D01G397700.1	0.000001	0.088040	0.000001	TraesCS2D01G397700.1	1.25580	Dgene	0.088042
TraesCS2D01G403800.1	0.155332	0.187977	0.117448	TraesCS2D01G403800.1	0.88274	Dgene	0.460757
TraesCS2D01G404100.1	0.167209	0.083214	0.150218	TraesCS2D01G404100.1	0.96660	Dgene	0.400641
TraesCS1A01G290400.1	0.422730	0.000001	0.000001	TraesCS1A01G290400.1	0.89359	Agene	0.422732
TraesCS2D01G404800.1	0.000001	0.010234	0.072607	TraesCS2D01G404800.1	1.11175	Dgene	0.082842
TraesCS2D01G404800.2	0.000001	0.283703	0.008039	TraesCS2D01G404800.2	0.86185	Dgene	0.291743
TraesCS2D01G405800.1	0.000001	0.233732	0.000001	TraesCS2D01G405800.1	0.98461	Dgene	0.233734
TraesCS2D01G408700.1	0.029494	0.174434	0.000001	TraesCS2D01G408700.1	1.03624	Dgene	0.203929
TraesCS2D01G409700.2	0.165793	0.452245	0.000001	TraesCS2D01G409700.2	0.91287	Dgene	0.618039
TraesCS2D01G409800.2	0.107838	0.000001	0.157665	TraesCS2D01G409800.2	0.86753	Dgene	0.265504
TraesCS2D01G414200.1	0.156652	0.202520	0.067653	TraesCS2D01G414200.1	1.72460	Dgene	0.426825
TraesCS2D01G421200.2	0.092504	0.132573	0.054473	TraesCS2D01G421200.2	1.19970	Dgene	0.27955
TraesCS2D01G422700.1	0.000001	0.138843	0.187276	TraesCS2D01G422700.1	2.27822	Dgene	0.32612
TraesCS1A01G295200.1	0.229224	0.167486	0.000001	TraesCS1A01G295200.1	0.99122	Agene	0.396711
TraesCS2D01G422800.1	0.168291	0.000001	0.107721	TraesCS2D01G422800.1	1.47932	Dgene	0.276013
TraesCS2D01G423400.2	0.000001	0.240635	0.000001	TraesCS2D01G423400.2	1.84125	Dgene	0.240637
TraesCS2D01G423400.4	0.000001	0.426251	0.000001	TraesCS2D01G423400.4	1.35094	Dgene	0.426253
TraesCS2D01G423400.5	0.000001	0.126912	0.000001	TraesCS2D01G423400.5	1.09774	Dgene	0.126914
TraesCS2D01G423500.2	0.088940	0.300925	0.000001	TraesCS2D01G423500.2	1.23247	Dgene	0.389866
TraesCS2D01G423500.3	0.336214	0.120657	0.000001	TraesCS2D01G423500.3	1.32140	Dgene	0.456872
TraesCS2D01G423700.1	0.082725	0.054835	0.063179	TraesCS2D01G423700.1	1.04690	Dgene	0.200739
TraesCS2D01G425200.1	0.233249	0.000001	0.021011	TraesCS2D01G425200.1	1.20201	Dgene	0.254261
TraesCS2D01G425300.1	0.440354	0.000001	0.158530	TraesCS2D01G425300.1	2.07018	Dgene	0.598885
TraesCS1A01G000500.1	0.087917	0.081399	0.000001	TraesCS1A01G000500.1	1.31274	Agene	0.169317
TraesCS1A01G013800.3	0.803240	0.000001	0.000001	TraesCS1A01G013800.3	0.94733	Agene	0.803242
TraesCS2D01G425700.1	0.024958	0.036552	0.000001	TraesCS2D01G425700.1	1.16967	Dgene	0.061511
TraesCS2D01G427700.1	0.225257	0.033581	0.010727	TraesCS2D01G427700.1	0.97971	Dgene	0.269565
TraesCS2D01G427700.2	0.076726	0.362831	0.000001	TraesCS2D01G427700.2	0.99797	Dgene	0.439558
TraesCS2D01G427700.4	0.000001	0.384369	0.000001	TraesCS2D01G427700.4	0.86608	Dgene	0.384371
TraesCS2D01G430300.1	0.128162	0.112023	0.231993	TraesCS2D01G430300.1	1.08656	Dgene	0.472178
TraesCS2D01G431500.1	0.059959	0.195506	0.000001	TraesCS2D01G431500.1	2.89965	Dgene	0.255466
TraesCS2D01G431600.1	0.395398	0.011260	0.000001	TraesCS2D01G431600.1	1.08331	Dgene	0.406659
TraesCS2D01G432800.1	0.009326	0.194659	0.000001	TraesCS2D01G432800.1	0.86839	Dgene	0.203986
TraesCS2D01G434500.1	0.000001	0.294544	0.043852	TraesCS2D01G434500.1	1.73442	Dgene	0.338397
TraesCS2D01G434600.1	0.000001	0.000001	0.070194	TraesCS2D01G434600.1	0.86110	Dgene	0.070196
TraesCS1A01G295800.1	0.060090	0.000001	0.000001	TraesCS1A01G295800.1	1.57630	Agene	0.060092
TraesCS2D01G436200.1	0.234573	0.014027	0.000001	TraesCS2D01G436200.1	1.10525	Dgene	0.248601
TraesCS2D01G438200.1	0.203609	0.000001	0.049033	TraesCS2D01G438200.1	1.38579	Dgene	0.252643
TraesCS2D01G438300.1	0.000001	0.066612	0.006561	TraesCS2D01G438300.1	1.20317	Dgene	0.073174
TraesCS2D01G438400.1	0.177780	0.000001	0.000001	TraesCS2D01G438400.1	1.15835	Dgene	0.177782
TraesCS2D01G440500.1	0.289848	0.150018	0.326665	TraesCS2D01G440500.1	1.33486	Dgene	0.766531
TraesCS2D01G441200.1	0.000001	0.000001	0.036297	TraesCS2D01G441200.1	0.89017	Dgene	0.036299
TraesCS2D01G442500.1	0.005488	0.375327	0.007859	TraesCS2D01G442500.1	1.39926	Dgene	0.388674
TraesCS2D01G442900.1	0.160041	0.010462	0.000001	TraesCS2D01G442900.1	0.91832	Dgene	0.170504
TraesCS2D01G447400.1	0.004745	0.000001	0.047152	TraesCS2D01G447400.1	0.93121	Dgene	0.051898
TraesCS1A01G295900.1	0.205972	0.000001	0.013021	TraesCS1A01G295900.1	0.88823	Agene	0.218994
TraesCS2D01G447500.1	0.000001	0.359002	0.000001	TraesCS2D01G447500.1	1.01521	Dgene	0.359004
TraesCS2D01G449400.1	0.247753	0.034668	0.033188	TraesCS2D01G449400.1	1.34913	Dgene	0.315609
TraesCS2D01G451100.1	0.168282	0.000001	0.007828	TraesCS2D01G451100.1	0.93970	Dgene	0.176111
TraesCS2D01G452100.1	0.177544	0.000001	0.049959	TraesCS2D01G452100.1	1.25768	Dgene	0.227504
TraesCS2D01G452500.1	0.000001	0.051193	0.000001	TraesCS2D01G452500.1	0.96308	Dgene	0.051195
TraesCS2D01G452900.1	0.000001	0.039274	0.000001	TraesCS2D01G452900.1	1.47282	Dgene	0.039276
TraesCS2D01G453200.1	0.000001	0.173517	0.000001	TraesCS2D01G453200.1	0.97392	Dgene	0.173519
TraesCS2D01G453300.1	0.077064	0.000001	0.000001	TraesCS2D01G453300.1	1.00887	Dgene	0.077066
TraesCS2D01G453400.1	0.000001	0.027420	0.000001	TraesCS2D01G453400.1	0.86750	Dgene	0.027422
TraesCS1A01G297500.1	0.025880	0.000001	0.444915	TraesCS1A01G297500.1	0.95429	Agene	0.470796
TraesCS2D01G453800.1	0.000001	0.140150	0.000001	TraesCS2D01G453800.1	0.92488	Dgene	0.140152
TraesCS2D01G455000.1	0.036359	0.000001	0.000001	TraesCS2D01G455000.1	1.16623	Dgene	0.036361
TraesCS2D01G460800.1	0.506830	0.117581	0.000001	TraesCS2D01G460800.1	1.09507	Dgene	0.624412
TraesCS2D01G461100.1	0.172958	0.000001	0.060829	TraesCS2D01G461100.1	1.23895	Dgene	0.233788
TraesCS2D01G461200.1	0.350512	0.000001	0.000001	TraesCS2D01G461200.1	0.87591	Dgene	0.350514
TraesCS2D01G464200.1	0.090656	0.000001	0.021828	TraesCS2D01G464200.1	0.92098	Dgene	0.112485
TraesCS2D01G465200.1	0.000001	0.000001	0.661739	TraesCS2D01G465200.1	1.05699	Dgene	0.661741
TraesCS2D01G465300.1	0.000001	0.000001	0.654325	TraesCS2D01G465300.1	0.98659	Dgene	0.654327
TraesCS2D01G467300.1	0.000002	0.000002	0.680944	TraesCS2D01G467300.1	2.22913	Dgene	0.680948
TraesCS1A01G298600.1	0.171497	0.000001	0.013036	TraesCS1A01G298600.1	0.87279	Agene	0.184534
TraesCS2D01G467500.1	0.000001	0.000001	0.177830	TraesCS2D01G467500.1	1.87109	Dgene	0.177832
TraesCS2D01G471900.1	0.297309	0.000002	0.660299	TraesCS2D01G471900.1	1.23970	Dgene	0.95761
TraesCS2D01G473700.1	0.000002	0.001831	0.697883	TraesCS2D01G473700.1	1.23433	Dgene	0.699716
TraesCS2D01G474700.1	0.442893	0.279478	0.277628	TraesCS2D01G474700.1	2.10712	Dgene	0.999999
TraesCS2D01G475000.1	0.134747	0.000001	0.637126	TraesCS2D01G475000.1	0.95072	Dgene	0.771874
TraesCS2D01G477100.2	0.030301	0.104981	0.551477	TraesCS2D01G477100.2	1.11442	Dgene	0.686759
TraesCS1A01G299100.1	0.000001	0.153163	0.000001	TraesCS1A01G299100.1	1.32794	Agene	0.153165
TraesCS2D01G478400.1	0.000001	0.042191	0.504453	TraesCS2D01G478400.1	1.40640	Dgene	0.546645
TraesCS2D01G479400.1	0.000001	0.014256	0.585087	TraesCS2D01G479400.1	0.92846	Dgene	0.599344
TraesCS2D01G480100.1	0.530503	0.013601	0.455895	TraesCS2D01G480100.1	0.94667	Dgene	0.999999
TraesCS2D01G481700.1	0.000001	0.067237	0.409404	TraesCS2D01G481700.1	0.92503	Dgene	0.476642
TraesCS2D01G482600.1	0.000001	0.000001	0.660302	TraesCS2D01G482600.1	1.07223	Dgene	0.660304
TraesCS2D01G484500.1	0.000001	0.255720	0.091808	TraesCS2D01G484500.1	1.92299	Dgene	0.347529
TraesCS2D01G488200.1	0.000551	0.042226	0.577062	TraesCS2D01G488200.1	0.94980	Dgene	0.619839
TraesCS2D01G489100.1	0.003164	0.000001	0.703523	TraesCS2D01G489100.1	0.97250	Dgene	0.706688
TraesCS2D01G489200.2	0.000001	0.000001	0.596877	TraesCS2D01G489200.2	2.12929	Dgene	0.596879
TraesCS2D01G489700.1	0.000001	0.000001	0.265925	TraesCS2D01G489700.1	1.64020	Dgene	0.265927
TraesCS1A01G300300.1	0.229245	0.136910	0.000001	TraesCS1A01G300300.1	0.89725	Agene	0.366156
TraesCS2D01G489900.1	0.000001	0.000001	0.568859	TraesCS2D01G489900.1	1.17726	Dgene	0.568861
TraesCS2D01G490000.1	0.000001	0.000001	0.557570	TraesCS2D01G490000.1	1.02688	Dgene	0.557572
TraesCS2D01G490300.2	0.030548	0.000002	0.655381	TraesCS2D01G490300.2	0.95676	Dgene	0.685931
TraesCS2D01G491000.1	0.000001	0.088590	0.154810	TraesCS2D01G491000.1	1.01006	Dgene	0.243401
TraesCS2D01G492300.1	0.020740	0.000002	0.689811	TraesCS2D01G492300.1	1.36407	Dgene	0.710553
TraesCS2D01G492800.1	0.000001	0.017936	0.451809	TraesCS2D01G492800.1	1.11078	Dgene	0.469746
TraesCS2D01G493100.2	0.007801	0.000002	0.633078	TraesCS2D01G493100.2	1.02455	Dgene	0.640881
TraesCS2D01G493500.1	0.000001	0.194261	0.561758	TraesCS2D01G493500.1	1.41989	Dgene	0.75602
TraesCS2D01G493600.1	0.000001	0.031085	0.162641	TraesCS2D01G493600.1	0.91705	Dgene	0.193727
TraesCS1A01G301400.1	0.229991	0.000001	0.039944	TraesCS1A01G301400.1	0.94216	Agene	0.269936
TraesCS2D01G493700.1	0.159817	0.000001	0.599997	TraesCS2D01G493700.1	1.40415	Dgene	0.759815
TraesCS2D01G495800.1	0.049300	0.000002	0.615652	TraesCS2D01G495800.1	1.11985	Dgene	0.664954
TraesCS2D01G496000.1	0.000002	0.000002	0.607375	TraesCS2D01G496000.1	1.01802	Dgene	0.607379
TraesCS2D01G496100.2	0.000001	0.004588	0.619076	TraesCS2D01G496100.2	0.93012	Dgene	0.623665
TraesCS2D01G496200.1	0.025729	0.000002	0.578499	TraesCS2D01G496200.1	0.94158	Dgene	0.60423
TraesCS2D01G497500.1	0.230650	0.004444	0.485094	TraesCS2D01G497500.1	0.99512	Dgene	0.720188
TraesCS2D01G498900.1	0.000002	0.000002	0.575479	TraesCS2D01G498900.1	1.43976	Dgene	0.575483
TraesCS2D01G501700.1	0.000001	0.000001	0.518703	TraesCS2D01G501700.1	1.01090	Dgene	0.518705
TraesCS1A01G304900.1	0.052273	0.091899	0.202872	TraesCS1A01G304900.1	0.93754	Agene	0.347044
TraesCS2D01G501800.2	0.144835	0.000001	0.471924	TraesCS2D01G501800.2	1.23752	Dgene	0.61676
TraesCS2D01G502200.1	0.000001	0.043872	0.287658	TraesCS2D01G502200.1	1.13364	Dgene	0.331531
TraesCS2D01G502300.1	0.000002	0.000002	0.488147	TraesCS2D01G502300.1	1.53872	Dgene	0.488151
TraesCS2D01G502400.1	0.000002	0.000002	0.512896	TraesCS2D01G502400.1	1.44904	Dgene	0.5129
TraesCS2D01G502700.1	0.001808	0.000001	0.545033	TraesCS2D01G502700.1	1.31392	Dgene	0.546842
TraesCS2D01G502700.2	0.059768	0.000001	0.566385	TraesCS2D01G502700.2	1.36838	Dgene	0.626154
TraesCS2D01G503600.1	0.307216	0.040828	0.589438	TraesCS2D01G503600.1	1.74331	Dgene	0.937482
TraesCS2D01G504300.1	0.006785	0.000001	0.549348	TraesCS2D01G504300.1	0.99456	Dgene	0.556134
TraesCS2D01G504700.1	0.000001	0.053180	0.420817	TraesCS2D01G504700.1	1.42409	Dgene	0.473998
TraesCS1A01G306600.1	0.000001	0.043549	0.000001	TraesCS1A01G306600.1	1.65820	Agene	0.043551
TraesCS2D01G504900.1	0.000001	0.106803	0.162601	TraesCS2D01G504900.1	1.31538	Dgene	0.269405
TraesCS2D01G506200.1	0.000001	0.000001	0.556362	TraesCS2D01G506200.1	1.91250	Dgene	0.556364
TraesCS2D01G506300.1	0.026737	0.000001	0.603014	TraesCS2D01G506300.1	1.28764	Dgene	0.629752
TraesCS2D01G506400.1	0.030884	0.000002	0.649267	TraesCS2D01G506400.1	0.86543	Dgene	0.680153
TraesCS2D01G507200.1	0.000002	0.000002	0.501695	TraesCS2D01G507200.1	1.10046	Dgene	0.501699
TraesCS2D01G507800.1	0.000001	0.008577	0.597177	TraesCS2D01G507800.1	2.42303	Dgene	0.605755
TraesCS2D01G507900.1	0.166899	0.313411	0.141326	TraesCS2D01G507900.1	2.04451	Dgene	0.621636
TraesCS2D01G508800.1	0.288717	0.000001	0.538675	TraesCS2D01G508800.1	1.55509	Dgene	0.827393
TraesCS2D01G508800.2	0.000001	0.039046	0.924269	TraesCS2D01G508800.2	1.71931	Dgene	0.963316
TraesCS2D01G511500.1	0.208119	0.000001	0.721126	TraesCS2D01G511500.1	1.05393	Dgene	0.929246
TraesCS1A01G308500.1	0.138427	0.055189	0.000001	TraesCS1A01G308500.1	0.88207	Agene	0.193617
TraesCS2D01G511700.2	0.000001	0.102702	0.897296	TraesCS2D01G511700.2	0.88175	Dgene	0.999999
TraesCS2D01G511800.1	0.000001	0.025890	0.446117	TraesCS2D01G511800.1	1.05838	Dgene	0.472008
TraesCS2D01G511900.1	0.098302	0.016315	0.786581	TraesCS2D01G511900.1	1.99856	Dgene	0.901198
TraesCS2D01G512000.1	0.000001	0.000001	0.748773	TraesCS2D01G512000.1	1.41945	Dgene	0.748775
TraesCS2D01G512100.1	0.000001	0.048382	0.428521	TraesCS2D01G512100.1	1.17431	Dgene	0.476904
TraesCS2D01G512400.1	0.000002	0.000002	0.586888	TraesCS2D01G512400.1	2.06384	Dgene	0.586892
TraesCS2D01G514500.1	0.011928	0.055479	0.392093	TraesCS2D01G514500.1	1.11053	Dgene	0.4595
TraesCS2D01G514600.1	0.032164	0.128889	0.267949	TraesCS2D01G514600.1	1.06949	Dgene	0.429002
TraesCS2D01G514700.1	0.000001	0.291177	0.001491	TraesCS2D01G514700.1	1.14982	Dgene	0.292669
TraesCS1A01G308900.1	0.110568	0.373450	0.002819	TraesCS1A01G308900.1	1.14801	Agene	0.486837
TraesCS2D01G515200.1	0.042839	0.000001	0.089649	TraesCS2D01G515200.1	1.11046	Dgene	0.132489
TraesCS2D01G515400.1	0.000001	0.092006	0.017697	TraesCS2D01G515400.1	1.54495	Dgene	0.109704
TraesCS2D01G515500.2	0.384646	0.000001	0.075448	TraesCS2D01G515500.2	1.36332	Dgene	0.460095
TraesCS2D01G515900.1	0.000001	0.000001	0.625618	TraesCS2D01G515900.1	1.19416	Dgene	0.62562
TraesCS2D01G516000.3	0.000001	0.000001	0.478433	TraesCS2D01G516000.3	0.87991	Dgene	0.478435
TraesCS2D01G517200.1	0.000001	0.024494	0.671679	TraesCS2D01G517200.1	1.27257	Dgene	0.696174
TraesCS2D01G518700.2	0.000001	0.080928	0.645432	TraesCS2D01G518700.2	0.96564	Dgene	0.726361
TraesCS2D01G518700.3	0.019426	0.000001	0.661479	TraesCS2D01G518700.3	1.25803	Dgene	0.680906
TraesCS1A01G309700.1	0.395060	0.000001	0.000001	TraesCS1A01G309700.1	0.91827	Agene	0.395062
TraesCS2D01G519100.1	0.018813	0.000001	0.636830	TraesCS2D01G519100.1	0.87947	Dgene	0.655644
TraesCS2D01G519500.2	0.018502	0.000001	0.589213	TraesCS2D01G519500.2	1.02748	Dgene	0.607716
TraesCS2D01G522100.1	0.000001	0.080920	0.024848	TraesCS2D01G522100.1	0.93414	Dgene	0.105769
TraesCS2D01G522500.1	0.000001	0.000001	0.572709	TraesCS2D01G522500.1	1.46910	Dgene	0.572711
TraesCS2D01G523400.1	0.452960	0.000001	0.535246	TraesCS2D01G523400.1	1.18206	Dgene	0.988207
TraesCS2D01G524200.1	0.000001	0.000001	0.212587	TraesCS2D01G524200.1	0.92739	Dgene	0.212589
TraesCS2D01G524900.1	0.000001	0.003678	0.374298	TraesCS2D01G524900.1	1.16994	Dgene	0.377977
TraesCS2D01G525000.1	0.000001	0.000001	0.530369	TraesCS2D01G525000.1	0.93837	Dgene	0.530371
TraesCS2D01G525900.1	0.000001	0.000001	0.550743	TraesCS2D01G525900.1	0.91271	Dgene	0.550745
TraesCS1A01G310600.1	0.595893	0.170912	0.006378	TraesCS1A01G310600.1	0.89547	Agene	0.773183
TraesCS2D01G526100.1	0.080071	0.050192	0.495744	TraesCS2D01G526100.1	1.37681	Dgene	0.626007
TraesCS2D01G526300.1	0.000001	0.077444	0.099881	TraesCS2D01G526300.1	1.18970	Dgene	0.177326
TraesCS2D01G526500.1	0.083698	0.000001	0.105566	TraesCS2D01G526500.1	1.33792	Dgene	0.189265
TraesCS2D01G526800.1	0.229937	0.000001	0.757980	TraesCS2D01G526800.1	0.91937	Dgene	0.987918
TraesCS2D01G528500.1	0.109226	0.025444	0.480957	TraesCS2D01G528500.1	2.68693	Dgene	0.615627
TraesCS2D01G528500.2	0.041661	0.087318	0.418532	TraesCS2D01G528500.2	2.93207	Dgene	0.547511
TraesCS2D01G529000.1	0.105045	0.000001	0.729858	TraesCS2D01G529000.1	1.26244	Dgene	0.834904
TraesCS2D01G529200.1	0.083674	0.000001	0.669920	TraesCS2D01G529200.1	1.16463	Dgene	0.753595
TraesCS2D01G530000.1	0.063670	0.018254	0.325626	TraesCS2D01G530000.1	1.75048	Dgene	0.40755
TraesCS2D01G530600.1	0.000001	0.000001	0.087952	TraesCS2D01G530600.1	1.17526	Dgene	0.087954
TraesCS2D01G531000.1	0.131785	0.042831	0.583956	TraesCS2D01G531000.1	1.24725	Dgene	0.758572
TraesCS2D01G531700.1	0.201843	0.000001	0.798155	TraesCS2D01G531700.1	1.11159	Dgene	0.999999
TraesCS2D01G533100.1	0.000001	0.000001	0.446455	TraesCS2D01G533100.1	1.00896	Dgene	0.446457
TraesCS2D01G533600.1	0.000001	0.017830	0.375939	TraesCS2D01G533600.1	1.29522	Dgene	0.39377
TraesCS2D01G533700.1	0.000001	0.000001	0.673183	TraesCS2D01G533700.1	1.25308	Dgene	0.673185
TraesCS2D01G534500.1	0.000001	0.040036	0.265417	TraesCS2D01G534500.1	0.95315	Dgene	0.305454
TraesCS2D01G534600.1	0.234927	0.000001	0.695322	TraesCS2D01G534600.1	0.99570	Dgene	0.93025
TraesCS1A01G312000.2	0.960656	0.000001	0.039342	TraesCS1A01G312000.2	1.11421	Agene	0.999999
TraesCS2D01G540000.1	0.079766	0.000001	0.025500	TraesCS2D01G540000.1	1.60670	Dgene	0.105267
TraesCS2D01G540100.1	0.313657	0.000001	0.103766	TraesCS2D01G540100.1	1.62863	Dgene	0.417424
TraesCS2D01G540300.1	0.012511	0.000001	0.434020	TraesCS2D01G540300.1	1.54406	Dgene	0.446532
TraesCS2D01G540400.1	0.000001	0.004379	0.533091	TraesCS2D01G540400.1	1.42153	Dgene	0.537471
TraesCS2D01G540500.1	0.012848	0.286483	0.009151	TraesCS2D01G540500.1	1.24136	Dgene	0.308482
TraesCS2D01G540600.1	0.258689	0.000001	0.068695	TraesCS2D01G540600.1	1.21902	Dgene	0.327385
TraesCS2D01G540700.1	0.000001	0.000001	0.138096	TraesCS2D01G540700.1	1.34665	Dgene	0.138098
TraesCS2D01G541200.1	0.126475	0.000001	0.018416	TraesCS2D01G541200.1	1.13476	Dgene	0.144892
TraesCS2D01G543900.1	0.080997	0.000001	0.000001	TraesCS2D01G543900.1	1.36909	Dgene	0.080999
TraesCS1A01G312700.2	0.388484	0.000001	0.000001	TraesCS1A01G312700.2	0.86141	Agene	0.388486
TraesCS2D01G545600.1	0.000001	0.100224	0.247949	TraesCS2D01G545600.1	1.34967	Dgene	0.348174
TraesCS2D01G549200.1	0.081240	0.000001	0.013689	TraesCS2D01G549200.1	0.90884	Dgene	0.09493
TraesCS2D01G549300.1	0.170024	0.044859	0.000001	TraesCS2D01G549300.1	1.29065	Dgene	0.214884
TraesCS2D01G549400.1	0.406710	0.382887	0.000001	TraesCS2D01G549400.1	0.88198	Dgene	0.789598
TraesCS2D01G552100.1	0.000001	0.179666	0.156006	TraesCS2D01G552100.1	1.43143	Dgene	0.335673
TraesCS2D01G552700.1	0.000001	0.236082	0.061004	TraesCS2D01G552700.1	0.88293	Dgene	0.297087
TraesCS2D01G554700.1	0.000001	0.177442	0.000001	TraesCS2D01G554700.1	0.88625	Dgene	0.177444
TraesCS1A01G313300.1	0.114777	0.011667	0.048669	TraesCS1A01G313300.1	1.12331	Agene	0.175113
TraesCS2D01G555400.1	0.449921	0.262967	0.287111	TraesCS2D01G555400.1	1.05564	Dgene	0.999999
TraesCS2D01G557300.2	0.350475	0.032113	0.000001	TraesCS2D01G557300.2	1.26136	Dgene	0.382589
TraesCS2D01G557900.1	0.000001	0.214887	0.595261	TraesCS2D01G557900.1	0.87796	Dgene	0.810149
TraesCS2D01G564900.1	0.000001	0.145110	0.000001	TraesCS2D01G564900.1	1.01759	Dgene	0.145112
TraesCS2D01G565300.1	0.000001	0.066899	0.288122	TraesCS2D01G565300.1	1.13078	Dgene	0.355022
TraesCS2D01G566500.1	0.499563	0.000001	0.500435	TraesCS2D01G566500.1	1.76931	Dgene	0.999999
TraesCS2D01G567500.1	0.117155	0.000001	0.792350	TraesCS2D01G567500.1	1.54812	Dgene	0.909506
TraesCS2D01G568600.2	0.545618	0.000001	0.453557	TraesCS2D01G568600.2	1.08070	Dgene	0.999176
TraesCS2D01G569700.1	0.420754	0.000001	0.080695	TraesCS2D01G569700.1	1.37309	Dgene	0.50145
TraesCS1A01G313300.2	0.000001	0.221435	0.051499	TraesCS1A01G313300.2	1.09310	Agene	0.272935
TraesCS2D01G570900.1	0.229358	0.183898	0.317625	TraesCS2D01G570900.1	0.91833	Dgene	0.730881
TraesCS2D01G571200.1	0.491753	0.000001	0.471857	TraesCS2D01G571200.1	1.18824	Dgene	0.963611
TraesCS2D01G572700.1	0.371828	0.000001	0.550756	TraesCS2D01G572700.1	0.93096	Dgene	0.922585
TraesCS2D01G573300.1	0.310617	0.000001	0.520019	TraesCS2D01G573300.1	1.49606	Dgene	0.830637
TraesCS2D01G576000.2	0.082865	0.239830	0.485647	TraesCS2D01G576000.2	1.05820	Dgene	0.808342
TraesCS2D01G577000.1	0.202554	0.000001	0.677709	TraesCS2D01G577000.1	1.46333	Dgene	0.880264
TraesCS2D01G578100.1	0.238733	0.000001	0.278427	TraesCS2D01G578100.1	0.93693	Dgene	0.517161
TraesCS2D01G578100.2	0.017211	0.000001	0.214902	TraesCS2D01G578100.2	0.90595	Dgene	0.232114
TraesCS2D01G579900.1	0.283137	0.000001	0.716861	TraesCS2D01G579900.1	2.14509	Dgene	0.999999
TraesCS1A01G314300.1	0.027799	0.000001	0.010682	TraesCS1A01G314300.1	0.93441	Agene	0.038482
TraesCS2D01G582200.1	0.173099	0.074753	0.362884	TraesCS2D01G582200.1	1.45100	Dgene	0.610736
TraesCS2D01G583100.1	0.000001	0.336508	0.388591	TraesCS2D01G583100.1	1.31390	Dgene	0.7251
TraesCS2D01G583200.1	0.000001	0.157984	0.182856	TraesCS2D01G583200.1	1.27620	Dgene	0.340841
TraesCS2D01G583400.1	0.107348	0.050253	0.642261	TraesCS2D01G583400.1	1.53435	Dgene	0.799862
TraesCS2D01G587100.1	0.020672	0.057572	0.766044	TraesCS2D01G587100.1	1.13811	Dgene	0.844288
TraesCS2D01G587800.1	0.000001	0.016916	0.983082	TraesCS2D01G587800.1	1.09764	Dgene	0.999999
TraesCS1A01G016900.2	0.419792	0.171905	0.254858	TraesCS1A01G016900.2	1.04970	Agene	0.846555
TraesCS1A01G316100.2	0.897910	0.064573	0.003846	TraesCS1A01G316100.2	0.90202	Agene	0.966329
TraesCS2D01G587900.1	0.238986	0.072614	0.663217	TraesCS2D01G587900.1	1.56321	Dgene	0.974817
TraesCS2D01G588200.2	0.014727	0.000001	0.588305	TraesCS2D01G588200.2	1.32538	Dgene	0.603033
TraesCS2D01G590200.1	0.000001	0.014196	0.794938	TraesCS2D01G590200.1	2.18632	Dgene	0.809135
TraesCS2D01G593400.1	0.165890	0.058974	0.629487	TraesCS2D01G593400.1	0.96438	Dgene	0.854351
TraesCS2D01G595100.1	0.001484	0.120567	0.877948	TraesCS2D01G595100.1	1.60259	Dgene	0.999999
TraesCS2D01G595500.1	0.102356	0.000001	0.195789	TraesCS2D01G595500.1	1.24690	Dgene	0.298146
TraesCS2D01G595900.1	0.054348	0.127858	0.608118	TraesCS2D01G595900.1	1.30501	Dgene	0.790324
TraesCS2D01G596000.1	0.177688	0.233242	0.479550	TraesCS2D01G596000.1	1.04553	Dgene	0.89048
[truncated: 6,190 more rows]
