# Supplementary material for: Genomic variants affecting homoeologous gene expression dosage contribute to agronomic trait variation in allopolyploid wheat
Source: Nat Commun. 2022 Feb 11;13:826. doi: 10.1038/s41467-022-28453-y (PMC8837796; doi:10.1038/s41467-022-28453-y)
Supplement: Supplementary file 21 — Source Data [file 41467_2022_28453_MOESM21_ESM.zip › Source_data/Supplementary_Figure_12.txt]

Num_shared_SNP	SCC	hom1	hom2	cis-eQTL_of_one_of_the_homoeologs	MAF_cis-eQTL
1848	-0.8126	TraesCS2B01G497400	TraesCS2D01G473600	chr2B_694056651	0.3246
2271	-0.7625	TraesCS5B01G440400	TraesCS5D01G444800	chr5B_612670899	0.3697
279	-0.7123	TraesCS5B01G005100	TraesCS5D01G006000	chr5B_6668272	0.4241
3450	-0.6849	TraesCS6B01G285100	TraesCS6D01G221800	chr6B_514214936	0.3451
166	-0.6768	TraesCS1A01G020300	TraesCS1D01G019800	chr1A_9978020	0.4651
565	-0.6672	TraesCS5A01G000200	TraesCS5B01G001500	chr5A_645725	0.4286
2226	-0.6656	TraesCS2A01G590300	TraesCS2D01G564000	chr2A_778919227	0.322
1587	-0.6394	TraesCS3A01G261200	TraesCS3B01G294200	chr3B_473188698	0.3995
506	-0.6311	TraesCS6A01G353800	TraesCS6B01G386500	chr6B_661339931	0.2696
405	-0.6299	TraesCS1B01G464300	TraesCS1D01G439000	chr1B_676071184	0.05556
1687	-0.6024	TraesCS2A01G567900	TraesCS2D01G578600	chr2D_641309481	0.1518
2062	-0.5992	TraesCS1B01G183200	TraesCS1D01G174000	chr1B_329487298	0.3377
2062	-0.5992	TraesCS1B01G183200	TraesCS1D01G174000	chr1B_330500747	0.2984
1160	-0.5959	TraesCS1A01G055400	TraesCS1D01G056100	chr1A_36281021	0.2984
591	-0.593	TraesCS2B01G494700	TraesCS2D01G471900	chr2B_691775080	0.2556
338	-0.5891	TraesCS1A01G027200	TraesCS1D01G026400	chr1D_10721199	0.4233
2156	-0.5791	TraesCS5A01G259200	TraesCS5D01G267000	chr5A_473634700	0.4553
136	-0.5751	TraesCS6B01G447500	TraesCS6D01G387100	chr6B_708027383	0.2762
789	-0.5732	TraesCS7B01G409700	TraesCS7D01G490100	chr7B_678635234	0.3586
1750	-0.5641	TraesCS2B01G483200	TraesCS2D01G461500	chr2B_680573686	0.3272
301	-0.5585	TraesCS2A01G562500	TraesCS2D01G572700	chr2D_637657174	0.2251
57	-0.549	TraesCS3B01G086400	TraesCS3D01G072000	chr3B_54757173	0.4733
201	-0.5435	TraesCS5B01G543700	TraesCS5D01G544000	chr5B_696493170	0.3571
201	-0.5435	TraesCS5B01G543700	TraesCS5D01G544000	chr5B_697347203	0.2665
2233	-0.5431	TraesCS5B01G444700	TraesCS5D01G448100	chr5B_617142184	0.4059
397	-0.5337	TraesCS1A01G004200	TraesCS1D01G003300	chr1A_2935454	0.1518
397	-0.5337	TraesCS1A01G004200	TraesCS1D01G003300	chr1D_897446	0.05337
1751	-0.5198	TraesCS2B01G184100	TraesCS2D01G165200	chr2B_159208848	0.2849
21	-0.5188	TraesCS5A01G000100	TraesCS5B01G001400	chr5A_645725	0.4286
3162	-0.5105	TraesCS1A01G192300	TraesCS1B01G207100	chr1B_375258359	0.3848
466	-0.509	TraesCS1A01G361300	TraesCS1B01G377900	chr1A_541998181	0.4225
141	-0.504	TraesCS5A01G486700	TraesCS5B01G500600	chr5A_657206968	0.2199
141	-0.504	TraesCS5A01G486700	TraesCS5B01G500600	chr5B_667679309	0.3918
538	-0.5025	TraesCS1B01G476600	TraesCS1D01G450300	chr1B_685640341	0.0733
453	-0.5023	TraesCS1A01G381200	TraesCS1B01G403700	chr1B_633137598	0.162
453	-0.5023	TraesCS1A01G381200	TraesCS1B01G403700	chr1B_633138250	0.3141
996	-0.502	TraesCS5B01G272700	TraesCS5D01G280500	chr5B_458147286	0.3246
21	-0.4976	TraesCS2B01G578700	TraesCS2D01G549000	chr2B_767022210	0.4319
2531	-0.4945	TraesCS3B01G472000	TraesCS3D01G430300	chr3B_720218020	0.4263
573	-0.4941	TraesCS3B01G608200	TraesCS3D01G541200	chr3B_826651413	0.2608
573	-0.4941	TraesCS3B01G608200	TraesCS3D01G541200	chr3B_826747701	0.2913
573	-0.4941	TraesCS3B01G608200	TraesCS3D01G541200	chr3D_612273181	0.3901
3249	-0.491	TraesCS2B01G168700	TraesCS2D01G147300	chr2B_140763975	0.1649
43	-0.4896	TraesCS1A01G308400	TraesCS1B01G319100	chr1B_543474071	0.4409
43	-0.4896	TraesCS1A01G308400	TraesCS1B01G319100	chr1B_544129959	0.3187
687	-0.4892	TraesCS2A01G007900	TraesCS2B01G012800	chr2B_6313952	0.2984
865	-0.4863	TraesCS2A01G461600	TraesCS2B01G483200	chr2B_680573686	0.3272
234	-0.4862	TraesCS2B01G596900	TraesCS2D01G600500	chr2B_780586704	0.379
234	-0.4862	TraesCS2B01G596900	TraesCS2D01G600500	chr2B_780589919	0.08947
1229	-0.48	TraesCS4B01G045600	TraesCS4D01G046300	chr4B_32926289	0.1632
1907	-0.4791	TraesCS7B01G309400	TraesCS7D01G403200	chr7B_553628385	0.2801
452	-0.474	TraesCS2A01G467800	TraesCS2B01G490800	chr2B_687472495	0.3059
2192	-0.473	TraesCS5A01G256500	TraesCS5D01G265000	chr5A_472111536	0.4361
239	-0.4716	TraesCS5A01G389100	TraesCS5B01G394300	chr5B_572141272	0.3743
1603	-0.4649	TraesCS6A01G389100	TraesCS6B01G430100	chr6A_604886015	0.0733
1603	-0.4649	TraesCS6A01G389100	TraesCS6B01G430100	chr6A_604887149	0.3105
766	-0.4644	TraesCS2A01G007300	TraesCS2B01G013600	chr2A_3114035	0.3571
766	-0.4644	TraesCS2A01G007300	TraesCS2B01G013600	chr2B_7443622	0.3651
117	-0.4587	TraesCS6A01G417700	TraesCS6D01G402900	chr6A_615822053	0.3822
930	-0.4581	TraesCS6A01G046500	TraesCS6B01G062600	chr6A_23724742	0.1782
930	-0.4581	TraesCS6A01G046500	TraesCS6B01G062600	chr6A_24049651	0.0614
930	-0.4581	TraesCS6A01G046500	TraesCS6B01G062600	chr6B_41706367	0.2231
1097	-0.4554	TraesCS6A01G399600	TraesCS6B01G439800	chr6A_609972763	0.4946
120	-0.4518	TraesCS5B01G039700	TraesCS5D01G045600	chr5B_44140392	0.4643
1480	-0.4499	TraesCS1B01G180400	TraesCS1D01G160500	chr1B_327355935	0.2079
585	-0.4472	TraesCS1A01G444300	TraesCS1D01G452300	chr1D_493768787	0.2526
637	-0.4337	TraesCS7A01G558300	TraesCS7B01G483200	chr7A_730715534	0.4601
637	-0.4337	TraesCS7A01G558300	TraesCS7B01G483200	chr7B_741575736	0.1587
968	-0.4327	TraesCS3B01G481400	TraesCS3D01G438900	chr3B_729004352	0.288
30	-0.4295	TraesCS4A01G305400	TraesCS4B01G007100	chr4B_4852026	0.2842
546	-0.427	TraesCS1B01G469200	TraesCS1D01G442900	chr1B_678264303	0.2277
30	-0.4269	TraesCS6A01G035800	TraesCS6B01G050200	chr6A_17638643	0.377
30	-0.4269	TraesCS6A01G035800	TraesCS6B01G050200	chr6B_30035607	0.4127
1090	-0.4249	TraesCS6B01G009600	TraesCS6D01G006600	chr6B_6002185	0.3108
1090	-0.4249	TraesCS6B01G009600	TraesCS6D01G006600	chr6B_6015894	0.1508
601	-0.4223	TraesCS1B01G479800	TraesCS1D01G453100	chr1B_687401736	0.1126
601	-0.4223	TraesCS1B01G479800	TraesCS1D01G453100	chr1D_493768787	0.2526
976	-0.4219	TraesCS1B01G265200	TraesCS1D01G252500	chr1B_465979226	0.1979
1	-0.4217	TraesCS1B01G032500	TraesCS1D01G026200	chr1B_15745304	0.4921
453	-0.4179	TraesCS1A01G331700	TraesCS1B01G345300	chr1B_573574872	0.3537
453	-0.4179	TraesCS1A01G331700	TraesCS1B01G345300	chr1B_573578589	0.2796
453	-0.4179	TraesCS1A01G331700	TraesCS1B01G345300	chr1B_574270926	0.07853
770	-0.4175	TraesCS5A01G285300	TraesCS5B01G284500	chr5A_493472187	0.06283
770	-0.4175	TraesCS5A01G285300	TraesCS5B01G284500	chr5B_470210883	0.3455
41	-0.4165	TraesCS1A01G019000	TraesCS1D01G018300	chr1A_9587005	0.3201
41	-0.4165	TraesCS1A01G019000	TraesCS1D01G018300	chr1D_7902509	0.3351
37	-0.4143	TraesCS6A01G416700	TraesCS6B01G472700	chr6A_615589117	0.3403
37	-0.4143	TraesCS6A01G416700	TraesCS6B01G472700	chr6B_720408048	0.445
37	-0.4143	TraesCS6A01G416700	TraesCS6B01G472700	chr6B_720528140	0.1711
516	-0.4115	TraesCS2A01G577600	TraesCS2D01G589000	chr2A_771503974	0.1489
0	-0.4109	TraesCS1B01G441700	TraesCS1D01G419300	chr1B_662596776	0.4726
0	-0.4109	TraesCS1B01G441700	TraesCS1D01G419300	chr1D_476438284	0.2068
4	-0.4096	TraesCS6A01G000300	TraesCS6B01G004300	chr6A_799501	0.2926
587	-0.4074	TraesCS1B01G477500	TraesCS1D01G451300	chr1D_493768787	0.2526
222	-0.4036	TraesCS5A01G540700	TraesCS4B01G373500	chr4B_657988973	0.4005
235	-0.4025	TraesCS2A01G540200	TraesCS2B01G570600	chr2A_752271865	0.123
235	-0.4025	TraesCS2A01G540200	TraesCS2B01G570600	chr2A_752281401	0.4691
235	-0.4025	TraesCS2A01G540200	TraesCS2B01G570600	chr2B_760950576	0.4319
1802	-0.4024	TraesCS5A01G249100	TraesCS5D01G256300	chr5A_463766079	0.4084
0	-0.4015	TraesCS2A01G473900	TraesCS2B01G497400	chr2B_694056651	0.3246
