# Supplementary material for: Genomic variants affecting homoeologous gene expression dosage contribute to agronomic trait variation in allopolyploid wheat
Source: Nat Commun. 2022 Feb 11;13:826. doi: 10.1038/s41467-022-28453-y (PMC8837796; doi:10.1038/s41467-022-28453-y)
Supplement: Supplementary file 21 — Source Data [file 41467_2022_28453_MOESM21_ESM.zip › Source_data/Figure_4b_Supplementary_Figure_5.txt]

Supplementary Table 5. cis- and trans-eQTL identified using RNA-seq data generated for wheat spikes.
eQTL location (chromosome_position)	Gene ID	GWAS t-statistics	Matrix eQTL GWAS p-value (two-tailed)	FDR corrected p-value	effect size	R^2	eQTL type
chr6A_31264382	TraesCS6A01G059000.1	-75.99771288	6.33E-80	6.48E-70	-7.88694369	0.985496	cis
chr1B_461298999	TraesCS1B01G262200.1	-72.58849857	2.95E-78	7.56E-69	-2.39650836	0.984124	cis
chr1B_572288588	TraesCS1B01G343700.1	-66.25822293	6.04E-75	1.03E-65	-2.75056564	0.981006	cis
chr7D_83766598	TraesCS7D01G116200.1	-65.4312511	1.72E-74	1.76E-65	-6.060719685	0.980532	cis
chr1D_360365875	TraesCS7D01G116200.1	-65.4312511	1.72E-74	1.76E-65	-6.060719685	0.980532	trans
chr3D_182351995	TraesCS7D01G116200.1	-65.4312511	1.72E-74	1.76E-65	-6.060719685	0.980532	trans
chr1B_599340223	TraesCS1B01G369000.1	-62.84522759	4.95E-73	1.03E-64	-2.686656714	0.978932	cis
chr4A_614867733	TraesCS4A01G329600.1	-61.34098712	3.71E-72	7.60E-64	-2.384728637	0.977909	cis
chr5A_697897415	TraesCS5A01G540800.1	-60.01507452	2.28E-71	4.41E-63	-1.627353264	0.976945	cis
chr1B_202012364	TraesCS1B01G127200.1	-59.74899281	3.30E-71	6.26E-63	-7.310735763	0.976744	cis
chr6A_32883176	TraesCS6A01G063100.1	-56.43523204	3.75E-69	6.85E-61	-3.90343074	0.974006	cis
chr2A_778020441	TraesCS2A01G590000.2	-55.52927623	1.43E-68	2.29E-60	-1.639770193	0.973173	cis
chr2A_776213613	TraesCS2A01G586900.2	-54.77135817	4.46E-68	4.91E-60	-1.609927067	0.972446	cis
chr6A_32883176	TraesCS6A01G062600.1	-54.58684951	5.90E-68	6.35E-60	-3.660063309	0.972265	cis
chr5B_509187297	TraesCS5B01G325200.1	-54.14840117	1.15E-67	1.10E-59	-1.465536087	0.971827	cis
chr3B_52726850	TraesCS3B01G085900.1	54.05784935	1.32E-67	1.23E-59	1.611742488	0.971735	cis
chr2A_776213613	TraesCS2A01G586400.1	-53.84681193	1.82E-67	1.34E-59	-1.57460264	0.971519	cis
chr7B_594411188	TraesCS7B01G340100.1	-53.82815063	1.87E-67	1.34E-59	-1.102590252	0.9715	cis
chr1B_202012364	TraesCS1D01G114400.1	52.12110188	2.68E-66	1.79E-58	5.106316144	0.96966	trans
chr6A_71540108	TraesCS6B01G130900.1	-52.06761133	2.92E-66	1.89E-58	-2.649344351	0.9696	trans
chr6B_127612670	TraesCS6B01G130900.1	-52.06761133	2.92E-66	1.89E-58	-1.324672176	0.9696	cis
chr3B_459780962	TraesCS6B01G130900.1	-52.06761133	2.92E-66	1.89E-58	-2.649344351	0.9696	trans
chr6D_462274702	TraesCS6D01G383300.1	-51.93071285	3.62E-66	2.23E-58	-2.236841909	0.969444	cis
chr2A_759307448	TraesCS2A01G555100.1	-50.15494901	6.36E-65	2.89E-57	-1.076499133	0.967314	cis
chr2A_778428050	TraesCS2A01G555100.1	-50.15494901	6.36E-65	2.89E-57	-1.076499133	0.967314	cis
chr1B_202012364	TraesCS1B01G100800.1	-50.09215627	7.05E-65	3.18E-57	-4.777682257	0.967235	cis
chr2A_759456719	TraesCS2A01G590300.1	-49.72441186	1.29E-64	5.24E-57	-0.952781309	0.966765	cis
chr2A_778608681	TraesCS2A01G590300.1	-49.72441186	1.29E-64	5.24E-57	-0.952781309	0.966765	cis
chr1B_637548024	TraesCS1B01G411000.1	-49.27005267	2.75E-64	1.10E-56	-1.760817607	0.96617	cis
chr1B_202012364	TraesCS1B01G144300.1	-49.11977564	3.53E-64	1.41E-56	-6.890659224	0.965969	cis
chr7D_58794069	TraesCS7D01G096900.1	-49.10456952	3.62E-64	1.44E-56	-3.496906415	0.965949	cis
chr3B_514128282	TraesCSU01G136600.1	-48.88988209	5.19E-64	2.04E-56	-2.077849276	0.96566	trans
chr1B_202012364	TraesCS1B01G146100.1	-48.77949811	6.25E-64	2.45E-56	-6.397834294	0.965509	cis
chr5B_615698699	TraesCS5B01G444300.1	-48.03167137	2.22E-63	8.03E-56	-1.721684782	0.964465	cis
chr1B_202012364	TraesCS1B01G130900.1	-47.99774099	2.35E-63	8.47E-56	-7.6688799	0.964417	cis
chr5B_621264810	TraesCS5B01G449600.1	-47.46165123	5.91E-63	1.99E-55	-2.057655896	0.963638	cis
chr2B_793505864	TraesCS2B01G628600.2	-47.41463077	6.41E-63	2.16E-55	-1.47114427	0.963569	cis
chr2B_765070647	TraesCS2B01G575900.1	-47.06664056	1.17E-62	3.46E-55	-2.027761178	0.963048	cis
chr1A_2544502	TraesCS1A01G004200.1	-46.82448677	1.79E-62	5.04E-55	-2.210448366	0.962679	cis
chr6A_603350782	TraesCS6A01G385900.1	-46.61035212	2.60E-62	7.23E-55	-1.399786089	0.962348	cis
chr6B_262275302	TraesCS6B01G208600.1	-45.63601824	1.46E-61	3.97E-54	-1.456311216	0.960787	cis
chr3B_806083218	TraesCS3B01G576000.1	-45.58512307	1.60E-61	4.26E-54	-1.630853042	0.960703	cis
chr1B_636262052	TraesCS1B01G408600.1	-45.30814193	2.64E-61	6.88E-54	-1.828414248	0.96024	cis
chr6B_633534768	TraesCS6B01G338900.1	-45.20863176	3.15E-61	8.07E-54	-2.26718507	0.960072	cis
chr2A_15227559	TraesCS2A01G037400.1	-45.13656857	3.59E-61	8.74E-54	-2.408207505	0.959949	cis
chr6B_694667817	TraesCS7B01G331600.1	-44.54206223	1.06E-60	2.52E-53	-3.064241033	0.958917	trans
chr7B_585488682	TraesCS7B01G331600.1	-44.54206223	1.06E-60	2.52E-53	-3.064241033	0.958917	cis
chr1B_678066275	TraesCS1B01G468700.1	-44.40586086	1.36E-60	3.22E-53	-2.51376609	0.958675	cis
chr7B_591713545	TraesCS7B01G336700.1	-44.30312545	1.64E-60	3.88E-53	-3.216172981	0.958491	cis
chr7A_556504049	TraesCS7A01G384300.1	43.45075559	8.00E-60	1.79E-52	1.329112418	0.956918	cis
chr2B_74408916	TraesCS2B01G113500.1	-43.39477651	8.88E-60	1.79E-52	-1.132948492	0.956811	cis
chr4B_100832761	TraesCS4B01G070600.1	-43.2895144	1.08E-59	1.87E-52	-3.454360505	0.95661	cis
chr5B_280598604	TraesCS5B01G150300.1	-43.20323284	1.27E-59	2.20E-52	-1.768730876	0.956444	cis
chr5D_546086170	TraesCS5D01G529700.1	-43.16669764	1.36E-59	2.33E-52	-2.133676966	0.956374	cis
chr1A_10051911	TraesCS1A01G020300.1	-42.84792272	2.49E-59	4.18E-52	-2.283377365	0.955751	cis
chr7A_245596514	TraesCS7A01G262900.1	-42.65520372	3.59E-59	5.75E-52	-2.866574322	0.955368	cis
chr1B_107919671	TraesCS1B01G105500.1	42.51609244	4.69E-59	7.45E-52	0.827843273	0.955089	cis
chr5B_612673293	TraesCS5B01G440400.1	-42.20846378	8.45E-59	1.31E-51	-1.511806345	0.954462	cis
chr7B_728692203	TraesCS7B01G473400.1	-42.08796635	1.07E-58	1.56E-51	-1.478978393	0.954212	cis
chr1B_11858657	TraesCS1B01G024500.1	-41.90011205	1.53E-58	2.22E-51	-2.253451283	0.95382	cis
chr1D_462052051	TraesCS1B01G408600.1	-41.80126386	1.86E-58	2.66E-51	-3.562423073	0.953611	trans
chr1B_10105327	TraesCS1B01G022700.1	-41.71760874	2.18E-58	3.10E-51	-1.43903626	0.953434	cis
chr3B_697476182	TraesCS3D01G416000.1	41.64715011	2.50E-58	3.51E-51	1.478780748	0.953283	trans
chr1B_202012364	TraesCS1B01G139600.1	-41.61647782	2.66E-58	3.71E-51	-5.146155461	0.953218	cis
chr5B_486069618	TraesCS5B01G301400.1	-41.34342965	4.53E-58	6.20E-51	-2.780648058	0.952627	cis
chr2B_407888745	TraesCS2B01G295400.2	41.23310443	5.63E-58	7.68E-51	1.653983834	0.952385	cis
chr6A_596581255	TraesCS6A01G373200.2	-40.76859256	1.41E-57	1.83E-50	-1.320866134	0.951347	cis
chr3B_169433025	TraesCS3B01G167900.1	-40.53582654	2.24E-57	2.82E-50	-1.818728638	0.950815	cis
chr6A_21522184	TraesCS6A01G040600.1	-40.46596162	2.57E-57	3.20E-50	-1.262215279	0.950653	cis
chr4B_664763532	TraesCS4B01G386000.2	40.38934746	3.00E-57	3.69E-50	1.287744607	0.950475	cis
chr6A_564984919	TraesCS6B01G365000.1	-40.33929929	3.31E-57	4.05E-50	-2.531803362	0.950358	trans
chr6B_636385163	TraesCS6B01G365000.1	-40.33929929	3.31E-57	4.05E-50	-1.265901681	0.950358	cis
chr6B_710102554	TraesCS6B01G452100.1	-40.10806907	5.27E-57	6.13E-50	-2.316096078	0.949813	cis
chr6B_215141864	TraesCS6B01G187500.2	-40.04620989	5.97E-57	6.88E-50	-1.442572852	0.949665	cis
chr6B_277147480	TraesCS6B01G242400.1	-39.80857228	9.66E-57	1.08E-49	-1.120397928	0.949093	cis
chr6B_429260247	TraesCS6B01G242400.1	-39.80857228	9.66E-57	1.08E-49	-1.120397928	0.949093	cis
chr1B_678260421	TraesCS1B01G469400.1	-39.69526575	1.22E-56	1.35E-49	-1.498212058	0.948817	cis
chr1B_666818002	TraesCS1B01G446800.1	-39.54497124	1.65E-56	1.83E-49	-2.405397217	0.948448	cis
chr6B_707113697	TraesCS6B01G456000.1	-39.53009135	1.70E-56	1.88E-49	-1.95011546	0.948411	cis
chr5B_616643943	TraesCS5B01G444700.1	-39.24851331	3.03E-56	3.16E-49	-1.025819712	0.947707	cis
chr2B_454325436	TraesCS2B01G321200.1	-39.22903326	3.15E-56	3.27E-49	-2.868265209	0.947657	cis
chr2B_99952517	TraesCS2B01G133400.1	-39.07660236	4.31E-56	4.37E-49	-2.185271396	0.94727	cis
chr1B_623731409	TraesCS1B01G390000.1	-39.04456319	4.61E-56	4.65E-49	-1.323254503	0.947188	cis
chr5B_460475266	TraesCS5B01G274500.3	-39.00260208	5.03E-56	5.04E-49	-2.199281043	0.94708	cis
chr1B_641631620	TraesCS1B01G417200.1	-38.95797225	5.51E-56	5.49E-49	-1.247231288	0.946965	cis
chr6B_651987537	TraesCS6B01G376800.1	-38.87040459	6.61E-56	6.55E-49	-2.926255236	0.946739	cis
chr6D_26242771	TraesCS6D01G055400.1	-38.85484803	6.82E-56	6.76E-49	-3.710810357	0.946698	cis
chr2B_389472492	TraesCS2B01G292000.2	-38.83505447	7.11E-56	6.96E-49	-1.602706766	0.946647	cis
chr6A_611564579	TraesCS6A01G407700.1	-38.78874038	7.83E-56	7.65E-49	-3.72534282	0.946526	cis
chr7D_615483908	TraesCS7D01G515600.1	-38.48454235	1.47E-55	1.41E-48	-2.136557255	0.945724	cis
chr6B_114367037	TraesCS6B01G119800.1	-38.46749735	1.53E-55	1.45E-48	-1.386358752	0.945678	cis
chr4D_507894279	TraesCS4D01G365600.1	-38.43520829	1.64E-55	1.54E-48	-1.89966812	0.945592	cis
chr6A_606983503	TraesCS6A01G393900.2	-38.42107499	1.68E-55	1.54E-48	-1.084579273	0.945554	cis
chr4B_17258155	TraesCS4B01G024300.1	-38.40700008	1.73E-55	1.54E-48	-2.003941573	0.945516	cis
chr4A_584938885	TraesCS4A01G276200.1	-38.40128104	1.76E-55	1.54E-48	-1.21529068	0.945501	cis
chr3A_125094996	TraesCS2A01G091400.1	38.29967645	2.17E-55	1.90E-48	1.749254513	0.945227	trans
chr1A_391236790	TraesCS1A01G222000.2	38.27517522	2.29E-55	1.99E-48	1.904496233	0.945161	cis
chr7B_638917815	TraesCS7B01G372600.1	-38.17835386	2.80E-55	2.44E-48	-1.232767737	0.944898	cis
chr3D_1754484	TraesCS3D01G001500.1	-37.87195326	5.36E-55	4.55E-48	-1.849164174	0.944053	cis
chr6A_97002558	TraesCS2A01G555100.1	-37.76262413	6.75E-55	5.18E-48	-2.138879876	0.943746	trans
chr2B_775169859	TraesCS2A01G555100.1	-37.76262413	6.75E-55	5.18E-48	-2.138879876	0.943746	trans
chr2D_629207554	TraesCS2A01G555100.1	-37.76262413	6.75E-55	5.18E-48	-2.138879876	0.943746	trans
chr2B_741859910	TraesCS2B01G545700.3	-37.76014451	6.79E-55	5.18E-48	-1.689672858	0.943739	cis
chr3B_39905842	TraesCS3B01G067600.1	-37.74029385	7.08E-55	5.37E-48	-3.072978167	0.943684	cis
chr2A_16556085	TraesCS2A01G040100.2	-37.57257809	1.01E-54	7.47E-48	-1.901977047	0.943208	cis
chr6B_707113697	TraesCS6B01G451100.1	-37.4450327	1.33E-54	9.58E-48	-1.699921665	0.942843	cis
chr1B_202012364	TraesCS1B01G129900.3	-37.39379242	1.48E-54	1.06E-47	-4.179597298	0.942695	cis
chr6D_459694052	TraesCS6D01G376800.2	-37.38581089	1.51E-54	1.08E-47	-1.750449957	0.942672	cis
chr5A_458197850	TraesCS5A01G243800.1	-37.15662377	2.47E-54	1.75E-47	-1.442011326	0.942004	cis
chr1A_443197893	TraesCS1B01G262200.1	-37.09879645	2.80E-54	1.98E-47	-4.413971944	0.941833	trans
chr3B_513996733	TraesCS3B01G319900.1	-36.90775705	4.23E-54	2.94E-47	-1.246688004	0.941265	cis
chr4A_48533356	TraesCS6B01G108100.2	36.87909261	4.51E-54	3.12E-47	4.179429325	0.941179	trans
chr2D_382458726	TraesCS6B01G108100.2	36.87909261	4.51E-54	3.12E-47	4.179429325	0.941179	trans
chr1B_202012364	TraesCS1B01G118900.2	-36.86526926	4.64E-54	3.21E-47	-3.520853071	0.941138	cis
chr7B_642275173	TraesCS7B01G377800.1	-36.84069438	4.90E-54	3.34E-47	-1.942963332	0.941064	cis
chr1B_570277145	TraesCS1B01G342200.1	-36.83922616	4.91E-54	3.35E-47	-0.568652787	0.941059	cis
chr2A_715827270	TraesCS2A01G475000.1	-36.81956197	5.13E-54	3.49E-47	-1.49878423	0.941	cis
chr7B_469470690	TraesCS7B01G255200.2	-36.7312686	6.22E-54	3.87E-47	-0.848253008	0.940733	cis
chr7D_611600080	TraesCS7D01G507200.2	-36.7211571	6.35E-54	3.87E-47	-1.248544997	0.940702	cis
chr4A_429053392	TraesCS4A01G139600.1	-36.70703001	6.55E-54	3.87E-47	-1.303529776	0.940659	cis
chr3B_2883594	TraesCS3B01G004800.1	-36.50798611	1.01E-53	5.86E-47	-3.168083421	0.940049	cis
chr2B_205643339	TraesCS2B01G217000.1	-36.44897323	1.15E-53	6.63E-47	-1.77199804	0.939867	cis
chr2B_616961579	TraesCS2B01G431700.1	-36.27256056	1.70E-53	9.59E-47	-2.316427748	0.939316	cis
chr6A_16655559	TraesCS6A01G034900.1	-36.13325443	2.31E-53	1.24E-46	-6.307306509	0.938876	cis
chr6A_346133309	TraesCS6A01G191400.2	-36.1076201	2.44E-53	1.31E-46	-1.263295427	0.938794	cis
chr4A_574165974	TraesCS7A01G259500.1	36.03500409	2.87E-53	1.53E-46	6.808603663	0.938563	trans
chr3B_132528893	TraesCS2B01G068200.1	-36.00287053	3.08E-53	1.64E-46	-2.532464772	0.93846	trans
chr7A_116650485	TraesCS3A01G269600.1	35.98400562	3.21E-53	1.70E-46	1.382042538	0.938399	trans
chr1B_640158383	TraesCS1B01G415200.1	-35.9286073	3.63E-53	1.91E-46	-0.879161909	0.938221	cis
chr2A_13850317	TraesCS2A01G039200.1	-35.88898337	3.97E-53	2.08E-46	-1.431285507	0.938093	cis
chr4D_507894279	TraesCS4D01G366000.1	-35.78702815	4.98E-53	2.60E-46	-1.572182875	0.937761	cis
chr4A_601356213	TraesCS4A01G307300.1	-35.74574119	5.46E-53	2.84E-46	-2.855681605	0.937626	cis
chr6B_694117007	TraesCS6B01G424800.1	-35.71045498	5.91E-53	3.06E-46	-4.219281045	0.937511	cis
chr6B_667075574	TraesCS6B01G392400.1	-35.47900634	9.92E-53	5.01E-46	-0.736185181	0.936745	cis
chr1B_202012364	TraesCS1B01G060900.1	-35.4456623	1.07E-52	5.38E-46	-3.905782333	0.936633	cis
chr1B_675869651	TraesCS1B01G464300.1	-35.37278655	1.26E-52	6.27E-46	-1.913691512	0.936388	cis
chr1B_202012364	TraesCS1B01G108800.1	-35.28709177	1.53E-52	7.52E-46	-3.066405896	0.936099	cis
chr2B_247925163	TraesCS2B01G242700.1	35.19744679	1.87E-52	9.06E-46	1.376979993	0.935794	cis
chr6A_97002558	TraesCS2A01G590300.1	-35.19603034	1.88E-52	9.06E-46	-1.897386639	0.935789	trans
chr2B_775169859	TraesCS2A01G590300.1	-35.19603034	1.88E-52	9.06E-46	-1.897386639	0.935789	trans
chr2D_629207554	TraesCS2A01G590300.1	-35.19603034	1.88E-52	9.06E-46	-1.897386639	0.935789	trans
chr2A_532347278	TraesCS6D01G078000.1	35.13013131	2.18E-52	1.05E-45	5.279487026	0.935563	trans
chr3B_815204393	TraesCS6D01G078000.1	35.13013131	2.18E-52	1.05E-45	5.279487026	0.935563	trans
chr7B_466048068	TraesCS7B01G252900.1	-35.06883549	2.50E-52	1.20E-45	-2.697617713	0.935353	cis
chr1B_424540262	TraesCS1B01G237700.1	-35.04972962	2.61E-52	1.25E-45	-0.86379184	0.935287	cis
chr5A_697688827	TraesCS4D01G038500.1	-34.96090718	3.20E-52	1.52E-45	-2.525212575	0.934979	trans
chr6A_31264382	TraesCS6A01G055400.1	-34.92986986	3.43E-52	1.63E-45	-6.679577705	0.934871	cis
chr6B_694667817	TraesCS7B01G331700.1	-34.91931266	3.52E-52	1.66E-45	-3.119034057	0.934834	trans
chr7B_584307042	TraesCS7B01G331700.1	-34.91931266	3.52E-52	1.66E-45	-3.119034057	0.934834	cis
chr2D_49618376	TraesCS2B01G113500.1	-34.82121513	4.40E-52	2.05E-45	-2.239182762	0.93449	trans
chr7D_611741280	TraesCS7D01G507700.1	-34.82022265	4.41E-52	2.05E-45	-1.407418692	0.934487	cis
chr2B_784546495	TraesCSU01G035900.2	-34.77272855	4.91E-52	2.27E-45	-2.396686295	0.934319	trans
chr2B_780586741	TraesCS2B01G596900.1	-34.74896899	5.19E-52	2.40E-45	-0.9222847	0.934236	cis
chr6A_610799627	TraesCS6A01G403600.1	-34.74424387	5.24E-52	2.42E-45	-3.014023417	0.934219	cis
chr5D_506081166	TraesCS5D01G462200.1	-34.65506828	6.43E-52	2.94E-45	-1.13952757	0.933902	cis
chr6A_620929	TraesCS6A01G000700.2	-34.57964736	7.65E-52	3.45E-45	-1.602919542	0.933633	cis
chr7B_6153297	TraesCS7B01G010000.1	-34.54924313	8.20E-52	3.68E-45	-0.796645553	0.933524	cis
chr1B_202012364	TraesCS1B01G129400.1	-34.52261702	8.72E-52	3.91E-45	-2.996934318	0.933428	cis
chr1B_637826027	TraesCS1B01G411700.3	-34.44489803	1.04E-51	4.63E-45	-1.97064821	0.933147	cis
chr1D_431821872	TraesCS1D01G341300.1	-34.4277672	1.08E-51	4.80E-45	-1.993990579	0.933085	cis
chr7B_617781338	TraesCS7B01G357500.1	-34.41809293	1.11E-51	4.90E-45	-1.298944938	0.93305	cis
chr6A_530046699	TraesCS6A01G294400.1	-34.24003588	1.67E-51	7.24E-45	-1.085290949	0.932399	cis
chr6B_145043877	TraesCS6B01G145200.1	-34.21031174	1.79E-51	7.74E-45	-3.47158479	0.93229	cis
chr1B_640865378	TraesCS1B01G415900.1	-34.07980579	2.43E-51	1.03E-44	-1.251594335	0.931805	cis
chr4B_32922096	TraesCS4B01G045600.1	-34.05956747	2.55E-51	1.07E-44	-1.116259665	0.93173	cis
chr4A_608608141	TraesCS4A01G320000.1	-33.90144235	3.68E-51	1.53E-44	-1.93275056	0.931135	cis
chr7B_728835894	TraesCS7B01G472800.1	-33.89363847	3.75E-51	1.55E-44	-1.214652923	0.931106	cis
chr1B_657321703	TraesCS1B01G432900.2	-33.86198321	4.04E-51	1.67E-44	-1.860720835	0.930986	cis
chr2D_75094983	TraesCS4D01G075100.1	33.81805292	4.47E-51	1.84E-44	8.177028105	0.930819	trans
chr4A_583708013	TraesCS4D01G075100.1	-33.81805292	4.47E-51	1.84E-44	-8.177028105	0.930819	trans
chr5B_118526393	TraesCS5B01G098300.1	33.75313579	5.21E-51	2.13E-44	1.523738895	0.930571	cis
chr1B_202012364	TraesCS1B01G136200.1	-33.73825328	5.39E-51	2.20E-44	-3.072467127	0.930514	cis
chr7B_112891200	TraesCS7B01G097800.1	-33.66218458	6.45E-51	2.60E-44	-1.746996444	0.930222	cis
chr7B_364051644	TraesCS7B01G181800.2	33.47602114	1.00E-50	3.92E-44	2.898934109	0.929498	cis
chr7A_353201334	TraesCS7B01G181800.2	-33.47602114	1.00E-50	3.92E-44	-5.797868218	0.929498	trans
chr4A_601356213	TraesCS4A01G307300.2	-33.44024447	1.09E-50	4.25E-44	-2.327056153	0.929358	cis
chr6B_11288240	TraesCS6B01G017700.1	-33.41497004	1.16E-50	4.51E-44	-2.19881243	0.929259	cis
chr4A_574165974	TraesCS1D01G146500.1	33.39734541	1.20E-50	4.68E-44	4.944351278	0.929189	trans
chr6A_233816612	TraesCS6A01G191400.2	-33.38473536	1.24E-50	4.82E-44	-1.256832267	0.92914	cis
chr3B_168692782	TraesCS3B01G169100.1	-33.37515017	1.27E-50	4.92E-44	-3.137108132	0.929102	cis
chr4A_579865708	TraesCS4B01G045600.1	-33.33871638	1.38E-50	5.10E-44	-2.240140842	0.928958	trans
chr6A_596750405	TraesCS6A01G373500.2	-33.33862244	1.38E-50	5.10E-44	-1.595065052	0.928957	cis
chr7A_723295672	TraesCS7B01G473400.1	-33.31633554	1.46E-50	5.10E-44	-2.795391732	0.928869	trans
chr7D_627325522	TraesCS7B01G473400.1	-33.31633554	1.46E-50	5.10E-44	-2.795391732	0.928869	trans
chr2A_51563442	TraesCS2B01G113500.1	-33.27864676	1.60E-50	5.50E-44	-2.19400616	0.928719	trans
chr6A_602454839	TraesCS6A01G384000.2	-33.25365365	1.69E-50	5.80E-44	-1.345801049	0.92862	cis
chr1B_202012364	TraesCS1B01G126500.1	-33.2230813	1.82E-50	6.23E-44	-3.096612018	0.928498	cis
chr5D_118459845	TraesCS5B01G098300.1	33.19911435	1.93E-50	6.57E-44	2.827475444	0.928402	trans
chr1B_6474849	TraesCS1B01G014000.1	-33.1487453	2.17E-50	7.37E-44	-1.525905583	0.9282	cis
chr2A_13407081	TraesCS2A01G036500.1	-33.13139881	2.26E-50	7.67E-44	-1.18642284	0.92813	cis
chr3A_13555316	TraesCS3A01G026500.1	-33.03485692	2.85E-50	9.55E-44	-1.663156985	0.92774	cis
chr6B_48353280	TraesCS6B01G071700.1	-33.02258558	2.94E-50	9.81E-44	-0.918073704	0.92769	cis
chr7A_648042673	TraesCS1D01G203200.1	32.93613714	3.61E-50	1.20E-43	4.85472092	0.927337	trans
chr2B_492715835	TraesCS2B01G346000.1	32.92413136	3.72E-50	1.23E-43	1.187417338	0.927288	cis
chr2B_719523082	TraesCS2B01G525500.1	-32.92046406	3.75E-50	1.24E-43	-1.072831866	0.927273	cis
chr7A_500327854	TraesCS7A01G340300.1	32.87961786	4.14E-50	1.36E-43	0.855375812	0.927106	cis
chr2B_18262159	TraesCS2B01G040200.1	-32.86143462	4.32E-50	1.41E-43	-1.690682433	0.927031	cis
chr6B_48557706	TraesCS6B01G072400.1	-32.63468994	7.46E-50	2.20E-43	-0.968749244	0.926088	cis
chr4B_662381062	TraesCS4B01G382900.1	-32.60593627	7.99E-50	2.36E-43	-1.767015187	0.925968	cis
chr2A_447285190	TraesCS2B01G292000.2	-32.59754761	8.16E-50	2.40E-43	-3.066050041	0.925932	trans
chr6A_196192054	TraesCS6B01G208600.1	-32.58660865	8.37E-50	2.47E-43	-2.772875052	0.925886	trans
chr2B_230593975	TraesCS2B01G232100.1	-32.55190215	9.11E-50	2.67E-43	-0.966203976	0.92574	cis
chr1B_202012364	TraesCS1B01G079000.1	-32.45558253	1.15E-49	3.35E-43	-4.307507675	0.925331	cis
chr4A_733706839	TraesCS4A01G482100.1	-32.44596622	1.18E-49	3.41E-43	-1.787784479	0.925291	cis
chr3B_829283449	TraesCS3B01G611400.1	-32.43967146	1.20E-49	3.46E-43	-2.287028936	0.925264	cis
chr7B_675314351	TraesCS7B01G406600.1	-32.37231609	1.41E-49	4.05E-43	-1.200038846	0.924976	cis
chr4A_48533356	TraesCS3D01G328300.1	32.32754621	1.57E-49	4.49E-43	4.651631672	0.924783	trans
chr2D_382458726	TraesCS3D01G328300.1	32.32754621	1.57E-49	4.49E-43	4.651631672	0.924783	trans
chr2A_724739764	TraesCS2D01G498900.1	32.29878419	1.68E-49	4.76E-43	3.648628256	0.92466	trans
chr2D_595438109	TraesCS2D01G498900.1	-32.29878419	1.68E-49	4.76E-43	-1.824314128	0.92466	cis
chr2B_762430760	TraesCS2B01G574100.1	-32.28709294	1.73E-49	4.89E-43	-1.406781824	0.924609	cis
chr7B_617781338	TraesCS7B01G357600.1	-32.27895987	1.77E-49	4.99E-43	-1.667047177	0.924574	cis
chr5B_78420589	TraesCS5B01G061400.1	-32.27532656	1.78E-49	5.03E-43	-2.019757934	0.924558	cis
chr3B_820466355	TraesCS3B01G600200.1	-32.25521123	1.87E-49	5.28E-43	-1.271619838	0.924471	cis
chr1A_556302107	TraesCS1B01G415200.1	-32.24091574	1.94E-49	5.45E-43	-1.717267582	0.924409	trans
chr1D_464144161	TraesCS1B01G415200.1	-32.24091574	1.94E-49	5.45E-43	-1.717267582	0.924409	trans
chr7B_203745013	TraesCS7B01G155100.1	32.22834509	2.00E-49	5.62E-43	0.889662184	0.924355	cis
chr7A_20294045	TraesCS7A01G043900.2	-32.19174185	2.19E-49	6.11E-43	-0.734875018	0.924196	cis
chr6B_29849428	TraesCS6B01G050200.1	-32.17202071	2.29E-49	6.40E-43	-1.955187432	0.92411	cis
chr6A_615771925	TraesCS6A01G417400.1	-32.06560216	2.98E-49	8.21E-43	-1.139293271	0.923644	cis
chr2A_15227559	TraesCS2A01G027000.1	-32.04580148	3.12E-49	8.58E-43	-1.340361982	0.923557	cis
chr6A_611316268	TraesCS6A01G405600.1	-32.02782697	3.27E-49	8.85E-43	-2.463831921	0.923477	cis
chr1D_431428792	TraesCS1D01G342000.1	-32.0277751	3.27E-49	8.85E-43	-1.32566633	0.923477	cis
chr1D_314574626	TraesCS1B01G237700.1	-32.00476216	3.46E-49	9.35E-43	-1.685871924	0.923375	trans
chr2B_765070647	TraesCS2B01G576100.2	-31.96568667	3.80E-49	1.03E-42	-2.653141583	0.923202	cis
chr2B_514865439	TraesCS2B01G364800.3	31.90623761	4.40E-49	1.18E-42	1.376107501	0.922938	cis
chr1B_94827818	TraesCS1B01G093300.1	-31.82525947	5.37E-49	1.43E-42	-0.793099405	0.922576	cis
chr4A_48533356	TraesCS5B01G424400.1	31.81386736	5.53E-49	1.47E-42	3.870087668	0.922525	trans
chr2D_382458726	TraesCS5B01G424400.1	31.81386736	5.53E-49	1.47E-42	3.870087668	0.922525	trans
chr3A_739117470	TraesCS4D01G007500.2	31.65592118	8.17E-49	2.07E-42	6.291985948	0.92181	trans
chr3D_583934670	TraesCS4D01G007500.2	31.65592118	8.17E-49	2.07E-42	6.291985948	0.92181	trans
chr1A_543928664	TraesCS1A01G363000.1	-31.60898317	9.18E-49	2.31E-42	-3.618319697	0.921596	cis
chr2B_714791244	TraesCS2B01G520200.1	-31.59980959	9.39E-49	2.36E-42	-1.354592483	0.921554	cis
chr2D_650962886	TraesCS2A01G586900.2	-31.56201737	1.03E-48	2.58E-42	-3.172138058	0.921381	trans
chr6B_36228180	TraesCS6B01G064300.2	-31.51644809	1.15E-48	2.87E-42	-2.807951605	0.921171	cis
chr7B_640775866	TraesCS7B01G376200.1	-31.47341416	1.29E-48	3.18E-42	-1.412430467	0.920973	cis
chr1A_551533235	TraesCS1A01G379500.1	-31.42671029	1.44E-48	3.56E-42	-0.631458052	0.920756	cis
chr6B_126145679	TraesCS6B01G129700.1	-31.40058311	1.54E-48	3.79E-42	-1.771081074	0.920635	cis
chr2D_650962886	TraesCS2A01G586400.1	-31.39614343	1.56E-48	3.83E-42	-3.102724308	0.920614	trans
chr5B_521148327	TraesCS5B01G340900.1	-31.34360302	1.78E-48	4.35E-42	-2.318569578	0.920369	cis
chr7A_732922020	TraesCS7A01G562700.1	-31.34020447	1.79E-48	4.38E-42	-2.199568235	0.920353	cis
chr6A_605563844	TraesCS6A01G390600.1	-31.33276622	1.83E-48	4.45E-42	-0.941874412	0.920318	cis
chr5B_697680647	TraesCS5B01G545200.1	-31.31457399	1.91E-48	4.64E-42	-1.73909961	0.920233	cis
chr7D_615897798	TraesCS7D01G514700.1	-31.30612774	1.95E-48	4.73E-42	-0.661402589	0.920193	cis
chr2B_442336855	TraesCS2B01G309800.1	-31.26997842	2.14E-48	5.16E-42	-0.71119408	0.920023	cis
chr3D_255453153	TraesCS3D01G201900.1	-31.26534055	2.16E-48	5.21E-42	-1.388843909	0.920002	cis
chr1A_536667050	TraesCS1B01G369000.1	-31.21271295	2.47E-48	5.93E-42	-4.942696709	0.919753	trans
chr6A_613360509	TraesCS6A01G409200.1	-31.19203962	2.60E-48	6.24E-42	-1.091691416	0.919655	cis
chr7A_628524354	TraesCS7A01G435800.5	-31.12535085	3.07E-48	7.34E-42	-1.313730476	0.919339	cis
chr6A_596175248	TraesCS5D01G243100.1	31.09340793	3.33E-48	7.90E-42	3.524371748	0.919186	trans
chr2A_31084220	TraesCS5D01G243100.1	31.09340793	3.33E-48	7.90E-42	3.524371748	0.919186	trans
chr5B_701174517	TraesCS5B01G549200.1	-31.0902999	3.35E-48	7.96E-42	-1.121151266	0.919171	cis
chr5B_607870103	TraesCS5B01G433000.2	-30.99288626	4.28E-48	1.01E-41	-1.673020878	0.918704	cis
chr1B_668132114	TraesCS1B01G450300.1	-30.95046616	4.77E-48	1.11E-41	-1.455578597	0.918499	cis
chr2A_766468273	TraesCS2A01G568400.1	30.90881359	5.30E-48	1.23E-41	1.685483425	0.918297	cis
chr5B_531707839	TraesCS5B01G354800.1	-30.89794272	5.45E-48	1.26E-41	-3.119946025	0.918244	cis
chr2A_541197317	TraesCS2A01G312400.1	30.89698082	5.46E-48	1.26E-41	3.919442499	0.91824	cis
chr5A_603369170	TraesCS7B01G209900.1	30.82231203	6.59E-48	1.52E-41	5.750410668	0.917876	trans
chr7A_506133101	TraesCS7A01G341300.4	-30.80727059	6.85E-48	1.57E-41	-0.847142359	0.917802	cis
chr6B_101739605	TraesCS6B01G113500.1	30.77546303	7.43E-48	1.70E-41	1.486325237	0.917646	cis
chr2A_759830666	TraesCS2A01G555800.1	-30.7430352	8.06E-48	1.84E-41	-1.256060344	0.917486	cis
chr6A_604887988	TraesCS6A01G387600.1	-30.73878465	8.15E-48	1.86E-41	-0.951898668	0.917466	cis
chr2B_26581945	TraesCS2B01G054700.2	-30.72896262	8.36E-48	1.90E-41	-1.012178051	0.917417	cis
chr3B_514128282	TraesCS3B01G320000.1	-30.72272836	8.49E-48	1.93E-41	-1.235524552	0.917386	cis
chr1B_668132114	TraesCS1B01G450100.1	-30.6816979	9.42E-48	2.13E-41	-1.777650014	0.917184	cis
chr7B_553628502	TraesCS7B01G309400.1	-30.66456974	9.84E-48	2.23E-41	-1.658800372	0.917099	cis
chr6B_142453366	TraesCS6B01G142700.1	-30.5967	1.17E-47	2.61E-41	-1.307496957	0.916761	cis
chr6A_16655559	TraesCS6A01G034500.1	-30.59397814	1.18E-47	2.62E-41	-5.035695472	0.916748	cis
chr5B_562979601	TraesCS5B01G384200.1	-30.59059739	1.19E-47	2.64E-41	-1.142056655	0.916731	cis
chr7B_399779596	TraesCS7B01G218400.1	-30.58476134	1.21E-47	2.68E-41	-4.972110452	0.916702	cis
chr1B_568962249	TraesCS1B01G341000.1	-30.55761156	1.29E-47	2.86E-41	-1.117096233	0.916566	cis
chr6A_609253635	TraesCS6A01G399300.1	-30.55457331	1.30E-47	2.88E-41	-1.053799643	0.916551	cis
chr2B_25285177	TraesCS2B01G051800.1	-30.54549513	1.33E-47	2.94E-41	-1.28933021	0.916505	cis
chr4A_737501097	TraesCS4A01G482200.1	-30.53462536	1.37E-47	3.02E-41	-1.225388275	0.916451	cis
chr6A_26633807	TraesCS6A01G050300.1	-30.53363362	1.37E-47	3.03E-41	-0.978131319	0.916446	cis
chr2A_15227559	TraesCS2A01G042100.1	-30.53154871	1.38E-47	3.04E-41	-1.352682698	0.916435	cis
chr2B_778849335	TraesCS2A01G590000.2	-30.52402511	1.41E-47	3.10E-41	-3.226193382	0.916398	trans
chr2B_141836788	TraesCS2B01G169400.1	-30.46175426	1.65E-47	3.59E-41	-0.745985978	0.916084	cis
chr1D_41720430	TraesCS1D01G061600.2	-30.45068853	1.70E-47	3.68E-41	-1.081286861	0.916028	cis
chr2B_202492633	TraesCS2B01G216900.1	-30.4407301	1.74E-47	3.78E-41	-1.688981439	0.915978	cis
chr4B_638589600	TraesCS1D01G373800.1	30.43771266	1.76E-47	3.80E-41	7.624736887	0.915963	trans
chr2A_542386084	TraesCS2A01G318500.1	30.41014938	1.88E-47	4.06E-41	1.77759393	0.915823	cis
chr6B_171971924	TraesCS4D01G009200.1	30.38052191	2.03E-47	4.37E-41	3.783279059	0.915673	trans
chr6B_223417011	TraesCS6B01G188500.1	-30.36492762	2.12E-47	4.54E-41	-1.545194982	0.915593	cis
chr4B_14396083	TraesCS4B01G021000.1	-30.26849117	2.71E-47	5.70E-41	-1.628817508	0.9151	cis
chr3A_137588470	TraesCS3A01G150500.1	-30.24445512	2.88E-47	6.04E-41	-1.143622588	0.914977	cis
chr7A_8262029	TraesCS7A01G020200.1	-30.19443401	3.28E-47	6.83E-41	-3.170771309	0.914719	cis
chr1B_202012364	TraesCS1B01G099000.1	-30.15758631	3.61E-47	7.49E-41	-2.509517119	0.914528	cis
chr4A_92214779	TraesCS4A01G092500.1	-30.14927219	3.69E-47	7.64E-41	-1.123246986	0.914485	cis
chr3D_1754484	TraesCS3D01G008500.1	-30.13652755	3.81E-47	7.85E-41	-1.442761387	0.914419	cis
chr6A_297716020	TraesCS6A01G185600.1	-30.12456841	3.93E-47	7.85E-41	-2.680130253	0.914357	cis
chr6A_398178270	TraesCS6A01G185600.1	-30.12456841	3.93E-47	7.85E-41	-2.680130253	0.914357	cis
chr2A_505087469	TraesCS6A01G185600.1	-30.12456841	3.93E-47	7.85E-41	-2.680130253	0.914357	trans
chr2A_728399194	TraesCS6A01G185600.1	-30.12456841	3.93E-47	7.85E-41	-2.680130253	0.914357	trans
chr2D_516649874	TraesCS6A01G185600.1	-30.12456841	3.93E-47	7.85E-41	-2.680130253	0.914357	trans
chr3B_6253118	TraesCS6A01G185600.1	-30.12456841	3.93E-47	7.85E-41	-2.680130253	0.914357	trans
chr3D_6730360	TraesCS6A01G185600.1	-30.12456841	3.93E-47	7.85E-41	-2.680130253	0.914357	trans
chr5B_522074574	TraesCS6A01G185600.1	-30.12456841	3.93E-47	7.85E-41	-2.680130253	0.914357	trans
chr3B_582463364	TraesCS3B01G370800.1	30.11790609	4.00E-47	7.94E-41	0.783299331	0.914322	cis
chr7A_624808588	TraesCS7A01G431600.1	-30.07049078	4.52E-47	8.86E-41	-0.805723588	0.914075	cis
chr5B_521147762	TraesCS5B01G337900.1	30.06672522	4.56E-47	8.95E-41	0.871155079	0.914055	cis
chr5B_21751457	TraesCS5B01G024400.1	-30.0445466	4.83E-47	9.47E-41	-2.773814401	0.913939	cis
chr3B_223519924	TraesCS3B01G196400.1	-30.00256343	5.39E-47	1.05E-40	-0.881265659	0.913719	cis
chr2A_20824488	TraesCS2A01G050600.1	-29.91824519	6.71E-47	1.29E-40	-1.081960877	0.913274	cis
chr2B_139797075	TraesCS2B01G167100.1	-29.91248541	6.81E-47	1.31E-40	-0.689834824	0.913244	cis
chr6A_614382040	TraesCS6A01G412800.1	-29.9112464	6.83E-47	1.31E-40	-1.5125604	0.913237	cis
chr6A_181512297	TraesCS3D01G191000.1	29.90500918	6.94E-47	1.33E-40	3.232178504	0.913204	trans
chr3B_555546214	TraesCS3D01G191000.1	29.90500918	6.94E-47	1.33E-40	3.232178504	0.913204	trans
chr2D_62401677	TraesCS2D01G112700.1	-29.89577187	7.11E-47	1.36E-40	-0.93289138	0.913155	cis
chr3B_200857310	TraesCS3B01G193500.1	-29.85575003	7.89E-47	1.49E-40	-1.853425746	0.912942	cis
chr1A_518953832	TraesCS1B01G343700.1	-29.83238728	8.38E-47	1.58E-40	-5.125130923	0.912818	trans
chr2B_680573686	TraesCS2B01G483200.1	-29.78623063	9.46E-47	1.78E-40	-1.584657227	0.912571	cis
chr4D_507894279	TraesCS4D01G365700.1	-29.78347659	9.52E-47	1.79E-40	-1.381654417	0.912556	cis
chr3B_610175497	TraesCS3B01G391300.1	-29.71151216	1.15E-46	2.14E-40	-2.685615495	0.91217	cis
chr7A_15696096	TraesCS7A01G035400.1	-29.70195663	1.18E-46	2.19E-40	-0.639702147	0.912118	cis
chr3B_69603895	TraesCS3B01G102800.2	-29.69233858	1.21E-46	2.25E-40	-1.05219629	0.912066	cis
chr6A_21522184	TraesCS6A01G040500.1	-29.69197511	1.21E-46	2.25E-40	-2.530225112	0.912064	cis
chr6D_466791079	TraesCS6D01G392000.1	-29.58354374	1.61E-46	2.88E-40	-2.727928778	0.911475	cis
chr4B_405372023	TraesCS4B01G188500.1	-29.57151704	1.66E-46	2.93E-40	-1.412146531	0.91141	cis
chr2B_632628635	TraesCS2B01G441000.1	-29.56256092	1.70E-46	2.97E-40	-1.497639403	0.911361	cis
chr1D_464864809	TraesCS1B01G417200.1	-29.56133351	1.70E-46	2.97E-40	-2.270731075	0.911354	trans
chr5B_117959439	TraesCS5B01G109200.2	-29.55864791	1.71E-46	2.97E-40	-1.101526737	0.91134	cis
chr3B_63409373	TraesCS3B01G094700.1	-29.53367427	1.83E-46	3.15E-40	-1.232802338	0.911203	cis
chr4A_21216782	TraesCS4B01G275400.1	29.5114702	1.94E-46	3.34E-40	4.053444648	0.911081	trans
chr1A_391236790	TraesCS1A01G222000.1	-29.5080531	1.96E-46	3.36E-40	-1.434565542	0.911062	cis
chr2B_390116879	TraesCS2B01G278100.1	29.49793887	2.01E-46	3.45E-40	1.693541829	0.911007	cis
chr7B_711066422	TraesCS7B01G447900.1	-29.44209255	2.33E-46	3.96E-40	-1.2360663	0.910699	cis
chr1B_202012364	TraesCS1B01G128400.1	-29.41720062	2.49E-46	4.21E-40	-2.940922623	0.910561	cis
chr7B_468149951	TraesCS7B01G473400.1	-29.38294331	2.72E-46	4.58E-40	-2.740093775	0.910371	cis
chr2A_192202023	TraesCS2A01G208100.1	-29.34933315	2.97E-46	4.98E-40	-1.397315863	0.910184	cis
chr2B_643684175	TraesCS2B01G450800.3	-29.30856285	3.31E-46	5.54E-40	-1.506524854	0.909957	cis
chr3A_738131233	TraesCS3A01G521600.1	-29.30239868	3.37E-46	5.62E-40	-1.662567249	0.909922	cis
chr1A_536431101	TraesCS1B01G389000.1	29.29413992	3.44E-46	5.73E-40	5.72512701	0.909876	trans
chr1B_600889856	TraesCS1B01G389000.1	29.29413992	3.44E-46	5.73E-40	5.72512701	0.909876	cis
chr3D_31690455	TraesCS7D01G342900.1	29.28200571	3.55E-46	5.91E-40	6.767831714	0.909808	trans
chr3A_685360069	TraesCS3A01G444000.1	29.25693619	3.80E-46	6.30E-40	1.783135483	0.909668	cis
chr7B_699834587	TraesCS7B01G431600.2	-29.25179495	3.85E-46	6.38E-40	-1.130314787	0.909639	cis
chr6D_56916602	TraesCS6B01G130900.1	-29.21547634	4.24E-46	6.92E-40	-2.447970036	0.909434	trans
chr6B_694667817	TraesCS7B01G331200.2	-29.18663939	4.57E-46	7.43E-40	-2.004185887	0.909271	trans
chr7B_584307042	TraesCS7B01G331200.2	-29.18663939	4.57E-46	7.43E-40	-2.004185887	0.909271	cis
chr7B_220429887	TraesCS7B01G161400.1	29.17192435	4.76E-46	7.67E-40	0.813891103	0.909188	cis
chr3B_163664711	TraesCS3B01G165600.1	29.16128226	4.89E-46	7.88E-40	2.753236339	0.909128	cis
chr4B_38283902	TraesCS4A01G265100.1	29.1368135	5.22E-46	8.38E-40	2.908722843	0.908989	trans
chr1B_640560554	TraesCS1B01G415500.2	-29.13075284	5.30E-46	8.51E-40	-1.036338236	0.908955	cis
chr2B_4984579	TraesCS2B01G008900.2	-29.1133877	5.55E-46	8.90E-40	-1.024017771	0.908856	cis
chr2A_759830666	TraesCS2A01G555600.1	-29.10903966	5.62E-46	8.99E-40	-0.769821585	0.908831	cis
chr6B_680471767	TraesCS6B01G404400.1	-29.09587499	5.82E-46	9.28E-40	-2.408183335	0.908756	cis
chr4A_599320448	TraesCS4A01G303300.1	-29.08799487	5.94E-46	9.47E-40	-1.061708154	0.908711	cis
chr2B_800121043	TraesCS2B01G621500.1	-29.03373197	6.87E-46	1.08E-39	-1.649221753	0.908401	cis
chr7B_68197315	TraesCS7B01G063800.1	-29.00891611	7.33E-46	1.15E-39	-0.846915649	0.908259	cis
chr6B_41436507	TraesCS6B01G062500.1	-28.98538313	7.81E-46	1.22E-39	-1.095017014	0.908123	cis
chr1D_472402844	TraesCS1D01G410900.1	-28.9662474	8.22E-46	1.28E-39	-1.197053364	0.908013	cis
chr2B_26297075	TraesCS2B01G053600.1	-28.92497634	9.18E-46	1.42E-39	-1.275320115	0.907775	cis
chr1B_15168489	TraesCS1B01G031100.1	-28.89539774	9.93E-46	1.53E-39	-0.990485884	0.907603	cis
chr2D_72163969	TraesCS2D01G123200.1	-28.88647617	1.02E-45	1.55E-39	-1.27602945	0.907551	cis
chr2B_683029144	TraesCS2B01G486000.3	-28.88366108	1.02E-45	1.56E-39	-1.61340106	0.907535	cis
chr6B_691341310	TraesCS6B01G419800.1	-28.85302251	1.11E-45	1.69E-39	-1.579506257	0.907357	cis
chr1D_354717271	TraesCS1D01G257800.1	-28.83648086	1.16E-45	1.77E-39	-2.106508254	0.90726	cis
chr6D_462465985	TraesCS6D01G383500.1	-28.81409252	1.23E-45	1.87E-39	-1.621670054	0.907129	cis
chr6D_467049995	TraesCS6D01G393100.2	-28.80255047	1.27E-45	1.93E-39	-0.88508133	0.907062	cis
chr1B_202012364	TraesCS1B01G053600.1	-28.79511873	1.30E-45	1.96E-39	-3.388616077	0.907018	cis
chr6B_171971924	TraesCS5B01G087700.3	-28.76889562	1.39E-45	2.10E-39	-5.917585911	0.906865	trans
chr2A_13407081	TraesCS2A01G036300.1	-28.72308534	1.58E-45	2.36E-39	-1.005317892	0.906595	cis
chr4B_172508540	TraesCS4B01G133600.1	-28.70805268	1.64E-45	2.45E-39	-0.662839111	0.906506	cis
chr1A_551321974	TraesCS1A01G379000.1	-28.69518834	1.70E-45	2.53E-39	-0.429933155	0.90643	cis
chr1B_202012364	TraesCS1B01G123200.1	-28.6892258	1.73E-45	2.57E-39	-3.234073609	0.906395	cis
chr5B_65588046	TraesCS5B01G068300.2	-28.63633913	1.99E-45	2.95E-39	-1.333934919	0.906081	cis
chr2B_105909244	TraesCS2B01G139000.1	-28.62991088	2.02E-45	2.99E-39	-1.015967432	0.906043	cis
chr2B_46089320	TraesCS2B01G082800.1	-28.61124647	2.13E-45	3.13E-39	-1.37295245	0.905932	cis
chr2A_532347278	TraesCSU01G017300.2	28.5928295	2.24E-45	3.28E-39	4.797827906	0.905822	trans
chr3B_815204393	TraesCSU01G017300.2	28.5928295	2.24E-45	3.28E-39	4.797827906	0.905822	trans
chr1B_17353991	TraesCS1B01G044500.2	-28.58867093	2.26E-45	3.32E-39	-1.56965142	0.905798	cis
chr6A_23411292	TraesCS6A01G043600.2	-28.56421742	2.42E-45	3.54E-39	-1.02746874	0.905651	cis
chr2A_13850317	TraesCS2A01G041300.1	-28.5605134	2.44E-45	3.57E-39	-1.28542729	0.905629	cis
chr7A_691130276	TraesCS7A01G501300.1	-28.5265434	2.68E-45	3.89E-39	-1.180165084	0.905426	cis
chr5B_669672764	TraesCS5B01G503200.1	-28.51878408	2.73E-45	3.97E-39	-1.422447818	0.905379	cis
chr5B_221103322	TraesCS5B01G098300.1	28.50957672	2.80E-45	4.07E-39	1.518831789	0.905324	cis
chr7B_516475040	TraesCS7B01G282200.3	-28.47179074	3.10E-45	4.47E-39	-0.86321924	0.905096	cis
chr2B_159207855	TraesCS2B01G184100.1	-28.4707832	3.11E-45	4.48E-39	-1.5366846	0.90509	cis
chr1D_11090196	TraesCS1D01G026400.1	-28.45887522	3.21E-45	4.63E-39	-1.95503222	0.905018	cis
chr3B_2519537	TraesCS3B01G004700.1	-28.45547023	3.24E-45	4.67E-39	-1.297226198	0.904998	cis
chr4B_6008154	TraesCS4B01G009200.1	-28.45028507	3.29E-45	4.73E-39	-1.666955826	0.904966	cis
chr2A_691478680	TraesCS2A01G441800.1	-28.38784348	3.89E-45	5.54E-39	-1.228916649	0.904588	cis
chr4A_585441950	TraesCS4B01G035400.1	-28.33219462	4.53E-45	6.38E-39	-1.105185821	0.904248	trans
chr4D_15354174	TraesCS4B01G035400.1	-28.33219462	4.53E-45	6.38E-39	-1.105185821	0.904248	trans
chr6A_28641552	TraesCS6A01G059500.1	-28.33181714	4.53E-45	6.38E-39	-1.206711322	0.904246	cis
chr3D_527556034	TraesCS3D01G416000.1	28.30364386	4.89E-45	6.86E-39	2.731279974	0.904074	cis
chr3A_20328724	TraesCS3A01G038400.1	-28.30028971	4.94E-45	6.92E-39	-1.142861013	0.904053	cis
chr4A_584938885	TraesCS4A01G277700.1	-28.27769239	5.25E-45	7.23E-39	-1.41451235	0.903914	cis
chr6B_705385111	TraesCS6B01G440200.1	-28.25160985	5.64E-45	7.66E-39	-1.23168787	0.903754	cis
chr2B_713675971	TraesCS2B01G518500.1	-28.24695774	5.71E-45	7.75E-39	-1.153520117	0.903725	cis
chr6A_196192054	TraesCS6B01G208500.1	-28.23179875	5.95E-45	8.07E-39	-2.11153189	0.903632	trans
chr7D_606824124	TraesCS7D01G500900.1	-28.22003363	6.14E-45	8.30E-39	-0.992592247	0.903559	cis
chr6A_181512297	TraesCS1D01G257500.3	28.21748104	6.19E-45	8.36E-39	3.890597552	0.903543	trans
chr3B_555546214	TraesCS1D01G257500.3	28.21748104	6.19E-45	8.36E-39	3.890597552	0.903543	trans
chr6B_661339634	TraesCS6B01G386500.1	-28.21702741	6.20E-45	8.36E-39	-1.531282199	0.903541	cis
chr6A_23753034	TraesCS6A01G046400.1	-28.18271211	6.80E-45	9.16E-39	-0.868431071	0.903328	cis
chr2B_205643339	TraesCS2B01G217100.1	-28.17648735	6.92E-45	9.31E-39	-1.334467114	0.90329	cis
chr6B_101922062	TraesCS6B01G114700.2	-28.1701066	7.04E-45	9.46E-39	-0.751530239	0.90325	cis
chr6A_16227287	TraesCS6A01G032600.2	-28.15026034	7.43E-45	9.98E-39	-1.268590662	0.903127	cis
chr3A_574512398	TraesCS3A01G329500.1	-28.1456203	7.53E-45	1.01E-38	-1.761210541	0.903098	cis
chr2A_447285190	TraesCS2B01G292000.1	28.14146621	7.61E-45	1.02E-38	2.887979123	0.903072	trans
chr2B_403697425	TraesCS2B01G292000.1	28.14146621	7.61E-45	1.02E-38	1.443989561	0.903072	cis
chr2D_572360798	TraesCS2D01G472700.2	28.12449063	7.98E-45	1.07E-38	1.953567138	0.902967	cis
chr4B_667612710	TraesCS4B01G392700.1	-28.11184053	8.26E-45	1.10E-38	-2.433428552	0.902888	cis
chr3A_728991843	TraesCS3B01G576000.1	-28.06088903	9.49E-45	1.25E-38	-3.239108126	0.902569	trans
chr7A_20170976	TraesCS7A01G043600.1	-28.04914149	9.80E-45	1.29E-38	-1.245028511	0.902495	cis
chr7A_10194087	TraesCS7A01G025800.1	-28.00230029	1.11E-44	1.46E-38	-1.075304428	0.902201	cis
chr5D_495618132	TraesCS5B01G440400.1	-27.99578936	1.13E-44	1.48E-38	-2.89930968	0.90216	trans
chr6B_28255914	TraesCS6B01G048300.1	-27.98937922	1.15E-44	1.51E-38	-2.961211512	0.902119	cis
chr7B_708916522	TraesCS7D01G515600.1	-27.97034656	1.22E-44	1.59E-38	-3.969407756	0.901999	trans
chr1A_7181670	TraesCS1A01G011600.1	-27.97027769	1.22E-44	1.59E-38	-2.371754043	0.901999	cis
chr1A_566477911	TraesCS1A01G402800.1	-27.96543276	1.23E-44	1.61E-38	-1.013984429	0.901968	cis
chr6B_12672657	TraesCS6B01G020900.4	-27.95855268	1.26E-44	1.63E-38	-1.264724941	0.901925	cis
chr6B_707113697	TraesCS6B01G451000.1	-27.94043861	1.32E-44	1.71E-38	-1.303960246	0.90181	cis
chr2B_666650702	TraesCS2B01G470400.1	-27.92995767	1.36E-44	1.76E-38	-1.169073043	0.901743	cis
chr7B_726138839	TraesCS7B01G469400.1	-27.91949031	1.40E-44	1.81E-38	-3.529303929	0.901677	cis
chr2B_760950702	TraesCS2B01G570700.1	-27.87805086	1.57E-44	2.01E-38	-1.318504161	0.901413	cis
chr3B_474407551	TraesCS3B01G298000.1	-27.84868158	1.70E-44	2.17E-38	-1.261384833	0.901226	cis
chr2B_793505864	TraesCS2B01G620900.1	-27.84539172	1.72E-44	2.19E-38	-1.301185407	0.901205	cis
chr2B_800121043	TraesCS2B01G621800.2	-27.82591277	1.81E-44	2.30E-38	-0.901557764	0.90108	cis
chr4A_722841696	TraesCS4A01G457400.1	-27.81713466	1.85E-44	2.35E-38	-1.46888737	0.901024	cis
chr1D_448651714	TraesCS7A01G157200.1	27.78981161	2.00E-44	2.52E-38	3.929756463	0.900848	trans
chr3D_583326483	TraesCS7A01G157200.1	27.78981161	2.00E-44	2.52E-38	3.929756463	0.900848	trans
chr2A_752101113	TraesCS2A01G539900.1	-27.77093246	2.11E-44	2.65E-38	-1.042139928	0.900727	cis
chr2A_16402908	TraesCS2B01G051800.1	-27.72322405	2.40E-44	2.99E-38	-2.582777767	0.900419	trans
chr2D_13906510	TraesCS2B01G051800.1	-27.72322405	2.40E-44	2.99E-38	-2.582777767	0.900419	trans
chr7A_22918089	TraesCS7A01G048600.1	-27.71618086	2.45E-44	3.05E-38	-0.617078586	0.900374	cis
chr4D_192732845	TraesCS4A01G139600.1	-27.70773035	2.51E-44	3.10E-38	-2.604161605	0.900319	trans
chr3D_606879741	TraesCS3D01G529800.1	-27.67355456	2.76E-44	3.38E-38	-1.08641895	0.900097	cis
chr1B_202012364	TraesCS1B01G096700.1	-27.65628824	2.89E-44	3.54E-38	-1.965843977	0.899985	cis
chr4D_507894279	TraesCSU01G129000.1	-27.6547781	2.90E-44	3.55E-38	-0.865402702	0.899975	trans
chr4B_25835181	TraesCS4B01G035400.1	-27.60355452	3.35E-44	4.05E-38	-0.548029154	0.899641	cis
chr2D_607657566	TraesCS2D01G516200.1	-27.59320798	3.44E-44	4.17E-38	-1.064559478	0.899573	cis
chr1B_202012364	TraesCS1B01G118000.1	-27.57801168	3.59E-44	4.34E-38	-3.085771458	0.899473	cis
chr3D_606879741	TraesCS3D01G529500.1	-27.57417163	3.63E-44	4.37E-38	-1.536403879	0.899448	cis
chr2A_776553254	TraesCS2B01G596900.1	-27.57326853	3.64E-44	4.37E-38	-1.752491886	0.899442	trans
chr6B_55337519	TraesCS6B01G077900.1	-27.55979152	3.78E-44	4.54E-38	-1.285289521	0.899354	cis
chr3B_79953961	TraesCS3B01G116500.2	-27.55543565	3.82E-44	4.59E-38	-1.732047962	0.899325	cis
chr6A_181512297	TraesCS5D01G298300.2	27.534905	4.05E-44	4.85E-38	3.170265801	0.89919	trans
chr3B_555546214	TraesCS5D01G298300.2	27.534905	4.05E-44	4.85E-38	3.170265801	0.89919	trans
chr6B_636592207	TraesCS6B01G364700.1	-27.5006133	4.45E-44	5.32E-38	-0.875514013	0.898964	cis
chr1A_588768116	TraesCS1D01G449200.3	27.48640385	4.63E-44	5.52E-38	3.021999251	0.89887	trans
chr1B_202012364	TraesCS1B01G126100.1	-27.44944757	5.14E-44	6.10E-38	-4.027016791	0.898625	cis
chr1A_576615456	TraesCS1B01G449900.1	27.43098577	5.41E-44	6.40E-38	4.138923044	0.898502	trans
chr1B_202012364	TraesCS1B01G150200.1	-27.42545282	5.49E-44	6.49E-38	-2.746828772	0.898466	cis
chr4B_169925588	TraesCS6B01G208600.1	-27.41247562	5.69E-44	6.72E-38	-2.707531946	0.898379	trans
chr5A_471916832	TraesCS6B01G208600.1	-27.41247562	5.69E-44	6.72E-38	-2.707531946	0.898379	trans
chr5D_369388050	TraesCS6B01G208600.1	-27.41247562	5.69E-44	6.72E-38	-2.707531946	0.898379	trans
chr6D_149727203	TraesCS6B01G208600.1	-27.41247562	5.69E-44	6.72E-38	-2.707531946	0.898379	trans
chr2D_625519823	TraesCS2D01G550000.1	-27.41010636	5.73E-44	6.76E-38	-0.858566834	0.898364	cis
chr3B_40246002	TraesCS3B01G067300.2	-27.40491903	5.82E-44	6.85E-38	-0.676762006	0.898329	cis
chr3D_527004201	TraesCS1B01G342200.1	-27.39150053	6.04E-44	7.10E-38	-1.087889371	0.898239	trans
chr6A_609257395	TraesCS6D01G383500.1	-27.36990003	6.41E-44	7.52E-38	-2.22965086	0.898095	trans
chr5B_467511329	TraesCS5B01G284500.1	-27.3641135	6.52E-44	7.62E-38	-0.962204872	0.898056	cis
chr6D_461010481	TraesCS6D01G378400.1	-27.36092311	6.58E-44	7.69E-38	-1.305330832	0.898035	cis
chr3B_822189479	TraesCS3B01G601200.1	-27.35451339	6.69E-44	7.81E-38	-1.106615326	0.897992	cis
chr6D_460718432	TraesCS6A01G393900.2	-27.32887526	7.19E-44	8.37E-38	-2.045071334	0.89782	trans
chr3B_175090861	TraesCS3B01G174100.1	27.31742068	7.43E-44	8.63E-38	1.217084694	0.897743	cis
chr5A_47446694	TraesCS5A01G052100.1	-27.29046254	8.01E-44	9.27E-38	-0.740800531	0.897562	cis
chr6A_21522184	TraesCS6A01G040900.3	-27.2903572	8.01E-44	9.27E-38	-0.918195781	0.897561	cis
chr5B_711628651	TraesCS5B01G568700.2	-27.27581162	8.34E-44	9.61E-38	-1.060062082	0.897463	cis
chr2D_651316345	TraesCSU01G035900.2	-27.26513141	8.60E-44	9.89E-38	-2.42120608	0.897391	trans
chr3B_485411462	TraesCS3B01G301800.1	-27.26381591	8.63E-44	9.93E-38	-0.842499875	0.897382	cis
chr2B_796801796	TraesCS2B01G621600.1	-27.25109064	8.94E-44	1.03E-37	-0.918182167	0.897296	cis
chr4D_3588152	TraesCS4D01G006900.1	-27.25027944	8.96E-44	1.03E-37	-0.732125102	0.897291	cis
chr1A_563183969	TraesCS1A01G397500.1	-27.20869942	1.01E-43	1.15E-37	-2.877685167	0.897009	cis
chr4A_9381394	TraesCSU01G121900.1	-27.20269567	1.02E-43	1.17E-37	-1.169995189	0.896968	trans
chr6D_29090153	TraesCSU01G121900.1	-27.20269567	1.02E-43	1.17E-37	-1.169995189	0.896968	trans
chr6B_702565520	TraesCS6A01G392500.1	-27.19524054	1.05E-43	1.19E-37	-1.882574265	0.896917	trans
chr2B_770759880	TraesCS2B01G584000.2	-27.18351622	1.08E-43	1.23E-37	-1.386548872	0.896838	cis
chr3B_506620826	TraesCS3B01G315000.1	27.17026312	1.12E-43	1.27E-37	1.848165636	0.896747	cis
chr1B_202012364	TraesCS1B01G149500.1	-27.16090835	1.15E-43	1.30E-37	-2.571283398	0.896684	cis
chr1B_421096917	TraesCS1B01G238000.1	-27.13672602	1.23E-43	1.39E-37	-0.553131439	0.896518	cis
chr7A_30810957	TraesCS4A01G427500.1	-27.1026528	1.36E-43	1.52E-37	-2.902096534	0.896285	trans
chr7D_30311003	TraesCS4A01G427500.1	-27.1026528	1.36E-43	1.52E-37	-2.902096534	0.896285	trans
chr1B_559100933	TraesCS2A01G091400.1	27.07950809	1.45E-43	1.62E-37	1.84999903	0.896126	trans
chr3A_261350262	TraesCS2A01G091400.1	27.07950809	1.45E-43	1.62E-37	1.84999903	0.896126	trans
chr7B_284123518	TraesCS7B01G178300.1	-27.07548901	1.46E-43	1.64E-37	-1.670894994	0.896098	cis
chr2B_789682879	TraesCS2B01G609800.1	-27.02438057	1.69E-43	1.88E-37	-1.388638873	0.895746	cis
chr6B_73160192	TraesCS6B01G097500.1	-27.00858135	1.77E-43	1.96E-37	-0.87337133	0.895637	cis
chr2B_13914215	TraesCS2B01G030700.1	-26.9831288	1.90E-43	2.09E-37	-1.097455266	0.89546	cis
chr3B_508924896	TraesCS3B01G318000.1	-26.98299911	1.90E-43	2.09E-37	-1.692211896	0.89546	cis
chr3A_743130356	TraesCS3A01G529800.1	-26.98094406	1.91E-43	2.11E-37	-0.678153384	0.895445	cis
chr2B_4984703	TraesCS2B01G005300.1	-26.98039411	1.91E-43	2.11E-37	-1.042064426	0.895441	cis
chr5A_295690378	TraesCS5A01G115200.1	26.96819904	1.98E-43	2.18E-37	1.443870443	0.895357	cis
chr3D_22367401	TraesCS3B01G067600.1	-26.93680212	2.17E-43	2.37E-37	-5.525477262	0.895138	trans
chr1B_668714775	TraesCS1B01G450700.2	-26.91894505	2.28E-43	2.49E-37	-1.072931377	0.895014	cis
chr6A_16719730	TraesCS6A01G035100.1	-26.90380795	2.38E-43	2.59E-37	-2.918853556	0.894908	cis
chr1D_278105188	TraesCS1D01G195000.1	-26.8956439	2.43E-43	2.65E-37	-0.838720094	0.894851	cis
chr2B_136167306	TraesCS2B01G164000.1	-26.87943274	2.55E-43	2.77E-37	-1.321670751	0.894737	cis
chr7B_146004989	TraesCS7B01G131100.2	-26.86558304	2.65E-43	2.87E-37	-1.878397609	0.89464	cis
chr2B_776214146	TraesCS2B01G589700.1	-26.8581368	2.71E-43	2.93E-37	-1.366499722	0.894588	cis
chr2B_415442533	TraesCS2B01G296700.1	-26.83668966	2.88E-43	3.11E-37	-1.629973661	0.894437	cis
chr2B_76919415	TraesCS2B01G113600.1	-26.79394576	3.25E-43	3.49E-37	-0.789486627	0.894136	cis
chr7A_723295672	TraesCS7B01G472800.1	-26.77675084	3.41E-43	3.66E-37	-2.300376897	0.894014	trans
chr7D_627325522	TraesCS7B01G472800.1	-26.77675084	3.41E-43	3.66E-37	-2.300376897	0.894014	trans
chr4A_698431550	TraesCS4A01G427500.1	-26.77164759	3.46E-43	3.71E-37	-1.480245584	0.893978	cis
chr3B_50793845	TraesCS3B01G081200.1	-26.75543125	3.62E-43	3.87E-37	-1.978662167	0.893863	cis
chr6A_915573	TraesCS6A01G001600.1	-26.73511735	3.84E-43	4.10E-37	-0.900062687	0.893719	cis
chr5B_652634411	TraesCS5B01G479500.1	-26.71284398	4.09E-43	4.35E-37	-1.634805462	0.893561	cis
chr6B_437486761	TraesCS6B01G208600.1	-26.6802788	4.49E-43	4.74E-37	-1.446169546	0.893328	cis
chr5D_525588578	TraesCS5D01G492900.2	-26.67746127	4.52E-43	4.77E-37	-4.048064518	0.893308	cis
chr1B_673847620	TraesCS1B01G459900.1	-26.66322607	4.71E-43	4.95E-37	-0.98061163	0.893206	cis
chr6B_231692597	TraesCS6B01G194500.1	-26.6596534	4.76E-43	4.99E-37	-0.605390258	0.893181	cis
chr6D_46019819	TraesCS6B01G119800.1	-26.6529229	4.85E-43	5.07E-37	-2.50864211	0.893133	trans
chr7A_66228152	TraesCS7A01G110200.1	-26.64029559	5.03E-43	5.25E-37	-1.245377643	0.893042	cis
chr5B_609143675	TraesCS5B01G434000.1	-26.63762317	5.07E-43	5.28E-37	-0.99793652	0.893023	cis
chr5B_443276127	TraesCS5B01G260600.1	-26.61965161	5.33E-43	5.55E-37	-2.669665996	0.892894	cis
chr3B_372839928	TraesCS3B01G236500.1	-26.61634636	5.38E-43	5.59E-37	-1.090399153	0.89287	cis
chr1B_202012364	TraesCS1B01G108700.1	-26.61206511	5.45E-43	5.65E-37	-2.163680234	0.892839	cis
chr2D_61024260	TraesCS2D01G110100.1	-26.60341281	5.59E-43	5.79E-37	-0.543261131	0.892777	cis
chr7B_706859334	TraesCS7B01G442100.1	-26.59788068	5.68E-43	5.88E-37	-0.91936486	0.892737	cis
chr6B_702565520	TraesCS6A01G393900.2	-26.59311951	5.75E-43	5.95E-37	-2.036127668	0.892703	trans
chr5B_536046220	TraesCS5B01G356300.1	-26.58912838	5.82E-43	6.02E-37	-2.155530931	0.892674	cis
chr6A_594819652	TraesCS6B01G404400.1	-26.58144032	5.95E-43	6.14E-37	-4.63282728	0.892619	trans
chr6D_448781912	TraesCS6B01G404400.1	-26.58144032	5.95E-43	6.14E-37	-4.63282728	0.892619	trans
chr2B_789682879	TraesCS2B01G610000.1	-26.57912166	5.99E-43	6.18E-37	-1.020891622	0.892602	cis
chr6D_462274702	TraesCS6D01G382700.1	-26.56225206	6.28E-43	6.47E-37	-0.58351665	0.89248	cis
chr6D_461686945	TraesCS6D01G381800.1	-26.55747209	6.37E-43	6.54E-37	-1.25765181	0.892446	cis
chr1B_288811414	TraesCS1B01G162300.1	-26.53346796	6.82E-43	6.97E-37	-1.175909496	0.892272	cis
chr2B_641189434	TraesCS2B01G450800.1	-26.50805906	7.34E-43	7.47E-37	-1.321314969	0.892088	cis
chr6B_651417162	TraesCS6B01G376500.1	-26.4684665	8.22E-43	8.33E-37	-0.695812313	0.8918	cis
chr3B_274030833	TraesCS3B01G217300.1	26.4610307	8.40E-43	8.50E-37	2.26913079	0.891745	cis
chr2A_695974072	TraesCS2A01G447000.1	-26.4562171	8.52E-43	8.61E-37	-0.790827229	0.89171	cis
chr3B_581637029	TraesCS3B01G369300.2	-26.45347704	8.58E-43	8.68E-37	-1.109996944	0.89169	cis
chr6B_455434978	TraesCS6B01G253700.3	-26.44967279	8.68E-43	8.77E-37	-1.087580063	0.891662	cis
chr4B_5467663	TraesCS4B01G008400.1	-26.40523875	9.86E-43	9.87E-37	-1.375799024	0.891337	cis
chr2B_669936932	TraesCS2B01G473600.2	-26.38211406	1.05E-42	1.05E-36	-1.336624985	0.891167	cis
chr7B_3847217	TraesCS7B01G006700.1	-26.37703041	1.07E-42	1.07E-36	-1.073853321	0.89113	cis
chr2A_771237208	TraesCS2B01G610500.1	26.37113674	1.09E-42	1.08E-36	0.842783657	0.891087	trans
chr3B_707416081	TraesCS3B01G464700.1	-26.34982137	1.16E-42	1.14E-36	-1.327779313	0.89093	cis
chr3B_656581860	TraesCS3B01G421600.1	-26.34278709	1.18E-42	1.15E-36	-1.510937156	0.890878	cis
chr7A_624808588	TraesCS7A01G438500.1	-26.31890498	1.26E-42	1.23E-36	-2.658564791	0.890701	cis
chr3B_798392347	TraesCS3B01G566100.1	-26.29191933	1.37E-42	1.32E-36	-1.55261463	0.890501	cis
chr4A_739594666	TraesCS4A01G486300.1	-26.28543056	1.39E-42	1.34E-36	-0.818932621	0.890453	cis
chr6B_146646699	TraesCS6B01G148000.2	-26.26204794	1.49E-42	1.43E-36	-2.398183224	0.890279	cis
chr7A_635500919	TraesCS7B01G340100.1	-26.24522323	1.56E-42	1.50E-36	-2.041580725	0.890154	trans
chr7D_550101468	TraesCS7B01G340100.1	-26.24522323	1.56E-42	1.50E-36	-2.041580725	0.890154	trans
chr4B_552022691	TraesCS4B01G272500.1	-26.20273209	1.77E-42	1.68E-36	-0.661981672	0.889837	cis
chr7B_5061382	TraesCS7A01G110200.1	-26.18624907	1.85E-42	1.75E-36	-2.300850399	0.889713	trans
chr7D_63936693	TraesCS7A01G110200.1	-26.18624907	1.85E-42	1.75E-36	-2.300850399	0.889713	trans
chr2B_726547785	TraesCS2B01G531200.2	-26.18601002	1.85E-42	1.75E-36	-1.322750807	0.889712	cis
chr3B_781044241	TraesCS6B01G330800.2	26.1803288	1.89E-42	1.78E-36	4.274753924	0.889669	trans
chr3D_584332703	TraesCS6B01G330800.2	26.1803288	1.89E-42	1.78E-36	4.274753924	0.889669	trans
chr2A_695509593	TraesCS2A01G446500.2	26.16550722	1.97E-42	1.85E-36	1.052582248	0.889558	cis
chr5A_474542302	TraesCS5A01G260600.1	26.1643924	1.97E-42	1.86E-36	2.929599201	0.889549	cis
chr2B_30643197	TraesCS2B01G063900.1	-26.15412406	2.03E-42	1.91E-36	-0.867275443	0.889472	cis
chr7B_643352807	TraesCS7B01G378900.1	-26.14796103	2.07E-42	1.94E-36	-0.654869971	0.889426	cis
chr2B_135007973	TraesCS2B01G162000.1	-26.13556082	2.15E-42	2.01E-36	-0.656293948	0.889333	cis
chr4B_152086892	TraesCS4A01G139600.1	-26.10366852	2.35E-42	2.19E-36	-2.448678735	0.889092	trans
chr5A_226209568	TraesCS4A01G139600.1	-26.10366852	2.35E-42	2.19E-36	-2.448678735	0.889092	trans
chr2A_377596931	TraesCS4A01G139600.1	-26.10366852	2.35E-42	2.19E-36	-2.448678735	0.889092	trans
chr5B_8933428	TraesCS5B01G007800.1	-26.10169573	2.37E-42	2.21E-36	-0.702066624	0.889077	cis
chr2B_800121043	TraesCSU01G037800.1	-26.07656179	2.55E-42	2.37E-36	-1.870269854	0.888887	trans
chr5B_44655468	TraesCS5B01G039700.1	-26.06540702	2.63E-42	2.44E-36	-0.926417715	0.888802	cis
chr2B_445875767	TraesCS2B01G310200.1	-26.03977774	2.83E-42	2.62E-36	-0.913992349	0.888608	cis
chr4A_732779204	TraesCS4A01G472200.1	-26.03399931	2.88E-42	2.67E-36	-2.200662717	0.888564	cis
chr5B_520899431	TraesCS5B01G340100.1	-26.02591352	2.95E-42	2.73E-36	-2.789191639	0.888502	cis
chr3A_683544297	TraesCS3A01G441700.1	-26.0234264	2.97E-42	2.74E-36	-0.731850174	0.888483	cis
chr7B_700833160	TraesCS7B01G433300.2	-26.01212788	3.07E-42	2.83E-36	-1.292334376	0.888397	cis
chr6B_171971924	TraesCS5B01G087700.4	25.99871159	3.19E-42	2.93E-36	8.046500106	0.888295	trans
chr6B_688203258	TraesCS6B01G415500.1	-25.97953913	3.38E-42	3.09E-36	-0.802404946	0.888149	cis
chr5D_92153325	TraesCS5D01G136900.1	-25.96543694	3.52E-42	3.22E-36	-0.848745007	0.888041	cis
chr1A_494449383	TraesCS1A01G299500.1	25.95268263	3.65E-42	3.31E-36	2.5508375	0.887943	cis
chr1B_10204749	TraesCS1B01G022900.1	-25.93607873	3.83E-42	3.47E-36	-1.300493328	0.887815	cis
chr4D_507894279	TraesCSU01G128900.2	-25.93310819	3.86E-42	3.50E-36	-0.944388529	0.887793	trans
chr6D_422207688	TraesCS6B01G365000.1	-25.9296549	3.90E-42	3.53E-36	-2.375818838	0.887766	trans
chr5A_461479247	TraesCS5A01G247200.1	-25.92727906	3.93E-42	3.55E-36	-1.221124496	0.887748	cis
chr2B_670753370	TraesCS2B01G473700.1	-25.9170654	4.05E-42	3.64E-36	-1.266844442	0.887669	cis
chr1D_314574626	TraesCS1B01G238100.1	25.8803586	4.51E-42	4.01E-36	1.842355523	0.887386	trans
chr1B_202012364	TraesCS1B01G140300.1	-25.87838199	4.53E-42	4.04E-36	-3.580771807	0.887371	cis
chr1B_202012364	TraesCS1B01G125100.1	-25.87124197	4.63E-42	4.12E-36	-3.380600459	0.887316	cis
chr5A_667305628	TraesCS5A01G502500.1	-25.85792026	4.81E-42	4.27E-36	-1.087184292	0.887213	cis
chr1B_202012364	TraesCS1B01G088000.2	-25.84795086	4.95E-42	4.39E-36	-2.974199214	0.887136	cis
chr3A_235238932	TraesCS3A01G224600.1	-25.83453347	5.15E-42	4.56E-36	-1.68957553	0.887032	cis
chr2B_774958150	TraesCS2A01G555600.1	-25.78455384	5.96E-42	5.24E-36	-1.537965818	0.886643	trans
chr2D_631790241	TraesCS2A01G555600.1	-25.78455384	5.96E-42	5.24E-36	-1.537965818	0.886643	trans
chr2B_747179659	TraesCS2B01G551100.1	-25.77704734	6.10E-42	5.35E-36	-1.203682222	0.886584	cis
chr2B_687248590	TraesCS2B01G486900.1	-25.77231364	6.18E-42	5.42E-36	-0.769462321	0.886547	cis
chr5A_52406976	TraesCS5A01G079400.1	-25.76225633	6.37E-42	5.58E-36	-0.746414344	0.886469	cis
chr1A_1236515	TraesCS1A01G001900.9	-25.75084183	6.58E-42	5.74E-36	-1.457976827	0.88638	cis
chr2D_651275621	TraesCS2B01G596900.1	-25.75082585	6.58E-42	5.74E-36	-1.701549939	0.88638	trans
chr7A_731269479	TraesCS7A01G559600.1	-25.74770695	6.64E-42	5.78E-36	-0.764846953	0.886355	cis
chr2D_592630194	TraesCS2D01G496100.2	-25.73933612	6.81E-42	5.92E-36	-1.517957267	0.88629	cis
chr2B_35364932	TraesCS2B01G068200.1	-25.71537425	7.30E-42	6.33E-36	-2.393457502	0.886102	cis
chr3A_649532876	TraesCS2B01G068200.1	-25.71537425	7.30E-42	6.33E-36	-2.393457502	0.886102	trans
chr2D_594190182	TraesCS2D01G492600.1	-25.69848881	7.67E-42	6.62E-36	-1.343503433	0.885969	cis
chr2A_724739764	TraesCS2D01G492600.1	25.69848881	7.67E-42	6.62E-36	2.687006865	0.885969	trans
chr1B_202012364	TraesCS1D01G012100.1	25.6950097	7.75E-42	6.69E-36	7.295002389	0.885942	trans
chr7D_377615308	TraesCS7D01G282700.2	-25.69478072	7.76E-42	6.69E-36	-0.808573466	0.88594	cis
chr2A_10587389	TraesCS2A01G012600.2	-25.67617648	8.19E-42	7.02E-36	-1.57860591	0.885794	cis
chr7D_214964646	TraesCS7D01G249000.2	-25.66223244	8.54E-42	7.29E-36	-1.392391296	0.885684	cis
chr6D_464946721	TraesCS6A01G406800.2	25.65315716	8.77E-42	7.47E-36	3.606733444	0.885612	trans
chr7B_518681083	TraesCS7A01G384300.1	25.65117484	8.82E-42	7.51E-36	2.427621454	0.885596	trans
chr6A_21522184	TraesCS6A01G040400.1	-25.63480341	9.25E-42	7.86E-36	-1.828602128	0.885467	cis
chr4A_111094572	TraesCS4A01G127700.1	-25.61372118	9.85E-42	8.32E-36	-1.611639687	0.8853	cis
chr4B_2036339	TraesCS4B01G003400.1	-25.58131336	1.08E-41	9.10E-36	-0.756275483	0.885042	cis
chr6A_564984919	TraesCS6B01G364700.1	-25.56925134	1.12E-41	9.41E-36	-1.7525156	0.884946	trans
chr1B_353277286	TraesCS5B01G086600.3	25.5579697	1.16E-41	9.71E-36	3.844017041	0.884857	trans
chr4D_458383055	TraesCS5B01G086600.3	-25.5579697	1.16E-41	9.71E-36	-3.844017041	0.884857	trans
chr3B_779540706	TraesCS5B01G086600.3	-25.5579697	1.16E-41	9.71E-36	-3.844017041	0.884857	trans
chr5B_475997432	TraesCS5B01G289500.1	25.54404773	1.21E-41	1.01E-35	0.762066017	0.884746	cis
chr6A_31044294	TraesCS6B01G072400.1	-25.51161957	1.33E-41	1.11E-35	-1.806356642	0.884486	trans
chr2B_760950702	TraesCS2B01G570300.1	-25.507181	1.35E-41	1.12E-35	-1.11508681	0.884451	cis
chr1B_202012364	TraesCS1B01G135900.1	-25.50643225	1.35E-41	1.12E-35	-2.685536731	0.884445	cis
chr4A_277889699	TraesCS6B01G194500.1	-25.4881466	1.43E-41	1.18E-35	-1.172987908	0.884298	trans
chr6A_170523364	TraesCS6B01G194500.1	-25.4881466	1.43E-41	1.18E-35	-1.172987908	0.884298	trans
chr6D_105821613	TraesCS6B01G194500.1	-25.4881466	1.43E-41	1.18E-35	-1.172987908	0.884298	trans
chr2D_611896655	TraesCS2D01G523100.1	25.48349395	1.45E-41	1.20E-35	1.331840637	0.884261	cis
chr3B_3242185	TraesCS3B01G006100.1	-25.47925802	1.46E-41	1.21E-35	-1.045652152	0.884227	cis
chr7D_12735335	TraesCS7D01G026500.1	-25.45468354	1.57E-41	1.30E-35	-1.198120953	0.884029	cis
chr2A_447285190	TraesCS2B01G295400.2	25.45217448	1.59E-41	1.31E-35	3.218551412	0.884009	trans
chr1B_94980638	TraesCS1B01G093600.1	-25.44672539	1.61E-41	1.33E-35	-1.172484838	0.883965	cis
chr7B_692837362	TraesCS7D01G500900.1	-25.44197375	1.63E-41	1.35E-35	-1.879301064	0.883926	trans
chr3A_32118752	TraesCS3B01G068000.3	-25.43087939	1.69E-41	1.39E-35	-2.526858874	0.883837	trans
chr4A_253445350	TraesCS4A01G163000.1	25.42499448	1.72E-41	1.41E-35	0.737040009	0.883789	cis
chr2B_42942691	TraesCS2B01G077300.1	-25.41475814	1.77E-41	1.45E-35	-0.786623298	0.883707	cis
chr6D_465209576	TraesCS6D01G390700.1	-25.40777934	1.81E-41	1.48E-35	-3.206699193	0.88365	cis
chr1B_327575335	TraesCS1B01G181200.1	-25.40052343	1.85E-41	1.51E-35	-0.449624854	0.883591	cis
chr2A_504275355	TraesCS2B01G309800.1	-25.39859671	1.86E-41	1.52E-35	-1.359868862	0.883576	trans
chr3A_724634029	TraesCS3A01G499900.1	25.395583	1.87E-41	1.53E-35	0.79267806	0.883551	cis
chr1D_448651714	TraesCS3B01G375500.1	25.39320326	1.89E-41	1.54E-35	6.210841795	0.883532	trans
chr3D_583326483	TraesCS3B01G375500.1	25.39320326	1.89E-41	1.54E-35	6.210841795	0.883532	trans
chr2B_5664686	TraesCS2B01G010200.1	25.33405312	2.25E-41	1.82E-35	0.92474714	0.883051	cis
chr2A_355393186	TraesCS2A01G235500.1	25.28710943	2.59E-41	2.08E-35	1.843828082	0.882668	cis
chr7B_717749389	TraesCS7B01G462700.2	-25.28263146	2.62E-41	2.11E-35	-1.382500703	0.882631	cis
chr1D_314574626	TraesCS1B01G238000.1	-25.26873448	2.73E-41	2.19E-35	-1.093090993	0.882517	trans
chr1D_10956080	TraesCS1D01G027400.1	-25.25860501	2.81E-41	2.25E-35	-3.876908133	0.882434	cis
chr1B_202012364	TraesCS1B01G135000.1	-25.24781682	2.91E-41	2.32E-35	-2.252108314	0.882345	cis
chr3B_448734837	TraesCS3B01G279100.1	-25.24702463	2.91E-41	2.33E-35	-0.990216051	0.882339	cis
chr3D_609704731	TraesCS3B01G611400.1	-25.24211399	2.96E-41	2.36E-35	-4.29885821	0.882298	trans
chr3B_42155462	TraesCS3B01G070300.2	-25.2380943	2.99E-41	2.39E-35	-1.612069573	0.882265	cis
chr7B_660062448	TraesCS7B01G394800.1	-25.23311531	3.04E-41	2.42E-35	-1.936526784	0.882224	cis
chr6A_6733029	TraesCS6A01G013700.1	-25.21791781	3.18E-41	2.53E-35	-0.728847146	0.882099	cis
chr1D_7913667	TraesCS1D01G018300.1	-25.21024782	3.25E-41	2.58E-35	-0.825277578	0.882036	cis
chr1B_614944989	TraesCS1B01G383400.1	-25.20667758	3.29E-41	2.61E-35	-0.395651196	0.882006	cis
chr7B_611718180	TraesCS7B01G354000.1	-25.19631528	3.39E-41	2.68E-35	-1.44877473	0.881921	cis
chr4A_712872888	TraesCS4A01G444500.2	-25.18898736	3.46E-41	2.74E-35	-1.179817621	0.88186	cis
chr1D_473862747	TraesCS1D01G412700.1	-25.1784232	3.57E-41	2.82E-35	-0.689712891	0.881773	cis
chr1B_673176263	TraesCS1B01G459100.1	-25.17574561	3.60E-41	2.84E-35	-1.720357062	0.88175	cis
chr7B_5056537	TraesCS7B01G008300.1	-25.1726577	3.64E-41	2.87E-35	-1.699137677	0.881725	cis
chr1A_588768116	TraesCS1D01G450400.1	25.13772762	4.04E-41	3.17E-35	3.108917977	0.881435	trans
chr7D_22777981	TraesCS7D01G045100.1	-25.10783771	4.41E-41	3.45E-35	-0.722815084	0.881186	cis
chr6B_703943336	TraesCS6B01G437400.2	-25.10034314	4.51E-41	3.52E-35	-1.348344911	0.881123	cis
chr7D_607541408	TraesCS7D01G500700.1	-25.09745388	4.55E-41	3.55E-35	-0.674135936	0.881099	cis
chr3B_512743973	TraesCS3B01G317600.1	-25.09018604	4.65E-41	3.63E-35	-0.999404343	0.881039	cis
chr1B_574278906	TraesCS1B01G346600.1	-25.07530663	4.86E-41	3.79E-35	-0.530809799	0.880914	cis
chr2A_727164900	TraesCS5D01G129700.1	-25.063665	5.03E-41	3.92E-35	-3.010252523	0.880817	trans
chr1D_448651714	TraesCS3D01G372700.1	25.06202998	5.06E-41	3.93E-35	3.785829659	0.880803	trans
chr3D_583326483	TraesCS3D01G372700.1	25.06202998	5.06E-41	3.93E-35	3.785829659	0.880803	cis
chr5A_68814742	TraesCS5A01G062900.1	-25.05247251	5.21E-41	4.04E-35	-0.557857826	0.880723	cis
chr5B_483011462	TraesCS5B01G299500.5	-25.02577294	5.64E-41	4.36E-35	-1.129030579	0.880499	cis
chr1B_17730669	TraesCS1B01G037100.1	-25.01067317	5.90E-41	4.55E-35	-1.651811963	0.880372	cis
chr3A_137588470	TraesCS3A01G150600.1	-25.00986276	5.91E-41	4.56E-35	-0.872902315	0.880365	cis
chr2D_349004076	TraesCS2B01G295400.2	24.95693954	6.93E-41	5.23E-35	3.065126397	0.879918	trans
chr1B_608053696	TraesCS1B01G376500.1	-24.9428294	7.23E-41	5.45E-35	-1.883280779	0.879798	cis
chr6A_11274049	TraesCS6A01G022600.1	-24.93221432	7.47E-41	5.62E-35	-1.025597555	0.879708	cis
chr2A_776552712	TraesCS2A01G584900.1	-24.92961318	7.53E-41	5.65E-35	-0.707380856	0.879686	cis
chr1A_588768116	TraesCS1D01G451300.1	24.92378119	7.66E-41	5.74E-35	2.776046899	0.879637	trans
chr1B_621266932	TraesCS2B01G131500.1	24.91478612	7.87E-41	5.88E-35	3.781141001	0.87956	trans
chr1D_451630036	TraesCS2B01G131500.1	24.91478612	7.87E-41	5.88E-35	3.781141001	0.87956	trans
chr2D_511437530	TraesCS2B01G131500.1	24.91478612	7.87E-41	5.88E-35	3.781141001	0.87956	trans
chr6A_600817611	TraesCS6A01G381800.1	-24.90616621	8.07E-41	6.03E-35	-0.728925742	0.879487	cis
chr6D_24555623	TraesCS6D01G051600.2	-24.90050889	8.21E-41	6.12E-35	-0.843099429	0.879439	cis
chr5B_652634411	TraesCS5B01G479700.1	-24.89504521	8.35E-41	6.21E-35	-1.698958331	0.879392	cis
chr1A_576615456	TraesCS1B01G450300.1	-24.89477251	8.36E-41	6.21E-35	-2.738847103	0.87939	trans
chr1B_202012364	TraesCS1B01G107100.1	-24.88483794	8.61E-41	6.39E-35	-2.382529684	0.879305	cis
chr1B_668651235	TraesCS1B01G450400.2	-24.88240268	8.67E-41	6.43E-35	-1.19402462	0.879284	cis
chr5A_194451765	TraesCS5A01G115200.1	24.87996211	8.74E-41	6.48E-35	1.416651545	0.879264	cis
chr6B_707113697	TraesCS6B01G449300.2	-24.87655288	8.83E-41	6.54E-35	-1.30415194	0.879234	cis
chr6A_603208376	TraesCS6A01G386500.1	-24.8718827	8.95E-41	6.63E-35	-0.670775178	0.879195	cis
chr2B_57653058	TraesCS2B01G097300.1	-24.86302233	9.19E-41	6.79E-35	-0.573942466	0.879119	cis
chr2D_635233218	TraesCS2A01G586900.2	-24.85739711	9.35E-41	6.90E-35	-2.987153653	0.879071	trans
chr5B_190116609	TraesCS1B01G163400.2	-24.84458224	9.72E-41	7.16E-35	-3.352035945	0.878961	trans
chr4A_21209419	TraesCS1B01G163400.2	24.84458224	9.72E-41	7.16E-35	3.352035945	0.878961	trans
chr3B_784597189	TraesCS1B01G163400.2	24.84458224	9.72E-41	7.16E-35	3.352035945	0.878961	trans
chr7A_250827	TraesCS4A01G495600.1	24.84255373	9.78E-41	7.19E-35	1.76489076	0.878944	trans
chr5D_501346165	TraesCS5D01G454500.1	-24.83803467	9.91E-41	7.29E-35	-1.490150051	0.878905	cis
chr2A_745264426	TraesCS2A01G523800.1	-24.80291122	1.10E-40	8.07E-35	-1.701029572	0.878603	cis
chr4A_60020087	TraesCS4A01G063300.1	-24.80254723	1.10E-40	8.08E-35	-0.571196353	0.8786	cis
chr1B_202012364	TraesCS1B01G087700.1	-24.78397727	1.17E-40	8.52E-35	-3.059428278	0.87844	cis
chr2D_50233099	TraesCS2B01G114700.1	-24.75623592	1.27E-40	9.24E-35	-2.532964814	0.878201	trans
chr4B_4852040	TraesCS4B01G007100.1	-24.7405354	1.33E-40	9.66E-35	-0.841404318	0.878065	cis
chr5B_556951466	TraesCS5B01G378500.1	-24.7263838	1.39E-40	1.01E-34	-0.866092046	0.877943	cis
chr4A_420038999	TraesCS4A01G163000.1	24.6949038	1.53E-40	1.10E-34	0.737041735	0.877669	cis
chr3A_707465329	TraesCS2B01G113500.1	-24.68748617	1.56E-40	1.13E-34	-2.101641209	0.877605	trans
chr6A_594733197	TraesCS6A01G368600.1	-24.68247883	1.59E-40	1.14E-34	-1.370189669	0.877561	cis
chr1B_1528269	TraesCS1B01G002100.1	-24.68214723	1.59E-40	1.14E-34	-0.90097865	0.877558	cis
chr2B_800121043	TraesCSU01G037700.1	-24.68091694	1.59E-40	1.15E-34	-1.568811754	0.877548	trans
chr6A_28641552	TraesCS6A01G058700.1	-24.66452524	1.67E-40	1.20E-34	-1.340880467	0.877405	cis
chr5D_549886403	TraesCS5D01G537300.1	-24.64756961	1.76E-40	1.26E-34	-1.464734989	0.877257	cis
chr1B_202012364	TraesCS1B01G065700.1	-24.64013796	1.80E-40	1.29E-34	-1.604727861	0.877192	cis
chr4A_38648775	TraesCS2B01G068200.1	-24.63293196	1.84E-40	1.31E-34	-2.673462316	0.877129	trans
chr6A_181512297	TraesCS3B01G149100.1	24.62327986	1.90E-40	1.35E-34	4.247462608	0.877044	trans
chr3B_555546214	TraesCS3B01G149100.1	24.62327986	1.90E-40	1.35E-34	4.247462608	0.877044	cis
chr1D_487171924	TraesCS1B01G469400.1	-24.59646002	2.06E-40	1.46E-34	-2.732878277	0.876809	trans
chr5D_492287614	TraesCS5D01G438800.1	-24.5949689	2.07E-40	1.47E-34	-0.873125015	0.876796	cis
chr5B_13280570	TraesCS5B01G013600.2	-24.59122324	2.09E-40	1.48E-34	-0.77973885	0.876763	cis
chr3A_433410438	TraesCS3A01G240500.1	-24.57895135	2.17E-40	1.53E-34	-0.661245664	0.876655	cis
chr4A_703262154	TraesCS4A01G432400.2	-24.56703642	2.25E-40	1.58E-34	-1.160140651	0.87655	cis
chr1D_448651714	TraesCS2B01G227600.1	24.54166304	2.43E-40	1.70E-34	4.002217895	0.876326	trans
chr3D_583326483	TraesCS2B01G227600.1	24.54166304	2.43E-40	1.70E-34	4.002217895	0.876326	trans
chr5B_652634411	TraesCS5B01G479400.1	-24.53364351	2.49E-40	1.74E-34	-1.901823961	0.876256	cis
chr3B_739983865	TraesCS3B01G497000.1	24.51526007	2.63E-40	1.83E-34	1.032286055	0.876093	cis
chr3A_683249793	TraesCS3A01G440700.1	24.49534963	2.80E-40	1.94E-34	0.630960376	0.875916	cis
chr4A_30148739	TraesCS4A01G037700.1	-24.47951773	2.94E-40	2.03E-34	-0.939716645	0.875776	cis
chr2B_23119716	TraesCS2B01G046600.1	-24.47133261	3.01E-40	2.08E-34	-1.387319275	0.875703	cis
chr3B_782836304	TraesCS3B01G113800.1	24.47102643	3.01E-40	2.08E-34	4.125316378	0.8757	cis
chr3D_586196982	TraesCS3B01G113800.1	24.47102643	3.01E-40	2.08E-34	4.125316378	0.8757	trans
chr3D_609928892	TraesCS3D01G535900.1	-24.47032282	3.02E-40	2.08E-34	-0.995953364	0.875694	cis
chr6D_2890716	TraesCS6A01G005300.1	-24.46484089	3.07E-40	2.11E-34	-3.01468042	0.875645	trans
chr6B_461334579	TraesCS6B01G256900.1	-24.4476963	3.24E-40	2.22E-34	-1.273516805	0.875493	cis
chr2B_752926960	TraesCS2B01G559100.4	-24.446364	3.25E-40	2.23E-34	-0.981876023	0.875481	cis
chr5B_22513986	TraesCS6B01G228100.1	24.44431569	3.27E-40	2.24E-34	4.286114515	0.875462	trans
chr6A_342525083	TraesCS6B01G228100.1	24.44431569	3.27E-40	2.24E-34	4.286114515	0.875462	trans
chr6B_445886315	TraesCS6B01G228100.1	24.44431569	3.27E-40	2.24E-34	4.286114515	0.875462	cis
chr7B_291580269	TraesCS6B01G228100.1	24.44431569	3.27E-40	2.24E-34	4.286114515	0.875462	trans
chr7A_701494183	TraesCS7D01G507700.1	-24.43840011	3.33E-40	2.28E-34	-2.589459765	0.87541	trans
chr6B_702565520	TraesCS6A01G390600.1	-24.43017934	3.41E-40	2.33E-34	-1.762208249	0.875336	trans
chr7D_611600080	TraesCS7D01G507400.1	-24.42648724	3.45E-40	2.36E-34	-0.546101581	0.875303	cis
chr2B_7428880	TraesCS2B01G013500.1	-24.41702987	3.55E-40	2.42E-34	-1.070224683	0.875219	cis
chr1D_454176450	TraesCS1D01G378100.1	24.41509081	3.57E-40	2.43E-34	2.323895531	0.875201	cis
chr6D_35488205	TraesCS6B01G097500.1	-24.41431909	3.58E-40	2.44E-34	-1.653986781	0.875194	trans
chr7B_516475040	TraesCS7B01G282500.1	-24.41135607	3.61E-40	2.46E-34	-1.101333963	0.875168	cis
chr2B_731609429	TraesCS2B01G534200.1	-24.40808725	3.65E-40	2.48E-34	-1.324181132	0.875139	cis
chr6A_181512297	TraesCS5B01G356200.1	24.40670273	3.67E-40	2.49E-34	6.888777756	0.875126	trans
chr3B_555546214	TraesCS5B01G356200.1	24.40670273	3.67E-40	2.49E-34	6.888777756	0.875126	trans
chr5B_597853492	TraesCS5B01G422400.1	-24.40161276	3.72E-40	2.53E-34	-0.724909203	0.875081	cis
chr6B_561284609	TraesCS6B01G313400.1	-24.39954363	3.75E-40	2.55E-34	-1.148954933	0.875062	cis
chr1D_464324777	TraesCS1B01G415500.2	-24.37699742	4.01E-40	2.72E-34	-1.992486741	0.87486	trans
chr6B_707113697	TraesCS6B01G450000.1	-24.36949388	4.11E-40	2.78E-34	-2.40694661	0.874792	cis
chr1B_327355935	TraesCS1B01G180400.1	-24.36762483	4.13E-40	2.79E-34	-1.286619168	0.874776	cis
chr4B_169925588	TraesCS6B01G208500.1	-24.35851044	4.25E-40	2.87E-34	-2.059311728	0.874694	trans
chr5A_471916832	TraesCS6B01G208500.1	-24.35851044	4.25E-40	2.87E-34	-2.059311728	0.874694	trans
chr5D_369388050	TraesCS6B01G208500.1	-24.35851044	4.25E-40	2.87E-34	-2.059311728	0.874694	trans
chr6D_149727203	TraesCS6B01G208500.1	-24.35851044	4.25E-40	2.87E-34	-2.059311728	0.874694	trans
chr6A_611713378	TraesCS6A01G406000.1	-24.33212774	4.60E-40	3.10E-34	-0.684616641	0.874456	cis
chr5A_456899889	TraesCS5A01G240300.1	-24.31518448	4.85E-40	3.25E-34	-0.641966392	0.874303	cis
chr2B_6260774	TraesCS2B01G012500.1	-24.30266193	5.04E-40	3.38E-34	-0.53423453	0.87419	cis
chr6A_1987695	TraesCS6A01G005300.1	-24.29902956	5.10E-40	3.41E-34	-1.622486131	0.874157	cis
chr2B_800121043	TraesCSU01G037600.1	-24.28148092	5.38E-40	3.60E-34	-1.462732021	0.873998	trans
chr1A_57768767	TraesCS1B01G093300.1	-24.28060089	5.39E-40	3.61E-34	-1.423707189	0.87399	trans
chr5B_644888665	TraesCS5B01G473000.1	-24.27791982	5.44E-40	3.63E-34	-1.427340204	0.873965	cis
chr2B_799532338	TraesCSU01G038000.1	-24.27209462	5.53E-40	3.70E-34	-1.488403011	0.873912	trans
chr1B_28824385	TraesCS1B01G049300.4	-24.26913373	5.58E-40	3.73E-34	-1.711212733	0.873886	cis
chr4B_657982505	TraesCS5A01G540800.1	-24.2540329	5.85E-40	3.90E-34	-2.890014223	0.873748	trans
chr6A_615037046	TraesCS6A01G415100.1	-24.25180312	5.89E-40	3.92E-34	-0.923536996	0.873728	cis
chr2B_74408916	TraesCS2B01G114000.1	-24.24967195	5.93E-40	3.93E-34	-0.775641424	0.873709	cis
chr6B_28722826	TraesCS6B01G048800.1	-24.24044022	6.10E-40	4.04E-34	-2.89207485	0.873625	cis
chr2B_774958150	TraesCS2A01G555800.1	-24.23374954	6.23E-40	4.11E-34	-2.479029781	0.873564	trans
chr2D_631790241	TraesCS2A01G555800.1	-24.23374954	6.23E-40	4.11E-34	-2.479029781	0.873564	trans
chr1D_2471872	TraesCS1A01G001900.9	-24.22723842	6.35E-40	4.19E-34	-2.933206635	0.873504	trans
chr4A_591699376	TraesCS4A01G285900.1	-24.22670528	6.36E-40	4.20E-34	-1.109097104	0.873499	cis
chr1B_8251887	TraesCS1B01G017200.2	-24.2188298	6.52E-40	4.30E-34	-0.786867875	0.873427	cis
chr6A_31354140	TraesCS6A01G055000.1	-24.21791222	6.54E-40	4.31E-34	-3.139064582	0.873419	cis
chr1A_588768116	TraesCS1D01G450300.1	24.2026863	6.85E-40	4.50E-34	2.46263406	0.87328	trans
chr2D_650326077	TraesCS2D01G598200.1	-24.19331841	7.05E-40	4.63E-34	-0.490623232	0.873194	cis
chr3D_394769804	TraesCSU01G136600.1	-24.18710415	7.18E-40	4.71E-34	-3.841178888	0.873137	trans
chr6A_23627312	TraesCS6A01G045800.1	-24.18372994	7.26E-40	4.76E-34	-0.595337755	0.873106	cis
chr7A_240675136	TraesCS2A01G091400.1	24.17682589	7.41E-40	4.85E-34	1.605530525	0.873043	trans
chr7B_619611580	TraesCS2A01G091400.1	24.17682589	7.41E-40	4.85E-34	1.605530525	0.873043	trans
chr1B_202012364	TraesCS1B01G113300.3	-24.16484248	7.69E-40	5.03E-34	-3.36407983	0.872933	cis
chr5D_553681591	TraesCS4A01G329600.1	-24.15379108	7.96E-40	5.19E-34	-4.198093656	0.872832	trans
chr2B_791481184	TraesCS2B01G612300.1	-24.14647214	8.14E-40	5.31E-34	-0.583704458	0.872764	cis
chr5B_625523887	TraesCS5B01G452700.1	-24.14104005	8.28E-40	5.37E-34	-1.724495658	0.872714	cis
chr5A_458971291	TraesCS5A01G245500.1	-24.12809848	8.61E-40	5.58E-34	-0.789937473	0.872595	cis
chr2A_775620548	TraesCSU01G035900.2	-24.11302657	9.02E-40	5.84E-34	-1.179525637	0.872456	trans
chr3B_826651413	TraesCS3B01G608200.1	-24.11001823	9.11E-40	5.89E-34	-0.591025021	0.872428	cis
chr2B_138967343	TraesCS2B01G165300.1	-24.09686016	9.48E-40	6.13E-34	-0.628514373	0.872307	cis
chr1B_202012364	TraesCS1B01G124100.2	-24.09575465	9.52E-40	6.15E-34	-5.429024525	0.872297	cis
chr7B_708916522	TraesCS7D01G514700.1	-24.08605547	9.81E-40	6.32E-34	-1.196332654	0.872207	trans
chr6A_22528873	TraesCS6A01G042800.1	-24.08022833	9.98E-40	6.43E-34	-0.633310142	0.872153	cis
chr2D_579205754	TraesCS2D01G477200.1	-24.07770251	1.01E-39	6.46E-34	-1.204231291	0.87213	cis
chr1B_212662595	TraesCS1B01G135600.1	24.05967685	1.06E-39	6.82E-34	1.33120291	0.871963	cis
chr5D_458925380	TraesCS5B01G384200.1	-24.03841717	1.14E-39	7.26E-34	-2.207294456	0.871765	trans
chr2A_13407081	TraesCS2A01G041400.1	-24.02841695	1.17E-39	7.48E-34	-1.15355042	0.871672	cis
chr5D_223302352	TraesCS5D01G136900.1	-24.02833477	1.17E-39	7.48E-34	-0.857472941	0.871671	cis
chr1A_42256125	TraesCS1A01G060300.1	-24.02034692	1.20E-39	7.65E-34	-1.538812912	0.871597	cis
chr2A_612410026	TraesCS1A01G060300.1	-24.02034692	1.20E-39	7.65E-34	-1.538812912	0.871597	trans
chr5A_473634700	TraesCS5A01G259200.1	-24.01060649	1.24E-39	7.87E-34	-0.999779471	0.871506	cis
chr2B_569019306	TraesCS2B01G400600.1	-24.00908264	1.24E-39	7.91E-34	-0.593924622	0.871492	cis
chr2D_637517219	TraesCS2D01G571000.4	-24.00193977	1.27E-39	8.07E-34	-1.492226451	0.871425	cis
chr2D_169035954	TraesCS2B01G232100.1	-24.0013031	1.27E-39	8.09E-34	-1.789076048	0.871419	trans
chr7A_705281241	TraesCS7A01G521400.1	-23.99986089	1.28E-39	8.12E-34	-0.633971427	0.871406	cis
chr2D_595438109	TraesCS2D01G496200.1	-23.99762445	1.29E-39	8.16E-34	-1.868123404	0.871385	cis
chr2A_724739764	TraesCS2D01G496200.1	23.99762445	1.29E-39	8.16E-34	3.736246809	0.871385	trans
chr6A_611412470	TraesCS6A01G406800.2	23.97277796	1.39E-39	8.76E-34	1.919066006	0.871152	cis
chr7B_689516391	TraesCS7B01G419700.1	-23.96395106	1.43E-39	8.99E-34	-0.684885252	0.87107	cis
chr1A_588768116	TraesCS1D01G448600.1	23.96163497	1.44E-39	9.05E-34	3.415731329	0.871048	trans
chr3B_687064314	TraesCS3B01G448300.2	23.9566575	1.46E-39	9.17E-34	1.491719034	0.871001	cis
chr2B_691777973	TraesCS2B01G494700.1	-23.94844398	1.50E-39	9.39E-34	-0.936540383	0.870924	cis
chr4A_733709631	TraesCS4A01G474200.1	-23.93209454	1.58E-39	9.85E-34	-0.811548937	0.870771	cis
chr1A_489600904	TraesCS1A01G294700.1	-23.93118595	1.58E-39	9.87E-34	-1.386201981	0.870762	cis
chr2D_48562623	TraesCS2B01G113600.1	-23.92399076	1.62E-39	1.01E-33	-1.473517411	0.870694	trans
chr7D_110566804	TraesCS7B01G063800.1	-23.9173482	1.65E-39	1.03E-33	-1.513130735	0.870632	trans
chr7B_699834587	TraesCS7B01G431100.1	-23.89839946	1.75E-39	1.09E-33	-0.941184547	0.870453	cis
chr3B_573470322	TraesCS3B01G363300.2	-23.87854168	1.86E-39	1.15E-33	-0.736311044	0.870266	cis
chr3D_438616735	TraesCS3B01G363300.2	-23.87854168	1.86E-39	1.15E-33	-1.472622087	0.870266	trans
chr1B_333633885	TraesCS1B01G186800.1	-23.87013904	1.91E-39	1.18E-33	-0.833200128	0.870186	cis
chr3B_798504082	TraesCS3B01G566800.1	-23.84488541	2.07E-39	1.27E-33	-0.762567522	0.869947	cis
chr1A_274951073	TraesCS1A01G151400.2	-23.83935228	2.10E-39	1.29E-33	-1.262447071	0.869894	cis
chr7A_14814604	TraesCS7A01G033700.1	-23.83856121	2.11E-39	1.30E-33	-0.611503021	0.869887	cis
chr4A_21025329	TraesCS4A01G028600.1	-23.83840047	2.11E-39	1.30E-33	-1.998097341	0.869885	cis
chr7D_268836818	TraesCS7D01G282700.2	-23.82117004	2.23E-39	1.36E-33	-0.827412111	0.869721	cis
chr3B_708938067	TraesCS3B01G465800.1	-23.81209042	2.29E-39	1.40E-33	-1.293839645	0.869635	cis
chr1A_584679901	TraesCS1A01G433500.1	-23.80999365	2.31E-39	1.41E-33	-1.432796285	0.869615	cis
chr3A_739117470	TraesCS3B01G564200.1	23.80587715	2.33E-39	1.43E-33	4.116576187	0.869576	trans
chr3D_583934670	TraesCS3B01G564200.1	23.80587715	2.33E-39	1.43E-33	4.116576187	0.869576	trans
chr2D_50233099	TraesCS2B01G114800.1	-23.79982059	2.38E-39	1.45E-33	-1.011144209	0.869518	trans
chr7A_533506554	TraesCS2A01G568400.1	23.79834516	2.39E-39	1.46E-33	3.17178045	0.869504	trans
chr6D_68508012	TraesCS6D01G105300.1	-23.79321959	2.43E-39	1.48E-33	-2.229039622	0.869455	cis
chr1B_4222429	TraesCS1B01G007300.1	-23.78455104	2.50E-39	1.52E-33	-0.859544353	0.869372	cis
chr3A_276476782	TraesCS3A01G171600.1	-23.782459	2.51E-39	1.53E-33	-1.47536643	0.869352	cis
chr2B_114045231	TraesCS2B01G147700.1	-23.75831012	2.71E-39	1.64E-33	-0.663982068	0.869121	cis
chr6B_438640606	TraesCS6B01G243700.1	23.75203275	2.76E-39	1.67E-33	2.216246869	0.869061	cis
chr3B_406533301	TraesCS3B01G252700.2	-23.74997846	2.78E-39	1.68E-33	-1.131086373	0.869042	cis
chr5B_472678927	TraesCS5B01G287900.1	-23.72926882	2.96E-39	1.78E-33	-0.615216679	0.868843	cis
chr3D_4493766	TraesCS3D01G003200.1	-23.69817417	3.27E-39	1.95E-33	-3.047028878	0.868544	cis
chr7B_468149951	TraesCS7B01G472800.1	-23.69751152	3.27E-39	1.95E-33	-2.244976285	0.868537	cis
chr6B_127752851	TraesCS6B01G130600.1	-23.69489211	3.30E-39	1.97E-33	-0.653120584	0.868512	cis
chr1A_576615456	TraesCS1B01G450100.1	-23.69340302	3.31E-39	1.98E-33	-3.32646722	0.868498	trans
chr4A_732779204	TraesCS4A01G472600.1	-23.67903567	3.47E-39	2.06E-33	-2.207838697	0.868359	cis
chr6A_602725704	TraesCS6A01G383800.2	-23.6774126	3.48E-39	2.07E-33	-0.599708478	0.868344	cis
chr1B_202012364	TraesCS1B01G140800.1	-23.66107621	3.67E-39	2.18E-33	-2.101791679	0.868186	cis
chr2A_31085706	TraesCS2A01G070400.2	-23.63974692	3.92E-39	2.32E-33	-0.94614735	0.867979	cis
chr4A_601060043	TraesCS4D01G006900.1	-23.63958384	3.92E-39	2.32E-33	-1.392753182	0.867978	trans
chr3B_775830199	TraesCS3B01G535900.1	-23.63744637	3.95E-39	2.34E-33	-0.703385224	0.867957	cis
chr5A_219534130	TraesCS5A01G079400.1	-23.63658707	3.96E-39	2.34E-33	-0.751520597	0.867948	cis
chr2D_579759360	TraesCS2D01G490000.1	-23.6238653	4.12E-39	2.42E-33	-1.458828836	0.867825	cis
chr2D_596251074	TraesCS2D01G490000.1	-23.6238653	4.12E-39	2.42E-33	-1.458828836	0.867825	cis
chr1B_263270267	TraesCS1B01G188700.1	23.62317653	4.13E-39	2.43E-33	1.195579679	0.867818	cis
chr5A_535575286	TraesCS5A01G324900.1	23.60229187	4.41E-39	2.58E-33	0.524795702	0.867615	cis
chr1B_627828838	TraesCS1B01G395800.1	23.5960611	4.49E-39	2.63E-33	1.076766651	0.867555	cis
chr2B_711531729	TraesCS2B01G516600.1	-23.59134777	4.56E-39	2.67E-33	-1.021452305	0.867509	cis
chr1B_202012364	TraesCS1B01G148900.1	-23.59027414	4.58E-39	2.68E-33	-2.756188537	0.867498	cis
chr1A_588768116	TraesCS1D01G448800.1	23.58651446	4.63E-39	2.71E-33	3.247460368	0.867462	trans
chr1B_543474071	TraesCS1B01G319100.1	-23.58475303	4.66E-39	2.72E-33	-0.75420751	0.867444	cis
chr6D_467317597	TraesCS6A01G407700.1	-23.58376301	4.67E-39	2.73E-33	-6.822178309	0.867435	trans
chr6B_680471767	TraesCS6B01G404900.1	-23.58321804	4.68E-39	2.73E-33	-0.559602311	0.867429	cis
chr7B_446994006	TraesCS7B01G199100.1	-23.57250201	4.84E-39	2.82E-33	-1.44448585	0.867325	cis
chr5B_510705073	TraesCS5B01G326400.2	-23.56486547	4.95E-39	2.88E-33	-0.580105306	0.86725	cis
chr7B_709610106	TraesCS7B01G446900.3	-23.55082879	5.18E-39	3.01E-33	-1.719093583	0.867113	cis
chr7A_503856211	TraesCS7A01G341800.1	-23.54430824	5.28E-39	3.07E-33	-1.547616831	0.867049	cis
chr6A_71540108	TraesCS6B01G130600.1	-23.54400027	5.29E-39	3.07E-33	-1.275488229	0.867046	trans
chr3B_459780962	TraesCS6B01G130600.1	-23.54400027	5.29E-39	3.07E-33	-1.275488229	0.867046	trans
chr7D_540366884	TraesCS7A01G431600.1	-23.53585058	5.43E-39	3.14E-33	-1.506364984	0.866966	trans
chr7A_4751994	TraesCS7A01G010500.1	-23.53265761	5.48E-39	3.17E-33	-0.863593605	0.866935	cis
chr2A_532347278	TraesCS4B01G385900.1	23.51145425	5.86E-39	3.38E-33	3.158734634	0.866727	trans
chr3B_815204393	TraesCS4B01G385900.1	23.51145425	5.86E-39	3.38E-33	3.158734634	0.866727	trans
chr1A_588768116	TraesCS1D01G447000.1	23.50915595	5.90E-39	3.40E-33	3.695449484	0.866704	trans
chr2A_743388504	TraesCS2A01G091400.1	23.49041202	6.26E-39	3.60E-33	1.713182346	0.86652	cis
chr5A_46250369	TraesCS5A01G050700.1	23.48793507	6.31E-39	3.62E-33	0.852785478	0.866496	cis
chr7B_713040976	TraesCS7B01G451400.1	-23.47998271	6.47E-39	3.71E-33	-1.34565313	0.866417	cis
chr3D_7260606	TraesCS3D01G022200.1	-23.47233061	6.62E-39	3.80E-33	-1.253699648	0.866342	cis
chr4A_284951496	TraesCS4A01G199600.1	23.46695091	6.74E-39	3.86E-33	3.975270679	0.866289	cis
chr4B_307205573	TraesCS4A01G199600.1	23.46695091	6.74E-39	3.86E-33	3.975270679	0.866289	trans
chr5B_166818207	TraesCS4A01G199600.1	23.46695091	6.74E-39	3.86E-33	3.975270679	0.866289	trans
chr1B_329486225	TraesCS1B01G183700.1	-23.44842858	7.14E-39	4.05E-33	-0.73638434	0.866106	cis
chr6A_1497858	TraesCS6A01G003300.1	-23.44734131	7.17E-39	4.06E-33	-0.492457285	0.866095	cis
chr2A_70878314	TraesCS2D01G123200.1	-23.44077186	7.32E-39	4.14E-33	-2.352249641	0.86603	trans
chr2B_108796970	TraesCS2D01G123200.1	-23.44077186	7.32E-39	4.14E-33	-2.352249641	0.86603	trans
chr1D_3961810	TraesCS1B01G014000.1	-23.41507226	7.93E-39	4.48E-33	-2.777477357	0.865775	trans
chr6D_441746491	TraesCS6B01G392400.1	-23.40954156	8.07E-39	4.55E-33	-1.336991412	0.86572	trans
chr7D_278335943	TraesCS7D01G299500.1	-23.40441715	8.20E-39	4.62E-33	-0.817836246	0.865669	cis
chr7D_381860562	TraesCS7D01G299500.1	-23.40441715	8.20E-39	4.62E-33	-0.817836246	0.865669	cis
chr2B_76919415	TraesCS2B01G113200.2	-23.3827934	8.78E-39	4.93E-33	-0.688021626	0.865454	cis
chr1B_1528269	TraesCS1B01G002400.1	-23.38074888	8.84E-39	4.96E-33	-0.866909362	0.865434	cis
chr7B_680853707	TraesCS7B01G413700.1	-23.37421073	9.02E-39	5.05E-33	-1.089004269	0.865369	cis
chr5B_696422253	TraesCS5B01G543700.1	-23.37374306	9.04E-39	5.06E-33	-1.81527069	0.865364	cis
chr6D_351138990	TraesCS6D01G248900.1	-23.36775157	9.21E-39	5.15E-33	-2.343741539	0.865304	cis
chr1D_448651714	TraesCS2B01G245600.1	23.35934388	9.45E-39	5.27E-33	3.126433096	0.86522	trans
chr3D_583326483	TraesCS2B01G245600.1	23.35934388	9.45E-39	5.27E-33	3.126433096	0.86522	trans
chr7A_4896936	TraesCS7A01G012000.1	-23.35602656	9.55E-39	5.33E-33	-1.984015316	0.865187	cis
chr4A_726115381	TraesCS4A01G461600.1	-23.34069321	1.00E-38	5.58E-33	-1.119594323	0.865034	cis
chr5B_598756239	TraesCS5B01G423600.1	-23.33759781	1.01E-38	5.63E-33	-1.404484067	0.865003	cis
chr1B_466091872	TraesCS1B01G265200.1	-23.32562942	1.05E-38	5.84E-33	-1.422144304	0.864883	cis
chr5D_8542252	TraesCS5B01G007800.1	-23.30754319	1.11E-38	6.17E-33	-1.373362045	0.864702	trans
chr5A_119833770	TraesCS5B01G098300.1	23.29798669	1.15E-38	6.35E-33	2.81375655	0.864606	trans
chr1B_527001435	TraesCS1B01G304700.1	-23.29319167	1.17E-38	6.44E-33	-1.026795192	0.864558	cis
chr3A_739117470	TraesCS5A01G422400.1	23.26519121	1.27E-38	7.00E-33	3.658011804	0.864276	trans
chr3D_583934670	TraesCS5A01G422400.1	23.26519121	1.27E-38	7.00E-33	3.658011804	0.864276	trans
chr7A_708144064	TraesCS7D01G515600.1	-23.25664473	1.31E-38	7.18E-33	-3.942672527	0.864189	trans
chr7A_9689049	TraesCS7A01G024400.1	23.25059811	1.33E-38	7.31E-33	0.636955042	0.864128	cis
chr4A_619184074	TraesCS6D01G040800.1	23.24588587	1.35E-38	7.42E-33	7.636100533	0.864081	trans
chr1D_444341894	TraesCS6D01G040800.1	23.24588587	1.35E-38	7.42E-33	7.636100533	0.864081	trans
chr3D_581984532	TraesCS6D01G040800.1	23.24588587	1.35E-38	7.42E-33	7.636100533	0.864081	trans
chr1B_15168489	TraesCS1B01G034000.1	-23.24579657	1.35E-38	7.42E-33	-4.379541226	0.86408	cis
chr1A_121445	TraesCS6B01G113500.1	23.23439992	1.40E-38	7.64E-33	2.734440065	0.863965	trans
chr1D_435802037	TraesCS1D01G349700.1	-23.22689627	1.44E-38	7.82E-33	-0.592708984	0.863889	cis
chr4A_705055129	TraesCS4A01G434600.1	-23.22499575	1.45E-38	7.86E-33	-1.067930095	0.863869	cis
chr6D_452950865	TraesCS6B01G415500.1	-23.22229169	1.46E-38	7.93E-33	-1.520271014	0.863842	trans
chr7A_670960310	TraesCS7B01G378900.1	-23.2209441	1.46E-38	7.96E-33	-1.222618314	0.863828	trans
chr2B_769072264	TraesCS2B01G581700.3	-23.21182919	1.51E-38	8.18E-33	-1.292464009	0.863736	cis
chr7B_553628493	TraesCS2A01G091400.1	23.20130577	1.56E-38	8.43E-33	1.671682801	0.863629	trans
chr6A_588355496	TraesCS2A01G091400.1	23.20130577	1.56E-38	8.43E-33	1.671682801	0.863629	trans
chr7A_523943231	TraesCS2A01G091400.1	23.20130577	1.56E-38	8.43E-33	1.671682801	0.863629	trans
chr1D_3961810	TraesCS1B01G013900.1	-23.19890024	1.57E-38	8.49E-33	-2.341299557	0.863605	trans
chr7A_705124138	TraesCS7A01G520700.1	23.18108104	1.66E-38	8.95E-33	1.43498082	0.863424	cis
chr1D_343888959	TraesCS1B01G262200.1	-23.16461007	1.75E-38	9.39E-33	-4.227685744	0.863256	trans
chr4A_742335809	TraesCS4A01G494700.1	-23.14851811	1.84E-38	9.83E-33	-0.861559154	0.863092	cis
chr1B_396605221	TraesCS1A01G206000.1	23.14578282	1.86E-38	9.91E-33	1.883944562	0.863064	trans
chr3A_128562238	TraesCS1A01G206000.1	23.14578282	1.86E-38	9.91E-33	1.883944562	0.863064	trans
chr1A_588768116	TraesCS1D01G450600.1	23.1420246	1.88E-38	1.00E-32	3.346134227	0.863025	trans
chr1B_621269715	TraesCS1B01G387000.1	-23.13685555	1.91E-38	1.02E-32	-1.950535927	0.862973	cis
chr7B_646691005	TraesCS7B01G381800.1	-23.13623734	1.92E-38	1.02E-32	-1.346000498	0.862966	cis
chr7A_648042673	TraesCS3B01G365900.2	23.13200722	1.94E-38	1.03E-32	4.746989576	0.862923	trans
chr1A_558979030	TraesCS1A01G392400.1	-23.1147714	2.05E-38	1.09E-32	-0.818891298	0.862747	cis
chr5A_488264755	TraesCS5A01G279100.1	-23.10766643	2.10E-38	1.11E-32	-0.721465506	0.862674	cis
chr5A_467379533	TraesCS5A01G254200.2	-23.09724623	2.17E-38	1.15E-32	-0.947156533	0.862567	cis
chr7A_621566517	TraesCS7A01G439100.1	-23.0904686	2.22E-38	1.17E-32	-0.505563479	0.862497	cis
chr4D_163806683	TraesCS4D01G170200.1	-23.08792641	2.23E-38	1.18E-32	-1.424969654	0.862471	cis
chr2B_422732212	TraesCS2B01G305000.1	-23.08634455	2.24E-38	1.19E-32	-0.457746478	0.862455	cis
chr5B_641800918	TraesCS5B01G467400.1	-23.07794743	2.31E-38	1.21E-32	-0.750907801	0.862369	cis
chr6B_684504403	TraesCS6B01G410600.1	-23.07737666	2.31E-38	1.21E-32	-0.591812818	0.862363	cis
chr3A_32118752	TraesCS2A01G333000.1	23.07097034	2.36E-38	1.24E-32	2.187559988	0.862297	trans
chr3A_422616945	TraesCS6B01G187500.2	-23.06688371	2.39E-38	1.25E-32	-2.533666743	0.862255	trans
chr2A_766393726	TraesCS2A01G568200.1	-23.05758424	2.46E-38	1.29E-32	-1.162148508	0.862159	cis
chr7B_191177854	TraesCS7B01G204900.1	-23.04429656	2.57E-38	1.34E-32	-1.304022325	0.862022	cis
chr7B_327434703	TraesCS7B01G204900.1	-23.04429656	2.57E-38	1.34E-32	-1.304022325	0.862022	cis
chr7B_700578388	TraesCS7B01G432900.3	-23.0434413	2.57E-38	1.34E-32	-1.143344441	0.862013	cis
chr7D_83766598	TraesCS3D01G331500.1	23.04008537	2.60E-38	1.36E-32	5.311667825	0.861978	trans
chr1D_360365875	TraesCS3D01G331500.1	23.04008537	2.60E-38	1.36E-32	5.311667825	0.861978	trans
chr3D_182351995	TraesCS3D01G331500.1	23.04008537	2.60E-38	1.36E-32	5.311667825	0.861978	cis
chr3B_817823762	TraesCS3B01G594500.1	-23.03295638	2.66E-38	1.39E-32	-0.583868833	0.861905	cis
chr1B_202012364	TraesCS1B01G091800.1	-23.03286365	2.66E-38	1.39E-32	-2.172240059	0.861904	cis
chr7B_452156604	TraesCS7B01G243900.1	-23.02753605	2.71E-38	1.41E-32	-0.627051559	0.861849	cis
chr1B_633136413	TraesCS1B01G403700.1	-23.02245944	2.75E-38	1.43E-32	-1.246533135	0.861796	cis
chr1A_48785221	TraesCS1A01G076100.1	-23.02074979	2.77E-38	1.44E-32	-1.261011109	0.861778	cis
chr1D_448651714	TraesCS2B01G516000.1	23.020157	2.77E-38	1.44E-32	3.469490309	0.861772	trans
chr3D_583326483	TraesCS2B01G516000.1	23.020157	2.77E-38	1.44E-32	3.469490309	0.861772	trans
chr6B_149470780	TraesCS6B01G148100.1	-23.01825035	2.79E-38	1.45E-32	-0.454233613	0.861753	cis
chr2A_778923807	TraesCS2A01G554200.1	-23.00021812	2.95E-38	1.53E-32	-0.662240263	0.861566	cis
chr7A_699296844	TraesCS7D01G500900.1	-22.99202445	3.03E-38	1.57E-32	-1.817872136	0.861481	trans
chr6A_609036506	TraesCS6A01G400000.1	-22.98912748	3.06E-38	1.58E-32	-0.761260229	0.861451	cis
chr5A_461479247	TraesCS5A01G247100.1	-22.98788119	3.07E-38	1.59E-32	-1.028941975	0.861438	cis
chr3B_812342111	TraesCS6A01G185600.1	-22.97636062	3.19E-38	1.64E-32	-2.799744959	0.861318	trans
chr7B_181034764	TraesCS7B01G137300.1	22.97449556	3.21E-38	1.64E-32	0.920853254	0.861299	cis
chr7B_332818126	TraesCS7B01G131100.2	-22.95977467	3.36E-38	1.72E-32	-1.800750458	0.861145	cis
chr6A_609973114	TraesCS6A01G399400.1	-22.93143968	3.68E-38	1.87E-32	-0.756726538	0.86085	cis
chr1B_653878361	TraesCS1B01G428800.1	-22.9309452	3.68E-38	1.88E-32	-1.155802291	0.860845	cis
chr6A_89593687	TraesCS6A01G119700.2	-22.92193037	3.79E-38	1.93E-32	-2.059375259	0.86075	cis
chr1B_202012364	TraesCS1B01G148400.1	-22.91777446	3.84E-38	1.95E-32	-2.294735948	0.860707	cis
chr2A_14886155	TraesCS2A01G044800.1	-22.91364629	3.89E-38	1.98E-32	-0.948079312	0.860664	cis
chr7A_353898659	TraesCS7A01G262900.1	-22.89734353	4.10E-38	2.08E-32	-2.791646192	0.860493	cis
chr7D_317430134	TraesCS7A01G262900.1	-22.89734353	4.10E-38	2.08E-32	-2.791646192	0.860493	trans
chr6D_461686403	TraesCS6B01G437400.2	-22.89030719	4.20E-38	2.12E-32	-2.704696509	0.860419	trans
chr7A_699296844	TraesCS7D01G500700.1	-22.88476283	4.27E-38	2.16E-32	-1.23322553	0.860361	trans
chr2D_498767089	TraesCS2D01G391500.1	-22.85296143	4.73E-38	2.38E-32	-6.676301527	0.860027	cis
chr3A_197864933	TraesCS5B01G186200.3	-22.83697184	4.98E-38	2.50E-32	-1.695597795	0.859858	trans
chr3A_408948518	TraesCS5B01G186200.3	-22.83697184	4.98E-38	2.50E-32	-1.695597795	0.859858	trans
chr4B_34571543	TraesCS4B01G047200.1	-22.82555655	5.16E-38	2.58E-32	-1.102396811	0.859737	cis
chr6B_169255	TraesCS6B01G000300.1	-22.8189157	5.28E-38	2.64E-32	-0.788116804	0.859667	cis
chr7D_22509758	TraesCS7A01G048600.1	-22.81030901	5.42E-38	2.71E-32	-1.127869738	0.859576	trans
chr5B_679134612	TraesCS5B01G514000.1	-22.80764712	5.47E-38	2.73E-32	-0.731136204	0.859548	cis
chr6B_414360566	TraesCS6B01G208500.1	-22.79916438	5.62E-38	2.80E-32	-1.082415777	0.859458	cis
chr1A_588768116	TraesCS1D01G454600.1	22.78957895	5.80E-38	2.88E-32	3.566504707	0.859356	trans
chr6D_56916602	TraesCS6B01G130600.1	-22.78920963	5.80E-38	2.89E-32	-1.211488601	0.859353	trans
chr6A_602452210	TraesCS6D01G368800.1	-22.78333437	5.91E-38	2.94E-32	-0.869110534	0.85929	trans
chr7B_727634312	TraesCS7B01G471600.1	-22.78114048	5.96E-38	2.96E-32	-0.669671806	0.859267	cis
chr2D_48562623	TraesCS2B01G114000.1	-22.77222851	6.13E-38	3.04E-32	-1.482442254	0.859172	trans
chr5A_331401559	TraesCS5A01G079400.1	-22.77044303	6.16E-38	3.06E-32	-0.7714778	0.859153	cis
chr6D_464263751	TraesCS6D01G387000.1	-22.75555289	6.47E-38	3.20E-32	-1.567485982	0.858995	cis
chr4A_84537834	TraesCS4A01G082100.1	-22.71962567	7.26E-38	3.57E-32	-0.677838622	0.858612	cis
chr6D_462485536	TraesCS6A01G399300.1	-22.71900403	7.27E-38	3.58E-32	-1.932168885	0.858605	trans
chr5B_211147810	TraesCS5B01G110500.2	-22.71264805	7.42E-38	3.65E-32	-1.290670388	0.858537	cis
chr1A_382228515	TraesCS1A01G206000.1	22.70135404	7.70E-38	3.77E-32	0.945370005	0.858416	cis
chr1A_553705321	TraesCS1B01G408600.1	-22.69644932	7.82E-38	3.83E-32	-3.203567624	0.858364	trans
chr2A_728070994	TraesCS2B01G525500.1	-22.69391844	7.88E-38	3.86E-32	-1.931399308	0.858337	trans
chr5D_405251679	TraesCS5B01G301400.1	-22.69075011	7.96E-38	3.90E-32	-5.071477767	0.858303	trans
chr3B_819861187	TraesCS3B01G597700.1	-22.68462827	8.12E-38	3.95E-32	-1.566703294	0.858237	cis
chr2D_595159972	TraesCS2D01G478700.1	-22.68380081	8.15E-38	3.95E-32	-1.334424935	0.858228	cis
chr3B_695587358	TraesCS3B01G456300.1	-22.68097627	8.22E-38	3.99E-32	-0.889259543	0.858198	cis
chr1B_613413276	TraesCS1B01G380800.1	-22.67005284	8.51E-38	4.12E-32	-0.301481598	0.858081	cis
chr7A_701629834	TraesCS7D01G507200.2	-22.65127667	9.05E-38	4.37E-32	-2.295002473	0.857879	trans
chr1D_453274863	TraesCS1B01G390000.1	-22.63037815	9.68E-38	4.66E-32	-2.326865934	0.857653	trans
chr6B_680084490	TraesCS6B01G404500.1	-22.62491103	9.85E-38	4.74E-32	-0.787854098	0.857594	cis
chr7B_704288918	TraesCS7B01G438200.1	-22.62146006	9.96E-38	4.79E-32	-0.651926584	0.857557	cis
chr1B_95234832	TraesCS1B01G094600.1	-22.61999036	1.00E-37	4.81E-32	-0.843338217	0.857541	cis
chr2A_711636857	TraesCS2D01G472700.2	22.6146809	1.02E-37	4.89E-32	3.791162064	0.857484	trans
chr2B_682848990	TraesCS2D01G472700.2	22.6146809	1.02E-37	4.89E-32	3.791162064	0.857484	trans
chr6D_2890718	TraesCS6B01G012700.1	-22.61331198	1.02E-37	4.91E-32	-1.756088452	0.857469	trans
chr3D_394769804	TraesCS3B01G319900.1	-22.61236478	1.03E-37	4.92E-32	-2.302831232	0.857459	trans
chr2D_561835495	TraesCS2B01G473600.1	-22.6079521	1.04E-37	4.99E-32	-2.4128683	0.857411	trans
chr7B_472395889	TraesCS7B01G254500.1	-22.59449989	1.09E-37	5.21E-32	-1.587598839	0.857266	cis
chr7B_750589632	TraesCS7B01G500400.1	-22.58887891	1.11E-37	5.30E-32	-0.836099743	0.857205	cis
chr1B_317583381	TraesCS7D01G289200.1	-22.58870195	1.11E-37	5.30E-32	-7.053842215	0.857203	trans
chr2D_27763825	TraesCS2D01G064500.1	-22.57579707	1.15E-37	5.52E-32	-0.768437893	0.857063	cis
chr2B_121357812	TraesCS2B01G154300.2	-22.57127162	1.17E-37	5.60E-32	-0.910560445	0.857014	cis
chr7B_657869136	TraesCS7B01G391200.1	-22.56761824	1.19E-37	5.66E-32	-0.781125433	0.856974	cis
chr1B_658498267	TraesCS1B01G434000.1	-22.53185317	1.33E-37	6.31E-32	-0.456387856	0.856585	cis
chr2D_650861120	TraesCS2A01G584900.1	-22.52945425	1.34E-37	6.36E-32	-1.41124609	0.856559	trans
chr6A_97002558	TraesCS2A01G591500.1	-22.52710928	1.35E-37	6.40E-32	-0.809192212	0.856533	trans
chr2B_775169859	TraesCS2A01G591500.1	-22.52710928	1.35E-37	6.40E-32	-0.809192212	0.856533	trans
chr2D_629207554	TraesCS2A01G591500.1	-22.52710928	1.35E-37	6.40E-32	-0.809192212	0.856533	trans
chr1B_26784691	TraesCS1B01G046800.1	22.52126886	1.38E-37	6.52E-32	0.893002242	0.856469	cis
chr7B_591713545	TraesCS7B01G336900.1	-22.5000122	1.48E-37	6.97E-32	-2.751673874	0.856237	cis
chr3D_604867725	TraesCS3D01G525800.1	-22.49763555	1.49E-37	7.02E-32	-0.858093411	0.856211	cis
chr6B_704885825	TraesCS6D01G383300.1	-22.49590631	1.49E-37	7.06E-32	-4.063189932	0.856192	trans
chr5B_22513986	TraesCS6B01G230200.1	22.49137007	1.52E-37	7.16E-32	3.844905247	0.856142	trans
chr6A_342525083	TraesCS6B01G230200.1	22.49137007	1.52E-37	7.16E-32	3.844905247	0.856142	trans
chr6B_445886315	TraesCS6B01G230200.1	22.49137007	1.52E-37	7.16E-32	3.844905247	0.856142	cis
chr7B_291580269	TraesCS6B01G230200.1	22.49137007	1.52E-37	7.16E-32	3.844905247	0.856142	trans
chr5A_603369170	TraesCS1B01G214400.1	22.48900671	1.53E-37	7.21E-32	4.863246707	0.856116	trans
chr6D_455897467	TraesCS6D01G368800.1	-22.48846897	1.53E-37	7.22E-32	-0.452843549	0.856111	cis
chr2B_594261300	TraesCS2B01G415900.1	-22.47623925	1.59E-37	7.51E-32	-3.236505998	0.855976	cis
chr1B_202012364	TraesCS1B01G106900.1	-22.47617637	1.59E-37	7.51E-32	-1.855591583	0.855976	cis
chr6B_12672657	TraesCS6B01G020900.2	22.46974296	1.63E-37	7.66E-32	1.147675247	0.855905	cis
chr7A_626897916	TraesCS7A01G432600.1	-22.4691366	1.63E-37	7.67E-32	-1.496311958	0.855899	cis
chr2B_699175391	TraesCS2B01G505000.1	-22.46360734	1.66E-37	7.80E-32	-0.979414558	0.855838	cis
chr4B_541689478	TraesCS4B01G275400.1	22.459525	1.68E-37	7.90E-32	2.2004858	0.855793	cis
chr6B_187843338	TraesCS6B01G172800.1	-22.45775718	1.69E-37	7.94E-32	-0.683795449	0.855774	cis
chr7A_516149133	TraesCS7A01G352700.2	-22.43876999	1.80E-37	8.42E-32	-1.736919824	0.855565	cis
chr2D_595438109	TraesCS2D01G495800.1	-22.43749857	1.81E-37	8.44E-32	-1.754791624	0.855551	cis
chr2A_724739764	TraesCS2D01G495800.1	22.43749857	1.81E-37	8.44E-32	3.509583249	0.855551	trans
chr5B_539292875	TraesCS5B01G359500.1	-22.43320223	1.83E-37	8.55E-32	-0.712822318	0.855503	cis
chr2D_570948293	TraesCS2D01G465200.1	-22.41424854	1.95E-37	9.06E-32	-1.531273728	0.855294	cis
chr2B_744170346	TraesCS2B01G547600.1	-22.40609549	2.00E-37	9.29E-32	-0.766262238	0.855204	cis
chr6B_277147480	TraesCS6B01G242300.3	-22.40361501	2.02E-37	9.36E-32	-1.292137368	0.855177	cis
chr6B_429260247	TraesCS6B01G242300.3	-22.40361501	2.02E-37	9.36E-32	-1.292137368	0.855177	cis
chr3A_41046557	TraesCS3B01G085900.1	22.39917744	2.05E-37	9.48E-32	3.029053779	0.855128	trans
chr5A_100620820	TraesCS7D01G265200.1	22.39915379	2.05E-37	9.48E-32	2.132815447	0.855127	trans
chr5D_30117456	TraesCS7D01G265200.1	22.39915379	2.05E-37	9.48E-32	2.132815447	0.855127	trans
chr2A_349727262	TraesCS7D01G265200.1	22.39915379	2.05E-37	9.48E-32	2.132815447	0.855127	trans
chr2D_76891470	TraesCS7D01G265200.1	22.39915379	2.05E-37	9.48E-32	2.132815447	0.855127	trans
chr3D_43025562	TraesCS7D01G265200.1	22.39915379	2.05E-37	9.48E-32	2.132815447	0.855127	trans
chr1B_202012364	TraesCS1B01G121500.1	-22.36383057	2.30E-37	1.06E-31	-2.7476037	0.854736	cis
chr1B_599340223	TraesCS1B01G369200.1	-22.35662531	2.35E-37	1.08E-31	-0.779204618	0.854656	cis
chr2D_608200490	TraesCS2D01G516400.1	-22.3559851	2.36E-37	1.08E-31	-0.8639401	0.854649	cis
chr2D_597894218	TraesCS2A01G568400.1	22.33137242	2.55E-37	1.17E-31	2.944481768	0.854375	trans
chr6A_599028677	TraesCS6B01G415500.1	-22.32433283	2.61E-37	1.19E-31	-1.486494277	0.854296	trans
chr6A_32913380	TraesCS6A01G061500.1	-22.313298	2.71E-37	1.23E-31	-3.89446468	0.854173	cis
chr6A_33548137	TraesCS6A01G061600.1	-22.31025247	2.73E-37	1.24E-31	-1.704243333	0.854139	cis
chr4D_507894279	TraesCS4D01G364600.3	-22.30412094	2.79E-37	1.27E-31	-0.812847208	0.854071	cis
chr1B_202012364	TraesCS1B01G123100.1	-22.30120449	2.82E-37	1.28E-31	-2.245251115	0.854038	cis
chr6B_704452676	TraesCS6B01G436600.1	22.29457677	2.88E-37	1.31E-31	0.940475184	0.853964	cis
chr2D_608756022	TraesCS2D01G518700.2	-22.29150386	2.91E-37	1.32E-31	-0.720246068	0.85393	cis
chr6D_467317597	TraesCS6A01G405100.1	-22.28381472	2.98E-37	1.35E-31	-1.885418964	0.853844	trans
chr1B_202012364	TraesCS1B01G141900.1	-22.2819496	3.00E-37	1.36E-31	-2.292709943	0.853823	cis
chr7A_51588630	TraesCS2B01G470400.1	-22.27961942	3.02E-37	1.37E-31	-2.120844813	0.853797	trans
chr3B_723150313	TraesCS3B01G472500.1	-22.27818724	3.04E-37	1.37E-31	-1.155205138	0.85378	cis
chr5B_539469376	TraesCS5B01G360400.1	-22.27354234	3.08E-37	1.39E-31	-1.133934116	0.853728	cis
chr4A_277889699	TraesCS6B01G194400.2	-22.26867706	3.13E-37	1.41E-31	-1.649538428	0.853674	trans
chr6A_170523364	TraesCS6B01G194400.2	-22.26867706	3.13E-37	1.41E-31	-1.649538428	0.853674	trans
chr6D_105821613	TraesCS6B01G194400.2	-22.26867706	3.13E-37	1.41E-31	-1.649538428	0.853674	trans
chr3D_4064821	TraesCS3D01G013000.2	22.26285989	3.19E-37	1.44E-31	1.348080011	0.853609	cis
chr5B_620019022	TraesCS5B01G448300.1	22.24913822	3.34E-37	1.50E-31	1.01519711	0.853454	cis
chr6A_181512297	TraesCS5A01G224200.1	22.24565289	3.38E-37	1.52E-31	3.673331426	0.853415	trans
chr3B_555546214	TraesCS5A01G224200.1	22.24565289	3.38E-37	1.52E-31	3.673331426	0.853415	trans
chr2D_561835495	TraesCS2B01G473600.2	-22.23476716	3.50E-37	1.57E-31	-2.540471844	0.853293	trans
chr3D_5659313	TraesCS3D01G015600.1	-22.23319934	3.52E-37	1.58E-31	-1.101157645	0.853275	cis
chr2A_779191469	TraesCS2A01G591500.1	-22.2301049	3.55E-37	1.59E-31	-0.401006501	0.85324	cis
chr7A_628654226	TraesCS7A01G434400.1	-22.22584521	3.60E-37	1.61E-31	-0.731007023	0.853192	cis
chr2B_668569315	TraesCS2B01G472600.1	-22.21843995	3.69E-37	1.65E-31	-0.91764197	0.853109	cis
chr2D_578928976	TraesCS2D01G476000.1	-22.20723406	3.83E-37	1.70E-31	-0.824001478	0.852982	cis
chr6A_609036506	TraesCS6A01G397800.2	-22.1930406	4.01E-37	1.78E-31	-1.552365266	0.852822	cis
chr5B_591648978	TraesCS5B01G416700.1	-22.18909461	4.06E-37	1.80E-31	-0.990589248	0.852777	cis
chr6D_456553171	TraesCS6A01G386500.1	-22.18715074	4.09E-37	1.81E-31	-1.249938445	0.852755	trans
chr5B_17981710	TraesCS5B01G018700.2	-22.18487781	4.12E-37	1.82E-31	-1.609982862	0.852729	cis
chr1A_399876793	TraesCS1A01G228700.1	-22.18482881	4.12E-37	1.82E-31	-2.247504927	0.852729	cis
chr6B_686686833	TraesCS6B01G413200.1	-22.17678472	4.23E-37	1.87E-31	-0.739147926	0.852638	cis
chr2B_706408387	TraesCS2B01G510200.2	-22.17414703	4.26E-37	1.88E-31	-1.302623651	0.852608	cis
chr5B_225516140	TraesCS5B01G128800.1	22.16063385	4.46E-37	1.96E-31	0.680446664	0.852455	cis
chr6A_613360509	TraesCS6A01G408200.1	-22.15374526	4.56E-37	2.01E-31	-2.055764248	0.852376	cis
chr7A_701494183	TraesCS7D01G507300.1	-22.1467374	4.67E-37	2.05E-31	-1.155622118	0.852297	trans
chr1B_202012364	TraesCS1B01G142800.2	-22.13520685	4.85E-37	2.12E-31	-2.411194524	0.852166	cis
chr7A_28040722	TraesCS4A01G432400.2	-22.13031764	4.92E-37	2.16E-31	-2.193347853	0.85211	trans
chr6D_25691886	TraesCS6A01G046400.1	-22.12788935	4.96E-37	2.17E-31	-1.706143986	0.852082	trans
chr2B_761994571	TraesCS2B01G571700.2	-22.1241193	5.02E-37	2.20E-31	-1.158371447	0.852039	cis
chr7B_648042431	TraesCS7B01G382200.1	-22.10869181	5.29E-37	2.31E-31	-1.328269828	0.851863	cis
chr4A_584938885	TraesCS4A01G278300.3	-22.09614506	5.51E-37	2.39E-31	-1.023977523	0.85172	cis
chr5A_475466984	TraesCS5A01G252300.1	-22.08781495	5.66E-37	2.44E-31	-0.649763134	0.851625	cis
chr5B_615588523	TraesCS5B01G442100.2	22.08662257	5.68E-37	2.45E-31	2.033526372	0.851611	cis
chr7A_666988485	TraesCS7B01G372600.1	-22.08398158	5.73E-37	2.47E-31	-2.198467806	0.851581	trans
chr7D_576282504	TraesCS7B01G372600.1	-22.08398158	5.73E-37	2.47E-31	-2.198467806	0.851581	trans
chr2B_78066330	TraesCS2B01G114700.1	-22.0832221	5.75E-37	2.48E-31	-1.306328065	0.851572	cis
chr1A_508190727	TraesCS1A01G316100.2	-22.07825874	5.84E-37	2.51E-31	-0.889568624	0.851515	cis
chr1B_101247659	TraesCS1B01G095300.1	-22.07806106	5.84E-37	2.52E-31	-0.545708246	0.851513	cis
chr6D_467049995	TraesCS6D01G392800.1	-22.06409848	6.12E-37	2.63E-31	-1.196490115	0.851353	cis
chr7B_605449831	TraesCS7B01G348600.1	-22.05655139	6.27E-37	2.69E-31	-0.675874806	0.851266	cis
chr3A_12960167	TraesCS3A01G022600.1	22.05038141	6.40E-37	2.74E-31	1.664139022	0.851196	cis
chr6A_31044294	TraesCS6B01G071700.1	-22.04463589	6.52E-37	2.79E-31	-1.672953943	0.851129	trans
chr6B_707113697	TraesCS6B01G451300.1	-22.0329502	6.78E-37	2.90E-31	-1.387815752	0.850995	cis
chr7D_540854604	TraesCS7B01G331600.1	-22.03267782	6.78E-37	2.90E-31	-5.513422343	0.850992	trans
chr2A_15227559	TraesCS2A01G037800.2	-22.02887668	6.87E-37	2.93E-31	-0.96298478	0.850948	cis
chr4A_211379296	TraesCS4A01G149300.1	22.02436009	6.97E-37	2.97E-31	0.91687421	0.850896	cis
chr2A_716178388	TraesCS2D01G476000.1	-22.01782239	7.12E-37	3.04E-31	-1.478205776	0.850821	trans
chr6B_171971924	TraesCS1D01G251500.1	22.01460245	7.20E-37	3.07E-31	2.878277383	0.850784	trans
chr2D_594190182	TraesCS2D01G489900.1	-22.00950321	7.32E-37	3.11E-31	-1.65202757	0.850725	cis
chr2A_724739764	TraesCS2D01G489900.1	22.00950321	7.32E-37	3.11E-31	3.30405514	0.850725	trans
chr2D_277686997	TraesCS2D01G244100.1	-22.00941723	7.32E-37	3.11E-31	-0.697016057	0.850724	cis
chr2B_786033078	TraesCS2B01G604300.1	-22.00737794	7.37E-37	3.13E-31	-1.036488195	0.8507	cis
chr7B_692837362	TraesCS7D01G500700.1	-21.99809985	7.60E-37	3.22E-31	-1.251442395	0.850593	trans
chr2A_731544764	TraesCS2B01G534200.1	-21.99717283	7.63E-37	3.23E-31	-2.544722439	0.850582	trans
chr2D_598714692	TraesCS2B01G534200.1	-21.99717283	7.63E-37	3.23E-31	-2.544722439	0.850582	trans
chr2A_709837005	TraesCS2B01G486000.3	-21.98727931	7.88E-37	3.33E-31	-3.005422354	0.850468	trans
chr7D_13596587	TraesCS7D01G029100.1	-21.97691652	8.15E-37	3.44E-31	-1.149649091	0.850348	cis
chr5B_458387898	TraesCS5B01G272700.1	-21.96450501	8.49E-37	3.58E-31	-0.506339714	0.850204	cis
chr6D_467317597	TraesCS6A01G407600.1	-21.95226064	8.84E-37	3.72E-31	-1.847654308	0.850062	trans
chr5B_136410756	TraesCS5B01G095400.1	21.94871758	8.95E-37	3.77E-31	0.887765835	0.850021	cis
chr3B_136447107	TraesCS3B01G145700.1	-21.94694722	9.00E-37	3.79E-31	-1.115413621	0.85	cis
chr1B_202012364	TraesCS1B01G104900.1	-21.94170947	9.16E-37	3.85E-31	-2.002030159	0.84994	cis
chr6A_615771925	TraesCS6A01G417500.2	-21.93844883	9.25E-37	3.89E-31	-0.63937047	0.849902	cis
chr1B_202012364	TraesCS1B01G139200.1	-21.92396984	9.71E-37	4.07E-31	-2.881582121	0.849733	cis
chr5A_463451943	TraesCS5A01G250100.1	-21.92396199	9.71E-37	4.07E-31	-0.795046531	0.849733	cis
chr1A_45793879	TraesCS1A01G065600.1	-21.92381703	9.71E-37	4.07E-31	-0.875334496	0.849731	cis
chr7B_705254999	TraesCS7B01G439900.1	-21.92245988	9.76E-37	4.08E-31	-0.643254829	0.849716	cis
chr2D_48562623	TraesCS2B01G113200.2	-21.91955936	9.85E-37	4.11E-31	-1.289399728	0.849682	trans
chr1B_28562605	TraesCS1B01G048900.1	-21.91619139	9.96E-37	4.16E-31	-3.060793369	0.849643	cis
chr6B_277147480	TraesCS6B01G242200.2	-21.90894786	1.02E-36	4.26E-31	-1.626958803	0.849558	cis
chr6B_429260247	TraesCS6B01G242200.2	-21.90894786	1.02E-36	4.26E-31	-1.626958803	0.849558	cis
chr4B_32922096	TraesCS4B01G045900.1	-21.89622761	1.06E-36	4.43E-31	-0.768790057	0.84941	cis
chr1D_470522372	TraesCS1D01G408000.1	-21.89335747	1.07E-36	4.47E-31	-0.76136493	0.849376	cis
chr2B_694055039	TraesCS2B01G497400.1	-21.88693905	1.10E-36	4.56E-31	-0.765353569	0.849301	cis
chr6B_115699970	TraesCS6B01G120700.2	-21.86251616	1.19E-36	4.93E-31	-1.159666318	0.849015	cis
chr7D_579150225	TraesCS7B01G378900.1	-21.85777458	1.21E-36	5.01E-31	-1.209546726	0.848959	trans
chr6A_594819652	TraesCS6B01G404900.1	-21.85758321	1.21E-36	5.01E-31	-1.074614007	0.848957	trans
chr6D_448781912	TraesCS6B01G404900.1	-21.85758321	1.21E-36	5.01E-31	-1.074614007	0.848957	trans
chr5A_479910672	TraesCS1D01G405300.3	21.85447227	1.22E-36	5.06E-31	3.794721874	0.848921	trans
chr4D_66300627	TraesCS6D01G212000.1	21.84709058	1.25E-36	5.18E-31	3.407736335	0.848834	trans
chr2B_800121043	TraesCS2B01G622700.2	-21.84221026	1.27E-36	5.25E-31	-0.574034667	0.848777	cis
chr5A_534245842	TraesCS5A01G279500.1	-21.84000294	1.28E-36	5.29E-31	-1.272479161	0.848751	cis
chr1B_202012364	TraesCS1B01G084600.1	-21.83958192	1.28E-36	5.30E-31	-1.609350414	0.848746	cis
chr6B_46439263	TraesCS6B01G068700.1	-21.83878293	1.29E-36	5.31E-31	-0.807041683	0.848736	cis
chr7A_23331941	TraesCS7A01G050200.1	-21.83849206	1.29E-36	5.31E-31	-0.495796824	0.848733	cis
chr5A_119833770	TraesCS5B01G095400.1	21.83457501	1.30E-36	5.38E-31	1.755046041	0.848687	trans
chr1D_19128408	TraesCS1D01G039900.1	-21.83178959	1.32E-36	5.42E-31	-1.02358598	0.848654	cis
chr4A_319665726	TraesCS4A01G149300.1	21.82267487	1.36E-36	5.58E-31	0.902035316	0.848547	cis
chr4A_434078480	TraesCS4A01G149300.1	21.82267487	1.36E-36	5.58E-31	0.902035316	0.848547	cis
chr6D_467317597	TraesCS6A01G406000.1	-21.8218667	1.36E-36	5.59E-31	-1.300796544	0.848537	trans
chr2D_373223946	TraesCS2B01G309800.1	-21.81948103	1.37E-36	5.64E-31	-1.303404873	0.848509	trans
chr4B_455027076	TraesCS4B01G215600.2	-21.81716844	1.38E-36	5.68E-31	-0.790043274	0.848482	cis
chr7B_19276540	TraesCS7B01G022100.1	-21.816127	1.39E-36	5.69E-31	-1.121274386	0.84847	cis
chr2D_6635829	TraesCS2B01G005300.1	-21.8103455	1.41E-36	5.79E-31	-1.926312184	0.848401	trans
chr7D_244773667	TraesCS7D01G270300.2	-21.80688626	1.43E-36	5.85E-31	-1.245969424	0.848361	cis
chr5A_475321150	TraesCS5A01G256700.1	-21.79718836	1.48E-36	6.03E-31	-0.7882673	0.848246	cis
chr7A_635493587	TraesCS7A01G441500.1	-21.79520676	1.49E-36	6.06E-31	-1.194331049	0.848223	cis
chr2A_724739764	TraesCS2D01G490000.1	21.78919515	1.52E-36	6.17E-31	2.859601878	0.848152	trans
chr3D_609622032	TraesCS3D01G535600.1	-21.77960042	1.57E-36	6.36E-31	-0.846375483	0.848038	cis
chr3B_299744347	TraesCS3B01G238400.1	-21.77247401	1.60E-36	6.51E-31	-0.972478559	0.847954	cis
chr6A_169973404	TraesCS6A01G163700.1	-21.77171399	1.61E-36	6.52E-31	-0.983601296	0.847945	cis
chr3A_32118752	TraesCS3B01G067600.1	-21.75918332	1.67E-36	6.79E-31	-5.466625785	0.847796	trans
chr2B_439366172	TraesCS2B01G307100.1	-21.75568775	1.69E-36	6.87E-31	-1.595539678	0.847755	cis
chr4B_22990607	TraesCS4B01G030900.1	-21.74355637	1.76E-36	7.13E-31	-0.854233641	0.847611	cis
chr3A_528593701	TraesCS3A01G289700.1	21.74300987	1.77E-36	7.14E-31	1.442096056	0.847604	cis
chr7B_584032565	TraesCS7B01G328900.1	-21.74294315	1.77E-36	7.15E-31	-0.806127774	0.847603	cis
chr4D_507894279	TraesCSU01G129200.1	-21.73985712	1.79E-36	7.22E-31	-0.810093464	0.847567	trans
chr7D_614166880	TraesCS7D01G512100.1	-21.73773	1.80E-36	7.27E-31	-0.625896373	0.847542	cis
chr1B_202012364	TraesCS1B01G081900.1	-21.73015085	1.84E-36	7.44E-31	-2.429046757	0.847451	cis
chr7A_19318793	TraesCS7A01G041600.1	-21.72948315	1.85E-36	7.46E-31	-2.929159221	0.847443	cis
chr1B_624731258	TraesCS1D01G378100.1	21.71431598	1.94E-36	7.80E-31	1.259145044	0.847263	trans
chr5A_470953606	TraesCS2A01G091400.1	21.70373775	2.01E-36	8.07E-31	1.574528959	0.847137	trans
chr5A_475321150	TraesCS5A01G255700.1	-21.70166008	2.03E-36	8.07E-31	-0.759205493	0.847112	cis
chr6A_297716020	TraesCS1D01G434400.1	-21.70158498	2.03E-36	8.07E-31	-0.936664593	0.847111	trans
chr6A_398178270	TraesCS1D01G434400.1	-21.70158498	2.03E-36	8.07E-31	-0.936664593	0.847111	trans
chr2A_505087469	TraesCS1D01G434400.1	-21.70158498	2.03E-36	8.07E-31	-0.936664593	0.847111	trans
chr2A_728399194	TraesCS1D01G434400.1	-21.70158498	2.03E-36	8.07E-31	-0.936664593	0.847111	trans
chr2D_516649874	TraesCS1D01G434400.1	-21.70158498	2.03E-36	8.07E-31	-0.936664593	0.847111	trans
chr3B_6253118	TraesCS1D01G434400.1	-21.70158498	2.03E-36	8.07E-31	-0.936664593	0.847111	trans
chr3D_6730360	TraesCS1D01G434400.1	-21.70158498	2.03E-36	8.07E-31	-0.936664593	0.847111	trans
chr5B_522074574	TraesCS1D01G434400.1	-21.70158498	2.03E-36	8.07E-31	-0.936664593	0.847111	trans
chr4A_544202389	TraesCS4A01G235700.1	-21.69911	2.04E-36	8.13E-31	-1.415098664	0.847081	cis
chr2D_634876031	TraesCS2B01G594200.1	-21.69843255	2.05E-36	8.15E-31	-1.588836183	0.847073	trans
chr6D_122255439	TraesCS6B01G187500.2	-21.69542105	2.07E-36	8.23E-31	-2.574210892	0.847037	trans
chr3A_726141250	TraesCS3B01G566800.1	-21.69228774	2.09E-36	8.31E-31	-1.399783805	0.847	trans
chr1B_658918803	TraesCS1D01G412700.1	-21.69069061	2.10E-36	8.35E-31	-1.282646941	0.846981	trans
chr4A_737336876	TraesCS4A01G481400.1	-21.68822495	2.12E-36	8.42E-31	-0.618774855	0.846951	cis
chr1D_448651714	TraesCS5A01G071100.1	21.68717885	2.13E-36	8.44E-31	2.608854532	0.846939	trans
chr3D_583326483	TraesCS5A01G071100.1	21.68717885	2.13E-36	8.44E-31	2.608854532	0.846939	trans
chr7B_332923668	TraesCS7B01G127600.3	-21.68630897	2.13E-36	8.46E-31	-0.487075283	0.846928	cis
chr3A_408948518	TraesCS2A01G091400.1	21.68312508	2.16E-36	8.55E-31	1.858947642	0.84689	trans
chr2D_73862938	TraesCS2D01G127800.1	-21.67703498	2.20E-36	8.65E-31	-0.686727096	0.846818	cis
chr2A_2489479	TraesCS2A01G004700.1	-21.67329285	2.23E-36	8.75E-31	-1.176699509	0.846773	cis
chr3D_114883017	TraesCS3B01G167900.1	-21.6686151	2.26E-36	8.88E-31	-3.260834767	0.846717	trans
chr7A_648042673	TraesCS4D01G000900.1	21.66593248	2.28E-36	8.95E-31	3.057802805	0.846685	trans
chr2D_427095416	TraesCS2D01G498900.1	-21.66277909	2.31E-36	9.01E-31	-1.812074645	0.846647	cis
chr3D_527668052	TraesCS2B01G068200.1	-21.64934386	2.41E-36	9.41E-31	-2.628138473	0.846486	trans
chr2D_622925418	TraesCS2B01G575900.1	-21.63902605	2.50E-36	9.72E-31	-3.681612358	0.846362	trans
chr2A_532347278	TraesCS5A01G111600.1	21.6365589	2.52E-36	9.79E-31	7.212018915	0.846332	trans
chr3B_815204393	TraesCS5A01G111600.1	21.6365589	2.52E-36	9.79E-31	7.212018915	0.846332	trans
chr1A_588301655	TraesCS1A01G438600.2	-21.63450959	2.54E-36	9.86E-31	-2.025558075	0.846307	cis
chr7D_214964646	TraesCS7D01G248600.1	-21.62699945	2.60E-36	1.01E-30	-0.947081997	0.846217	cis
chr7B_379184259	TraesCS7B01G169800.1	-21.62267833	2.64E-36	1.02E-30	-0.822988725	0.846165	cis
chr5D_497829571	TraesCS5B01G444300.1	-21.62025884	2.66E-36	1.03E-30	-3.09800593	0.846136	trans
chr1D_491041738	TraesCS6A01G185600.1	-21.62006788	2.66E-36	1.03E-30	-2.561758974	0.846134	trans
chr7B_252679883	TraesCS7B01G178800.1	-21.61912619	2.67E-36	1.04E-30	-0.786466298	0.846122	cis
chr4A_684922701	TraesCS4A01G414800.1	-21.60848381	2.77E-36	1.07E-30	-1.077465116	0.845994	cis
chr1A_588768116	TraesCS1D01G447200.1	21.59191239	2.92E-36	1.13E-30	4.285726938	0.845794	trans
chr6B_36206595	TraesCS6A01G040600.1	-21.59110325	2.93E-36	1.13E-30	-2.306581412	0.845784	trans
chr2B_24913725	TraesCS2B01G050400.1	-21.59104703	2.93E-36	1.13E-30	-1.311656604	0.845784	cis
chr4D_458383055	TraesCS5D01G013600.1	-21.58039308	3.04E-36	1.17E-30	-3.893260365	0.845655	trans
chr1B_353277286	TraesCS5D01G013600.1	21.58039308	3.04E-36	1.17E-30	3.893260365	0.845655	trans
chr3B_779540706	TraesCS5D01G013600.1	-21.58039308	3.04E-36	1.17E-30	-3.893260365	0.845655	trans
chr6A_591798744	TraesCS2B01G068200.1	-21.57956713	3.05E-36	1.17E-30	-2.232552497	0.845645	trans
chr7B_453142494	TraesCS2B01G068200.1	-21.57956713	3.05E-36	1.17E-30	-2.232552497	0.845645	trans
chr7D_83766598	TraesCS5A01G131100.1	21.56648356	3.18E-36	1.22E-30	4.437152475	0.845486	trans
chr1D_360365875	TraesCS5A01G131100.1	21.56648356	3.18E-36	1.22E-30	4.437152475	0.845486	trans
chr3D_182351995	TraesCS5A01G131100.1	21.56648356	3.18E-36	1.22E-30	4.437152475	0.845486	trans
chr7D_6480454	TraesCS7A01G017800.1	-21.55541506	3.30E-36	1.27E-30	-1.455224553	0.845352	trans
chr1B_202012364	TraesCS1B01G127700.1	-21.55413194	3.32E-36	1.27E-30	-2.100850616	0.845337	cis
chr2B_27728455	TraesCS2A01G036300.1	-21.55118031	3.35E-36	1.28E-30	-1.903835381	0.845301	trans
chr2D_14787394	TraesCS2A01G036300.1	-21.55118031	3.35E-36	1.28E-30	-1.903835381	0.845301	trans
chr2A_33043230	TraesCS2B01G315300.1	21.54861048	3.38E-36	1.29E-30	2.236402162	0.84527	trans
chr2D_30748666	TraesCS2B01G315300.1	21.54861048	3.38E-36	1.29E-30	2.236402162	0.84527	trans
chr3A_728457496	TraesCS2B01G315300.1	21.54861048	3.38E-36	1.29E-30	2.236402162	0.84527	trans
chr3B_805424955	TraesCS2B01G315300.1	21.54861048	3.38E-36	1.29E-30	2.236402162	0.84527	trans
chr5B_536683205	TraesCS5B01G357900.1	-21.54705292	3.39E-36	1.30E-30	-0.916674827	0.845251	cis
chr2B_672746066	TraesCS2B01G475200.1	-21.53447578	3.54E-36	1.35E-30	-1.237167822	0.845098	cis
chr3B_812342111	TraesCS1D01G434400.1	-21.53029099	3.59E-36	1.37E-30	-1.006915507	0.845047	trans
chr6A_358162639	TraesCS3A01G214100.1	-21.529862	3.60E-36	1.37E-30	-2.103961936	0.845042	trans
chr2A_401924700	TraesCS2A01G258200.1	-21.51978868	3.72E-36	1.42E-30	-0.641024137	0.844919	cis
chr6D_460718432	TraesCS6A01G394000.1	-21.51940634	3.72E-36	1.42E-30	-1.238544648	0.844915	trans
chr4A_30148739	TraesCS4A01G037600.1	-21.51345164	3.80E-36	1.45E-30	-1.035443439	0.844842	cis
chr2B_294206194	TraesCS3D01G416000.1	21.50539321	3.90E-36	1.48E-30	2.495927819	0.844744	trans
chr2D_154838427	TraesCS2B01G221600.2	21.50414733	3.92E-36	1.49E-30	2.435946715	0.844729	trans
chr7A_22916304	TraesCS4A01G434000.1	-21.49931551	3.98E-36	1.51E-30	-2.156161234	0.84467	trans
chr7D_22509681	TraesCS4A01G434000.1	-21.49931551	3.98E-36	1.51E-30	-2.156161234	0.84467	trans
chr5D_492722337	TraesCS5B01G433000.1	-21.48603001	4.16E-36	1.58E-30	-2.154768078	0.844507	trans
chr6A_609257395	TraesCS6D01G383300.1	-21.48420244	4.19E-36	1.59E-30	-4.046365464	0.844485	trans
chr3A_661979405	TraesCS3B01G456000.1	21.48294697	4.21E-36	1.59E-30	1.434143999	0.84447	trans
chr1A_570856533	TraesCS1A01G409200.1	21.47233255	4.36E-36	1.65E-30	0.967367516	0.84434	cis
chr4A_630859192	TraesCS4A01G356200.1	-21.46493975	4.47E-36	1.69E-30	-0.721738554	0.844249	cis
chr5A_463065005	TraesCS5A01G249000.1	-21.46068451	4.53E-36	1.71E-30	-1.366025429	0.844197	cis
chr2B_706730243	TraesCS2B01G510900.1	-21.45122147	4.68E-36	1.76E-30	-0.66011346	0.844081	cis
chr6B_636592207	TraesCS6B01G364500.1	-21.45113126	4.68E-36	1.76E-30	-0.738389565	0.84408	cis
chr2B_680041379	TraesCS2B01G481700.1	-21.44836388	4.72E-36	1.77E-30	-0.551156111	0.844046	cis
chr5D_371470090	TraesCS5A01G260600.1	21.44741489	4.74E-36	1.77E-30	5.47059076	0.844034	trans
chr1A_549418511	TraesCS1A01G373200.1	-21.42765516	5.06E-36	1.89E-30	-0.966370569	0.843791	cis
chr6B_116606354	TraesCS6B01G120700.1	-21.42637007	5.08E-36	1.89E-30	-0.570833155	0.843776	cis
chr2B_445678019	TraesCS2A01G295100.2	21.42370805	5.13E-36	1.91E-30	1.753974389	0.843743	trans
chr2D_375357558	TraesCS2A01G295100.2	21.42370805	5.13E-36	1.91E-30	1.753974389	0.843743	trans
chr1B_624885466	TraesCS1B01G391900.1	-21.42303735	5.14E-36	1.91E-30	-1.00145559	0.843735	cis
chr3B_721057526	TraesCS3B01G472000.1	-21.42078146	5.18E-36	1.93E-30	-0.743175028	0.843707	cis
chr5A_413227811	TraesCS5A01G204200.2	21.4171996	5.24E-36	1.95E-30	1.437157914	0.843663	cis
chr2B_130342680	TraesCS2B01G156000.1	-21.410733	5.36E-36	1.99E-30	-1.011282105	0.843583	cis
chr6B_641284067	TraesCS6B01G367200.1	-21.40284414	5.50E-36	2.04E-30	-0.668307286	0.843486	cis
chr4A_627778609	TraesCS4A01G352100.1	-21.39938362	5.57E-36	2.06E-30	-0.357578314	0.843443	cis
chr7B_531646574	TraesCS7B01G291800.1	-21.38936107	5.76E-36	2.13E-30	-0.430916554	0.843319	cis
chr1B_202012364	TraesCS1B01G147600.1	-21.38083407	5.92E-36	2.19E-30	-3.391021054	0.843214	cis
chr6B_665716344	TraesCS6B01G391400.1	-21.36602744	6.23E-36	2.29E-30	-0.702740159	0.843031	cis
chr1B_90993178	TraesCS1B01G090400.2	-21.36397875	6.27E-36	2.31E-30	-1.624160389	0.843005	cis
chr2B_27728455	TraesCS2A01G036500.1	-21.36261429	6.30E-36	2.31E-30	-2.217547435	0.842988	trans
chr2D_14787394	TraesCS2A01G036500.1	-21.36261429	6.30E-36	2.31E-30	-2.217547435	0.842988	trans
chr2B_753326894	TraesCS2B01G559000.1	-21.35643096	6.43E-36	2.36E-30	-0.607743612	0.842912	cis
chr4B_32806204	TraesCS4B01G046100.1	-21.34116891	6.77E-36	2.48E-30	-0.548265853	0.842722	cis
chr1A_9579751	TraesCS1B01G024500.1	-21.33423915	6.93E-36	2.53E-30	-3.50712068	0.842636	trans
chr3A_740356374	TraesCS3B01G594500.1	-21.33352306	6.95E-36	2.54E-30	-1.039008543	0.842627	trans
chr7D_7301240	TraesCS7D01G016500.2	-21.33342076	6.95E-36	2.54E-30	-1.417641365	0.842626	cis
chr2B_139355102	TraesCS2B01G165400.1	-21.33115323	7.00E-36	2.56E-30	-0.438130961	0.842598	cis
chr6B_707113697	TraesCS6B01G455300.1	-21.33050931	7.02E-36	2.56E-30	-1.236443898	0.84259	cis
chr4A_622177533	TraesCS5D01G529700.1	-21.32544863	7.14E-36	2.60E-30	-3.536118722	0.842527	trans
chr1A_498172879	TraesCS1A01G306200.1	-21.32215062	7.22E-36	2.63E-30	-0.943228517	0.842486	cis
chr6A_346598767	TraesCS7B01G131100.2	-21.30613718	7.62E-36	2.77E-30	-1.828705487	0.842286	trans
chr3B_812342111	TraesCS7B01G131100.2	-21.30613718	7.62E-36	2.77E-30	-1.828705487	0.842286	trans
chr6D_25691886	TraesCS6A01G044600.1	-21.30369832	7.68E-36	2.79E-30	-1.302475154	0.842256	trans
chr1B_431456792	TraesCS1B01G243300.1	21.30165838	7.73E-36	2.81E-30	0.823042135	0.84223	cis
chr1B_463562838	TraesCS1D01G251100.1	21.29808903	7.83E-36	2.84E-30	0.424773071	0.842186	trans
chr1A_102166276	TraesCS1A01G105700.1	21.27363335	8.50E-36	3.08E-30	0.89624833	0.84188	cis
chr6A_105611449	TraesCS5D01G119400.1	21.27176463	8.55E-36	3.09E-30	4.00717737	0.841857	trans
chr6B_175729859	TraesCS5D01G119400.1	-21.27176463	8.55E-36	3.09E-30	-4.00717737	0.841857	trans
chr6D_376084728	TraesCS5D01G119400.1	-21.27176463	8.55E-36	3.09E-30	-4.00717737	0.841857	trans
chr2A_16672965	TraesCS2B01G053600.1	-21.27063182	8.58E-36	3.10E-30	-2.206888279	0.841843	trans
chr2D_14401169	TraesCS2B01G053600.1	-21.27063182	8.58E-36	3.10E-30	-2.206888279	0.841843	trans
chr2A_3113979	TraesCS2A01G007300.1	-21.27030904	8.59E-36	3.11E-30	-3.167912203	0.841839	cis
chr3A_361579763	TraesCS3A01G194300.1	21.26998494	8.60E-36	3.11E-30	0.86255238	0.841835	cis
chr4B_29714794	TraesCS5A01G022000.1	21.2662728	8.71E-36	3.14E-30	3.451422117	0.841788	trans
chr2A_454745350	TraesCS5A01G022000.1	21.2662728	8.71E-36	3.14E-30	3.451422117	0.841788	trans
chr1B_522015175	TraesCS1B01G300800.1	21.26282124	8.81E-36	3.17E-30	2.839161078	0.841745	cis
chr6D_25691886	TraesCS6A01G045800.1	-21.26280821	8.81E-36	3.17E-30	-1.206738361	0.841745	trans
chr5B_206438300	TraesCS5D01G418000.1	-21.26170676	8.85E-36	3.18E-30	-0.708875049	0.841731	trans
chr7A_67619344	TraesCS7A01G111000.1	-21.25958839	8.91E-36	3.20E-30	-0.752576146	0.841704	cis
chr2A_197552185	TraesCS2A01G213000.1	-21.25708471	8.99E-36	3.22E-30	-1.30844994	0.841673	cis
chr1D_19128408	TraesCS1D01G039800.1	-21.25538943	9.04E-36	3.24E-30	-1.056585798	0.841652	cis
chr7B_392034052	TraesCS7B01G189900.2	-21.24921626	9.23E-36	3.29E-30	-1.356421895	0.841574	cis
chr1B_202012364	TraesCS1B01G139900.1	-21.22431124	1.00E-35	3.56E-30	-3.536609596	0.841261	cis
chr7D_614541773	TraesCS7B01G442100.1	-21.21715293	1.03E-35	3.64E-30	-1.653221071	0.841171	trans
chr2A_727164900	TraesCS2A01G495500.1	-21.21381145	1.04E-35	3.68E-30	-3.097280794	0.841129	cis
chr1B_607137359	TraesCS1B01G376100.1	-21.21088356	1.05E-35	3.71E-30	-3.671779335	0.841092	cis
chr2D_595438109	TraesCS2D01G488700.1	-21.20614304	1.07E-35	3.74E-30	-1.309346509	0.841033	cis
chr2A_724739764	TraesCS2D01G488700.1	21.20614304	1.07E-35	3.74E-30	2.618693019	0.841033	trans
chr7A_79652625	TraesCS7A01G123400.1	-21.20582823	1.07E-35	3.74E-30	-0.812703308	0.841029	cis
chr6A_588604789	TraesCS6B01G392400.1	-21.20249874	1.08E-35	3.78E-30	-1.401029497	0.840987	trans
chr3A_556462334	TraesCS3A01G315500.1	-21.20181054	1.08E-35	3.79E-30	-0.765917257	0.840978	cis
chr5B_438220202	TraesCS6B01G208600.1	-21.19421914	1.11E-35	3.89E-30	-2.658407045	0.840882	trans
chr1A_53899737	TraesCS1A01G071200.1	-21.19375956	1.11E-35	3.89E-30	-1.08214437	0.840876	cis
chr7D_577710142	TraesCS7B01G376200.1	-21.19295193	1.12E-35	3.90E-30	-2.620922555	0.840866	trans
chr3A_711073783	TraesCS3A01G479400.2	-21.1799438	1.17E-35	4.07E-30	-0.96122087	0.840702	cis
chr5B_701549915	TraesCS5B01G550300.1	-21.17348983	1.19E-35	4.11E-30	-1.531929256	0.84062	cis
chr6B_48557706	TraesCS6B01G071500.1	-21.16796147	1.21E-35	4.19E-30	-0.478266475	0.84055	cis
chr3B_22842856	TraesCS3B01G045400.1	-21.1604533	1.25E-35	4.29E-30	-1.646998994	0.840455	cis
chr7B_173306596	TraesCS7B01G137600.1	-21.15762111	1.26E-35	4.33E-30	-1.4329768	0.840419	cis
chr2B_703616268	TraesCS2B01G506300.1	-21.1533842	1.28E-35	4.39E-30	-2.047124481	0.840365	cis
chr3B_559334387	TraesCS3B01G348700.1	21.15313076	1.28E-35	4.39E-30	0.717246793	0.840362	cis
chr6D_459170653	TraesCS6D01G374400.1	-21.15019568	1.29E-35	4.43E-30	-0.837560925	0.840325	cis
chr5B_391830113	TraesCS5B01G219900.1	-21.13737343	1.35E-35	4.62E-30	-0.470623467	0.840162	cis
chr2B_789867051	TraesCS2B01G610700.1	-21.13546607	1.36E-35	4.65E-30	-0.804565823	0.840138	cis
chr5B_178394445	TraesCS2B01G470400.1	-21.13338597	1.36E-35	4.68E-30	-2.130775399	0.840111	trans
chr1A_588768116	TraesCS1D01G454400.2	21.12383407	1.41E-35	4.82E-30	5.090759912	0.83999	trans
chr3B_780387354	TraesCS3A01G357200.1	21.119679	1.43E-35	4.88E-30	2.782809632	0.839937	trans
chr6B_171971924	TraesCS3A01G219100.1	21.11642121	1.45E-35	4.93E-30	2.638830878	0.839895	trans
chr2B_787965337	TraesCS2B01G607200.3	-21.11386292	1.46E-35	4.98E-30	-0.748399592	0.839863	cis
chr2D_641306022	TraesCS2A01G568400.1	21.11312739	1.46E-35	4.99E-30	3.136251941	0.839854	trans
chr3B_414020387	TraesCS3B01G256900.1	-21.11261283	1.46E-35	4.99E-30	-1.419848661	0.839847	cis
chr1D_462487883	TraesCS1B01G411700.3	-21.09727891	1.54E-35	5.25E-30	-2.885214332	0.839651	trans
chr6A_564272561	TraesCS6B01G363200.2	-21.09664339	1.55E-35	5.26E-30	-1.632992487	0.839643	trans
chr6B_634580195	TraesCS6B01G363200.2	-21.09664339	1.55E-35	5.26E-30	-0.816496244	0.839643	cis
chr6D_420958112	TraesCS6B01G363200.2	-21.09664339	1.55E-35	5.26E-30	-1.632992487	0.839643	trans
chr2B_136154871	TraesCS2B01G163800.1	-21.09381232	1.56E-35	5.30E-30	-0.784232292	0.839607	cis
chr6B_171971924	TraesCS7A01G176300.1	21.09243619	1.57E-35	5.33E-30	2.93728361	0.83959	trans
chr5B_506778749	TraesCS5B01G317000.1	-21.07852754	1.64E-35	5.57E-30	-1.744853821	0.839412	cis
chr5B_530231402	TraesCS5B01G349000.1	-21.06329908	1.73E-35	5.85E-30	-4.009757953	0.839217	cis
chr7A_624808588	TraesCS7A01G438600.1	-21.05614285	1.77E-35	5.95E-30	-1.796773103	0.839125	cis
chr3A_111248958	TraesCS3B01G167900.1	-21.05302726	1.79E-35	6.01E-30	-3.291057774	0.839085	trans
chr6A_2957685	TraesCS6A01G007400.1	-21.05156573	1.80E-35	6.03E-30	-0.422549382	0.839066	cis
chr2D_75506472	TraesCS2D01G129700.1	-21.0431803	1.85E-35	6.20E-30	-0.670043642	0.838959	cis
chr1A_9105161	TraesCS1A01G016900.2	-21.03070775	1.93E-35	6.46E-30	-0.821406598	0.838799	cis
chr6A_196185941	TraesCS2A01G537100.1	21.02434008	1.98E-35	6.59E-30	4.558733138	0.838717	trans
chr3A_532647708	TraesCS2A01G537100.1	21.02434008	1.98E-35	6.59E-30	4.558733138	0.838717	trans
chr3D_587434076	TraesCS2A01G537100.1	21.02434008	1.98E-35	6.59E-30	4.558733138	0.838717	trans
chr6A_552759288	TraesCS2A01G537100.1	-21.02434008	1.98E-35	6.59E-30	-4.558733138	0.838717	trans
chr1A_588768116	TraesCS1D01G451100.1	21.01548787	2.04E-35	6.78E-30	1.497267234	0.838603	trans
chr1B_375256934	TraesCS1B01G212800.2	-21.01412694	2.05E-35	6.81E-30	-1.074892814	0.838585	cis
chr4A_65456999	TraesCS1A01G292200.1	21.01033525	2.07E-35	6.89E-30	3.677426793	0.838536	trans
chr1D_215619984	TraesCS1A01G292200.1	21.01033525	2.07E-35	6.89E-30	3.677426793	0.838536	trans
chr3B_438580599	TraesCS1A01G292200.1	21.01033525	2.07E-35	6.89E-30	3.677426793	0.838536	trans
chr2A_534934224	TraesCS2A01G314400.1	-21.00903017	2.08E-35	6.92E-30	-0.830513859	0.83852	cis
chr1B_217288946	TraesCS1B01G151700.1	-21.00484976	2.11E-35	7.02E-30	-1.883056915	0.838466	cis
chr1A_304040672	TraesCS1A01G248100.1	-21.00298951	2.12E-35	7.06E-30	-1.046621109	0.838442	cis
chr1A_402258753	TraesCS1A01G248100.1	-21.00298951	2.12E-35	7.06E-30	-1.046621109	0.838442	cis
chr7B_156624772	TraesCS7B01G127600.3	-20.99675853	2.17E-35	7.20E-30	-0.489075346	0.838361	cis
chr2B_209135113	TraesCS2B01G215900.2	20.99496355	2.18E-35	7.24E-30	0.860728281	0.838338	cis
chr1A_521277020	TraesCS1B01G346600.1	-20.99081162	2.21E-35	7.34E-30	-1.0126695	0.838284	trans
chr1D_426166420	TraesCS1B01G346600.1	-20.99081162	2.21E-35	7.34E-30	-1.0126695	0.838284	trans
chr3D_394769804	TraesCS3B01G320000.1	-20.9843275	2.26E-35	7.49E-30	-2.295992542	0.838201	trans
chr6B_680080740	TraesCS6A01G368600.1	-20.9815402	2.29E-35	7.56E-30	-2.718299242	0.838165	trans
chr1B_428069578	TraesCS1B01G240400.1	-20.98020309	2.30E-35	7.59E-30	-0.882514256	0.838147	cis
chr3D_612314297	TraesCS3B01G608200.1	-20.97227368	2.36E-35	7.79E-30	-1.150514665	0.838045	trans
chr2B_737450932	TraesCS2B01G539500.2	-20.97110963	2.37E-35	7.82E-30	-0.813417075	0.83803	cis
chr5B_190116609	TraesCS5B01G115000.2	-20.97007319	2.38E-35	7.85E-30	-4.01434131	0.838016	cis
chr4A_21209419	TraesCS5B01G115000.2	20.97007319	2.38E-35	7.85E-30	4.01434131	0.838016	trans
chr3B_784597189	TraesCS5B01G115000.2	20.97007319	2.38E-35	7.85E-30	4.01434131	0.838016	trans
chr6A_181512297	TraesCS6B01G148200.1	20.96643987	2.41E-35	7.94E-30	6.135439237	0.837969	trans
chr3B_555546214	TraesCS6B01G148200.1	20.96643987	2.41E-35	7.94E-30	6.135439237	0.837969	trans
chr2A_19650116	TraesCS2A01G052400.1	-20.9650612	2.42E-35	7.97E-30	-0.852528524	0.837951	cis
chr2A_759307448	TraesCS2A01G555400.1	-20.96078751	2.45E-35	8.08E-30	-0.437893881	0.837896	cis
chr2A_778428050	TraesCS2A01G555400.1	-20.96078751	2.45E-35	8.08E-30	-0.437893881	0.837896	cis
chr6A_87653606	TraesCS6B01G145200.1	-20.95141618	2.53E-35	8.33E-30	-6.082369267	0.837774	trans
chr3B_482254117	TraesCS3B01G303100.1	-20.95038067	2.54E-35	8.36E-30	-0.45469071	0.837761	cis
chr1A_549314919	TraesCS1A01G374800.2	-20.94839922	2.56E-35	8.41E-30	-0.7425783	0.837735	cis
chr2D_539429177	TraesCS2B01G450800.3	-20.9338007	2.69E-35	8.82E-30	-2.670465619	0.837546	trans
chr4A_21209419	TraesCS5A01G216600.1	20.93353518	2.69E-35	8.82E-30	6.98178839	0.837542	trans
chr3B_784597189	TraesCS5A01G216600.1	20.93353518	2.69E-35	8.82E-30	6.98178839	0.837542	trans
chr5B_190116609	TraesCS5A01G216600.1	-20.93353518	2.69E-35	8.82E-30	-6.98178839	0.837542	trans
chr1B_662558114	TraesCS1B01G441700.1	-20.92810434	2.74E-35	8.98E-30	-1.200838011	0.837472	cis
chr3B_109951557	TraesCS3B01G126900.1	-20.92480817	2.77E-35	9.08E-30	-0.890568629	0.837429	cis
chr5B_486733324	TraesCS5B01G302300.2	-20.92081603	2.81E-35	9.20E-30	-0.800479085	0.837377	cis
chr3A_514167680	TraesCS3B01G319500.2	-20.91514962	2.87E-35	9.37E-30	-1.362718224	0.837303	trans
chr7B_600007696	TraesCS7B01G342800.1	-20.91209045	2.90E-35	9.44E-30	-0.699213188	0.837263	cis
chr4D_114343791	TraesCS4D01G173200.1	-20.91173264	2.90E-35	9.45E-30	-0.691223167	0.837258	cis
chr5D_492722337	TraesCS5B01G433000.2	-20.90174099	3.00E-35	9.76E-30	-2.966280112	0.837128	trans
chr6B_697762041	TraesCS6A01G389100.1	-20.89688221	3.05E-35	9.92E-30	-2.433384493	0.837065	trans
chr2B_104067050	TraesCS2B01G133300.3	-20.89232878	3.10E-35	1.01E-29	-0.548408781	0.837005	cis
chr6B_704885825	TraesCS6D01G382700.1	-20.89136281	3.11E-35	1.01E-29	-1.092250931	0.836993	trans
chr5A_466035897	TraesCS5A01G253500.1	-20.88242366	3.20E-35	1.04E-29	-0.620114577	0.836876	cis
chr1B_11859379	TraesCS1B01G024600.1	-20.87422357	3.29E-35	1.07E-29	-0.912404867	0.836769	cis
chr6A_18713168	TraesCS6A01G039700.1	20.86540833	3.40E-35	1.10E-29	0.954348561	0.836653	cis
chr3A_661979405	TraesCS3D01G416000.1	20.85672106	3.50E-35	1.13E-29	2.712407175	0.836539	trans
chr2B_139068437	TraesCS2B01G165500.1	-20.85097443	3.57E-35	1.15E-29	-0.660852342	0.836464	cis
chr7B_749419796	TraesCS7B01G500300.1	-20.8472689	3.61E-35	1.17E-29	-1.1688808	0.836415	cis
chr6B_575638302	TraesCS6B01G327100.1	-20.83407067	3.78E-35	1.22E-29	-0.801950479	0.836242	cis
chr6A_181512297	TraesCS6A01G238600.1	20.83336784	3.79E-35	1.22E-29	2.695633595	0.836233	cis
chr3B_555546214	TraesCS6A01G238600.1	20.83336784	3.79E-35	1.22E-29	2.695633595	0.836233	trans
chr6A_97002558	TraesCS2A01G593700.1	-20.83235676	3.80E-35	1.22E-29	-1.168205013	0.836219	trans
chr2B_775169859	TraesCS2A01G593700.1	-20.83235676	3.80E-35	1.22E-29	-1.168205013	0.836219	trans
chr2D_629207554	TraesCS2A01G593700.1	-20.83235676	3.80E-35	1.22E-29	-1.168205013	0.836219	trans
chr2B_776214146	TraesCS2B01G590000.2	-20.83019416	3.83E-35	1.23E-29	-0.804173461	0.836191	cis
chr1B_614791406	TraesCS1B01G382900.1	-20.82992769	3.83E-35	1.23E-29	-0.544764981	0.836187	cis
chr6D_462485536	TraesCS6A01G399400.1	-20.8247038	3.90E-35	1.25E-29	-1.451831468	0.836119	trans
chr7A_611767650	TraesCS7A01G420800.1	-20.82240817	3.93E-35	1.26E-29	-0.640313295	0.836089	cis
chr1B_202012364	TraesCS1B01G001100.1	-20.82226748	3.94E-35	1.26E-29	-3.484175141	0.836087	cis
chr3A_685360069	TraesCS3A01G444100.1	20.82124439	3.95E-35	1.27E-29	1.221774998	0.836073	cis
chr7B_393233712	TraesCS7B01G178300.1	-20.81504274	4.03E-35	1.29E-29	-1.649422318	0.835992	cis
chr1A_436430874	TraesCS1A01G247900.1	-20.81479467	4.04E-35	1.29E-29	-0.672074067	0.835988	cis
chr3A_683433483	TraesCS3A01G441200.1	-20.80794535	4.13E-35	1.32E-29	-0.34806515	0.835898	cis
chr1B_471183352	TraesCS1B01G258600.1	-20.80771892	4.14E-35	1.32E-29	-0.911148173	0.835895	cis
chr2A_520562374	TraesCS2B01G321200.1	-20.80747755	4.14E-35	1.33E-29	-4.947276936	0.835892	trans
chr1B_202012364	TraesCS1B01G143700.1	-20.80708809	4.14E-35	1.33E-29	-2.041832389	0.835887	cis
chr5A_509039317	TraesCS5A01G298000.1	-20.79939912	4.26E-35	1.36E-29	-0.561999231	0.835785	cis
chr3D_394769804	TraesCS3B01G320200.1	-20.79604988	4.30E-35	1.38E-29	-1.088325024	0.835741	trans
chr4B_242749110	TraesCS4A01G149300.1	20.79428819	4.33E-35	1.38E-29	1.619852106	0.835718	trans
chr4D_252173107	TraesCS4A01G149300.1	20.79428819	4.33E-35	1.38E-29	1.619852106	0.835718	trans
chr3B_780387354	TraesCS3A01G333700.1	20.79198261	4.36E-35	1.39E-29	2.440447182	0.835687	trans
chr6D_246425931	TraesCS5B01G122700.2	-20.77916365	4.56E-35	1.45E-29	-1.351235703	0.835518	trans
chr6D_371296462	TraesCS5B01G122700.2	-20.77916365	4.56E-35	1.45E-29	-1.351235703	0.835518	trans
chr1B_285608092	TraesCS7B01G131100.2	-20.76800351	4.74E-35	1.51E-29	-1.836194199	0.83537	trans
chr7A_500181441	TraesCS7A01G304700.1	-20.74439353	5.14E-35	1.62E-29	-1.092091308	0.835057	cis
chr6A_609446776	TraesCS6A01G401600.1	-20.73114111	5.38E-35	1.69E-29	-1.573700924	0.834881	cis
chr3A_13354602	TraesCS3D01G022200.1	-20.72228453	5.54E-35	1.74E-29	-2.415066322	0.834763	trans
chr7D_15910636	TraesCS7A01G033700.1	-20.71516896	5.68E-35	1.78E-29	-1.126186125	0.834668	trans
chr7D_612893355	TraesCS7D01G508100.1	-20.71334412	5.72E-35	1.79E-29	-0.379254173	0.834644	cis
chr7A_1982474	TraesCS7A01G003900.1	-20.71009296	5.78E-35	1.81E-29	-1.245194763	0.834601	cis
chr3B_245926683	TraesCS3B01G209300.1	-20.70869993	5.81E-35	1.82E-29	-0.69068961	0.834582	cis
chr2A_615119704	TraesCS2A01G374800.2	20.70528376	5.88E-35	1.84E-29	1.057223324	0.834537	cis
chr2D_632987567	TraesCS2B01G589700.1	-20.70491113	5.88E-35	1.84E-29	-2.626639794	0.834532	trans
chr5A_537355295	TraesCS5A01G329300.1	-20.6928001	6.13E-35	1.91E-29	-1.31212013	0.83437	cis
chr3A_8939567	TraesCS3D01G013000.2	20.69279406	6.13E-35	1.91E-29	2.543625966	0.83437	trans
chr5B_134928437	TraesCS5B01G109200.3	-20.69132796	6.16E-35	1.92E-29	-0.881923364	0.83435	cis
chr5B_438220202	TraesCS6B01G208500.1	-20.67901296	6.43E-35	2.00E-29	-2.040965725	0.834186	trans
chr4B_178353740	TraesCS3B01G279100.1	-20.67826655	6.45E-35	2.01E-29	-1.829822343	0.834176	trans
chr7D_64684373	TraesCS7B01G010000.1	-20.67590039	6.50E-35	2.02E-29	-1.460465456	0.834144	trans
chr5A_335618	TraesCS5A01G000200.1	-20.67297982	6.57E-35	2.04E-29	-1.367432115	0.834105	cis
chr5A_536678112	TraesCS5B01G326500.1	-20.66324364	6.79E-35	2.11E-29	-2.38700357	0.833975	trans
chr3B_677615397	TraesCS7B01G131100.2	-20.66186343	6.82E-35	2.12E-29	-1.746830813	0.833956	trans
chr2D_14253210	TraesCS2A01G039200.1	-20.65198683	7.06E-35	2.19E-29	-2.512450738	0.833824	trans
chr6A_16227287	TraesCS6A01G032600.1	20.64435557	7.24E-35	2.24E-29	0.886849457	0.833721	cis
chr3D_29697063	TraesCS3B01G085900.1	20.62968435	7.62E-35	2.35E-29	2.754004462	0.833524	trans
chr1B_687793585	TraesCS1B01G480400.3	-20.62478572	7.75E-35	2.39E-29	-0.68050997	0.833458	cis
chr1B_202012364	TraesCS1B01G078900.1	-20.62469165	7.75E-35	2.39E-29	-2.572127321	0.833457	cis
chr6A_564984919	TraesCS6B01G364500.1	-20.61522731	8.01E-35	2.47E-29	-1.480176524	0.833329	trans
chr3B_541083692	TraesCS3B01G323200.1	20.61272806	8.08E-35	2.49E-29	1.061579397	0.833296	cis
chr4A_454819512	TraesCS4A01G182600.1	-20.60735157	8.23E-35	2.53E-29	-0.898095972	0.833223	cis
chr2D_613332949	TraesCS2D01G525200.1	-20.60501147	8.30E-35	2.55E-29	-0.93340462	0.833192	cis
chr5B_580513898	TraesCS5B01G404600.1	-20.59138752	8.69E-35	2.67E-29	-0.855386243	0.833008	cis
chr1D_459047305	TraesCS1A01G379200.1	20.58332742	8.94E-35	2.72E-29	1.705271638	0.832899	trans
chr4B_1265005	TraesCS4B01G003200.1	-20.57386541	9.24E-35	2.81E-29	-1.00857125	0.832771	cis
chr3B_822903547	TraesCS3B01G604100.1	-20.57194664	9.30E-35	2.82E-29	-0.623171313	0.832745	cis
chr2A_771512458	TraesCS2A01G577600.1	-20.56162365	9.63E-35	2.92E-29	-1.354444136	0.832605	cis
chr5D_107584042	TraesCS5D01G134800.1	20.54715421	1.01E-34	3.07E-29	1.126010387	0.832408	cis
chr1A_588768116	TraesCS1D01G446900.1	20.54121642	1.03E-34	3.13E-29	1.685369833	0.832328	trans
chr7B_399779596	TraesCS5A01G226900.1	-20.53821346	1.04E-34	3.16E-29	-2.599850416	0.832287	trans
chr2D_145892540	TraesCS2B01G217000.1	-20.53697872	1.05E-34	3.17E-29	-3.155334986	0.83227	trans
chr2B_718967025	TraesCS2B01G524400.3	-20.53076206	1.07E-34	3.23E-29	-0.722259848	0.832186	cis
chr2A_14886155	TraesCS2A01G032400.1	-20.52231899	1.10E-34	3.32E-29	-0.615033643	0.832071	cis
chr1B_15440019	TraesCS1B01G030800.1	-20.50495601	1.17E-34	3.52E-29	-0.748190041	0.831834	cis
chr7B_102798329	TraesCS3B01G279100.1	-20.50322982	1.18E-34	3.54E-29	-1.771961631	0.831811	trans
chr7B_333357513	TraesCS3B01G279100.1	-20.50322982	1.18E-34	3.54E-29	-1.771961631	0.831811	trans
chr6B_46884023	TraesCS6B01G069800.1	-20.50092017	1.19E-34	3.57E-29	-0.660033371	0.831779	cis
chr1D_178466957	TraesCS1D01G132900.1	-20.49790122	1.20E-34	3.60E-29	-0.855010633	0.831738	cis
chr2A_759828703	TraesCS2B01G588500.1	20.4974563	1.20E-34	3.61E-29	1.220832307	0.831732	trans
chr6A_613616179	TraesCS6A01G410200.1	-20.49270547	1.22E-34	3.67E-29	-0.688191019	0.831667	cis
chr3B_725390937	TraesCS3B01G476800.1	-20.48744742	1.24E-34	3.73E-29	-0.440489108	0.831595	cis
chr1B_202012364	TraesCS1B01G098200.1	-20.4823957	1.27E-34	3.79E-29	-2.068308623	0.831526	cis
chr7B_739930884	TraesCS7B01G481900.1	-20.48087125	1.27E-34	3.81E-29	-0.768139155	0.831505	cis
chr3B_650601930	TraesCS3B01G410300.1	-20.48049346	1.28E-34	3.81E-29	-1.720411056	0.8315	cis
chr1B_202012364	TraesCS1B01G068000.1	-20.48024415	1.28E-34	3.82E-29	-1.862448538	0.831496	cis
chr6A_39439553	TraesCS6B01G097500.1	-20.47670225	1.29E-34	3.86E-29	-1.590429404	0.831448	trans
chr7D_613871031	TraesCS7B01G439900.1	-20.47225462	1.31E-34	3.91E-29	-1.191199107	0.831387	trans
chr4D_21875132	TraesCS4B01G045600.1	-20.46771842	1.33E-34	3.97E-29	-1.973952461	0.831325	trans
chr1A_3447434	TraesCS1A01G005900.1	-20.46163103	1.36E-34	4.05E-29	-1.177642489	0.831242	cis
chr2A_504343620	TraesCS2A01G274800.3	-20.45477227	1.39E-34	4.15E-29	-1.129724495	0.831147	cis
chr1B_202012364	TraesCS1B01G134900.1	-20.45458273	1.39E-34	4.15E-29	-2.017353599	0.831145	cis
chr1A_527950957	TraesCS1A01G338500.1	-20.43813368	1.48E-34	4.38E-29	-0.929785155	0.830919	cis
chr2B_712603356	TraesCS2B01G517500.1	-20.43415381	1.50E-34	4.44E-29	-0.83739603	0.830864	cis
chr6B_123911259	TraesCS6B01G127800.1	-20.42940483	1.52E-34	4.51E-29	-0.520175463	0.830799	cis
chr2A_179666911	TraesCS2B01G232100.1	-20.41985141	1.57E-34	4.65E-29	-1.687313162	0.830667	trans
chr1D_448651714	TraesCS1D01G002400.3	20.40928535	1.63E-34	4.81E-29	5.212852047	0.830522	cis
chr3D_583326483	TraesCS1D01G002400.3	20.40928535	1.63E-34	4.81E-29	5.212852047	0.830522	trans
chr1B_1206519	TraesCS1B01G000700.1	-20.40922911	1.63E-34	4.81E-29	-0.93707925	0.830521	cis
chr6D_471003837	TraesCS6A01G417400.1	-20.40575777	1.65E-34	4.87E-29	-2.099752543	0.830473	trans
chr6A_97002558	TraesCS2A01G555400.1	-20.40445348	1.66E-34	4.88E-29	-0.876921463	0.830455	trans
chr2B_775169859	TraesCS2A01G555400.1	-20.40445348	1.66E-34	4.88E-29	-0.876921463	0.830455	trans
chr2D_629207554	TraesCS2A01G555400.1	-20.40445348	1.66E-34	4.88E-29	-0.876921463	0.830455	trans
chr1B_202012364	TraesCS1B01G086200.1	-20.40312546	1.67E-34	4.90E-29	-1.701796997	0.830437	cis
chr6B_707113697	TraesCS6B01G455500.1	-20.4029293	1.67E-34	4.91E-29	-2.300079982	0.830434	cis
chr2B_207056164	TraesCS2B01G215900.1	-20.40073588	1.68E-34	4.94E-29	-0.831464236	0.830404	cis
chr6B_210085753	TraesCS6B01G185000.1	-20.39556323	1.71E-34	5.03E-29	-0.935248639	0.830332	cis
chr7B_675149937	TraesCS7B01G406300.1	-20.36394247	1.91E-34	5.56E-29	-3.10844159	0.829895	cis
chr4D_509185350	TraesCS5A01G540800.1	-20.35098865	2.00E-34	5.80E-29	-2.73937859	0.829715	trans
chr4A_48533356	TraesCS7B01G176600.1	20.34755139	2.02E-34	5.86E-29	4.043825817	0.829667	trans
chr2D_382458726	TraesCS7B01G176600.1	20.34755139	2.02E-34	5.86E-29	4.043825817	0.829667	trans
chr5D_423071473	TraesCS5B01G326500.1	-20.34636299	2.03E-34	5.89E-29	-2.348175909	0.829651	trans
chr7B_646074169	TraesCS7B01G381300.1	-20.3439925	2.05E-34	5.93E-29	-0.803060418	0.829618	cis
chr1A_449856990	TraesCS1A01G261900.1	-20.3393503	2.08E-34	6.02E-29	-3.040760569	0.829553	cis
chr2B_778849335	TraesCS2A01G589200.1	-20.33729926	2.09E-34	6.07E-29	-1.271192776	0.829525	trans
chr1B_335734348	TraesCS1B01G188200.1	-20.32097584	2.22E-34	6.41E-29	-0.533435501	0.829297	cis
chr3D_6750024	TraesCS3D01G020400.1	-20.32030955	2.22E-34	6.42E-29	-1.77653061	0.829288	cis
chr1B_604552193	TraesCS1B01G374200.1	-20.31485588	2.26E-34	6.53E-29	-1.388433366	0.829212	cis
chr4B_657982505	TraesCS5A01G540800.2	20.31468491	2.27E-34	6.53E-29	2.173624357	0.82921	trans
chr1A_478257402	TraesCS1A01G282600.1	-20.29919284	2.39E-34	6.87E-29	-1.702313081	0.828994	cis
chr4A_619184074	TraesCS7D01G306600.1	20.29713027	2.41E-34	6.92E-29	3.071636101	0.828965	trans
chr1D_444341894	TraesCS7D01G306600.1	20.29713027	2.41E-34	6.92E-29	3.071636101	0.828965	trans
chr3D_581984532	TraesCS7D01G306600.1	20.29713027	2.41E-34	6.92E-29	3.071636101	0.828965	trans
chr2A_715338570	TraesCS2B01G497400.1	-20.29694753	2.41E-34	6.92E-29	-1.486059964	0.828962	trans
chr7B_712772188	TraesCS3A01G333700.1	-20.29648896	2.41E-34	6.93E-29	-1.185157493	0.828956	trans
chr5B_19441460	TraesCS5B01G019600.1	-20.29610839	2.42E-34	6.94E-29	-0.562798439	0.82895	cis
chr2D_201154712	TraesCS6D01G334600.2	20.29609268	2.42E-34	6.94E-29	1.155269697	0.82895	trans
chr5B_6646060	TraesCS5B01G005100.1	-20.29128069	2.46E-34	7.04E-29	-1.191302152	0.828883	cis
chr5D_118459845	TraesCS5B01G095400.1	20.28685459	2.50E-34	7.15E-29	1.681893824	0.828821	trans
chr2D_622925418	TraesCS2B01G576100.2	-20.28534024	2.51E-34	7.18E-29	-4.868598811	0.8288	trans
chr1A_588768116	TraesCS1D01G454700.2	20.28525682	2.51E-34	7.18E-29	1.980973488	0.828799	trans
chr5A_698631013	TraesCS5A01G546000.2	-20.27973601	2.56E-34	7.31E-29	-1.022287259	0.828721	cis
chr4B_399941698	TraesCS4B01G133600.1	-20.27568528	2.60E-34	7.41E-29	-0.640279523	0.828665	cis
chr3A_649548448	TraesCS3A01G403100.1	-20.27311994	2.62E-34	7.48E-29	-0.836353805	0.828629	cis
chr6A_60741018	TraesCS6A01G092200.1	-20.27080791	2.64E-34	7.53E-29	-0.525180538	0.828596	cis
chr6B_707113697	TraesCS6B01G455400.3	-20.26874345	2.66E-34	7.58E-29	-1.114633354	0.828567	cis
chr7A_706910895	TraesCS7B01G442100.1	-20.26711855	2.67E-34	7.62E-29	-1.676344591	0.828545	trans
chr3B_223037329	TraesCS3B01G196700.1	-20.26636027	2.68E-34	7.64E-29	-0.714295074	0.828534	cis
chr2B_49981150	TraesCS2B01G089000.1	-20.26445956	2.70E-34	7.69E-29	-1.251295528	0.828507	cis
chr6A_24075576	TraesCS6A01G047100.1	-20.26191509	2.72E-34	7.75E-29	-0.71250895	0.828472	cis
chr5A_603369170	TraesCS4D01G141000.1	20.25984954	2.74E-34	7.80E-29	3.93408691	0.828443	trans
chr6A_61880645	TraesCS6A01G093900.1	-20.25472062	2.79E-34	7.93E-29	-1.350619412	0.828371	cis
chr1D_448651714	TraesCS5D01G124100.1	20.25467187	2.79E-34	7.93E-29	2.313790744	0.82837	trans
chr3D_583326483	TraesCS5D01G124100.1	20.25467187	2.79E-34	7.93E-29	2.313790744	0.82837	trans
chr6A_268239889	TraesCS6D01G167500.1	20.25343458	2.80E-34	7.97E-29	3.273796271	0.828353	trans
chr1A_498450977	TraesCS1A01G306400.1	-20.25082252	2.83E-34	8.04E-29	-1.564511072	0.828316	cis
chr5B_586876410	TraesCS5B01G412000.1	-20.24429903	2.90E-34	8.20E-29	-2.245176681	0.828224	cis
chr7D_540854604	TraesCS7B01G331700.1	-20.2242432	3.11E-34	8.77E-29	-5.606335614	0.827942	trans
chr7B_718356827	TraesCS7B01G460900.1	-20.21847193	3.17E-34	8.94E-29	-1.072979172	0.827861	cis
chr3B_487220348	TraesCS3B01G303300.1	-20.20986674	3.26E-34	9.18E-29	-0.478641813	0.827739	cis
chr6B_711236612	TraesCS6B01G452700.1	-20.20905403	3.27E-34	9.21E-29	-0.853525263	0.827728	cis
chr6B_36206595	TraesCS6A01G040900.3	-20.20840501	3.28E-34	9.23E-29	-1.708288657	0.827719	trans
chr2A_763692284	TraesCS2A01G564000.2	-20.20306977	3.34E-34	9.40E-29	-0.826922221	0.827644	cis
chr4A_641402910	TraesCS4A01G368700.1	-20.17818286	3.65E-34	1.02E-28	-0.875772711	0.827292	cis
chr2B_211534579	TraesCS2B01G221600.2	20.17768656	3.65E-34	1.02E-28	1.295060602	0.827285	cis
chr1A_485354280	TraesCS1D01G288000.1	20.17219473	3.72E-34	1.04E-28	0.808321104	0.827207	trans
chr2A_753541077	TraesCS2B01G574100.1	-20.16999713	3.75E-34	1.05E-28	-2.512612732	0.827176	trans
chr2D_621844967	TraesCS2B01G574100.1	-20.16999713	3.75E-34	1.05E-28	-2.512612732	0.827176	trans
chr4A_47627083	TraesCS4A01G078700.2	-20.15746206	3.92E-34	1.09E-28	-1.334081929	0.826998	cis
chr3B_50907965	TraesCS3B01G080400.1	-20.15238988	3.99E-34	1.11E-28	-1.48912435	0.826926	cis
chr1B_38833913	TraesCS1B01G056400.2	-20.14808908	4.05E-34	1.13E-28	-0.828290669	0.826865	cis
chr5B_427939781	TraesCS5A01G250100.1	-20.14443566	4.10E-34	1.14E-28	-1.493555137	0.826813	trans
chr5D_362401840	TraesCS5A01G250100.1	-20.14443566	4.10E-34	1.14E-28	-1.493555137	0.826813	trans
chr7B_699834587	TraesCS7B01G430900.3	-20.12290176	4.42E-34	1.22E-28	-0.59489094	0.826506	cis
chr1A_536667050	TraesCS1B01G369200.1	-20.12125564	4.45E-34	1.23E-28	-1.454337267	0.826483	trans
chr6B_120354669	TraesCS6B01G125500.1	-20.11678541	4.52E-34	1.25E-28	-0.969017796	0.826419	cis
chr6B_17227295	TraesCS6A01G022600.1	-20.11101624	4.61E-34	1.27E-28	-1.874094122	0.826337	trans
chr4B_558584757	TraesCS7B01G340100.1	-20.1075492	4.67E-34	1.28E-28	-1.872822419	0.826287	trans
chr6B_712997406	TraesCS6A01G407700.1	-20.09502555	4.88E-34	1.34E-28	-6.571011142	0.826108	trans
chr3D_130506420	TraesCS3A01G150500.1	-20.08636809	5.03E-34	1.38E-28	-2.103512854	0.825984	trans
chr7A_724085472	TraesCS7A01G549800.2	20.08142206	5.12E-34	1.40E-28	1.687565265	0.825914	cis
chr7A_20590941	TraesCS7A01G047200.1	-20.07419817	5.25E-34	1.44E-28	-0.463247662	0.82581	cis
chr5B_111199640	TraesCS5B01G094900.1	-20.07226689	5.28E-34	1.44E-28	-0.804757447	0.825783	cis
chr5B_216510093	TraesCS5B01G094900.1	-20.07226689	5.28E-34	1.44E-28	-0.804757447	0.825783	cis
chr3B_661836580	TraesCS3B01G424300.1	-20.07161716	5.29E-34	1.45E-28	-1.189399034	0.825773	cis
chr2D_622925418	TraesCS2B01G576000.1	-20.0686283	5.35E-34	1.46E-28	-1.204443853	0.82573	trans
chr4A_739038616	TraesCS4A01G485300.1	-20.05940975	5.53E-34	1.51E-28	-0.688542309	0.825598	cis
chr4A_615222305	TraesCS4A01G330500.1	-20.05817231	5.55E-34	1.51E-28	-0.942870196	0.82558	cis
chr1A_108078628	TraesCS3B01G248600.1	-20.05309236	5.65E-34	1.54E-28	-1.084150306	0.825507	trans
chr1A_241746434	TraesCS3B01G248600.1	-20.05309236	5.65E-34	1.54E-28	-1.084150306	0.825507	trans
chr3B_385757347	TraesCS3B01G248600.1	-20.05309236	5.65E-34	1.54E-28	-1.084150306	0.825507	cis
chr2D_229638059	TraesCS2A01G235500.1	20.04820766	5.75E-34	1.56E-28	3.461759281	0.825437	trans
chr1B_285608092	TraesCS7B01G184100.1	-20.04686734	5.78E-34	1.57E-28	-0.702547977	0.825418	trans
chr7B_255511073	TraesCS7B01G184100.1	-20.04686734	5.78E-34	1.57E-28	-0.702547977	0.825418	cis
chr7B_363231305	TraesCS7B01G184100.1	-20.04686734	5.78E-34	1.57E-28	-0.702547977	0.825418	cis
chr1D_278105188	TraesCS1D01G195100.1	-20.04480989	5.82E-34	1.58E-28	-1.238124377	0.825388	cis
chr5A_104463898	TraesCS4A01G139600.1	-20.04199414	5.87E-34	1.59E-28	-2.166307005	0.825348	trans
chr5B_425870917	TraesCS5A01G247200.1	-20.01399223	6.48E-34	1.75E-28	-2.194452933	0.824944	trans
chr5D_360540274	TraesCS5A01G247200.1	-20.01399223	6.48E-34	1.75E-28	-2.194452933	0.824944	trans
chr6A_71540108	TraesCS6B01G131000.1	-20.01015966	6.57E-34	1.77E-28	-1.114957321	0.824889	trans
chr3B_459780962	TraesCS6B01G131000.1	-20.01015966	6.57E-34	1.77E-28	-1.114957321	0.824889	trans
chr6B_702565520	TraesCS6A01G394000.1	-20.01010811	6.57E-34	1.77E-28	-1.221913837	0.824888	trans
chr6B_712997406	TraesCS6A01G405100.1	-19.99354023	6.96E-34	1.87E-28	-1.828783612	0.824649	trans
chr1B_202012364	TraesCS1B01G128700.1	-19.99233553	6.99E-34	1.87E-28	-2.042745795	0.824631	cis
chr2D_14253210	TraesCS2A01G040100.2	-19.98836139	7.09E-34	1.90E-28	-3.358201953	0.824574	trans
chr1B_521767041	TraesCS1B01G301000.1	-19.98552836	7.16E-34	1.92E-28	-1.544557142	0.824533	cis
chr2A_551098894	TraesCS2A01G320800.1	-19.98282576	7.23E-34	1.94E-28	-0.385434439	0.824494	cis
chr1B_202012364	TraesCS1B01G008000.1	-19.98000724	7.30E-34	1.95E-28	-3.641447038	0.824453	cis
chr7D_540366884	TraesCS7A01G434400.1	-19.97041032	7.55E-34	2.01E-28	-1.379362219	0.824314	trans
chr5A_468469185	TraesCS5D01G261500.1	19.9612295	7.80E-34	2.07E-28	0.648727322	0.824181	trans
chr1B_202012364	TraesCS1B01G138000.1	-19.960306	7.83E-34	2.08E-28	-1.877056237	0.824167	cis
chr3B_4330559	TraesCS3B01G008700.1	-19.95874479	7.87E-34	2.09E-28	-0.98620065	0.824145	cis
chr6A_608710487	TraesCS6A01G396800.1	-19.94181521	8.35E-34	2.21E-28	-0.741871038	0.823898	cis
chr1B_202012364	TraesCS1B01G131000.1	-19.93974959	8.41E-34	2.22E-28	-2.827682034	0.823868	cis
chr1B_202012364	TraesCS1B01G057800.3	-19.93018541	8.70E-34	2.30E-28	-2.926839117	0.823729	cis
chr4A_579865708	TraesCS4B01G045900.1	-19.92317038	8.92E-34	2.35E-28	-1.521498649	0.823627	trans
chr4A_20265003	TraesCS4A01G028500.1	-19.91811174	9.08E-34	2.39E-28	-0.731393926	0.823553	cis
chr7D_611350588	TraesCS7B01G432900.3	-19.91223069	9.27E-34	2.44E-28	-1.974436105	0.823467	trans
chr2B_621968312	TraesCS2B01G429700.1	-19.90258726	9.59E-34	2.51E-28	-1.621430852	0.823326	cis
chr2D_277686997	TraesCS2D01G236400.1	-19.90150814	9.63E-34	2.52E-28	-1.011685213	0.823311	cis
chr7A_121614672	TraesCS5B01G122700.2	-19.89952198	9.70E-34	2.54E-28	-1.257343814	0.823282	trans
chr3B_42563292	TraesCS5B01G122700.2	-19.89952198	9.70E-34	2.54E-28	-1.257343814	0.823282	trans
chr3D_130506420	TraesCS3A01G151200.2	-19.89896296	9.72E-34	2.54E-28	-1.510577499	0.823273	trans
chr6B_712997406	TraesCS6A01G406000.1	-19.88470487	1.02E-33	2.66E-28	-1.264445073	0.823065	trans
chr2B_27728455	TraesCS2A01G033300.2	-19.88247246	1.03E-33	2.68E-28	-1.689477357	0.823032	trans
chr2D_14787394	TraesCS2A01G033300.2	-19.88247246	1.03E-33	2.68E-28	-1.689477357	0.823032	trans
chr4B_7044373	TraesCS4A01G303300.1	-19.88086617	1.04E-33	2.70E-28	-1.941855261	0.823008	trans
chr1B_46692879	TraesCS1A01G004200.1	-19.87696769	1.05E-33	2.73E-28	-3.511506134	0.822951	trans
chr1A_583925321	TraesCS1A01G431300.1	19.87212278	1.07E-33	2.78E-28	1.786812273	0.82288	cis
chr5B_240333871	TraesCS5B01G129700.2	-19.8708567	1.07E-33	2.79E-28	-1.069460131	0.822862	cis
chr1A_593405914	TraesCS1A01G445700.3	-19.86571363	1.09E-33	2.84E-28	-2.915087483	0.822786	cis
chr3B_818926559	TraesCS3B01G596000.1	-19.86368049	1.10E-33	2.86E-28	-1.6610626	0.822756	cis
chr7A_606190580	TraesCS7A01G415900.1	-19.8612417	1.11E-33	2.88E-28	-1.53483406	0.822721	cis
chr3A_492196417	TraesCS3B01G303300.1	-19.8569115	1.13E-33	2.92E-28	-0.934583373	0.822657	trans
chr7A_592908964	TraesCS7A01G407200.1	-19.84792192	1.16E-33	3.01E-28	-0.55482728	0.822525	cis
chr5B_431799254	TraesCS5A01G255700.1	-19.84000828	1.20E-33	3.09E-28	-1.441941463	0.822408	trans
chr5D_366053901	TraesCS5A01G255700.1	-19.84000828	1.20E-33	3.09E-28	-1.441941463	0.822408	trans
chr1B_202012364	TraesCS1B01G017800.2	-19.83767852	1.21E-33	3.12E-28	-2.343682815	0.822374	cis
chr1B_566687248	TraesCS1B01G338800.1	-19.83188109	1.23E-33	3.18E-28	-0.498261917	0.822289	cis
chr1A_558483005	TraesCS1A01G391300.1	-19.82766709	1.25E-33	3.22E-28	-0.822706416	0.822226	cis
chr1B_117781917	TraesCS1B01G101000.2	-19.81972467	1.29E-33	3.31E-28	-0.936937826	0.822109	cis
chr1A_568112400	TraesCS1D01G412700.1	-19.81800667	1.29E-33	3.33E-28	-1.231706694	0.822084	trans
chr3D_130506420	TraesCS3A01G150600.1	-19.81441616	1.31E-33	3.37E-28	-1.632901288	0.822031	trans
chr6B_699205295	TraesCS6B01G432000.1	-19.80293843	1.36E-33	3.50E-28	-0.849849386	0.821861	cis
chr4A_717966610	TraesCS7A01G035400.1	-19.80140995	1.37E-33	3.52E-28	-1.084062374	0.821839	trans
chr5B_694519257	TraesCS5B01G539500.2	-19.79616686	1.40E-33	3.58E-28	-0.467682007	0.821761	cis
chr7B_384383957	TraesCS7B01G178800.1	-19.78614294	1.45E-33	3.71E-28	-0.775193302	0.821613	cis
chr3A_15788297	TraesCS3A01G030100.1	-19.78221593	1.47E-33	3.75E-28	-0.526407404	0.821555	cis
chr3B_227417151	TraesCS3B01G252700.2	-19.77455283	1.51E-33	3.85E-28	-1.068619778	0.821441	cis
chr2B_778849335	TraesCS2A01G592600.1	-19.77328571	1.51E-33	3.87E-28	-0.728764867	0.821422	trans
chr1B_509130467	TraesCS1B01G292400.1	-19.77245737	1.52E-33	3.88E-28	-1.053006372	0.82141	cis
chr6D_467317597	TraesCS6A01G411000.1	-19.76188584	1.58E-33	4.02E-28	-1.690691049	0.821253	trans
chr3D_612889523	TraesCS3D01G544100.1	-19.75915125	1.59E-33	4.06E-28	-0.607792421	0.821212	cis
chr1B_202012364	TraesCS1B01G136600.1	-19.75143453	1.64E-33	4.17E-28	-4.434661376	0.821098	cis
chr1D_228071142	TraesCS1B01G181200.1	-19.74932334	1.65E-33	4.20E-28	-0.78349067	0.821066	trans
chr5B_12573446	TraesCS5B01G013300.1	-19.71655151	1.85E-33	4.69E-28	-1.401369285	0.820578	cis
chr5B_431799254	TraesCS5A01G253500.1	-19.712532	1.88E-33	4.75E-28	-1.131465288	0.820518	trans
chr5D_366053901	TraesCS5A01G253500.1	-19.712532	1.88E-33	4.75E-28	-1.131465288	0.820518	trans
chr4A_588586284	TraesCS4A01G277600.2	-19.70761429	1.91E-33	4.83E-28	-0.674732132	0.820444	cis
chr5B_613644061	TraesCS5B01G441400.1	19.69875803	1.97E-33	4.98E-28	0.635496046	0.820312	cis
chr2B_795045827	TraesCS2B01G620700.1	-19.69642255	1.99E-33	5.02E-28	-1.420802112	0.820277	cis
chr2A_150914825	TraesCS2A01G181000.1	-19.69524583	2.00E-33	5.04E-28	-1.885720009	0.820259	cis
chr2A_549135785	TraesCS2A01G339800.1	19.69332262	2.01E-33	5.07E-28	1.545223044	0.82023	cis
chr2A_724739764	TraesCS2D01G498200.1	19.69085925	2.03E-33	5.11E-28	1.944825008	0.820193	trans
chr3A_40363351	TraesCS3B01G080400.1	-19.68652738	2.06E-33	5.19E-28	-2.862597205	0.820128	trans
chr2D_613323965	TraesCS2D01G516300.1	-19.68581594	2.07E-33	5.20E-28	-2.225206122	0.820118	cis
chr2D_571177640	TraesCS2B01G486000.3	-19.67594451	2.14E-33	5.36E-28	-2.964718505	0.81997	trans
chr2D_28731603	TraesCS2B01G082800.1	-19.67182784	2.17E-33	5.43E-28	-2.54373626	0.819908	trans
chr1A_588768116	TraesCS1D01G450200.1	19.67019685	2.18E-33	5.46E-28	1.736131985	0.819883	trans
chr1A_41747638	TraesCS1A01G060700.1	-19.66451792	2.23E-33	5.57E-28	-0.586734663	0.819798	cis
chr1A_483033318	TraesCS1A01G286300.1	-19.65868702	2.27E-33	5.68E-28	-0.380831945	0.819711	cis
chr6A_97002558	TraesCS2A01G554200.1	-19.64644065	2.38E-33	5.92E-28	-1.311765025	0.819526	trans
chr2B_775169859	TraesCS2A01G554200.1	-19.64644065	2.38E-33	5.92E-28	-1.311765025	0.819526	trans
chr2D_629207554	TraesCS2A01G554200.1	-19.64644065	2.38E-33	5.92E-28	-1.311765025	0.819526	trans
chr1B_202012364	TraesCS1B01G089900.1	-19.64105461	2.42E-33	6.03E-28	-1.808889444	0.819445	cis
chr2D_427095416	TraesCS2D01G495800.1	-19.63943065	2.43E-33	6.05E-28	-1.782675961	0.819421	cis
chr7D_548891099	TraesCS7A01G439100.1	-19.63928358	2.44E-33	6.05E-28	-0.935198955	0.819418	trans
chr2D_613323965	TraesCS2D01G516300.2	-19.63640023	2.46E-33	6.11E-28	-2.235909285	0.819375	cis
chr7A_709408145	TraesCS7A01G529900.1	-19.62930166	2.52E-33	6.26E-28	-1.352603022	0.819268	cis
chr1D_311683756	TraesCS1A01G222000.2	19.6268529	2.55E-33	6.31E-28	3.366861137	0.819231	trans
chr4B_667612710	TraesCS4B01G392900.1	-19.625929	2.55E-33	6.33E-28	-1.014253811	0.819217	cis
chr5B_612673293	TraesCS5D01G444800.1	19.62271403	2.58E-33	6.40E-28	0.30506646	0.819169	trans
chr6A_616409499	TraesCSU01G082100.2	-19.6182051	2.63E-33	6.49E-28	-1.352547073	0.8191	trans
chr3B_125631836	TraesCS2A01G091400.1	19.61729868	2.63E-33	6.51E-28	1.610694513	0.819087	trans
chr4A_727738273	TraesCS4A01G463700.1	-19.60661668	2.74E-33	6.75E-28	-1.184986815	0.818925	cis
chr6A_613360509	TraesCS6A01G409600.1	-19.60536383	2.75E-33	6.78E-28	-0.835725275	0.818906	cis
chr5B_530231402	TraesCS5B01G348900.1	-19.60047817	2.80E-33	6.89E-28	-4.177013958	0.818832	cis
chr4A_136753986	TraesCS4B01G043100.1	19.6002915	2.80E-33	6.89E-28	4.678926798	0.81883	trans
chr3D_418408201	TraesCS4B01G043100.1	19.6002915	2.80E-33	6.89E-28	4.678926798	0.81883	trans
chr2D_83128339	TraesCS2B01G161900.1	-19.59817943	2.82E-33	6.94E-28	-0.78061596	0.818798	trans
chr6B_211210351	TraesCS6B01G189700.1	-19.5978102	2.82E-33	6.95E-28	-1.143238121	0.818792	cis
chr2D_145892540	TraesCS2B01G216900.1	-19.59736768	2.83E-33	6.96E-28	-3.032716543	0.818785	trans
chr1A_286915837	TraesCS1A01G159700.1	-19.58791874	2.92E-33	7.16E-28	-1.836202887	0.818642	cis
chr6A_610310014	TraesCS5B01G186200.3	-19.58740886	2.93E-33	7.17E-28	-1.647082832	0.818634	trans
chr7B_41172259	TraesCS5B01G186200.3	-19.58740886	2.93E-33	7.17E-28	-1.647082832	0.818634	trans
chr2A_743105020	TraesCS5B01G186200.3	-19.58740886	2.93E-33	7.17E-28	-1.647082832	0.818634	trans
chr7B_680067022	TraesCS7B01G411600.1	-19.57652906	3.05E-33	7.41E-28	-0.66757575	0.818469	cis
chr7B_712772188	TraesCS3A01G357200.1	-19.57182424	3.10E-33	7.54E-28	-1.339384592	0.818398	trans
chr6A_610310014	TraesCS2A01G091400.1	19.56660732	3.16E-33	7.67E-28	1.81918023	0.818319	trans
chr7B_41172259	TraesCS2A01G091400.1	19.56660732	3.16E-33	7.67E-28	1.81918023	0.818319	trans
chr4B_14119683	TraesCS4B01G020000.4	-19.56189375	3.21E-33	7.79E-28	-0.744260846	0.818247	cis
chr1A_584683085	TraesCS1B01G469400.1	-19.56088691	3.22E-33	7.82E-28	-2.589310065	0.818232	trans
chr6D_7106225	TraesCS6A01G013700.1	-19.55130181	3.33E-33	8.07E-28	-1.30945517	0.818086	trans
chr5A_622052621	TraesCS5B01G444700.1	-19.55086565	3.34E-33	8.08E-28	-1.773594334	0.818079	trans
chr2A_728558905	TraesCS2A01G498100.1	-19.54588865	3.40E-33	8.22E-28	-0.511238778	0.818003	cis
chr5D_492722337	TraesCS5B01G434000.1	-19.54455314	3.41E-33	8.26E-28	-1.842283822	0.817983	trans
chr2D_27763825	TraesCS2D01G064400.1	-19.54365385	3.42E-33	8.28E-28	-0.883541784	0.817969	cis
chr3B_771985635	TraesCS3B01G530900.1	-19.54159539	3.45E-33	8.34E-28	-0.464707915	0.817938	cis
chr3B_132530344	TraesCS3B01G145800.1	-19.5378903	3.50E-33	8.45E-28	-1.608248368	0.817882	cis
chr6D_460718432	TraesCS6A01G394800.3	-19.53726936	3.50E-33	8.46E-28	-1.331051788	0.817872	trans
chr3A_514167680	TraesCS3B01G319900.1	-19.53118944	3.58E-33	8.64E-28	-2.186381029	0.817779	trans
chr6B_408241179	TraesCS6B01G285300.1	-19.52737215	3.63E-33	8.76E-28	-1.394331641	0.817721	cis
chr5B_671126569	TraesCS5B01G505200.1	-19.52590049	3.65E-33	8.80E-28	-1.258734617	0.817699	cis
chr3B_63409373	TraesCS3B01G095000.1	-19.52090917	3.71E-33	8.95E-28	-0.578246832	0.817622	cis
chr7D_88003630	TraesCS1A01G035900.1	-19.50780589	3.89E-33	9.36E-28	-2.318274022	0.817422	trans
chr5B_506513436	TraesCS5B01G317500.1	-19.50497188	3.93E-33	9.42E-28	-2.724736769	0.817379	cis
chr2B_77906828	TraesCS2B01G113800.1	-19.49993372	4.00E-33	9.58E-28	-1.434126522	0.817302	cis
chr6A_5321340	TraesCS6B01G017700.1	-19.49440961	4.08E-33	9.76E-28	-3.936326926	0.817217	trans
chr7A_712180239	TraesCS7A01G534500.1	-19.48994128	4.15E-33	9.91E-28	-0.949823755	0.817148	cis
chr2B_359862881	TraesCS2A01G235500.1	19.48766563	4.18E-33	9.99E-28	3.393398654	0.817113	trans
chr7D_597682952	TraesCS7B01G406600.1	19.48442176	4.23E-33	1.01E-27	2.010539211	0.817064	trans
chr7A_22916304	TraesCS4A01G434600.1	-19.47768569	4.33E-33	1.03E-27	-2.023763424	0.81696	trans
chr7D_22509681	TraesCS4A01G434600.1	-19.47768569	4.33E-33	1.03E-27	-2.023763424	0.81696	trans
chr1B_653238527	TraesCS1D01G408000.1	-19.46974572	4.46E-33	1.06E-27	-1.144828412	0.816838	trans
chr4B_405372023	TraesCS4B01G190700.1	-19.46512892	4.53E-33	1.08E-27	-1.107427154	0.816767	cis
chr6B_404121276	TraesCS6B01G245400.1	-19.46096265	4.60E-33	1.09E-27	-0.358045049	0.816703	cis
chr2D_596914766	TraesCS2D01G504000.1	-19.46037228	4.61E-33	1.09E-27	-0.806643581	0.816694	cis
chr7D_579826005	TraesCS7B01G381300.1	-19.45694697	4.67E-33	1.11E-27	-1.558876873	0.816642	trans
chr5B_433533323	TraesCS5A01G254200.2	-19.45571756	4.69E-33	1.11E-27	-1.762933756	0.816623	trans
chr5D_558949949	TraesCS5D01G555000.1	-19.45533528	4.69E-33	1.11E-27	-0.566223788	0.816617	cis
chr6B_258234639	TraesCS6B01G204200.1	-19.45406518	4.72E-33	1.12E-27	-1.500407073	0.816597	cis
chr2D_14253210	TraesCS2A01G041300.1	-19.4514175	4.76E-33	1.13E-27	-2.272597069	0.816556	trans
chr1A_541470765	TraesCS1A01G359800.1	-19.45128444	4.76E-33	1.13E-27	-3.00220975	0.816554	cis
chr6D_455898027	TraesCS6A01G384000.2	-19.44736264	4.83E-33	1.14E-27	-2.395483089	0.816494	trans
chr4A_621169141	TraesCS5B01G549200.1	-19.44642083	4.85E-33	1.15E-27	-1.964361692	0.816479	trans
chr2B_767652163	TraesCS2B01G583700.1	-19.44176044	4.93E-33	1.16E-27	-1.172125347	0.816408	cis
chr1B_559100933	TraesCS5B01G186200.3	-19.44155979	4.93E-33	1.16E-27	-1.598437194	0.816404	trans
chr6D_2103063	TraesCS6A01G001600.1	-19.44126886	4.94E-33	1.17E-27	-1.645070341	0.8164	trans
chr4B_539518	TraesCS4B01G000500.1	-19.44087799	4.94E-33	1.17E-27	-0.705381887	0.816394	cis
chr5A_495883080	TraesCS5B01G287900.1	-19.44025113	4.96E-33	1.17E-27	-1.148675014	0.816384	trans
chr1A_555133651	TraesCS1A01G385900.1	-19.43887017	4.98E-33	1.18E-27	-2.313507275	0.816363	cis
chr6B_28153588	TraesCS6B01G049200.1	-19.43198693	5.10E-33	1.20E-27	-3.043983421	0.816257	cis
chr1B_202012364	TraesCS1B01G140900.2	-19.43028165	5.14E-33	1.21E-27	-2.052480792	0.81623	cis
chr2B_28416508	TraesCS2B01G058300.1	-19.42329423	5.27E-33	1.24E-27	-0.90300353	0.816123	cis
chr4B_394380231	TraesCS4B01G045600.1	-19.42253745	5.28E-33	1.24E-27	-0.998673033	0.816111	cis
chr1B_4222429	TraesCS1B01G005600.1	-19.42228344	5.28E-33	1.24E-27	-1.52494826	0.816107	cis
chr3B_803629063	TraesCS3B01G572900.1	-19.42071977	5.31E-33	1.25E-27	-0.834289385	0.816083	cis
chr1A_588768116	TraesCS1D01G448300.1	19.41437104	5.44E-33	1.28E-27	3.177535238	0.815985	trans
chr6A_608630415	TraesCS6D01G381800.1	-19.39106382	5.91E-33	1.38E-27	-2.235571904	0.815624	trans
chr2A_758931300	TraesCS2A01G593000.1	-19.38461871	6.05E-33	1.41E-27	-0.702984166	0.815524	cis
chr6D_387636472	TraesCS6A01G294400.1	-19.37912371	6.17E-33	1.44E-27	-1.990502094	0.815438	trans
chr6B_288944013	TraesCS6B01G245400.1	-19.36724766	6.44E-33	1.50E-27	-0.375101507	0.815254	cis
chr1B_222306049	TraesCS1B01G166400.1	-19.3654446	6.48E-33	1.51E-27	-1.687922877	0.815226	cis
chr4A_707040695	TraesCS7A01G048600.1	-19.36276255	6.54E-33	1.52E-27	-1.111153678	0.815184	trans
chr1A_11661774	TraesCS1A01G024000.1	-19.35808002	6.65E-33	1.54E-27	-1.502248135	0.815111	cis
chr1A_588301655	TraesCS1A01G439100.2	-19.35415992	6.75E-33	1.56E-27	-1.963058145	0.81505	cis
chr5A_580939093	TraesCS5A01G383000.2	-19.35152546	6.81E-33	1.58E-27	-0.790596114	0.815009	cis
chr2A_724739764	TraesCS2D01G478700.1	19.35015183	6.84E-33	1.58E-27	2.540688071	0.814987	trans
chr2B_6309259	TraesCS2B01G015500.1	-19.34979771	6.85E-33	1.59E-27	-0.627881205	0.814982	cis
chr7D_15325008	TraesCS7D01G029800.1	-19.3438207	7.00E-33	1.62E-27	-0.60465964	0.814889	cis
chr6D_471003837	TraesCS6A01G417700.1	-19.34234853	7.04E-33	1.63E-27	-1.330329482	0.814866	trans
chr5A_708019143	TraesCS4B01G392700.1	-19.34034659	7.09E-33	1.64E-27	-4.289513991	0.814835	trans
chr4A_284951496	TraesCS6D01G277600.1	19.33975208	7.10E-33	1.64E-27	3.433284173	0.814825	trans
chr4B_307205573	TraesCS6D01G277600.1	19.33975208	7.10E-33	1.64E-27	3.433284173	0.814825	trans
chr5B_166818207	TraesCS6D01G277600.1	19.33975208	7.10E-33	1.64E-27	3.433284173	0.814825	trans
chr6B_705383994	TraesCS6A01G399400.1	-19.33691367	7.18E-33	1.66E-27	-1.459151357	0.814781	trans
chr6D_351138990	TraesCS6D01G249100.1	-19.32566725	7.47E-33	1.72E-27	-2.040080112	0.814605	cis
chr1D_448651714	TraesCS6B01G081800.1	19.323453	7.53E-33	1.74E-27	6.229789324	0.814571	trans
chr3D_583326483	TraesCS6B01G081800.1	19.323453	7.53E-33	1.74E-27	6.229789324	0.814571	trans
chr1A_561336777	TraesCS2A01G091400.1	19.31492366	7.77E-33	1.79E-27	1.657453807	0.814437	trans
chr3B_132529726	TraesCS3B01G143600.1	-19.31222376	7.84E-33	1.80E-27	-0.690234705	0.814395	cis
chr5B_336775974	TraesCS5B01G186200.3	-19.31182876	7.85E-33	1.81E-27	-1.612000989	0.814389	cis
chr1B_202012364	TraesCS1B01G104800.1	-19.30839854	7.95E-33	1.83E-27	-1.971173339	0.814335	cis
chr6D_24556900	TraesCS6A01G043600.2	-19.30302197	8.11E-33	1.86E-27	-1.951308281	0.814251	trans
chr1B_202012364	TraesCS1B01G140700.1	-19.2954207	8.33E-33	1.91E-27	-1.813805843	0.814132	cis
chr4B_561386769	TraesCS4B01G278200.1	-19.28863139	8.54E-33	1.95E-27	-1.559783451	0.814025	cis
chr6B_704885825	TraesCS6D01G383500.1	-19.28487857	8.65E-33	1.98E-27	-2.116855964	0.813966	trans
chr5B_387735686	TraesCS5B01G215000.1	-19.27845663	8.86E-33	2.02E-27	-0.68641554	0.813865	cis
chr1B_142544434	TraesCS3D01G120100.1	19.27719451	8.90E-33	2.03E-27	1.946212115	0.813846	trans
chr1B_652457840	TraesCS1B01G425700.1	-19.27591621	8.94E-33	2.04E-27	-1.18216196	0.813826	cis
chr3D_373805830	TraesCS3B01G303100.1	-19.27493379	8.97E-33	2.05E-27	-0.847137466	0.81381	trans
chr1B_637826066	TraesCS1B01G411400.1	-19.27346278	9.02E-33	2.06E-27	-0.433581941	0.813787	cis
chr6A_125259394	TraesCS6A01G406800.2	19.26793437	9.20E-33	2.10E-27	3.451516167	0.8137	cis
chr6A_105611449	TraesCS4A01G217200.1	19.26418911	9.32E-33	2.12E-27	4.715191701	0.813641	trans
chr6B_175729859	TraesCS4A01G217200.1	-19.26418911	9.32E-33	2.12E-27	-4.715191701	0.813641	trans
chr6D_376084728	TraesCS4A01G217200.1	-19.26418911	9.32E-33	2.12E-27	-4.715191701	0.813641	trans
chr2D_15731236	TraesCS2A01G033100.1	-19.25970932	9.47E-33	2.16E-27	-3.119682764	0.81357	trans
chr7A_10194087	TraesCS7A01G025900.1	-19.25831674	9.52E-33	2.17E-27	-0.653382359	0.813549	cis
chr4D_66300627	TraesCS5D01G065800.1	19.25484225	9.64E-33	2.19E-27	3.225236058	0.813494	trans
chr1D_47846234	TraesCS1D01G065300.1	-19.2529603	9.71E-33	2.21E-27	-0.514372353	0.813464	cis
chr5A_603369170	TraesCS2D01G111200.1	19.2527676	9.71E-33	2.21E-27	3.177534721	0.813461	trans
chr5D_367690066	TraesCS5A01G256700.1	-19.24972272	9.82E-33	2.23E-27	-1.502304065	0.813413	trans
chr3D_598710216	TraesCS3B01G576000.1	-19.24560847	9.97E-33	2.26E-27	-2.786315062	0.813348	trans
chr1B_571183285	TraesCS1B01G342700.1	19.24398675	1.00E-32	2.27E-27	0.581662852	0.813323	cis
chr2B_30498135	TraesCS2A01G050600.1	-19.24238536	1.01E-32	2.29E-27	-1.977959104	0.813297	trans
chr4A_407464050	TraesCS5B01G094900.1	-19.24127954	1.01E-32	2.29E-27	-0.843885102	0.81328	trans
chr5A_536678112	TraesCS5B01G326300.1	19.2408807	1.01E-32	2.30E-27	0.869882345	0.813274	trans
chr7D_12735335	TraesCS7D01G026100.1	-19.23954201	1.02E-32	2.31E-27	-0.778216751	0.813252	cis
chr6A_607954835	TraesCS6A01G394200.1	-19.23912842	1.02E-32	2.31E-27	-0.755618722	0.813246	cis
chr5B_22513986	TraesCS6B01G229300.1	19.23873861	1.02E-32	2.31E-27	2.94560988	0.81324	trans
chr6A_342525083	TraesCS6B01G229300.1	19.23873861	1.02E-32	2.31E-27	2.94560988	0.81324	trans
chr6B_445886315	TraesCS6B01G229300.1	19.23873861	1.02E-32	2.31E-27	2.94560988	0.81324	cis
chr7B_291580269	TraesCS6B01G229300.1	19.23873861	1.02E-32	2.31E-27	2.94560988	0.81324	trans
chr4D_502750018	TraesCS2A01G091400.1	19.23621135	1.03E-32	2.33E-27	1.667058991	0.8132	trans
chr2B_774945178	TraesCS2B01G588500.1	19.23541857	1.03E-32	2.34E-27	0.624675099	0.813187	cis
chr6B_684504403	TraesCS6B01G410500.1	-19.23496912	1.04E-32	2.34E-27	-1.226034235	0.81318	cis
chr3B_816007399	TraesCS3A01G521500.1	-19.23484535	1.04E-32	2.34E-27	-1.970038391	0.813178	trans
chr3D_606083713	TraesCS3A01G521500.1	-19.23484535	1.04E-32	2.34E-27	-1.970038391	0.813178	trans
chr1A_588768116	TraesCS1D01G451200.1	19.23373569	1.04E-32	2.35E-27	1.848221379	0.813161	trans
chr3B_822189479	TraesCS3B01G601100.1	-19.23103223	1.05E-32	2.37E-27	-2.127726205	0.813118	cis
chr5B_433533323	TraesCS5A01G252300.1	-19.21960569	1.09E-32	2.47E-27	-1.249363425	0.812937	trans
chr1D_485507904	TraesCS1D01G439000.1	-19.21244207	1.12E-32	2.53E-27	-1.335440408	0.812824	cis
chr3B_816007399	TraesCS3A01G521600.1	-19.20602173	1.15E-32	2.58E-27	-2.683832785	0.812722	trans
chr3D_606083713	TraesCS3A01G521600.1	-19.20602173	1.15E-32	2.58E-27	-2.683832785	0.812722	trans
chr4A_604849897	TraesCS4A01G314400.1	-19.20521273	1.15E-32	2.59E-27	-0.561859179	0.812709	cis
chr6B_613576559	TraesCS6B01G349000.1	-19.20509013	1.15E-32	2.59E-27	-0.614175708	0.812707	cis
chr2A_465554929	TraesCS5B01G340900.1	-19.1993973	1.18E-32	2.64E-27	-2.123026746	0.812617	trans
chr3B_192879612	TraesCS3B01G192700.1	-19.19888379	1.18E-32	2.64E-27	-1.312609648	0.812609	cis
chr6B_30035627	TraesCS6B01G050600.1	-19.19506836	1.20E-32	2.68E-27	-1.176587295	0.812549	cis
chr3A_739117470	TraesCS3D01G068900.2	19.18811669	1.23E-32	2.74E-27	4.915500594	0.812438	trans
chr3D_583934670	TraesCS3D01G068900.2	19.18811669	1.23E-32	2.74E-27	4.915500594	0.812438	cis
chr1A_57768767	TraesCS1B01G095300.1	-19.18316778	1.25E-32	2.79E-27	-1.037336773	0.81236	trans
chr1B_202012364	TraesCS1B01G126300.1	-19.18081021	1.26E-32	2.81E-27	-1.606711279	0.812322	cis
chr5B_516090324	TraesCS5D01G361000.1	19.17528908	1.28E-32	2.86E-27	2.109690901	0.812234	trans
chr2D_14253210	TraesCS2A01G037400.1	-19.17165687	1.30E-32	2.90E-27	-4.156776711	0.812176	trans
chr6B_8049397	TraesCS6B01G013300.2	-19.16890475	1.31E-32	2.93E-27	-0.521448323	0.812133	cis
chr4D_77917083	TraesCS6D01G105300.1	-19.1687912	1.31E-32	2.93E-27	-4.286791863	0.812131	trans
chr7B_609905138	TraesCS7B01G352200.1	-19.16787351	1.32E-32	2.94E-27	-0.639256251	0.812116	cis
chr5B_663136435	TraesCS5B01G496400.1	-19.16395018	1.34E-32	2.98E-27	-1.04137903	0.812054	cis
chr6A_27545815	TraesCS6A01G053100.1	-19.16260646	1.34E-32	2.99E-27	-0.6182784	0.812032	cis
chr3B_250819452	TraesCS3B01G210700.1	-19.16031103	1.36E-32	3.01E-27	-0.768879565	0.811996	cis
chr2D_572075096	TraesCS2D01G473700.1	-19.1535008	1.39E-32	3.08E-27	-1.680351006	0.811887	cis
chr5B_498883381	TraesCS5B01G320300.1	19.14581277	1.43E-32	3.17E-27	1.229723724	0.811765	cis
chr7B_639514912	TraesCS7B01G373700.1	-19.14516354	1.43E-32	3.18E-27	-0.739236203	0.811754	cis
chr3A_707465329	TraesCS2B01G113600.1	-19.14324747	1.44E-32	3.20E-27	-1.429810797	0.811724	trans
chr6B_590673471	TraesCS6B01G334700.1	-19.14284458	1.44E-32	3.20E-27	-1.248052134	0.811717	cis
chr6B_712997406	TraesCS6A01G407600.1	-19.13699101	1.47E-32	3.27E-27	-1.781893634	0.811624	trans
chr6B_41760920	TraesCS6B01G062600.1	-19.13654336	1.48E-32	3.27E-27	-1.390036576	0.811617	cis
chr7D_520404779	TraesCS7B01G309400.1	-19.1364811	1.48E-32	3.27E-27	-2.903737408	0.811616	trans
chr7B_105522601	TraesCS7B01G092100.1	-19.13023619	1.51E-32	3.34E-27	-0.551766255	0.811516	cis
chr6D_71052953	TraesCS6B01G145200.1	-19.12740354	1.53E-32	3.38E-27	-6.125740687	0.81147	trans
chr6A_196185941	TraesCS5D01G113400.1	19.11883154	1.57E-32	3.48E-27	3.066043143	0.811333	trans
chr6A_552759288	TraesCS5D01G113400.1	-19.11883154	1.57E-32	3.48E-27	-3.066043143	0.811333	trans
chr3A_532647708	TraesCS5D01G113400.1	19.11883154	1.57E-32	3.48E-27	3.066043143	0.811333	trans
chr3D_587434076	TraesCS5D01G113400.1	19.11883154	1.57E-32	3.48E-27	3.066043143	0.811333	trans
chr4B_612758664	TraesCS4B01G321800.1	-19.11613377	1.59E-32	3.51E-27	-0.559741064	0.81129	cis
chr6A_33548137	TraesCS6A01G062800.1	-19.11335986	1.61E-32	3.54E-27	-2.524830747	0.811246	cis
chr2A_752870752	TraesCS2A01G541400.1	-19.11117825	1.62E-32	3.57E-27	-0.606152271	0.811211	cis
chr1A_394606618	TraesCS1B01G237700.1	-19.10774925	1.64E-32	3.61E-27	-1.585998106	0.811156	trans
chr1B_642389434	TraesCS1B01G418400.1	-19.10260948	1.67E-32	3.67E-27	-0.558345565	0.811073	cis
chr6D_91560091	TraesCS6D01G128000.1	19.10248536	1.67E-32	3.67E-27	0.371147039	0.811071	cis
chr6A_447876496	TraesCS6A01G239200.1	-19.10019751	1.68E-32	3.70E-27	-0.720458497	0.811034	cis
chr2B_668569315	TraesCS2B01G472500.1	-19.09560138	1.71E-32	3.76E-27	-0.441969561	0.810961	cis
chr5D_545213321	TraesCS5D01G525800.1	-19.09389137	1.72E-32	3.78E-27	-0.57733361	0.810933	cis
chr6D_464267117	TraesCS6A01G403600.1	-19.09271797	1.73E-32	3.80E-27	-5.618327098	0.810914	trans
chr1D_103351608	TraesCS1A01G105700.1	19.08583897	1.77E-32	3.89E-27	1.671794944	0.810804	trans
chr4B_100314129	TraesCS4B01G069500.2	-19.08002442	1.81E-32	3.94E-27	-1.236349178	0.81071	cis
chr1D_11498873	TraesCS1D01G029100.1	-19.07928695	1.82E-32	3.95E-27	-0.785151731	0.810699	cis
chr5B_597866830	TraesCS2A01G091400.1	19.07504995	1.85E-32	4.01E-27	1.580879655	0.81063	trans
chr6A_420364686	TraesCS6A01G227000.1	-19.06407423	1.92E-32	4.17E-27	-0.611169641	0.810454	cis
chr2D_631936513	TraesCS2B01G588500.1	19.06377678	1.92E-32	4.17E-27	1.184938745	0.810449	trans
chr5B_430471614	TraesCS5A01G249000.1	-19.06216581	1.93E-32	4.20E-27	-2.623464339	0.810423	trans
chr1D_472520790	TraesCS1A01G402800.1	-19.06204145	1.93E-32	4.20E-27	-1.823213288	0.810421	trans
chr3D_373805830	TraesCS3B01G301800.1	-19.05505962	1.98E-32	4.30E-27	-1.491274815	0.810308	trans
chr2B_294206194	TraesCS3B01G456000.1	19.05328528	2.00E-32	4.33E-27	1.286399983	0.81028	trans
chr3D_7260606	TraesCS3D01G020800.1	-19.04997593	2.02E-32	4.38E-27	-1.437649218	0.810226	cis
chr4D_113236722	TraesCS2A01G091400.1	19.04515984	2.06E-32	4.45E-27	1.791718329	0.810148	trans
chr4A_48533356	TraesCS3B01G524200.1	19.04157891	2.08E-32	4.51E-27	3.049871265	0.810091	trans
chr2D_382458726	TraesCS3B01G524200.1	19.04157891	2.08E-32	4.51E-27	3.049871265	0.810091	trans
chr5B_657590929	TraesCS5B01G486300.1	-19.03836158	2.11E-32	4.56E-27	-1.037732489	0.810039	cis
chr2A_724739764	TraesCS2D01G492300.1	19.03727648	2.12E-32	4.57E-27	4.338187919	0.810021	trans
chr2A_711636857	TraesCS2D01G465200.1	-19.03586849	2.13E-32	4.59E-27	-2.986731627	0.809998	trans
chr2B_682848990	TraesCS2D01G465200.1	-19.03586849	2.13E-32	4.59E-27	-2.986731627	0.809998	trans
chr5B_261352796	TraesCS5B01G061400.1	-19.03314769	2.15E-32	4.64E-27	-2.068415015	0.809954	cis
chr2B_729135764	TraesCS1A01G368000.1	-19.02915678	2.18E-32	4.70E-27	-3.468887194	0.80989	trans
chr2D_631936513	TraesCS2B01G588300.1	-19.02596066	2.20E-32	4.75E-27	-0.932033527	0.809838	trans
chr5A_616520855	TraesCS5B01G433000.1	-19.02549523	2.21E-32	4.76E-27	-2.034232005	0.80983	trans
chr2B_672746066	TraesCS2B01G475000.1	-19.02286285	2.23E-32	4.81E-27	-0.993177201	0.809788	cis
chr6D_2403013	TraesCS6A01G003300.1	-19.02107955	2.24E-32	4.84E-27	-0.889986678	0.809759	trans
chr2B_219297048	TraesCS2B01G227800.1	-19.01000966	2.34E-32	5.02E-27	-0.318226828	0.809579	cis
chr7A_733787299	TraesCS7A01G564100.1	-19.00905675	2.34E-32	5.04E-27	-0.652365501	0.809564	cis
chr3B_406799166	TraesCS3B01G257300.1	-19.0075201	2.36E-32	5.06E-27	-0.618550747	0.809539	cis
chr6A_564984919	TraesCS6B01G365200.1	-19.00386821	2.39E-32	5.13E-27	-2.093305555	0.80948	trans
chr4A_562282035	TraesCS4A01G252900.1	19.00228412	2.40E-32	5.15E-27	0.559632415	0.809454	cis
chr7A_21266722	TraesCS7A01G047400.1	-19.00218826	2.40E-32	5.16E-27	-1.037512757	0.809453	cis
chr1B_175416659	TraesCS1B01G150900.1	-19.00091593	2.41E-32	5.18E-27	-1.16744366	0.809432	cis
chr6D_36885240	TraesCS6A01G079000.1	-19.00036389	2.42E-32	5.19E-27	-0.680354025	0.809423	trans
chr6B_341956890	TraesCS6B01G235000.1	-18.99898464	2.43E-32	5.21E-27	-0.758203524	0.809401	cis
chr3D_596914279	TraesCS3D01G512400.1	-18.9927336	2.49E-32	5.32E-27	-0.877088818	0.809299	cis
chr2B_27728455	TraesCS2A01G039200.1	-18.99264707	2.49E-32	5.32E-27	-2.551880535	0.809298	trans
chr7D_223222407	TraesCS7B01G137300.1	18.99177877	2.50E-32	5.34E-27	1.734879004	0.809283	trans
chr7A_632551027	TraesCS7A01G438700.1	-18.97961012	2.61E-32	5.56E-27	-1.86080049	0.809086	cis
chr2D_349004076	TraesCS2B01G292000.2	-18.97725156	2.63E-32	5.61E-27	-2.735719986	0.809047	trans
chr5D_518919680	TraesCS7B01G254400.1	-18.97610241	2.64E-32	5.63E-27	-3.734961201	0.809028	trans
chr5D_236662976	TraesCS7B01G254400.1	18.97610241	2.64E-32	5.63E-27	3.734961201	0.809028	trans
chr7B_716965319	TraesCS7B01G458700.1	-18.97389019	2.66E-32	5.67E-27	-1.012204499	0.808992	cis
chr2B_138967343	TraesCS2B01G164900.1	-18.97283871	2.67E-32	5.70E-27	-0.682365226	0.808975	cis
chr2A_778428050	TraesCS2A01G593000.1	-18.96952837	2.71E-32	5.76E-27	-0.683614677	0.808921	cis
chr5B_150776129	TraesCS5B01G124600.1	-18.96867255	2.71E-32	5.78E-27	-0.644522213	0.808907	cis
chr5B_263515401	TraesCS5B01G124600.1	-18.96867255	2.71E-32	5.78E-27	-0.644522213	0.808907	cis
chr3B_747713954	TraesCS3B01G504100.1	-18.96663914	2.73E-32	5.82E-27	-1.12294956	0.808874	cis
chr4A_520442100	TraesCS7A01G439100.1	-18.96329712	2.77E-32	5.88E-27	-0.876626425	0.80882	trans
chr1D_448651714	TraesCS4D01G230700.3	18.95456175	2.86E-32	6.06E-27	3.665060574	0.808677	trans
chr3D_583326483	TraesCS4D01G230700.3	18.95456175	2.86E-32	6.06E-27	3.665060574	0.808677	trans
chr6D_454634340	TraesCS6A01G381800.1	-18.95234648	2.88E-32	6.11E-27	-1.294519262	0.808641	trans
chr4D_49499226	TraesCS3A01G355700.1	-18.95213889	2.88E-32	6.11E-27	-0.942313606	0.808638	trans
chr7A_521951164	TraesCS3A01G355700.1	-18.95213889	2.88E-32	6.11E-27	-0.942313606	0.808638	trans
chr1B_324032622	TraesCS3A01G355700.1	18.95213889	2.88E-32	6.11E-27	0.942313606	0.808638	trans
chr7B_709513922	TraesCS3A01G355700.1	-18.95213889	2.88E-32	6.11E-27	-0.942313606	0.808638	trans
chr2A_766399645	TraesCS3A01G355700.1	-18.95213889	2.88E-32	6.11E-27	-0.942313606	0.808638	trans
chr6D_462630762	TraesCS6B01G440200.1	-18.95208588	2.88E-32	6.12E-27	-2.23597035	0.808637	trans
chr7D_540854604	TraesCS7B01G331200.2	-18.94504862	2.96E-32	6.26E-27	-3.609635103	0.808522	trans
chr4A_669239841	TraesCS4A01G393600.1	-18.94493771	2.96E-32	6.27E-27	-1.253496056	0.80852	cis
chr2B_778849335	TraesCS2A01G586400.1	-18.93042809	3.12E-32	6.59E-27	-2.751362941	0.808283	trans
chr2D_145892540	TraesCS2B01G217100.1	-18.92870439	3.14E-32	6.63E-27	-2.388644857	0.808254	trans
chr6D_422207688	TraesCS6B01G364700.1	-18.92377636	3.20E-32	6.74E-27	-1.626048289	0.808174	trans
chr2A_613997891	TraesCS2A01G374800.1	-18.92126682	3.23E-32	6.80E-27	-1.036916903	0.808133	cis
chr5A_536772894	TraesCS5A01G324400.1	-18.92044685	3.24E-32	6.81E-27	-1.285225323	0.808119	cis
chr2A_73556433	TraesCS2D01G127800.1	-18.91800745	3.26E-32	6.87E-27	-1.267163564	0.808079	trans
chr1B_202012364	TraesCS1B01G146600.1	-18.91555573	3.29E-32	6.93E-27	-2.067500927	0.808039	cis
chr5B_610546234	TraesCS2B01G068200.1	-18.91161125	3.34E-32	7.02E-27	-2.126513637	0.807974	trans
chr6D_463552377	TraesCS6D01G385700.1	-18.91129863	3.34E-32	7.03E-27	-0.33686924	0.807969	cis
chr6A_60168286	TraesCS6B01G119800.1	-18.9064512	3.40E-32	7.14E-27	-2.304866175	0.80789	trans
chr1B_202012364	TraesCS1B01G140400.3	-18.90565612	3.41E-32	7.16E-27	-1.488547497	0.807877	cis
chr4B_1056797	TraesCS4B01G001700.1	-18.90562128	3.41E-32	7.16E-27	-0.768144448	0.807876	cis
chr5B_700224947	TraesCS5B01G547000.2	-18.90503639	3.42E-32	7.18E-27	-0.899376006	0.807866	cis
chr1B_397056401	TraesCS1B01G221400.1	-18.89993773	3.49E-32	7.30E-27	-0.415062839	0.807783	cis
chr1B_202012364	TraesCS1B01G123000.1	-18.89596213	3.54E-32	7.41E-27	-1.643515759	0.807717	cis
chr4B_94208536	TraesCS4B01G110300.1	18.8955127	3.54E-32	7.42E-27	1.266220385	0.80771	cis
chr6D_21982093	TraesCS6A01G041000.1	-18.89498133	3.55E-32	7.43E-27	-1.459572157	0.807701	trans
chr1B_517904982	TraesCS1D01G288000.1	18.8949655	3.55E-32	7.43E-27	0.412017454	0.807701	trans
chr4A_179546215	TraesCS4A01G157000.1	-18.89100221	3.60E-32	7.54E-27	-0.45436464	0.807636	cis
chr2D_571057837	TraesCS2D01G467900.1	-18.89082246	3.60E-32	7.54E-27	-1.021281383	0.807633	cis
chr4A_574165974	TraesCS7B01G483200.1	18.88747394	3.65E-32	7.63E-27	3.566188359	0.807578	trans
chr2D_83128339	TraesCS2B01G162000.1	-18.87605706	3.80E-32	7.92E-27	-1.22141125	0.80739	trans
chr7A_733665366	TraesCS7A01G564900.5	18.87493805	3.82E-32	7.96E-27	1.120283398	0.807371	cis
chr4A_137537480	TraesCS4A01G112800.2	-18.87000577	3.89E-32	8.09E-27	-0.928288619	0.80729	cis
chr4A_413297438	TraesCS4A01G157000.1	-18.86983381	3.89E-32	8.10E-27	-0.447686238	0.807287	cis
chr3A_533128421	TraesCS3B01G318000.1	-18.86400278	3.97E-32	8.26E-27	-3.145231577	0.807191	trans
chr6D_5978504	TraesCS6B01G017700.1	-18.85906998	4.05E-32	8.40E-27	-3.931543675	0.807109	trans
chr3D_613779813	TraesCS3D01G541700.1	-18.85878838	4.05E-32	8.41E-27	-0.348300337	0.807105	cis
chr6B_644479014	TraesCS6B01G371000.2	-18.84931903	4.19E-32	8.69E-27	-0.616797259	0.806948	cis
chr1B_201924405	TraesCS2B01G295400.2	18.8492679	4.19E-32	8.69E-27	3.069923473	0.806948	trans
chr6D_458362437	TraesCS6D01G374300.1	-18.84778368	4.22E-32	8.73E-27	-0.752392353	0.806923	cis
chr3D_527668052	TraesCS5B01G186200.3	-18.84726634	4.22E-32	8.74E-27	-1.662597965	0.806914	trans
chr4A_619184074	TraesCS6B01G222800.1	18.84479919	4.26E-32	8.82E-27	2.841669332	0.806874	trans
chr1D_444341894	TraesCS6B01G222800.1	18.84479919	4.26E-32	8.82E-27	2.841669332	0.806874	trans
chr3D_581984532	TraesCS6B01G222800.1	18.84479919	4.26E-32	8.82E-27	2.841669332	0.806874	trans
chr6B_135122516	TraesCS1B01G144300.1	-18.84409342	4.27E-32	8.83E-27	-3.064324259	0.806862	trans
chr6B_250779229	TraesCS6B01G233500.1	-18.84334362	4.28E-32	8.86E-27	-0.897792815	0.80685	cis
chr2B_78066330	TraesCS2B01G114800.1	-18.84319501	4.29E-32	8.86E-27	-0.510127537	0.806847	cis
chr4B_614059766	TraesCS5A01G323500.1	-18.84110376	4.32E-32	8.93E-27	-2.147937376	0.806813	trans
chr7D_616900007	TraesCS7B01G447900.1	-18.83608781	4.40E-32	9.08E-27	-2.071900272	0.80673	trans
chr7B_399779596	TraesCS5D01G127200.2	-18.83444209	4.43E-32	9.11E-27	-2.50171975	0.806702	trans
chr5A_691797540	TraesCS5A01G542500.1	-18.8343865	4.43E-32	9.11E-27	-1.201479248	0.806701	cis
chr6B_274209648	TraesCS6B01G208900.9	-18.83421706	4.43E-32	9.12E-27	-1.501364927	0.806699	cis
chr5D_367690066	TraesCS5A01G254200.2	-18.82869719	4.52E-32	9.29E-27	-1.745175291	0.806607	trans
chr1B_657173369	TraesCS1D01G410900.1	-18.82869121	4.52E-32	9.29E-27	-2.090368248	0.806607	trans
chr2D_12691864	TraesCS2D01G036200.1	-18.82624664	4.56E-32	9.37E-27	-1.65134269	0.806567	cis
chr2B_686819782	TraesCS2D01G472700.1	-18.82452492	4.59E-32	9.42E-27	-2.371924745	0.806538	trans
chr3D_136267586	TraesCS3D01G164800.2	-18.81958633	4.67E-32	9.58E-27	-0.720519375	0.806456	cis
chr1B_666260085	TraesCS1B01G446300.2	-18.81081239	4.83E-32	9.88E-27	-0.514039416	0.80631	cis
chr2D_427095416	TraesCS2D01G484000.2	-18.8016915	4.99E-32	1.02E-26	-2.586568348	0.806159	cis
chr3D_373805830	TraesCS3B01G303300.1	-18.80026897	5.01E-32	1.02E-26	-0.942956096	0.806135	trans
chr5D_367690066	TraesCS5A01G252300.1	-18.7920451	5.17E-32	1.05E-26	-1.239110664	0.805999	trans
chr1D_19878188	TraesCS1D01G040700.3	-18.79168258	5.17E-32	1.05E-26	-0.662250445	0.805992	cis
chr7A_11098263	TraesCS7A01G027700.1	-18.78976773	5.21E-32	1.06E-26	-0.463167995	0.805961	cis
chr3A_514167680	TraesCSU01G136600.1	-18.78548989	5.29E-32	1.08E-26	-3.587676575	0.805889	trans
chr5D_367992048	TraesCS5D01G261500.1	18.78331308	5.34E-32	1.08E-26	1.259113371	0.805853	cis
chr1B_229540098	TraesCS6A01G294400.1	-18.78240861	5.35E-32	1.09E-26	-1.955536932	0.805838	trans
chr2A_716163900	TraesCS2A01G475700.1	18.78118075	5.38E-32	1.09E-26	0.885064342	0.805818	cis
chr6A_181512297	TraesCS1B01G334600.2	18.78022975	5.40E-32	1.09E-26	2.331314062	0.805802	trans
chr3B_555546214	TraesCS1B01G334600.2	18.78022975	5.40E-32	1.09E-26	2.331314062	0.805802	trans
chr7B_620995193	TraesCS2B01G068200.1	-18.7788236	5.42E-32	1.10E-26	-2.137759242	0.805778	trans
chr4D_507894279	TraesCS4D01G365100.1	-18.77330292	5.53E-32	1.12E-26	-0.622201951	0.805686	cis
chr7A_13189511	TraesCS7A01G032000.1	-18.77145801	5.57E-32	1.13E-26	-0.830714247	0.805655	cis
chr5A_421826874	TraesCS5A01G208900.1	18.7710196	5.58E-32	1.13E-26	1.373968771	0.805648	cis
chr4A_516936891	TraesCS6A01G185600.1	-18.77069172	5.59E-32	1.13E-26	-2.458506269	0.805643	trans
chr6B_415892884	TraesCS6B01G208900.3	18.76645024	5.67E-32	1.15E-26	1.20444275	0.805572	cis
chr3A_571403671	TraesCS4D01G095100.1	18.75984354	5.81E-32	1.17E-26	2.418168569	0.805462	trans
chr6B_705383994	TraesCS6A01G399300.1	-18.75323772	5.96E-32	1.20E-26	-1.905191726	0.805351	trans
chr2D_80980373	TraesCS2D01G465200.1	-18.75242459	5.97E-32	1.20E-26	-2.72959441	0.805338	cis
chr2B_774945178	TraesCS2B01G588300.1	-18.75072861	6.01E-32	1.21E-26	-0.489147217	0.805309	cis
chr7B_5061382	TraesCS7A01G111000.1	-18.74779899	6.08E-32	1.22E-26	-1.378790567	0.80526	trans
chr7D_63936693	TraesCS7A01G111000.1	-18.74779899	6.08E-32	1.22E-26	-1.378790567	0.80526	trans
chr3B_614251892	TraesCS2B01G068200.1	18.74680555	6.10E-32	1.22E-26	2.127875993	0.805244	trans
chr4A_742335809	TraesCS4A01G494800.1	-18.74346171	6.17E-32	1.24E-26	-1.050450147	0.805188	cis
chr2A_102027923	TraesCS2A01G154800.1	-18.74230175	6.20E-32	1.24E-26	-0.68295506	0.805168	cis
chr6D_460734153	TraesCS6D01G378300.1	-18.73901911	6.27E-32	1.26E-26	-1.037172739	0.805113	cis
chr2A_156617743	TraesCS2B01G217000.1	-18.73690151	6.32E-32	1.27E-26	-3.161598371	0.805078	trans
chr6D_405473187	TraesCS6D01G295900.1	-18.73452616	6.38E-32	1.28E-26	-1.559546054	0.805038	cis
chr2A_683014691	TraesCS2B01G450800.3	-18.7327895	6.42E-32	1.28E-26	-2.63405057	0.805009	trans
chr6A_115321067	TraesCS6A01G139300.1	-18.72800644	6.53E-32	1.31E-26	-0.779051087	0.804929	cis
chr2D_89872342	TraesCS2B01G169400.1	-18.72617997	6.58E-32	1.31E-26	-1.311192331	0.804898	trans
chr2A_695509593	TraesCS2A01G446500.1	-18.72421556	6.62E-32	1.32E-26	-1.054478698	0.804865	cis
chr7D_29303278	TraesCS7D01G060200.1	18.72021195	6.72E-32	1.34E-26	0.445933656	0.804798	cis
chr4D_66300627	TraesCS2D01G386800.1	18.71703806	6.80E-32	1.36E-26	2.513479327	0.804745	trans
chr7A_289551	TraesCS4A01G499900.2	18.71332807	6.89E-32	1.37E-26	1.769907212	0.804682	trans
chr5B_425870917	TraesCS5A01G247100.1	-18.71291495	6.90E-32	1.38E-26	-1.853907792	0.804675	trans
chr5D_360540274	TraesCS5A01G247100.1	-18.71291495	6.90E-32	1.38E-26	-1.853907792	0.804675	trans
chr3D_604368267	TraesCS3D01G521600.1	-18.71223828	6.92E-32	1.38E-26	-0.466597477	0.804664	cis
chr1B_202012364	TraesCS1B01G132700.1	-18.71065612	6.96E-32	1.39E-26	-1.481671147	0.804638	cis
chr6B_28513273	TraesCS6B01G048500.1	-18.70509498	7.10E-32	1.41E-26	-3.91700572	0.804544	cis
chr1B_202012364	TraesCS1B01G145500.1	-18.7022179	7.18E-32	1.43E-26	-1.71800151	0.804496	cis
chr5B_22818830	TraesCS5B01G024500.1	18.69508531	7.37E-32	1.46E-26	4.629103304	0.804376	cis
chr4A_24755743	TraesCS4B01G272500.1	-18.69123375	7.48E-32	1.48E-26	-1.22542445	0.804311	trans
chr2A_759306230	TraesCS2B01G589700.1	-18.68561521	7.63E-32	1.51E-26	-2.441563851	0.804216	trans
chr6B_113767362	TraesCS2A01G004700.1	18.68491546	7.65E-32	1.52E-26	1.103431127	0.804204	trans
chr1B_202012364	TraesCS1B01G146000.1	-18.68258472	7.72E-32	1.53E-26	-2.105178768	0.804165	cis
chr2B_57653058	TraesCS2B01G097100.1	-18.67906189	7.82E-32	1.55E-26	-0.310104248	0.804106	cis
chr1B_624885466	TraesCS1B01G393400.2	-18.67846963	7.83E-32	1.55E-26	-0.968664276	0.804096	cis
chr6A_149926001	TraesCS6B01G187500.2	-18.6783509	7.84E-32	1.55E-26	-2.400389863	0.804094	trans
chr1A_517098060	TraesCS1B01G341000.1	-18.67330627	7.98E-32	1.58E-26	-2.01638391	0.804009	trans
chr7A_13101157	TraesCS7D01G029100.1	-18.67041795	8.07E-32	1.60E-26	-2.12289387	0.80396	trans
chr3D_585097098	TraesCS7D01G029100.1	-18.67041795	8.07E-32	1.60E-26	-2.12289387	0.80396	trans
chr5B_22513986	TraesCS1B01G443100.1	18.66772027	8.15E-32	1.61E-26	3.626301544	0.803914	trans
chr6A_342525083	TraesCS1B01G443100.1	18.66772027	8.15E-32	1.61E-26	3.626301544	0.803914	trans
chr6B_445886315	TraesCS1B01G443100.1	18.66772027	8.15E-32	1.61E-26	3.626301544	0.803914	trans
chr7B_291580269	TraesCS1B01G443100.1	18.66772027	8.15E-32	1.61E-26	3.626301544	0.803914	trans
chr4A_732520183	TraesCS4A01G470700.1	-18.66519651	8.22E-32	1.62E-26	-0.981593436	0.803872	cis
chr3A_241925249	TraesCS3B01G236500.1	-18.65186965	8.64E-32	1.70E-26	-2.020550982	0.803646	trans
chr3B_736672399	TraesCS3B01G490600.1	-18.65017424	8.69E-32	1.71E-26	-2.202177413	0.803618	cis
chr2D_539875739	TraesCS2B01G450800.1	-18.6466619	8.80E-32	1.73E-26	-2.314872157	0.803558	trans
chr5D_538786287	TraesCS4A01G356200.1	-18.64654878	8.81E-32	1.73E-26	-1.395071348	0.803556	trans
chr5B_466001289	TraesCS5B01G280200.1	-18.6371733	9.12E-32	1.78E-26	-0.972532646	0.803397	cis
chr5B_190116609	TraesCS2D01G361400.1	-18.63652796	9.14E-32	1.79E-26	-5.280698303	0.803386	trans
chr4A_21209419	TraesCS2D01G361400.1	18.63652796	9.14E-32	1.79E-26	5.280698303	0.803386	trans
chr3B_784597189	TraesCS2D01G361400.1	18.63652796	9.14E-32	1.79E-26	5.280698303	0.803386	trans
chr6B_712499177	TraesCS6B01G456300.1	-18.63567161	9.17E-32	1.79E-26	-1.351070167	0.803372	cis
chr5B_486733324	TraesCS5B01G302300.3	18.63343606	9.24E-32	1.81E-26	0.718104096	0.803334	cis
chr2B_410062698	TraesCS2B01G292500.2	18.63181724	9.30E-32	1.82E-26	0.355515771	0.803307	cis
chr5B_431799254	TraesCS5D01G261500.1	18.63087419	9.33E-32	1.82E-26	1.255466977	0.803291	trans
chr2A_13407081	TraesCS2A01G037200.1	-18.62695224	9.47E-32	1.85E-26	-1.001587024	0.803224	cis
chr1A_554529656	TraesCS1B01G411700.3	-18.62535754	9.52E-32	1.86E-26	-3.135283543	0.803197	trans
chr1A_588768116	TraesCS1D01G453100.1	18.60956631	1.01E-31	1.96E-26	1.785979686	0.802929	trans
chr1A_304996677	TraesCS1A01G171100.5	-18.60919386	1.01E-31	1.97E-26	-0.683496685	0.802922	cis
chr2A_424508293	TraesCS2A01G274800.1	18.60260044	1.04E-31	2.01E-26	1.138960952	0.80281	cis
chr6D_469990889	TraesCS6D01G399000.2	-18.59251097	1.07E-31	2.08E-26	-0.846322917	0.802638	cis
chr2D_427095416	TraesCS2D01G492300.1	-18.59084777	1.08E-31	2.09E-26	-2.241293645	0.80261	cis
chr7D_6480454	TraesCS7A01G017700.1	-18.59078263	1.08E-31	2.09E-26	-1.225302489	0.802609	trans
chr1B_202012364	TraesCS1B01G120600.1	-18.5827905	1.11E-31	2.15E-26	-1.616712247	0.802473	cis
chr2D_595438109	TraesCS2D01G489100.1	-18.58256376	1.11E-31	2.15E-26	-1.597451788	0.802469	cis
chr2A_724739764	TraesCS2D01G489100.1	18.58256376	1.11E-31	2.15E-26	3.194903576	0.802469	trans
chr3B_16453733	TraesCS3B01G034500.3	-18.58017466	1.12E-31	2.16E-26	-0.932992976	0.802428	cis
chr1D_11616803	TraesCS1D01G029500.1	-18.5776508	1.13E-31	2.18E-26	-0.511706401	0.802385	cis
chr6B_28156241	TraesCS6A01G034300.1	-18.56431427	1.19E-31	2.29E-26	-4.505223582	0.802157	trans
chr4D_507894279	TraesCS4D01G365000.1	-18.56313369	1.20E-31	2.30E-26	-0.849533627	0.802137	cis
chr7A_723295672	TraesCSU01G099700.3	-18.55337831	1.24E-31	2.38E-26	-4.224473414	0.80197	trans
chr7D_627325522	TraesCSU01G099700.3	-18.55337831	1.24E-31	2.38E-26	-4.224473414	0.80197	trans
[truncated: 48,867 more rows]
