# Supplementary material for: Genomic variants affecting homoeologous gene expression dosage contribute to agronomic trait variation in allopolyploid wheat
Source: Nat Commun. 2022 Feb 11;13:826. doi: 10.1038/s41467-022-28453-y (PMC8837796; doi:10.1038/s41467-022-28453-y)
Supplement: Supplementary file 21 — Source Data [file 41467_2022_28453_MOESM21_ESM.zip › Source_data/Figures_3a_3b_3c_snpType.cis.txt]

Genomic_feature	Total_SNPs SNPs_within_features Total_eQTL eQTL_within_features	Enrichment	Lower_CI Upper_CI
3_prime_UTR	2021936	4938	8568	63	3.0108	2.3462	3.8636
5_prime_UTR	2021936	2458	8568	22	2.1122	1.3874	3.2155
deleterious	2021936	2576	8568	55	5.0385	3.8543	6.5867
downstream	2021936	230675	8568	800	0.8184	0.7611	0.88
intron	2021936	39974	8568	239	1.4109	1.2403	1.6051
missense	2021936	39441	8568	634	3.7934	3.4973	4.1146
synonymous	2021936	46746	8568	958	4.8363	4.521	5.1734
upstream	2021936	431434	8568	857	0.4688	0.4369	0.5029
pTE	2021936	8568	83755	280	0.7889	0.7003	0.8888
