# Supplementary material for: Genomic variants affecting homoeologous gene expression dosage contribute to agronomic trait variation in allopolyploid wheat
Source: Nat Commun. 2022 Feb 11;13:826. doi: 10.1038/s41467-022-28453-y (PMC8837796; doi:10.1038/s41467-022-28453-y)
Supplement: Supplementary file 21 — Source Data [file 41467_2022_28453_MOESM21_ESM.zip › Source_data/Supplementary_Figure_13_1.txt]

# Relatioship between the number of down regulated homologous alleles per gene and productivity traits in our wheat panel.
Plnat_ID	GRA	PHT	GL	SPL	SPN	TGW	GW	AWN	HD	SPC	Count_downregulated_alleles
GF100	-1.8572	-1.4288	-0.296	0.4403	0.7221	-5.9478	-0.2427	0.6485	6.2713	-0.0806	3
GF101	0.179	-3.3457	0.0044	0.0526	1.1147	-0.6318	0.0391	-1.3075	3.7985	0.1344	10
GF102	0.7069	2.4598	-0.2141	-0.4531	0.552	3.9662	0.2504	-1.3075	-6.8343	0.0928	5
GF103	-0.3489	6.2388	-0.1595	-0.1328	-0.6258	-1.0852	0.0156	0.6485	-2.1361	-0.1335	8
GF104	-1.5053	4.7601	-0.569	0.0357	0.552	-4.6614	-0.0314	-1.3075	0.8312	0.0767	3
GF106	0.4052	-2.8254	-0.0775	-0.0148	-0.1023	1.6396	0.1095	-1.3075	2.0676	0.0363	9
GF107	-1.3544	-2.4146	-0.4052	-1.4646	0.1201	-3.5407	-0.0783	0.6485	0.3367	0.5642	8
GF11	0.3801	-16.1067	0.0044	-1.2454	-0.4295	1.0573	0.0625	-1.063	-4.1143	0.2632	6
GF110	0.5309	0.4608	0.059	2.5474	1.3764	2.0331	0.086	0.404	5.2822	-0.226	3
GF115	-0.0221	1.693	-0.1868	-0.9757	-0.2725	1.1379	0.1095	-1.3075	7.7549	0.2475	4
GF117	0.9834	-23.6822	0.414	-0.8941	-1.2196	0.9216	0.0625	0.6569	-15.7362	-0.0931	9
GF119	-1.0528	-8.0557	-0.4052	0.1706	-0.1547	-2.7835	-0.0549	0.6485	3.7985	-0.1113	7
GF12	-0.4243	-6.1936	-0.0229	0.1537	-0.2725	-0.855	-0.0549	0.6485	-6.587	-0.06	6
GF120	0.1538	4.6506	0.0317	3.6263	-0.8351	-0.0588	-0.0079	0.6485	1.8203	-0.1588	7
GF121	0.5058	-2.4146	0.1409	0.0694	-0.1416	2.2816	-0.0079	0.6485	-4.6088	-0.0836	11
GF123	1.0839	-11.9991	0.3594	0.2043	-0.5865	2.9858	0.0625	0.6485	-1.6415	-0.1502	8
GF124	1.4107	-5.7555	0.1136	-0.0486	0.2902	4.6451	0.18	0.6485	-3.3724	0.0576	12
GF125	-0.4495	-15.5864	0.0863	-0.6891	-0.4557	-2.1921	-0.0549	0.6485	-10.2961	0.172	11
GF127	0.6817	1.4192	0.1409	-0.0823	-0.5342	1.2437	0.086	0.6485	-0.6524	-0.1358	4
GF128	0.2795	-6.3579	0.0044	0.2212	-0.5865	1.0665	0.0625	0.6485	5.0349	-0.0838	2
GF13	0.4806	0.762	0.2774	0.0357	0.4734	1.0113	-0.0314	0.6485	9.9804	0.069	2
GF138	0.3298	11.4966	-0.1595	-0.6554	-0.7043	1.1494	0.1565	-1.3075	2.8094	-0.0162	7
GF14	1.0085	0.6524	-0.1868	-0.6723	-0.0238	4.461	0.2504	-0.085	3.304	0.0539	8
GF15	-2.36	-10.356	-0.7329	-0.0654	-0.8221	-5.5198	-0.1958	0.6485	-10.0488	-0.1961	8
GF151	0.2544	-13.7791	0.059	-0.2677	-0.1939	2.7718	0.0156	-1.3075	-11.0379	0.1017	8
GF152	1.0588	-3.2909	0.1409	-0.5543	-1.4502	4.3942	0.133	0.6485	-2.6306	-0.1149	13
GF154	-0.902	-15.9972	-0.0229	-0.352	-0.05	-3.8329	-0.1958	0.6485	-9.0597	0.03	11
GF157	-0.1227	3.3361	0.0863	0.356	-0.1939	-0.4017	-0.0314	0.6485	-3.6197	-0.0594	6
GF168	0.5309	-0.0595	0.1136	-0.1666	-0.1285	2.0101	0.0391	0.404	3.7985	-0.0205	15
GF170	0.7571	5.8555	0.1955	1.1146	-0.1416	2.2103	0.086	-1.3075	-8.0706	-0.2246	5
GF175	-0.8768	-4.9339	0.0317	0.3729	0.3295	-3.4325	-0.2192	0.6485	6.5186	-0.0579	9
GF180	0.7069	-14.628	0.3594	-0.9926	-0.9791	0.8962	0.0156	-1.3075	1.5731	0.1372	8
GF184	-0.173	-21.5562	-0.1321	-0.7903	-0.0369	-0.6986	0.0156	0.6485	-2.1361	0.2113	6
GF186	-0.2484	-15.8876	0.0863	-0.0654	-0.0107	-1.5615	-0.0549	0.6485	-7.0815	-0.0357	8
GF188	0.5058	9.4702	0.1409	1.0809	-0.1023	2.5164	-0.0079	-1.3075	2.8094	-0.2308	1
GF189	1.7375	-1.8943	0.1136	-0.4194	-1.1754	5.538	0.2504	-1.3075	1.3258	-0.0881	9
GF19	2.7179	-2.0312	0.7963	-0.4363	-1.0184	9.8898	0.2504	0.6485	5.2822	-0.0232	11
GF190	0.0281	1.3097	-0.0229	0.1874	-0.0107	0.604	0.0156	0.6485	-0.4051	-0.0313	8
GF196	0.9331	9.086	0.1955	0.221	-0.0603	2.7902	0.0625	0.3332	2.0676	-0.14	11
GF197	-1.8572	-24.8697	-0.2141	-0.116	0.866	-7.2527	-0.2662	0.6485	-5.8452	0.1252	5
GF201	-1.8321	-1.3192	-0.5144	-0.4531	0.4211	-5.7891	-0.1488	-1.3075	0.584	0.2402	3
GF202	-1.0025	-7.2068	-0.2141	-0.9588	-0.4557	-2.6063	-0.0783	0.6485	-2.8779	0.1733	9
GF204	-0.6003	-7.3438	-0.0502	-1.1274	-0.4426	-2.7444	-0.1253	0.6485	-8.3179	0.1589	11
GF205	-2.2594	-5.5638	-0.0775	-0.3857	-0.5342	-8.1433	-0.4071	0.6485	-6.8343	-0.0879	7
GF207	2.7933	7.0877	0.7416	0.3897	0.1856	9.8575	0.2269	0.6485	-1.3942	-0.132	12
GF208	1.4359	-9.6988	0.414	0.002	-0.3641	5.6277	0.18	0.6485	-1.8888	-0.1103	7
GF21	0.6817	-5.9472	0.3867	0.7943	-0.1939	1.8743	0.0156	0.6485	0.584	-0.2607	7
GF213	-1.0277	-2.9349	0.0044	-0.3183	-0.4687	-6.5738	-0.1958	0.6485	-8.8125	-0.0705	10
GF215	0.179	3.9386	0.0863	0.5414	-0.4949	1.2691	0.0391	-1.3075	1.5731	-0.0329	8
GF221	0.0784	10.4012	0.0317	0.4403	0.0678	-0.167	0.0156	0.6485	3.5513	-0.1596	3
GF224	1.9889	1.5835	0.3594	-0.3688	0.5912	6.5322	0.2269	0.6485	5.2822	0.4418	5
GF225	0.6817	-0.8811	0.2774	0.592	-0.9268	2.8063	0.0625	0.6485	2.5622	-0.286	7
GF226	0.5812	4.5958	0.2228	-0.3264	-0.7077	1.9618	-0.0079	0.6569	4.945	-0.0306	9
GF228	1.4107	1.2275	0.5505	-0.2846	-1.568	2.3691	0.0625	-0.0073	11.4641	-0.1749	11
GF23	-0.4685	5.1982	-0.014	-0.352	0.0678	-1.0288	-0.0508	0.404	0.3367	0.0096	8
GF230	0.6315	1.1889	0.3321	-0.225	-0.6626	0.5695	0.0156	-1.3075	-9.5543	-0.0949	16
GF231	0.9834	1.8574	0.6324	-0.1834	0.0285	1.2645	-0.0314	0.6485	6.2713	0.0338	6
GF234	1.9386	7.7724	0.5232	0.4066	0.2902	6.3711	0.1565	0.6485	5.2822	-0.1194	10
GF235	-0.9271	9.4976	-0.1868	-0.47	-0.5211	-1.6191	-0.1018	0.6485	-4.3615	0.0586	8
GF238	2.7179	5.1982	0.7143	1.2326	0.0939	8.5987	0.2504	0.6485	4.2931	-0.2736	9
GF24	0.1538	-0.4429	0.1955	0.1369	-0.0107	0.2404	-0.0314	0.6485	9.7331	-8.00E-04	12
GF247	3.1955	2.6241	0.687	0.71	0.3164	10.1958	0.3209	-0.085	4.2931	-0.1361	10
GF248	-0.3741	2.3503	-0.2687	-0.4194	0.2902	0.0448	0.0391	0.6485	2.5622	0.1451	9
GF249	2.7431	9.1963	0.414	-0.0317	-0.0107	10.6676	0.3443	-1.3075	-0.6524	-0.0694	10
GF256	3.0447	-0.0891	0.6324	0.0994	-0.4217	11.839	0.3443	-0.6376	2.3149	-0.1248	10
GF262	0.179	0.1869	-0.1048	1.3674	1.2063	1.2046	0.0625	-1.3075	0.0174	-0.1608	9
GF263	-0.2232	-0.3882	-0.2687	-0.6048	-0.2725	1.49	0.0625	0.6485	0.0894	0.1436	11
GF264	-0.3489	11.88	-0.296	-0.116	0.0285	0.5902	0.0391	-0.9886	-8.3179	0.0608	10
GF265	0.1695	-3.51	0.0236	-0.9251	-0.3248	1.6495	0.0413	0.6485	-7.0815	0.3452	8
GF267	0.732	18.1784	-0.0502	0.0189	-0.3248	4.5484	0.133	0.6485	-4.1143	-0.0773	10
GF27	-0.6254	-16.7366	-0.0502	-0.5037	-0.2725	-3.4072	-0.1253	-1.3075	-3.6197	-0.0252	8
GF276	0.5812	11.9348	0.4959	-1.6668	-1.1492	2.5049	-0.0549	-1.3075	1.5731	0.4203	8
GF277	-0.4998	-12.7658	-0.1868	-0.7397	-0.4949	-2.1714	-0.0314	-0.8185	-8.0706	0.1146	6
GF278	-1.1533	7.0604	-0.2687	0.2717	0.3295	-5.0756	-0.1723	0.6485	2.6455	-0.0361	8
GF279	1.3605	1.6383	0.1409	0.6594	0.0678	5.7773	0.18	0.6485	-3.6197	-0.044	15
GF280	-0.0221	-14.1077	0.414	-1.2286	-1.725	-1.5569	-0.1253	0.6485	-12.5216	-0.0383	10
GF281	-0.2735	3.5482	-0.3779	-0.2656	0.6473	-0.7975	0.086	-1.2849	-4.6088	0.2593	5
GF282	-0.6254	-4.085	-0.296	-0.352	0.1201	-1.2624	-0.0314	-1.3075	-5.5979	0.1894	8
GF283	-0.5752	7.2247	-0.1868	-0.7397	0.6174	-0.2751	-0.0079	0.6485	-4.8561	0.411	9
GF285	0.5058	7.3616	-0.296	-0.0654	0.0547	2.2149	0.2269	-1.3075	-11.7798	0.0129	13
GF287	0.1538	-1.5657	-0.2141	-1.7848	1.167	-0.0542	0.133	-1.3075	3.304	0.7838	10
GF289	-0.4998	5.9102	-0.4871	-0.2003	-0.2332	-1.0622	0.0391	-1.3075	-11.0379	-0.0502	15
GF29	2.2152	-4.8792	0.4686	-0.3014	-0.5865	8.0096	0.2269	0.6485	0.584	-0.1274	10
GF293	0.9754	-2.4146	0.0987	0.0189	-0.0631	3.8347	0.1026	0.6485	9.2386	-0.0022	5
GF295	-0.6506	-7.3164	-0.0502	-0.1497	-1.11	-3.0206	-0.1018	0.6485	-16.7253	-0.1537	5
GF296	0.2544	6.2662	0.059	-0.6723	-0.7305	1.0343	0.0156	0.6485	-7.0815	-0.0105	8
GF297	0.9331	-4.9066	0.0863	-0.9083	0.3426	3.2022	0.1565	0.6485	-8.3179	0.3764	7
GF298	0.556	-4.9613	-0.0502	-0.8071	-0.1023	4.1802	0.1565	0.6485	-8.3179	0.2635	8
GF299	0.8074	-10.0274	0.059	-0.7228	-0.2594	3.7453	0.18	0.6485	-8.0706	0.3191	11
GF30	-0.4746	-0.7441	0.2774	0.8954	0.8529	-3.2162	-0.1958	0.6485	4.0458	-0.0968	4
GF300	-0.4243	2.7063	-0.3233	-0.2508	1.9129	0.4843	0.0625	-0.574	2.5622	0.4368	9
GF301	1.0337	-8.9047	0.059	-0.9588	-0.1023	4.507	0.18	0.6485	-8.3179	0.4082	4
GF304	0.9834	5.8555	0.2774	0.4066	-0.4949	2.1136	0.133	0.6485	3.5513	-0.0874	11
GF305	1.7878	-6.1388	0.1136	-0.588	0.8529	6.9349	0.2504	0.6485	-7.5761	0.3461	7
GF306	-0.4243	12.5372	-0.2687	-0.6048	-0.6912	-1.2048	0.0156	-1.3075	1.0785	0.0176	5
GF307	-0.8265	-25.8008	0.0863	0.002	0.1594	-4.7351	-0.1723	-1.3075	-7.3288	0.0312	11
GF308	1.3605	-13.9707	0.3321	1.0977	-1.0184	4.3413	0.1095	0.6485	-10.0488	-0.4003	10
GF309	-0.3992	-10.9037	-0.3506	-0.3351	-0.1023	-0.8666	0.0391	0.6485	-3.5961	0.0509	11
GF31	-2.6616	-10.0685	-0.3779	-1.0937	-1.1492	-9.6161	-0.4071	0.1595	-6.3397	0.0775	7
GF310	0.9331	16.8365	0.0863	0.474	0.3818	2.9536	0.133	0.6485	2.5622	-0.1996	9
GF311	-0.0221	-7.2616	-0.2141	0.238	0.0809	1.4394	0.086	0.6485	0.8312	-0.0123	5
GF312	-0.6254	13.7202	-0.1595	-0.0393	-0.1403	-0.9954	-0.0549	0.6485	4.5404	-0.0694	7
GF313	-0.6757	-0.0048	0.0317	-0.2003	-0.7566	-3.8836	-0.1488	0.6485	3.7985	-0.1102	11
GF315	-1.7567	-10.9859	-0.2141	0.4572	0.9445	-6.2125	-0.2897	0.6485	-9.0597	0.0335	4
GF317	-1.3042	1.7478	-0.4598	-0.116	0.0547	-3.1448	-0.0783	-1.3075	-8.8125	0.0479	8
GF319	-1.7818	10.5656	-0.3506	0.4909	1.2455	-6.0928	-0.2427	0.6485	4.5404	0.0149	3
GF320	-1.0779	10.99	-0.1595	0.4403	1.2455	-3.8537	-0.1253	0.6485	6.024	0.0316	4
GF323	-1.6561	15.44	-0.296	0.5752	0.1986	-6.1412	-0.2192	0.6485	5.0349	-0.1312	3
GF325	-2.36	20.0131	-0.569	0.7943	0.9445	-7.1445	-0.2662	0.6485	4.5404	-0.0871	2
GF327	0.179	15.659	0.1136	0.002	0.1201	-0.6456	-0.0079	0.6485	4.0458	0.0354	4
GF330	0.6063	12.8111	0.1955	0.0357	0.7613	1.8398	0.0391	-1.3075	1.5731	0.0376	8
GF331	-0.4243	16.2889	-0.0229	0.2212	0.7482	-1.0438	-0.0783	0.6485	0.584	0.0611	7
GF332	-1.455	8.813	-0.569	0.8449	0.7352	-3.6373	-0.0783	-1.3075	2.5622	-0.1436	4
GF333	-0.6506	14.5363	-0.3506	1.9911	2.4756	-1.2279	-0.0079	0.6485	6.5186	-0.1009	12
GF334	0.0533	16.8092	0.1136	0.2043	1.1277	-1.0092	-0.0079	0.6485	-1.6415	0.0729	7
GF335	-0.6506	26.7223	-0.2687	-0.0823	0.4734	-1.0161	-0.0314	0.6485	2.3149	0.0775	3
GF336	-2.008	16.5353	-0.5144	1.182	0.552	-6.4058	-0.2427	0.6485	6.2713	-0.1741	4
GF341	0.4555	10.7025	0.1682	1.3	1.1539	0.9262	0.0156	-1.3075	0.584	-0.1447	3
GF343	-2.1086	13.7421	-0.4052	0.6257	0.4734	-6.8292	-0.2662	0.6485	5.2822	-0.1214	3
GF344	-0.9522	-0.7441	-0.1321	-0.5543	-0.0631	-3.5706	-0.1488	0.6485	4.7876	0.1816	6
GF345	-0.902	4.2398	-0.2414	0.828	1.6512	-1.9229	-0.0783	0.6485	4.7876	0.0209	4
GF346	-1.4299	3.6647	-0.651	-0.1497	0.9184	-3.1955	-0.0314	-1.3075	2.0676	0.1727	2
GF347	0.0533	-5.0161	-0.2141	0.1537	1.2063	2.0837	0.0625	0.6485	-2.1361	0.0483	4
GF348	-1.4047	0.8989	-0.569	0.5077	0.7744	-3.1863	-0.0549	-1.3075	0.584	-0.0662	7
GF358	-0.1051	5.2804	-0.1857	0.1706	-0.4557	0.2362	0.0808	0.6485	-8.3179	-0.11	7
GF359	-1.2804	13.879	-0.1106	0.6089	0.5912	-4.3463	-0.1954	0.6485	8.0022	-0.054	4
GF36	2.9442	-0.4429	1.042	-0.5711	-1.3717	9.0337	0.1565	0.6485	5.5295	-0.091	10
GF360	-0.2394	-18.6808	-0.2233	-0.6386	-0.2986	-0.7832	0.0502	0.6485	-12.027	0.0975	10
GF361	-0.9782	3.8016	-0.2233	-0.5206	0.3818	-2.9115	-0.0726	0.6485	3.5513	0.1681	6
GF362	-1.5826	11.7157	-0.2608	0.5246	1.0754	-5.7393	-0.1954	0.6485	4.7876	-0.0055	4
GF363	0.6672	13.2492	0.3402	0.7774	0.3818	0.846	0.0502	0.6485	5.5295	-0.1053	4
GF364	0.365	10.2917	-0.073	1.9406	0.6828	0.4514	0.0808	-0.8185	3.7985	-0.2475	3
GF370	-0.3737	-19.2285	-0.1857	-1.06	-1.581	-1.2674	0.0195	-1.3075	3.0567	-0.0067	7
GF371	-1.3475	-4.0303	-0.1106	0.0694	-0.207	-4.7588	-0.1954	0.6485	-3.1252	-0.0023	7
GF374	2.0104	4.9792	0.3402	-0.0317	-0.2855	6.651	0.265	0.6485	-0.6524	-0.09	9
GF38	1.9638	0.8441	0.7143	0.3054	0.6436	6.6587	0.133	0.1595	3.5513	-0.0078	11
GF39	2.9442	9.4428	0.8509	0.3392	-0.966	8.6355	0.18	0.6485	7.7549	-0.1689	10
GF391	-0.2394	-17.9962	-0.3359	-1.2454	-1.2801	0.0807	0.0808	0.6485	-12.7689	0.0958	20
GF4	-0.2484	-8.6308	-0.0775	-0.1834	-0.9791	-0.5766	-0.0314	0.6485	3.5513	-0.1886	12
GF42	1.1091	3.6099	0.4686	0.1032	-0.1023	2.7005	0.0625	0.6485	-4.8561	-0.1095	16
GF43	-1.1785	8.0736	-0.1595	1.1483	2.0438	-4.2886	-0.1723	-1.3075	3.304	-0.1528	2
GF44	-0.55	-7.0699	-0.1048	1.0303	0.3818	-2.5327	-0.1018	-1.3075	4.5404	-0.1661	4
GF45	0.5309	-4.3863	0.0044	-0.3264	0.2408	1.9272	0.133	-1.3075	2.974	0.0859	5
GF46	1.8884	3.5004	0.2228	0.2717	0.2379	5.2434	0.2739	0.64	4.0458	-0.0722	10
GF47	2.4917	6.9508	0.687	0.4403	-0.5734	4.3827	0.18	-1.3075	-2.3833	-0.1591	16
GF5	1.1845	-24.5685	0.3867	-0.2171	-1.4502	3.0411	0.0625	-1.3075	-12.7689	-0.206	31
GF50	0.908	9.0594	0.414	-1.3297	-0.0762	-0.3373	0.086	0.6485	-0.8997	0.2216	11
GF51	1.3102	5.1982	0.1955	0.2886	-0.0631	3.6026	0.2034	0.6485	2.0676	-0.0889	11
GF52	0.5309	0.5703	0.1682	0.7437	-0.1939	1.7017	0.0156	0.6485	85.3992	-0.1367	11
GF53	-1.4801	10.5108	-0.3233	4.4017	1.167	-4.8409	-0.1958	0.404	3.5513	0.0143	8
GF54	1.0337	6.4031	0.3048	0.3729	1.2063	1.5452	0.086	-1.3075	5.602	0.0024	6
GF55	2.1146	10.6203	0.414	0.1537	0.6828	7.0476	0.2269	0.6485	8.744	-0.1172	7
GF56	0.5058	-3.3457	0.414	-0.0317	-0.4949	0.9055	-0.1018	-1.063	0.8312	-0.1607	6
GF57	0.3047	-3.6743	-0.0502	0.3392	-1.0445	3.3517	0.0625	-1.3075	-8.8125	-0.2998	9
GF58	-1.455	5.6912	0.0044	0.7606	-0.5865	-6.2608	-0.2897	0.6485	3.7985	-0.3121	4
GF59	0.7069	14.728	0.2501	0.71	0.0678	2.3829	-0.0079	-1.3075	0.584	0.085	10
GF6	-0.1981	-17.9689	0.0044	-0.3857	-1.581	-0.3971	-0.0079	0.6485	-10.2961	-0.1324	7
GF60	0.556	13.7147	0.0044	-1.2117	0.0547	2.0837	0.086	0.6485	5.2822	0.3105	9
GF61	0.1287	11.3871	0.1409	0.946	0.0285	0.2381	-0.0783	-1.3075	4.7876	-0.1206	5
GF62	0.3801	15.44	0.3867	-0.9588	1.5072	-1.1335	-0.0549	0.6485	6.024	0.5476	7
GF63	-0.902	8.0462	0.2228	-1.6837	0.7221	-5.0135	-0.2427	-0.8185	0.3459	0.5507	5
GF64	-0.5249	17.2473	-0.1868	1.1651	1.0754	-4.2288	-0.0314	-1.3075	7.0131	-0.0293	9
GF66	-2.2594	11.6062	-0.569	-1.2286	1.8082	-7.874	-0.2662	-1.3075	1.3315	0.572	2
GF67	-1.2288	4.541	-0.5417	0.4909	1.6381	-4.3622	-0.0314	-1.3075	5.0349	-0.053	5
GF68	-0.5752	18.3153	-0.1321	3.2048	2.8158	-2.7467	-0.0549	0.6485	5.7767	-0.1896	1
GF69	-0.9774	4.6506	-0.2687	0.3729	1.3371	-2.8618	-0.1253	0.6485	5.7767	0.0434	3
GF7	-1.7064	-11.4514	-0.5144	-0.8408	-1.11	-3.925	-0.1253	0.404	-4.8561	0.0627	7
GF70	0.6315	6.1567	0.2501	-0.3183	-0.3379	3.384	-0.0079	0.6485	6.5186	0.0149	2
GF71	0.2795	-13.5326	0.3867	-0.1497	-0.7566	-0.1232	-0.1253	0.6485	-5.5979	-0.1302	4
GF72	0.2795	-2.9623	0.0044	0.0526	-0.7566	1.5613	0.0391	-1.3075	5.2822	-0.1458	15
GF74	0.2041	-7.3711	-0.2414	0.12	-0.2594	2.0653	0.133	-1.3075	-12.2743	-0.0165	10
GF75	1.2096	-4.0576	0.1955	-0.3014	1.3109	3.8442	0.133	0.6485	7.2604	0.3279	6
GF76	-1.0277	-25.9103	-0.4871	-0.6723	1.0361	-3.4601	-0.0314	0.404	8.0022	0.3576	10
GF77	1.3353	-8.6856	0.1409	0.1706	-0.4949	6.5322	0.2034	0.404	-2.1361	-0.1104	8
GF78	-0.4243	-9.0964	0.4959	-0.5374	-0.1416	-5.3587	-0.2192	0.404	7.0131	0.0549	4
GF8	-2.2846	-11.9991	-0.651	-0.6891	0.3295	-6.8753	-0.1958	-1.3075	2.3149	0.1976	4
GF81	0.6315	6.5674	0.2774	-1.178	-1.2408	2.132	-0.0079	0.6296	2.317	0.0466	4
GF82	-0.3489	-0.2786	-0.0775	-0.2677	-0.5473	-1.5155	-0.0079	-1.3075	-6.587	0.0102	8
GF83	0.179	12.9206	-0.1595	-0.3857	-0.6519	1.7109	0.1095	-1.3075	3.0567	-0.0463	9
GF84	1.4359	10.456	0.3867	0.0526	-0.4557	4.4955	0.18	0.6485	-1.6415	0.0221	10
GF85	0.179	6.5127	0.1136	0.1369	-0.1939	0.1506	-0.0079	0.6485	0.584	-0.0572	9
GF86	-1.5807	-7.6176	-0.1595	0.1369	0.2902	-6.56	-0.2192	0.6485	-9.8016	-0.0616	9
GF87	0.2292	4.2036	0.1682	0.2413	-0.1205	1.0504	-0.0314	-1.2849	5.7767	-0.0983	2
GF88	-0.0473	-4.222	0.3048	-0.4026	0.2379	-1.2647	-0.1723	0.6485	3.5513	0.0655	5
GF89	0.1538	-3.866	-0.1048	-0.5374	-1.2801	1.3887	0.0625	-1.3075	-10.5434	-0.1266	5
GF9	-0.6506	-4.4958	-0.2687	-0.706	-1.2801	-0.1854	-0.0314	0.6485	4.0458	0.0333	7
GF90	0.5309	2.3503	-0.0229	0.0357	-0.2725	2.1597	0.133	-1.3075	-8.5652	-0.1316	12
GF91	-0.7763	-1.1549	-0.1048	0.2212	-0.8351	-1.9505	-0.1018	-1.3075	1.0785	-0.2517	8
GF92	0.8828	-14.6827	0.0317	0.2043	-1.5025	4.7763	0.1565	-1.3075	-10.5434	-0.2684	7
GF93	-0.9522	-9.0416	-0.296	0.1369	-0.0631	-3.6903	-0.0783	-1.3075	-7.8234	-0.0024	6
GF97	-0.7009	11.9895	0.2774	1.3674	1.1539	-4.6223	-0.2427	0.6485	0.0894	-0.2305	3
