# Supplementary material for: Genomic variants affecting homoeologous gene expression dosage contribute to agronomic trait variation in allopolyploid wheat
Source: Nat Commun. 2022 Feb 11;13:826. doi: 10.1038/s41467-022-28453-y (PMC8837796; doi:10.1038/s41467-022-28453-y)
Supplement: Supplementary file 21 — Source Data [file 41467_2022_28453_MOESM21_ESM.zip › Source_data/Figures_3a_3b_3c_chromatinState_vs_eQTL.trans.txt]

Genomic_feature	Total_SNPs SNPs_within_features Total_eQTL eQTL_within_features	Enrichment	Lower_CI Upper_CI
trans	MSFvsMRF	33943	66581	197	463	1.1982	1.0136	1.4163
trans	MRF	2021936	14645	33943	197	0.8013	0.6959	0.9226
trans	MSF	2021936	14645	66581	463	0.9601	0.875	1.0535
trans	reg	2021936	79575	8568	677	2.0077	1.856	2.1718
trans	reg2	2021936	246571	14645	1751	0.9804	0.9329	1.0304
