# Supplementary material for: Genomic variants affecting homoeologous gene expression dosage contribute to agronomic trait variation in allopolyploid wheat
Source: Nat Commun. 2022 Feb 11;13:826. doi: 10.1038/s41467-022-28453-y (PMC8837796; doi:10.1038/s41467-022-28453-y)
Supplement: Supplementary file 21 — Source Data [file 41467_2022_28453_MOESM21_ESM.zip › Source_data/Figure_6b_developmental_traits_BLUP.txt]

# BLUP of phenotypic traits collected for the wheat diversity panel
ID	GAR	HT	GL	SPL	SPN	TGW	GW	AWN	HDT	GWLR	RCL	SPC
GF1	-0.5752	-26.7866	-0.296	-1.3128	-1.581	0.7283	0.0156	0.6485	-9.0597	-0.0941	0.3333	0.1353
GF10	-0.6003	-7.8914	-0.2414	-0.706	0.3295	-1.4028	-0.0079	0.6485	5.2822	-0.0659	-0.0927	0.3315
GF100	-1.8572	-1.4288	-0.296	0.4403	0.7221	-5.9478	-0.2427	0.6485	6.2713	0.0686	-0.0927	-0.0806
GF101	0.179	-3.3457	0.0044	0.0526	1.1147	-0.6318	0.0391	-1.3075	3.7985	-0.0244	-0.0927	0.1344
GF102	0.7069	2.4598	-0.2141	-0.4531	0.552	3.9662	0.2504	-1.3075	-6.8343	-0.1939	-0.0927	0.0928
GF103	-0.3489	6.2388	-0.1595	-0.1328	-0.6258	-1.0852	0.0156	0.6485	-2.1361	-0.0561	-0.0927	-0.1335
GF104	-1.5053	4.7601	-0.569	0.0357	0.552	-4.6614	-0.0314	-1.3075	0.8312	-0.1445	-0.0927	0.0767
GF105	2.7682	2.8158	0.6051	-0.1497	-1.0576	8.6701	0.2974	0.1595	4.0458	-0.0151	-0.0927	-0.178
GF106	0.4052	-2.8254	-0.0775	-0.0148	-0.1023	1.6396	0.1095	-1.3075	2.0676	-0.0883	-0.0927	0.0363
GF107	-1.3544	-2.4146	-0.4052	-1.4646	0.1201	-3.5407	-0.0783	0.6485	0.3367	-0.0698	-0.0927	0.5642
GF108	-1.9578	1.8574	-0.5963	-0.3688	0.3426	-5.0872	-0.1723	0.404	-8.5652	-0.0705	-0.0927	0.0304
GF109	-0.55	8.0462	-0.4598	-0.6048	-0.4033	-0.2728	0.0625	-0.8185	1.8203	-0.1655	-0.0927	-0.04
GF11	0.3801	-16.1067	0.0044	-1.2454	-0.4295	1.0573	0.0625	-1.063	-4.1143	-0.041	-0.0927	0.2632
GF110	0.5309	0.4608	0.059	2.5474	1.3764	2.0331	0.086	0.404	5.2822	-0.0342	-0.0927	-0.226
GF111	0.6063	-0.1691	0.059	-0.5543	-1.3586	3.2551	0.1095	0.6485	0.584	-0.0527	-0.0927	0.1107
GF112	0.3801	-4.1672	0.2501	-1.06	-0.5865	1.8559	0.0391	0.6485	6.5186	0.0405	-0.0927	0.1782
GF114	-1.8321	3.6099	-0.4325	-0.6554	0.6566	-5.6003	-0.1958	0.6485	1.8203	0.0096	-0.0927	0.2458
GF115	-0.0221	1.693	-0.1868	-0.9757	-0.2725	1.1379	0.1095	-1.3075	7.7549	-0.1205	0.1203	0.2475
GF116	2.7933	-0.9906	0.6597	-0.6217	-0.1416	8.1822	0.2739	0.404	5.2822	0.0119	0.5463	0.1627
GF117	0.9834	-23.6822	0.414	-0.8941	-1.2196	0.9216	0.0625	0.6569	-15.7362	0.0707	-0.0927	-0.0931
GF119	-1.0528	-8.0557	-0.4052	0.1706	-0.1547	-2.7835	-0.0549	0.6485	3.7985	-0.0875	-0.0927	-0.1113
GF12	-0.4243	-6.1936	-0.0229	0.1537	-0.2725	-0.855	-0.0549	0.6485	-6.587	0.0245	-0.0927	-0.06
GF120	0.1538	4.6506	0.0317	3.6263	-0.8351	-0.0588	-0.0079	0.6485	1.8203	0.009	-0.0927	-0.1588
GF121	0.5058	-2.4146	0.1409	0.0694	-0.1416	2.2816	-0.0079	0.6485	-4.6088	0.0389	-0.0927	-0.0836
GF122	1.637	-19.7214	0.3594	-0.6217	-1.2408	4.8614	0.1565	0.6485	-11.5325	0.0043	-0.0927	-0.0691
GF123	1.0839	-11.9991	0.3594	0.2043	-0.5865	2.9858	0.0625	0.6485	-1.6415	0.0573	-0.0927	-0.1502
GF124	1.4107	-5.7555	0.1136	-0.0486	0.2902	4.6451	0.18	0.6485	-3.3724	-0.0757	-0.0927	0.0576
GF125	-0.4495	-15.5864	0.0863	-0.6891	-0.4557	-2.1921	-0.0549	0.6485	-10.2961	0.0558	-0.0927	0.172
GF126	1.0337	-1.3998	0.2501	-0.002	1.4453	2.9996	0.0391	0.6569	4.7876	0.0503	-0.0927	0.0724
GF127	0.6817	1.4192	0.1409	-0.0823	-0.5342	1.2437	0.086	0.6485	-0.6524	-0.0153	-0.0927	-0.1358
GF128	0.2795	-6.3579	0.0044	0.2212	-0.5865	1.0665	0.0625	0.6485	5.0349	-0.0408	-0.0927	-0.0838
GF129	1.2599	-11.9443	0.0317	0.0863	1.3371	5.1514	0.2269	-1.3075	4.2931	-0.123	-0.0927	0.1391
GF13	0.4806	0.762	0.2774	0.0357	0.4734	1.0113	-0.0314	0.6485	9.9804	0.0969	0.5463	0.069
GF130	-0.55	-5.7555	-0.0775	-0.352	-0.0631	-3.2599	-0.0549	0.6485	-11.2852	0.0078	-0.0927	0.0889
GF131	0.8326	16.6996	0.0317	-0.5711	-0.3641	2.8316	0.1565	0.6485	6.024	-0.0742	0.3333	0.021
GF132	-0.6506	3.1581	0.0044	-0.1497	3.7187	-2.8089	-0.1488	0.6485	-6.8343	0.0935	-0.0927	0.4843
GF133	0.003	6.3484	-0.1048	-1.9871	-0.9268	0.1046	0.0391	0.6485	7.7549	-0.049	-0.0927	0.4222
GF134	0.556	-0.5806	0.0044	-0.225	-0.5873	2.8846	0.0625	0.6569	-1.6415	-0.041	-0.0927	-0.0474
GF135	0.2544	-8.2748	-0.2141	-0.5374	-0.8875	1.5774	0.133	-1.3075	-7.0815	-0.1375	-0.0927	-0.0583
GF136	1.2096	-7.0699	0.1136	-0.3351	-1.0576	2.5118	0.2034	-1.3075	-10.5434	-0.0879	-0.0927	-0.1201
GF137	0.732	2.9527	0.0863	0.474	0.2117	1.8743	0.1095	-1.3075	8.4968	-0.0449	-0.0927	-0.1327
GF138	0.3298	11.4966	-0.1595	-0.6554	-0.7043	1.1494	0.1565	-1.3075	2.8094	-0.1309	-0.0927	-0.0162
GF139	0.0784	7.964	-0.1595	-0.0991	-0.1023	-0.572	0.086	-1.063	-6.3397	-0.0971	-0.0927	0.0051
GF14	1.0085	0.6524	-0.1868	-0.6723	-0.0238	4.461	0.2504	-0.085	3.304	-0.1878	-0.0927	0.0539
GF140	-0.9522	-5.5941	-0.3233	-0.59	-0.3163	-2.3923	-0.0549	-1.2849	-4.1143	-0.06	-0.0927	0.1178
GF141	-2.4102	-3.373	-0.6237	-0.7228	-0.5473	-7.9592	-0.2192	-1.3075	0.584	-0.048	-0.0927	0.0248
GF142	-0.7009	3.7743	-0.3779	0.1369	0.1594	-1.9044	0.0156	-1.3075	1.3258	-0.1149	-0.0927	-0.0448
GF143	-0.9271	-10.6846	-0.2687	-0.9588	-1.4109	-3.1103	-0.1018	0.6485	-9.5543	-0.0176	-0.0927	0.0507
GF144	-0.4746	-4.5643	-0.1321	-0.3183	-1.0184	-1.8492	-0.0314	-1.3075	-1.3942	-0.0228	-0.0927	-0.0857
GF145	0.6315	-4.7696	0.1136	-0.2508	-1.11	2.5256	0.133	0.6485	12.4532	-0.0457	-0.0927	-0.1122
GF146	-1.5304	-16.9282	-0.5144	-1.0768	-0.665	-4.5648	-0.1488	0.6485	-10.5434	-0.0586	-0.0927	0.1049
GF147	0.7571	1.0358	0.2774	-0.5037	0.0285	1.4255	0.0156	0.6485	0.8312	0.0677	0.5463	0.1432
GF148	-0.5249	-8.1927	-0.0502	-0.5543	-0.3248	-2.3624	-0.1018	0.6485	-3.3724	0.0468	-0.0927	0.0612
GF149	-0.6506	-10.6025	-0.2687	1.064	0.9445	-3.0045	-0.0314	-1.3075	-5.8452	-0.0602	-0.0927	0.0185
GF15	-2.36	-10.356	-0.7329	-0.0654	-0.8221	-5.5198	-0.1958	0.6485	-10.0488	-0.0957	-0.0927	-0.1961
GF150	-0.6757	-18.0297	0.0044	0.1602	-0.3012	-2.3693	-0.1018	-0.6376	10.9695	0.0617	-0.0927	-0.065
GF151	0.2544	-13.7791	0.059	-0.2677	-0.1939	2.7718	0.0156	-1.3075	-11.0379	0.0207	-0.0927	0.1017
GF152	1.0588	-3.2909	0.1409	-0.5543	-1.4502	4.3942	0.133	0.6485	-2.6306	-0.0358	-0.0927	-0.1149
GF153	1.9638	11.7431	0.2228	1.3843	2.1484	7.3215	0.2739	0.6485	1.3258	-0.0989	-0.0927	0.0926
GF154	-0.902	-15.9972	-0.0229	-0.352	-0.05	-3.8329	-0.1958	0.6485	-9.0597	0.1242	-0.0927	0.03
GF155	-1.2288	-17.2021	-0.296	-0.2508	-0.4949	-4.2242	-0.1018	0.6485	-10.5434	-0.0239	-0.0927	-0.0653
GF156	-0.8768	-16.7092	-0.1048	-0.1328	0.0547	-2.9746	-0.1253	0.6485	-12.7689	0.054	-0.0927	-0.0409
GF157	-0.1227	3.3361	0.0863	0.356	-0.1939	-0.4017	-0.0314	0.6485	-3.6197	0.0396	-0.0927	-0.0594
GF158	0.3801	-3.154	0.1136	-0.9757	-0.2332	1.5935	0.0391	-1.3075	-2.3833	0.0015	-0.0927	0.1382
GF159	0.4052	-10.137	0.1955	-0.6723	-1.2408	1.1908	0.0391	0.6485	-5.3506	0.0309	-0.0927	-0.134
GF16	-1.455	-2.2503	-0.2414	0.71	1.167	-4.3945	-0.1488	0.404	1.3258	0.027	0.7593	0.0157
GF160	1.1342	15.3852	0.2501	0.0526	-0.1023	4.0214	0.133	0.6485	-1.6415	-0.0149	-0.0927	-0.009
GF161	0.6566	7.5597	0.0044	0.3662	0.7179	2.1067	0.1565	0.6485	2.0676	-0.0916	-0.0927	-0.0614
GF162	-0.3238	-1.5109	-0.1048	-0.0486	0.251	-0.5375	-0.0314	0.6485	-6.0924	-0.0118	-0.0927	0.0538
GF163	0.556	8.0462	-0.1595	0.4572	1.2455	1.8559	0.18	0.6485	4.0458	-0.1475	-0.0927	-0.0243
GF164	1.1091	6.4579	0.3867	1.3	0.5912	2.0009	0.086	0.6485	3.0567	0.0469	-0.0927	-0.1403
GF165	0.6566	-1.9764	-0.0502	0.6426	1.2586	3.1308	0.133	-1.3075	7.2604	-0.0883	-0.0927	0.0334
GF166	0.7571	-6.933	0.2228	0.5077	1.1016	1.536	0.086	-1.3075	2.3149	0.0073	-0.0927	-0.0561
GF167	-0.2986	8.3651	-0.1048	0.3832	-0.1205	-0.6042	-0.0314	0.0096	0.0894	-0.0124	-0.0927	-0.0279
GF168	0.5309	-0.0595	0.1136	-0.1666	-0.1285	2.0101	0.0391	0.404	3.7985	0.0056	-0.0927	-0.0205
GF169	0.4806	-0.5525	0.059	0.7943	0.8791	1.49	0.086	0.6485	3.7985	-0.0394	-0.0927	-0.0434
GF17	-1.1533	-12.3003	-0.2414	3.6263	0.0285	-2.6593	-0.1253	0.6485	-6.0924	0.0179	-0.0927	-0.0387
GF170	0.7571	5.8555	0.1955	1.1146	-0.1416	2.2103	0.086	-1.3075	-8.0706	4e-04	-0.0927	-0.2246
GF171	1.8632	9.6759	0.3594	0.4643	0.0902	5.7612	0.2269	-1.2849	7.5077	-0.0386	-0.0927	0.0026
GF172	-0.1981	7.1425	0.0317	1.2157	0.5127	-0.3488	-0.0314	-1.3075	-5.8452	0.0245	-0.0927	-0.1926
GF173	-1.3544	4.8696	-0.1048	1.1989	0.9969	-4.2955	-0.1723	-0.8185	-0.1579	0.082	-0.0927	-0.1353
GF175	-0.8768	-4.9339	0.0317	0.3729	0.3295	-3.4325	-0.2192	0.6485	6.5186	0.1494	0.3333	-0.0579
GF176	-2.1086	9.0046	-0.4052	-0.3183	-0.7566	-6.8707	-0.2897	0.6485	-6.587	0.0762	1.6112	-0.0954
GF177	1.6621	-3.1266	0.6324	0.3392	-0.6258	3.6026	0.1095	0.6485	2.8094	0.1003	-0.0927	-0.0582
GF178	0.8828	-3.8386	0.059	-0.0486	0.3295	3.4231	0.133	-1.3075	3.304	-0.0659	-0.0927	-0.0239
GF179	0.179	-2.4694	0.2774	-0.2003	-1.0969	-0.1071	-0.0549	0.6485	0.584	0.1092	-0.0927	-0.0807
GF18	2.5922	-3.7017	0.7416	-0.5206	-1.1492	8.1569	0.2504	0.404	1.3258	0.0452	-0.0927	-0.0811
GF180	0.7069	-14.628	0.3594	-0.9926	-0.9791	0.8962	0.0156	-1.3075	1.5731	0.0929	-0.0927	0.1372
GF181	-0.1478	-1.3192	0.0044	-0.3014	0.251	-0.6824	-0.0549	-1.3075	-1.6415	0.047	-0.0927	0.0379
GF183	0.4555	-7.1015	0.1682	0.1602	-0.4668	1.7753	0.0391	0.6569	4.2931	0.0226	-0.0927	0.0015
GF184	-0.173	-21.5562	-0.1321	-0.7903	-0.0369	-0.6986	0.0156	0.6485	-2.1361	-0.0497	-0.0927	0.2113
GF185	-0.2484	-2.7432	0.1682	-0.4026	-0.4949	-2.2819	-0.1253	0.6485	0.3367	0.1292	-0.0927	-0.0316
GF186	-0.2484	-15.8876	0.0863	-0.0654	-0.0107	-1.5615	-0.0549	0.6485	-7.0815	0.0614	-0.0927	-0.0357
GF187	0.2041	-0.6072	-0.1048	1.2663	-0.3117	1.6235	0.0625	0.6485	-7.0815	-0.0665	-0.0927	-0.3867
GF188	0.5058	9.4702	0.1409	1.0809	-0.1023	2.5164	-0.0079	-1.3075	2.8094	0.0429	-0.0927	-0.2308
GF189	1.7375	-1.8943	0.1136	-0.4194	-1.1754	5.538	0.2504	-1.3075	1.3258	-0.1095	-0.0927	-0.0881
GF19	2.7179	-2.0312	0.7963	-0.4363	-1.0184	9.8898	0.2504	0.6485	5.2822	0.0594	-0.0927	-0.0232
GF190	0.0281	1.3097	-0.0229	0.1874	-0.0107	0.604	0.0156	0.6485	-0.4051	-0.0146	-0.0927	-0.0313
GF191	0.179	-4.4684	-0.0229	0.9291	0.1986	1.6004	0.0391	0.6485	3.7985	-0.0345	-0.0927	-0.217
GF192	-0.2484	-0.4429	0.1409	0.7943	0.0285	-1.481	-0.1253	0.6485	-4.1143	0.1209	-0.0927	-0.2563
GF194	-1.455	-20.0501	-0.3233	0.4066	0.4211	-5.2045	-0.1723	0.6485	-9.8016	0.0135	-0.0927	-0.1219
GF195	-1.7064	-30.8395	-0.3779	-0.6891	-0.7566	-4.6269	-0.1958	0.6485	-13.758	0.0107	-0.0927	0.0777
GF196	0.9331	9.086	0.1955	0.221	-0.0603	2.7902	0.0625	0.3332	2.0676	0.0146	-0.0927	-0.14
GF197	-1.8572	-24.8697	-0.2141	-0.116	0.866	-7.2527	-0.2662	0.6485	-5.8452	0.1269	-0.0927	0.1252
GF198	-1.1533	-11.3419	-0.1868	0.0526	0.0809	-3.9365	-0.1723	0.6485	-14.2525	0.0547	-0.0927	-0.0669
GF199	-0.9522	-9.9726	-0.1321	-0.0317	-1.2408	-3.2277	-0.1253	0.6485	-15.4889	0.0374	-0.0927	-0.234
GF2	0.8828	-23.7195	0.3867	-0.7566	-2.4185	1.8904	0.086	0.6296	-0.9681	0.0485	-0.0927	-0.1003
GF20	-1.5053	-10.0548	-0.1048	-0.4531	0.8791	-5.315	-0.2192	0.6485	4.2931	0.1119	-0.0927	0.134
GF200	-0.8517	-4.2767	-0.2141	0.4572	0.0547	-1.1864	-0.1018	0.6485	-14.2525	-0.0017	-0.0927	-0.0653
GF201	-1.8321	-1.3192	-0.5144	-0.4531	0.4211	-5.7891	-0.1488	-1.3075	0.584	-0.0607	-0.0927	0.2402
GF202	-1.0025	-7.2068	-0.2141	-0.9588	-0.4557	-2.6063	-0.0783	0.6485	-2.8779	-0.0172	-0.0927	0.1733
GF203	-0.5265	-2.5241	-0.1639	-0.3688	-0.5473	-2.7857	-0.02	0.6296	2.317	-0.0364	-0.0927	0.0016
GF204	-0.6003	-7.3438	-0.0502	-1.1274	-0.4426	-2.7444	-0.1253	0.6485	-8.3179	0.0731	-0.0927	0.1589
GF205	-2.2594	-5.5638	-0.0775	-0.3857	-0.5342	-8.1433	-0.4071	0.6485	-6.8343	0.2685	1.6112	-0.0879
GF206	0.7069	10.2917	0.5778	0.7606	-0.2332	0.9032	-0.0783	0.6485	4.0458	0.2134	-0.0927	-0.2315
GF207	2.7933	7.0877	0.7416	0.3897	0.1856	9.8575	0.2269	0.6485	-1.3942	0.0585	-0.0927	-0.132
GF208	1.4359	-9.6988	0.414	0.002	-0.3641	5.6277	0.18	0.6485	-1.8888	0.0037	-0.0927	-0.1103
GF209	0.1036	-4.0303	0.059	0.3392	0.4211	0.3531	0.0156	-1.063	5.0349	0.0025	-0.0927	-0.101
GF21	0.6817	-5.9472	0.3867	0.7943	-0.1939	1.8743	0.0156	0.6485	0.584	0.0958	-0.0927	-0.2607
GF210	0.0533	-11.78	0.1136	-1.2791	-0.9268	0.8801	-0.0549	0.6485	-5.8452	0.0638	-0.0927	0.096
GF211	0.8074	-3.4004	0.1682	-0.4194	-1.2801	2.2448	0.133	-1.3075	-4.1143	-0.0384	-0.0927	-0.085
GF212	-0.6506	3.7195	-0.2414	0.6426	0.7744	-2.6846	0.0156	-1.3075	0.8312	-0.0761	-0.0927	0.0567
GF213	-1.0277	-2.9349	0.0044	-0.3183	-0.4687	-6.5738	-0.1958	0.6485	-8.8125	0.1305	-0.0927	-0.0705
GF214	0.556	-1.5383	0.1955	-2.1894	-0.0238	0.4199	0.0391	0.6485	-3.1252	0.0306	-0.0927	0.7729
GF215	0.179	3.9386	0.0863	0.5414	-0.4949	1.2691	0.0391	-1.3075	1.5731	4e-04	-0.0927	-0.0329
GF216	0.3047	6.5127	0.0863	0.2886	0.8137	2.1643	0.0391	0.6485	1.0785	-0.0035	-0.0927	0.1189
GF217	-0.3992	-8.1501	-0.1048	-1.036	-0.3614	-0.6157	-0.0314	0.6569	-7.0815	-0.0142	-0.0927	0.1634
GF218	0.6566	3.3909	0.3321	-0.3351	0.1986	1.0228	-0.0314	0.6485	-0.8997	0.1087	-0.0927	0.0797
GF219	0.4555	12.236	0.1955	0.12	-0.1023	1.4117	-0.0079	0.6485	0.8312	0.057	-0.0927	-0.1803
GF22	-0.5752	-1.1549	-0.0229	0.4403	1.2063	-1.9804	-0.0783	-1.3075	5.2822	0.0395	-0.0927	-0.0069
GF220	0.2041	5.0887	0.1409	0.6257	0.4211	1.0757	0.0391	-1.3075	-4.8561	0.0107	-0.0927	0.0204
GF221	0.0784	10.4012	0.0317	0.4403	0.0678	-0.167	0.0156	0.6485	3.5513	-0.0036	-0.0927	-0.1596
GF222	0.2544	-3.51	0.2774	-0.4531	0.0285	-1	-0.0783	0.6485	-2.1361	0.1229	-0.0927	0.297
GF223	2.5168	10.3739	0.687	0.3223	-0.966	6.0581	0.18	0.6485	5.7767	0.0722	-0.0927	-0.2234
GF224	1.9889	1.5835	0.3594	-0.3688	0.5912	6.5322	0.2269	0.6485	5.2822	-0.025	1.3983	0.4418
GF225	0.6817	-0.8811	0.2774	0.592	-0.9268	2.8063	0.0625	0.6485	2.5622	0.0342	-0.0927	-0.286
GF226	0.5812	4.5958	0.2228	-0.3264	-0.7077	1.9618	-0.0079	0.6569	4.945	0.0604	-0.0927	-0.0306
GF227	3.0196	-6.1936	0.8509	-0.4868	-1.4502	10.2879	0.2504	0.6485	-0.8997	0.0746	-0.0927	-0.0903
GF228	1.4107	1.2275	0.5505	-0.2846	-1.568	2.3691	0.0625	-0.0073	11.4641	0.1093	-0.0927	-0.1749
GF23	-0.4685	5.1982	-0.014	-0.352	0.0678	-1.0288	-0.0508	0.404	0.3367	0.0252	-0.0927	0.0096
GF230	0.6315	1.1889	0.3321	-0.225	-0.6626	0.5695	0.0156	-1.3075	-9.5543	0.0881	-0.0927	-0.0949
GF231	0.9834	1.8574	0.6324	-0.1834	0.0285	1.2645	-0.0314	0.6485	6.2713	0.1939	1.3983	0.0338
GF232	1.4107	7.0056	0.4686	0.5414	0.552	3.743	0.133	0.6485	10.9695	0.0444	-0.0927	-0.1283
GF233	0.1036	6.9234	0.0317	-0.6723	-0.3641	0.9906	0.0156	0.6485	12.7004	1e-04	-0.0927	0.0942
GF234	1.9386	7.7724	0.5232	0.4066	0.2902	6.3711	0.1565	0.6485	5.2822	0.0441	-0.0927	-0.1194
GF235	-0.9271	9.4976	-0.1868	-0.47	-0.5211	-1.6191	-0.1018	0.6485	-4.3615	0.0098	1.6112	0.0586
GF236	1.9828	4.2124	0.587	0.3392	0.3295	5.6103	0.164	-1.063	-0.4051	0.0493	-0.0927	-0.078
GF237	0.4555	7.8271	0.2228	-0.1666	-0.1547	1.6327	0.0391	0.6485	-1.147	0.035	-0.0927	-0.0734
GF238	2.7179	5.1982	0.7143	1.2326	0.0939	8.5987	0.2504	0.6485	4.2931	0.0399	-0.0927	-0.2736
GF239	-0.6254	-2.9623	-0.0775	0.4234	0.5127	-1.8377	-0.1018	0.6485	3.0567	0.0432	-0.0927	-0.1038
GF24	0.1538	-0.4429	0.1955	0.1369	-0.0107	0.2404	-0.0314	0.6485	9.7331	0.0724	-0.0927	-8e-04
GF240	0.8326	17.1104	0.4959	0.1032	1.0754	2.0745	0.0156	0.6485	4.2931	0.1304	0.7593	0.1043
GF241	0.556	9.6619	0.414	1.182	0.552	1.4232	-0.0314	0.1595	4.2931	0.1333	-0.0927	-0.2009
GF242	0.2795	4.4315	0.4413	-0.1834	-0.5865	-0.1969	-0.0783	0.6485	2.0676	0.1751	-0.0927	0.0064
GF243	0.8577	-3.017	0.4413	-0.1328	-0.1023	2.5141	0.0391	0.1595	4.2931	0.0949	-0.0927	-0.0878
GF244	0.908	14.1803	0.4413	1.4011	0.4211	1.7892	0.0391	0.6485	7.0131	0.0934	-0.0927	-0.2667
GF245	0.7823	2.6635	0.3048	0.1196	0.1354	1.5958	0.0156	0.6569	-0.1579	0.068	-0.0927	-0.1254
GF246	0.6063	5.4447	0.1409	0.12	-0.207	2.7833	0.086	0.6485	5.2822	-0.0174	-0.0927	-0.1425
GF247	3.1955	2.6241	0.687	0.71	0.3164	10.1958	0.3209	-0.085	4.2931	-0.0079	-0.0927	-0.1361
GF248	-0.3741	2.3503	-0.2687	-0.4194	0.2902	0.0448	0.0391	0.6485	2.5622	-0.107	-0.0927	0.1451
GF249	2.7431	9.1963	0.414	-0.0317	-0.0107	10.6676	0.3443	-1.3075	-0.6524	-0.0846	-0.0927	-0.0694
GF25	0.1023	-13.916	0.0612	0.0357	-0.7566	1.7841	-0.0201	0.6485	-6.8343	0.0261	0.5463	-0.1408
GF250	2.3408	0.1321	0.7143	-0.3688	-0.2855	7.6184	0.18	-0.8185	3.5513	0.0809	-0.0927	0.0357
GF251	1.5616	4.2946	0.3048	-0.5037	-1.6726	6.5183	0.18	0.6485	11.4641	-0.0205	-0.0927	-0.2355
GF252	1.0337	0.8715	0.4686	-0.4531	-0.3641	1.8329	0.0625	0.404	9.9804	0.0903	-0.0927	-0.0057
GF253	1.1845	2.5693	0.5778	-0.0823	-0.1939	3.3932	0.0625	0.6485	7.2604	0.1165	-0.0927	-0.0863
GF254	1.2599	-0.662	0.3048	0.1874	-0.2986	3.9754	0.133	0.1595	4.0458	-0.0026	-0.0927	-0.1414
GF255	1.5616	11.0311	0.8236	-0.3351	0.0678	2.5072	0.0391	0.6485	14.6786	0.2109	-0.0927	0.0929
GF256	3.0447	-0.0891	0.6324	0.0994	-0.4217	11.839	0.3443	-0.6376	2.3149	-0.0344	-0.0927	-0.1248
GF257	0.4555	-1.374	0.0317	0.3897	1.01	1.872	0.0625	0.6485	-8.3179	-0.0331	-0.0927	-0.0366
GF258	0.5812	7.8271	-0.1321	-0.7566	-0.7828	2.5624	0.18	-1.3075	2.5622	-0.1406	-0.0927	0.0191
GF259	-0.5693	-3.4004	-0.4647	0.4234	0.6043	-0.1201	0.0413	-1.3075	0.8312	-0.1541	-0.0927	-0.0193
GF26	-0.8014	-8.4939	-0.3779	-0.5711	-0.4557	-1.2141	-0.0079	-1.3075	5.0349	-0.1039	0.1203	0.1041
GF260	0.556	2.9527	-0.1048	0.1706	-0.5342	3.4691	0.1565	-1.3075	-12.7689	-0.1219	-0.0927	-0.1328
GF261	1.0085	-8.0557	0.1682	-0.1497	-1.0838	2.88	0.133	0.6485	-11.5325	-0.0367	-0.0927	-0.1887
GF262	0.179	0.1869	-0.1048	1.3674	1.2063	1.2046	0.0625	-1.3075	0.0174	-0.0677	-0.0927	-0.1608
GF263	-0.2232	-0.3882	-0.2687	-0.6048	-0.2725	1.49	0.0625	0.6485	0.0894	-0.1137	0.1203	0.1436
GF264	-0.3489	11.88	-0.296	-0.116	0.0285	0.5902	0.0391	-0.9886	-8.3179	-0.1085	-0.0927	0.0608
GF265	0.1695	-3.51	0.0236	-0.9251	-0.3248	1.6495	0.0413	0.6485	-7.0815	-0.0218	-0.0927	0.3452
GF266	0.7069	8.813	0.1409	0.6426	0.1594	3.2252	0.086	0.6485	4.0458	-0.0162	-0.0927	-0.1131
GF267	0.732	18.1784	-0.0502	0.0189	-0.3248	4.5484	0.133	0.6485	-4.1143	-0.0947	-0.0927	-0.0773
GF268	1.9135	2.6241	0.2228	-0.6217	-1.1885	6.042	0.2269	-1.063	2.0676	-0.0721	-0.0927	-0.0117
GF269	1.7627	1.5561	0.3867	0.0694	0.4211	6.4424	0.2034	-1.063	3.304	-0.019	-0.0927	0.1161
GF27	-0.6254	-16.7366	-0.0502	-0.5037	-0.2725	-3.4072	-0.1253	-1.3075	-3.6197	0.0724	0.7593	-0.0252
GF270	1.7124	14.6732	0.3048	0.7943	-0.0631	5.561	0.2034	-1.063	-1.6415	-0.0405	-0.0927	-0.2132
GF271	2.2152	16.015	0.3321	0.2212	0.1332	8.2443	0.2739	-1.063	-3.3724	-0.0688	-0.0927	-0.0538
GF272	2.19	6.7318	0.3867	0.4572	-0.5342	6.2836	0.2269	-1.063	-0.1579	-0.0308	-0.0927	-0.1809
GF273	0.8326	2.7884	0.6051	-0.1834	-0.665	1.0113	-0.0314	0.6485	13.195	0.1889	-0.0927	-0.1326
GF274	1.2599	3.0075	0.5505	0.1369	-0.3248	3.8143	0.0625	0.6485	11.4641	0.1076	-0.0927	-0.1631
GF275	2.0141	3.4456	0.7416	0.1706	-0.9137	2.9582	0.1565	0.6485	-3.3724	0.1005	-0.0927	-0.2259
GF276	0.5812	11.9348	0.4959	-1.6668	-1.1492	2.5049	-0.0549	-1.3075	1.5731	0.1736	-0.0927	0.4203
GF277	-0.4998	-12.7658	-0.1868	-0.7397	-0.4949	-2.1714	-0.0314	-0.8185	-8.0706	-0.0374	-0.0927	0.1146
GF278	-1.1533	7.0604	-0.2687	0.2717	0.3295	-5.0756	-0.1723	0.6485	2.6455	0.0287	-0.0927	-0.0361
GF279	1.3605	1.6383	0.1409	0.6594	0.0678	5.7773	0.18	0.6485	-3.6197	-0.0698	-0.0927	-0.044
GF28	-1.1282	-16.8461	-0.3506	-1.9703	-0.0631	-3.0827	-0.0783	-1.063	-7.3288	-0.0536	0.1203	0.562
GF280	-0.0221	-14.1077	0.414	-1.2286	-1.725	-1.5569	-0.1253	0.6485	-12.5216	0.2004	-0.0927	-0.0383
GF281	-0.2735	3.5482	-0.3779	-0.2656	0.6473	-0.7975	0.086	-1.2849	-4.6088	-0.1545	-0.0927	0.2593
GF282	-0.6254	-4.085	-0.296	-0.352	0.1201	-1.2624	-0.0314	-1.3075	-5.5979	-0.0683	-0.0927	0.1894
GF283	-0.5752	7.2247	-0.1868	-0.7397	0.6174	-0.2751	-0.0079	0.6485	-4.8561	-0.052	-0.0927	0.411
GF284	-2.0834	-11.6705	-0.569	0.2043	0.6436	-5.8374	-0.2192	0.6485	-1.147	-0.0313	-0.0927	0.1213
GF285	0.5058	7.3616	-0.296	-0.0654	0.0547	2.2149	0.2269	-1.3075	-11.7798	-0.2056	-0.0927	0.0129
GF286	2.0895	11.0859	0.2774	-0.0317	0.1594	7.0177	0.2269	-1.063	3.0567	-0.0594	-0.0927	0.0295
GF287	0.1538	-1.5657	-0.2141	-1.7848	1.167	-0.0542	0.133	-1.3075	3.304	-0.1364	-0.0927	0.7838
GF288	0.0533	5.0887	-0.296	-0.234	-0.3641	-1.0392	0.1095	-1.3075	-9.5543	-0.1449	-0.0927	-0.0185
GF289	-0.4998	5.9102	-0.4871	-0.2003	-0.2332	-1.0622	0.0391	-1.3075	-11.0379	-0.1611	-0.0927	-0.0502
GF29	2.2152	-4.8792	0.4686	-0.3014	-0.5865	8.0096	0.2269	0.6485	0.584	-0.0094	-0.0927	-0.1274
GF290	-0.7511	13.6874	-0.3233	-0.1328	0.251	-1.3544	-0.0314	-1.063	-8.5652	-0.0752	-0.0927	0.121
GF291	-0.3489	2.0217	-0.1868	0.0863	-1.2277	-0.8182	-0.0314	0.6485	-1.3942	-0.0368	-0.0927	-0.2457
GF293	0.9754	-2.4146	0.0987	0.0189	-0.0631	3.8347	0.1026	0.6485	9.2386	-0.0415	-0.0927	-0.0022
GF295	-0.6506	-7.3164	-0.0502	-0.1497	-1.11	-3.0206	-0.1018	0.6485	-16.7253	0.0496	-0.0927	-0.1537
GF296	0.2544	6.2662	0.059	-0.6723	-0.7305	1.0343	0.0156	0.6485	-7.0815	0.0028	-0.0927	-0.0105
GF297	0.9331	-4.9066	0.0863	-0.9083	0.3426	3.2022	0.1565	0.6485	-8.3179	-0.0704	-0.0927	0.3764
GF298	0.556	-4.9613	-0.0502	-0.8071	-0.1023	4.1802	0.1565	0.6485	-8.3179	-0.1048	-0.0927	0.2635
GF299	0.8074	-10.0274	0.059	-0.7228	-0.2594	3.7453	0.18	0.6485	-8.0706	-0.0916	-0.0927	0.3191
GF3	-1.3293	-13.8886	-0.569	-0.942	-0.7566	-1.8906	-0.0549	-1.3075	0.8312	-0.1285	-0.0927	0.0854
GF30	-0.4746	-0.7441	0.2774	0.8954	0.8529	-3.2162	-0.1958	0.6485	4.0458	0.213	-0.0927	-0.0968
GF300	-0.4243	2.7063	-0.3233	-0.2508	1.9129	0.4843	0.0625	-0.574	2.5622	-0.1281	-0.0927	0.4368
GF301	1.0337	-8.9047	0.059	-0.9588	-0.1023	4.507	0.18	0.6485	-8.3179	-0.0852	-0.0927	0.4082
GF302	0.732	11.0037	0.2501	0.7606	0.1986	2.1827	0.0625	0.6485	-1.6415	0.0295	-0.0927	-0.0601
GF303	1.2599	5.3899	0.3048	-0.3351	-0.9398	2.5693	0.1565	-1.3075	-1.6415	-0.0139	-0.0927	-0.123
GF304	0.9834	5.8555	0.2774	0.4066	-0.4949	2.1136	0.133	0.6485	3.5513	-0.008	0.1203	-0.0874
GF305	1.7878	-6.1388	0.1136	-0.588	0.8529	6.9349	0.2504	0.6485	-7.5761	-0.1133	-0.0927	0.3461
GF306	-0.4243	12.5372	-0.2687	-0.6048	-0.6912	-1.2048	0.0156	-1.3075	1.0785	-0.0858	-0.0927	0.0176
GF307	-0.8265	-25.8008	0.0863	0.002	0.1594	-4.7351	-0.1723	-1.3075	-7.3288	0.1343	-0.0927	0.0312
GF308	1.3605	-13.9707	0.3321	1.0977	-1.0184	4.3413	0.1095	0.6485	-10.0488	0.0144	1.6112	-0.4003
GF309	-0.3992	-10.9037	-0.3506	-0.3351	-0.1023	-0.8666	0.0391	0.6485	-3.5961	-0.1245	-0.0927	0.0509
GF31	-2.6616	-10.0685	-0.3779	-1.0937	-1.1492	-9.6161	-0.4071	0.1595	-6.3397	0.1724	1.6112	0.0775
GF310	0.9331	16.8365	0.0863	0.474	0.3818	2.9536	0.133	0.6485	2.5622	-0.0598	-0.0927	-0.1996
GF311	-0.0221	-7.2616	-0.2141	0.238	0.0809	1.4394	0.086	0.6485	0.8312	-0.1095	-0.0927	-0.0123
GF312	-0.6254	13.7202	-0.1595	-0.0393	-0.1403	-0.9954	-0.0549	0.6485	4.5404	-0.0142	-0.0927	-0.0694
GF313	-0.6757	-0.0048	0.0317	-0.2003	-0.7566	-3.8836	-0.1488	0.6485	3.7985	0.1052	-0.0927	-0.1102
GF314	-0.7707	-22.9528	-0.014	0.2886	-0.2332	-3.6354	-0.1429	0.6485	2.5622	0.0892	0.5463	-0.0947
GF315	-1.7567	-10.9859	-0.2141	0.4572	0.9445	-6.2125	-0.2897	0.6485	-9.0597	0.1297	-0.0927	0.0335
GF316	-0.9774	19.2737	-0.1868	0.12	0.5127	-4.0769	-0.1253	0.6485	6.024	0.026	-0.0927	-0.0023
GF317	-1.3042	1.7478	-0.4598	-0.116	0.0547	-3.1448	-0.0783	-1.3075	-8.8125	-0.0847	-0.0927	0.0479
GF318	-2.184	17.8224	-0.5417	-0.1834	0.4604	-6.583	-0.2427	0.6485	1.3258	-0.0081	-0.0927	0.0937
GF319	-1.7818	10.5656	-0.3506	0.4909	1.2455	-6.0928	-0.2427	0.6485	4.5404	0.0535	0.5463	0.0149
GF32	-2.3851	-0.7441	-0.4871	-0.6217	-0.2986	-7.3217	-0.2897	0.6485	0.3367	0.0428	1.6112	0.0414
GF320	-1.0779	10.99	-0.1595	0.4403	1.2455	-3.8537	-0.1253	0.6485	6.024	0.0302	0.5463	0.0316
GF321	-0.4495	1.3644	-0.0502	0.002	0.2379	-1.1243	-0.0783	0.6485	5.2822	0.0321	-0.0927	-0.021
GF322	-2.1086	17.2747	-0.4871	-0.2508	0.8137	-6.125	-0.2427	0.6485	4.0458	0.0099	0.5463	0.1382
GF323	-1.6561	15.44	-0.296	0.5752	0.1986	-6.1412	-0.2192	0.6485	5.0349	0.0532	0.5463	-0.1312
GF324	-2.0834	13.9064	-0.4052	1.0471	0.9445	-6.7073	-0.2427	0.6485	5.7767	0.0367	0.7593	-0.0753
GF325	-2.36	20.0131	-0.569	0.7943	0.9445	-7.1445	-0.2662	0.6485	4.5404	-3e-04	0.7593	-0.0871
GF326	-1.1533	11.0037	-0.296	-1.8354	1.2455	-3.2231	-0.1253	0.6485	4.2931	-0.0109	0.5463	1.0337
GF327	0.179	15.659	0.1136	0.002	0.1201	-0.6456	-0.0079	0.6485	4.0458	0.0338	-0.0927	0.0354
GF328	-0.9271	9.0594	-0.2141	0.2886	0.552	-3.6857	-0.1253	0.6485	2.5622	0.0133	0.3333	-0.0566
GF33	-0.6003	7.4164	-0.0502	0.238	-0.4295	-1.1105	-0.1018	0.6485	3.304	0.052	-0.0927	-0.1147
GF330	0.6063	12.8111	0.1955	0.0357	0.7613	1.8398	0.0391	-1.3075	1.5731	0.0305	-0.0927	0.0376
GF331	-0.4243	16.2889	-0.0229	0.2212	0.7482	-1.0438	-0.0783	0.6485	0.584	0.0419	-0.0927	0.0611
GF332	-1.455	8.813	-0.569	0.8449	0.7352	-3.6373	-0.0783	-1.3075	2.5622	-0.118	-0.0927	-0.1436
GF333	-0.6506	14.5363	-0.3506	1.9911	2.4756	-1.2279	-0.0079	0.6485	6.5186	-0.0996	0.7593	-0.1009
GF334	0.0533	16.8092	0.1136	0.2043	1.1277	-1.0092	-0.0079	0.6485	-1.6415	0.035	-0.0927	0.0729
GF335	-0.6506	26.7223	-0.2687	-0.0823	0.4734	-1.0161	-0.0314	0.6485	2.3149	-0.0563	-0.0927	0.0775
GF336	-2.008	16.5353	-0.5144	1.182	0.552	-6.4058	-0.2427	0.6485	6.2713	0.0125	0.5463	-0.1741
GF337	-0.8517	-3.4552	-0.4598	0.3392	-0.05	-3.3013	-0.0079	-1.3075	5.2822	-0.1204	-0.0927	-0.0286
GF338	-1.9326	4.2124	-0.4325	0.1369	0.6828	-6.5186	-0.2427	0.6485	4.2931	0.026	-0.0927	-0.0065
GF339	-2.2846	11.4692	-0.4598	1.1146	0.866	-7.0686	-0.2897	0.6485	5.5295	0.0506	0.5463	-0.1749
GF34	1.461	8.5939	0.5778	-0.1834	-0.2855	5.1237	-0.0079	0.6485	7.7549	0.1642	-0.0927	-0.0587
GF340	-2.3348	7.8271	-0.4871	0.5246	-0.5996	-7.0686	-0.2662	0.6485	4.5404	0.026	0.5463	-0.2503
GF341	0.4555	10.7025	0.1682	1.3	1.1539	0.9262	0.0156	-1.3075	0.584	0.0324	0.3333	-0.1447
GF343	-2.1086	13.7421	-0.4052	0.6257	0.4734	-6.8292	-0.2662	0.6485	5.2822	0.0524	0.5463	-0.1214
GF344	-0.9522	-0.7441	-0.1321	-0.5543	-0.0631	-3.5706	-0.1488	0.6485	4.7876	0.0523	-0.0927	0.1816
GF345	-0.902	4.2398	-0.2414	0.828	1.6512	-1.9229	-0.0783	0.6485	4.7876	-0.0247	-0.0927	0.0209
GF346	-1.4299	3.6647	-0.651	-0.1497	0.9184	-3.1955	-0.0314	-1.3075	2.0676	-0.1667	-0.0927	0.1727
GF347	0.0533	-5.0161	-0.2141	0.1537	1.2063	2.0837	0.0625	0.6485	-2.1361	-0.0988	-0.0927	0.0483
GF348	-1.4047	0.8989	-0.569	0.5077	0.7744	-3.1863	-0.0549	-1.3075	0.584	-0.1327	-0.0927	-0.0662
GF349	-0.7511	1.9426	-0.651	-0.5292	-0.1055	-0.9356	0.133	-1.2849	-4.6088	-0.2508	-0.0927	0.1209
GF35	1.5364	-0.3608	0.4686	-0.2846	-0.4164	5.1353	0.133	0.6485	6.2713	0.0446	-0.0927	-0.0531
GF351	-0.9782	11.0311	-0.2233	0.002	0.7613	-2.4392	-0.134	0.6485	1.5731	0.0201	-0.0927	0.038
GF352	-1.5826	2.6789	-0.2984	0.3729	-0.2332	-5.3118	-0.226	0.6485	2.8094	0.0628	0.3333	-0.1872
GF354	-0.7095	6.0198	-0.073	0.592	0.8922	-3.5542	-0.1033	-1.3075	1.3258	0.0428	0.3333	-0.0761
GF355	0.0964	-2.0586	-0.2984	1.3	2.083	0.5381	0.1115	-1.3075	3.304	-0.1453	-0.0927	0.0329
GF356	-1.7169	9.4839	-0.2984	-0.1845	-0.4518	-6.0442	-0.226	0.6569	3.631	0.0624	0.5463	-0.0644
GF357	-1.0453	14.947	-0.1857	0.12	0.4734	-3.871	-0.134	0.6485	4.0458	0.0327	0.7593	0.0241
GF358	-0.1051	5.2804	-0.1857	0.1706	-0.4557	0.2362	0.0808	0.6485	-8.3179	-0.0999	-0.0927	-0.11
GF359	-1.2804	13.879	-0.1106	0.6089	0.5912	-4.3463	-0.1954	0.6485	8.0022	0.0964	0.7593	-0.054
GF36	2.9442	-0.4429	1.042	-0.5711	-1.3717	9.0337	0.1565	0.6485	5.5295	0.1803	-0.0927	-0.091
GF360	-0.2394	-18.6808	-0.2233	-0.6386	-0.2986	-0.7832	0.0502	0.6485	-12.027	-0.093	-0.0927	0.0975
GF361	-0.9782	3.8016	-0.2233	-0.5206	0.3818	-2.9115	-0.0726	0.6485	3.5513	-0.0176	-0.0927	0.1681
GF362	-1.5826	11.7157	-0.2608	0.5246	1.0754	-5.7393	-0.1954	0.6485	4.7876	0.0519	0.1203	-0.0055
GF363	0.6672	13.2492	0.3402	0.7774	0.3818	0.846	0.0502	0.6485	5.5295	0.0583	-0.0927	-0.1053
GF364	0.365	10.2917	-0.073	1.9406	0.6828	0.4514	0.0808	-0.8185	3.7985	-0.0708	-0.0927	-0.2475
GF365	0.13	-9.4797	0.0772	-0.4026	-0.1416	-0.4245	0.0195	-1.3075	-9.8016	0.0055	-0.0927	0.0821
GF367	-1.549	6.4579	-0.2984	0.2212	-0.0238	-5.2819	-0.1954	0.6485	4.0458	0.0404	-0.0927	-0.0784
GF368	-0.0379	-10.4656	0.1148	0.0357	-0.1678	-2.0177	-0.0112	-1.3075	-10.5434	0.0343	-0.0927	-0.0606
GF369	-0.2394	-1.4561	0.0021	-0.1666	-0.3641	-1.1	-0.0112	-1.3075	-1.147	0.0055	-0.0927	0.031
GF37	1.2599	2.583	0.0317	0.0863	0.4734	6.8474	0.2739	-0.3295	7.7549	-0.1454	-0.0927	0.0644
GF370	-0.3737	-19.2285	-0.1857	-1.06	-1.581	-1.2674	0.0195	-1.3075	3.0567	-0.0616	-0.0927	-0.0067
GF371	-1.3475	-4.0303	-0.1106	0.0694	-0.207	-4.7588	-0.1954	0.6485	-3.1252	0.1017	-0.0927	-0.0023
GF372	-0.3401	2.6378	0.0021	0.6426	-0.1939	-1.5335	-0.0419	0.6485	2.8094	0.0231	0.1203	-0.1878
GF373	-0.5416	-4.8244	0.0772	-0.2677	-0.0107	-1.396	-0.1033	0.6485	-2.3833	0.0855	-0.0927	0.0197
GF374	2.0104	4.9792	0.3402	-0.0317	-0.2855	6.651	0.265	0.6485	-0.6524	-0.0671	-0.0927	-0.09
GF375	-0.8103	7.5807	-0.1481	0.9123	0.709	-2.4781	-0.1033	0.6485	0.0894	0.023	-0.0927	-0.122
GF38	1.9638	0.8441	0.7143	0.3054	0.6436	6.6587	0.133	0.1595	3.5513	0.1077	-0.0927	-0.0078
GF384	-0.5752	0.2691	-0.4111	-0.3688	0.2902	-0.4304	0.0195	-1.3075	3.0567	-0.1255	-0.0927	0.1956
GF385	0.2979	6.0745	-0.1857	0.474	0.7613	2.49	0.1115	-1.3075	5.2822	-0.1164	-0.0927	0.0547
GF389	-1.3139	6.1841	-0.2608	1.0303	1.2455	-4.4719	-0.134	0.6485	4.5404	0.0102	-0.0927	-0.1151
GF39	2.9442	9.4428	0.8509	0.3392	-0.966	8.6355	0.18	0.6485	7.7549	0.117	-0.0927	-0.1689
GF391	-0.2394	-17.9962	-0.3359	-1.2454	-1.2801	0.0807	0.0808	0.6485	-12.7689	-0.1364	-0.0927	0.0958
GF392	-1.1125	13.1671	-0.1106	0.9123	1.167	-3.6558	-0.134	0.6485	7.5077	0.0527	-0.0927	-0.0673
GF393	-1.549	0.8168	-0.4111	0.6257	-0.0631	-4.6841	-0.1647	0.6485	9.7331	-0.0142	-0.0927	-0.0605
GF396	-0.1387	2.8706	-0.0354	0.356	0.7744	-0.8519	-0.0112	0.6485	-0.6524	-0.0065	-0.0927	0.0022
GF397	1.6074	14.1682	0.6031	0.3503	0.1157	2.8786	0.1115	0.6486	2.0676	0.0852	-0.0927	-0.0667
GF4	-0.2484	-8.6308	-0.0775	-0.1834	-0.9791	-0.5766	-0.0314	0.6485	3.5513	-0.0072	-0.0927	-0.1886
GF40	1.3353	0.406	0.2774	-0.2003	-0.4949	4.5852	0.18	-1.3075	2.5622	-0.033	0.1203	-0.0869
GF41	2.0141	3.7743	0.8236	0.5246	-0.2332	4.3873	0.0625	0.6485	1.8203	0.1815	-0.0927	-0.136
GF42	1.1091	3.6099	0.4686	0.1032	-0.1023	2.7005	0.0625	0.6485	-4.8561	0.0842	-0.0927	-0.1095
GF43	-1.1785	8.0736	-0.1595	1.1483	2.0438	-4.2886	-0.1723	-1.3075	3.304	0.0632	-0.0927	-0.1528
GF44	-0.55	-7.0699	-0.1048	1.0303	0.3818	-2.5327	-0.1018	-1.3075	4.5404	0.03	-0.0927	-0.1661
GF45	0.5309	-4.3863	0.0044	-0.3264	0.2408	1.9272	0.133	-1.3075	2.974	-0.0783	-0.0927	0.0859
GF46	1.8884	3.5004	0.2228	0.2717	0.2379	5.2434	0.2739	0.64	4.0458	-0.0974	-0.0927	-0.0722
GF47	2.4917	6.9508	0.687	0.4403	-0.5734	4.3827	0.18	-1.3075	-2.3833	0.0727	0.7593	-0.1591
GF48	-0.032	-2.3598	-0.2769	0.4572	0.3818	0.5316	0.1026	-1.3075	6.5186	-0.1371	-0.0927	0.11
GF49	-1.2539	-10.0548	-0.1048	-0.5543	0.3426	-4.4359	-0.1958	0.6485	5.5295	0.0963	-0.0927	0.1836
GF5	1.1845	-24.5685	0.3867	-0.2171	-1.4502	3.0411	0.0625	-1.3075	-12.7689	0.0675	-0.0927	-0.206
GF50	0.908	9.0594	0.414	-1.3297	-0.0762	-0.3373	0.086	0.6485	-0.8997	0.0562	-0.0927	0.2216
GF51	1.3102	5.1982	0.1955	0.2886	-0.0631	3.6026	0.2034	0.6485	2.0676	-0.0677	-0.0927	-0.0889
GF52	0.5309	0.5703	0.1682	0.7437	-0.1939	1.7017	0.0156	0.6485	85.3992	0.0384	-0.0927	-0.1367
GF53	-1.4801	10.5108	-0.3233	4.4017	1.167	-4.8409	-0.1958	0.404	3.5513	0.0292	-0.0927	0.0143
GF54	1.0337	6.4031	0.3048	0.3729	1.2063	1.5452	0.086	-1.3075	5.602	0.0284	-0.0927	0.0024
GF55	2.1146	10.6203	0.414	0.1537	0.6828	7.0476	0.2269	0.6485	8.744	-0.0247	-0.0927	-0.1172
GF56	0.5058	-3.3457	0.414	-0.0317	-0.4949	0.9055	-0.1018	-1.063	0.8312	0.1816	-0.0927	-0.1607
GF57	0.3047	-3.6743	-0.0502	0.3392	-1.0445	3.3517	0.0625	-1.3075	-8.8125	-0.0553	-0.0927	-0.2998
GF58	-1.455	5.6912	0.0044	0.7606	-0.5865	-6.2608	-0.2897	0.6485	3.7985	0.2	-0.0927	-0.3121
GF59	0.7069	14.728	0.2501	0.71	0.0678	2.3829	-0.0079	-1.3075	0.584	0.0712	-0.0927	0.085
GF6	-0.1981	-17.9689	0.0044	-0.3857	-1.581	-0.3971	-0.0079	0.6485	-10.2961	0.0039	-0.0927	-0.1324
GF60	0.556	13.7147	0.0044	-1.2117	0.0547	2.0837	0.086	0.6485	5.2822	-0.0536	-0.0927	0.3105
GF61	0.1287	11.3871	0.1409	0.946	0.0285	0.2381	-0.0783	-1.3075	4.7876	0.0846	-0.0927	-0.1206
GF62	0.3801	15.44	0.3867	-0.9588	1.5072	-1.1335	-0.0549	0.6485	6.024	0.1404	-0.0927	0.5476
GF63	-0.902	8.0462	0.2228	-1.6837	0.7221	-5.0135	-0.2427	-0.8185	0.3459	0.2312	-0.0927	0.5507
GF64	-0.5249	17.2473	-0.1868	1.1651	1.0754	-4.2288	-0.0314	-1.3075	7.0131	-0.0363	-0.0927	-0.0293
GF65	-2.0332	11.6335	-0.569	-1.178	1.2324	-7.0663	-0.1723	-1.3075	3.5513	-0.0627	-0.0927	0.8723
GF66	-2.2594	11.6062	-0.569	-1.2286	1.8082	-7.874	-0.2662	-1.3075	1.3315	-3e-04	0.3333	0.572
GF67	-1.2288	4.541	-0.5417	0.4909	1.6381	-4.3622	-0.0314	-1.3075	5.0349	-0.1372	-0.0927	-0.053
GF68	-0.5752	18.3153	-0.1321	3.2048	2.8158	-2.7467	-0.0549	0.6485	5.7767	-0.006	-0.0927	-0.1896
GF69	-0.9774	4.6506	-0.2687	0.3729	1.3371	-2.8618	-0.1253	0.6485	5.7767	-0.0018	-0.0927	0.0434
GF7	-1.7064	-11.4514	-0.5144	-0.8408	-1.11	-3.925	-0.1253	0.404	-4.8561	-0.074	-0.0927	0.0627
GF70	0.6315	6.1567	0.2501	-0.3183	-0.3379	3.384	-0.0079	0.6485	6.5186	0.0729	-0.0927	0.0149
GF71	0.2795	-13.5326	0.3867	-0.1497	-0.7566	-0.1232	-0.1253	0.6485	-5.5979	0.1891	-0.0927	-0.1302
GF72	0.2795	-2.9623	0.0044	0.0526	-0.7566	1.5613	0.0391	-1.3075	5.2822	-0.0268	-0.0927	-0.1458
GF73	-0.4746	3.473	0.0863	0.5246	-0.0238	-2.1208	-0.1253	0.6485	-0.4051	0.1016	0.7593	-0.1342
GF74	0.2041	-7.3711	-0.2414	0.12	-0.2594	2.0653	0.133	-1.3075	-12.2743	-0.1428	-0.0927	-0.0165
GF75	1.2096	-4.0576	0.1955	-0.3014	1.3109	3.8442	0.133	0.6485	7.2604	-0.0289	-0.0927	0.3279
GF76	-1.0277	-25.9103	-0.4871	-0.6723	1.0361	-3.4601	-0.0314	0.404	8.0022	-0.1157	-0.0927	0.3576
GF77	1.3353	-8.6856	0.1409	0.1706	-0.4949	6.5322	0.2034	0.404	-2.1361	-0.0817	-0.0927	-0.1104
GF78	-0.4243	-9.0964	0.4959	-0.5374	-0.1416	-5.3587	-0.2192	0.404	7.0131	0.2963	-0.0927	0.0549
GF79	-1.1282	-0.8811	-0.3233	-0.8577	-0.966	-1.58	-0.0783	0.6485	-6.3397	-0.0496	-0.0927	-0.0795
GF8	-2.2846	-11.9991	-0.651	-0.6891	0.3295	-6.8753	-0.1958	-1.3075	2.3149	-0.0713	-0.0927	0.1976
GF80	0.6817	2.6581	0.4413	0.12	-0.8875	1.7823	-0.0549	0.6485	8.4968	0.1554	-0.0927	-0.2029
GF81	0.6315	6.5674	0.2774	-1.178	-1.2408	2.132	-0.0079	0.6296	2.317	0.0772	-0.0927	0.0466
GF82	-0.3489	-0.2786	-0.0775	-0.2677	-0.5473	-1.5155	-0.0079	-1.3075	-6.587	-0.0198	-0.0927	0.0102
GF83	0.179	12.9206	-0.1595	-0.3857	-0.6519	1.7109	0.1095	-1.3075	3.0567	-0.1107	-0.0927	-0.0463
GF84	1.4359	10.456	0.3867	0.0526	-0.4557	4.4955	0.18	0.6485	-1.6415	-0.0065	-0.0927	0.0221
GF85	0.179	6.5127	0.1136	0.1369	-0.1939	0.1506	-0.0079	0.6485	0.584	0.0332	-0.0927	-0.0572
GF86	-1.5807	-7.6176	-0.1595	0.1369	0.2902	-6.56	-0.2192	0.6485	-9.8016	0.0988	-0.0927	-0.0616
GF87	0.2292	4.2036	0.1682	0.2413	-0.1205	1.0504	-0.0314	-1.2849	5.7767	0.0643	-0.0927	-0.0983
GF88	-0.0473	-4.222	0.3048	-0.4026	0.2379	-1.2647	-0.1723	0.6485	3.5513	0.2066	-0.0927	0.0655
GF89	0.1538	-3.866	-0.1048	-0.5374	-1.2801	1.3887	0.0625	-1.3075	-10.5434	-0.0695	-0.0927	-0.1266
GF9	-0.6506	-4.4958	-0.2687	-0.706	-1.2801	-0.1854	-0.0314	0.6485	4.0458	-0.059	-0.0927	0.0333
GF90	0.5309	2.3503	-0.0229	0.0357	-0.2725	2.1597	0.133	-1.3075	-8.5652	-0.0867	-0.0927	-0.1316
GF91	-0.7763	-1.1549	-0.1048	0.2212	-0.8351	-1.9505	-0.1018	-1.3075	1.0785	0.0287	-0.0927	-0.2517
GF92	0.8828	-14.6827	0.0317	0.2043	-1.5025	4.7763	0.1565	-1.3075	-10.5434	-0.0854	-0.0927	-0.2684
GF93	-0.9522	-9.0416	-0.296	0.1369	-0.0631	-3.6903	-0.0783	-1.3075	-7.8234	-0.0405	-0.0927	-0.0024
GF94	-0.7511	-14.3541	-0.0775	-0.9588	-0.2594	-2.0955	-0.1253	0.6485	0.0894	0.0679	-0.0927	0.2391
GF95	0.2702	0.4608	-0.2393	-0.8408	0.1332	2.1338	0.164	-0.8185	-7.8234	-0.1597	-0.0927	0.1556
GF96	-0.902	19.7119	-0.1321	0.2212	0.3164	-3.5752	-0.1253	-1.3075	-2.3833	0.0376	-0.0927	-0.0948
GF97	-0.7009	11.9895	0.2774	1.3674	1.1539	-4.6223	-0.2427	0.6485	0.0894	0.2473	-0.0927	-0.2305
GF98	-1.2036	-2.6063	-0.4325	0.946	1.3109	-3.734	-0.0549	-1.3075	3.0567	-0.0934	-0.0927	0.0234
GF99	-0.2484	5.253	0.0317	0.5583	1.167	-2.4752	-0.0783	-1.3075	7.5077	0.0558	-0.0927	-0.0049
